# Supplementary material for: A new benchmark illustrates that integration of geometric constraints inferred from enzyme reaction chemistry can increase enzyme active site modeling accuracy
Source: PLoS One. 2019 Apr 4;14(4):e0214126. doi: 10.1371/journal.pone.0214126 (PMC6448891; doi:10.1371/journal.pone.0214126)
Supplement: S1 Files — (GZ) [file pone.0214126.s008.gz › benchmark-lite/templates/2nlr/1h0b.pdb.clean2]

ATOM      1  N   THR A   2      14.475   9.554  -1.311  1.00 26.30           N  
ATOM      2  CA  THR A   2      14.869   9.327   0.112  1.00 25.75           C  
ATOM      3  C   THR A   2      16.101  10.147   0.476  1.00 25.21           C  
ATOM      4  O   THR A   2      16.824  10.632  -0.398  1.00 25.29           O  
ATOM      5  CB  THR A   2      15.186   7.838   0.383  1.00 26.37           C  
ATOM      6  OG1 THR A   2      16.279   7.421  -0.444  1.00 27.83           O  
ATOM      7  CG2 THR A   2      13.974   6.964   0.091  1.00 26.99           C  
ATOM      8 1H   THR A   2      13.666   9.006  -1.525  1.00  0.00           H  
ATOM      9 2H   THR A   2      14.267  10.522  -1.449  1.00  0.00           H  
ATOM     10 3H   THR A   2      15.227   9.286  -1.913  1.00  0.00           H  
ATOM     11  HA  THR A   2      14.036   9.618   0.752  1.00  0.00           H  
ATOM     12  HB  THR A   2      15.472   7.711   1.427  1.00  0.00           H  
ATOM     13  HG1 THR A   2      16.572   8.160  -0.983  1.00  0.00           H  
ATOM     14 1HG2 THR A   2      14.221   5.921   0.289  1.00  0.00           H  
ATOM     15 2HG2 THR A   2      13.144   7.268   0.729  1.00  0.00           H  
ATOM     16 3HG2 THR A   2      13.688   7.076  -0.954  1.00  0.00           H  
ATOM     17  N   VAL A   3      16.339  10.295   1.773  1.00 23.95           N  
ATOM     18  CA  VAL A   3      17.491  11.040   2.258  1.00 23.13           C  
ATOM     19  C   VAL A   3      18.120  10.255   3.403  1.00 22.47           C  
ATOM     20  O   VAL A   3      17.414   9.632   4.198  1.00 22.14           O  
ATOM     21  CB  VAL A   3      17.087  12.465   2.740  1.00 23.17           C  
ATOM     22  CG1 VAL A   3      16.074  12.385   3.872  1.00 23.56           C  
ATOM     23  CG2 VAL A   3      18.315  13.247   3.183  1.00 23.60           C  
ATOM     24  H   VAL A   3      15.705   9.880   2.441  1.00  0.00           H  
ATOM     25  HA  VAL A   3      18.203  11.147   1.439  1.00  0.00           H  
ATOM     26  HB  VAL A   3      16.603  12.993   1.918  1.00  0.00           H  
ATOM     27 1HG1 VAL A   3      15.806  13.392   4.193  1.00  0.00           H  
ATOM     28 2HG1 VAL A   3      15.181  11.866   3.525  1.00  0.00           H  
ATOM     29 3HG1 VAL A   3      16.508  11.842   4.711  1.00  0.00           H  
ATOM     30 1HG2 VAL A   3      18.014  14.240   3.516  1.00  0.00           H  
ATOM     31 2HG2 VAL A   3      18.804  12.722   4.004  1.00  0.00           H  
ATOM     32 3HG2 VAL A   3      19.008  13.340   2.347  1.00  0.00           H  
ATOM     33  N   GLU A   4      19.447  10.226   3.442  1.00 21.76           N  
ATOM     34  CA  GLU A   4      20.143   9.521   4.509  1.00 21.25           C  
ATOM     35  C   GLU A   4      20.607  10.531   5.551  1.00 20.86           C  
ATOM     36  O   GLU A   4      21.264  11.521   5.216  1.00 20.55           O  
ATOM     37  CB  GLU A   4      21.331   8.729   3.962  1.00 21.94           C  
ATOM     38  CG  GLU A   4      22.006   7.852   5.013  1.00 23.06           C  
ATOM     39  CD  GLU A   4      23.087   6.960   4.436  1.00 23.97           C  
ATOM     40  OE1 GLU A   4      24.096   7.496   3.935  1.00 24.93           O  
ATOM     41  OE2 GLU A   4      22.925   5.721   4.485  1.00 24.41           O  
ATOM     42  H   GLU A   4      19.987  10.695   2.729  1.00  0.00           H  
ATOM     43  HA  GLU A   4      19.447   8.820   4.972  1.00  0.00           H  
ATOM     44 1HB  GLU A   4      20.997   8.092   3.143  1.00  0.00           H  
ATOM     45 2HB  GLU A   4      22.073   9.418   3.559  1.00  0.00           H  
ATOM     46 1HG  GLU A   4      22.450   8.492   5.775  1.00  0.00           H  
ATOM     47 2HG  GLU A   4      21.250   7.232   5.494  1.00  0.00           H  
ATOM     48  N   LEU A   5      20.206  10.308   6.800  1.00 19.91           N  
ATOM     49  CA  LEU A   5      20.570  11.183   7.912  1.00 19.87           C  
ATOM     50  C   LEU A   5      21.591  10.470   8.784  1.00 19.58           C  
ATOM     51  O   LEU A   5      21.337   9.369   9.266  1.00 19.34           O  
ATOM     52  CB  LEU A   5      19.338  11.518   8.761  1.00 19.61           C  
ATOM     53  CG  LEU A   5      18.114  12.109   8.058  1.00 19.93           C  
ATOM     54  CD1 LEU A   5      17.027  12.381   9.089  1.00 19.73           C  
ATOM     55  CD2 LEU A   5      18.495  13.388   7.330  1.00 20.11           C  
ATOM     56  H   LEU A   5      19.627   9.500   6.979  1.00  0.00           H  
ATOM     57  HA  LEU A   5      20.973  12.110   7.505  1.00  0.00           H  
ATOM     58 1HB  LEU A   5      18.999  10.609   9.255  1.00  0.00           H  
ATOM     59 2HB  LEU A   5      19.629  12.236   9.527  1.00  0.00           H  
ATOM     60  HG  LEU A   5      17.726  11.390   7.336  1.00  0.00           H  
ATOM     61 1HD1 LEU A   5      16.152  12.802   8.593  1.00  0.00           H  
ATOM     62 2HD1 LEU A   5      16.750  11.448   9.581  1.00  0.00           H  
ATOM     63 3HD1 LEU A   5      17.398  13.087   9.831  1.00  0.00           H  
ATOM     64 1HD2 LEU A   5      17.616  13.799   6.833  1.00  0.00           H  
ATOM     65 2HD2 LEU A   5      18.879  14.114   8.047  1.00  0.00           H  
ATOM     66 3HD2 LEU A   5      19.263  13.169   6.588  1.00  0.00           H  
ATOM     67  N   CYS A   6      22.735  11.110   9.004  1.00 19.75           N  
ATOM     68  CA  CYS A   6      23.790  10.515   9.817  1.00 19.79           C  
ATOM     69  C   CYS A   6      24.188  11.373  11.016  1.00 20.16           C  
ATOM     70  O   CYS A   6      24.985  10.942  11.847  1.00 20.46           O  
ATOM     71  CB  CYS A   6      25.017  10.216   8.952  1.00 19.72           C  
ATOM     72  SG  CYS A   6      24.720   9.051   7.582  1.00 19.93           S  
ATOM     73  H   CYS A   6      22.880  12.025   8.603  1.00  0.00           H  
ATOM     74  HA  CYS A   6      23.418   9.579  10.235  1.00  0.00           H  
ATOM     75 1HB  CYS A   6      25.394  11.144   8.521  1.00  0.00           H  
ATOM     76 2HB  CYS A   6      25.808   9.799   9.575  1.00  0.00           H  
ATOM     77  N   GLY A   7      23.639  12.582  11.103  1.00 20.17           N  
ATOM     78  CA  GLY A   7      23.946  13.457  12.222  1.00 20.39           C  
ATOM     79  C   GLY A   7      23.369  12.906  13.514  1.00 20.55           C  
ATOM     80  O   GLY A   7      22.311  12.283  13.499  1.00 19.92           O  
ATOM     81  H   GLY A   7      23.001  12.903  10.388  1.00  0.00           H  
ATOM     82 1HA  GLY A   7      25.027  13.564  12.315  1.00  0.00           H  
ATOM     83 2HA  GLY A   7      23.541  14.450  12.029  1.00  0.00           H  
ATOM     84  N   ARG A   8      24.057  13.136  14.629  1.00 20.86           N  
ATOM     85  CA  ARG A   8      23.616  12.637  15.934  1.00 21.40           C  
ATOM     86  C   ARG A   8      22.196  13.050  16.318  1.00 21.00           C  
ATOM     87  O   ARG A   8      21.429  12.244  16.858  1.00 20.56           O  
ATOM     88  CB  ARG A   8      24.592  13.079  17.026  1.00 22.77           C  
ATOM     89  CG  ARG A   8      24.195  12.612  18.409  1.00 24.85           C  
ATOM     90  CD  ARG A   8      25.256  12.899  19.455  1.00 26.39           C  
ATOM     91  NE  ARG A   8      24.917  12.223  20.704  1.00 27.86           N  
ATOM     92  CZ  ARG A   8      25.697  12.174  21.777  1.00 28.85           C  
ATOM     93  NH1 ARG A   8      25.286  11.526  22.859  1.00 29.41           N  
ATOM     94  NH2 ARG A   8      26.880  12.781  21.776  1.00 29.31           N  
ATOM     95  H   ARG A   8      24.911  13.672  14.570  1.00  0.00           H  
ATOM     96  HA  ARG A   8      23.598  11.547  15.900  1.00  0.00           H  
ATOM     97 1HB  ARG A   8      25.585  12.692  16.804  1.00  0.00           H  
ATOM     98 2HB  ARG A   8      24.659  14.167  17.036  1.00  0.00           H  
ATOM     99 1HG  ARG A   8      23.280  13.120  18.716  1.00  0.00           H  
ATOM    100 2HG  ARG A   8      24.025  11.535  18.395  1.00  0.00           H  
ATOM    101 1HD  ARG A   8      26.222  12.539  19.102  1.00  0.00           H  
ATOM    102 2HD  ARG A   8      25.312  13.973  19.631  1.00  0.00           H  
ATOM    103  HE  ARG A   8      24.021  11.756  20.758  1.00  0.00           H  
ATOM    104 1HH1 ARG A   8      24.383  11.073  22.864  1.00  0.00           H  
ATOM    105 2HH1 ARG A   8      25.875  11.486  23.678  1.00  0.00           H  
ATOM    106 1HH2 ARG A   8      27.190  13.283  20.955  1.00  0.00           H  
ATOM    107 2HH2 ARG A   8      27.469  12.740  22.595  1.00  0.00           H  
ATOM    108  N   TRP A   9      21.855  14.303  16.039  1.00 20.52           N  
ATOM    109  CA  TRP A   9      20.535  14.835  16.363  1.00 20.41           C  
ATOM    110  C   TRP A   9      19.758  15.214  15.104  1.00 20.02           C  
ATOM    111  O   TRP A   9      18.876  16.071  15.151  1.00 20.09           O  
ATOM    112  CB  TRP A   9      20.672  16.070  17.263  1.00 21.22           C  
ATOM    113  CG  TRP A   9      21.433  15.820  18.533  1.00 22.23           C  
ATOM    114  CD1 TRP A   9      22.624  16.380  18.898  1.00 22.50           C  
ATOM    115  CD2 TRP A   9      21.042  14.966  19.614  1.00 22.52           C  
ATOM    116  NE1 TRP A   9      22.997  15.931  20.144  1.00 23.02           N  
ATOM    117  CE2 TRP A   9      22.044  15.062  20.606  1.00 22.86           C  
ATOM    118  CE3 TRP A   9      19.940  14.132  19.844  1.00 23.02           C  
ATOM    119  CZ2 TRP A   9      21.976  14.353  21.812  1.00 23.15           C  
ATOM    120  CZ3 TRP A   9      19.872  13.428  21.043  1.00 23.16           C  
ATOM    121  CH2 TRP A   9      20.886  13.545  22.011  1.00 23.27           C  
ATOM    122  H   TRP A   9      22.531  14.904  15.589  1.00  0.00           H  
ATOM    123  HA  TRP A   9      19.975  14.069  16.899  1.00  0.00           H  
ATOM    124 1HB  TRP A   9      21.180  16.865  16.716  1.00  0.00           H  
ATOM    125 2HB  TRP A   9      19.681  16.438  17.530  1.00  0.00           H  
ATOM    126  HD1 TRP A   9      23.195  17.080  18.291  1.00  0.00           H  
ATOM    127  HE1 TRP A   9      23.836  16.197  20.638  1.00  0.00           H  
ATOM    128  HE3 TRP A   9      19.151  14.039  19.099  1.00  0.00           H  
ATOM    129  HZ2 TRP A   9      22.751  14.431  22.575  1.00  0.00           H  
ATOM    130  HZ3 TRP A   9      19.011  12.781  21.214  1.00  0.00           H  
ATOM    131  HH2 TRP A   9      20.801  12.979  22.939  1.00  0.00           H  
ATOM    132  N   ASP A  10      20.089  14.572  13.985  1.00 19.38           N  
ATOM    133  CA  ASP A  10      19.439  14.848  12.704  1.00 18.88           C  
ATOM    134  C   ASP A  10      17.947  14.518  12.725  1.00 18.32           C  
ATOM    135  O   ASP A  10      17.505  13.624  13.451  1.00 17.68           O  
ATOM    136  CB  ASP A  10      20.117  14.051  11.595  1.00 19.75           C  
ATOM    137  CG  ASP A  10      20.449  14.897  10.384  1.00 21.18           C  
ATOM    138  OD1 ASP A  10      21.456  14.573   9.725  1.00 21.86           O  
ATOM    139  OD2 ASP A  10      19.706  15.869  10.081  1.00 21.50           O  
ATOM    140  H   ASP A  10      20.815  13.871  14.027  1.00  0.00           H  
ATOM    141  HA  ASP A  10      19.540  15.912  12.487  1.00  0.00           H  
ATOM    142 1HB  ASP A  10      21.038  13.608  11.976  1.00  0.00           H  
ATOM    143 2HB  ASP A  10      19.465  13.234  11.283  1.00  0.00           H  
ATOM    144  N   ALA A  11      17.185  15.229  11.900  1.00 17.04           N  
ATOM    145  CA  ALA A  11      15.748  15.026  11.830  1.00 16.54           C  
ATOM    146  C   ALA A  11      15.177  15.524  10.514  1.00 16.42           C  
ATOM    147  O   ALA A  11      15.833  16.260   9.771  1.00 15.95           O  
ATOM    148  CB  ALA A  11      15.068  15.747  12.986  1.00 16.74           C  
ATOM    149  H   ALA A  11      17.613  15.926  11.308  1.00  0.00           H  
ATOM    150  HA  ALA A  11      15.553  13.957  11.911  1.00  0.00           H  
ATOM    151 1HB  ALA A  11      13.991  15.591  12.929  1.00  0.00           H  
ATOM    152 2HB  ALA A  11      15.442  15.353  13.931  1.00  0.00           H  
ATOM    153 3HB  ALA A  11      15.284  16.813  12.927  1.00  0.00           H  
ATOM    154  N   ARG A  12      13.956  15.089  10.225  1.00 15.78           N  
ATOM    155  CA  ARG A  12      13.240  15.500   9.026  1.00 15.98           C  
ATOM    156  C   ARG A  12      11.751  15.438   9.299  1.00 16.26           C  
ATOM    157  O   ARG A  12      11.260  14.468   9.884  1.00 15.54           O  
ATOM    158  CB  ARG A  12      13.538  14.580   7.832  1.00 16.06           C  
ATOM    159  CG  ARG A  12      14.843  14.847   7.098  1.00 16.22           C  
ATOM    160  CD  ARG A  12      14.858  16.229   6.451  1.00 16.20           C  
ATOM    161  NE  ARG A  12      16.014  16.422   5.571  1.00 16.40           N  
ATOM    162  CZ  ARG A  12      17.256  16.658   5.988  1.00 16.72           C  
ATOM    163  NH1 ARG A  12      17.531  16.728   7.288  1.00 16.44           N  
ATOM    164  NH2 ARG A  12      18.225  16.857   5.098  1.00 17.32           N  
ATOM    165  H   ARG A  12      13.513  14.448  10.867  1.00  0.00           H  
ATOM    166  HA  ARG A  12      13.560  16.508   8.760  1.00  0.00           H  
ATOM    167 1HB  ARG A  12      13.567  13.545   8.169  1.00  0.00           H  
ATOM    168 2HB  ARG A  12      12.735  14.664   7.099  1.00  0.00           H  
ATOM    169 1HG  ARG A  12      15.674  14.790   7.801  1.00  0.00           H  
ATOM    170 2HG  ARG A  12      14.979  14.101   6.314  1.00  0.00           H  
ATOM    171 1HD  ARG A  12      13.956  16.361   5.854  1.00  0.00           H  
ATOM    172 2HD  ARG A  12      14.895  16.993   7.226  1.00  0.00           H  
ATOM    173  HE  ARG A  12      15.858  16.373   4.573  1.00  0.00           H  
ATOM    174 1HH1 ARG A  12      16.794  16.602   7.968  1.00  0.00           H  
ATOM    175 2HH1 ARG A  12      18.476  16.907   7.595  1.00  0.00           H  
ATOM    176 1HH2 ARG A  12      18.017  16.829   4.109  1.00  0.00           H  
ATOM    177 2HH2 ARG A  12      19.168  17.036   5.410  1.00  0.00           H  
ATOM    178  N   ASP A  13      11.040  16.493   8.916  1.00 16.38           N  
ATOM    179  CA  ASP A  13       9.595  16.500   9.055  1.00 17.08           C  
ATOM    180  C   ASP A  13       9.112  15.678   7.870  1.00 16.78           C  
ATOM    181  O   ASP A  13       9.685  15.759   6.778  1.00 16.78           O  
ATOM    182  CB  ASP A  13       9.051  17.926   8.976  1.00 18.22           C  
ATOM    183  CG  ASP A  13       9.523  18.787  10.129  1.00 19.65           C  
ATOM    184  OD1 ASP A  13       9.464  18.324  11.287  1.00 20.41           O  
ATOM    185  OD2 ASP A  13       9.964  19.926   9.880  1.00 22.02           O  
ATOM    186  H   ASP A  13      11.500  17.302   8.524  1.00  0.00           H  
ATOM    187  HA  ASP A  13       9.339  16.085  10.030  1.00  0.00           H  
ATOM    188 1HB  ASP A  13       9.367  18.385   8.039  1.00  0.00           H  
ATOM    189 2HB  ASP A  13       7.961  17.900   8.976  1.00  0.00           H  
ATOM    190  N   VAL A  14       8.091  14.857   8.085  1.00 16.42           N  
ATOM    191  CA  VAL A  14       7.568  14.004   7.023  1.00 16.34           C  
ATOM    192  C   VAL A  14       6.049  14.054   6.972  1.00 16.57           C  
ATOM    193  O   VAL A  14       5.410  14.624   7.858  1.00 16.48           O  
ATOM    194  CB  VAL A  14       8.002  12.523   7.221  1.00 16.15           C  
ATOM    195  CG1 VAL A  14       9.512  12.409   7.243  1.00 16.07           C  
ATOM    196  CG2 VAL A  14       7.418  11.960   8.518  1.00 15.68           C  
ATOM    197  H   VAL A  14       7.666  14.820   9.000  1.00  0.00           H  
ATOM    198  HA  VAL A  14       7.969  14.352   6.070  1.00  0.00           H  
ATOM    199  HB  VAL A  14       7.640  11.932   6.379  1.00  0.00           H  
ATOM    200 1HG1 VAL A  14       9.796  11.366   7.382  1.00  0.00           H  
ATOM    201 2HG1 VAL A  14       9.918  12.772   6.299  1.00  0.00           H  
ATOM    202 3HG1 VAL A  14       9.910  13.005   8.064  1.00  0.00           H  
ATOM    203 1HG2 VAL A  14       7.732  10.924   8.638  1.00  0.00           H  
ATOM    204 2HG2 VAL A  14       7.775  12.548   9.363  1.00  0.00           H  
ATOM    205 3HG2 VAL A  14       6.330  12.007   8.477  1.00  0.00           H  
ATOM    206  N   ALA A  15       5.482  13.454   5.927  1.00 16.91           N  
ATOM    207  CA  ALA A  15       4.035  13.397   5.741  1.00 17.68           C  
ATOM    208  C   ALA A  15       3.374  14.764   5.892  1.00 18.23           C  
ATOM    209  O   ALA A  15       2.416  14.921   6.650  1.00 18.43           O  
ATOM    210  CB  ALA A  15       3.420  12.395   6.721  1.00 17.73           C  
ATOM    211  H   ALA A  15       6.084  13.023   5.240  1.00  0.00           H  
ATOM    212  HA  ALA A  15       3.837  13.065   4.722  1.00  0.00           H  
ATOM    213 1HB  ALA A  15       2.340  12.359   6.575  1.00  0.00           H  
ATOM    214 2HB  ALA A  15       3.843  11.406   6.544  1.00  0.00           H  
ATOM    215 3HB  ALA A  15       3.638  12.705   7.742  1.00  0.00           H  
ATOM    216  N   GLY A  16       3.919  15.755   5.193  1.00 18.49           N  
ATOM    217  CA  GLY A  16       3.374  17.101   5.243  1.00 19.05           C  
ATOM    218  C   GLY A  16       3.522  17.771   6.594  1.00 19.35           C  
ATOM    219  O   GLY A  16       2.806  18.727   6.897  1.00 20.43           O  
ATOM    220  H   GLY A  16       4.727  15.573   4.615  1.00  0.00           H  
ATOM    221 1HA  GLY A  16       3.869  17.722   4.496  1.00  0.00           H  
ATOM    222 2HA  GLY A  16       2.315  17.074   4.988  1.00  0.00           H  
ATOM    223  N   GLY A  17       4.450  17.273   7.405  1.00 18.69           N  
ATOM    224  CA  GLY A  17       4.670  17.837   8.723  1.00 17.90           C  
ATOM    225  C   GLY A  17       3.876  17.173   9.836  1.00 17.20           C  
ATOM    226  O   GLY A  17       4.019  17.559  11.000  1.00 17.24           O  
ATOM    227  H   GLY A  17       5.013  16.490   7.104  1.00  0.00           H  
ATOM    228 1HA  GLY A  17       5.728  17.766   8.977  1.00  0.00           H  
ATOM    229 2HA  GLY A  17       4.413  18.895   8.713  1.00  0.00           H  
ATOM    230  N   ARG A  18       3.061  16.171   9.506  1.00 16.40           N  
ATOM    231  CA  ARG A  18       2.267  15.493  10.532  1.00 15.59           C  
ATOM    232  C   ARG A  18       3.138  14.697  11.499  1.00 15.03           C  
ATOM    233  O   ARG A  18       2.807  14.570  12.679  1.00 14.58           O  
ATOM    234  CB  ARG A  18       1.208  14.573   9.918  1.00 15.97           C  
ATOM    235  CG  ARG A  18       0.243  13.997  10.966  1.00 16.09           C  
ATOM    236  CD  ARG A  18      -0.867  13.148  10.352  1.00 16.69           C  
ATOM    237  NE  ARG A  18      -1.704  12.527  11.382  1.00 17.05           N  
ATOM    238  CZ  ARG A  18      -2.662  13.153  12.064  1.00 17.75           C  
ATOM    239  NH1 ARG A  18      -2.931  14.434  11.832  1.00 18.01           N  
ATOM    240  NH2 ARG A  18      -3.330  12.509  13.014  1.00 17.85           N  
ATOM    241  H   ARG A  18       2.983  15.870   8.545  1.00  0.00           H  
ATOM    242  HA  ARG A  18       1.752  16.248  11.127  1.00  0.00           H  
ATOM    243 1HB  ARG A  18       0.632  15.126   9.177  1.00  0.00           H  
ATOM    244 2HB  ARG A  18       1.698  13.748   9.402  1.00  0.00           H  
ATOM    245 1HG  ARG A  18       0.796  13.366  11.662  1.00  0.00           H  
ATOM    246 2HG  ARG A  18      -0.229  14.813  11.514  1.00  0.00           H  
ATOM    247 1HD  ARG A  18      -1.501  13.776   9.726  1.00  0.00           H  
ATOM    248 2HD  ARG A  18      -0.427  12.358   9.745  1.00  0.00           H  
ATOM    249  HE  ARG A  18      -1.544  11.551  11.592  1.00  0.00           H  
ATOM    250 1HH1 ARG A  18      -2.407  14.942  11.133  1.00  0.00           H  
ATOM    251 2HH1 ARG A  18      -3.659  14.900  12.354  1.00  0.00           H  
ATOM    252 1HH2 ARG A  18      -3.112  11.544  13.220  1.00  0.00           H  
ATOM    253 2HH2 ARG A  18      -4.056  12.983  13.531  1.00  0.00           H  
ATOM    254  N   TYR A  19       4.237  14.145  10.990  1.00 14.17           N  
ATOM    255  CA  TYR A  19       5.159  13.363  11.815  1.00 13.85           C  
ATOM    256  C   TYR A  19       6.582  13.879  11.645  1.00 13.97           C  
ATOM    257  O   TYR A  19       6.856  14.681  10.763  1.00 13.59           O  
ATOM    258  CB  TYR A  19       5.102  11.878  11.431  1.00 13.60           C  
ATOM    259  CG  TYR A  19       3.707  11.298  11.438  1.00 13.40           C  
ATOM    260  CD1 TYR A  19       3.147  10.770  10.272  1.00 13.37           C  
ATOM    261  CD2 TYR A  19       2.927  11.316  12.593  1.00 13.22           C  
ATOM    262  CE1 TYR A  19       1.844  10.286  10.254  1.00 13.52           C  
ATOM    263  CE2 TYR A  19       1.616  10.828  12.583  1.00 13.41           C  
ATOM    264  CZ  TYR A  19       1.085  10.321  11.411  1.00 13.49           C  
ATOM    265  OH  TYR A  19      -0.216   9.873  11.380  1.00 13.82           O  
ATOM    266  H   TYR A  19       4.440  14.269  10.008  1.00  0.00           H  
ATOM    267  HA  TYR A  19       4.860  13.463  12.859  1.00  0.00           H  
ATOM    268 1HB  TYR A  19       5.521  11.744  10.433  1.00  0.00           H  
ATOM    269 2HB  TYR A  19       5.714  11.300  12.123  1.00  0.00           H  
ATOM    270  HD1 TYR A  19       3.734  10.732   9.354  1.00  0.00           H  
ATOM    271  HD2 TYR A  19       3.336  11.715  13.521  1.00  0.00           H  
ATOM    272  HE1 TYR A  19       1.427   9.878   9.334  1.00  0.00           H  
ATOM    273  HE2 TYR A  19       1.019  10.850  13.495  1.00  0.00           H  
ATOM    274  HH  TYR A  19      -0.612   9.982  12.248  1.00  0.00           H  
ATOM    275  N   ARG A  20       7.485  13.417  12.502  1.00 14.21           N  
ATOM    276  CA  ARG A  20       8.881  13.824  12.427  1.00 14.63           C  
ATOM    277  C   ARG A  20       9.756  12.628  12.766  1.00 14.14           C  
ATOM    278  O   ARG A  20       9.456  11.877  13.690  1.00 13.76           O  
ATOM    279  CB  ARG A  20       9.143  14.972  13.403  1.00 15.83           C  
ATOM    280  CG  ARG A  20      10.568  15.483  13.433  1.00 17.95           C  
ATOM    281  CD  ARG A  20      10.569  16.879  14.034  1.00 19.85           C  
ATOM    282  NE  ARG A  20      11.897  17.334  14.414  1.00 21.74           N  
ATOM    283  CZ  ARG A  20      12.512  18.388  13.887  1.00 22.36           C  
ATOM    284  NH1 ARG A  20      11.932  19.103  12.931  1.00 23.35           N  
ATOM    285  NH2 ARG A  20      13.681  18.769  14.372  1.00 22.92           N  
ATOM    286  H   ARG A  20       7.199  12.769  13.222  1.00  0.00           H  
ATOM    287  HA  ARG A  20       9.087  14.168  11.413  1.00  0.00           H  
ATOM    288 1HB  ARG A  20       8.500  15.815  13.154  1.00  0.00           H  
ATOM    289 2HB  ARG A  20       8.889  14.655  14.415  1.00  0.00           H  
ATOM    290 1HG  ARG A  20      11.181  14.817  14.041  1.00  0.00           H  
ATOM    291 2HG  ARG A  20      10.965  15.516  12.418  1.00  0.00           H  
ATOM    292 1HD  ARG A  20      10.172  17.588  13.308  1.00  0.00           H  
ATOM    293 2HD  ARG A  20       9.948  16.890  14.929  1.00  0.00           H  
ATOM    294  HE  ARG A  20      12.386  16.812  15.129  1.00  0.00           H  
ATOM    295 1HH1 ARG A  20      11.013  18.848  12.596  1.00  0.00           H  
ATOM    296 2HH1 ARG A  20      12.409  19.902  12.538  1.00  0.00           H  
ATOM    297 1HH2 ARG A  20      14.101  18.260  15.138  1.00  0.00           H  
ATOM    298 2HH2 ARG A  20      14.155  19.568  13.978  1.00  0.00           H  
ATOM    299  N   VAL A  21      10.787  12.416  11.955  1.00 14.03           N  
ATOM    300  CA  VAL A  21      11.724  11.316  12.146  1.00 13.98           C  
ATOM    301  C   VAL A  21      13.020  11.876  12.726  1.00 14.03           C  
ATOM    302  O   VAL A  21      13.535  12.883  12.240  1.00 14.14           O  
ATOM    303  CB  VAL A  21      12.022  10.604  10.815  1.00 13.95           C  
ATOM    304  CG1 VAL A  21      13.111   9.550  11.005  1.00 14.66           C  
ATOM    305  CG2 VAL A  21      10.757   9.946  10.287  1.00 14.08           C  
ATOM    306  H   VAL A  21      10.920  13.046  11.177  1.00  0.00           H  
ATOM    307  HA  VAL A  21      11.275  10.593  12.829  1.00  0.00           H  
ATOM    308  HB  VAL A  21      12.380  11.338  10.093  1.00  0.00           H  
ATOM    309 1HG1 VAL A  21      13.310   9.056  10.053  1.00  0.00           H  
ATOM    310 2HG1 VAL A  21      14.023  10.029  11.362  1.00  0.00           H  
ATOM    311 3HG1 VAL A  21      12.779   8.811  11.734  1.00  0.00           H  
ATOM    312 1HG2 VAL A  21      10.974   9.444   9.344  1.00  0.00           H  
ATOM    313 2HG2 VAL A  21      10.396   9.216  11.012  1.00  0.00           H  
ATOM    314 3HG2 VAL A  21       9.992  10.706  10.126  1.00  0.00           H  
ATOM    315  N   ILE A  22      13.539  11.221  13.760  1.00 13.84           N  
ATOM    316  CA  ILE A  22      14.762  11.665  14.418  1.00 13.73           C  
ATOM    317  C   ILE A  22      15.787  10.537  14.510  1.00 14.17           C  
ATOM    318  O   ILE A  22      15.438   9.402  14.842  1.00 13.85           O  
ATOM    319  CB  ILE A  22      14.465  12.225  15.840  1.00 14.10           C  
ATOM    320  CG1 ILE A  22      13.598  11.242  16.636  1.00 13.89           C  
ATOM    321  CG2 ILE A  22      13.760  13.580  15.737  1.00 13.78           C  
ATOM    322  CD1 ILE A  22      13.342  11.649  18.080  1.00 14.73           C  
ATOM    323  H   ILE A  22      13.071  10.392  14.098  1.00  0.00           H  
ATOM    324  HA  ILE A  22      15.205  12.462  13.822  1.00  0.00           H  
ATOM    325  HB  ILE A  22      15.401  12.350  16.384  1.00  0.00           H  
ATOM    326 1HG1 ILE A  22      12.632  11.129  16.145  1.00  0.00           H  
ATOM    327 2HG1 ILE A  22      14.075  10.262  16.647  1.00  0.00           H  
ATOM    328 1HG2 ILE A  22      13.557  13.961  16.737  1.00  0.00           H  
ATOM    329 2HG2 ILE A  22      14.399  14.283  15.204  1.00  0.00           H  
ATOM    330 3HG2 ILE A  22      12.821  13.461  15.196  1.00  0.00           H  
ATOM    331 1HD1 ILE A  22      12.721  10.896  18.566  1.00  0.00           H  
ATOM    332 2HD1 ILE A  22      14.292  11.732  18.609  1.00  0.00           H  
ATOM    333 3HD1 ILE A  22      12.829  12.610  18.102  1.00  0.00           H  
ATOM    334  N   ASN A  23      17.045  10.848  14.189  1.00 13.82           N  
ATOM    335  CA  ASN A  23      18.120   9.858  14.245  1.00 14.50           C  
ATOM    336  C   ASN A  23      18.309   9.504  15.721  1.00 14.50           C  
ATOM    337  O   ASN A  23      18.507   8.340  16.072  1.00 14.50           O  
ATOM    338  CB  ASN A  23      19.406  10.412  13.620  1.00 14.69           C  
ATOM    339  CG  ASN A  23      20.308   9.313  13.078  1.00 15.28           C  
ATOM    340  OD1 ASN A  23      19.859   8.192  12.820  1.00 15.45           O  
ATOM    341  ND2 ASN A  23      21.586   9.631  12.896  1.00 15.53           N  
ATOM    342  H   ASN A  23      17.260  11.792  13.900  1.00  0.00           H  
ATOM    343  HA  ASN A  23      17.811   8.979  13.677  1.00  0.00           H  
ATOM    344 1HB  ASN A  23      19.152  11.093  12.807  1.00  0.00           H  
ATOM    345 2HB  ASN A  23      19.956  10.984  14.367  1.00  0.00           H  
ATOM    346 1HD2 ASN A  23      22.226   8.948  12.542  1.00  0.00           H  
ATOM    347 2HD2 ASN A  23      21.908  10.552  13.113  1.00  0.00           H  
ATOM    348  N   ASN A  24      18.301  10.537  16.563  1.00 14.85           N  
ATOM    349  CA  ASN A  24      18.333  10.385  18.015  1.00 15.41           C  
ATOM    350  C   ASN A  24      19.390   9.452  18.630  1.00 15.94           C  
ATOM    351  O   ASN A  24      19.047   8.507  19.344  1.00 15.74           O  
ATOM    352  CB  ASN A  24      16.917   9.947  18.433  1.00 15.25           C  
ATOM    353  CG  ASN A  24      16.620  10.163  19.903  1.00 15.52           C  
ATOM    354  OD1 ASN A  24      17.201  11.027  20.560  1.00 15.29           O  
ATOM    355  ND2 ASN A  24      15.673   9.383  20.420  1.00 14.97           N  
ATOM    356  H   ASN A  24      18.271  11.465  16.166  1.00  0.00           H  
ATOM    357  HA  ASN A  24      18.584  11.350  18.459  1.00  0.00           H  
ATOM    358 1HB  ASN A  24      16.178  10.500  17.851  1.00  0.00           H  
ATOM    359 2HB  ASN A  24      16.783   8.888  18.211  1.00  0.00           H  
ATOM    360 1HD2 ASN A  24      15.425   9.471  21.385  1.00  0.00           H  
ATOM    361 2HD2 ASN A  24      15.210   8.710  19.844  1.00  0.00           H  
ATOM    362  N   VAL A  25      20.667   9.712  18.363  1.00 16.32           N  
ATOM    363  CA  VAL A  25      21.737   8.893  18.947  1.00 17.03           C  
ATOM    364  C   VAL A  25      22.079   9.564  20.281  1.00 17.90           C  
ATOM    365  O   VAL A  25      23.132  10.189  20.435  1.00 18.14           O  
ATOM    366  CB  VAL A  25      22.981   8.840  18.031  1.00 17.02           C  
ATOM    367  CG1 VAL A  25      24.027   7.892  18.610  1.00 16.97           C  
ATOM    368  CG2 VAL A  25      22.581   8.389  16.631  1.00 16.92           C  
ATOM    369  H   VAL A  25      20.912  10.479  17.753  1.00  0.00           H  
ATOM    370  HA  VAL A  25      21.365   7.875  19.071  1.00  0.00           H  
ATOM    371  HB  VAL A  25      23.425   9.834  17.979  1.00  0.00           H  
ATOM    372 1HG1 VAL A  25      24.897   7.866  17.954  1.00  0.00           H  
ATOM    373 2HG1 VAL A  25      24.328   8.242  19.597  1.00  0.00           H  
ATOM    374 3HG1 VAL A  25      23.605   6.891  18.692  1.00  0.00           H  
ATOM    375 1HG2 VAL A  25      23.464   8.356  15.993  1.00  0.00           H  
ATOM    376 2HG2 VAL A  25      22.132   7.397  16.683  1.00  0.00           H  
ATOM    377 3HG2 VAL A  25      21.859   9.092  16.214  1.00  0.00           H  
ATOM    378  N   TRP A  26      21.167   9.420  21.240  1.00 18.38           N  
ATOM    379  CA  TRP A  26      21.290  10.050  22.549  1.00 19.29           C  
ATOM    380  C   TRP A  26      22.245   9.450  23.577  1.00 19.97           C  
ATOM    381  O   TRP A  26      22.744  10.176  24.436  1.00 19.86           O  
ATOM    382  CB  TRP A  26      19.898  10.196  23.182  1.00 19.11           C  
ATOM    383  CG  TRP A  26      19.257   8.887  23.575  1.00 19.92           C  
ATOM    384  CD1 TRP A  26      18.403   8.131  22.823  1.00 20.07           C  
ATOM    385  CD2 TRP A  26      19.408   8.198  24.824  1.00 20.28           C  
ATOM    386  NE1 TRP A  26      18.012   7.013  23.528  1.00 20.52           N  
ATOM    387  CE2 TRP A  26      18.613   7.032  24.759  1.00 20.54           C  
ATOM    388  CE3 TRP A  26      20.139   8.454  25.995  1.00 20.93           C  
ATOM    389  CZ2 TRP A  26      18.527   6.122  25.818  1.00 20.89           C  
ATOM    390  CZ3 TRP A  26      20.054   7.547  27.050  1.00 20.89           C  
ATOM    391  CH2 TRP A  26      19.253   6.395  26.951  1.00 21.17           C  
ATOM    392  H   TRP A  26      20.358   8.848  21.043  1.00  0.00           H  
ATOM    393  HA  TRP A  26      21.727  11.040  22.417  1.00  0.00           H  
ATOM    394 1HB  TRP A  26      19.968  10.818  24.075  1.00  0.00           H  
ATOM    395 2HB  TRP A  26      19.231  10.700  22.483  1.00  0.00           H  
ATOM    396  HD1 TRP A  26      18.078   8.376  21.813  1.00  0.00           H  
ATOM    397  HE1 TRP A  26      17.384   6.296  23.193  1.00  0.00           H  
ATOM    398  HE3 TRP A  26      20.762   9.344  26.075  1.00  0.00           H  
ATOM    399  HZ2 TRP A  26      17.912   5.223  25.761  1.00  0.00           H  
ATOM    400  HZ3 TRP A  26      20.624   7.753  27.956  1.00  0.00           H  
ATOM    401  HH2 TRP A  26      19.209   5.705  27.794  1.00  0.00           H  
ATOM    402  N   GLY A  27      22.488   8.143  23.508  1.00 20.62           N  
ATOM    403  CA  GLY A  27      23.346   7.517  24.502  1.00 21.99           C  
ATOM    404  C   GLY A  27      24.732   7.044  24.112  1.00 22.93           C  
ATOM    405  O   GLY A  27      25.377   6.345  24.895  1.00 23.27           O  
ATOM    406  H   GLY A  27      22.087   7.574  22.776  1.00  0.00           H  
ATOM    407 1HA  GLY A  27      23.505   8.206  25.331  1.00  0.00           H  
ATOM    408 2HA  GLY A  27      22.850   6.636  24.907  1.00  0.00           H  
ATOM    409  N   ALA A  28      25.205   7.419  22.927  1.00 23.53           N  
ATOM    410  CA  ALA A  28      26.528   6.998  22.480  1.00 23.93           C  
ATOM    411  C   ALA A  28      27.088   7.935  21.423  1.00 24.23           C  
ATOM    412  O   ALA A  28      26.396   8.841  20.954  1.00 24.56           O  
ATOM    413  CB  ALA A  28      26.472   5.572  21.940  1.00 23.92           C  
ATOM    414  H   ALA A  28      24.645   8.004  22.323  1.00  0.00           H  
ATOM    415  HA  ALA A  28      27.200   7.026  23.338  1.00  0.00           H  
ATOM    416 1HB  ALA A  28      27.465   5.269  21.609  1.00  0.00           H  
ATOM    417 2HB  ALA A  28      26.130   4.898  22.726  1.00  0.00           H  
ATOM    418 3HB  ALA A  28      25.781   5.529  21.099  1.00  0.00           H  
ATOM    419  N   GLU A  29      28.353   7.719  21.070  1.00 24.45           N  
ATOM    420  CA  GLU A  29      29.041   8.527  20.067  1.00 24.54           C  
ATOM    421  C   GLU A  29      29.301   7.726  18.790  1.00 24.24           C  
ATOM    422  O   GLU A  29      29.858   8.247  17.823  1.00 24.34           O  
ATOM    423  CB  GLU A  29      30.367   9.063  20.630  1.00 25.15           C  
ATOM    424  CG  GLU A  29      31.362   7.984  21.051  1.00 25.73           C  
ATOM    425  CD  GLU A  29      32.655   8.551  21.627  1.00 26.14           C  
ATOM    426  OE1 GLU A  29      33.688   8.509  20.925  1.00 26.37           O  
ATOM    427  OE2 GLU A  29      32.642   9.023  22.786  1.00 26.36           O  
ATOM    428  H   GLU A  29      28.851   6.963  21.519  1.00  0.00           H  
ATOM    429  HA  GLU A  29      28.404   9.373  19.808  1.00  0.00           H  
ATOM    430 1HB  GLU A  29      30.853   9.690  19.882  1.00  0.00           H  
ATOM    431 2HB  GLU A  29      30.167   9.688  21.500  1.00  0.00           H  
ATOM    432 1HG  GLU A  29      30.895   7.347  21.802  1.00  0.00           H  
ATOM    433 2HG  GLU A  29      31.599   7.366  20.186  1.00  0.00           H  
ATOM    434  N   THR A  30      28.883   6.462  18.791  1.00 23.85           N  
ATOM    435  CA  THR A  30      29.065   5.577  17.640  1.00 23.11           C  
ATOM    436  C   THR A  30      28.156   6.000  16.484  1.00 22.48           C  
ATOM    437  O   THR A  30      27.061   6.518  16.701  1.00 22.47           O  
ATOM    438  CB  THR A  30      28.816   4.101  18.016  1.00 23.13           C  
ATOM    439  OG1 THR A  30      27.807   4.025  19.032  1.00 22.97           O  
ATOM    440  CG2 THR A  30      30.098   3.468  18.535  1.00 23.48           C  
ATOM    441  H   THR A  30      28.425   6.106  19.618  1.00  0.00           H  
ATOM    442  HA  THR A  30      30.094   5.670  17.292  1.00  0.00           H  
ATOM    443  HB  THR A  30      28.474   3.555  17.137  1.00  0.00           H  
ATOM    444  HG1 THR A  30      27.509   4.911  19.254  1.00  0.00           H  
ATOM    445 1HG2 THR A  30      29.910   2.427  18.797  1.00  0.00           H  
ATOM    446 2HG2 THR A  30      30.866   3.515  17.763  1.00  0.00           H  
ATOM    447 3HG2 THR A  30      30.438   4.007  19.418  1.00  0.00           H  
ATOM    448  N   ALA A  31      28.623   5.779  15.259  1.00 21.47           N  
ATOM    449  CA  ALA A  31      27.889   6.177  14.063  1.00 20.71           C  
ATOM    450  C   ALA A  31      26.580   5.449  13.791  1.00 19.81           C  
ATOM    451  O   ALA A  31      26.438   4.252  14.059  1.00 19.87           O  
ATOM    452  CB  ALA A  31      28.794   6.088  12.843  1.00 20.72           C  
ATOM    453  H   ALA A  31      29.517   5.320  15.158  1.00  0.00           H  
ATOM    454  HA  ALA A  31      27.566   7.210  14.192  1.00  0.00           H  
ATOM    455 1HB  ALA A  31      28.238   6.387  11.955  1.00  0.00           H  
ATOM    456 2HB  ALA A  31      29.649   6.751  12.975  1.00  0.00           H  
ATOM    457 3HB  ALA A  31      29.144   5.064  12.724  1.00  0.00           H  
ATOM    458  N   GLN A  32      25.633   6.196  13.234  1.00 18.68           N  
ATOM    459  CA  GLN A  32      24.331   5.660  12.877  1.00 17.55           C  
ATOM    460  C   GLN A  32      23.702   6.510  11.784  1.00 17.08           C  
ATOM    461  O   GLN A  32      23.728   7.744  11.849  1.00 16.58           O  
ATOM    462  CB  GLN A  32      23.400   5.643  14.088  1.00 17.27           C  
ATOM    463  CG  GLN A  32      21.995   5.132  13.777  1.00 16.61           C  
ATOM    464  CD  GLN A  32      21.052   5.314  14.945  1.00 16.17           C  
ATOM    465  OE1 GLN A  32      21.227   4.700  15.988  1.00 16.22           O  
ATOM    466  NE2 GLN A  32      20.060   6.181  14.782  1.00 15.65           N  
ATOM    467  H   GLN A  32      25.830   7.170  13.054  1.00  0.00           H  
ATOM    468  HA  GLN A  32      24.462   4.636  12.528  1.00  0.00           H  
ATOM    469 1HB  GLN A  32      23.827   5.011  14.867  1.00  0.00           H  
ATOM    470 2HB  GLN A  32      23.314   6.650  14.495  1.00  0.00           H  
ATOM    471 1HG  GLN A  32      21.599   5.684  12.925  1.00  0.00           H  
ATOM    472 2HG  GLN A  32      22.050   4.069  13.540  1.00  0.00           H  
ATOM    473 1HE2 GLN A  32      19.407   6.340  15.524  1.00  0.00           H  
ATOM    474 2HE2 GLN A  32      19.965   6.676  13.918  1.00  0.00           H  
ATOM    475  N   CYS A  33      23.147   5.842  10.780  1.00 16.43           N  
ATOM    476  CA  CYS A  33      22.468   6.521   9.685  1.00 16.48           C  
ATOM    477  C   CYS A  33      21.149   5.815   9.412  1.00 16.03           C  
ATOM    478  O   CYS A  33      21.038   4.604   9.575  1.00 15.41           O  
ATOM    479  CB  CYS A  33      23.286   6.481   8.390  1.00 17.51           C  
ATOM    480  SG  CYS A  33      24.943   7.227   8.436  1.00 19.35           S  
ATOM    481  H   CYS A  33      23.198   4.833  10.777  1.00  0.00           H  
ATOM    482  HA  CYS A  33      22.327   7.566   9.960  1.00  0.00           H  
ATOM    483 1HB  CYS A  33      23.422   5.445   8.077  1.00  0.00           H  
ATOM    484 2HB  CYS A  33      22.739   6.993   7.598  1.00  0.00           H  
ATOM    485  N   ILE A  34      20.146   6.594   9.032  1.00 15.65           N  
ATOM    486  CA  ILE A  34      18.848   6.056   8.673  1.00 15.86           C  
ATOM    487  C   ILE A  34      18.488   6.694   7.337  1.00 16.39           C  
ATOM    488  O   ILE A  34      18.836   7.851   7.081  1.00 15.92           O  
ATOM    489  CB  ILE A  34      17.743   6.374   9.726  1.00 15.75           C  
ATOM    490  CG1 ILE A  34      17.641   7.879   9.977  1.00 15.63           C  
ATOM    491  CG2 ILE A  34      18.018   5.627  11.023  1.00 15.83           C  
ATOM    492  CD1 ILE A  34      16.472   8.271  10.886  1.00 16.08           C  
ATOM    493  H   ILE A  34      20.293   7.592   8.992  1.00  0.00           H  
ATOM    494  HA  ILE A  34      18.930   4.972   8.605  1.00  0.00           H  
ATOM    495  HB  ILE A  34      16.772   6.067   9.338  1.00  0.00           H  
ATOM    496 1HG1 ILE A  34      18.565   8.235  10.432  1.00  0.00           H  
ATOM    497 2HG1 ILE A  34      17.524   8.400   9.026  1.00  0.00           H  
ATOM    498 1HG2 ILE A  34      17.239   5.859  11.749  1.00  0.00           H  
ATOM    499 2HG2 ILE A  34      18.026   4.555  10.830  1.00  0.00           H  
ATOM    500 3HG2 ILE A  34      18.986   5.932  11.420  1.00  0.00           H  
ATOM    501 1HD1 ILE A  34      16.462   9.353  11.019  1.00  0.00           H  
ATOM    502 2HD1 ILE A  34      15.534   7.953  10.430  1.00  0.00           H  
ATOM    503 3HD1 ILE A  34      16.587   7.788  11.855  1.00  0.00           H  
ATOM    504  N   GLU A  35      17.861   5.910   6.467  1.00 16.60           N  
ATOM    505  CA  GLU A  35      17.435   6.385   5.154  1.00 17.54           C  
ATOM    506  C   GLU A  35      15.925   6.572   5.260  1.00 16.96           C  
ATOM    507  O   GLU A  35      15.185   5.609   5.470  1.00 16.17           O  
ATOM    508  CB  GLU A  35      17.788   5.347   4.094  1.00 19.21           C  
ATOM    509  CG  GLU A  35      17.600   5.816   2.668  1.00 22.75           C  
ATOM    510  CD  GLU A  35      18.138   4.810   1.670  1.00 24.72           C  
ATOM    511  OE1 GLU A  35      17.331   4.211   0.932  1.00 27.15           O  
ATOM    512  OE2 GLU A  35      19.371   4.609   1.633  1.00 26.45           O  
ATOM    513  H   GLU A  35      17.675   4.952   6.728  1.00  0.00           H  
ATOM    514  HA  GLU A  35      17.964   7.313   4.933  1.00  0.00           H  
ATOM    515 1HB  GLU A  35      18.829   5.047   4.211  1.00  0.00           H  
ATOM    516 2HB  GLU A  35      17.173   4.458   4.236  1.00  0.00           H  
ATOM    517 1HG  GLU A  35      16.537   5.974   2.486  1.00  0.00           H  
ATOM    518 2HG  GLU A  35      18.109   6.771   2.541  1.00  0.00           H  
ATOM    519  N   VAL A  36      15.481   7.814   5.092  1.00 16.57           N  
ATOM    520  CA  VAL A  36      14.075   8.170   5.247  1.00 16.62           C  
ATOM    521  C   VAL A  36      13.295   8.527   3.987  1.00 16.64           C  
ATOM    522  O   VAL A  36      13.796   9.240   3.113  1.00 16.66           O  
ATOM    523  CB  VAL A  36      13.942   9.373   6.222  1.00 16.70           C  
ATOM    524  CG1 VAL A  36      12.477   9.607   6.608  1.00 17.06           C  
ATOM    525  CG2 VAL A  36      14.793   9.154   7.452  1.00 17.19           C  
ATOM    526  H   VAL A  36      16.147   8.533   4.848  1.00  0.00           H  
ATOM    527  HA  VAL A  36      13.545   7.314   5.666  1.00  0.00           H  
ATOM    528  HB  VAL A  36      14.272  10.279   5.714  1.00  0.00           H  
ATOM    529 1HG1 VAL A  36      12.411  10.455   7.291  1.00  0.00           H  
ATOM    530 2HG1 VAL A  36      11.894   9.818   5.712  1.00  0.00           H  
ATOM    531 3HG1 VAL A  36      12.083   8.717   7.098  1.00  0.00           H  
ATOM    532 1HG2 VAL A  36      14.688  10.006   8.123  1.00  0.00           H  
ATOM    533 2HG2 VAL A  36      14.468   8.247   7.963  1.00  0.00           H  
ATOM    534 3HG2 VAL A  36      15.838   9.050   7.158  1.00  0.00           H  
ATOM    535  N   GLY A  37      12.071   8.006   3.906  1.00 16.36           N  
ATOM    536  CA  GLY A  37      11.178   8.319   2.803  1.00 17.02           C  
ATOM    537  C   GLY A  37      10.428   9.538   3.307  1.00 17.38           C  
ATOM    538  O   GLY A  37       9.754   9.469   4.335  1.00 17.47           O  
ATOM    539  H   GLY A  37      11.756   7.377   4.631  1.00  0.00           H  
ATOM    540 1HA  GLY A  37      11.763   8.504   1.902  1.00  0.00           H  
ATOM    541 2HA  GLY A  37      10.537   7.462   2.599  1.00  0.00           H  
ATOM    542  N   LEU A  38      10.543  10.658   2.601  1.00 17.62           N  
ATOM    543  CA  LEU A  38       9.919  11.902   3.037  1.00 18.27           C  
ATOM    544  C   LEU A  38       8.395  12.002   3.081  1.00 18.57           C  
ATOM    545  O   LEU A  38       7.857  12.725   3.914  1.00 18.62           O  
ATOM    546  CB  LEU A  38      10.514  13.077   2.253  1.00 18.86           C  
ATOM    547  CG  LEU A  38      12.013  13.248   2.509  1.00 18.82           C  
ATOM    548  CD1 LEU A  38      12.615  14.249   1.529  1.00 20.11           C  
ATOM    549  CD2 LEU A  38      12.231  13.686   3.947  1.00 19.52           C  
ATOM    550  H   LEU A  38      11.075  10.649   1.742  1.00  0.00           H  
ATOM    551  HA  LEU A  38      10.127  12.040   4.098  1.00  0.00           H  
ATOM    552 1HB  LEU A  38      10.345  12.907   1.191  1.00  0.00           H  
ATOM    553 2HB  LEU A  38       9.990  13.988   2.542  1.00  0.00           H  
ATOM    554  HG  LEU A  38      12.522  12.300   2.336  1.00  0.00           H  
ATOM    555 1HD1 LEU A  38      13.681  14.356   1.728  1.00  0.00           H  
ATOM    556 2HD1 LEU A  38      12.471  13.892   0.509  1.00  0.00           H  
ATOM    557 3HD1 LEU A  38      12.125  15.215   1.649  1.00  0.00           H  
ATOM    558 1HD2 LEU A  38      13.299  13.808   4.133  1.00  0.00           H  
ATOM    559 2HD2 LEU A  38      11.722  14.635   4.120  1.00  0.00           H  
ATOM    560 3HD2 LEU A  38      11.829  12.930   4.622  1.00  0.00           H  
ATOM    561  N   GLU A  39       7.694  11.280   2.212  1.00 18.84           N  
ATOM    562  CA  GLU A  39       6.233  11.353   2.200  1.00 19.48           C  
ATOM    563  C   GLU A  39       5.569  10.488   3.264  1.00 18.85           C  
ATOM    564  O   GLU A  39       4.510  10.835   3.780  1.00 18.94           O  
ATOM    565  CB  GLU A  39       5.676  10.960   0.828  1.00 21.36           C  
ATOM    566  CG  GLU A  39       6.321  11.681  -0.343  1.00 24.34           C  
ATOM    567  CD  GLU A  39       7.233  10.770  -1.134  1.00 26.29           C  
ATOM    568  OE1 GLU A  39       8.315  10.408  -0.614  1.00 28.03           O  
ATOM    569  OE2 GLU A  39       6.859  10.396  -2.268  1.00 27.36           O  
ATOM    570  H   GLU A  39       8.162  10.675   1.552  1.00  0.00           H  
ATOM    571  HA  GLU A  39       5.936  12.381   2.411  1.00  0.00           H  
ATOM    572 1HB  GLU A  39       5.809   9.889   0.675  1.00  0.00           H  
ATOM    573 2HB  GLU A  39       4.606  11.165   0.798  1.00  0.00           H  
ATOM    574 1HG  GLU A  39       5.538  12.063  -0.997  1.00  0.00           H  
ATOM    575 2HG  GLU A  39       6.888  12.531   0.035  1.00  0.00           H  
ATOM    576  N   THR A  40       6.203   9.372   3.602  1.00 17.81           N  
ATOM    577  CA  THR A  40       5.647   8.444   4.583  1.00 16.79           C  
ATOM    578  C   THR A  40       6.336   8.448   5.935  1.00 16.02           C  
ATOM    579  O   THR A  40       5.716   8.139   6.957  1.00 16.05           O  
ATOM    580  CB  THR A  40       5.758   7.007   4.078  1.00 16.93           C  
ATOM    581  OG1 THR A  40       7.137   6.716   3.817  1.00 16.41           O  
ATOM    582  CG2 THR A  40       4.935   6.807   2.812  1.00 16.98           C  
ATOM    583  H   THR A  40       7.091   9.159   3.171  1.00  0.00           H  
ATOM    584  HA  THR A  40       4.593   8.683   4.727  1.00  0.00           H  
ATOM    585  HB  THR A  40       5.397   6.323   4.846  1.00  0.00           H  
ATOM    586  HG1 THR A  40       7.670   7.489   4.019  1.00  0.00           H  
ATOM    587 1HG2 THR A  40       5.032   5.775   2.474  1.00  0.00           H  
ATOM    588 2HG2 THR A  40       3.888   7.024   3.021  1.00  0.00           H  
ATOM    589 3HG2 THR A  40       5.296   7.478   2.034  1.00  0.00           H  
ATOM    590  N   GLY A  41       7.628   8.753   5.933  1.00 15.06           N  
ATOM    591  CA  GLY A  41       8.395   8.714   7.162  1.00 14.46           C  
ATOM    592  C   GLY A  41       9.010   7.330   7.350  1.00 14.13           C  
ATOM    593  O   GLY A  41       9.699   7.082   8.342  1.00 13.84           O  
ATOM    594  H   GLY A  41       8.089   9.015   5.074  1.00  0.00           H  
ATOM    595 1HA  GLY A  41       9.176   9.474   7.128  1.00  0.00           H  
ATOM    596 2HA  GLY A  41       7.747   8.957   8.003  1.00  0.00           H  
ATOM    597  N   ASN A  42       8.746   6.415   6.413  1.00 13.58           N  
ATOM    598  CA  ASN A  42       9.299   5.057   6.485  1.00 13.36           C  
ATOM    599  C   ASN A  42      10.820   5.165   6.484  1.00 13.50           C  
ATOM    600  O   ASN A  42      11.385   5.941   5.711  1.00 13.26           O  
ATOM    601  CB  ASN A  42       8.864   4.218   5.274  1.00 13.60           C  
ATOM    602  CG  ASN A  42       7.359   3.994   5.215  1.00 14.19           C  
ATOM    603  OD1 ASN A  42       6.633   4.309   6.159  1.00 13.55           O  
ATOM    604  ND2 ASN A  42       6.884   3.446   4.094  1.00 13.95           N  
ATOM    605  H   ASN A  42       8.151   6.663   5.635  1.00  0.00           H  
ATOM    606  HA  ASN A  42       8.921   4.577   7.389  1.00  0.00           H  
ATOM    607 1HB  ASN A  42       9.178   4.715   4.355  1.00  0.00           H  
ATOM    608 2HB  ASN A  42       9.359   3.247   5.307  1.00  0.00           H  
ATOM    609 1HD2 ASN A  42       5.903   3.275   3.998  1.00  0.00           H  
ATOM    610 2HD2 ASN A  42       7.508   3.207   3.351  1.00  0.00           H  
ATOM    611  N   PHE A  43      11.490   4.400   7.339  1.00 13.30           N  
ATOM    612  CA  PHE A  43      12.946   4.475   7.376  1.00 13.79           C  
ATOM    613  C   PHE A  43      13.631   3.162   7.678  1.00 13.99           C  
ATOM    614  O   PHE A  43      13.075   2.298   8.354  1.00 13.73           O  
ATOM    615  CB  PHE A  43      13.432   5.566   8.356  1.00 13.79           C  
ATOM    616  CG  PHE A  43      13.205   5.249   9.823  1.00 14.23           C  
ATOM    617  CD1 PHE A  43      14.120   4.474  10.538  1.00 13.79           C  
ATOM    618  CD2 PHE A  43      12.103   5.768  10.499  1.00 14.16           C  
ATOM    619  CE1 PHE A  43      13.943   4.222  11.901  1.00 14.27           C  
ATOM    620  CE2 PHE A  43      11.917   5.524  11.865  1.00 13.98           C  
ATOM    621  CZ  PHE A  43      12.844   4.746  12.565  1.00 14.35           C  
ATOM    622  H   PHE A  43      11.014   3.766   7.965  1.00  0.00           H  
ATOM    623  HA  PHE A  43      13.305   4.730   6.378  1.00  0.00           H  
ATOM    624 1HB  PHE A  43      14.499   5.732   8.215  1.00  0.00           H  
ATOM    625 2HB  PHE A  43      12.923   6.504   8.138  1.00  0.00           H  
ATOM    626  HD1 PHE A  43      14.986   4.061  10.021  1.00  0.00           H  
ATOM    627  HD2 PHE A  43      11.381   6.374   9.951  1.00  0.00           H  
ATOM    628  HE1 PHE A  43      14.669   3.614  12.441  1.00  0.00           H  
ATOM    629  HE2 PHE A  43      11.052   5.938  12.383  1.00  0.00           H  
ATOM    630  HZ  PHE A  43      12.704   4.551  13.627  1.00  0.00           H  
ATOM    631  N   THR A  44      14.824   3.003   7.117  1.00 14.30           N  
ATOM    632  CA  THR A  44      15.639   1.816   7.353  1.00 14.83           C  
ATOM    633  C   THR A  44      16.934   2.273   8.017  1.00 14.90           C  
ATOM    634  O   THR A  44      17.485   3.316   7.658  1.00 14.87           O  
ATOM    635  CB  THR A  44      16.009   1.101   6.034  1.00 15.35           C  
ATOM    636  OG1 THR A  44      14.828   0.556   5.443  1.00 16.20           O  
ATOM    637  CG2 THR A  44      17.005  -0.035   6.291  1.00 15.75           C  
ATOM    638  H   THR A  44      15.176   3.728   6.508  1.00  0.00           H  
ATOM    639  HA  THR A  44      15.066   1.119   7.964  1.00  0.00           H  
ATOM    640  HB  THR A  44      16.457   1.817   5.345  1.00  0.00           H  
ATOM    641  HG1 THR A  44      14.071   0.757   5.999  1.00  0.00           H  
ATOM    642 1HG2 THR A  44      17.251  -0.523   5.348  1.00  0.00           H  
ATOM    643 2HG2 THR A  44      17.913   0.371   6.737  1.00  0.00           H  
ATOM    644 3HG2 THR A  44      16.561  -0.761   6.970  1.00  0.00           H  
ATOM    645  N   ILE A  45      17.392   1.527   9.017  1.00 14.65           N  
ATOM    646  CA  ILE A  45      18.652   1.860   9.666  1.00 14.84           C  
ATOM    647  C   ILE A  45      19.724   1.289   8.734  1.00 15.27           C  
ATOM    648  O   ILE A  45      19.860   0.074   8.601  1.00 15.24           O  
ATOM    649  CB  ILE A  45      18.752   1.234  11.066  1.00 14.65           C  
ATOM    650  CG1 ILE A  45      17.609   1.755  11.950  1.00 14.41           C  
ATOM    651  CG2 ILE A  45      20.103   1.580  11.696  1.00 14.01           C  
ATOM    652  CD1 ILE A  45      17.579   1.160  13.353  1.00 14.30           C  
ATOM    653  H   ILE A  45      16.872   0.723   9.337  1.00  0.00           H  
ATOM    654  HA  ILE A  45      18.709   2.942   9.775  1.00  0.00           H  
ATOM    655  HB  ILE A  45      18.659   0.151  10.988  1.00  0.00           H  
ATOM    656 1HG1 ILE A  45      17.687   2.837  12.045  1.00  0.00           H  
ATOM    657 2HG1 ILE A  45      16.653   1.538  11.474  1.00  0.00           H  
ATOM    658 1HG2 ILE A  45      20.167   1.134  12.688  1.00  0.00           H  
ATOM    659 2HG2 ILE A  45      20.906   1.191  11.071  1.00  0.00           H  
ATOM    660 3HG2 ILE A  45      20.199   2.663  11.778  1.00  0.00           H  
ATOM    661 1HD1 ILE A  45      16.741   1.582  13.909  1.00  0.00           H  
ATOM    662 2HD1 ILE A  45      17.463   0.078  13.287  1.00  0.00           H  
ATOM    663 3HD1 ILE A  45      18.510   1.395  13.867  1.00  0.00           H  
ATOM    664  N   THR A  46      20.428   2.170   8.033  1.00 15.83           N  
ATOM    665  CA  THR A  46      21.452   1.741   7.078  1.00 16.54           C  
ATOM    666  C   THR A  46      22.836   1.518   7.679  1.00 17.19           C  
ATOM    667  O   THR A  46      23.670   0.816   7.096  1.00 17.55           O  
ATOM    668  CB  THR A  46      21.554   2.724   5.909  1.00 16.57           C  
ATOM    669  OG1 THR A  46      21.754   4.046   6.419  1.00 16.67           O  
ATOM    670  CG2 THR A  46      20.278   2.689   5.069  1.00 16.76           C  
ATOM    671  H   THR A  46      20.256   3.157   8.159  1.00  0.00           H  
ATOM    672  HA  THR A  46      21.170   0.764   6.684  1.00  0.00           H  
ATOM    673  HB  THR A  46      22.404   2.456   5.281  1.00  0.00           H  
ATOM    674  HG1 THR A  46      21.779   4.018   7.379  1.00  0.00           H  
ATOM    675 1HG2 THR A  46      20.367   3.393   4.242  1.00  0.00           H  
ATOM    676 2HG2 THR A  46      20.129   1.684   4.675  1.00  0.00           H  
ATOM    677 3HG2 THR A  46      19.426   2.965   5.690  1.00  0.00           H  
ATOM    678  N   ARG A  47      23.085   2.136   8.829  1.00 17.52           N  
ATOM    679  CA  ARG A  47      24.356   1.988   9.524  1.00 18.04           C  
ATOM    680  C   ARG A  47      24.136   2.152  11.021  1.00 18.15           C  
ATOM    681  O   ARG A  47      23.411   3.041  11.452  1.00 17.78           O  
ATOM    682  CB  ARG A  47      25.377   3.023   9.033  1.00 18.64           C  
ATOM    683  CG  ARG A  47      26.728   2.909   9.732  1.00 19.15           C  
ATOM    684  CD  ARG A  47      27.733   3.915   9.185  1.00 20.13           C  
ATOM    685  NE  ARG A  47      29.015   3.806   9.874  1.00 21.05           N  
ATOM    686  CZ  ARG A  47      30.045   4.625   9.685  1.00 20.93           C  
ATOM    687  NH1 ARG A  47      29.955   5.621   8.812  1.00 21.30           N  
ATOM    688  NH2 ARG A  47      31.144   4.479  10.412  1.00 21.08           N  
ATOM    689  H   ARG A  47      22.370   2.725   9.231  1.00  0.00           H  
ATOM    690  HA  ARG A  47      24.750   0.992   9.317  1.00  0.00           H  
ATOM    691 1HB  ARG A  47      25.530   2.903   7.961  1.00  0.00           H  
ATOM    692 2HB  ARG A  47      24.985   4.027   9.197  1.00  0.00           H  
ATOM    693 1HG  ARG A  47      26.603   3.096  10.799  1.00  0.00           H  
ATOM    694 2HG  ARG A  47      27.131   1.907   9.584  1.00  0.00           H  
ATOM    695 1HD  ARG A  47      27.892   3.730   8.123  1.00  0.00           H  
ATOM    696 2HD  ARG A  47      27.349   4.925   9.323  1.00  0.00           H  
ATOM    697  HE  ARG A  47      29.127   3.055  10.542  1.00  0.00           H  
ATOM    698 1HH1 ARG A  47      29.102   5.759   8.289  1.00  0.00           H  
ATOM    699 2HH1 ARG A  47      30.739   6.241   8.671  1.00  0.00           H  
ATOM    700 1HH2 ARG A  47      31.197   3.747  11.107  1.00  0.00           H  
ATOM    701 2HH2 ARG A  47      31.928   5.099  10.271  1.00  0.00           H  
ATOM    702  N   ALA A  48      24.753   1.273  11.805  1.00 18.85           N  
ATOM    703  CA  ALA A  48      24.643   1.319  13.259  1.00 19.67           C  
ATOM    704  C   ALA A  48      25.854   0.599  13.839  1.00 20.22           C  
ATOM    705  O   ALA A  48      25.878  -0.630  13.904  1.00 20.58           O  
ATOM    706  CB  ALA A  48      23.348   0.649  13.718  1.00 19.50           C  
ATOM    707  H   ALA A  48      25.315   0.551  11.377  1.00  0.00           H  
ATOM    708  HA  ALA A  48      24.626   2.365  13.564  1.00  0.00           H  
ATOM    709 1HB  ALA A  48      23.282   0.692  14.805  1.00  0.00           H  
ATOM    710 2HB  ALA A  48      22.495   1.169  13.282  1.00  0.00           H  
ATOM    711 3HB  ALA A  48      23.343  -0.391  13.395  1.00  0.00           H  
ATOM    712  N   ASP A  49      26.863   1.372  14.233  1.00 21.17           N  
ATOM    713  CA  ASP A  49      28.103   0.825  14.788  1.00 22.20           C  
ATOM    714  C   ASP A  49      28.053   0.616  16.299  1.00 22.38           C  
ATOM    715  O   ASP A  49      29.089   0.370  16.922  1.00 22.56           O  
ATOM    716  CB  ASP A  49      29.282   1.768  14.492  1.00 23.16           C  
ATOM    717  CG  ASP A  49      29.563   1.944  13.007  1.00 24.22           C  
ATOM    718  OD1 ASP A  49      29.068   1.158  12.168  1.00 24.77           O  
ATOM    719  OD2 ASP A  49      30.315   2.886  12.685  1.00 24.84           O  
ATOM    720  H   ASP A  49      26.764   2.373  14.143  1.00  0.00           H  
ATOM    721  HA  ASP A  49      28.298  -0.138  14.316  1.00  0.00           H  
ATOM    722 1HB  ASP A  49      29.079   2.750  14.921  1.00  0.00           H  
ATOM    723 2HB  ASP A  49      30.184   1.383  14.968  1.00  0.00           H  
ATOM    724  N   HIS A  50      26.863   0.703  16.887  1.00 22.39           N  
ATOM    725  CA  HIS A  50      26.699   0.569  18.334  1.00 22.70           C  
ATOM    726  C   HIS A  50      27.134  -0.752  18.963  1.00 23.43           C  
ATOM    727  O   HIS A  50      26.911  -1.829  18.417  1.00 22.97           O  
ATOM    728  CB  HIS A  50      25.250   0.867  18.731  1.00 22.07           C  
ATOM    729  CG  HIS A  50      24.697   2.100  18.090  1.00 21.43           C  
ATOM    730  ND1 HIS A  50      25.380   3.297  18.066  1.00 21.21           N  
ATOM    731  CD2 HIS A  50      23.546   2.310  17.409  1.00 21.09           C  
ATOM    732  CE1 HIS A  50      24.675   4.191  17.396  1.00 21.11           C  
ATOM    733  NE2 HIS A  50      23.557   3.616  16.987  1.00 20.92           N  
ATOM    734  H   HIS A  50      26.049   0.867  16.313  1.00  0.00           H  
ATOM    735  HA  HIS A  50      27.347   1.284  18.841  1.00  0.00           H  
ATOM    736 1HB  HIS A  50      24.616   0.023  18.455  1.00  0.00           H  
ATOM    737 2HB  HIS A  50      25.186   0.985  19.812  1.00  0.00           H  
ATOM    738  HD2 HIS A  50      22.758   1.578  17.228  1.00  0.00           H  
ATOM    739  HE1 HIS A  50      24.966   5.225  17.212  1.00  0.00           H  
ATOM    740  HE2 HIS A  50      22.826   4.061  16.450  1.00  0.00           H  
ATOM    741  N   ASP A  51      27.729  -0.629  20.146  1.00 24.57           N  
ATOM    742  CA  ASP A  51      28.211  -1.743  20.959  1.00 26.03           C  
ATOM    743  C   ASP A  51      28.317  -1.054  22.319  1.00 26.66           C  
ATOM    744  O   ASP A  51      29.412  -0.778  22.816  1.00 26.68           O  
ATOM    745  CB  ASP A  51      29.583  -2.201  20.450  1.00 27.08           C  
ATOM    746  CG  ASP A  51      30.082  -3.463  21.137  1.00 28.31           C  
ATOM    747  OD1 ASP A  51      29.255  -4.290  21.572  1.00 28.82           O  
ATOM    748  OD2 ASP A  51      31.318  -3.632  21.227  1.00 29.47           O  
ATOM    749  H   ASP A  51      27.845   0.315  20.486  1.00  0.00           H  
ATOM    750  HA  ASP A  51      27.505  -2.569  20.868  1.00  0.00           H  
ATOM    751 1HB  ASP A  51      29.529  -2.387  19.377  1.00  0.00           H  
ATOM    752 2HB  ASP A  51      30.314  -1.407  20.608  1.00  0.00           H  
ATOM    753  N   ASN A  52      27.149  -0.761  22.892  1.00 27.00           N  
ATOM    754  CA  ASN A  52      27.022  -0.011  24.141  1.00 27.52           C  
ATOM    755  C   ASN A  52      26.806  -0.781  25.444  1.00 27.63           C  
ATOM    756  O   ASN A  52      26.415  -0.192  26.454  1.00 27.56           O  
ATOM    757  CB  ASN A  52      25.895   1.011  23.964  1.00 27.80           C  
ATOM    758  CG  ASN A  52      26.180   2.333  24.644  1.00 28.42           C  
ATOM    759  OD1 ASN A  52      25.267   2.991  25.149  1.00 28.51           O  
ATOM    760  ND2 ASN A  52      27.443   2.750  24.631  1.00 28.73           N  
ATOM    761  H   ASN A  52      26.314  -1.083  22.424  1.00  0.00           H  
ATOM    762  HA  ASN A  52      27.964   0.505  24.332  1.00  0.00           H  
ATOM    763 1HB  ASN A  52      25.734   1.195  22.901  1.00  0.00           H  
ATOM    764 2HB  ASN A  52      24.968   0.605  24.370  1.00  0.00           H  
ATOM    765 1HD2 ASN A  52      27.688   3.617  25.066  1.00  0.00           H  
ATOM    766 2HD2 ASN A  52      28.147   2.197  24.187  1.00  0.00           H  
ATOM    767  N   GLY A  53      27.046  -2.085  25.430  1.00 27.80           N  
ATOM    768  CA  GLY A  53      26.869  -2.868  26.641  1.00 28.06           C  
ATOM    769  C   GLY A  53      25.435  -2.955  27.134  1.00 28.09           C  
ATOM    770  O   GLY A  53      24.524  -3.271  26.368  1.00 28.35           O  
ATOM    771  H   GLY A  53      27.352  -2.547  24.586  1.00  0.00           H  
ATOM    772 1HA  GLY A  53      27.228  -3.884  26.473  1.00  0.00           H  
ATOM    773 2HA  GLY A  53      27.473  -2.442  27.441  1.00  0.00           H  
ATOM    774  N   ASN A  54      25.236  -2.658  28.414  1.00 28.13           N  
ATOM    775  CA  ASN A  54      23.912  -2.716  29.028  1.00 28.01           C  
ATOM    776  C   ASN A  54      23.115  -1.417  28.916  1.00 27.70           C  
ATOM    777  O   ASN A  54      21.977  -1.342  29.384  1.00 27.89           O  
ATOM    778  CB  ASN A  54      24.037  -3.125  30.499  1.00 28.55           C  
ATOM    779  CG  ASN A  54      24.960  -2.210  31.284  1.00 28.90           C  
ATOM    780  OD1 ASN A  54      26.170  -2.177  31.049  1.00 29.34           O  
ATOM    781  ND2 ASN A  54      24.392  -1.460  32.223  1.00 29.26           N  
ATOM    782  H   ASN A  54      26.028  -2.384  28.978  1.00  0.00           H  
ATOM    783  HA  ASN A  54      23.319  -3.465  28.502  1.00  0.00           H  
ATOM    784 1HB  ASN A  54      23.051  -3.113  30.965  1.00  0.00           H  
ATOM    785 2HB  ASN A  54      24.417  -4.145  30.562  1.00  0.00           H  
ATOM    786 1HD2 ASN A  54      24.951  -0.838  32.772  1.00  0.00           H  
ATOM    787 2HD2 ASN A  54      23.407  -1.518  32.380  1.00  0.00           H  
ATOM    788  N   ASN A  55      23.711  -0.400  28.301  1.00 27.16           N  
ATOM    789  CA  ASN A  55      23.050   0.895  28.138  1.00 26.38           C  
ATOM    790  C   ASN A  55      22.583   1.150  26.705  1.00 24.75           C  
ATOM    791  O   ASN A  55      23.264   0.782  25.749  1.00 24.63           O  
ATOM    792  CB  ASN A  55      23.987   2.025  28.578  1.00 27.52           C  
ATOM    793  CG  ASN A  55      24.396   1.911  30.037  1.00 28.62           C  
ATOM    794  OD1 ASN A  55      23.571   2.065  30.937  1.00 29.93           O  
ATOM    795  ND2 ASN A  55      25.674   1.641  30.276  1.00 29.47           N  
ATOM    796  H   ASN A  55      24.645  -0.525  27.937  1.00  0.00           H  
ATOM    797  HA  ASN A  55      22.159   0.911  28.768  1.00  0.00           H  
ATOM    798 1HB  ASN A  55      24.885   2.015  27.959  1.00  0.00           H  
ATOM    799 2HB  ASN A  55      23.495   2.986  28.425  1.00  0.00           H  
ATOM    800 1HD2 ASN A  55      25.999   1.555  31.218  1.00  0.00           H  
ATOM    801 2HD2 ASN A  55      26.311   1.524  29.515  1.00  0.00           H  
ATOM    802  N   VAL A  56      21.415   1.773  26.565  1.00 23.10           N  
ATOM    803  CA  VAL A  56      20.871   2.095  25.243  1.00 21.12           C  
ATOM    804  C   VAL A  56      21.740   3.156  24.567  1.00 19.97           C  
ATOM    805  O   VAL A  56      22.109   4.153  25.186  1.00 19.65           O  
ATOM    806  CB  VAL A  56      19.417   2.606  25.345  1.00 21.07           C  
ATOM    807  CG1 VAL A  56      18.910   3.060  23.972  1.00 20.61           C  
ATOM    808  CG2 VAL A  56      18.525   1.507  25.894  1.00 21.11           C  
ATOM    809  H   VAL A  56      20.890   2.030  27.389  1.00  0.00           H  
ATOM    810  HA  VAL A  56      20.873   1.188  24.638  1.00  0.00           H  
ATOM    811  HB  VAL A  56      19.390   3.467  26.013  1.00  0.00           H  
ATOM    812 1HG1 VAL A  56      17.884   3.417  24.063  1.00  0.00           H  
ATOM    813 2HG1 VAL A  56      19.542   3.865  23.599  1.00  0.00           H  
ATOM    814 3HG1 VAL A  56      18.941   2.221  23.277  1.00  0.00           H  
ATOM    815 1HG2 VAL A  56      17.501   1.872  25.965  1.00  0.00           H  
ATOM    816 2HG2 VAL A  56      18.558   0.645  25.228  1.00  0.00           H  
ATOM    817 3HG2 VAL A  56      18.875   1.215  26.884  1.00  0.00           H  
ATOM    818  N   ALA A  57      22.070   2.923  23.301  1.00 18.46           N  
ATOM    819  CA  ALA A  57      22.903   3.841  22.533  1.00 17.58           C  
ATOM    820  C   ALA A  57      22.102   4.879  21.756  1.00 16.98           C  
ATOM    821  O   ALA A  57      22.517   6.036  21.629  1.00 16.79           O  
ATOM    822  CB  ALA A  57      23.782   3.052  21.570  1.00 17.73           C  
ATOM    823  H   ALA A  57      21.730   2.080  22.860  1.00  0.00           H  
ATOM    824  HA  ALA A  57      23.536   4.388  23.231  1.00  0.00           H  
ATOM    825 1HB  ALA A  57      24.403   3.740  20.997  1.00  0.00           H  
ATOM    826 2HB  ALA A  57      24.420   2.371  22.134  1.00  0.00           H  
ATOM    827 3HB  ALA A  57      23.153   2.480  20.890  1.00  0.00           H  
ATOM    828  N   ALA A  58      20.950   4.467  21.241  1.00 16.11           N  
ATOM    829  CA  ALA A  58      20.129   5.364  20.439  1.00 15.39           C  
ATOM    830  C   ALA A  58      18.697   4.880  20.329  1.00 14.74           C  
ATOM    831  O   ALA A  58      18.387   3.737  20.663  1.00 14.84           O  
ATOM    832  CB  ALA A  58      20.725   5.475  19.041  1.00 15.38           C  
ATOM    833  H   ALA A  58      20.632   3.522  21.403  1.00  0.00           H  
ATOM    834  HA  ALA A  58      20.135   6.345  20.915  1.00  0.00           H  
ATOM    835 1HB  ALA A  58      20.114   6.146  18.437  1.00  0.00           H  
ATOM    836 2HB  ALA A  58      21.739   5.870  19.108  1.00  0.00           H  
ATOM    837 3HB  ALA A  58      20.749   4.490  18.577  1.00  0.00           H  
ATOM    838  N   TYR A  59      17.834   5.763  19.838  1.00 13.95           N  
ATOM    839  CA  TYR A  59      16.431   5.436  19.639  1.00 13.31           C  
ATOM    840  C   TYR A  59      15.913   6.133  18.380  1.00 12.92           C  
ATOM    841  O   TYR A  59      15.174   7.122  18.464  1.00 12.56           O  
ATOM    842  CB  TYR A  59      15.591   5.827  20.868  1.00 13.24           C  
ATOM    843  CG  TYR A  59      14.099   5.526  20.753  1.00 12.83           C  
ATOM    844  CD1 TYR A  59      13.641   4.230  20.510  1.00 13.12           C  
ATOM    845  CD2 TYR A  59      13.148   6.541  20.909  1.00 12.98           C  
ATOM    846  CE1 TYR A  59      12.270   3.948  20.426  1.00 12.54           C  
ATOM    847  CE2 TYR A  59      11.777   6.270  20.826  1.00 12.46           C  
ATOM    848  CZ  TYR A  59      11.349   4.972  20.584  1.00 12.93           C  
ATOM    849  OH  TYR A  59       9.998   4.701  20.496  1.00 12.65           O  
ATOM    850  H   TYR A  59      18.163   6.687  19.597  1.00  0.00           H  
ATOM    851  HA  TYR A  59      16.344   4.359  19.493  1.00  0.00           H  
ATOM    852 1HB  TYR A  59      15.965   5.301  21.747  1.00  0.00           H  
ATOM    853 2HB  TYR A  59      15.697   6.895  21.056  1.00  0.00           H  
ATOM    854  HD1 TYR A  59      14.354   3.415  20.382  1.00  0.00           H  
ATOM    855  HD2 TYR A  59      13.470   7.565  21.098  1.00  0.00           H  
ATOM    856  HE1 TYR A  59      11.934   2.929  20.236  1.00  0.00           H  
ATOM    857  HE2 TYR A  59      11.053   7.076  20.950  1.00  0.00           H  
ATOM    858  HH  TYR A  59       9.501   5.512  20.625  1.00  0.00           H  
ATOM    859  N   PRO A  60      16.366   5.678  17.190  1.00 12.74           N  
ATOM    860  CA  PRO A  60      15.884   6.302  15.950  1.00 12.58           C  
ATOM    861  C   PRO A  60      14.378   6.087  15.979  1.00 12.74           C  
ATOM    862  O   PRO A  60      13.913   4.980  16.259  1.00 12.64           O  
ATOM    863  CB  PRO A  60      16.578   5.484  14.851  1.00 12.58           C  
ATOM    864  CG  PRO A  60      16.938   4.169  15.531  1.00 12.34           C  
ATOM    865  CD  PRO A  60      17.350   4.618  16.904  1.00 12.76           C  
ATOM    866  HA  PRO A  60      16.211   7.352  15.922  1.00  0.00           H  
ATOM    867 1HB  PRO A  60      15.899   5.350  13.996  1.00  0.00           H  
ATOM    868 2HB  PRO A  60      17.460   6.026  14.478  1.00  0.00           H  
ATOM    869 1HG  PRO A  60      16.071   3.491  15.530  1.00  0.00           H  
ATOM    870 2HG  PRO A  60      17.739   3.661  14.975  1.00  0.00           H  
ATOM    871 1HD  PRO A  60      17.268   3.775  17.606  1.00  0.00           H  
ATOM    872 2HD  PRO A  60      18.382   4.997  16.872  1.00  0.00           H  
ATOM    873  N   ALA A  61      13.616   7.145  15.728  1.00 12.33           N  
ATOM    874  CA  ALA A  61      12.173   7.040  15.830  1.00 12.18           C  
ATOM    875  C   ALA A  61      11.406   8.033  14.990  1.00 12.25           C  
ATOM    876  O   ALA A  61      11.966   8.976  14.422  1.00 12.22           O  
ATOM    877  CB  ALA A  61      11.770   7.232  17.306  1.00 12.64           C  
ATOM    878  H   ALA A  61      14.028   8.029  15.465  1.00  0.00           H  
ATOM    879  HA  ALA A  61      11.881   6.045  15.495  1.00  0.00           H  
ATOM    880 1HB  ALA A  61      10.687   7.156  17.400  1.00  0.00           H  
ATOM    881 2HB  ALA A  61      12.242   6.461  17.915  1.00  0.00           H  
ATOM    882 3HB  ALA A  61      12.095   8.214  17.647  1.00  0.00           H  
ATOM    883  N   ILE A  62      10.106   7.790  14.913  1.00 11.94           N  
ATOM    884  CA  ILE A  62       9.187   8.669  14.213  1.00 11.40           C  
ATOM    885  C   ILE A  62       8.166   9.046  15.289  1.00 12.07           C  
ATOM    886  O   ILE A  62       7.798   8.213  16.125  1.00 12.06           O  
ATOM    887  CB  ILE A  62       8.524   7.970  13.002  1.00 11.33           C  
ATOM    888  CG1 ILE A  62       7.593   8.951  12.284  1.00 11.15           C  
ATOM    889  CG2 ILE A  62       7.796   6.695  13.435  1.00 10.75           C  
ATOM    890  CD1 ILE A  62       7.158   8.482  10.913  1.00 10.68           C  
ATOM    891  H   ILE A  62       9.747   6.959  15.361  1.00  0.00           H  
ATOM    892  HA  ILE A  62       9.746   9.527  13.840  1.00  0.00           H  
ATOM    893  HB  ILE A  62       9.288   7.705  12.272  1.00  0.00           H  
ATOM    894 1HG1 ILE A  62       6.702   9.116  12.889  1.00  0.00           H  
ATOM    895 2HG1 ILE A  62       8.094   9.913  12.173  1.00  0.00           H  
ATOM    896 1HG2 ILE A  62       7.339   6.224  12.565  1.00  0.00           H  
ATOM    897 2HG2 ILE A  62       8.508   6.006  13.888  1.00  0.00           H  
ATOM    898 3HG2 ILE A  62       7.022   6.946  14.160  1.00  0.00           H  
ATOM    899 1HD1 ILE A  62       6.501   9.228  10.465  1.00  0.00           H  
ATOM    900 2HD1 ILE A  62       8.035   8.344  10.280  1.00  0.00           H  
ATOM    901 3HD1 ILE A  62       6.624   7.537  11.004  1.00  0.00           H  
ATOM    902  N   TYR A  63       7.780  10.313  15.341  1.00 11.75           N  
ATOM    903  CA  TYR A  63       6.825  10.722  16.359  1.00 12.60           C  
ATOM    904  C   TYR A  63       5.750  11.689  15.913  1.00 12.73           C  
ATOM    905  O   TYR A  63       5.834  12.310  14.850  1.00 12.69           O  
ATOM    906  CB  TYR A  63       7.538  11.265  17.602  1.00 12.58           C  
ATOM    907  CG  TYR A  63       8.171  12.631  17.456  1.00 13.24           C  
ATOM    908  CD1 TYR A  63       7.460  13.789  17.785  1.00 13.53           C  
ATOM    909  CD2 TYR A  63       9.498  12.764  17.051  1.00 13.69           C  
ATOM    910  CE1 TYR A  63       8.060  15.048  17.719  1.00 13.78           C  
ATOM    911  CE2 TYR A  63      10.109  14.021  16.983  1.00 13.66           C  
ATOM    912  CZ  TYR A  63       9.384  15.154  17.323  1.00 14.01           C  
ATOM    913  OH  TYR A  63       9.993  16.392  17.316  1.00 14.23           O  
ATOM    914  H   TYR A  63       8.132  11.002  14.692  1.00  0.00           H  
ATOM    915  HA  TYR A  63       6.239   9.851  16.654  1.00  0.00           H  
ATOM    916 1HB  TYR A  63       6.830  11.327  18.430  1.00  0.00           H  
ATOM    917 2HB  TYR A  63       8.328  10.576  17.898  1.00  0.00           H  
ATOM    918  HD1 TYR A  63       6.419  13.718  18.100  1.00  0.00           H  
ATOM    919  HD2 TYR A  63      10.076  11.881  16.780  1.00  0.00           H  
ATOM    920  HE1 TYR A  63       7.488  15.938  17.980  1.00  0.00           H  
ATOM    921  HE2 TYR A  63      11.148  14.106  16.664  1.00  0.00           H  
ATOM    922  HH  TYR A  63      10.912  16.294  17.055  1.00  0.00           H  
ATOM    923  N   PHE A  64       4.734  11.774  16.761  1.00 12.87           N  
ATOM    924  CA  PHE A  64       3.568  12.619  16.584  1.00 13.50           C  
ATOM    925  C   PHE A  64       3.463  13.386  17.900  1.00 13.38           C  
ATOM    926  O   PHE A  64       3.486  12.789  18.973  1.00 13.56           O  
ATOM    927  CB  PHE A  64       2.341  11.722  16.391  1.00 13.79           C  
ATOM    928  CG  PHE A  64       1.032  12.459  16.324  1.00 14.80           C  
ATOM    929  CD1 PHE A  64       0.641  13.109  15.160  1.00 15.14           C  
ATOM    930  CD2 PHE A  64       0.157  12.443  17.408  1.00 15.19           C  
ATOM    931  CE1 PHE A  64      -0.608  13.729  15.069  1.00 15.99           C  
ATOM    932  CE2 PHE A  64      -1.092  13.058  17.326  1.00 15.91           C  
ATOM    933  CZ  PHE A  64      -1.473  13.701  16.154  1.00 15.84           C  
ATOM    934  H   PHE A  64       4.802  11.195  17.586  1.00  0.00           H  
ATOM    935  HA  PHE A  64       3.716  13.232  15.694  1.00  0.00           H  
ATOM    936 1HB  PHE A  64       2.449  11.152  15.469  1.00  0.00           H  
ATOM    937 2HB  PHE A  64       2.279  11.009  17.212  1.00  0.00           H  
ATOM    938  HD1 PHE A  64       1.322  13.132  14.309  1.00  0.00           H  
ATOM    939  HD2 PHE A  64       0.457  11.939  18.327  1.00  0.00           H  
ATOM    940  HE1 PHE A  64      -0.900  14.232  14.148  1.00  0.00           H  
ATOM    941  HE2 PHE A  64      -1.769  13.036  18.180  1.00  0.00           H  
ATOM    942  HZ  PHE A  64      -2.447  14.183  16.088  1.00  0.00           H  
ATOM    943  N   GLY A  65       3.394  14.706  17.827  1.00 13.69           N  
ATOM    944  CA  GLY A  65       3.294  15.479  19.052  1.00 13.89           C  
ATOM    945  C   GLY A  65       4.545  16.269  19.365  1.00 14.55           C  
ATOM    946  O   GLY A  65       5.263  16.686  18.454  1.00 14.00           O  
ATOM    947  H   GLY A  65       3.409  15.189  16.940  1.00  0.00           H  
ATOM    948 1HA  GLY A  65       2.455  16.171  18.978  1.00  0.00           H  
ATOM    949 2HA  GLY A  65       3.087  14.811  19.887  1.00  0.00           H  
ATOM    950  N   CYS A  66       4.821  16.433  20.659  1.00 15.13           N  
ATOM    951  CA  CYS A  66       5.961  17.211  21.134  1.00 16.05           C  
ATOM    952  C   CYS A  66       7.040  16.423  21.864  1.00 16.03           C  
ATOM    953  O   CYS A  66       6.825  15.939  22.975  1.00 15.50           O  
ATOM    954  CB  CYS A  66       5.454  18.328  22.044  1.00 17.13           C  
ATOM    955  SG  CYS A  66       4.201  19.385  21.261  1.00 18.63           S  
ATOM    956  H   CYS A  66       4.209  15.996  21.333  1.00  0.00           H  
ATOM    957  HA  CYS A  66       6.465  17.648  20.272  1.00  0.00           H  
ATOM    958 1HB  CYS A  66       5.023  17.895  22.947  1.00  0.00           H  
ATOM    959 2HB  CYS A  66       6.291  18.956  22.350  1.00  0.00           H  
ATOM    960  N   HIS A  67       8.213  16.343  21.238  1.00 16.08           N  
ATOM    961  CA  HIS A  67       9.368  15.637  21.785  1.00 16.63           C  
ATOM    962  C   HIS A  67      10.347  16.688  22.297  1.00 17.09           C  
ATOM    963  O   HIS A  67      11.002  17.365  21.506  1.00 16.73           O  
ATOM    964  CB  HIS A  67      10.020  14.794  20.674  1.00 16.16           C  
ATOM    965  CG  HIS A  67      11.264  14.074  21.094  1.00 16.76           C  
ATOM    966  ND1 HIS A  67      11.241  12.825  21.678  1.00 16.48           N  
ATOM    967  CD2 HIS A  67      12.570  14.409  20.977  1.00 16.81           C  
ATOM    968  CE1 HIS A  67      12.479  12.421  21.900  1.00 17.27           C  
ATOM    969  NE2 HIS A  67      13.305  13.364  21.483  1.00 16.95           N  
ATOM    970  H   HIS A  67       8.295  16.798  20.340  1.00  0.00           H  
ATOM    971  HA  HIS A  67       9.043  14.972  22.584  1.00  0.00           H  
ATOM    972 1HB  HIS A  67       9.307  14.050  20.316  1.00  0.00           H  
ATOM    973 2HB  HIS A  67      10.274  15.437  19.831  1.00  0.00           H  
ATOM    974  HD2 HIS A  67      12.965  15.334  20.557  1.00  0.00           H  
ATOM    975  HE1 HIS A  67      12.769  11.472  22.350  1.00  0.00           H  
ATOM    976  HE2 HIS A  67      14.313  13.328  21.527  1.00  0.00           H  
ATOM    977  N   TRP A  68      10.427  16.831  23.620  1.00 17.84           N  
ATOM    978  CA  TRP A  68      11.310  17.811  24.247  1.00 18.91           C  
ATOM    979  C   TRP A  68      11.133  19.216  23.656  1.00 19.18           C  
ATOM    980  O   TRP A  68      12.108  19.898  23.333  1.00 19.38           O  
ATOM    981  CB  TRP A  68      12.777  17.360  24.165  1.00 20.06           C  
ATOM    982  CG  TRP A  68      13.215  16.519  25.341  1.00 21.42           C  
ATOM    983  CD1 TRP A  68      13.887  16.950  26.450  1.00 21.97           C  
ATOM    984  CD2 TRP A  68      12.995  15.112  25.529  1.00 22.12           C  
ATOM    985  NE1 TRP A  68      14.097  15.901  27.318  1.00 22.59           N  
ATOM    986  CE2 TRP A  68      13.559  14.763  26.778  1.00 22.47           C  
ATOM    987  CE3 TRP A  68      12.377  14.115  24.765  1.00 22.45           C  
ATOM    988  CZ2 TRP A  68      13.523  13.453  27.283  1.00 22.96           C  
ATOM    989  CZ3 TRP A  68      12.341  12.807  25.268  1.00 23.20           C  
ATOM    990  CH2 TRP A  68      12.913  12.494  26.517  1.00 22.95           C  
ATOM    991  H   TRP A  68       9.855  16.239  24.205  1.00  0.00           H  
ATOM    992  HA  TRP A  68      11.036  17.901  25.298  1.00  0.00           H  
ATOM    993 1HB  TRP A  68      12.929  16.781  23.254  1.00  0.00           H  
ATOM    994 2HB  TRP A  68      13.424  18.235  24.109  1.00  0.00           H  
ATOM    995  HD1 TRP A  68      14.210  17.975  26.623  1.00  0.00           H  
ATOM    996  HE1 TRP A  68      14.571  15.959  28.208  1.00  0.00           H  
ATOM    997  HE3 TRP A  68      11.931  14.352  23.800  1.00  0.00           H  
ATOM    998  HZ2 TRP A  68      13.958  13.192  28.248  1.00  0.00           H  
ATOM    999  HZ3 TRP A  68      11.859  12.036  24.667  1.00  0.00           H  
ATOM   1000  HH2 TRP A  68      12.869  11.467  26.880  1.00  0.00           H  
ATOM   1001  N   GLY A  69       9.876  19.620  23.485  1.00 19.23           N  
ATOM   1002  CA  GLY A  69       9.580  20.944  22.954  1.00 19.44           C  
ATOM   1003  C   GLY A  69       9.454  21.069  21.445  1.00 19.44           C  
ATOM   1004  O   GLY A  69       8.927  22.071  20.955  1.00 20.01           O  
ATOM   1005  H   GLY A  69       9.112  19.004  23.725  1.00  0.00           H  
ATOM   1006 1HA  GLY A  69       8.642  21.304  23.376  1.00  0.00           H  
ATOM   1007 2HA  GLY A  69      10.359  21.641  23.261  1.00  0.00           H  
ATOM   1008  N   ALA A  70       9.970  20.090  20.707  1.00 19.08           N  
ATOM   1009  CA  ALA A  70       9.900  20.104  19.242  1.00 18.92           C  
ATOM   1010  C   ALA A  70       8.605  19.412  18.834  1.00 18.82           C  
ATOM   1011  O   ALA A  70       8.505  18.188  18.899  1.00 18.77           O  
ATOM   1012  CB  ALA A  70      11.096  19.380  18.651  1.00 18.74           C  
ATOM   1013  H   ALA A  70      10.423  19.315  21.171  1.00  0.00           H  
ATOM   1014  HA  ALA A  70       9.917  21.143  18.912  1.00  0.00           H  
ATOM   1015 1HB  ALA A  70      11.031  19.398  17.563  1.00  0.00           H  
ATOM   1016 2HB  ALA A  70      12.014  19.875  18.968  1.00  0.00           H  
ATOM   1017 3HB  ALA A  70      11.103  18.348  18.997  1.00  0.00           H  
ATOM   1018  N   CYS A  71       7.619  20.197  18.411  1.00 18.63           N  
ATOM   1019  CA  CYS A  71       6.316  19.653  18.044  1.00 18.76           C  
ATOM   1020  C   CYS A  71       6.070  19.499  16.552  1.00 18.84           C  
ATOM   1021  O   CYS A  71       6.593  20.266  15.735  1.00 18.80           O  
ATOM   1022  CB  CYS A  71       5.202  20.527  18.624  1.00 19.09           C  
ATOM   1023  SG  CYS A  71       5.312  20.851  20.411  1.00 20.23           S  
ATOM   1024  H   CYS A  71       7.774  21.193  18.342  1.00  0.00           H  
ATOM   1025  HA  CYS A  71       6.230  18.650  18.461  1.00  0.00           H  
ATOM   1026 1HB  CYS A  71       5.197  21.493  18.119  1.00  0.00           H  
ATOM   1027 2HB  CYS A  71       4.237  20.056  18.439  1.00  0.00           H  
ATOM   1028  N   THR A  72       5.257  18.503  16.208  1.00 18.48           N  
ATOM   1029  CA  THR A  72       4.876  18.267  14.821  1.00 18.89           C  
ATOM   1030  C   THR A  72       3.727  19.232  14.519  1.00 19.76           C  
ATOM   1031  O   THR A  72       3.194  19.866  15.432  1.00 20.03           O  
ATOM   1032  CB  THR A  72       4.438  16.808  14.590  1.00 18.28           C  
ATOM   1033  OG1 THR A  72       3.407  16.462  15.520  1.00 17.06           O  
ATOM   1034  CG2 THR A  72       5.621  15.870  14.777  1.00 17.52           C  
ATOM   1035  H   THR A  72       4.895  17.895  16.928  1.00  0.00           H  
ATOM   1036  HA  THR A  72       5.740  18.464  14.186  1.00  0.00           H  
ATOM   1037  HB  THR A  72       4.049  16.701  13.578  1.00  0.00           H  
ATOM   1038  HG1 THR A  72       3.217  17.217  16.082  1.00  0.00           H  
ATOM   1039 1HG2 THR A  72       5.300  14.842  14.611  1.00  0.00           H  
ATOM   1040 2HG2 THR A  72       6.404  16.126  14.064  1.00  0.00           H  
ATOM   1041 3HG2 THR A  72       6.007  15.970  15.791  1.00  0.00           H  
ATOM   1042  N   SER A  73       3.339  19.330  13.252  1.00 20.17           N  
ATOM   1043  CA  SER A  73       2.271  20.241  12.848  1.00 20.82           C  
ATOM   1044  C   SER A  73       0.842  19.771  13.102  1.00 20.95           C  
ATOM   1045  O   SER A  73       0.441  18.687  12.674  1.00 21.12           O  
ATOM   1046  CB  SER A  73       2.435  20.623  11.377  1.00 20.92           C  
ATOM   1047  OG  SER A  73       3.618  21.375  11.187  1.00 21.68           O  
ATOM   1048  H   SER A  73       3.792  18.762  12.551  1.00  0.00           H  
ATOM   1049  HA  SER A  73       2.338  21.144  13.456  1.00  0.00           H  
ATOM   1050 1HB  SER A  73       2.469  19.720  10.768  1.00  0.00           H  
ATOM   1051 2HB  SER A  73       1.572  21.203  11.054  1.00  0.00           H  
ATOM   1052  HG  SER A  73       4.024  21.454  12.054  1.00  0.00           H  
ATOM   1053  N   ASN A  74       0.083  20.614  13.799  1.00 21.39           N  
ATOM   1054  CA  ASN A  74      -1.321  20.366  14.125  1.00 21.72           C  
ATOM   1055  C   ASN A  74      -1.607  18.989  14.728  1.00 21.50           C  
ATOM   1056  O   ASN A  74      -2.515  18.281  14.285  1.00 21.65           O  
ATOM   1057  CB  ASN A  74      -2.190  20.593  12.879  1.00 22.28           C  
ATOM   1058  CG  ASN A  74      -3.647  20.840  13.221  1.00 22.88           C  
ATOM   1059  OD1 ASN A  74      -3.983  21.831  13.871  1.00 23.29           O  
ATOM   1060  ND2 ASN A  74      -4.522  19.939  12.784  1.00 23.29           N  
ATOM   1061  H   ASN A  74       0.517  21.470  14.113  1.00  0.00           H  
ATOM   1062  HA  ASN A  74      -1.625  21.068  14.903  1.00  0.00           H  
ATOM   1063 1HB  ASN A  74      -1.810  21.450  12.321  1.00  0.00           H  
ATOM   1064 2HB  ASN A  74      -2.125  19.722  12.226  1.00  0.00           H  
ATOM   1065 1HD2 ASN A  74      -5.496  20.052  12.981  1.00  0.00           H  
ATOM   1066 2HD2 ASN A  74      -4.206  19.149  12.259  1.00  0.00           H  
ATOM   1067  N   SER A  75      -0.835  18.613  15.745  1.00 21.24           N  
ATOM   1068  CA  SER A  75      -1.023  17.322  16.403  1.00 21.14           C  
ATOM   1069  C   SER A  75      -2.213  17.332  17.356  1.00 21.12           C  
ATOM   1070  O   SER A  75      -2.833  16.297  17.604  1.00 21.16           O  
ATOM   1071  CB  SER A  75       0.228  16.939  17.195  1.00 20.93           C  
ATOM   1072  OG  SER A  75       0.404  17.794  18.315  1.00 20.66           O  
ATOM   1073  H   SER A  75      -0.104  19.229  16.071  1.00  0.00           H  
ATOM   1074  HA  SER A  75      -1.196  16.565  15.637  1.00  0.00           H  
ATOM   1075 1HB  SER A  75       0.143  15.906  17.533  1.00  0.00           H  
ATOM   1076 2HB  SER A  75       1.101  17.000  16.547  1.00  0.00           H  
ATOM   1077  HG  SER A  75      -0.328  18.415  18.292  1.00  0.00           H  
ATOM   1078  N   GLY A  76      -2.518  18.506  17.900  1.00 20.93           N  
ATOM   1079  CA  GLY A  76      -3.609  18.609  18.851  1.00 21.05           C  
ATOM   1080  C   GLY A  76      -3.111  18.261  20.244  1.00 21.09           C  
ATOM   1081  O   GLY A  76      -3.894  18.168  21.190  1.00 21.34           O  
ATOM   1082  H   GLY A  76      -1.996  19.336  17.658  1.00  0.00           H  
ATOM   1083 1HA  GLY A  76      -4.013  19.621  18.833  1.00  0.00           H  
ATOM   1084 2HA  GLY A  76      -4.414  17.937  18.556  1.00  0.00           H  
ATOM   1085  N   LEU A  77      -1.803  18.037  20.357  1.00 20.58           N  
ATOM   1086  CA  LEU A  77      -1.163  17.709  21.629  1.00 20.59           C  
ATOM   1087  C   LEU A  77      -0.289  18.897  22.036  1.00 20.59           C  
ATOM   1088  O   LEU A  77       0.109  19.692  21.189  1.00 20.34           O  
ATOM   1089  CB  LEU A  77      -0.304  16.444  21.485  1.00 20.20           C  
ATOM   1090  CG  LEU A  77      -1.024  15.169  21.029  1.00 20.38           C  
ATOM   1091  CD1 LEU A  77      -0.020  14.030  20.898  1.00 20.01           C  
ATOM   1092  CD2 LEU A  77      -2.126  14.796  22.012  1.00 20.64           C  
ATOM   1093  H   LEU A  77      -1.237  18.099  19.523  1.00  0.00           H  
ATOM   1094  HA  LEU A  77      -1.940  17.521  22.369  1.00  0.00           H  
ATOM   1095 1HB  LEU A  77       0.487  16.642  20.763  1.00  0.00           H  
ATOM   1096 2HB  LEU A  77       0.157  16.226  22.448  1.00  0.00           H  
ATOM   1097  HG  LEU A  77      -1.468  15.333  20.047  1.00  0.00           H  
ATOM   1098 1HD1 LEU A  77      -0.536  13.126  20.574  1.00  0.00           H  
ATOM   1099 2HD1 LEU A  77       0.739  14.297  20.163  1.00  0.00           H  
ATOM   1100 3HD1 LEU A  77       0.454  13.851  21.862  1.00  0.00           H  
ATOM   1101 1HD2 LEU A  77      -2.626  13.889  21.671  1.00  0.00           H  
ATOM   1102 2HD2 LEU A  77      -1.692  14.623  22.997  1.00  0.00           H  
ATOM   1103 3HD2 LEU A  77      -2.850  15.609  22.073  1.00  0.00           H  
ATOM   1104  N   PRO A  78       0.010  19.039  23.339  1.00 20.92           N  
ATOM   1105  CA  PRO A  78      -0.421  18.158  24.429  1.00 21.04           C  
ATOM   1106  C   PRO A  78      -1.900  18.292  24.782  1.00 21.40           C  
ATOM   1107  O   PRO A  78      -2.526  19.330  24.547  1.00 21.23           O  
ATOM   1108  CB  PRO A  78       0.475  18.591  25.587  1.00 20.97           C  
ATOM   1109  CG  PRO A  78       0.636  20.056  25.347  1.00 21.02           C  
ATOM   1110  CD  PRO A  78       0.863  20.129  23.852  1.00 20.91           C  
ATOM   1111  HA  PRO A  78      -0.226  17.113  24.148  1.00  0.00           H  
ATOM   1112 1HB  PRO A  78      -0.008  18.353  26.546  1.00  0.00           H  
ATOM   1113 2HB  PRO A  78       1.423  18.034  25.558  1.00  0.00           H  
ATOM   1114 1HG  PRO A  78      -0.263  20.596  25.679  1.00  0.00           H  
ATOM   1115 2HG  PRO A  78       1.478  20.447  25.937  1.00  0.00           H  
ATOM   1116 1HD  PRO A  78       0.539  21.112  23.479  1.00  0.00           H  
ATOM   1117 2HD  PRO A  78       1.928  19.963  23.634  1.00  0.00           H  
ATOM   1118  N   ARG A  79      -2.457  17.213  25.315  1.00 21.66           N  
ATOM   1119  CA  ARG A  79      -3.856  17.187  25.718  1.00 22.51           C  
ATOM   1120  C   ARG A  79      -3.981  16.299  26.946  1.00 22.19           C  
ATOM   1121  O   ARG A  79      -3.292  15.286  27.056  1.00 21.50           O  
ATOM   1122  CB  ARG A  79      -4.734  16.654  24.585  1.00 23.82           C  
ATOM   1123  CG  ARG A  79      -6.223  16.728  24.878  1.00 26.16           C  
ATOM   1124  CD  ARG A  79      -7.032  16.821  23.598  1.00 28.50           C  
ATOM   1125  NE  ARG A  79      -7.825  18.049  23.563  1.00 30.70           N  
ATOM   1126  CZ  ARG A  79      -7.352  19.245  23.223  1.00 31.66           C  
ATOM   1127  NH1 ARG A  79      -6.076  19.392  22.875  1.00 32.43           N  
ATOM   1128  NH2 ARG A  79      -8.148  20.305  23.263  1.00 32.33           N  
ATOM   1129  H   ARG A  79      -1.892  16.386  25.444  1.00  0.00           H  
ATOM   1130  HA  ARG A  79      -4.168  18.206  25.949  1.00  0.00           H  
ATOM   1131 1HB  ARG A  79      -4.538  17.220  23.676  1.00  0.00           H  
ATOM   1132 2HB  ARG A  79      -4.478  15.614  24.385  1.00  0.00           H  
ATOM   1133 1HG  ARG A  79      -6.532  15.834  25.419  1.00  0.00           H  
ATOM   1134 2HG  ARG A  79      -6.431  17.610  25.485  1.00  0.00           H  
ATOM   1135 1HD  ARG A  79      -6.359  16.817  22.741  1.00  0.00           H  
ATOM   1136 2HD  ARG A  79      -7.708  15.969  23.532  1.00  0.00           H  
ATOM   1137  HE  ARG A  79      -8.802  17.985  23.815  1.00  0.00           H  
ATOM   1138 1HH1 ARG A  79      -5.459  18.592  22.868  1.00  0.00           H  
ATOM   1139 2HH1 ARG A  79      -5.724  20.303  22.618  1.00  0.00           H  
ATOM   1140 1HH2 ARG A  79      -9.112  20.203  23.551  1.00  0.00           H  
ATOM   1141 2HH2 ARG A  79      -7.792  21.213  23.006  1.00  0.00           H  
ATOM   1142  N   ARG A  80      -4.845  16.690  27.878  1.00 21.98           N  
ATOM   1143  CA  ARG A  80      -5.035  15.913  29.095  1.00 22.29           C  
ATOM   1144  C   ARG A  80      -5.618  14.534  28.839  1.00 22.04           C  
ATOM   1145  O   ARG A  80      -6.497  14.366  27.996  1.00 21.55           O  
ATOM   1146  CB  ARG A  80      -5.920  16.664  30.089  1.00 22.93           C  
ATOM   1147  CG  ARG A  80      -5.211  17.818  30.747  1.00 24.45           C  
ATOM   1148  CD  ARG A  80      -6.011  18.389  31.893  1.00 25.82           C  
ATOM   1149  NE  ARG A  80      -5.189  19.304  32.674  1.00 27.16           N  
ATOM   1150  CZ  ARG A  80      -5.545  19.819  33.845  1.00 27.96           C  
ATOM   1151  NH1 ARG A  80      -6.724  19.511  34.377  1.00 28.52           N  
ATOM   1152  NH2 ARG A  80      -4.709  20.621  34.493  1.00 28.43           N  
ATOM   1153  H   ARG A  80      -5.380  17.537  27.746  1.00  0.00           H  
ATOM   1154  HA  ARG A  80      -4.061  15.749  29.556  1.00  0.00           H  
ATOM   1155 1HB  ARG A  80      -6.802  17.043  29.576  1.00  0.00           H  
ATOM   1156 2HB  ARG A  80      -6.262  15.977  30.863  1.00  0.00           H  
ATOM   1157 1HG  ARG A  80      -4.250  17.481  31.136  1.00  0.00           H  
ATOM   1158 2HG  ARG A  80      -5.049  18.610  30.015  1.00  0.00           H  
ATOM   1159 1HD  ARG A  80      -6.872  18.930  31.502  1.00  0.00           H  
ATOM   1160 2HD  ARG A  80      -6.353  17.579  32.537  1.00  0.00           H  
ATOM   1161  HE  ARG A  80      -4.287  19.563  32.298  1.00  0.00           H  
ATOM   1162 1HH1 ARG A  80      -7.350  18.885  33.890  1.00  0.00           H  
ATOM   1163 2HH1 ARG A  80      -6.994  19.903  35.267  1.00  0.00           H  
ATOM   1164 1HH2 ARG A  80      -3.805  20.837  34.095  1.00  0.00           H  
ATOM   1165 2HH2 ARG A  80      -4.975  21.015  35.383  1.00  0.00           H  
ATOM   1166  N   VAL A  81      -5.120  13.553  29.585  1.00 22.30           N  
ATOM   1167  CA  VAL A  81      -5.582  12.175  29.468  1.00 22.90           C  
ATOM   1168  C   VAL A  81      -7.096  12.097  29.652  1.00 23.50           C  
ATOM   1169  O   VAL A  81      -7.788  11.440  28.876  1.00 23.47           O  
ATOM   1170  CB  VAL A  81      -4.874  11.274  30.504  1.00 23.01           C  
ATOM   1171  CG1 VAL A  81      -5.521   9.897  30.557  1.00 22.92           C  
ATOM   1172  CG2 VAL A  81      -3.397  11.149  30.149  1.00 23.09           C  
ATOM   1173  H   VAL A  81      -4.397  13.774  30.255  1.00  0.00           H  
ATOM   1174  HA  VAL A  81      -5.339  11.812  28.469  1.00  0.00           H  
ATOM   1175  HB  VAL A  81      -4.977  11.722  31.492  1.00  0.00           H  
ATOM   1176 1HG1 VAL A  81      -5.005   9.281  31.294  1.00  0.00           H  
ATOM   1177 2HG1 VAL A  81      -6.569   9.998  30.839  1.00  0.00           H  
ATOM   1178 3HG1 VAL A  81      -5.451   9.424  29.577  1.00  0.00           H  
ATOM   1179 1HG2 VAL A  81      -2.899  10.514  30.881  1.00  0.00           H  
ATOM   1180 2HG2 VAL A  81      -3.297  10.707  29.157  1.00  0.00           H  
ATOM   1181 3HG2 VAL A  81      -2.937  12.137  30.154  1.00  0.00           H  
ATOM   1182  N   GLN A  82      -7.608  12.837  30.632  1.00 24.13           N  
ATOM   1183  CA  GLN A  82      -9.040  12.853  30.920  1.00 25.26           C  
ATOM   1184  C   GLN A  82      -9.892  13.423  29.785  1.00 25.51           C  
ATOM   1185  O   GLN A  82     -11.107  13.246  29.775  1.00 25.65           O  
ATOM   1186  CB  GLN A  82      -9.311  13.611  32.226  1.00 25.89           C  
ATOM   1187  CG  GLN A  82      -8.856  15.063  32.226  1.00 27.24           C  
ATOM   1188  CD  GLN A  82      -8.917  15.696  33.605  1.00 28.22           C  
ATOM   1189  OE1 GLN A  82      -9.058  15.002  34.617  1.00 29.10           O  
ATOM   1190  NE2 GLN A  82      -8.796  17.019  33.653  1.00 28.66           N  
ATOM   1191  H   GLN A  82      -6.987  13.404  31.192  1.00  0.00           H  
ATOM   1192  HA  GLN A  82      -9.381  11.824  31.035  1.00  0.00           H  
ATOM   1193 1HB  GLN A  82     -10.380  13.599  32.439  1.00  0.00           H  
ATOM   1194 2HB  GLN A  82      -8.808  13.106  33.051  1.00  0.00           H  
ATOM   1195 1HG  GLN A  82      -7.825  15.110  31.876  1.00  0.00           H  
ATOM   1196 2HG  GLN A  82      -9.502  15.636  31.561  1.00  0.00           H  
ATOM   1197 1HE2 GLN A  82      -8.828  17.493  34.534  1.00  0.00           H  
ATOM   1198 2HE2 GLN A  82      -8.673  17.541  32.809  1.00  0.00           H  
ATOM   1199  N   GLU A  83      -9.248  14.085  28.825  1.00 25.76           N  
ATOM   1200  CA  GLU A  83      -9.946  14.674  27.684  1.00 26.38           C  
ATOM   1201  C   GLU A  83      -9.843  13.847  26.398  1.00 26.32           C  
ATOM   1202  O   GLU A  83     -10.379  14.242  25.361  1.00 26.65           O  
ATOM   1203  CB  GLU A  83      -9.435  16.093  27.433  1.00 27.03           C  
ATOM   1204  CG  GLU A  83      -9.772  17.069  28.553  1.00 28.22           C  
ATOM   1205  CD  GLU A  83      -9.124  18.430  28.373  1.00 28.96           C  
ATOM   1206  OE1 GLU A  83      -8.860  18.836  27.219  1.00 29.90           O  
ATOM   1207  OE2 GLU A  83      -8.871  19.096  29.396  1.00 29.72           O  
ATOM   1208  H   GLU A  83      -8.245  14.181  28.891  1.00  0.00           H  
ATOM   1209  HA  GLU A  83     -11.011  14.719  27.915  1.00  0.00           H  
ATOM   1210 1HB  GLU A  83      -8.352  16.073  27.310  1.00  0.00           H  
ATOM   1211 2HB  GLU A  83      -9.862  16.475  26.506  1.00  0.00           H  
ATOM   1212 1HG  GLU A  83     -10.853  17.199  28.594  1.00  0.00           H  
ATOM   1213 2HG  GLU A  83      -9.449  16.643  29.502  1.00  0.00           H  
ATOM   1214  N   LEU A  84      -9.160  12.707  26.465  1.00 25.98           N  
ATOM   1215  CA  LEU A  84      -8.998  11.833  25.301  1.00 25.98           C  
ATOM   1216  C   LEU A  84     -10.092  10.773  25.254  1.00 25.70           C  
ATOM   1217  O   LEU A  84     -10.367  10.118  26.258  1.00 25.95           O  
ATOM   1218  CB  LEU A  84      -7.648  11.116  25.350  1.00 25.95           C  
ATOM   1219  CG  LEU A  84      -6.367  11.941  25.449  1.00 26.29           C  
ATOM   1220  CD1 LEU A  84      -5.204  11.025  25.797  1.00 26.45           C  
ATOM   1221  CD2 LEU A  84      -6.114  12.671  24.152  1.00 26.34           C  
ATOM   1222  H   LEU A  84      -8.742  12.438  27.344  1.00  0.00           H  
ATOM   1223  HA  LEU A  84      -9.033  12.446  24.401  1.00  0.00           H  
ATOM   1224 1HB  LEU A  84      -7.639  10.451  26.212  1.00  0.00           H  
ATOM   1225 2HB  LEU A  84      -7.543  10.511  24.449  1.00  0.00           H  
ATOM   1226  HG  LEU A  84      -6.465  12.669  26.254  1.00  0.00           H  
ATOM   1227 1HD1 LEU A  84      -4.288  11.611  25.869  1.00  0.00           H  
ATOM   1228 2HD1 LEU A  84      -5.398  10.538  26.753  1.00  0.00           H  
ATOM   1229 3HD1 LEU A  84      -5.091  10.270  25.020  1.00  0.00           H  
ATOM   1230 1HD2 LEU A  84      -5.198  13.256  24.236  1.00  0.00           H  
ATOM   1231 2HD2 LEU A  84      -6.010  11.949  23.342  1.00  0.00           H  
ATOM   1232 3HD2 LEU A  84      -6.951  13.336  23.940  1.00  0.00           H  
ATOM   1233  N   SER A  85     -10.700  10.592  24.086  1.00 25.25           N  
ATOM   1234  CA  SER A  85     -11.739   9.580  23.929  1.00 25.28           C  
ATOM   1235  C   SER A  85     -11.224   8.383  23.132  1.00 24.92           C  
ATOM   1236  O   SER A  85     -11.683   7.259  23.323  1.00 25.23           O  
ATOM   1237  CB  SER A  85     -12.972  10.163  23.237  1.00 25.49           C  
ATOM   1238  OG  SER A  85     -12.668  10.569  21.917  1.00 26.68           O  
ATOM   1239  H   SER A  85     -10.443  11.161  23.292  1.00  0.00           H  
ATOM   1240  HA  SER A  85     -12.034   9.230  24.919  1.00  0.00           H  
ATOM   1241 1HB  SER A  85     -13.765   9.416  23.217  1.00  0.00           H  
ATOM   1242 2HB  SER A  85     -13.340  11.015  23.807  1.00  0.00           H  
ATOM   1243  HG  SER A  85     -11.738  10.370  21.786  1.00  0.00           H  
ATOM   1244  N   ASP A  86     -10.261   8.626  22.247  1.00 24.53           N  
ATOM   1245  CA  ASP A  86      -9.710   7.561  21.414  1.00 23.73           C  
ATOM   1246  C   ASP A  86      -8.309   7.933  20.939  1.00 22.37           C  
ATOM   1247  O   ASP A  86      -8.056   9.077  20.566  1.00 22.03           O  
ATOM   1248  CB  ASP A  86     -10.633   7.331  20.208  1.00 25.05           C  
ATOM   1249  CG  ASP A  86     -10.262   6.099  19.397  1.00 26.45           C  
ATOM   1250  OD1 ASP A  86     -10.245   4.984  19.952  1.00 27.52           O  
ATOM   1251  OD2 ASP A  86     -10.019   6.243  18.182  1.00 27.90           O  
ATOM   1252  H   ASP A  86      -9.902   9.565  22.147  1.00  0.00           H  
ATOM   1253  HA  ASP A  86      -9.661   6.648  22.008  1.00  0.00           H  
ATOM   1254 1HB  ASP A  86     -11.662   7.222  20.553  1.00  0.00           H  
ATOM   1255 2HB  ASP A  86     -10.598   8.201  19.552  1.00  0.00           H  
ATOM   1256  N   VAL A  87      -7.391   6.974  21.015  1.00 20.82           N  
ATOM   1257  CA  VAL A  87      -6.011   7.179  20.570  1.00 19.74           C  
ATOM   1258  C   VAL A  87      -5.635   5.891  19.851  1.00 19.02           C  
ATOM   1259  O   VAL A  87      -5.613   4.822  20.465  1.00 18.67           O  
ATOM   1260  CB  VAL A  87      -5.028   7.403  21.755  1.00 19.81           C  
ATOM   1261  CG1 VAL A  87      -3.633   7.715  21.224  1.00 19.62           C  
ATOM   1262  CG2 VAL A  87      -5.510   8.536  22.656  1.00 20.03           C  
ATOM   1263  H   VAL A  87      -7.658   6.076  21.393  1.00  0.00           H  
ATOM   1264  HA  VAL A  87      -5.979   8.070  19.942  1.00  0.00           H  
ATOM   1265  HB  VAL A  87      -4.965   6.486  22.341  1.00  0.00           H  
ATOM   1266 1HG1 VAL A  87      -2.951   7.870  22.061  1.00  0.00           H  
ATOM   1267 2HG1 VAL A  87      -3.279   6.881  20.618  1.00  0.00           H  
ATOM   1268 3HG1 VAL A  87      -3.669   8.618  20.615  1.00  0.00           H  
ATOM   1269 1HG2 VAL A  87      -4.807   8.672  23.477  1.00  0.00           H  
ATOM   1270 2HG2 VAL A  87      -5.576   9.458  22.078  1.00  0.00           H  
ATOM   1271 3HG2 VAL A  87      -6.493   8.288  23.058  1.00  0.00           H  
ATOM   1272  N   ARG A  88      -5.352   5.992  18.554  1.00 18.18           N  
ATOM   1273  CA  ARG A  88      -5.019   4.819  17.748  1.00 17.47           C  
ATOM   1274  C   ARG A  88      -3.700   4.966  17.006  1.00 16.40           C  
ATOM   1275  O   ARG A  88      -3.291   6.069  16.662  1.00 16.35           O  
ATOM   1276  CB  ARG A  88      -6.117   4.577  16.710  1.00 18.74           C  
ATOM   1277  CG  ARG A  88      -7.498   4.368  17.284  1.00 20.93           C  
ATOM   1278  CD  ARG A  88      -7.597   3.025  17.955  1.00 22.42           C  
ATOM   1279  NE  ARG A  88      -8.912   2.818  18.554  1.00 24.11           N  
ATOM   1280  CZ  ARG A  88      -9.508   1.636  18.645  1.00 24.55           C  
ATOM   1281  NH1 ARG A  88      -8.909   0.552  18.168  1.00 24.53           N  
ATOM   1282  NH2 ARG A  88     -10.691   1.534  19.239  1.00 25.09           N  
ATOM   1283  H   ARG A  88      -5.368   6.902  18.116  1.00  0.00           H  
ATOM   1284  HA  ARG A  88      -4.956   3.953  18.407  1.00  0.00           H  
ATOM   1285 1HB  ARG A  88      -6.168   5.426  16.030  1.00  0.00           H  
ATOM   1286 2HB  ARG A  88      -5.869   3.697  16.117  1.00  0.00           H  
ATOM   1287 1HG  ARG A  88      -7.708   5.145  18.019  1.00  0.00           H  
ATOM   1288 2HG  ARG A  88      -8.236   4.417  16.483  1.00  0.00           H  
ATOM   1289 1HD  ARG A  88      -7.427   2.238  17.221  1.00  0.00           H  
ATOM   1290 2HD  ARG A  88      -6.847   2.955  18.742  1.00  0.00           H  
ATOM   1291  HE  ARG A  88      -9.394   3.628  18.921  1.00  0.00           H  
ATOM   1292 1HH1 ARG A  88      -7.999   0.627  17.736  1.00  0.00           H  
ATOM   1293 2HH1 ARG A  88      -9.363  -0.347  18.237  1.00  0.00           H  
ATOM   1294 1HH2 ARG A  88     -11.137   2.357  19.622  1.00  0.00           H  
ATOM   1295 2HH2 ARG A  88     -11.145   0.635  19.309  1.00  0.00           H  
ATOM   1296  N   THR A  89      -3.071   3.837  16.703  1.00 14.94           N  
ATOM   1297  CA  THR A  89      -1.811   3.876  15.981  1.00 13.78           C  
ATOM   1298  C   THR A  89      -1.595   2.621  15.148  1.00 13.57           C  
ATOM   1299  O   THR A  89      -2.111   1.546  15.468  1.00 13.15           O  
ATOM   1300  CB  THR A  89      -0.617   4.079  16.953  1.00 13.62           C  
ATOM   1301  OG1 THR A  89       0.595   4.277  16.210  1.00 13.07           O  
ATOM   1302  CG2 THR A  89      -0.456   2.872  17.860  1.00 13.19           C  
ATOM   1303  H   THR A  89      -3.458   2.943  16.969  1.00  0.00           H  
ATOM   1304  HA  THR A  89      -1.836   4.717  15.287  1.00  0.00           H  
ATOM   1305  HB  THR A  89      -0.792   4.964  17.564  1.00  0.00           H  
ATOM   1306  HG1 THR A  89       0.403   4.241  15.270  1.00  0.00           H  
ATOM   1307 1HG2 THR A  89       0.385   3.033  18.534  1.00  0.00           H  
ATOM   1308 2HG2 THR A  89      -1.366   2.731  18.442  1.00  0.00           H  
ATOM   1309 3HG2 THR A  89      -0.271   1.985  17.255  1.00  0.00           H  
ATOM   1310  N   SER A  90      -0.851   2.782  14.059  1.00 12.84           N  
ATOM   1311  CA  SER A  90      -0.515   1.681  13.166  1.00 12.52           C  
ATOM   1312  C   SER A  90       0.983   1.728  12.939  1.00 12.39           C  
ATOM   1313  O   SER A  90       1.601   2.795  13.023  1.00 11.98           O  
ATOM   1314  CB  SER A  90      -1.245   1.806  11.825  1.00 12.71           C  
ATOM   1315  OG  SER A  90      -2.641   1.671  12.004  1.00 12.90           O  
ATOM   1316  H   SER A  90      -0.508   3.708  13.848  1.00  0.00           H  
ATOM   1317  HA  SER A  90      -0.825   0.747  13.637  1.00  0.00           H  
ATOM   1318 1HB  SER A  90      -1.021   2.774  11.378  1.00  0.00           H  
ATOM   1319 2HB  SER A  90      -0.884   1.039  11.142  1.00  0.00           H  
ATOM   1320  HG  SER A  90      -2.775   1.532  12.945  1.00  0.00           H  
ATOM   1321  N   TRP A  91       1.566   0.565  12.670  1.00 12.40           N  
ATOM   1322  CA  TRP A  91       2.999   0.470  12.440  1.00 12.49           C  
ATOM   1323  C   TRP A  91       3.352  -0.910  11.914  1.00 12.66           C  
ATOM   1324  O   TRP A  91       2.716  -1.898  12.275  1.00 12.45           O  
ATOM   1325  CB  TRP A  91       3.756   0.704  13.752  1.00 12.57           C  
ATOM   1326  CG  TRP A  91       5.240   0.904  13.596  1.00 12.51           C  
ATOM   1327  CD1 TRP A  91       5.875   1.638  12.627  1.00 12.27           C  
ATOM   1328  CD2 TRP A  91       6.272   0.414  14.465  1.00 12.22           C  
ATOM   1329  NE1 TRP A  91       7.233   1.635  12.845  1.00 12.08           N  
ATOM   1330  CE2 TRP A  91       7.505   0.897  13.966  1.00 12.25           C  
ATOM   1331  CE3 TRP A  91       6.274  -0.380  15.619  1.00 12.53           C  
ATOM   1332  CZ2 TRP A  91       8.732   0.611  14.585  1.00 12.42           C  
ATOM   1333  CZ3 TRP A  91       7.500  -0.664  16.238  1.00 13.00           C  
ATOM   1334  CH2 TRP A  91       8.707  -0.166  15.714  1.00 12.24           C  
ATOM   1335  H   TRP A  91       1.004  -0.273  12.624  1.00  0.00           H  
ATOM   1336  HA  TRP A  91       3.286   1.240  11.725  1.00  0.00           H  
ATOM   1337 1HB  TRP A  91       3.354   1.585  14.252  1.00  0.00           H  
ATOM   1338 2HB  TRP A  91       3.605  -0.147  14.416  1.00  0.00           H  
ATOM   1339  HD1 TRP A  91       5.376   2.148  11.805  1.00  0.00           H  
ATOM   1340  HE1 TRP A  91       7.922   2.101  12.272  1.00  0.00           H  
ATOM   1341  HE3 TRP A  91       5.341  -0.767  16.028  1.00  0.00           H  
ATOM   1342  HZ2 TRP A  91       9.679   0.987  14.196  1.00  0.00           H  
ATOM   1343  HZ3 TRP A  91       7.495  -1.282  17.136  1.00  0.00           H  
ATOM   1344  HH2 TRP A  91       9.643  -0.406  16.220  1.00  0.00           H  
ATOM   1345  N   THR A  92       4.349  -0.956  11.036  1.00 12.74           N  
ATOM   1346  CA  THR A  92       4.844  -2.210  10.479  1.00 13.26           C  
ATOM   1347  C   THR A  92       6.362  -2.158  10.595  1.00 13.58           C  
ATOM   1348  O   THR A  92       6.995  -1.212  10.128  1.00 13.66           O  
ATOM   1349  CB  THR A  92       4.472  -2.394   8.995  1.00 13.30           C  
ATOM   1350  OG1 THR A  92       3.047  -2.400   8.852  1.00 13.86           O  
ATOM   1351  CG2 THR A  92       5.027  -3.726   8.466  1.00 13.63           C  
ATOM   1352  H   THR A  92       4.776  -0.087  10.748  1.00  0.00           H  
ATOM   1353  HA  THR A  92       4.397  -3.035  11.034  1.00  0.00           H  
ATOM   1354  HB  THR A  92       4.889  -1.574   8.411  1.00  0.00           H  
ATOM   1355  HG1 THR A  92       2.639  -2.288   9.714  1.00  0.00           H  
ATOM   1356 1HG2 THR A  92       4.757  -3.842   7.417  1.00  0.00           H  
ATOM   1357 2HG2 THR A  92       6.112  -3.733   8.564  1.00  0.00           H  
ATOM   1358 3HG2 THR A  92       4.606  -4.549   9.041  1.00  0.00           H  
ATOM   1359  N   LEU A  93       6.944  -3.164  11.235  1.00 13.49           N  
ATOM   1360  CA  LEU A  93       8.387  -3.202  11.396  1.00 13.91           C  
ATOM   1361  C   LEU A  93       8.964  -4.420  10.691  1.00 14.36           C  
ATOM   1362  O   LEU A  93       8.274  -5.425  10.500  1.00 13.95           O  
ATOM   1363  CB  LEU A  93       8.759  -3.245  12.886  1.00 14.05           C  
ATOM   1364  CG  LEU A  93       8.301  -4.489  13.660  1.00 14.42           C  
ATOM   1365  CD1 LEU A  93       9.502  -5.354  14.044  1.00 14.75           C  
ATOM   1366  CD2 LEU A  93       7.521  -4.082  14.894  1.00 14.61           C  
ATOM   1367  H   LEU A  93       6.386  -3.915  11.617  1.00  0.00           H  
ATOM   1368  HA  LEU A  93       8.808  -2.298  10.957  1.00  0.00           H  
ATOM   1369 1HB  LEU A  93       9.842  -3.184  12.975  1.00  0.00           H  
ATOM   1370 2HB  LEU A  93       8.325  -2.375  13.378  1.00  0.00           H  
ATOM   1371  HG  LEU A  93       7.663  -5.101  13.021  1.00  0.00           H  
ATOM   1372 1HD1 LEU A  93       9.158  -6.231  14.592  1.00  0.00           H  
ATOM   1373 2HD1 LEU A  93      10.024  -5.672  13.142  1.00  0.00           H  
ATOM   1374 3HD1 LEU A  93      10.180  -4.777  14.672  1.00  0.00           H  
ATOM   1375 1HD2 LEU A  93       7.201  -4.974  15.433  1.00  0.00           H  
ATOM   1376 2HD2 LEU A  93       8.154  -3.474  15.541  1.00  0.00           H  
ATOM   1377 3HD2 LEU A  93       6.645  -3.504  14.597  1.00  0.00           H  
ATOM   1378  N   THR A  94      10.221  -4.306  10.275  1.00 14.45           N  
ATOM   1379  CA  THR A  94      10.919  -5.412   9.627  1.00 15.35           C  
ATOM   1380  C   THR A  94      12.064  -5.741  10.576  1.00 15.71           C  
ATOM   1381  O   THR A  94      12.978  -4.939  10.755  1.00 16.04           O  
ATOM   1382  CB  THR A  94      11.471  -5.018   8.239  1.00 15.57           C  
ATOM   1383  OG1 THR A  94      10.386  -4.640   7.380  1.00 16.04           O  
ATOM   1384  CG2 THR A  94      12.215  -6.199   7.601  1.00 16.57           C  
ATOM   1385  H   THR A  94      10.706  -3.430  10.411  1.00  0.00           H  
ATOM   1386  HA  THR A  94      10.213  -6.231   9.486  1.00  0.00           H  
ATOM   1387  HB  THR A  94      12.157  -4.178   8.345  1.00  0.00           H  
ATOM   1388  HG1 THR A  94       9.558  -4.716   7.860  1.00  0.00           H  
ATOM   1389 1HG2 THR A  94      12.597  -5.903   6.624  1.00  0.00           H  
ATOM   1390 2HG2 THR A  94      13.046  -6.495   8.242  1.00  0.00           H  
ATOM   1391 3HG2 THR A  94      11.531  -7.039   7.483  1.00  0.00           H  
ATOM   1392  N   PRO A  95      12.009  -6.908  11.231  1.00 16.24           N  
ATOM   1393  CA  PRO A  95      13.061  -7.303  12.171  1.00 16.55           C  
ATOM   1394  C   PRO A  95      14.292  -7.911  11.510  1.00 16.84           C  
ATOM   1395  O   PRO A  95      14.272  -8.252  10.328  1.00 16.88           O  
ATOM   1396  CB  PRO A  95      12.350  -8.335  13.038  1.00 16.66           C  
ATOM   1397  CG  PRO A  95      11.498  -9.053  12.036  1.00 16.77           C  
ATOM   1398  CD  PRO A  95      10.946  -7.931  11.163  1.00 16.50           C  
ATOM   1399  HA  PRO A  95      13.366  -6.427  12.762  1.00  0.00           H  
ATOM   1400 1HB  PRO A  95      13.088  -8.980  13.537  1.00  0.00           H  
ATOM   1401 2HB  PRO A  95      11.776  -7.830  13.829  1.00  0.00           H  
ATOM   1402 1HG  PRO A  95      12.104  -9.778  11.472  1.00  0.00           H  
ATOM   1403 2HG  PRO A  95      10.711  -9.626  12.548  1.00  0.00           H  
ATOM   1404 1HD  PRO A  95      10.801  -8.301  10.137  1.00  0.00           H  
ATOM   1405 2HD  PRO A  95       9.995  -7.572  11.584  1.00  0.00           H  
ATOM   1406  N   ILE A  96      15.386  -7.956  12.262  1.00 17.18           N  
ATOM   1407  CA  ILE A  96      16.620  -8.582  11.790  1.00 17.85           C  
ATOM   1408  C   ILE A  96      16.912  -9.686  12.802  1.00 18.26           C  
ATOM   1409  O   ILE A  96      16.256  -9.756  13.838  1.00 18.60           O  
ATOM   1410  CB  ILE A  96      17.803  -7.596  11.695  1.00 17.59           C  
ATOM   1411  CG1 ILE A  96      18.091  -6.955  13.053  1.00 17.50           C  
ATOM   1412  CG2 ILE A  96      17.518  -6.554  10.616  1.00 18.19           C  
ATOM   1413  CD1 ILE A  96      19.339  -6.078  13.062  1.00 17.66           C  
ATOM   1414  H   ILE A  96      15.364  -7.546  13.185  1.00  0.00           H  
ATOM   1415  HA  ILE A  96      16.446  -8.978  10.790  1.00  0.00           H  
ATOM   1416  HB  ILE A  96      18.711  -8.141  11.440  1.00  0.00           H  
ATOM   1417 1HG1 ILE A  96      17.240  -6.345  13.355  1.00  0.00           H  
ATOM   1418 2HG1 ILE A  96      18.216  -7.735  13.805  1.00  0.00           H  
ATOM   1419 1HG2 ILE A  96      18.355  -5.859  10.552  1.00  0.00           H  
ATOM   1420 2HG2 ILE A  96      17.385  -7.051   9.656  1.00  0.00           H  
ATOM   1421 3HG2 ILE A  96      16.610  -6.006  10.870  1.00  0.00           H  
ATOM   1422 1HD1 ILE A  96      19.481  -5.657  14.058  1.00  0.00           H  
ATOM   1423 2HD1 ILE A  96      20.209  -6.680  12.795  1.00  0.00           H  
ATOM   1424 3HD1 ILE A  96      19.221  -5.270  12.341  1.00  0.00           H  
ATOM   1425  N   THR A  97      17.874 -10.554  12.508  1.00 18.72           N  
ATOM   1426  CA  THR A  97      18.176 -11.653  13.422  1.00 19.48           C  
ATOM   1427  C   THR A  97      19.430 -11.465  14.267  1.00 19.59           C  
ATOM   1428  O   THR A  97      19.792 -12.349  15.040  1.00 19.78           O  
ATOM   1429  CB  THR A  97      18.266 -12.990  12.659  1.00 19.82           C  
ATOM   1430  OG1 THR A  97      19.288 -12.895  11.662  1.00 20.02           O  
ATOM   1431  CG2 THR A  97      16.938 -13.302  11.974  1.00 20.41           C  
ATOM   1432  H   THR A  97      18.405 -10.465  11.654  1.00  0.00           H  
ATOM   1433  HA  THR A  97      17.371 -11.726  14.154  1.00  0.00           H  
ATOM   1434  HB  THR A  97      18.507 -13.792  13.357  1.00  0.00           H  
ATOM   1435  HG1 THR A  97      19.685 -12.021  11.694  1.00  0.00           H  
ATOM   1436 1HG2 THR A  97      17.018 -14.249  11.440  1.00  0.00           H  
ATOM   1437 2HG2 THR A  97      16.150 -13.373  12.723  1.00  0.00           H  
ATOM   1438 3HG2 THR A  97      16.697 -12.508  11.269  1.00  0.00           H  
ATOM   1439  N   THR A  98      20.084 -10.314  14.130  1.00 19.76           N  
ATOM   1440  CA  THR A  98      21.292 -10.032  14.895  1.00 20.22           C  
ATOM   1441  C   THR A  98      21.126  -8.781  15.746  1.00 20.00           C  
ATOM   1442  O   THR A  98      20.114  -8.084  15.651  1.00 19.96           O  
ATOM   1443  CB  THR A  98      22.519  -9.818  13.977  1.00 20.67           C  
ATOM   1444  OG1 THR A  98      22.301  -8.684  13.129  1.00 21.27           O  
ATOM   1445  CG2 THR A  98      22.766 -11.038  13.125  1.00 21.15           C  
ATOM   1446  H   THR A  98      19.738  -9.620  13.483  1.00  0.00           H  
ATOM   1447  HA  THR A  98      21.500 -10.886  15.541  1.00  0.00           H  
ATOM   1448  HB  THR A  98      23.401  -9.625  14.588  1.00  0.00           H  
ATOM   1449  HG1 THR A  98      21.439  -8.305  13.318  1.00  0.00           H  
ATOM   1450 1HG2 THR A  98      23.633 -10.867  12.487  1.00  0.00           H  
ATOM   1451 2HG2 THR A  98      22.952 -11.899  13.767  1.00  0.00           H  
ATOM   1452 3HG2 THR A  98      21.892 -11.231  12.504  1.00  0.00           H  
ATOM   1453  N   GLY A  99      22.127  -8.520  16.585  1.00 19.54           N  
ATOM   1454  CA  GLY A  99      22.114  -7.349  17.439  1.00 18.78           C  
ATOM   1455  C   GLY A  99      21.259  -7.442  18.682  1.00 18.24           C  
ATOM   1456  O   GLY A  99      20.652  -8.474  18.971  1.00 18.01           O  
ATOM   1457  H   GLY A  99      22.914  -9.152  16.628  1.00  0.00           H  
ATOM   1458 1HA  GLY A  99      23.130  -7.125  17.765  1.00  0.00           H  
ATOM   1459 2HA  GLY A  99      21.762  -6.489  16.871  1.00  0.00           H  
ATOM   1460  N   ARG A 100      21.273  -6.364  19.455  1.00 17.85           N  
ATOM   1461  CA  ARG A 100      20.500  -6.267  20.684  1.00 17.59           C  
ATOM   1462  C   ARG A 100      19.696  -4.983  20.543  1.00 16.77           C  
ATOM   1463  O   ARG A 100      20.248  -3.883  20.523  1.00 16.49           O  
ATOM   1464  CB  ARG A 100      21.426  -6.238  21.904  1.00 18.78           C  
ATOM   1465  CG  ARG A 100      22.158  -7.568  22.109  1.00 20.58           C  
ATOM   1466  CD  ARG A 100      22.949  -7.615  23.398  1.00 22.10           C  
ATOM   1467  NE  ARG A 100      24.003  -6.609  23.419  1.00 24.18           N  
ATOM   1468  CZ  ARG A 100      24.085  -5.632  24.316  1.00 24.51           C  
ATOM   1469  NH1 ARG A 100      23.172  -5.527  25.275  1.00 25.66           N  
ATOM   1470  NH2 ARG A 100      25.076  -4.757  24.252  1.00 25.37           N  
ATOM   1471  H   ARG A 100      21.847  -5.582  19.172  1.00  0.00           H  
ATOM   1472  HA  ARG A 100      19.856  -7.144  20.758  1.00  0.00           H  
ATOM   1473 1HB  ARG A 100      22.161  -5.444  21.783  1.00  0.00           H  
ATOM   1474 2HB  ARG A 100      20.844  -6.012  22.797  1.00  0.00           H  
ATOM   1475 1HG  ARG A 100      21.433  -8.382  22.136  1.00  0.00           H  
ATOM   1476 2HG  ARG A 100      22.856  -7.730  21.287  1.00  0.00           H  
ATOM   1477 1HD  ARG A 100      22.283  -7.432  24.240  1.00  0.00           H  
ATOM   1478 2HD  ARG A 100      23.409  -8.596  23.507  1.00  0.00           H  
ATOM   1479  HE  ARG A 100      24.716  -6.660  22.704  1.00  0.00           H  
ATOM   1480 1HH1 ARG A 100      22.412  -6.191  25.324  1.00  0.00           H  
ATOM   1481 2HH1 ARG A 100      23.237  -4.783  25.955  1.00  0.00           H  
ATOM   1482 1HH2 ARG A 100      25.770  -4.832  23.521  1.00  0.00           H  
ATOM   1483 2HH2 ARG A 100      25.139  -4.015  24.933  1.00  0.00           H  
ATOM   1484  N   TRP A 101      18.389  -5.151  20.384  1.00 16.02           N  
ATOM   1485  CA  TRP A 101      17.491  -4.024  20.166  1.00 15.06           C  
ATOM   1486  C   TRP A 101      16.048  -4.405  20.454  1.00 14.68           C  
ATOM   1487  O   TRP A 101      15.730  -5.566  20.701  1.00 14.32           O  
ATOM   1488  CB  TRP A 101      17.581  -3.618  18.684  1.00 15.13           C  
ATOM   1489  CG  TRP A 101      17.393  -4.793  17.733  1.00 14.95           C  
ATOM   1490  CD1 TRP A 101      18.376  -5.590  17.214  1.00 14.86           C  
ATOM   1491  CD2 TRP A 101      16.148  -5.360  17.289  1.00 14.98           C  
ATOM   1492  NE1 TRP A 101      17.825  -6.624  16.499  1.00 15.03           N  
ATOM   1493  CE2 TRP A 101      16.460  -6.510  16.528  1.00 15.11           C  
ATOM   1494  CE3 TRP A 101      14.801  -5.014  17.469  1.00 14.99           C  
ATOM   1495  CZ2 TRP A 101      15.474  -7.319  15.950  1.00 15.08           C  
ATOM   1496  CZ3 TRP A 101      13.820  -5.817  16.895  1.00 14.86           C  
ATOM   1497  CH2 TRP A 101      14.162  -6.959  16.145  1.00 15.11           C  
ATOM   1498  H   TRP A 101      18.007  -6.086  20.415  1.00  0.00           H  
ATOM   1499  HA  TRP A 101      17.817  -3.196  20.795  1.00  0.00           H  
ATOM   1500 1HB  TRP A 101      16.821  -2.868  18.465  1.00  0.00           H  
ATOM   1501 2HB  TRP A 101      18.553  -3.165  18.489  1.00  0.00           H  
ATOM   1502  HD1 TRP A 101      19.444  -5.429  17.348  1.00  0.00           H  
ATOM   1503  HE1 TRP A 101      18.340  -7.353  16.026  1.00  0.00           H  
ATOM   1504  HE3 TRP A 101      14.529  -4.133  18.050  1.00  0.00           H  
ATOM   1505  HZ2 TRP A 101      15.721  -8.206  15.366  1.00  0.00           H  
ATOM   1506  HZ3 TRP A 101      12.776  -5.538  17.041  1.00  0.00           H  
ATOM   1507  HH2 TRP A 101      13.369  -7.568  15.710  1.00  0.00           H  
ATOM   1508  N   ASN A 102      15.175  -3.407  20.439  1.00 14.31           N  
ATOM   1509  CA  ASN A 102      13.754  -3.657  20.590  1.00 13.78           C  
ATOM   1510  C   ASN A 102      13.039  -2.782  19.564  1.00 13.40           C  
ATOM   1511  O   ASN A 102      13.671  -1.942  18.913  1.00 13.00           O  
ATOM   1512  CB  ASN A 102      13.251  -3.393  22.023  1.00 14.27           C  
ATOM   1513  CG  ASN A 102      13.281  -1.917  22.420  1.00 14.51           C  
ATOM   1514  OD1 ASN A 102      13.226  -1.019  21.579  1.00 14.37           O  
ATOM   1515  ND2 ASN A 102      13.329  -1.670  23.723  1.00 14.83           N  
ATOM   1516  H   ASN A 102      15.498  -2.457  20.321  1.00  0.00           H  
ATOM   1517  HA  ASN A 102      13.561  -4.706  20.362  1.00  0.00           H  
ATOM   1518 1HB  ASN A 102      12.226  -3.753  22.121  1.00  0.00           H  
ATOM   1519 2HB  ASN A 102      13.863  -3.950  22.732  1.00  0.00           H  
ATOM   1520 1HD2 ASN A 102      13.351  -0.726  24.053  1.00  0.00           H  
ATOM   1521 2HD2 ASN A 102      13.343  -2.427  24.375  1.00  0.00           H  
ATOM   1522  N   ALA A 103      11.766  -3.076  19.337  1.00 12.87           N  
ATOM   1523  CA  ALA A 103      10.914  -2.310  18.428  1.00 12.54           C  
ATOM   1524  C   ALA A 103       9.829  -1.906  19.410  1.00 12.52           C  
ATOM   1525  O   ALA A 103       9.044  -2.747  19.866  1.00 12.53           O  
ATOM   1526  CB  ALA A 103      10.351  -3.202  17.337  1.00 12.50           C  
ATOM   1527  H   ALA A 103      11.377  -3.872  19.823  1.00  0.00           H  
ATOM   1528  HA  ALA A 103      11.524  -1.534  17.965  1.00  0.00           H  
ATOM   1529 1HB  ALA A 103       9.720  -2.611  16.673  1.00  0.00           H  
ATOM   1530 2HB  ALA A 103      11.170  -3.639  16.766  1.00  0.00           H  
ATOM   1531 3HB  ALA A 103       9.758  -3.997  17.787  1.00  0.00           H  
ATOM   1532  N   ALA A 104       9.791  -0.626  19.759  1.00 11.79           N  
ATOM   1533  CA  ALA A 104       8.845  -0.195  20.770  1.00 11.52           C  
ATOM   1534  C   ALA A 104       8.357   1.235  20.682  1.00 11.71           C  
ATOM   1535  O   ALA A 104       9.069   2.129  20.225  1.00 10.96           O  
ATOM   1536  CB  ALA A 104       9.475  -0.407  22.148  1.00 11.54           C  
ATOM   1537  H   ALA A 104      10.405   0.056  19.337  1.00  0.00           H  
ATOM   1538  HA  ALA A 104       7.948  -0.807  20.677  1.00  0.00           H  
ATOM   1539 1HB  ALA A 104       8.776  -0.088  22.921  1.00  0.00           H  
ATOM   1540 2HB  ALA A 104       9.707  -1.463  22.283  1.00  0.00           H  
ATOM   1541 3HB  ALA A 104      10.390   0.178  22.223  1.00  0.00           H  
ATOM   1542  N   TYR A 105       7.129   1.431  21.152  1.00 11.76           N  
ATOM   1543  CA  TYR A 105       6.535   2.754  21.230  1.00 12.18           C  
ATOM   1544  C   TYR A 105       7.089   3.394  22.498  1.00 12.56           C  
ATOM   1545  O   TYR A 105       7.435   2.700  23.452  1.00 12.68           O  
ATOM   1546  CB  TYR A 105       5.018   2.655  21.366  1.00 12.45           C  
ATOM   1547  CG  TYR A 105       4.308   2.525  20.051  1.00 12.70           C  
ATOM   1548  CD1 TYR A 105       4.224   1.297  19.397  1.00 12.99           C  
ATOM   1549  CD2 TYR A 105       3.734   3.641  19.444  1.00 12.89           C  
ATOM   1550  CE1 TYR A 105       3.582   1.189  18.158  1.00 13.54           C  
ATOM   1551  CE2 TYR A 105       3.093   3.543  18.218  1.00 13.04           C  
ATOM   1552  CZ  TYR A 105       3.021   2.320  17.580  1.00 13.59           C  
ATOM   1553  OH  TYR A 105       2.387   2.240  16.363  1.00 14.32           O  
ATOM   1554  H   TYR A 105       6.595   0.633  21.464  1.00  0.00           H  
ATOM   1555  HA  TYR A 105       6.767   3.292  20.311  1.00  0.00           H  
ATOM   1556 1HB  TYR A 105       4.763   1.791  21.981  1.00  0.00           H  
ATOM   1557 2HB  TYR A 105       4.640   3.541  21.874  1.00  0.00           H  
ATOM   1558  HD1 TYR A 105       4.661   0.407  19.850  1.00  0.00           H  
ATOM   1559  HD2 TYR A 105       3.785   4.614  19.933  1.00  0.00           H  
ATOM   1560  HE1 TYR A 105       3.523   0.223  17.657  1.00  0.00           H  
ATOM   1561  HE2 TYR A 105       2.650   4.429  17.762  1.00  0.00           H  
ATOM   1562  HH  TYR A 105       2.062   3.109  16.115  1.00  0.00           H  
ATOM   1563  N   ASP A 106       7.170   4.718  22.494  1.00 12.78           N  
ATOM   1564  CA  ASP A 106       7.639   5.481  23.642  1.00 13.26           C  
ATOM   1565  C   ASP A 106       6.627   6.617  23.691  1.00 13.50           C  
ATOM   1566  O   ASP A 106       6.558   7.440  22.773  1.00 13.42           O  
ATOM   1567  CB  ASP A 106       9.053   6.013  23.390  1.00 13.62           C  
ATOM   1568  CG  ASP A 106       9.830   6.255  24.671  1.00 14.31           C  
ATOM   1569  OD1 ASP A 106       9.496   5.645  25.708  1.00 14.84           O  
ATOM   1570  OD2 ASP A 106      10.802   7.034  24.636  1.00 14.97           O  
ATOM   1571  H   ASP A 106       6.893   5.210  21.656  1.00  0.00           H  
ATOM   1572  HA  ASP A 106       7.664   4.821  24.509  1.00  0.00           H  
ATOM   1573 1HB  ASP A 106       9.606   5.301  22.776  1.00  0.00           H  
ATOM   1574 2HB  ASP A 106       8.996   6.950  22.834  1.00  0.00           H  
ATOM   1575  N   ILE A 107       5.806   6.627  24.736  1.00 13.49           N  
ATOM   1576  CA  ILE A 107       4.749   7.623  24.876  1.00 13.63           C  
ATOM   1577  C   ILE A 107       4.991   8.454  26.135  1.00 14.02           C  
ATOM   1578  O   ILE A 107       5.138   7.912  27.232  1.00 14.00           O  
ATOM   1579  CB  ILE A 107       3.379   6.910  24.908  1.00 13.90           C  
ATOM   1580  CG1 ILE A 107       3.247   6.020  23.667  1.00 14.59           C  
ATOM   1581  CG2 ILE A 107       2.248   7.913  24.942  1.00 14.11           C  
ATOM   1582  CD1 ILE A 107       2.087   5.049  23.714  1.00 15.38           C  
ATOM   1583  H   ILE A 107       5.918   5.924  25.453  1.00  0.00           H  
ATOM   1584  HA  ILE A 107       4.787   8.290  24.016  1.00  0.00           H  
ATOM   1585  HB  ILE A 107       3.316   6.282  25.796  1.00  0.00           H  
ATOM   1586 1HG1 ILE A 107       3.126   6.645  22.783  1.00  0.00           H  
ATOM   1587 2HG1 ILE A 107       4.162   5.442  23.535  1.00  0.00           H  
ATOM   1588 1HG2 ILE A 107       1.295   7.386  24.963  1.00  0.00           H  
ATOM   1589 2HG2 ILE A 107       2.339   8.534  25.832  1.00  0.00           H  
ATOM   1590 3HG2 ILE A 107       2.294   8.543  24.054  1.00  0.00           H  
ATOM   1591 1HD1 ILE A 107       2.069   4.459  22.797  1.00  0.00           H  
ATOM   1592 2HD1 ILE A 107       2.203   4.384  24.571  1.00  0.00           H  
ATOM   1593 3HD1 ILE A 107       1.153   5.602  23.807  1.00  0.00           H  
ATOM   1594  N   TRP A 108       5.050   9.773  25.958  1.00 14.06           N  
ATOM   1595  CA  TRP A 108       5.339  10.694  27.054  1.00 14.34           C  
ATOM   1596  C   TRP A 108       4.177  11.455  27.661  1.00 14.57           C  
ATOM   1597  O   TRP A 108       3.329  11.995  26.949  1.00 14.23           O  
ATOM   1598  CB  TRP A 108       6.401  11.694  26.608  1.00 14.65           C  
ATOM   1599  CG  TRP A 108       7.710  11.060  26.348  1.00 15.10           C  
ATOM   1600  CD1 TRP A 108       8.246  10.748  25.132  1.00 15.62           C  
ATOM   1601  CD2 TRP A 108       8.669  10.657  27.329  1.00 15.52           C  
ATOM   1602  NE1 TRP A 108       9.486  10.176  25.297  1.00 16.01           N  
ATOM   1603  CE2 TRP A 108       9.769  10.109  26.637  1.00 15.66           C  
ATOM   1604  CE3 TRP A 108       8.706  10.710  28.731  1.00 15.65           C  
ATOM   1605  CZ2 TRP A 108      10.901   9.617  27.298  1.00 16.47           C  
ATOM   1606  CZ3 TRP A 108       9.830  10.224  29.391  1.00 16.02           C  
ATOM   1607  CH2 TRP A 108      10.913   9.685  28.672  1.00 16.32           C  
ATOM   1608  H   TRP A 108       4.889  10.145  25.033  1.00  0.00           H  
ATOM   1609  HA  TRP A 108       5.721  10.119  27.897  1.00  0.00           H  
ATOM   1610 1HB  TRP A 108       6.069  12.197  25.699  1.00  0.00           H  
ATOM   1611 2HB  TRP A 108       6.528  12.457  27.376  1.00  0.00           H  
ATOM   1612  HD1 TRP A 108       7.762  10.926  24.174  1.00  0.00           H  
ATOM   1613  HE1 TRP A 108      10.090   9.856  24.554  1.00  0.00           H  
ATOM   1614  HE3 TRP A 108       7.869  11.127  29.291  1.00  0.00           H  
ATOM   1615  HZ2 TRP A 108      11.749   9.195  26.758  1.00  0.00           H  
ATOM   1616  HZ3 TRP A 108       9.852  10.270  30.480  1.00  0.00           H  
ATOM   1617  HH2 TRP A 108      11.780   9.313  29.219  1.00  0.00           H  
ATOM   1618  N   PHE A 109       4.206  11.547  28.990  1.00 14.98           N  
ATOM   1619  CA  PHE A 109       3.189  12.241  29.775  1.00 15.61           C  
ATOM   1620  C   PHE A 109       3.866  13.121  30.824  1.00 16.06           C  
ATOM   1621  O   PHE A 109       4.955  12.807  31.298  1.00 16.33           O  
ATOM   1622  CB  PHE A 109       2.316  11.235  30.537  1.00 15.32           C  
ATOM   1623  CG  PHE A 109       1.615  10.238  29.662  1.00 15.48           C  
ATOM   1624  CD1 PHE A 109       2.262   9.074  29.258  1.00 15.38           C  
ATOM   1625  CD2 PHE A 109       0.296  10.447  29.264  1.00 15.44           C  
ATOM   1626  CE1 PHE A 109       1.608   8.137  28.475  1.00 15.14           C  
ATOM   1627  CE2 PHE A 109      -0.367   9.511  28.477  1.00 15.69           C  
ATOM   1628  CZ  PHE A 109       0.293   8.353  28.083  1.00 15.65           C  
ATOM   1629  H   PHE A 109       4.980  11.107  29.467  1.00  0.00           H  
ATOM   1630  HA  PHE A 109       2.553  12.808  29.094  1.00  0.00           H  
ATOM   1631 1HB  PHE A 109       2.932  10.684  31.246  1.00  0.00           H  
ATOM   1632 2HB  PHE A 109       1.559  11.770  31.108  1.00  0.00           H  
ATOM   1633  HD1 PHE A 109       3.294   8.904  29.565  1.00  0.00           H  
ATOM   1634  HD2 PHE A 109      -0.217  11.358  29.576  1.00  0.00           H  
ATOM   1635  HE1 PHE A 109       2.126   7.229  28.166  1.00  0.00           H  
ATOM   1636  HE2 PHE A 109      -1.398   9.682  28.168  1.00  0.00           H  
ATOM   1637  HZ  PHE A 109      -0.221   7.617  27.466  1.00  0.00           H  
ATOM   1638  N   SER A 110       3.206  14.209  31.201  1.00 16.53           N  
ATOM   1639  CA  SER A 110       3.730  15.087  32.245  1.00 17.25           C  
ATOM   1640  C   SER A 110       2.598  15.973  32.758  1.00 17.46           C  
ATOM   1641  O   SER A 110       1.595  16.167  32.068  1.00 17.18           O  
ATOM   1642  CB  SER A 110       4.921  15.918  31.740  1.00 17.51           C  
ATOM   1643  OG  SER A 110       4.549  17.244  31.430  1.00 18.85           O  
ATOM   1644  H   SER A 110       2.326  14.438  30.761  1.00  0.00           H  
ATOM   1645  HA  SER A 110       4.075  14.470  33.075  1.00  0.00           H  
ATOM   1646 1HB  SER A 110       5.701  15.935  32.501  1.00  0.00           H  
ATOM   1647 2HB  SER A 110       5.341  15.449  30.851  1.00  0.00           H  
ATOM   1648  HG  SER A 110       3.609  17.306  31.617  1.00  0.00           H  
ATOM   1649  N   PRO A 111       2.729  16.488  33.995  1.00 18.18           N  
ATOM   1650  CA  PRO A 111       1.723  17.354  34.623  1.00 18.75           C  
ATOM   1651  C   PRO A 111       1.592  18.724  33.970  1.00 19.24           C  
ATOM   1652  O   PRO A 111       0.570  19.390  34.130  1.00 19.56           O  
ATOM   1653  CB  PRO A 111       2.251  17.527  36.053  1.00 18.79           C  
ATOM   1654  CG  PRO A 111       3.147  16.356  36.272  1.00 19.04           C  
ATOM   1655  CD  PRO A 111       3.834  16.215  34.929  1.00 18.36           C  
ATOM   1656  HA  PRO A 111       0.751  16.838  34.624  1.00  0.00           H  
ATOM   1657 1HB  PRO A 111       2.781  18.487  36.145  1.00  0.00           H  
ATOM   1658 2HB  PRO A 111       1.412  17.554  36.763  1.00  0.00           H  
ATOM   1659 1HG  PRO A 111       3.840  16.558  37.102  1.00  0.00           H  
ATOM   1660 2HG  PRO A 111       2.556  15.474  36.559  1.00  0.00           H  
ATOM   1661 1HD  PRO A 111       4.641  16.959  34.849  1.00  0.00           H  
ATOM   1662 2HD  PRO A 111       4.234  15.196  34.827  1.00  0.00           H  
ATOM   1663  N   VAL A 112       2.626  19.145  33.248  1.00 19.54           N  
ATOM   1664  CA  VAL A 112       2.632  20.466  32.617  1.00 19.99           C  
ATOM   1665  C   VAL A 112       2.594  20.453  31.094  1.00 20.41           C  
ATOM   1666  O   VAL A 112       2.855  19.427  30.467  1.00 20.41           O  
ATOM   1667  CB  VAL A 112       3.843  21.295  33.102  1.00 19.88           C  
ATOM   1668  CG1 VAL A 112       3.706  21.587  34.594  1.00 19.96           C  
ATOM   1669  CG2 VAL A 112       5.138  20.541  32.846  1.00 20.18           C  
ATOM   1670  H   VAL A 112       3.427  18.540  33.131  1.00  0.00           H  
ATOM   1671  HA  VAL A 112       1.717  20.989  32.900  1.00  0.00           H  
ATOM   1672  HB  VAL A 112       3.864  22.241  32.560  1.00  0.00           H  
ATOM   1673 1HG1 VAL A 112       4.562  22.172  34.931  1.00  0.00           H  
ATOM   1674 2HG1 VAL A 112       2.790  22.150  34.772  1.00  0.00           H  
ATOM   1675 3HG1 VAL A 112       3.669  20.648  35.147  1.00  0.00           H  
ATOM   1676 1HG2 VAL A 112       5.981  21.138  33.192  1.00  0.00           H  
ATOM   1677 2HG2 VAL A 112       5.119  19.593  33.384  1.00  0.00           H  
ATOM   1678 3HG2 VAL A 112       5.243  20.350  31.778  1.00  0.00           H  
ATOM   1679  N   THR A 113       2.278  21.605  30.503  1.00 20.86           N  
ATOM   1680  CA  THR A 113       2.184  21.714  29.050  1.00 21.57           C  
ATOM   1681  C   THR A 113       3.505  21.928  28.313  1.00 22.31           C  
ATOM   1682  O   THR A 113       3.593  21.663  27.114  1.00 22.51           O  
ATOM   1683  CB  THR A 113       1.150  22.774  28.619  1.00 21.49           C  
ATOM   1684  OG1 THR A 113       1.346  23.980  29.366  1.00 21.02           O  
ATOM   1685  CG2 THR A 113      -0.252  22.259  28.860  1.00 21.05           C  
ATOM   1686  H   THR A 113       2.099  22.421  31.070  1.00  0.00           H  
ATOM   1687  HA  THR A 113       1.865  20.751  28.651  1.00  0.00           H  
ATOM   1688  HB  THR A 113       1.277  22.996  27.560  1.00  0.00           H  
ATOM   1689  HG1 THR A 113       2.081  23.864  29.973  1.00  0.00           H  
ATOM   1690 1HG2 THR A 113      -0.975  23.014  28.552  1.00  0.00           H  
ATOM   1691 2HG2 THR A 113      -0.410  21.349  28.282  1.00  0.00           H  
ATOM   1692 3HG2 THR A 113      -0.383  22.043  29.920  1.00  0.00           H  
ATOM   1693  N   ASN A 114       4.522  22.410  29.021  1.00 22.70           N  
ATOM   1694  CA  ASN A 114       5.824  22.625  28.401  1.00 23.26           C  
ATOM   1695  C   ASN A 114       6.667  21.359  28.531  1.00 23.31           C  
ATOM   1696  O   ASN A 114       6.770  20.781  29.613  1.00 23.51           O  
ATOM   1697  CB  ASN A 114       6.547  23.833  29.022  1.00 23.81           C  
ATOM   1698  CG  ASN A 114       7.082  23.556  30.419  1.00 24.29           C  
ATOM   1699  OD1 ASN A 114       8.237  23.855  30.721  1.00 24.94           O  
ATOM   1700  ND2 ASN A 114       6.243  22.993  31.279  1.00 24.89           N  
ATOM   1701  H   ASN A 114       4.400  22.632  29.999  1.00  0.00           H  
ATOM   1702  HA  ASN A 114       5.673  22.826  27.339  1.00  0.00           H  
ATOM   1703 1HB  ASN A 114       7.381  24.126  28.383  1.00  0.00           H  
ATOM   1704 2HB  ASN A 114       5.862  24.679  29.075  1.00  0.00           H  
ATOM   1705 1HD2 ASN A 114       6.544  22.789  32.211  1.00  0.00           H  
ATOM   1706 2HD2 ASN A 114       5.310  22.772  30.996  1.00  0.00           H  
ATOM   1707  N   SER A 115       7.218  20.900  27.414  1.00 23.27           N  
ATOM   1708  CA  SER A 115       8.054  19.699  27.404  1.00 23.28           C  
ATOM   1709  C   SER A 115       9.507  20.021  27.055  1.00 23.74           C  
ATOM   1710  O   SER A 115      10.332  19.118  26.913  1.00 23.23           O  
ATOM   1711  CB  SER A 115       7.502  18.666  26.420  1.00 23.16           C  
ATOM   1712  OG  SER A 115       7.499  19.176  25.099  1.00 23.07           O  
ATOM   1713  H   SER A 115       7.055  21.393  26.548  1.00  0.00           H  
ATOM   1714  HA  SER A 115       8.047  19.264  28.404  1.00  0.00           H  
ATOM   1715 1HB  SER A 115       8.109  17.762  26.463  1.00  0.00           H  
ATOM   1716 2HB  SER A 115       6.488  18.393  26.710  1.00  0.00           H  
ATOM   1717  HG  SER A 115       7.854  20.066  25.158  1.00  0.00           H  
ATOM   1718  N   GLY A 116       9.821  21.311  26.957  1.00 24.00           N  
ATOM   1719  CA  GLY A 116      11.172  21.736  26.621  1.00 24.85           C  
ATOM   1720  C   GLY A 116      12.293  21.214  27.507  1.00 25.19           C  
ATOM   1721  O   GLY A 116      13.408  20.996  27.029  1.00 25.46           O  
ATOM   1722  H   GLY A 116       9.111  22.011  27.118  1.00  0.00           H  
ATOM   1723 1HA  GLY A 116      11.407  21.429  25.602  1.00  0.00           H  
ATOM   1724 2HA  GLY A 116      11.229  22.823  26.650  1.00  0.00           H  
ATOM   1725  N   ASN A 117      12.003  21.013  28.790  1.00 25.45           N  
ATOM   1726  CA  ASN A 117      13.002  20.523  29.736  1.00 25.64           C  
ATOM   1727  C   ASN A 117      12.765  19.065  30.145  1.00 25.45           C  
ATOM   1728  O   ASN A 117      13.246  18.616  31.187  1.00 25.68           O  
ATOM   1729  CB  ASN A 117      13.038  21.428  30.975  1.00 26.27           C  
ATOM   1730  CG  ASN A 117      14.292  21.229  31.813  1.00 26.69           C  
ATOM   1731  OD1 ASN A 117      14.231  21.200  33.043  1.00 27.14           O  
ATOM   1732  ND2 ASN A 117      15.436  21.098  31.149  1.00 27.13           N  
ATOM   1733  H   ASN A 117      11.067  21.204  29.118  1.00  0.00           H  
ATOM   1734  HA  ASN A 117      13.979  20.548  29.251  1.00  0.00           H  
ATOM   1735 1HB  ASN A 117      12.986  22.472  30.665  1.00  0.00           H  
ATOM   1736 2HB  ASN A 117      12.166  21.228  31.597  1.00  0.00           H  
ATOM   1737 1HD2 ASN A 117      16.292  20.965  31.649  1.00  0.00           H  
ATOM   1738 2HD2 ASN A 117      15.441  21.133  30.150  1.00  0.00           H  
ATOM   1739  N   GLY A 118      12.036  18.325  29.316  1.00 25.04           N  
ATOM   1740  CA  GLY A 118      11.773  16.932  29.621  1.00 24.46           C  
ATOM   1741  C   GLY A 118      10.428  16.625  30.243  1.00 23.82           C  
ATOM   1742  O   GLY A 118       9.508  17.442  30.213  1.00 23.55           O  
ATOM   1743  H   GLY A 118      11.658  18.723  28.468  1.00  0.00           H  
ATOM   1744 1HA  GLY A 118      11.845  16.340  28.709  1.00  0.00           H  
ATOM   1745 2HA  GLY A 118      12.534  16.560  30.306  1.00  0.00           H  
ATOM   1746  N   TYR A 119      10.335  15.452  30.861  1.00 23.16           N  
ATOM   1747  CA  TYR A 119       9.083  15.011  31.452  1.00 22.55           C  
ATOM   1748  C   TYR A 119       9.198  14.563  32.905  1.00 22.62           C  
ATOM   1749  O   TYR A 119       8.514  13.629  33.325  1.00 22.46           O  
ATOM   1750  CB  TYR A 119       8.492  13.888  30.594  1.00 21.89           C  
ATOM   1751  CG  TYR A 119       8.443  14.231  29.118  1.00 20.92           C  
ATOM   1752  CD1 TYR A 119       9.530  13.952  28.283  1.00 20.62           C  
ATOM   1753  CD2 TYR A 119       7.333  14.868  28.563  1.00 20.58           C  
ATOM   1754  CE1 TYR A 119       9.513  14.301  26.936  1.00 19.91           C  
ATOM   1755  CE2 TYR A 119       7.309  15.223  27.210  1.00 20.11           C  
ATOM   1756  CZ  TYR A 119       8.405  14.935  26.406  1.00 20.16           C  
ATOM   1757  OH  TYR A 119       8.397  15.285  25.073  1.00 19.72           O  
ATOM   1758  H   TYR A 119      11.146  14.853  30.923  1.00  0.00           H  
ATOM   1759  HA  TYR A 119       8.392  15.854  31.468  1.00  0.00           H  
ATOM   1760 1HB  TYR A 119       9.086  12.982  30.721  1.00  0.00           H  
ATOM   1761 2HB  TYR A 119       7.480  13.666  30.932  1.00  0.00           H  
ATOM   1762  HD1 TYR A 119      10.412  13.452  28.685  1.00  0.00           H  
ATOM   1763  HD2 TYR A 119       6.468  15.097  29.186  1.00  0.00           H  
ATOM   1764  HE1 TYR A 119      10.371  14.074  26.304  1.00  0.00           H  
ATOM   1765  HE2 TYR A 119       6.434  15.723  26.793  1.00  0.00           H  
ATOM   1766  HH  TYR A 119       7.566  15.717  24.862  1.00  0.00           H  
ATOM   1767  N   SER A 120      10.057  15.235  33.666  1.00 22.64           N  
ATOM   1768  CA  SER A 120      10.248  14.911  35.077  1.00 22.70           C  
ATOM   1769  C   SER A 120       8.927  15.036  35.831  1.00 22.51           C  
ATOM   1770  O   SER A 120       8.165  15.982  35.616  1.00 22.77           O  
ATOM   1771  CB  SER A 120      11.299  15.833  35.698  1.00 22.95           C  
ATOM   1772  OG  SER A 120      12.579  15.586  35.145  1.00 23.40           O  
ATOM   1773  H   SER A 120      10.591  15.989  33.258  1.00  0.00           H  
ATOM   1774  HA  SER A 120      10.599  13.881  35.151  1.00  0.00           H  
ATOM   1775 1HB  SER A 120      11.019  16.872  35.526  1.00  0.00           H  
ATOM   1776 2HB  SER A 120      11.329  15.677  36.776  1.00  0.00           H  
ATOM   1777  HG  SER A 120      12.459  14.883  34.503  1.00  0.00           H  
ATOM   1778  N   GLY A 121       8.651  14.062  36.694  1.00 22.19           N  
ATOM   1779  CA  GLY A 121       7.416  14.068  37.457  1.00 21.62           C  
ATOM   1780  C   GLY A 121       6.243  13.526  36.659  1.00 20.94           C  
ATOM   1781  O   GLY A 121       5.108  13.530  37.133  1.00 21.11           O  
ATOM   1782  H   GLY A 121       9.306  13.305  36.825  1.00  0.00           H  
ATOM   1783 1HA  GLY A 121       7.542  13.468  38.359  1.00  0.00           H  
ATOM   1784 2HA  GLY A 121       7.191  15.085  37.777  1.00  0.00           H  
ATOM   1785  N   GLY A 122       6.516  13.073  35.436  1.00 20.01           N  
ATOM   1786  CA  GLY A 122       5.467  12.532  34.594  1.00 18.96           C  
ATOM   1787  C   GLY A 122       5.592  11.027  34.442  1.00 18.26           C  
ATOM   1788  O   GLY A 122       5.844  10.313  35.417  1.00 18.27           O  
ATOM   1789  H   GLY A 122       7.462  13.104  35.084  1.00  0.00           H  
ATOM   1790 1HA  GLY A 122       4.495  12.775  35.023  1.00  0.00           H  
ATOM   1791 2HA  GLY A 122       5.511  13.001  33.612  1.00  0.00           H  
ATOM   1792  N   ALA A 123       5.422  10.546  33.215  1.00 17.34           N  
ATOM   1793  CA  ALA A 123       5.518   9.117  32.940  1.00 16.48           C  
ATOM   1794  C   ALA A 123       5.957   8.825  31.512  1.00 15.99           C  
ATOM   1795  O   ALA A 123       5.745   9.629  30.601  1.00 15.43           O  
ATOM   1796  CB  ALA A 123       4.173   8.441  33.203  1.00 16.59           C  
ATOM   1797  H   ALA A 123       5.222  11.181  32.455  1.00  0.00           H  
ATOM   1798  HA  ALA A 123       6.266   8.693  33.610  1.00  0.00           H  
ATOM   1799 1HB  ALA A 123       4.255   7.374  32.995  1.00  0.00           H  
ATOM   1800 2HB  ALA A 123       3.890   8.586  34.246  1.00  0.00           H  
ATOM   1801 3HB  ALA A 123       3.414   8.879  32.557  1.00  0.00           H  
ATOM   1802  N   GLU A 124       6.590   7.669  31.347  1.00 15.41           N  
ATOM   1803  CA  GLU A 124       7.043   7.185  30.053  1.00 15.41           C  
ATOM   1804  C   GLU A 124       6.372   5.824  29.907  1.00 15.12           C  
ATOM   1805  O   GLU A 124       6.585   4.933  30.728  1.00 15.86           O  
ATOM   1806  CB  GLU A 124       8.561   7.013  30.045  1.00 15.47           C  
ATOM   1807  CG  GLU A 124       9.114   6.500  28.723  1.00 16.14           C  
ATOM   1808  CD  GLU A 124      10.608   6.213  28.768  1.00 16.74           C  
ATOM   1809  OE1 GLU A 124      11.215   6.282  29.859  1.00 16.88           O  
ATOM   1810  OE2 GLU A 124      11.180   5.904  27.703  1.00 17.01           O  
ATOM   1811  H   GLU A 124       6.759   7.107  32.169  1.00  0.00           H  
ATOM   1812  HA  GLU A 124       6.772   7.920  29.294  1.00  0.00           H  
ATOM   1813 1HB  GLU A 124       9.037   7.969  30.265  1.00  0.00           H  
ATOM   1814 2HB  GLU A 124       8.852   6.314  30.830  1.00  0.00           H  
ATOM   1815 1HG  GLU A 124       8.591   5.583  28.454  1.00  0.00           H  
ATOM   1816 2HG  GLU A 124       8.917   7.239  27.948  1.00  0.00           H  
ATOM   1817  N   LEU A 125       5.513   5.684  28.903  1.00 14.90           N  
ATOM   1818  CA  LEU A 125       4.819   4.425  28.679  1.00 14.57           C  
ATOM   1819  C   LEU A 125       5.358   3.792  27.401  1.00 14.27           C  
ATOM   1820  O   LEU A 125       5.275   4.374  26.319  1.00 14.18           O  
ATOM   1821  CB  LEU A 125       3.309   4.667  28.579  1.00 15.18           C  
ATOM   1822  CG  LEU A 125       2.340   3.475  28.628  1.00 15.86           C  
ATOM   1823  CD1 LEU A 125       0.926   3.976  28.951  1.00 16.80           C  
ATOM   1824  CD2 LEU A 125       2.337   2.724  27.312  1.00 16.23           C  
ATOM   1825  H   LEU A 125       5.335   6.461  28.282  1.00  0.00           H  
ATOM   1826  HA  LEU A 125       5.015   3.767  29.525  1.00  0.00           H  
ATOM   1827 1HB  LEU A 125       3.007   5.322  29.395  1.00  0.00           H  
ATOM   1828 2HB  LEU A 125       3.100   5.175  27.637  1.00  0.00           H  
ATOM   1829  HG  LEU A 125       2.645   2.791  29.420  1.00  0.00           H  
ATOM   1830 1HD1 LEU A 125       0.239   3.130  28.986  1.00  0.00           H  
ATOM   1831 2HD1 LEU A 125       0.930   4.479  29.918  1.00  0.00           H  
ATOM   1832 3HD1 LEU A 125       0.603   4.674  28.180  1.00  0.00           H  
ATOM   1833 1HD2 LEU A 125       1.644   1.885  27.373  1.00  0.00           H  
ATOM   1834 2HD2 LEU A 125       2.025   3.395  26.511  1.00  0.00           H  
ATOM   1835 3HD2 LEU A 125       3.340   2.352  27.103  1.00  0.00           H  
ATOM   1836  N   MET A 126       5.951   2.613  27.538  1.00 13.91           N  
ATOM   1837  CA  MET A 126       6.498   1.918  26.381  1.00 13.71           C  
ATOM   1838  C   MET A 126       5.678   0.689  26.045  1.00 13.68           C  
ATOM   1839  O   MET A 126       5.060   0.090  26.923  1.00 13.46           O  
ATOM   1840  CB  MET A 126       7.940   1.486  26.638  1.00 14.28           C  
ATOM   1841  CG  MET A 126       8.904   2.625  26.903  1.00 15.09           C  
ATOM   1842  SD  MET A 126      10.600   2.043  26.743  1.00 17.00           S  
ATOM   1843  CE  MET A 126      10.841   2.218  24.980  1.00 15.90           C  
ATOM   1844  H   MET A 126       6.028   2.186  28.450  1.00  0.00           H  
ATOM   1845  HA  MET A 126       6.488   2.600  25.531  1.00  0.00           H  
ATOM   1846 1HB  MET A 126       7.972   0.818  27.498  1.00  0.00           H  
ATOM   1847 2HB  MET A 126       8.312   0.929  25.777  1.00  0.00           H  
ATOM   1848 1HG  MET A 126       8.720   3.430  26.192  1.00  0.00           H  
ATOM   1849 2HG  MET A 126       8.740   3.014  27.908  1.00  0.00           H  
ATOM   1850 1HE  MET A 126      11.849   1.897  24.717  1.00  0.00           H  
ATOM   1851 2HE  MET A 126      10.113   1.602  24.450  1.00  0.00           H  
ATOM   1852 3HE  MET A 126      10.707   3.262  24.696  1.00  0.00           H  
ATOM   1853  N   ILE A 127       5.639   0.351  24.759  1.00 13.18           N  
ATOM   1854  CA  ILE A 127       4.929  -0.834  24.289  1.00 13.36           C  
ATOM   1855  C   ILE A 127       5.912  -1.588  23.401  1.00 13.28           C  
ATOM   1856  O   ILE A 127       6.210  -1.160  22.289  1.00 13.54           O  
ATOM   1857  CB  ILE A 127       3.650  -0.480  23.499  1.00 13.48           C  
ATOM   1858  CG1 ILE A 127       2.715   0.362  24.375  1.00 13.61           C  
ATOM   1859  CG2 ILE A 127       2.926  -1.764  23.078  1.00 13.82           C  
ATOM   1860  CD1 ILE A 127       1.499   0.896  23.641  1.00 14.45           C  
ATOM   1861  H   ILE A 127       6.117   0.936  24.089  1.00  0.00           H  
ATOM   1862  HA  ILE A 127       4.631  -1.424  25.155  1.00  0.00           H  
ATOM   1863  HB  ILE A 127       3.918   0.090  22.610  1.00  0.00           H  
ATOM   1864 1HG1 ILE A 127       2.369  -0.236  25.217  1.00  0.00           H  
ATOM   1865 2HG1 ILE A 127       3.265   1.211  24.783  1.00  0.00           H  
ATOM   1866 1HG2 ILE A 127       2.025  -1.508  22.522  1.00  0.00           H  
ATOM   1867 2HG2 ILE A 127       3.583  -2.362  22.448  1.00  0.00           H  
ATOM   1868 3HG2 ILE A 127       2.654  -2.336  23.965  1.00  0.00           H  
ATOM   1869 1HD1 ILE A 127       0.887   1.481  24.328  1.00  0.00           H  
ATOM   1870 2HD1 ILE A 127       1.822   1.529  22.813  1.00  0.00           H  
ATOM   1871 3HD1 ILE A 127       0.913   0.063  23.254  1.00  0.00           H  
ATOM   1872  N   TRP A 128       6.471  -2.667  23.938  1.00 13.27           N  
ATOM   1873  CA  TRP A 128       7.450  -3.482  23.218  1.00 13.63           C  
ATOM   1874  C   TRP A 128       6.752  -4.522  22.342  1.00 13.89           C  
ATOM   1875  O   TRP A 128       6.046  -5.397  22.849  1.00 13.55           O  
ATOM   1876  CB  TRP A 128       8.378  -4.193  24.207  1.00 14.05           C  
ATOM   1877  CG  TRP A 128       9.318  -3.307  24.974  1.00 14.30           C  
ATOM   1878  CD1 TRP A 128       9.080  -2.040  25.434  1.00 14.73           C  
ATOM   1879  CD2 TRP A 128      10.642  -3.645  25.401  1.00 14.70           C  
ATOM   1880  NE1 TRP A 128      10.175  -1.572  26.124  1.00 14.98           N  
ATOM   1881  CE2 TRP A 128      11.147  -2.537  26.119  1.00 14.75           C  
ATOM   1882  CE3 TRP A 128      11.453  -4.781  25.246  1.00 14.98           C  
ATOM   1883  CZ2 TRP A 128      12.426  -2.529  26.680  1.00 15.07           C  
ATOM   1884  CZ3 TRP A 128      12.726  -4.774  25.804  1.00 15.25           C  
ATOM   1885  CH2 TRP A 128      13.200  -3.652  26.514  1.00 15.16           C  
ATOM   1886  H   TRP A 128       6.207  -2.930  24.877  1.00  0.00           H  
ATOM   1887  HA  TRP A 128       8.048  -2.826  22.586  1.00  0.00           H  
ATOM   1888 1HB  TRP A 128       7.781  -4.738  24.939  1.00  0.00           H  
ATOM   1889 2HB  TRP A 128       8.988  -4.922  23.674  1.00  0.00           H  
ATOM   1890  HD1 TRP A 128       8.158  -1.483  25.277  1.00  0.00           H  
ATOM   1891  HE1 TRP A 128      10.251  -0.665  26.562  1.00  0.00           H  
ATOM   1892  HE3 TRP A 128      11.089  -5.651  24.701  1.00  0.00           H  
ATOM   1893  HZ2 TRP A 128      12.810  -1.672  27.234  1.00  0.00           H  
ATOM   1894  HZ3 TRP A 128      13.351  -5.659  25.679  1.00  0.00           H  
ATOM   1895  HH2 TRP A 128      14.204  -3.678  26.939  1.00  0.00           H  
ATOM   1896  N   LEU A 129       6.990  -4.442  21.035  1.00 13.79           N  
ATOM   1897  CA  LEU A 129       6.374  -5.348  20.073  1.00 14.51           C  
ATOM   1898  C   LEU A 129       7.307  -6.447  19.589  1.00 14.77           C  
ATOM   1899  O   LEU A 129       6.858  -7.533  19.214  1.00 14.70           O  
ATOM   1900  CB  LEU A 129       5.884  -4.564  18.857  1.00 14.81           C  
ATOM   1901  CG  LEU A 129       4.771  -3.546  19.096  1.00 15.61           C  
ATOM   1902  CD1 LEU A 129       4.447  -2.838  17.788  1.00 15.91           C  
ATOM   1903  CD2 LEU A 129       3.525  -4.256  19.630  1.00 16.28           C  
ATOM   1904  H   LEU A 129       7.621  -3.726  20.703  1.00  0.00           H  
ATOM   1905  HA  LEU A 129       5.521  -5.830  20.549  1.00  0.00           H  
ATOM   1906 1HB  LEU A 129       6.727  -4.023  18.430  1.00  0.00           H  
ATOM   1907 2HB  LEU A 129       5.518  -5.271  18.112  1.00  0.00           H  
ATOM   1908  HG  LEU A 129       5.104  -2.807  19.825  1.00  0.00           H  
ATOM   1909 1HD1 LEU A 129       3.653  -2.110  17.955  1.00  0.00           H  
ATOM   1910 2HD1 LEU A 129       5.337  -2.325  17.422  1.00  0.00           H  
ATOM   1911 3HD1 LEU A 129       4.119  -3.569  17.050  1.00  0.00           H  
ATOM   1912 1HD2 LEU A 129       2.734  -3.525  19.800  1.00  0.00           H  
ATOM   1913 2HD2 LEU A 129       3.187  -4.994  18.902  1.00  0.00           H  
ATOM   1914 3HD2 LEU A 129       3.765  -4.755  20.569  1.00  0.00           H  
ATOM   1915  N   ASN A 130       8.599  -6.145  19.547  1.00 15.15           N  
ATOM   1916  CA  ASN A 130       9.583  -7.113  19.076  1.00 15.84           C  
ATOM   1917  C   ASN A 130      10.932  -6.761  19.678  1.00 16.40           C  
ATOM   1918  O   ASN A 130      11.127  -5.648  20.173  1.00 16.28           O  
ATOM   1919  CB  ASN A 130       9.639  -7.100  17.543  1.00 15.99           C  
ATOM   1920  CG  ASN A 130       9.881  -8.483  16.949  1.00 16.46           C  
ATOM   1921  OD1 ASN A 130       9.175  -8.913  16.027  1.00 17.19           O  
ATOM   1922  ND2 ASN A 130      10.881  -9.181  17.465  1.00 16.02           N  
ATOM   1923  H   ASN A 130       8.911  -5.232  19.845  1.00  0.00           H  
ATOM   1924  HA  ASN A 130       9.279  -8.106  19.410  1.00  0.00           H  
ATOM   1925 1HB  ASN A 130       8.701  -6.709  17.148  1.00  0.00           H  
ATOM   1926 2HB  ASN A 130      10.436  -6.434  17.214  1.00  0.00           H  
ATOM   1927 1HD2 ASN A 130      11.086 -10.095  17.114  1.00  0.00           H  
ATOM   1928 2HD2 ASN A 130      11.431  -8.794  18.205  1.00  0.00           H  
ATOM   1929  N   TRP A 131      11.851  -7.721  19.671  1.00 17.08           N  
ATOM   1930  CA  TRP A 131      13.172  -7.518  20.253  1.00 18.11           C  
ATOM   1931  C   TRP A 131      14.100  -8.658  19.858  1.00 18.60           C  
ATOM   1932  O   TRP A 131      13.663  -9.650  19.269  1.00 18.42           O  
ATOM   1933  CB  TRP A 131      13.057  -7.475  21.785  1.00 19.05           C  
ATOM   1934  CG  TRP A 131      12.345  -8.675  22.348  1.00 20.11           C  
ATOM   1935  CD1 TRP A 131      12.900  -9.881  22.669  1.00 20.73           C  
ATOM   1936  CD2 TRP A 131      10.934  -8.811  22.572  1.00 20.56           C  
ATOM   1937  NE1 TRP A 131      11.922 -10.764  23.063  1.00 21.39           N  
ATOM   1938  CE2 TRP A 131      10.707 -10.133  23.015  1.00 21.02           C  
ATOM   1939  CE3 TRP A 131       9.839  -7.946  22.434  1.00 20.35           C  
ATOM   1940  CZ2 TRP A 131       9.429 -10.612  23.320  1.00 21.28           C  
ATOM   1941  CZ3 TRP A 131       8.569  -8.422  22.734  1.00 20.73           C  
ATOM   1942  CH2 TRP A 131       8.376  -9.747  23.173  1.00 21.27           C  
ATOM   1943  H   TRP A 131      11.630  -8.613  19.252  1.00  0.00           H  
ATOM   1944  HA  TRP A 131      13.564  -6.565  19.898  1.00  0.00           H  
ATOM   1945 1HB  TRP A 131      14.054  -7.421  22.223  1.00  0.00           H  
ATOM   1946 2HB  TRP A 131      12.519  -6.576  22.084  1.00  0.00           H  
ATOM   1947  HD1 TRP A 131      13.963 -10.110  22.620  1.00  0.00           H  
ATOM   1948  HE1 TRP A 131      12.073 -11.723  23.342  1.00  0.00           H  
ATOM   1949  HE3 TRP A 131       9.984  -6.919  22.100  1.00  0.00           H  
ATOM   1950  HZ2 TRP A 131       9.260 -11.632  23.665  1.00  0.00           H  
ATOM   1951  HZ3 TRP A 131       7.723  -7.744  22.621  1.00  0.00           H  
ATOM   1952  HH2 TRP A 131       7.366 -10.090  23.399  1.00  0.00           H  
ATOM   1953  N   ASN A 132      15.373  -8.515  20.207  1.00 19.16           N  
ATOM   1954  CA  ASN A 132      16.374  -9.540  19.927  1.00 19.83           C  
ATOM   1955  C   ASN A 132      17.578  -9.334  20.839  1.00 20.23           C  
ATOM   1956  O   ASN A 132      17.800  -8.236  21.349  1.00 20.01           O  
ATOM   1957  CB  ASN A 132      16.827  -9.475  18.459  1.00 20.32           C  
ATOM   1958  CG  ASN A 132      17.628 -10.704  18.038  1.00 21.13           C  
ATOM   1959  OD1 ASN A 132      17.089 -11.807  17.950  1.00 21.48           O  
ATOM   1960  ND2 ASN A 132      18.919 -10.520  17.798  1.00 21.56           N  
ATOM   1961  H   ASN A 132      15.655  -7.669  20.681  1.00  0.00           H  
ATOM   1962  HA  ASN A 132      15.927 -10.519  20.108  1.00  0.00           H  
ATOM   1963 1HB  ASN A 132      15.953  -9.386  17.812  1.00  0.00           H  
ATOM   1964 2HB  ASN A 132      17.440  -8.586  18.306  1.00  0.00           H  
ATOM   1965 1HD2 ASN A 132      19.491 -11.292  17.519  1.00  0.00           H  
ATOM   1966 2HD2 ASN A 132      19.321  -9.610  17.896  1.00  0.00           H  
ATOM   1967  N   GLY A 133      18.334 -10.406  21.070  1.00 20.50           N  
ATOM   1968  CA  GLY A 133      19.534 -10.307  21.883  1.00 21.30           C  
ATOM   1969  C   GLY A 133      19.408 -10.342  23.394  1.00 21.62           C  
ATOM   1970  O   GLY A 133      20.340  -9.945  24.088  1.00 22.11           O  
ATOM   1971  H   GLY A 133      18.077 -11.301  20.679  1.00  0.00           H  
ATOM   1972 1HA  GLY A 133      20.213 -11.121  21.630  1.00  0.00           H  
ATOM   1973 2HA  GLY A 133      20.051  -9.375  21.657  1.00  0.00           H  
ATOM   1974  N   GLY A 134      18.263 -10.781  23.905  1.00 21.94           N  
ATOM   1975  CA  GLY A 134      18.077 -10.874  25.345  1.00 22.31           C  
ATOM   1976  C   GLY A 134      17.842  -9.595  26.129  1.00 22.65           C  
ATOM   1977  O   GLY A 134      17.972  -9.591  27.354  1.00 22.91           O  
ATOM   1978  H   GLY A 134      17.508 -11.055  23.293  1.00  0.00           H  
ATOM   1979 1HA  GLY A 134      17.223 -11.516  25.561  1.00  0.00           H  
ATOM   1980 2HA  GLY A 134      18.952 -11.342  25.795  1.00  0.00           H  
ATOM   1981  N   VAL A 135      17.494  -8.510  25.444  1.00 22.62           N  
ATOM   1982  CA  VAL A 135      17.237  -7.243  26.121  1.00 22.81           C  
ATOM   1983  C   VAL A 135      15.931  -7.334  26.915  1.00 22.97           C  
ATOM   1984  O   VAL A 135      15.009  -8.053  26.531  1.00 23.13           O  
ATOM   1985  CB  VAL A 135      17.171  -6.071  25.120  1.00 22.72           C  
ATOM   1986  CG1 VAL A 135      18.511  -5.911  24.421  1.00 22.92           C  
ATOM   1987  CG2 VAL A 135      16.070  -6.305  24.098  1.00 22.67           C  
ATOM   1988  H   VAL A 135      17.405  -8.558  24.439  1.00  0.00           H  
ATOM   1989  HA  VAL A 135      18.055  -7.050  26.817  1.00  0.00           H  
ATOM   1990  HB  VAL A 135      16.964  -5.150  25.666  1.00  0.00           H  
ATOM   1991 1HG1 VAL A 135      18.457  -5.081  23.716  1.00  0.00           H  
ATOM   1992 2HG1 VAL A 135      19.285  -5.708  25.161  1.00  0.00           H  
ATOM   1993 3HG1 VAL A 135      18.753  -6.828  23.883  1.00  0.00           H  
ATOM   1994 1HG2 VAL A 135      16.037  -5.468  23.401  1.00  0.00           H  
ATOM   1995 2HG2 VAL A 135      16.271  -7.226  23.551  1.00  0.00           H  
ATOM   1996 3HG2 VAL A 135      15.111  -6.389  24.609  1.00  0.00           H  
ATOM   1997  N   MET A 136      15.872  -6.620  28.032  1.00 23.24           N  
ATOM   1998  CA  MET A 136      14.698  -6.630  28.900  1.00 23.67           C  
ATOM   1999  C   MET A 136      14.343  -5.206  29.319  1.00 22.98           C  
ATOM   2000  O   MET A 136      15.200  -4.323  29.325  1.00 22.25           O  
ATOM   2001  CB  MET A 136      14.986  -7.459  30.163  1.00 25.83           C  
ATOM   2002  CG  MET A 136      15.293  -8.932  29.914  1.00 28.26           C  
ATOM   2003  SD  MET A 136      13.861  -9.860  29.331  1.00 32.16           S  
ATOM   2004  CE  MET A 136      13.362 -10.704  30.841  1.00 30.96           C  
ATOM   2005  H   MET A 136      16.667  -6.052  28.287  1.00  0.00           H  
ATOM   2006  HA  MET A 136      13.871  -7.088  28.358  1.00  0.00           H  
ATOM   2007 1HB  MET A 136      15.837  -7.032  30.692  1.00  0.00           H  
ATOM   2008 2HB  MET A 136      14.127  -7.412  30.833  1.00  0.00           H  
ATOM   2009 1HG  MET A 136      16.083  -9.018  29.169  1.00  0.00           H  
ATOM   2010 2HG  MET A 136      15.645  -9.391  30.837  1.00  0.00           H  
ATOM   2011 1HE  MET A 136      12.485 -11.320  30.641  1.00  0.00           H  
ATOM   2012 2HE  MET A 136      14.179 -11.337  31.191  1.00  0.00           H  
ATOM   2013 3HE  MET A 136      13.120  -9.967  31.607  1.00  0.00           H  
ATOM   2014  N   PRO A 137      13.066  -4.964  29.664  1.00 22.57           N  
ATOM   2015  CA  PRO A 137      12.626  -3.629  30.087  1.00 22.71           C  
ATOM   2016  C   PRO A 137      13.235  -3.251  31.433  1.00 22.91           C  
ATOM   2017  O   PRO A 137      13.745  -4.110  32.156  1.00 22.76           O  
ATOM   2018  CB  PRO A 137      11.109  -3.792  30.226  1.00 22.63           C  
ATOM   2019  CG  PRO A 137      10.787  -4.943  29.312  1.00 22.45           C  
ATOM   2020  CD  PRO A 137      11.923  -5.886  29.567  1.00 22.50           C  
ATOM   2021  HA  PRO A 137      12.873  -2.901  29.300  1.00  0.00           H  
ATOM   2022 1HB  PRO A 137      10.846  -3.989  31.276  1.00  0.00           H  
ATOM   2023 2HB  PRO A 137      10.602  -2.859  29.938  1.00  0.00           H  
ATOM   2024 1HG  PRO A 137       9.802  -5.363  29.563  1.00  0.00           H  
ATOM   2025 2HG  PRO A 137      10.729  -4.596  28.270  1.00  0.00           H  
ATOM   2026 1HD  PRO A 137      11.745  -6.429  30.507  1.00  0.00           H  
ATOM   2027 2HD  PRO A 137      12.014  -6.587  28.725  1.00  0.00           H  
ATOM   2028  N   GLY A 138      13.183  -1.963  31.760  1.00 22.81           N  
ATOM   2029  CA  GLY A 138      13.705  -1.505  33.035  1.00 23.18           C  
ATOM   2030  C   GLY A 138      12.749  -1.871  34.161  1.00 23.32           C  
ATOM   2031  O   GLY A 138      11.612  -2.285  33.908  1.00 23.19           O  
ATOM   2032  H   GLY A 138      12.779  -1.291  31.124  1.00  0.00           H  
ATOM   2033 1HA  GLY A 138      14.682  -1.955  33.211  1.00  0.00           H  
ATOM   2034 2HA  GLY A 138      13.850  -0.426  33.002  1.00  0.00           H  
ATOM   2035  N   GLY A 139      13.220  -1.750  35.399  1.00 23.43           N  
ATOM   2036  CA  GLY A 139      12.391  -2.057  36.555  1.00 24.03           C  
ATOM   2037  C   GLY A 139      12.088  -3.531  36.741  1.00 24.31           C  
ATOM   2038  O   GLY A 139      12.926  -4.384  36.460  1.00 24.40           O  
ATOM   2039  H   GLY A 139      14.170  -1.440  35.544  1.00  0.00           H  
ATOM   2040 1HA  GLY A 139      12.882  -1.699  37.460  1.00  0.00           H  
ATOM   2041 2HA  GLY A 139      11.442  -1.528  36.473  1.00  0.00           H  
ATOM   2042  N   SER A 140      10.881  -3.834  37.207  1.00 24.77           N  
ATOM   2043  CA  SER A 140      10.484  -5.219  37.423  1.00 25.15           C  
ATOM   2044  C   SER A 140       9.064  -5.499  36.949  1.00 24.99           C  
ATOM   2045  O   SER A 140       8.227  -4.596  36.878  1.00 24.76           O  
ATOM   2046  CB  SER A 140      10.622  -5.587  38.901  1.00 25.74           C  
ATOM   2047  OG  SER A 140       9.791  -4.768  39.701  1.00 27.05           O  
ATOM   2048  H   SER A 140      10.224  -3.096  37.416  1.00  0.00           H  
ATOM   2049  HA  SER A 140      11.143  -5.863  36.839  1.00  0.00           H  
ATOM   2050 1HB  SER A 140      10.354  -6.634  39.042  1.00  0.00           H  
ATOM   2051 2HB  SER A 140      11.660  -5.471  39.209  1.00  0.00           H  
ATOM   2052  HG  SER A 140       9.341  -4.175  39.095  1.00  0.00           H  
ATOM   2053  N   ARG A 141       8.810  -6.759  36.612  1.00 24.99           N  
ATOM   2054  CA  ARG A 141       7.501  -7.189  36.139  1.00 25.24           C  
ATOM   2055  C   ARG A 141       6.525  -7.242  37.312  1.00 24.94           C  
ATOM   2056  O   ARG A 141       6.746  -7.966  38.288  1.00 25.17           O  
ATOM   2057  CB  ARG A 141       7.621  -8.553  35.451  1.00 26.17           C  
ATOM   2058  CG  ARG A 141       6.338  -9.055  34.810  1.00 27.80           C  
ATOM   2059  CD  ARG A 141       6.619 -10.181  33.823  1.00 29.43           C  
ATOM   2060  NE  ARG A 141       7.355 -11.290  34.423  1.00 31.31           N  
ATOM   2061  CZ  ARG A 141       8.316 -11.978  33.808  1.00 32.01           C  
ATOM   2062  NH1 ARG A 141       8.673 -11.680  32.565  1.00 32.84           N  
ATOM   2063  NH2 ARG A 141       8.923 -12.970  34.440  1.00 32.90           N  
ATOM   2064  H   ARG A 141       9.553  -7.439  36.688  1.00  0.00           H  
ATOM   2065  HA  ARG A 141       7.137  -6.458  35.416  1.00  0.00           H  
ATOM   2066 1HB  ARG A 141       8.382  -8.502  34.674  1.00  0.00           H  
ATOM   2067 2HB  ARG A 141       7.943  -9.300  36.177  1.00  0.00           H  
ATOM   2068 1HG  ARG A 141       5.667  -9.430  35.583  1.00  0.00           H  
ATOM   2069 2HG  ARG A 141       5.854  -8.237  34.275  1.00  0.00           H  
ATOM   2070 1HD  ARG A 141       5.677 -10.575  33.443  1.00  0.00           H  
ATOM   2071 2HD  ARG A 141       7.213  -9.798  32.994  1.00  0.00           H  
ATOM   2072  HE  ARG A 141       7.118 -11.553  35.370  1.00  0.00           H  
ATOM   2073 1HH1 ARG A 141       8.215 -10.925  32.075  1.00  0.00           H  
ATOM   2074 2HH1 ARG A 141       9.403 -12.208  32.109  1.00  0.00           H  
ATOM   2075 1HH2 ARG A 141       8.657 -13.204  35.387  1.00  0.00           H  
ATOM   2076 2HH2 ARG A 141       9.651 -13.493  33.977  1.00  0.00           H  
ATOM   2077  N   VAL A 142       5.462  -6.450  37.226  1.00 24.32           N  
ATOM   2078  CA  VAL A 142       4.468  -6.395  38.289  1.00 23.81           C  
ATOM   2079  C   VAL A 142       3.166  -7.112  37.949  1.00 23.40           C  
ATOM   2080  O   VAL A 142       2.353  -7.376  38.836  1.00 23.60           O  
ATOM   2081  CB  VAL A 142       4.150  -4.932  38.692  1.00 23.89           C  
ATOM   2082  CG1 VAL A 142       5.419  -4.225  39.134  1.00 24.28           C  
ATOM   2083  CG2 VAL A 142       3.492  -4.184  37.534  1.00 23.78           C  
ATOM   2084  H   VAL A 142       5.338  -5.873  36.407  1.00  0.00           H  
ATOM   2085  HA  VAL A 142       4.868  -6.910  39.164  1.00  0.00           H  
ATOM   2086  HB  VAL A 142       3.471  -4.939  39.544  1.00  0.00           H  
ATOM   2087 1HG1 VAL A 142       5.184  -3.198  39.415  1.00  0.00           H  
ATOM   2088 2HG1 VAL A 142       5.847  -4.746  39.990  1.00  0.00           H  
ATOM   2089 3HG1 VAL A 142       6.137  -4.221  38.314  1.00  0.00           H  
ATOM   2090 1HG2 VAL A 142       3.277  -3.160  37.838  1.00  0.00           H  
ATOM   2091 2HG2 VAL A 142       4.166  -4.174  36.677  1.00  0.00           H  
ATOM   2092 3HG2 VAL A 142       2.563  -4.684  37.259  1.00  0.00           H  
ATOM   2093  N   ALA A 143       2.968  -7.421  36.670  1.00 22.47           N  
ATOM   2094  CA  ALA A 143       1.756  -8.099  36.227  1.00 21.75           C  
ATOM   2095  C   ALA A 143       1.820  -8.542  34.772  1.00 21.51           C  
ATOM   2096  O   ALA A 143       2.804  -8.304  34.071  1.00 21.09           O  
ATOM   2097  CB  ALA A 143       0.551  -7.178  36.416  1.00 21.89           C  
ATOM   2098  H   ALA A 143       3.674  -7.180  35.989  1.00  0.00           H  
ATOM   2099  HA  ALA A 143       1.624  -8.992  36.839  1.00  0.00           H  
ATOM   2100 1HB  ALA A 143      -0.353  -7.689  36.084  1.00  0.00           H  
ATOM   2101 2HB  ALA A 143       0.454  -6.918  37.470  1.00  0.00           H  
ATOM   2102 3HB  ALA A 143       0.691  -6.271  35.830  1.00  0.00           H  
ATOM   2103  N   THR A 144       0.782  -9.265  34.365  1.00 21.08           N  
ATOM   2104  CA  THR A 144       0.602  -9.715  32.991  1.00 21.13           C  
ATOM   2105  C   THR A 144      -0.892  -9.525  32.797  1.00 21.33           C  
ATOM   2106  O   THR A 144      -1.697 -10.039  33.576  1.00 21.11           O  
ATOM   2107  CB  THR A 144       1.010 -11.174  32.768  1.00 20.75           C  
ATOM   2108  OG1 THR A 144       2.423 -11.295  32.958  1.00 20.74           O  
ATOM   2109  CG2 THR A 144       0.676 -11.602  31.348  1.00 20.52           C  
ATOM   2110  H   THR A 144       0.088  -9.508  35.057  1.00  0.00           H  
ATOM   2111  HA  THR A 144       1.228  -9.103  32.342  1.00  0.00           H  
ATOM   2112  HB  THR A 144       0.477 -11.813  33.472  1.00  0.00           H  
ATOM   2113  HG1 THR A 144       2.790 -10.436  33.181  1.00  0.00           H  
ATOM   2114 1HG2 THR A 144       0.971 -12.641  31.202  1.00  0.00           H  
ATOM   2115 2HG2 THR A 144      -0.396 -11.502  31.180  1.00  0.00           H  
ATOM   2116 3HG2 THR A 144       1.214 -10.971  30.642  1.00  0.00           H  
ATOM   2117  N   VAL A 145      -1.256  -8.758  31.776  1.00 21.59           N  
ATOM   2118  CA  VAL A 145      -2.651  -8.437  31.535  1.00 22.27           C  
ATOM   2119  C   VAL A 145      -3.035  -8.554  30.069  1.00 22.76           C  
ATOM   2120  O   VAL A 145      -2.183  -8.468  29.182  1.00 22.42           O  
ATOM   2121  CB  VAL A 145      -2.937  -6.988  32.047  1.00 22.59           C  
ATOM   2122  CG1 VAL A 145      -2.066  -5.980  31.293  1.00 22.91           C  
ATOM   2123  CG2 VAL A 145      -4.413  -6.634  31.927  1.00 23.12           C  
ATOM   2124  H   VAL A 145      -0.552  -8.389  31.153  1.00  0.00           H  
ATOM   2125  HA  VAL A 145      -3.270  -9.144  32.089  1.00  0.00           H  
ATOM   2126  HB  VAL A 145      -2.645  -6.919  33.095  1.00  0.00           H  
ATOM   2127 1HG1 VAL A 145      -2.274  -4.974  31.659  1.00  0.00           H  
ATOM   2128 2HG1 VAL A 145      -1.014  -6.214  31.456  1.00  0.00           H  
ATOM   2129 3HG1 VAL A 145      -2.290  -6.031  30.228  1.00  0.00           H  
ATOM   2130 1HG2 VAL A 145      -4.575  -5.620  32.293  1.00  0.00           H  
ATOM   2131 2HG2 VAL A 145      -4.718  -6.696  30.882  1.00  0.00           H  
ATOM   2132 3HG2 VAL A 145      -5.004  -7.332  32.520  1.00  0.00           H  
ATOM   2133  N   GLU A 146      -4.322  -8.784  29.829  1.00 23.46           N  
ATOM   2134  CA  GLU A 146      -4.856  -8.894  28.481  1.00 24.27           C  
ATOM   2135  C   GLU A 146      -5.397  -7.522  28.085  1.00 24.39           C  
ATOM   2136  O   GLU A 146      -6.293  -6.981  28.741  1.00 23.94           O  
ATOM   2137  CB  GLU A 146      -5.973  -9.940  28.439  1.00 25.70           C  
ATOM   2138  CG  GLU A 146      -6.426 -10.316  27.037  1.00 27.85           C  
ATOM   2139  CD  GLU A 146      -7.385 -11.500  27.029  1.00 29.36           C  
ATOM   2140  OE1 GLU A 146      -7.094 -12.519  27.699  1.00 30.31           O  
ATOM   2141  OE2 GLU A 146      -8.430 -11.410  26.347  1.00 30.57           O  
ATOM   2142  H   GLU A 146      -4.947  -8.885  30.616  1.00  0.00           H  
ATOM   2143  HA  GLU A 146      -4.053  -9.211  27.815  1.00  0.00           H  
ATOM   2144 1HB  GLU A 146      -5.639 -10.849  28.939  1.00  0.00           H  
ATOM   2145 2HB  GLU A 146      -6.841  -9.568  28.983  1.00  0.00           H  
ATOM   2146 1HG  GLU A 146      -6.920  -9.457  26.583  1.00  0.00           H  
ATOM   2147 2HG  GLU A 146      -5.550 -10.556  26.436  1.00  0.00           H  
ATOM   2148  N   LEU A 147      -4.820  -6.944  27.035  1.00 24.32           N  
ATOM   2149  CA  LEU A 147      -5.232  -5.629  26.557  1.00 24.69           C  
ATOM   2150  C   LEU A 147      -5.171  -5.546  25.048  1.00 24.92           C  
ATOM   2151  O   LEU A 147      -4.282  -6.122  24.420  1.00 24.66           O  
ATOM   2152  CB  LEU A 147      -4.309  -4.537  27.102  1.00 24.80           C  
ATOM   2153  CG  LEU A 147      -4.244  -4.233  28.595  1.00 25.05           C  
ATOM   2154  CD1 LEU A 147      -3.112  -3.248  28.836  1.00 25.56           C  
ATOM   2155  CD2 LEU A 147      -5.573  -3.669  29.078  1.00 25.19           C  
ATOM   2156  H   LEU A 147      -4.076  -7.431  26.556  1.00  0.00           H  
ATOM   2157  HA  LEU A 147      -6.244  -5.434  26.911  1.00  0.00           H  
ATOM   2158 1HB  LEU A 147      -3.284  -4.777  26.822  1.00  0.00           H  
ATOM   2159 2HB  LEU A 147      -4.579  -3.589  26.636  1.00  0.00           H  
ATOM   2160  HG  LEU A 147      -4.026  -5.150  29.144  1.00  0.00           H  
ATOM   2161 1HD1 LEU A 147      -3.050  -3.018  29.900  1.00  0.00           H  
ATOM   2162 2HD1 LEU A 147      -2.171  -3.687  28.505  1.00  0.00           H  
ATOM   2163 3HD1 LEU A 147      -3.302  -2.332  28.278  1.00  0.00           H  
ATOM   2164 1HD2 LEU A 147      -5.512  -3.457  30.146  1.00  0.00           H  
ATOM   2165 2HD2 LEU A 147      -5.796  -2.749  28.538  1.00  0.00           H  
ATOM   2166 3HD2 LEU A 147      -6.364  -4.396  28.897  1.00  0.00           H  
ATOM   2167  N   ALA A 148      -6.110  -4.793  24.487  1.00 25.42           N  
ATOM   2168  CA  ALA A 148      -6.190  -4.545  23.054  1.00 25.83           C  
ATOM   2169  C   ALA A 148      -5.950  -5.750  22.150  1.00 26.04           C  
ATOM   2170  O   ALA A 148      -5.228  -5.651  21.158  1.00 26.50           O  
ATOM   2171  CB  ALA A 148      -5.247  -3.401  22.683  1.00 25.99           C  
ATOM   2172  H   ALA A 148      -6.798  -4.377  25.098  1.00  0.00           H  
ATOM   2173  HA  ALA A 148      -7.215  -4.260  22.816  1.00  0.00           H  
ATOM   2174 1HB  ALA A 148      -5.306  -3.214  21.611  1.00  0.00           H  
ATOM   2175 2HB  ALA A 148      -5.537  -2.500  23.225  1.00  0.00           H  
ATOM   2176 3HB  ALA A 148      -4.226  -3.671  22.948  1.00  0.00           H  
ATOM   2177  N   GLY A 149      -6.550  -6.884  22.503  1.00 26.17           N  
ATOM   2178  CA  GLY A 149      -6.416  -8.085  21.698  1.00 25.99           C  
ATOM   2179  C   GLY A 149      -5.200  -8.967  21.915  1.00 25.79           C  
ATOM   2180  O   GLY A 149      -5.032  -9.956  21.200  1.00 26.26           O  
ATOM   2181  H   GLY A 149      -7.109  -6.915  23.344  1.00  0.00           H  
ATOM   2182 1HA  GLY A 149      -7.282  -8.728  21.856  1.00  0.00           H  
ATOM   2183 2HA  GLY A 149      -6.404  -7.816  20.642  1.00  0.00           H  
ATOM   2184  N   ALA A 150      -4.359  -8.636  22.892  1.00 25.00           N  
ATOM   2185  CA  ALA A 150      -3.167  -9.437  23.161  1.00 24.15           C  
ATOM   2186  C   ALA A 150      -2.846  -9.506  24.651  1.00 23.50           C  
ATOM   2187  O   ALA A 150      -3.549  -8.921  25.474  1.00 23.45           O  
ATOM   2188  CB  ALA A 150      -1.973  -8.880  22.383  1.00 24.34           C  
ATOM   2189  H   ALA A 150      -4.542  -7.820  23.459  1.00  0.00           H  
ATOM   2190  HA  ALA A 150      -3.363 -10.457  22.830  1.00  0.00           H  
ATOM   2191 1HB  ALA A 150      -1.090  -9.484  22.590  1.00  0.00           H  
ATOM   2192 2HB  ALA A 150      -2.189  -8.908  21.315  1.00  0.00           H  
ATOM   2193 3HB  ALA A 150      -1.788  -7.851  22.688  1.00  0.00           H  
ATOM   2194  N   THR A 151      -1.791 -10.240  24.990  1.00 22.65           N  
ATOM   2195  CA  THR A 151      -1.359 -10.390  26.376  1.00 22.13           C  
ATOM   2196  C   THR A 151      -0.023  -9.680  26.562  1.00 21.21           C  
ATOM   2197  O   THR A 151       0.900  -9.853  25.760  1.00 21.13           O  
ATOM   2198  CB  THR A 151      -1.247 -11.869  26.754  1.00 22.84           C  
ATOM   2199  OG1 THR A 151      -2.502 -12.504  26.488  1.00 24.41           O  
ATOM   2200  CG2 THR A 151      -0.937 -12.018  28.224  1.00 23.27           C  
ATOM   2201  H   THR A 151      -1.273 -10.708  24.260  1.00  0.00           H  
ATOM   2202  HA  THR A 151      -2.103  -9.923  27.023  1.00  0.00           H  
ATOM   2203  HB  THR A 151      -0.452 -12.334  26.172  1.00  0.00           H  
ATOM   2204  HG1 THR A 151      -3.119 -11.858  26.136  1.00  0.00           H  
ATOM   2205 1HG2 THR A 151      -0.861 -13.076  28.474  1.00  0.00           H  
ATOM   2206 2HG2 THR A 151       0.007 -11.523  28.449  1.00  0.00           H  
ATOM   2207 3HG2 THR A 151      -1.734 -11.563  28.811  1.00  0.00           H  
ATOM   2208  N   TRP A 152       0.080  -8.895  27.631  1.00 19.93           N  
ATOM   2209  CA  TRP A 152       1.281  -8.107  27.891  1.00 19.10           C  
ATOM   2210  C   TRP A 152       1.832  -8.188  29.309  1.00 18.84           C  
ATOM   2211  O   TRP A 152       1.075  -8.168  30.280  1.00 18.67           O  
ATOM   2212  CB  TRP A 152       0.980  -6.622  27.618  1.00 18.17           C  
ATOM   2213  CG  TRP A 152       0.227  -6.355  26.349  1.00 17.22           C  
ATOM   2214  CD1 TRP A 152      -1.114  -6.527  26.133  1.00 17.08           C  
ATOM   2215  CD2 TRP A 152       0.778  -5.907  25.108  1.00 16.71           C  
ATOM   2216  NE1 TRP A 152      -1.427  -6.227  24.830  1.00 16.85           N  
ATOM   2217  CE2 TRP A 152      -0.284  -5.842  24.178  1.00 16.57           C  
ATOM   2218  CE3 TRP A 152       2.068  -5.556  24.688  1.00 16.32           C  
ATOM   2219  CZ2 TRP A 152      -0.096  -5.442  22.853  1.00 16.48           C  
ATOM   2220  CZ3 TRP A 152       2.255  -5.159  23.371  1.00 16.21           C  
ATOM   2221  CH2 TRP A 152       1.177  -5.106  22.469  1.00 16.14           C  
ATOM   2222  H   TRP A 152      -0.693  -8.843  28.279  1.00  0.00           H  
ATOM   2223  HA  TRP A 152       2.068  -8.444  27.217  1.00  0.00           H  
ATOM   2224 1HB  TRP A 152       0.395  -6.212  28.442  1.00  0.00           H  
ATOM   2225 2HB  TRP A 152       1.915  -6.064  27.571  1.00  0.00           H  
ATOM   2226  HD1 TRP A 152      -1.829  -6.854  26.886  1.00  0.00           H  
ATOM   2227  HE1 TRP A 152      -2.348  -6.281  24.419  1.00  0.00           H  
ATOM   2228  HE3 TRP A 152       2.907  -5.592  25.383  1.00  0.00           H  
ATOM   2229  HZ2 TRP A 152      -0.920  -5.392  22.140  1.00  0.00           H  
ATOM   2230  HZ3 TRP A 152       3.262  -4.889  23.052  1.00  0.00           H  
ATOM   2231  HH2 TRP A 152       1.361  -4.791  21.442  1.00  0.00           H  
ATOM   2232  N   GLU A 153       3.157  -8.237  29.417  1.00 18.92           N  
ATOM   2233  CA  GLU A 153       3.824  -8.224  30.717  1.00 19.30           C  
ATOM   2234  C   GLU A 153       3.896  -6.741  31.076  1.00 19.34           C  
ATOM   2235  O   GLU A 153       4.164  -5.908  30.205  1.00 18.96           O  
ATOM   2236  CB  GLU A 153       5.254  -8.746  30.611  1.00 20.16           C  
ATOM   2237  CG  GLU A 153       5.394 -10.190  30.182  1.00 22.00           C  
ATOM   2238  CD  GLU A 153       6.849 -10.631  30.076  1.00 22.90           C  
ATOM   2239  OE1 GLU A 153       7.756  -9.866  30.473  1.00 23.56           O  
ATOM   2240  OE2 GLU A 153       7.091 -11.753  29.588  1.00 24.41           O  
ATOM   2241  H   GLU A 153       3.716  -8.284  28.577  1.00  0.00           H  
ATOM   2242  HA  GLU A 153       3.272  -8.875  31.396  1.00  0.00           H  
ATOM   2243 1HB  GLU A 153       5.810  -8.141  29.894  1.00  0.00           H  
ATOM   2244 2HB  GLU A 153       5.750  -8.647  31.577  1.00  0.00           H  
ATOM   2245 1HG  GLU A 153       4.883 -10.824  30.906  1.00  0.00           H  
ATOM   2246 2HG  GLU A 153       4.906 -10.320  29.217  1.00  0.00           H  
ATOM   2247  N   VAL A 154       3.631  -6.406  32.333  1.00 18.83           N  
ATOM   2248  CA  VAL A 154       3.693  -5.016  32.765  1.00 19.02           C  
ATOM   2249  C   VAL A 154       4.929  -4.803  33.631  1.00 19.26           C  
ATOM   2250  O   VAL A 154       5.088  -5.445  34.672  1.00 19.38           O  
ATOM   2251  CB  VAL A 154       2.433  -4.598  33.561  1.00 18.90           C  
ATOM   2252  CG1 VAL A 154       2.500  -3.108  33.908  1.00 18.76           C  
ATOM   2253  CG2 VAL A 154       1.176  -4.909  32.764  1.00 18.53           C  
ATOM   2254  H   VAL A 154       3.383  -7.119  33.004  1.00  0.00           H  
ATOM   2255  HA  VAL A 154       3.756  -4.381  31.880  1.00  0.00           H  
ATOM   2256  HB  VAL A 154       2.409  -5.149  34.501  1.00  0.00           H  
ATOM   2257 1HG1 VAL A 154       1.609  -2.824  34.468  1.00  0.00           H  
ATOM   2258 2HG1 VAL A 154       3.385  -2.915  34.514  1.00  0.00           H  
ATOM   2259 3HG1 VAL A 154       2.552  -2.523  32.990  1.00  0.00           H  
ATOM   2260 1HG2 VAL A 154       0.299  -4.610  33.337  1.00  0.00           H  
ATOM   2261 2HG2 VAL A 154       1.198  -4.362  31.821  1.00  0.00           H  
ATOM   2262 3HG2 VAL A 154       1.129  -5.979  32.561  1.00  0.00           H  
ATOM   2263  N   TRP A 155       5.831  -3.947  33.162  1.00 19.20           N  
ATOM   2264  CA  TRP A 155       7.053  -3.635  33.890  1.00 19.57           C  
ATOM   2265  C   TRP A 155       6.958  -2.210  34.411  1.00 20.14           C  
ATOM   2266  O   TRP A 155       6.487  -1.317  33.705  1.00 19.69           O  
ATOM   2267  CB  TRP A 155       8.279  -3.777  32.984  1.00 19.56           C  
ATOM   2268  CG  TRP A 155       8.530  -5.184  32.539  1.00 20.04           C  
ATOM   2269  CD1 TRP A 155       7.753  -5.934  31.700  1.00 19.93           C  
ATOM   2270  CD2 TRP A 155       9.635  -6.013  32.910  1.00 20.17           C  
ATOM   2271  NE1 TRP A 155       8.310  -7.180  31.525  1.00 20.19           N  
ATOM   2272  CE2 TRP A 155       9.466  -7.254  32.257  1.00 20.41           C  
ATOM   2273  CE3 TRP A 155      10.755  -5.827  33.732  1.00 20.53           C  
ATOM   2274  CZ2 TRP A 155      10.378  -8.309  32.399  1.00 20.79           C  
ATOM   2275  CZ3 TRP A 155      11.664  -6.877  33.874  1.00 21.12           C  
ATOM   2276  CH2 TRP A 155      11.467  -8.101  33.210  1.00 20.96           C  
ATOM   2277  H   TRP A 155       5.661  -3.500  32.272  1.00  0.00           H  
ATOM   2278  HA  TRP A 155       7.152  -4.338  34.717  1.00  0.00           H  
ATOM   2279 1HB  TRP A 155       8.151  -3.154  32.099  1.00  0.00           H  
ATOM   2280 2HB  TRP A 155       9.164  -3.420  33.511  1.00  0.00           H  
ATOM   2281  HD1 TRP A 155       6.828  -5.594  31.238  1.00  0.00           H  
ATOM   2282  HE1 TRP A 155       7.930  -7.919  30.952  1.00  0.00           H  
ATOM   2283  HE3 TRP A 155      10.914  -4.880  34.248  1.00  0.00           H  
ATOM   2284  HZ2 TRP A 155      10.243  -9.264  31.890  1.00  0.00           H  
ATOM   2285  HZ3 TRP A 155      12.533  -6.724  34.515  1.00  0.00           H  
ATOM   2286  HH2 TRP A 155      12.195  -8.901  33.344  1.00  0.00           H  
ATOM   2287  N   TYR A 156       7.387  -2.007  35.651  1.00 20.71           N  
ATOM   2288  CA  TYR A 156       7.335  -0.686  36.263  1.00 21.62           C  
ATOM   2289  C   TYR A 156       8.621  -0.318  36.995  1.00 22.23           C  
ATOM   2290  O   TYR A 156       9.254  -1.160  37.637  1.00 21.64           O  
ATOM   2291  CB  TYR A 156       6.152  -0.596  37.237  1.00 22.25           C  
ATOM   2292  CG  TYR A 156       6.116   0.699  38.017  1.00 22.93           C  
ATOM   2293  CD1 TYR A 156       5.844   1.909  37.383  1.00 23.31           C  
ATOM   2294  CD2 TYR A 156       6.415   0.722  39.380  1.00 23.64           C  
ATOM   2295  CE1 TYR A 156       5.878   3.113  38.081  1.00 23.82           C  
ATOM   2296  CE2 TYR A 156       6.452   1.922  40.088  1.00 23.95           C  
ATOM   2297  CZ  TYR A 156       6.185   3.112  39.431  1.00 24.08           C  
ATOM   2298  OH  TYR A 156       6.246   4.302  40.122  1.00 25.15           O  
ATOM   2299  H   TYR A 156       7.757  -2.782  36.183  1.00  0.00           H  
ATOM   2300  HA  TYR A 156       7.197   0.055  35.475  1.00  0.00           H  
ATOM   2301 1HB  TYR A 156       5.217  -0.692  36.684  1.00  0.00           H  
ATOM   2302 2HB  TYR A 156       6.200  -1.423  37.945  1.00  0.00           H  
ATOM   2303  HD1 TYR A 156       5.599   1.925  36.321  1.00  0.00           H  
ATOM   2304  HD2 TYR A 156       6.625  -0.208  39.908  1.00  0.00           H  
ATOM   2305  HE1 TYR A 156       5.662   4.048  37.565  1.00  0.00           H  
ATOM   2306  HE2 TYR A 156       6.691   1.920  41.152  1.00  0.00           H  
ATOM   2307  HH  TYR A 156       6.484   4.128  41.036  1.00  0.00           H  
ATOM   2308  N   ALA A 157       8.980   0.959  36.906  1.00 23.07           N  
ATOM   2309  CA  ALA A 157      10.162   1.490  37.568  1.00 24.45           C  
ATOM   2310  C   ALA A 157       9.863   2.919  38.004  1.00 25.47           C  
ATOM   2311  O   ALA A 157       9.263   3.693  37.258  1.00 25.17           O  
ATOM   2312  CB  ALA A 157      11.359   1.462  36.633  1.00 24.64           C  
ATOM   2313  H   ALA A 157       8.404   1.579  36.355  1.00  0.00           H  
ATOM   2314  HA  ALA A 157      10.378   0.861  38.432  1.00  0.00           H  
ATOM   2315 1HB  ALA A 157      12.232   1.863  37.148  1.00  0.00           H  
ATOM   2316 2HB  ALA A 157      11.558   0.435  36.328  1.00  0.00           H  
ATOM   2317 3HB  ALA A 157      11.147   2.067  35.753  1.00  0.00           H  
ATOM   2318  N   ASP A 158      10.235   3.238  39.239  1.00 26.78           N  
ATOM   2319  CA  ASP A 158      10.024   4.566  39.801  1.00 28.30           C  
ATOM   2320  C   ASP A 158      11.327   5.358  39.689  1.00 28.64           C  
ATOM   2321  O   ASP A 158      12.227   5.195  40.510  1.00 29.07           O  
ATOM   2322  CB  ASP A 158       9.584   4.431  41.271  1.00 29.54           C  
ATOM   2323  CG  ASP A 158       9.350   5.775  41.961  1.00 30.86           C  
ATOM   2324  OD1 ASP A 158       9.138   6.804  41.277  1.00 31.97           O  
ATOM   2325  OD2 ASP A 158       9.374   5.795  43.212  1.00 31.78           O  
ATOM   2326  H   ASP A 158      10.680   2.529  39.805  1.00  0.00           H  
ATOM   2327  HA  ASP A 158       9.235   5.060  39.234  1.00  0.00           H  
ATOM   2328 1HB  ASP A 158       8.661   3.852  41.323  1.00  0.00           H  
ATOM   2329 2HB  ASP A 158      10.345   3.885  41.830  1.00  0.00           H  
ATOM   2330  N   TRP A 159      11.442   6.165  38.636  1.00 28.93           N  
ATOM   2331  CA  TRP A 159      12.626   6.999  38.407  1.00 29.26           C  
ATOM   2332  C   TRP A 159      12.199   8.464  38.533  1.00 29.00           C  
ATOM   2333  O   TRP A 159      11.277   8.769  39.288  1.00 28.93           O  
ATOM   2334  CB  TRP A 159      13.206   6.741  37.007  1.00 29.97           C  
ATOM   2335  CG  TRP A 159      13.717   5.341  36.787  1.00 30.99           C  
ATOM   2336  CD1 TRP A 159      14.172   4.470  37.738  1.00 31.27           C  
ATOM   2337  CD2 TRP A 159      13.824   4.652  35.532  1.00 31.37           C  
ATOM   2338  NE1 TRP A 159      14.555   3.285  37.155  1.00 31.51           N  
ATOM   2339  CE2 TRP A 159      14.352   3.369  35.803  1.00 31.55           C  
ATOM   2340  CE3 TRP A 159      13.525   4.995  34.205  1.00 31.69           C  
ATOM   2341  CZ2 TRP A 159      14.587   2.426  34.795  1.00 31.81           C  
ATOM   2342  CZ3 TRP A 159      13.760   4.057  33.203  1.00 31.84           C  
ATOM   2343  CH2 TRP A 159      14.286   2.787  33.506  1.00 31.90           C  
ATOM   2344  H   TRP A 159      10.681   6.199  37.973  1.00  0.00           H  
ATOM   2345  HA  TRP A 159      13.381   6.739  39.149  1.00  0.00           H  
ATOM   2346 1HB  TRP A 159      12.442   6.938  36.255  1.00  0.00           H  
ATOM   2347 2HB  TRP A 159      14.031   7.428  36.823  1.00  0.00           H  
ATOM   2348  HD1 TRP A 159      14.224   4.683  38.804  1.00  0.00           H  
ATOM   2349  HE1 TRP A 159      14.926   2.482  37.643  1.00  0.00           H  
ATOM   2350  HE3 TRP A 159      13.115   5.975  33.964  1.00  0.00           H  
ATOM   2351  HZ2 TRP A 159      14.992   1.437  35.010  1.00  0.00           H  
ATOM   2352  HZ3 TRP A 159      13.526   4.332  32.174  1.00  0.00           H  
ATOM   2353  HH2 TRP A 159      14.458   2.077  32.697  1.00  0.00           H  
ATOM   2354  N   ASP A 160      12.859   9.362  37.799  1.00 28.74           N  
ATOM   2355  CA  ASP A 160      12.505  10.787  37.817  1.00 28.52           C  
ATOM   2356  C   ASP A 160      11.073  10.951  37.300  1.00 27.33           C  
ATOM   2357  O   ASP A 160      10.409  11.952  37.559  1.00 27.23           O  
ATOM   2358  CB  ASP A 160      13.480  11.602  36.960  1.00 30.26           C  
ATOM   2359  CG  ASP A 160      14.873  11.699  37.574  1.00 31.85           C  
ATOM   2360  OD1 ASP A 160      15.081  11.226  38.716  1.00 33.15           O  
ATOM   2361  OD2 ASP A 160      15.770  12.265  36.912  1.00 33.20           O  
ATOM   2362  H   ASP A 160      13.623   9.052  37.215  1.00  0.00           H  
ATOM   2363  HA  ASP A 160      12.566  11.146  38.845  1.00  0.00           H  
ATOM   2364 1HB  ASP A 160      13.565  11.147  35.973  1.00  0.00           H  
ATOM   2365 2HB  ASP A 160      13.089  12.610  36.823  1.00  0.00           H  
ATOM   2366  N   TRP A 161      10.637   9.963  36.525  1.00 25.96           N  
ATOM   2367  CA  TRP A 161       9.285   9.887  35.983  1.00 24.48           C  
ATOM   2368  C   TRP A 161       8.914   8.409  36.118  1.00 23.56           C  
ATOM   2369  O   TRP A 161       9.788   7.574  36.353  1.00 23.51           O  
ATOM   2370  CB  TRP A 161       9.240  10.328  34.507  1.00 24.27           C  
ATOM   2371  CG  TRP A 161      10.160   9.567  33.590  1.00 24.11           C  
ATOM   2372  CD1 TRP A 161       9.909   8.370  32.978  1.00 24.02           C  
ATOM   2373  CD2 TRP A 161      11.488   9.942  33.205  1.00 24.15           C  
ATOM   2374  NE1 TRP A 161      11.002   7.974  32.242  1.00 23.88           N  
ATOM   2375  CE2 TRP A 161      11.985   8.919  32.364  1.00 24.09           C  
ATOM   2376  CE3 TRP A 161      12.308  11.043  33.491  1.00 24.32           C  
ATOM   2377  CZ2 TRP A 161      13.267   8.963  31.808  1.00 24.47           C  
ATOM   2378  CZ3 TRP A 161      13.584  11.087  32.935  1.00 24.49           C  
ATOM   2379  CH2 TRP A 161      14.050  10.051  32.103  1.00 24.86           C  
ATOM   2380  H   TRP A 161      11.296   9.229  36.309  1.00  0.00           H  
ATOM   2381  HA  TRP A 161       8.644  10.557  36.556  1.00  0.00           H  
ATOM   2382 1HB  TRP A 161       8.226  10.215  34.124  1.00  0.00           H  
ATOM   2383 2HB  TRP A 161       9.501  11.383  34.435  1.00  0.00           H  
ATOM   2384  HD1 TRP A 161       8.979   7.811  33.061  1.00  0.00           H  
ATOM   2385  HE1 TRP A 161      11.070   7.125  31.700  1.00  0.00           H  
ATOM   2386  HE3 TRP A 161      11.953  11.848  34.133  1.00  0.00           H  
ATOM   2387  HZ2 TRP A 161      13.645   8.171  31.161  1.00  0.00           H  
ATOM   2388  HZ3 TRP A 161      14.216  11.946  33.161  1.00  0.00           H  
ATOM   2389  HH2 TRP A 161      15.055  10.116  31.686  1.00  0.00           H  
ATOM   2390  N   ASN A 162       7.629   8.089  36.027  1.00 22.62           N  
ATOM   2391  CA  ASN A 162       7.197   6.697  36.123  1.00 21.78           C  
ATOM   2392  C   ASN A 162       7.470   5.989  34.799  1.00 20.99           C  
ATOM   2393  O   ASN A 162       7.055   6.464  33.744  1.00 20.60           O  
ATOM   2394  CB  ASN A 162       5.701   6.609  36.439  1.00 22.35           C  
ATOM   2395  CG  ASN A 162       5.375   6.986  37.874  1.00 23.19           C  
ATOM   2396  OD1 ASN A 162       4.233   7.329  38.191  1.00 24.08           O  
ATOM   2397  ND2 ASN A 162       6.367   6.906  38.752  1.00 23.29           N  
ATOM   2398  H   ASN A 162       6.936   8.811  35.890  1.00  0.00           H  
ATOM   2399  HA  ASN A 162       7.749   6.218  36.933  1.00  0.00           H  
ATOM   2400 1HB  ASN A 162       5.148   7.271  35.771  1.00  0.00           H  
ATOM   2401 2HB  ASN A 162       5.350   5.593  36.258  1.00  0.00           H  
ATOM   2402 1HD2 ASN A 162       6.207   7.143  39.711  1.00  0.00           H  
ATOM   2403 2HD2 ASN A 162       7.274   6.609  38.455  1.00  0.00           H  
ATOM   2404  N   TYR A 163       8.205   4.883  34.856  1.00 19.97           N  
ATOM   2405  CA  TYR A 163       8.510   4.096  33.666  1.00 19.14           C  
ATOM   2406  C   TYR A 163       7.572   2.901  33.666  1.00 18.98           C  
ATOM   2407  O   TYR A 163       7.542   2.133  34.631  1.00 18.84           O  
ATOM   2408  CB  TYR A 163       9.969   3.623  33.694  1.00 18.84           C  
ATOM   2409  CG  TYR A 163      10.360   2.649  32.595  1.00 18.61           C  
ATOM   2410  CD1 TYR A 163      10.848   3.103  31.369  1.00 18.60           C  
ATOM   2411  CD2 TYR A 163      10.291   1.270  32.803  1.00 18.68           C  
ATOM   2412  CE1 TYR A 163      11.261   2.202  30.376  1.00 18.34           C  
ATOM   2413  CE2 TYR A 163      10.701   0.365  31.821  1.00 18.22           C  
ATOM   2414  CZ  TYR A 163      11.187   0.834  30.614  1.00 18.52           C  
ATOM   2415  OH  TYR A 163      11.608  -0.069  29.660  1.00 18.15           O  
ATOM   2416  H   TYR A 163       8.562   4.580  35.751  1.00  0.00           H  
ATOM   2417  HA  TYR A 163       8.365   4.726  32.788  1.00  0.00           H  
ATOM   2418 1HB  TYR A 163      10.633   4.485  33.615  1.00  0.00           H  
ATOM   2419 2HB  TYR A 163      10.176   3.137  34.647  1.00  0.00           H  
ATOM   2420  HD1 TYR A 163      10.913   4.173  31.171  1.00  0.00           H  
ATOM   2421  HD2 TYR A 163       9.910   0.880  33.747  1.00  0.00           H  
ATOM   2422  HE1 TYR A 163      11.639   2.575  29.425  1.00  0.00           H  
ATOM   2423  HE2 TYR A 163      10.637  -0.707  32.007  1.00  0.00           H  
ATOM   2424  HH  TYR A 163      11.495  -0.962  29.994  1.00  0.00           H  
ATOM   2425  N   ILE A 164       6.780   2.779  32.606  1.00 18.46           N  
ATOM   2426  CA  ILE A 164       5.839   1.676  32.462  1.00 18.21           C  
ATOM   2427  C   ILE A 164       6.081   1.060  31.097  1.00 17.96           C  
ATOM   2428  O   ILE A 164       6.015   1.749  30.079  1.00 18.03           O  
ATOM   2429  CB  ILE A 164       4.369   2.147  32.497  1.00 18.25           C  
ATOM   2430  CG1 ILE A 164       4.165   3.192  33.592  1.00 18.42           C  
ATOM   2431  CG2 ILE A 164       3.449   0.959  32.758  1.00 18.41           C  
ATOM   2432  CD1 ILE A 164       3.572   4.479  33.074  1.00 18.92           C  
ATOM   2433  H   ILE A 164       6.835   3.477  31.878  1.00  0.00           H  
ATOM   2434  HA  ILE A 164       5.985   0.986  33.292  1.00  0.00           H  
ATOM   2435  HB  ILE A 164       4.109   2.599  31.540  1.00  0.00           H  
ATOM   2436 1HG1 ILE A 164       3.508   2.789  34.361  1.00  0.00           H  
ATOM   2437 2HG1 ILE A 164       5.122   3.415  34.065  1.00  0.00           H  
ATOM   2438 1HG2 ILE A 164       2.414   1.299  32.782  1.00  0.00           H  
ATOM   2439 2HG2 ILE A 164       3.571   0.223  31.964  1.00  0.00           H  
ATOM   2440 3HG2 ILE A 164       3.704   0.505  33.716  1.00  0.00           H  
ATOM   2441 1HD1 ILE A 164       3.451   5.182  33.899  1.00  0.00           H  
ATOM   2442 2HD1 ILE A 164       4.236   4.910  32.324  1.00  0.00           H  
ATOM   2443 3HD1 ILE A 164       2.600   4.277  32.625  1.00  0.00           H  
ATOM   2444  N   ALA A 165       6.386  -0.229  31.074  1.00 17.19           N  
ATOM   2445  CA  ALA A 165       6.619  -0.903  29.809  1.00 16.91           C  
ATOM   2446  C   ALA A 165       5.719  -2.117  29.667  1.00 17.12           C  
ATOM   2447  O   ALA A 165       5.645  -2.955  30.569  1.00 17.40           O  
ATOM   2448  CB  ALA A 165       8.082  -1.308  29.685  1.00 16.94           C  
ATOM   2449  H   ALA A 165       6.460  -0.755  31.933  1.00  0.00           H  
ATOM   2450  HA  ALA A 165       6.376  -0.208  29.005  1.00  0.00           H  
ATOM   2451 1HB  ALA A 165       8.240  -1.812  28.732  1.00  0.00           H  
ATOM   2452 2HB  ALA A 165       8.711  -0.419  29.735  1.00  0.00           H  
ATOM   2453 3HB  ALA A 165       8.343  -1.982  30.499  1.00  0.00           H  
ATOM   2454  N   TYR A 166       4.982  -2.163  28.562  1.00 16.82           N  
ATOM   2455  CA  TYR A 166       4.102  -3.282  28.260  1.00 17.13           C  
ATOM   2456  C   TYR A 166       4.834  -4.094  27.208  1.00 17.56           C  
ATOM   2457  O   TYR A 166       5.097  -3.609  26.113  1.00 17.16           O  
ATOM   2458  CB  TYR A 166       2.762  -2.791  27.715  1.00 16.99           C  
ATOM   2459  CG  TYR A 166       1.923  -2.088  28.756  1.00 17.23           C  
ATOM   2460  CD1 TYR A 166       2.124  -0.740  29.041  1.00 17.45           C  
ATOM   2461  CD2 TYR A 166       0.940  -2.774  29.469  1.00 17.40           C  
ATOM   2462  CE1 TYR A 166       1.371  -0.091  30.008  1.00 17.34           C  
ATOM   2463  CE2 TYR A 166       0.176  -2.129  30.445  1.00 17.23           C  
ATOM   2464  CZ  TYR A 166       0.401  -0.788  30.706  1.00 17.64           C  
ATOM   2465  OH  TYR A 166      -0.334  -0.128  31.664  1.00 17.58           O  
ATOM   2466  H   TYR A 166       5.038  -1.392  27.912  1.00  0.00           H  
ATOM   2467  HA  TYR A 166       3.917  -3.835  29.181  1.00  0.00           H  
ATOM   2468 1HB  TYR A 166       2.936  -2.104  26.886  1.00  0.00           H  
ATOM   2469 2HB  TYR A 166       2.196  -3.637  27.326  1.00  0.00           H  
ATOM   2470  HD1 TYR A 166       2.884  -0.176  28.500  1.00  0.00           H  
ATOM   2471  HD2 TYR A 166       0.759  -3.830  29.269  1.00  0.00           H  
ATOM   2472  HE1 TYR A 166       1.544   0.965  30.216  1.00  0.00           H  
ATOM   2473  HE2 TYR A 166      -0.588  -2.682  30.993  1.00  0.00           H  
ATOM   2474  HH  TYR A 166      -0.961  -0.737  32.061  1.00  0.00           H  
ATOM   2475  N   ARG A 167       5.194  -5.320  27.559  1.00 18.07           N  
ATOM   2476  CA  ARG A 167       5.931  -6.183  26.649  1.00 19.03           C  
ATOM   2477  C   ARG A 167       5.047  -7.335  26.203  1.00 19.06           C  
ATOM   2478  O   ARG A 167       4.569  -8.113  27.027  1.00 18.75           O  
ATOM   2479  CB  ARG A 167       7.176  -6.700  27.361  1.00 20.34           C  
ATOM   2480  CG  ARG A 167       8.087  -7.569  26.527  1.00 22.80           C  
ATOM   2481  CD  ARG A 167       9.200  -8.067  27.418  1.00 25.34           C  
ATOM   2482  NE  ARG A 167      10.053  -9.037  26.754  1.00 27.54           N  
ATOM   2483  CZ  ARG A 167      10.704 -10.008  27.385  1.00 28.58           C  
ATOM   2484  NH1 ARG A 167      10.598 -10.138  28.702  1.00 29.03           N  
ATOM   2485  NH2 ARG A 167      11.454 -10.857  26.692  1.00 29.51           N  
ATOM   2486  H   ARG A 167       4.953  -5.665  28.477  1.00  0.00           H  
ATOM   2487  HA  ARG A 167       6.228  -5.596  25.779  1.00  0.00           H  
ATOM   2488 1HB  ARG A 167       7.768  -5.858  27.716  1.00  0.00           H  
ATOM   2489 2HB  ARG A 167       6.881  -7.283  28.233  1.00  0.00           H  
ATOM   2490 1HG  ARG A 167       7.521  -8.410  26.126  1.00  0.00           H  
ATOM   2491 2HG  ARG A 167       8.497  -6.982  25.704  1.00  0.00           H  
ATOM   2492 1HD  ARG A 167       9.823  -7.228  27.725  1.00  0.00           H  
ATOM   2493 2HD  ARG A 167       8.774  -8.544  28.300  1.00  0.00           H  
ATOM   2494  HE  ARG A 167      10.154  -8.965  25.750  1.00  0.00           H  
ATOM   2495 1HH1 ARG A 167      10.021  -9.497  29.228  1.00  0.00           H  
ATOM   2496 2HH1 ARG A 167      11.094 -10.877  29.178  1.00  0.00           H  
ATOM   2497 1HH2 ARG A 167      11.528 -10.763  25.688  1.00  0.00           H  
ATOM   2498 2HH2 ARG A 167      11.950 -11.596  27.167  1.00  0.00           H  
ATOM   2499  N   ARG A 168       4.812  -7.429  24.896  1.00 18.85           N  
ATOM   2500  CA  ARG A 168       3.965  -8.482  24.346  1.00 19.05           C  
ATOM   2501  C   ARG A 168       4.539  -9.846  24.729  1.00 19.28           C  
ATOM   2502  O   ARG A 168       5.757 -10.032  24.726  1.00 19.07           O  
ATOM   2503  CB  ARG A 168       3.888  -8.334  22.828  1.00 18.99           C  
ATOM   2504  CG  ARG A 168       2.525  -8.646  22.232  1.00 19.21           C  
ATOM   2505  CD  ARG A 168       2.519  -8.319  20.751  1.00 19.49           C  
ATOM   2506  NE  ARG A 168       1.234  -8.591  20.116  1.00 20.40           N  
ATOM   2507  CZ  ARG A 168       0.853  -9.782  19.658  1.00 20.77           C  
ATOM   2508  NH1 ARG A 168       1.654 -10.835  19.765  1.00 21.16           N  
ATOM   2509  NH2 ARG A 168      -0.319  -9.907  19.050  1.00 21.16           N  
ATOM   2510  H   ARG A 168       5.230  -6.756  24.269  1.00  0.00           H  
ATOM   2511  HA  ARG A 168       2.964  -8.376  24.766  1.00  0.00           H  
ATOM   2512 1HB  ARG A 168       4.148  -7.314  22.549  1.00  0.00           H  
ATOM   2513 2HB  ARG A 168       4.616  -8.997  22.360  1.00  0.00           H  
ATOM   2514 1HG  ARG A 168       2.303  -9.705  22.366  1.00  0.00           H  
ATOM   2515 2HG  ARG A 168       1.763  -8.049  22.734  1.00  0.00           H  
ATOM   2516 1HD  ARG A 168       2.741  -7.262  20.611  1.00  0.00           H  
ATOM   2517 2HD  ARG A 168       3.274  -8.918  20.243  1.00  0.00           H  
ATOM   2518  HE  ARG A 168       0.586  -7.821  20.016  1.00  0.00           H  
ATOM   2519 1HH1 ARG A 168       2.562 -10.737  20.197  1.00  0.00           H  
ATOM   2520 2HH1 ARG A 168       1.356 -11.734  19.415  1.00  0.00           H  
ATOM   2521 1HH2 ARG A 168      -0.918  -9.101  18.936  1.00  0.00           H  
ATOM   2522 2HH2 ARG A 168      -0.613 -10.807  18.701  1.00  0.00           H  
ATOM   2523  N   THR A 169       3.672 -10.782  25.113  1.00 19.75           N  
ATOM   2524  CA  THR A 169       4.144 -12.112  25.506  1.00 20.34           C  
ATOM   2525  C   THR A 169       4.784 -12.862  24.344  1.00 20.68           C  
ATOM   2526  O   THR A 169       5.634 -13.725  24.550  1.00 21.33           O  
ATOM   2527  CB  THR A 169       3.037 -12.951  26.177  1.00 20.12           C  
ATOM   2528  OG1 THR A 169       1.872 -12.980  25.347  1.00 20.72           O  
ATOM   2529  CG2 THR A 169       2.681 -12.348  27.531  1.00 20.16           C  
ATOM   2530  H   THR A 169       2.682 -10.584  25.137  1.00  0.00           H  
ATOM   2531  HA  THR A 169       4.954 -11.993  26.226  1.00  0.00           H  
ATOM   2532  HB  THR A 169       3.388 -13.973  26.315  1.00  0.00           H  
ATOM   2533  HG1 THR A 169       2.035 -12.469  24.550  1.00  0.00           H  
ATOM   2534 1HG2 THR A 169       1.899 -12.945  28.001  1.00  0.00           H  
ATOM   2535 2HG2 THR A 169       3.564 -12.340  28.169  1.00  0.00           H  
ATOM   2536 3HG2 THR A 169       2.325 -11.328  27.392  1.00  0.00           H  
ATOM   2537  N   THR A 170       4.361 -12.535  23.127  1.00 20.88           N  
ATOM   2538  CA  THR A 170       4.931 -13.119  21.916  1.00 21.06           C  
ATOM   2539  C   THR A 170       5.138 -11.938  20.967  1.00 20.62           C  
ATOM   2540  O   THR A 170       4.288 -11.055  20.873  1.00 20.59           O  
ATOM   2541  CB  THR A 170       4.009 -14.177  21.255  1.00 21.75           C  
ATOM   2542  OG1 THR A 170       2.780 -13.569  20.842  1.00 23.09           O  
ATOM   2543  CG2 THR A 170       3.708 -15.307  22.223  1.00 22.23           C  
ATOM   2544  H   THR A 170       3.617 -11.857  23.043  1.00  0.00           H  
ATOM   2545  HA  THR A 170       5.863 -13.620  22.179  1.00  0.00           H  
ATOM   2546  HB  THR A 170       4.499 -14.586  20.372  1.00  0.00           H  
ATOM   2547  HG1 THR A 170       2.795 -12.635  21.065  1.00  0.00           H  
ATOM   2548 1HG2 THR A 170       3.060 -16.038  21.739  1.00  0.00           H  
ATOM   2549 2HG2 THR A 170       4.639 -15.788  22.521  1.00  0.00           H  
ATOM   2550 3HG2 THR A 170       3.208 -14.907  23.104  1.00  0.00           H  
ATOM   2551  N   PRO A 171       6.294 -11.880  20.289  1.00 19.97           N  
ATOM   2552  CA  PRO A 171       6.550 -10.766  19.370  1.00 19.24           C  
ATOM   2553  C   PRO A 171       5.639 -10.708  18.148  1.00 18.52           C  
ATOM   2554  O   PRO A 171       5.043 -11.710  17.743  1.00 18.22           O  
ATOM   2555  CB  PRO A 171       8.013 -10.982  18.975  1.00 19.62           C  
ATOM   2556  CG  PRO A 171       8.168 -12.474  19.057  1.00 20.10           C  
ATOM   2557  CD  PRO A 171       7.442 -12.800  20.338  1.00 20.07           C  
ATOM   2558  HA  PRO A 171       6.422  -9.816  19.909  1.00  0.00           H  
ATOM   2559 1HB  PRO A 171       8.194 -10.578  17.968  1.00  0.00           H  
ATOM   2560 2HB  PRO A 171       8.673 -10.435  19.664  1.00  0.00           H  
ATOM   2561 1HG  PRO A 171       7.731 -12.951  18.167  1.00  0.00           H  
ATOM   2562 2HG  PRO A 171       9.234 -12.745  19.071  1.00  0.00           H  
ATOM   2563 1HD  PRO A 171       7.128 -13.854  20.324  1.00  0.00           H  
ATOM   2564 2HD  PRO A 171       8.103 -12.603  21.195  1.00  0.00           H  
ATOM   2565  N   THR A 172       5.506  -9.509  17.590  1.00 17.43           N  
ATOM   2566  CA  THR A 172       4.699  -9.302  16.398  1.00 16.72           C  
ATOM   2567  C   THR A 172       5.452  -8.325  15.500  1.00 16.34           C  
ATOM   2568  O   THR A 172       6.408  -7.684  15.942  1.00 15.98           O  
ATOM   2569  CB  THR A 172       3.291  -8.749  16.738  1.00 17.02           C  
ATOM   2570  OG1 THR A 172       2.474  -8.767  15.560  1.00 17.11           O  
ATOM   2571  CG2 THR A 172       3.377  -7.325  17.277  1.00 17.03           C  
ATOM   2572  H   THR A 172       5.979  -8.720  18.007  1.00  0.00           H  
ATOM   2573  HA  THR A 172       4.570 -10.262  15.897  1.00  0.00           H  
ATOM   2574  HB  THR A 172       2.823  -9.383  17.490  1.00  0.00           H  
ATOM   2575  HG1 THR A 172       2.982  -9.118  14.824  1.00  0.00           H  
ATOM   2576 1HG2 THR A 172       2.376  -6.962  17.508  1.00  0.00           H  
ATOM   2577 2HG2 THR A 172       3.984  -7.315  18.182  1.00  0.00           H  
ATOM   2578 3HG2 THR A 172       3.833  -6.679  16.527  1.00  0.00           H  
ATOM   2579  N   THR A 173       5.045  -8.228  14.239  1.00 16.22           N  
ATOM   2580  CA  THR A 173       5.711  -7.318  13.311  1.00 16.20           C  
ATOM   2581  C   THR A 173       4.818  -6.187  12.806  1.00 16.12           C  
ATOM   2582  O   THR A 173       5.279  -5.318  12.064  1.00 16.09           O  
ATOM   2583  CB  THR A 173       6.280  -8.068  12.083  1.00 16.47           C  
ATOM   2584  OG1 THR A 173       5.217  -8.749  11.405  1.00 16.68           O  
ATOM   2585  CG2 THR A 173       7.342  -9.073  12.510  1.00 16.84           C  
ATOM   2586  H   THR A 173       4.269  -8.785  13.910  1.00  0.00           H  
ATOM   2587  HA  THR A 173       6.543  -6.841  13.831  1.00  0.00           H  
ATOM   2588  HB  THR A 173       6.725  -7.351  11.393  1.00  0.00           H  
ATOM   2589  HG1 THR A 173       4.390  -8.587  11.865  1.00  0.00           H  
ATOM   2590 1HG2 THR A 173       7.729  -9.589  11.631  1.00  0.00           H  
ATOM   2591 2HG2 THR A 173       8.156  -8.551  13.012  1.00  0.00           H  
ATOM   2592 3HG2 THR A 173       6.902  -9.799  13.192  1.00  0.00           H  
ATOM   2593  N   SER A 174       3.546  -6.198  13.200  1.00 16.10           N  
ATOM   2594  CA  SER A 174       2.611  -5.172  12.745  1.00 16.10           C  
ATOM   2595  C   SER A 174       1.368  -5.007  13.620  1.00 16.11           C  
ATOM   2596  O   SER A 174       0.847  -5.980  14.168  1.00 16.13           O  
ATOM   2597  CB  SER A 174       2.180  -5.483  11.308  1.00 16.27           C  
ATOM   2598  OG  SER A 174       1.214  -4.565  10.837  1.00 17.03           O  
ATOM   2599  H   SER A 174       3.217  -6.923  13.822  1.00  0.00           H  
ATOM   2600  HA  SER A 174       3.119  -4.207  12.767  1.00  0.00           H  
ATOM   2601 1HB  SER A 174       3.050  -5.454  10.653  1.00  0.00           H  
ATOM   2602 2HB  SER A 174       1.769  -6.490  11.262  1.00  0.00           H  
ATOM   2603  HG  SER A 174       1.059  -3.950  11.558  1.00  0.00           H  
ATOM   2604  N   VAL A 175       0.901  -3.765  13.739  1.00 15.72           N  
ATOM   2605  CA  VAL A 175      -0.298  -3.444  14.506  1.00 15.61           C  
ATOM   2606  C   VAL A 175      -1.058  -2.464  13.621  1.00 15.50           C  
ATOM   2607  O   VAL A 175      -0.450  -1.681  12.887  1.00 15.17           O  
ATOM   2608  CB  VAL A 175      -0.014  -2.793  15.905  1.00 15.48           C  
ATOM   2609  CG1 VAL A 175       0.726  -3.770  16.813  1.00 15.42           C  
ATOM   2610  CG2 VAL A 175       0.746  -1.475  15.772  1.00 15.61           C  
ATOM   2611  H   VAL A 175       1.403  -3.021  13.276  1.00  0.00           H  
ATOM   2612  HA  VAL A 175      -0.846  -4.368  14.694  1.00  0.00           H  
ATOM   2613  HB  VAL A 175      -0.963  -2.598  16.404  1.00  0.00           H  
ATOM   2614 1HG1 VAL A 175       0.913  -3.299  17.779  1.00  0.00           H  
ATOM   2615 2HG1 VAL A 175       0.119  -4.664  16.957  1.00  0.00           H  
ATOM   2616 3HG1 VAL A 175       1.676  -4.045  16.354  1.00  0.00           H  
ATOM   2617 1HG2 VAL A 175       0.923  -1.055  16.762  1.00  0.00           H  
ATOM   2618 2HG2 VAL A 175       1.701  -1.654  15.278  1.00  0.00           H  
ATOM   2619 3HG2 VAL A 175       0.157  -0.773  15.181  1.00  0.00           H  
ATOM   2620  N   SER A 176      -2.377  -2.599  13.590  1.00 15.13           N  
ATOM   2621  CA  SER A 176      -3.200  -1.702  12.792  1.00 15.23           C  
ATOM   2622  C   SER A 176      -4.295  -1.170  13.691  1.00 15.38           C  
ATOM   2623  O   SER A 176      -5.087  -1.943  14.238  1.00 15.28           O  
ATOM   2624  CB  SER A 176      -3.804  -2.422  11.586  1.00 15.26           C  
ATOM   2625  OG  SER A 176      -4.660  -1.544  10.871  1.00 15.49           O  
ATOM   2626  H   SER A 176      -2.823  -3.331  14.124  1.00  0.00           H  
ATOM   2627  HA  SER A 176      -2.571  -0.891  12.424  1.00  0.00           H  
ATOM   2628 1HB  SER A 176      -3.004  -2.777  10.936  1.00  0.00           H  
ATOM   2629 2HB  SER A 176      -4.361  -3.294  11.925  1.00  0.00           H  
ATOM   2630  HG  SER A 176      -4.635  -0.708  11.343  1.00  0.00           H  
ATOM   2631  N   GLU A 177      -4.294   0.148  13.875  1.00 15.26           N  
ATOM   2632  CA  GLU A 177      -5.266   0.826  14.722  1.00 15.87           C  
ATOM   2633  C   GLU A 177      -5.283   0.233  16.130  1.00 16.04           C  
ATOM   2634  O   GLU A 177      -6.341  -0.115  16.669  1.00 15.87           O  
ATOM   2635  CB  GLU A 177      -6.654   0.791  14.082  1.00 16.65           C  
ATOM   2636  CG  GLU A 177      -6.690   1.444  12.709  1.00 17.72           C  
ATOM   2637  CD  GLU A 177      -8.097   1.637  12.199  1.00 18.73           C  
ATOM   2638  OE1 GLU A 177      -8.658   0.687  11.616  1.00 19.07           O  
ATOM   2639  OE2 GLU A 177      -8.645   2.742  12.395  1.00 19.66           O  
ATOM   2640  H   GLU A 177      -3.586   0.694  13.404  1.00  0.00           H  
ATOM   2641  HA  GLU A 177      -4.961   1.867  14.834  1.00  0.00           H  
ATOM   2642 1HB  GLU A 177      -6.984  -0.243  13.985  1.00  0.00           H  
ATOM   2643 2HB  GLU A 177      -7.366   1.302  14.730  1.00  0.00           H  
ATOM   2644 1HG  GLU A 177      -6.196   2.414  12.766  1.00  0.00           H  
ATOM   2645 2HG  GLU A 177      -6.132   0.824  12.009  1.00  0.00           H  
ATOM   2646  N   LEU A 178      -4.088   0.092  16.701  1.00 15.78           N  
ATOM   2647  CA  LEU A 178      -3.930  -0.428  18.055  1.00 16.15           C  
ATOM   2648  C   LEU A 178      -4.543   0.590  19.007  1.00 16.30           C  
ATOM   2649  O   LEU A 178      -4.331   1.800  18.866  1.00 15.97           O  
ATOM   2650  CB  LEU A 178      -2.449  -0.613  18.395  1.00 16.18           C  
ATOM   2651  CG  LEU A 178      -2.122  -1.145  19.796  1.00 16.83           C  
ATOM   2652  CD1 LEU A 178      -2.577  -2.590  19.925  1.00 17.37           C  
ATOM   2653  CD2 LEU A 178      -0.633  -1.046  20.056  1.00 17.24           C  
ATOM   2654  H   LEU A 178      -3.266   0.355  16.176  1.00  0.00           H  
ATOM   2655  HA  LEU A 178      -4.422  -1.398  18.112  1.00  0.00           H  
ATOM   2656 1HB  LEU A 178      -2.012  -1.307  17.679  1.00  0.00           H  
ATOM   2657 2HB  LEU A 178      -1.946   0.348  18.291  1.00  0.00           H  
ATOM   2658  HG  LEU A 178      -2.655  -0.556  20.543  1.00  0.00           H  
ATOM   2659 1HD1 LEU A 178      -2.340  -2.958  20.923  1.00  0.00           H  
ATOM   2660 2HD1 LEU A 178      -3.653  -2.648  19.763  1.00  0.00           H  
ATOM   2661 3HD1 LEU A 178      -2.064  -3.200  19.183  1.00  0.00           H  
ATOM   2662 1HD2 LEU A 178      -0.412  -1.426  21.054  1.00  0.00           H  
ATOM   2663 2HD2 LEU A 178      -0.094  -1.637  19.315  1.00  0.00           H  
ATOM   2664 3HD2 LEU A 178      -0.320  -0.004  19.987  1.00  0.00           H  
ATOM   2665  N   ASP A 179      -5.319   0.090  19.961  1.00 16.48           N  
ATOM   2666  CA  ASP A 179      -5.985   0.932  20.945  1.00 17.15           C  
ATOM   2667  C   ASP A 179      -5.019   1.366  22.049  1.00 16.92           C  
ATOM   2668  O   ASP A 179      -4.865   0.681  23.058  1.00 16.57           O  
ATOM   2669  CB  ASP A 179      -7.175   0.160  21.532  1.00 18.25           C  
ATOM   2670  CG  ASP A 179      -8.006   0.984  22.505  1.00 19.23           C  
ATOM   2671  OD1 ASP A 179      -7.700   2.170  22.752  1.00 19.94           O  
ATOM   2672  OD2 ASP A 179      -8.977   0.419  23.041  1.00 20.09           O  
ATOM   2673  H   ASP A 179      -5.449  -0.911  20.001  1.00  0.00           H  
ATOM   2674  HA  ASP A 179      -6.347   1.830  20.444  1.00  0.00           H  
ATOM   2675 1HB  ASP A 179      -7.824  -0.178  20.724  1.00  0.00           H  
ATOM   2676 2HB  ASP A 179      -6.812  -0.727  22.053  1.00  0.00           H  
ATOM   2677  N   LEU A 180      -4.379   2.516  21.859  1.00 16.74           N  
ATOM   2678  CA  LEU A 180      -3.442   3.032  22.855  1.00 16.95           C  
ATOM   2679  C   LEU A 180      -4.126   3.464  24.147  1.00 17.11           C  
ATOM   2680  O   LEU A 180      -3.511   3.435  25.211  1.00 17.18           O  
ATOM   2681  CB  LEU A 180      -2.639   4.201  22.292  1.00 16.86           C  
ATOM   2682  CG  LEU A 180      -1.625   3.847  21.208  1.00 17.33           C  
ATOM   2683  CD1 LEU A 180      -0.853   5.102  20.816  1.00 17.46           C  
ATOM   2684  CD2 LEU A 180      -0.677   2.777  21.719  1.00 17.53           C  
ATOM   2685  H   LEU A 180      -4.540   3.045  21.014  1.00  0.00           H  
ATOM   2686  HA  LEU A 180      -2.749   2.235  23.123  1.00  0.00           H  
ATOM   2687 1HB  LEU A 180      -3.332   4.928  21.872  1.00  0.00           H  
ATOM   2688 2HB  LEU A 180      -2.097   4.676  23.110  1.00  0.00           H  
ATOM   2689  HG  LEU A 180      -2.149   3.473  20.328  1.00  0.00           H  
ATOM   2690 1HD1 LEU A 180      -0.127   4.855  20.041  1.00  0.00           H  
ATOM   2691 2HD1 LEU A 180      -1.547   5.852  20.436  1.00  0.00           H  
ATOM   2692 3HD1 LEU A 180      -0.333   5.496  21.688  1.00  0.00           H  
ATOM   2693 1HD2 LEU A 180       0.044   2.528  20.940  1.00  0.00           H  
ATOM   2694 2HD2 LEU A 180      -0.149   3.148  22.598  1.00  0.00           H  
ATOM   2695 3HD2 LEU A 180      -1.245   1.886  21.987  1.00  0.00           H  
ATOM   2696  N   LYS A 181      -5.387   3.880  24.047  1.00 17.26           N  
ATOM   2697  CA  LYS A 181      -6.141   4.308  25.221  1.00 17.57           C  
ATOM   2698  C   LYS A 181      -6.302   3.166  26.223  1.00 17.49           C  
ATOM   2699  O   LYS A 181      -6.353   3.397  27.428  1.00 17.56           O  
ATOM   2700  CB  LYS A 181      -7.513   4.856  24.817  1.00 18.15           C  
ATOM   2701  CG  LYS A 181      -8.395   5.244  25.998  1.00 18.74           C  
ATOM   2702  CD  LYS A 181      -9.736   5.793  25.541  1.00 19.26           C  
ATOM   2703  CE  LYS A 181     -10.676   6.001  26.720  1.00 19.47           C  
ATOM   2704  NZ  LYS A 181     -10.116   6.934  27.735  1.00 19.60           N  
ATOM   2705  H   LYS A 181      -5.833   3.901  23.141  1.00  0.00           H  
ATOM   2706  HA  LYS A 181      -5.584   5.103  25.719  1.00  0.00           H  
ATOM   2707 1HB  LYS A 181      -7.382   5.737  24.187  1.00  0.00           H  
ATOM   2708 2HB  LYS A 181      -8.044   4.108  24.228  1.00  0.00           H  
ATOM   2709 1HG  LYS A 181      -8.569   4.369  26.625  1.00  0.00           H  
ATOM   2710 2HG  LYS A 181      -7.890   6.003  26.595  1.00  0.00           H  
ATOM   2711 1HD  LYS A 181      -9.585   6.746  25.032  1.00  0.00           H  
ATOM   2712 2HD  LYS A 181     -10.195   5.096  24.840  1.00  0.00           H  
ATOM   2713 1HE  LYS A 181     -11.623   6.404  26.363  1.00  0.00           H  
ATOM   2714 2HE  LYS A 181     -10.873   5.043  27.202  1.00  0.00           H  
ATOM   2715 1HZ  LYS A 181     -10.773   7.039  28.495  1.00  0.00           H  
ATOM   2716 2HZ  LYS A 181      -9.246   6.563  28.091  1.00  0.00           H  
ATOM   2717 3HZ  LYS A 181      -9.948   7.834  27.309  1.00  0.00           H  
ATOM   2718  N   ALA A 182      -6.342   1.932  25.722  1.00 17.56           N  
ATOM   2719  CA  ALA A 182      -6.482   0.756  26.586  1.00 17.35           C  
ATOM   2720  C   ALA A 182      -5.266   0.656  27.517  1.00 17.40           C  
ATOM   2721  O   ALA A 182      -5.397   0.316  28.696  1.00 17.38           O  
ATOM   2722  CB  ALA A 182      -6.610  -0.508  25.742  1.00 18.06           C  
ATOM   2723  H   ALA A 182      -6.274   1.803  24.723  1.00  0.00           H  
ATOM   2724  HA  ALA A 182      -7.388   0.878  27.180  1.00  0.00           H  
ATOM   2725 1HB  ALA A 182      -6.713  -1.374  26.396  1.00  0.00           H  
ATOM   2726 2HB  ALA A 182      -7.489  -0.430  25.102  1.00  0.00           H  
ATOM   2727 3HB  ALA A 182      -5.721  -0.624  25.125  1.00  0.00           H  
ATOM   2728  N   PHE A 183      -4.086   0.970  26.985  1.00 17.05           N  
ATOM   2729  CA  PHE A 183      -2.856   0.931  27.768  1.00 17.01           C  
ATOM   2730  C   PHE A 183      -2.832   2.104  28.733  1.00 16.91           C  
ATOM   2731  O   PHE A 183      -2.423   1.961  29.886  1.00 17.06           O  
ATOM   2732  CB  PHE A 183      -1.630   0.979  26.853  1.00 16.99           C  
ATOM   2733  CG  PHE A 183      -1.508  -0.211  25.950  1.00 17.42           C  
ATOM   2734  CD1 PHE A 183      -2.191  -0.254  24.739  1.00 17.31           C  
ATOM   2735  CD2 PHE A 183      -0.722  -1.296  26.315  1.00 17.45           C  
ATOM   2736  CE1 PHE A 183      -2.095  -1.362  23.905  1.00 17.82           C  
ATOM   2737  CE2 PHE A 183      -0.620  -2.411  25.484  1.00 17.90           C  
ATOM   2738  CZ  PHE A 183      -1.308  -2.442  24.280  1.00 17.87           C  
ATOM   2739  H   PHE A 183      -4.042   1.242  26.013  1.00  0.00           H  
ATOM   2740  HA  PHE A 183      -2.833  -0.004  28.330  1.00  0.00           H  
ATOM   2741 1HB  PHE A 183      -1.673   1.874  26.234  1.00  0.00           H  
ATOM   2742 2HB  PHE A 183      -0.727   1.043  27.458  1.00  0.00           H  
ATOM   2743  HD1 PHE A 183      -2.808   0.596  24.445  1.00  0.00           H  
ATOM   2744  HD2 PHE A 183      -0.182  -1.271  27.262  1.00  0.00           H  
ATOM   2745  HE1 PHE A 183      -2.637  -1.380  22.960  1.00  0.00           H  
ATOM   2746  HE2 PHE A 183      -0.001  -3.258  25.779  1.00  0.00           H  
ATOM   2747  HZ  PHE A 183      -1.232  -3.313  23.631  1.00  0.00           H  
ATOM   2748  N   ILE A 184      -3.267   3.266  28.254  1.00 16.88           N  
ATOM   2749  CA  ILE A 184      -3.314   4.463  29.088  1.00 17.25           C  
ATOM   2750  C   ILE A 184      -4.258   4.226  30.276  1.00 17.57           C  
ATOM   2751  O   ILE A 184      -3.891   4.481  31.427  1.00 17.39           O  
ATOM   2752  CB  ILE A 184      -3.772   5.697  28.269  1.00 17.19           C  
ATOM   2753  CG1 ILE A 184      -2.712   6.039  27.210  1.00 17.39           C  
ATOM   2754  CG2 ILE A 184      -4.014   6.889  29.191  1.00 17.33           C  
ATOM   2755  CD1 ILE A 184      -3.102   7.163  26.267  1.00 17.35           C  
ATOM   2756  H   ILE A 184      -3.572   3.324  27.293  1.00  0.00           H  
ATOM   2757  HA  ILE A 184      -2.313   4.658  29.470  1.00  0.00           H  
ATOM   2758  HB  ILE A 184      -4.697   5.462  27.744  1.00  0.00           H  
ATOM   2759 1HG1 ILE A 184      -1.783   6.324  27.704  1.00  0.00           H  
ATOM   2760 2HG1 ILE A 184      -2.503   5.156  26.606  1.00  0.00           H  
ATOM   2761 1HG2 ILE A 184      -4.334   7.747  28.600  1.00  0.00           H  
ATOM   2762 2HG2 ILE A 184      -4.788   6.638  29.915  1.00  0.00           H  
ATOM   2763 3HG2 ILE A 184      -3.092   7.135  29.717  1.00  0.00           H  
ATOM   2764 1HD1 ILE A 184      -2.296   7.336  25.554  1.00  0.00           H  
ATOM   2765 2HD1 ILE A 184      -4.010   6.888  25.729  1.00  0.00           H  
ATOM   2766 3HD1 ILE A 184      -3.280   8.072  26.839  1.00  0.00           H  
ATOM   2767  N   ASP A 185      -5.444   3.687  29.994  1.00 18.20           N  
ATOM   2768  CA  ASP A 185      -6.439   3.404  31.033  1.00 18.89           C  
ATOM   2769  C   ASP A 185      -5.911   2.429  32.078  1.00 18.97           C  
ATOM   2770  O   ASP A 185      -6.152   2.602  33.272  1.00 18.86           O  
ATOM   2771  CB  ASP A 185      -7.733   2.854  30.420  1.00 19.91           C  
ATOM   2772  CG  ASP A 185      -8.561   3.926  29.721  1.00 20.79           C  
ATOM   2773  OD1 ASP A 185      -8.265   5.129  29.880  1.00 21.31           O  
ATOM   2774  OD2 ASP A 185      -9.519   3.558  29.013  1.00 21.87           O  
ATOM   2775  H   ASP A 185      -5.661   3.468  29.032  1.00  0.00           H  
ATOM   2776  HA  ASP A 185      -6.672   4.335  31.551  1.00  0.00           H  
ATOM   2777 1HB  ASP A 185      -7.491   2.074  29.698  1.00  0.00           H  
ATOM   2778 2HB  ASP A 185      -8.341   2.398  31.202  1.00  0.00           H  
ATOM   2779  N   ASP A 186      -5.195   1.402  31.624  1.00 19.04           N  
ATOM   2780  CA  ASP A 186      -4.617   0.416  32.528  1.00 19.36           C  
ATOM   2781  C   ASP A 186      -3.586   1.083  33.440  1.00 19.53           C  
ATOM   2782  O   ASP A 186      -3.583   0.860  34.652  1.00 19.49           O  
ATOM   2783  CB  ASP A 186      -3.962  -0.720  31.738  1.00 19.58           C  
ATOM   2784  CG  ASP A 186      -3.326  -1.762  32.640  1.00 20.56           C  
ATOM   2785  OD1 ASP A 186      -2.102  -1.689  32.866  1.00 20.82           O  
ATOM   2786  OD2 ASP A 186      -4.054  -2.646  33.136  1.00 21.31           O  
ATOM   2787  H   ASP A 186      -5.049   1.303  30.630  1.00  0.00           H  
ATOM   2788  HA  ASP A 186      -5.416  -0.002  33.140  1.00  0.00           H  
ATOM   2789 1HB  ASP A 186      -4.710  -1.205  31.111  1.00  0.00           H  
ATOM   2790 2HB  ASP A 186      -3.197  -0.310  31.078  1.00  0.00           H  
ATOM   2791  N   ALA A 187      -2.727   1.916  32.857  1.00 19.28           N  
ATOM   2792  CA  ALA A 187      -1.701   2.618  33.624  1.00 19.54           C  
ATOM   2793  C   ALA A 187      -2.330   3.557  34.654  1.00 19.70           C  
ATOM   2794  O   ALA A 187      -1.814   3.704  35.762  1.00 19.66           O  
ATOM   2795  CB  ALA A 187      -0.780   3.391  32.691  1.00 19.52           C  
ATOM   2796  H   ALA A 187      -2.785   2.067  31.860  1.00  0.00           H  
ATOM   2797  HA  ALA A 187      -1.114   1.875  34.164  1.00  0.00           H  
ATOM   2798 1HB  ALA A 187      -0.020   3.909  33.277  1.00  0.00           H  
ATOM   2799 2HB  ALA A 187      -0.297   2.699  32.001  1.00  0.00           H  
ATOM   2800 3HB  ALA A 187      -1.361   4.118  32.127  1.00  0.00           H  
ATOM   2801  N   VAL A 188      -3.440   4.189  34.277  1.00 20.06           N  
ATOM   2802  CA  VAL A 188      -4.158   5.100  35.171  1.00 20.80           C  
ATOM   2803  C   VAL A 188      -4.711   4.314  36.361  1.00 21.03           C  
ATOM   2804  O   VAL A 188      -4.546   4.727  37.511  1.00 20.86           O  
ATOM   2805  CB  VAL A 188      -5.328   5.823  34.442  1.00 20.82           C  
ATOM   2806  CG1 VAL A 188      -6.251   6.505  35.452  1.00 21.04           C  
ATOM   2807  CG2 VAL A 188      -4.783   6.861  33.465  1.00 20.73           C  
ATOM   2808  H   VAL A 188      -3.795   4.033  33.345  1.00  0.00           H  
ATOM   2809  HA  VAL A 188      -3.460   5.860  35.524  1.00  0.00           H  
ATOM   2810  HB  VAL A 188      -5.914   5.085  33.894  1.00  0.00           H  
ATOM   2811 1HG1 VAL A 188      -7.063   7.005  34.923  1.00  0.00           H  
ATOM   2812 2HG1 VAL A 188      -6.665   5.758  36.129  1.00  0.00           H  
ATOM   2813 3HG1 VAL A 188      -5.685   7.240  36.024  1.00  0.00           H  
ATOM   2814 1HG2 VAL A 188      -5.612   7.358  32.962  1.00  0.00           H  
ATOM   2815 2HG2 VAL A 188      -4.194   7.599  34.009  1.00  0.00           H  
ATOM   2816 3HG2 VAL A 188      -4.153   6.368  32.724  1.00  0.00           H  
ATOM   2817  N   ALA A 189      -5.327   3.166  36.075  1.00 21.58           N  
ATOM   2818  CA  ALA A 189      -5.910   2.300  37.106  1.00 21.95           C  
ATOM   2819  C   ALA A 189      -4.874   1.812  38.116  1.00 22.43           C  
ATOM   2820  O   ALA A 189      -5.199   1.582  39.286  1.00 22.42           O  
ATOM   2821  CB  ALA A 189      -6.623   1.106  36.461  1.00 22.05           C  
ATOM   2822  H   ALA A 189      -5.390   2.889  35.106  1.00  0.00           H  
ATOM   2823  HA  ALA A 189      -6.639   2.885  37.667  1.00  0.00           H  
ATOM   2824 1HB  ALA A 189      -7.050   0.473  37.239  1.00  0.00           H  
ATOM   2825 2HB  ALA A 189      -7.419   1.466  35.809  1.00  0.00           H  
ATOM   2826 3HB  ALA A 189      -5.909   0.529  35.876  1.00  0.00           H  
ATOM   2827  N   ARG A 190      -3.632   1.648  37.661  1.00 22.47           N  
ATOM   2828  CA  ARG A 190      -2.542   1.197  38.518  1.00 22.70           C  
ATOM   2829  C   ARG A 190      -1.906   2.348  39.289  1.00 22.97           C  
ATOM   2830  O   ARG A 190      -1.041   2.126  40.140  1.00 23.13           O  
ATOM   2831  CB  ARG A 190      -1.479   0.482  37.687  1.00 22.79           C  
ATOM   2832  CG  ARG A 190      -2.005  -0.751  36.988  1.00 22.74           C  
ATOM   2833  CD  ARG A 190      -0.941  -1.460  36.182  1.00 23.06           C  
ATOM   2834  NE  ARG A 190      -1.538  -2.521  35.379  1.00 22.99           N  
ATOM   2835  CZ  ARG A 190      -1.829  -3.738  35.827  1.00 23.44           C  
ATOM   2836  NH1 ARG A 190      -1.565  -4.077  37.086  1.00 23.27           N  
ATOM   2837  NH2 ARG A 190      -2.441  -4.601  35.027  1.00 23.52           N  
ATOM   2838  H   ARG A 190      -3.444   1.844  36.688  1.00  0.00           H  
ATOM   2839  HA  ARG A 190      -2.945   0.497  39.250  1.00  0.00           H  
ATOM   2840 1HB  ARG A 190      -1.084   1.165  36.936  1.00  0.00           H  
ATOM   2841 2HB  ARG A 190      -0.650   0.189  38.331  1.00  0.00           H  
ATOM   2842 1HG  ARG A 190      -2.388  -1.454  37.728  1.00  0.00           H  
ATOM   2843 2HG  ARG A 190      -2.808  -0.468  36.307  1.00  0.00           H  
ATOM   2844 1HD  ARG A 190      -0.450  -0.747  35.521  1.00  0.00           H  
ATOM   2845 2HD  ARG A 190      -0.204  -1.896  36.856  1.00  0.00           H  
ATOM   2846  HE  ARG A 190      -1.746  -2.317  34.411  1.00  0.00           H  
ATOM   2847 1HH1 ARG A 190      -1.140  -3.407  37.711  1.00  0.00           H  
ATOM   2848 2HH1 ARG A 190      -1.790  -5.004  37.417  1.00  0.00           H  
ATOM   2849 1HH2 ARG A 190      -2.683  -4.331  34.083  1.00  0.00           H  
ATOM   2850 2HH2 ARG A 190      -2.665  -5.527  35.360  1.00  0.00           H  
ATOM   2851  N   GLY A 191      -2.330   3.572  38.980  1.00 22.90           N  
ATOM   2852  CA  GLY A 191      -1.796   4.746  39.647  1.00 23.22           C  
ATOM   2853  C   GLY A 191      -0.471   5.234  39.088  1.00 23.47           C  
ATOM   2854  O   GLY A 191       0.214   6.036  39.724  1.00 23.62           O  
ATOM   2855  H   GLY A 191      -3.037   3.689  38.268  1.00  0.00           H  
ATOM   2856 1HA  GLY A 191      -2.514   5.563  39.576  1.00  0.00           H  
ATOM   2857 2HA  GLY A 191      -1.657   4.531  40.706  1.00  0.00           H  
ATOM   2858  N   TYR A 192      -0.110   4.762  37.898  1.00 23.22           N  
ATOM   2859  CA  TYR A 192       1.147   5.150  37.258  1.00 23.36           C  
ATOM   2860  C   TYR A 192       1.034   6.444  36.454  1.00 23.11           C  
ATOM   2861  O   TYR A 192       2.036   7.118  36.202  1.00 22.96           O  
ATOM   2862  CB  TYR A 192       1.648   4.027  36.351  1.00 23.84           C  
ATOM   2863  CG  TYR A 192       1.932   2.718  37.058  1.00 24.60           C  
ATOM   2864  CD1 TYR A 192       1.946   1.518  36.348  1.00 25.09           C  
ATOM   2865  CD2 TYR A 192       2.214   2.678  38.424  1.00 24.94           C  
ATOM   2866  CE1 TYR A 192       2.237   0.308  36.977  1.00 25.35           C  
ATOM   2867  CE2 TYR A 192       2.506   1.467  39.065  1.00 25.71           C  
ATOM   2868  CZ  TYR A 192       2.516   0.291  38.331  1.00 25.77           C  
ATOM   2869  OH  TYR A 192       2.825  -0.901  38.944  1.00 26.70           O  
ATOM   2870  H   TYR A 192      -0.725   4.116  37.424  1.00  0.00           H  
ATOM   2871  HA  TYR A 192       1.890   5.330  38.035  1.00  0.00           H  
ATOM   2872 1HB  TYR A 192       0.908   3.829  35.574  1.00  0.00           H  
ATOM   2873 2HB  TYR A 192       2.567   4.341  35.856  1.00  0.00           H  
ATOM   2874  HD1 TYR A 192       1.727   1.514  35.280  1.00  0.00           H  
ATOM   2875  HD2 TYR A 192       2.208   3.598  39.009  1.00  0.00           H  
ATOM   2876  HE1 TYR A 192       2.242  -0.618  36.402  1.00  0.00           H  
ATOM   2877  HE2 TYR A 192       2.722   1.454  40.134  1.00  0.00           H  
ATOM   2878  HH  TYR A 192       3.007  -0.744  39.874  1.00  0.00           H  
ATOM   2879  N   ILE A 193      -0.183   6.764  36.027  1.00 22.78           N  
ATOM   2880  CA  ILE A 193      -0.452   7.976  35.258  1.00 23.08           C  
ATOM   2881  C   ILE A 193      -1.690   8.633  35.860  1.00 23.47           C  
ATOM   2882  O   ILE A 193      -2.636   7.943  36.240  1.00 23.14           O  
ATOM   2883  CB  ILE A 193      -0.730   7.654  33.761  1.00 22.82           C  
ATOM   2884  CG1 ILE A 193       0.527   7.083  33.098  1.00 22.95           C  
ATOM   2885  CG2 ILE A 193      -1.197   8.905  33.015  1.00 22.92           C  
ATOM   2886  CD1 ILE A 193       0.344   6.745  31.631  1.00 22.93           C  
ATOM   2887  H   ILE A 193      -0.947   6.141  36.246  1.00  0.00           H  
ATOM   2888  HA  ILE A 193       0.426   8.619  35.309  1.00  0.00           H  
ATOM   2889  HB  ILE A 193      -1.506   6.893  33.691  1.00  0.00           H  
ATOM   2890 1HG1 ILE A 193       1.342   7.801  33.185  1.00  0.00           H  
ATOM   2891 2HG1 ILE A 193       0.834   6.177  33.620  1.00  0.00           H  
ATOM   2892 1HG2 ILE A 193      -1.385   8.657  31.971  1.00  0.00           H  
ATOM   2893 2HG2 ILE A 193      -2.114   9.278  33.470  1.00  0.00           H  
ATOM   2894 3HG2 ILE A 193      -0.425   9.672  33.072  1.00  0.00           H  
ATOM   2895 1HD1 ILE A 193       1.276   6.346  31.231  1.00  0.00           H  
ATOM   2896 2HD1 ILE A 193      -0.445   6.000  31.525  1.00  0.00           H  
ATOM   2897 3HD1 ILE A 193       0.070   7.645  31.082  1.00  0.00           H  
ATOM   2898  N   ARG A 194      -1.656   9.956  35.994  1.00 24.03           N  
ATOM   2899  CA  ARG A 194      -2.790  10.701  36.538  1.00 25.09           C  
ATOM   2900  C   ARG A 194      -3.641  11.233  35.387  1.00 25.04           C  
ATOM   2901  O   ARG A 194      -3.109  11.651  34.357  1.00 24.66           O  
ATOM   2902  CB  ARG A 194      -2.297  11.867  37.404  1.00 26.27           C  
ATOM   2903  CG  ARG A 194      -1.478  11.457  38.626  1.00 28.69           C  
ATOM   2904  CD  ARG A 194      -2.347  10.814  39.690  1.00 30.90           C  
ATOM   2905  NE  ARG A 194      -3.443  11.702  40.075  1.00 33.14           N  
ATOM   2906  CZ  ARG A 194      -4.488  11.340  40.813  1.00 34.07           C  
ATOM   2907  NH1 ARG A 194      -4.594  10.094  41.267  1.00 34.80           N  
ATOM   2908  NH2 ARG A 194      -5.446  12.221  41.071  1.00 34.68           N  
ATOM   2909  H   ARG A 194      -0.826  10.459  35.713  1.00  0.00           H  
ATOM   2910  HA  ARG A 194      -3.379  10.028  37.161  1.00  0.00           H  
ATOM   2911 1HB  ARG A 194      -1.680  12.532  36.801  1.00  0.00           H  
ATOM   2912 2HB  ARG A 194      -3.151  12.444  37.758  1.00  0.00           H  
ATOM   2913 1HG  ARG A 194      -0.713  10.740  38.327  1.00  0.00           H  
ATOM   2914 2HG  ARG A 194      -1.001  12.338  39.057  1.00  0.00           H  
ATOM   2915 1HD  ARG A 194      -2.768   9.886  39.304  1.00  0.00           H  
ATOM   2916 2HD  ARG A 194      -1.744  10.600  40.572  1.00  0.00           H  
ATOM   2917  HE  ARG A 194      -3.404  12.661  39.757  1.00  0.00           H  
ATOM   2918 1HH1 ARG A 194      -3.877   9.415  41.052  1.00  0.00           H  
ATOM   2919 2HH1 ARG A 194      -5.391   9.827  41.827  1.00  0.00           H  
ATOM   2920 1HH2 ARG A 194      -5.379  13.162  40.707  1.00  0.00           H  
ATOM   2921 2HH2 ARG A 194      -6.242  11.952  41.631  1.00  0.00           H  
ATOM   2922  N   PRO A 195      -4.976  11.234  35.550  1.00 24.98           N  
ATOM   2923  CA  PRO A 195      -5.914  11.717  34.526  1.00 24.99           C  
ATOM   2924  C   PRO A 195      -5.684  13.177  34.140  1.00 24.94           C  
ATOM   2925  O   PRO A 195      -5.981  13.585  33.016  1.00 24.97           O  
ATOM   2926  CB  PRO A 195      -7.273  11.560  35.210  1.00 25.10           C  
ATOM   2927  CG  PRO A 195      -7.050  10.439  36.170  1.00 25.05           C  
ATOM   2928  CD  PRO A 195      -5.705  10.765  36.740  1.00 25.12           C  
ATOM   2929  HA  PRO A 195      -5.842  11.073  33.637  1.00  0.00           H  
ATOM   2930 1HB  PRO A 195      -7.558  12.502  35.702  1.00  0.00           H  
ATOM   2931 2HB  PRO A 195      -8.048  11.342  34.461  1.00  0.00           H  
ATOM   2932 1HG  PRO A 195      -7.853  10.417  36.921  1.00  0.00           H  
ATOM   2933 2HG  PRO A 195      -7.082   9.475  35.642  1.00  0.00           H  
ATOM   2934 1HD  PRO A 195      -5.810  11.552  37.501  1.00  0.00           H  
ATOM   2935 2HD  PRO A 195      -5.262   9.858  37.178  1.00  0.00           H  
ATOM   2936  N   GLU A 196      -5.167  13.957  35.086  1.00 24.73           N  
ATOM   2937  CA  GLU A 196      -4.909  15.379  34.877  1.00 24.74           C  
ATOM   2938  C   GLU A 196      -3.640  15.653  34.077  1.00 23.75           C  
ATOM   2939  O   GLU A 196      -3.418  16.780  33.636  1.00 24.02           O  
ATOM   2940  CB  GLU A 196      -4.830  16.118  36.219  1.00 25.88           C  
ATOM   2941  CG  GLU A 196      -6.094  16.036  37.077  1.00 27.72           C  
ATOM   2942  CD  GLU A 196      -6.267  14.692  37.781  1.00 28.78           C  
ATOM   2943  OE1 GLU A 196      -5.257  13.986  38.001  1.00 28.14           O  
ATOM   2944  OE2 GLU A 196      -7.424  14.349  38.124  1.00 30.08           O  
ATOM   2945  H   GLU A 196      -4.947  13.543  35.981  1.00  0.00           H  
ATOM   2946  HA  GLU A 196      -5.732  15.799  34.298  1.00  0.00           H  
ATOM   2947 1HB  GLU A 196      -4.006  15.715  36.808  1.00  0.00           H  
ATOM   2948 2HB  GLU A 196      -4.621  17.173  36.042  1.00  0.00           H  
ATOM   2949 1HG  GLU A 196      -6.059  16.820  37.833  1.00  0.00           H  
ATOM   2950 2HG  GLU A 196      -6.962  16.217  36.445  1.00  0.00           H  
ATOM   2951  N   TRP A 197      -2.799  14.635  33.917  1.00 22.43           N  
ATOM   2952  CA  TRP A 197      -1.559  14.792  33.164  1.00 21.05           C  
ATOM   2953  C   TRP A 197      -1.824  14.905  31.668  1.00 20.11           C  
ATOM   2954  O   TRP A 197      -2.873  14.488  31.169  1.00 20.04           O  
ATOM   2955  CB  TRP A 197      -0.605  13.628  33.435  1.00 20.88           C  
ATOM   2956  CG  TRP A 197      -0.028  13.612  34.819  1.00 20.47           C  
ATOM   2957  CD1 TRP A 197      -0.231  14.533  35.813  1.00 20.54           C  
ATOM   2958  CD2 TRP A 197       0.845  12.621  35.361  1.00 20.45           C  
ATOM   2959  NE1 TRP A 197       0.467  14.172  36.941  1.00 20.37           N  
ATOM   2960  CE2 TRP A 197       1.136  13.001  36.691  1.00 20.41           C  
ATOM   2961  CE3 TRP A 197       1.413  11.445  34.852  1.00 19.90           C  
ATOM   2962  CZ2 TRP A 197       1.971  12.245  37.519  1.00 20.48           C  
ATOM   2963  CZ3 TRP A 197       2.243  10.693  35.677  1.00 20.68           C  
ATOM   2964  CH2 TRP A 197       2.513  11.097  36.996  1.00 20.40           C  
ATOM   2965  H   TRP A 197      -3.018  13.736  34.322  1.00  0.00           H  
ATOM   2966  HA  TRP A 197      -1.075  15.715  33.483  1.00  0.00           H  
ATOM   2967 1HB  TRP A 197      -1.129  12.685  33.279  1.00  0.00           H  
ATOM   2968 2HB  TRP A 197       0.223  13.664  32.727  1.00  0.00           H  
ATOM   2969  HD1 TRP A 197      -0.854  15.421  35.722  1.00  0.00           H  
ATOM   2970  HE1 TRP A 197       0.485  14.685  37.811  1.00  0.00           H  
ATOM   2971  HE3 TRP A 197       1.206  11.126  33.831  1.00  0.00           H  
ATOM   2972  HZ2 TRP A 197       2.192  12.541  38.545  1.00  0.00           H  
ATOM   2973  HZ3 TRP A 197       2.681   9.780  35.273  1.00  0.00           H  
ATOM   2974  HH2 TRP A 197       3.168  10.484  37.615  1.00  0.00           H  
ATOM   2975  N   TYR A 198      -0.855  15.468  30.956  1.00 18.99           N  
ATOM   2976  CA  TYR A 198      -0.962  15.651  29.518  1.00 17.73           C  
ATOM   2977  C   TYR A 198      -0.208  14.597  28.734  1.00 16.93           C  
ATOM   2978  O   TYR A 198       0.853  14.153  29.152  1.00 16.32           O  
ATOM   2979  CB  TYR A 198      -0.380  17.004  29.120  1.00 18.01           C  
ATOM   2980  CG  TYR A 198      -1.178  18.183  29.602  1.00 18.49           C  
ATOM   2981  CD1 TYR A 198      -1.009  18.681  30.891  1.00 18.83           C  
ATOM   2982  CD2 TYR A 198      -2.102  18.805  28.763  1.00 18.77           C  
ATOM   2983  CE1 TYR A 198      -1.744  19.777  31.337  1.00 19.31           C  
ATOM   2984  CE2 TYR A 198      -2.841  19.899  29.196  1.00 19.38           C  
ATOM   2985  CZ  TYR A 198      -2.656  20.379  30.484  1.00 19.51           C  
ATOM   2986  OH  TYR A 198      -3.382  21.467  30.908  1.00 20.55           O  
ATOM   2987  H   TYR A 198      -0.019  15.778  31.430  1.00  0.00           H  
ATOM   2988  HA  TYR A 198      -2.017  15.626  29.244  1.00  0.00           H  
ATOM   2989 1HB  TYR A 198       0.632  17.097  29.518  1.00  0.00           H  
ATOM   2990 2HB  TYR A 198      -0.311  17.065  28.034  1.00  0.00           H  
ATOM   2991  HD1 TYR A 198      -0.293  18.212  31.567  1.00  0.00           H  
ATOM   2992  HD2 TYR A 198      -2.255  18.433  27.750  1.00  0.00           H  
ATOM   2993  HE1 TYR A 198      -1.600  20.154  32.349  1.00  0.00           H  
ATOM   2994  HE2 TYR A 198      -3.559  20.372  28.525  1.00  0.00           H  
ATOM   2995  HH  TYR A 198      -3.958  21.762  30.198  1.00  0.00           H  
ATOM   2996  N   LEU A 199      -0.784  14.195  27.607  1.00 16.10           N  
ATOM   2997  CA  LEU A 199      -0.137  13.265  26.693  1.00 15.49           C  
ATOM   2998  C   LEU A 199       0.609  14.235  25.786  1.00 14.98           C  
ATOM   2999  O   LEU A 199      -0.010  15.112  25.179  1.00 15.58           O  
ATOM   3000  CB  LEU A 199      -1.172  12.488  25.876  1.00 15.49           C  
ATOM   3001  CG  LEU A 199      -0.665  11.811  24.591  1.00 15.85           C  
ATOM   3002  CD1 LEU A 199       0.395  10.774  24.933  1.00 16.10           C  
ATOM   3003  CD2 LEU A 199      -1.827  11.168  23.845  1.00 16.20           C  
ATOM   3004  H   LEU A 199      -1.702  14.549  27.380  1.00  0.00           H  
ATOM   3005  HA  LEU A 199       0.444  12.553  27.278  1.00  0.00           H  
ATOM   3006 1HB  LEU A 199      -1.598  11.708  26.506  1.00  0.00           H  
ATOM   3007 2HB  LEU A 199      -1.971  13.171  25.588  1.00  0.00           H  
ATOM   3008  HG  LEU A 199      -0.196  12.556  23.948  1.00  0.00           H  
ATOM   3009 1HD1 LEU A 199       0.749  10.300  24.017  1.00  0.00           H  
ATOM   3010 2HD1 LEU A 199       1.231  11.261  25.435  1.00  0.00           H  
ATOM   3011 3HD1 LEU A 199      -0.034  10.019  25.590  1.00  0.00           H  
ATOM   3012 1HD2 LEU A 199      -1.457  10.692  22.936  1.00  0.00           H  
ATOM   3013 2HD2 LEU A 199      -2.298  10.418  24.481  1.00  0.00           H  
ATOM   3014 3HD2 LEU A 199      -2.558  11.932  23.583  1.00  0.00           H  
ATOM   3015  N   HIS A 200       1.931  14.115  25.733  1.00 14.48           N  
ATOM   3016  CA  HIS A 200       2.754  15.004  24.911  1.00 13.71           C  
ATOM   3017  C   HIS A 200       3.151  14.468  23.545  1.00 13.46           C  
ATOM   3018  O   HIS A 200       3.165  15.213  22.563  1.00 13.34           O  
ATOM   3019  CB  HIS A 200       4.035  15.371  25.656  1.00 14.38           C  
ATOM   3020  CG  HIS A 200       3.828  16.332  26.781  1.00 14.82           C  
ATOM   3021  ND1 HIS A 200       3.806  17.697  26.593  1.00 15.60           N  
ATOM   3022  CD2 HIS A 200       3.640  16.129  28.106  1.00 15.01           C  
ATOM   3023  CE1 HIS A 200       3.611  18.294  27.756  1.00 15.58           C  
ATOM   3024  NE2 HIS A 200       3.507  17.365  28.690  1.00 15.45           N  
ATOM   3025  H   HIS A 200       2.380  13.390  26.275  1.00  0.00           H  
ATOM   3026  HA  HIS A 200       2.203  15.921  24.704  1.00  0.00           H  
ATOM   3027 1HB  HIS A 200       4.492  14.468  26.062  1.00  0.00           H  
ATOM   3028 2HB  HIS A 200       4.747  15.813  24.960  1.00  0.00           H  
ATOM   3029  HD2 HIS A 200       3.601  15.165  28.615  1.00  0.00           H  
ATOM   3030  HE1 HIS A 200       3.546  19.370  27.917  1.00  0.00           H  
ATOM   3031  HE2 HIS A 200       3.354  17.531  29.675  1.00  0.00           H  
ATOM   3032  N   ALA A 201       3.515  13.192  23.486  1.00 12.61           N  
ATOM   3033  CA  ALA A 201       3.955  12.613  22.225  1.00 12.26           C  
ATOM   3034  C   ALA A 201       3.792  11.110  22.165  1.00 11.94           C  
ATOM   3035  O   ALA A 201       3.854  10.428  23.190  1.00 11.79           O  
ATOM   3036  CB  ALA A 201       5.428  12.962  21.983  1.00 12.34           C  
ATOM   3037  H   ALA A 201       3.491  12.611  24.312  1.00  0.00           H  
ATOM   3038  HA  ALA A 201       3.349  13.041  21.426  1.00  0.00           H  
ATOM   3039 1HB  ALA A 201       5.754  12.527  21.038  1.00  0.00           H  
ATOM   3040 2HB  ALA A 201       5.543  14.045  21.943  1.00  0.00           H  
ATOM   3041 3HB  ALA A 201       6.034  12.563  22.794  1.00  0.00           H  
ATOM   3042  N   VAL A 202       3.549  10.617  20.953  1.00 11.87           N  
ATOM   3043  CA  VAL A 202       3.435   9.186  20.688  1.00 11.62           C  
ATOM   3044  C   VAL A 202       4.556   8.922  19.693  1.00 11.65           C  
ATOM   3045  O   VAL A 202       4.555   9.463  18.581  1.00 11.69           O  
ATOM   3046  CB  VAL A 202       2.082   8.806  20.058  1.00 11.74           C  
ATOM   3047  CG1 VAL A 202       2.084   7.326  19.673  1.00 11.78           C  
ATOM   3048  CG2 VAL A 202       0.957   9.079  21.050  1.00 11.95           C  
ATOM   3049  H   VAL A 202       3.440  11.269  20.189  1.00  0.00           H  
ATOM   3050  HA  VAL A 202       3.520   8.651  21.635  1.00  0.00           H  
ATOM   3051  HB  VAL A 202       1.930   9.404  19.159  1.00  0.00           H  
ATOM   3052 1HG1 VAL A 202       1.124   7.064  19.228  1.00  0.00           H  
ATOM   3053 2HG1 VAL A 202       2.880   7.138  18.953  1.00  0.00           H  
ATOM   3054 3HG1 VAL A 202       2.248   6.719  20.563  1.00  0.00           H  
ATOM   3055 1HG2 VAL A 202       0.002   8.810  20.600  1.00  0.00           H  
ATOM   3056 2HG2 VAL A 202       1.114   8.486  21.951  1.00  0.00           H  
ATOM   3057 3HG2 VAL A 202       0.950  10.138  21.309  1.00  0.00           H  
ATOM   3058  N   GLU A 203       5.525   8.115  20.110  1.00 11.42           N  
ATOM   3059  CA  GLU A 203       6.681   7.810  19.273  1.00 11.56           C  
ATOM   3060  C   GLU A 203       6.870   6.317  19.139  1.00 11.61           C  
ATOM   3061  O   GLU A 203       6.400   5.546  19.970  1.00 11.10           O  
ATOM   3062  CB  GLU A 203       7.957   8.364  19.924  1.00 12.12           C  
ATOM   3063  CG  GLU A 203       7.776   9.694  20.647  1.00 13.55           C  
ATOM   3064  CD  GLU A 203       9.069  10.318  21.149  1.00 14.98           C  
ATOM   3065  OE1 GLU A 203      10.156   9.705  21.041  1.00 15.57           O  
ATOM   3066  OE2 GLU A 203       8.989  11.450  21.662  1.00 15.69           O  
ATOM   3067  H   GLU A 203       5.461   7.702  21.029  1.00  0.00           H  
ATOM   3068  HA  GLU A 203       6.542   8.289  18.303  1.00  0.00           H  
ATOM   3069 1HB  GLU A 203       8.340   7.643  20.646  1.00  0.00           H  
ATOM   3070 2HB  GLU A 203       8.724   8.502  19.162  1.00  0.00           H  
ATOM   3071 1HG  GLU A 203       7.300  10.402  19.969  1.00  0.00           H  
ATOM   3072 2HG  GLU A 203       7.112   9.546  21.498  1.00  0.00           H  
ATOM   3073  N   THR A 204       7.540   5.909  18.070  1.00 11.42           N  
ATOM   3074  CA  THR A 204       7.863   4.498  17.915  1.00 11.53           C  
ATOM   3075  C   THR A 204       9.174   4.405  17.163  1.00 11.63           C  
ATOM   3076  O   THR A 204       9.515   5.289  16.381  1.00 11.98           O  
ATOM   3077  CB  THR A 204       6.761   3.668  17.238  1.00 11.22           C  
ATOM   3078  OG1 THR A 204       7.006   2.280  17.515  1.00 11.59           O  
ATOM   3079  CG2 THR A 204       6.755   3.883  15.732  1.00 11.21           C  
ATOM   3080  H   THR A 204       7.832   6.562  17.357  1.00  0.00           H  
ATOM   3081  HA  THR A 204       8.018   4.068  18.905  1.00  0.00           H  
ATOM   3082  HB  THR A 204       5.790   3.958  17.638  1.00  0.00           H  
ATOM   3083  HG1 THR A 204       7.796   2.197  18.055  1.00  0.00           H  
ATOM   3084 1HG2 THR A 204       5.964   3.283  15.282  1.00  0.00           H  
ATOM   3085 2HG2 THR A 204       6.579   4.937  15.516  1.00  0.00           H  
ATOM   3086 3HG2 THR A 204       7.717   3.584  15.318  1.00  0.00           H  
ATOM   3087  N   GLY A 205       9.944   3.371  17.462  1.00 11.43           N  
ATOM   3088  CA  GLY A 205      11.223   3.216  16.812  1.00 11.47           C  
ATOM   3089  C   GLY A 205      11.935   2.017  17.386  1.00 11.89           C  
ATOM   3090  O   GLY A 205      11.293   1.091  17.882  1.00 11.79           O  
ATOM   3091  H   GLY A 205       9.651   2.684  18.141  1.00  0.00           H  
ATOM   3092 1HA  GLY A 205      11.074   3.096  15.739  1.00  0.00           H  
ATOM   3093 2HA  GLY A 205      11.815   4.119  16.955  1.00  0.00           H  
ATOM   3094  N   PHE A 206      13.261   2.071  17.390  1.00 12.10           N  
ATOM   3095  CA  PHE A 206      14.052   0.956  17.882  1.00 12.26           C  
ATOM   3096  C   PHE A 206      15.103   1.385  18.895  1.00 12.96           C  
ATOM   3097  O   PHE A 206      15.950   2.218  18.590  1.00 12.69           O  
ATOM   3098  CB  PHE A 206      14.769   0.273  16.704  1.00 12.28           C  
ATOM   3099  CG  PHE A 206      13.869  -0.053  15.545  1.00 12.73           C  
ATOM   3100  CD1 PHE A 206      13.773   0.815  14.459  1.00 12.80           C  
ATOM   3101  CD2 PHE A 206      13.118  -1.224  15.537  1.00 12.57           C  
ATOM   3102  CE1 PHE A 206      12.940   0.520  13.383  1.00 13.35           C  
ATOM   3103  CE2 PHE A 206      12.281  -1.528  14.465  1.00 12.67           C  
ATOM   3104  CZ  PHE A 206      12.192  -0.656  13.388  1.00 12.94           C  
ATOM   3105  H   PHE A 206      13.733   2.896  17.048  1.00  0.00           H  
ATOM   3106  HA  PHE A 206      13.381   0.238  18.356  1.00  0.00           H  
ATOM   3107 1HB  PHE A 206      15.567   0.919  16.340  1.00  0.00           H  
ATOM   3108 2HB  PHE A 206      15.228  -0.654  17.046  1.00  0.00           H  
ATOM   3109  HD1 PHE A 206      14.360   1.734  14.458  1.00  0.00           H  
ATOM   3110  HD2 PHE A 206      13.189  -1.907  16.384  1.00  0.00           H  
ATOM   3111  HE1 PHE A 206      12.875   1.208  12.540  1.00  0.00           H  
ATOM   3112  HE2 PHE A 206      11.696  -2.448  14.471  1.00  0.00           H  
ATOM   3113  HZ  PHE A 206      11.538  -0.890  12.550  1.00  0.00           H  
ATOM   3114  N   GLU A 207      15.029   0.860  20.114  1.00 13.66           N  
ATOM   3115  CA  GLU A 207      16.065   1.178  21.092  1.00 14.48           C  
ATOM   3116  C   GLU A 207      17.216   0.257  20.698  1.00 14.81           C  
ATOM   3117  O   GLU A 207      17.022  -0.953  20.537  1.00 14.84           O  
ATOM   3118  CB  GLU A 207      15.618   0.867  22.518  1.00 14.85           C  
ATOM   3119  CG  GLU A 207      14.585   1.819  23.069  1.00 15.90           C  
ATOM   3120  CD  GLU A 207      14.457   1.705  24.573  1.00 16.51           C  
ATOM   3121  OE1 GLU A 207      13.902   0.700  25.057  1.00 16.86           O  
ATOM   3122  OE2 GLU A 207      14.923   2.623  25.274  1.00 17.78           O  
ATOM   3123  H   GLU A 207      14.273   0.246  20.380  1.00  0.00           H  
ATOM   3124  HA  GLU A 207      16.281   2.245  21.033  1.00  0.00           H  
ATOM   3125 1HB  GLU A 207      15.200  -0.139  22.557  1.00  0.00           H  
ATOM   3126 2HB  GLU A 207      16.481   0.889  23.183  1.00  0.00           H  
ATOM   3127 1HG  GLU A 207      14.869   2.838  22.807  1.00  0.00           H  
ATOM   3128 2HG  GLU A 207      13.625   1.607  22.601  1.00  0.00           H  
ATOM   3129  N   LEU A 208      18.394   0.832  20.489  1.00 15.20           N  
ATOM   3130  CA  LEU A 208      19.551   0.048  20.079  1.00 15.54           C  
ATOM   3131  C   LEU A 208      20.654  -0.019  21.131  1.00 16.39           C  
ATOM   3132  O   LEU A 208      21.102   1.013  21.639  1.00 16.41           O  
ATOM   3133  CB  LEU A 208      20.134   0.619  18.785  1.00 14.88           C  
ATOM   3134  CG  LEU A 208      19.186   0.822  17.597  1.00 14.46           C  
ATOM   3135  CD1 LEU A 208      19.934   1.535  16.472  1.00 14.30           C  
ATOM   3136  CD2 LEU A 208      18.636  -0.512  17.120  1.00 14.33           C  
ATOM   3137  H   LEU A 208      18.495   1.829  20.615  1.00  0.00           H  
ATOM   3138  HA  LEU A 208      19.228  -0.977  19.899  1.00  0.00           H  
ATOM   3139 1HB  LEU A 208      20.572   1.592  19.001  1.00  0.00           H  
ATOM   3140 2HB  LEU A 208      20.927  -0.044  18.439  1.00  0.00           H  
ATOM   3141  HG  LEU A 208      18.355   1.459  17.899  1.00  0.00           H  
ATOM   3142 1HD1 LEU A 208      19.264   1.682  15.625  1.00  0.00           H  
ATOM   3143 2HD1 LEU A 208      20.287   2.504  16.826  1.00  0.00           H  
ATOM   3144 3HD1 LEU A 208      20.785   0.930  16.160  1.00  0.00           H  
ATOM   3145 1HD2 LEU A 208      17.964  -0.348  16.277  1.00  0.00           H  
ATOM   3146 2HD2 LEU A 208      19.460  -1.155  16.808  1.00  0.00           H  
ATOM   3147 3HD2 LEU A 208      18.089  -0.991  17.932  1.00  0.00           H  
ATOM   3148  N   TRP A 209      21.066  -1.244  21.458  1.00 17.12           N  
ATOM   3149  CA  TRP A 209      22.149  -1.500  22.409  1.00 18.04           C  
ATOM   3150  C   TRP A 209      23.382  -1.899  21.601  1.00 18.31           C  
ATOM   3151  O   TRP A 209      24.486  -1.417  21.847  1.00 18.47           O  
ATOM   3152  CB  TRP A 209      21.801  -2.657  23.352  1.00 18.46           C  
ATOM   3153  CG  TRP A 209      20.903  -2.313  24.501  1.00 19.37           C  
ATOM   3154  CD1 TRP A 209      21.283  -2.053  25.791  1.00 19.76           C  
ATOM   3155  CD2 TRP A 209      19.472  -2.274  24.490  1.00 19.65           C  
ATOM   3156  NE1 TRP A 209      20.174  -1.866  26.585  1.00 20.07           N  
ATOM   3157  CE2 TRP A 209      19.049  -1.997  25.811  1.00 19.96           C  
ATOM   3158  CE3 TRP A 209      18.502  -2.449  23.492  1.00 19.73           C  
ATOM   3159  CZ2 TRP A 209      17.697  -1.893  26.160  1.00 19.82           C  
ATOM   3160  CZ3 TRP A 209      17.157  -2.346  23.840  1.00 19.81           C  
ATOM   3161  CH2 TRP A 209      16.769  -2.070  25.164  1.00 19.93           C  
ATOM   3162  H   TRP A 209      20.600  -2.026  21.021  1.00  0.00           H  
ATOM   3163  HA  TRP A 209      22.300  -0.604  23.010  1.00  0.00           H  
ATOM   3164 1HB  TRP A 209      21.311  -3.451  22.788  1.00  0.00           H  
ATOM   3165 2HB  TRP A 209      22.717  -3.071  23.773  1.00  0.00           H  
ATOM   3166  HD1 TRP A 209      22.313  -2.002  26.138  1.00  0.00           H  
ATOM   3167  HE1 TRP A 209      20.186  -1.666  27.575  1.00  0.00           H  
ATOM   3168  HE3 TRP A 209      18.796  -2.659  22.464  1.00  0.00           H  
ATOM   3169  HZ2 TRP A 209      17.377  -1.678  27.180  1.00  0.00           H  
ATOM   3170  HZ3 TRP A 209      16.410  -2.486  23.058  1.00  0.00           H  
ATOM   3171  HH2 TRP A 209      15.708  -1.996  25.402  1.00  0.00           H  
ATOM   3172  N   GLU A 210      23.174  -2.783  20.630  1.00 18.93           N  
ATOM   3173  CA  GLU A 210      24.251  -3.272  19.777  1.00 19.49           C  
ATOM   3174  C   GLU A 210      23.725  -3.512  18.365  1.00 19.12           C  
ATOM   3175  O   GLU A 210      22.733  -4.219  18.178  1.00 19.01           O  
ATOM   3176  CB  GLU A 210      24.820  -4.579  20.344  1.00 21.19           C  
ATOM   3177  CG  GLU A 210      25.954  -5.176  19.510  1.00 23.85           C  
ATOM   3178  CD  GLU A 210      26.417  -6.547  19.994  1.00 25.55           C  
ATOM   3179  OE1 GLU A 210      26.203  -6.893  21.180  1.00 26.68           O  
ATOM   3180  OE2 GLU A 210      27.012  -7.281  19.175  1.00 27.21           O  
ATOM   3181  H   GLU A 210      22.235  -3.125  20.482  1.00  0.00           H  
ATOM   3182  HA  GLU A 210      25.043  -2.523  19.756  1.00  0.00           H  
ATOM   3183 1HB  GLU A 210      25.196  -4.405  21.352  1.00  0.00           H  
ATOM   3184 2HB  GLU A 210      24.025  -5.321  20.415  1.00  0.00           H  
ATOM   3185 1HG  GLU A 210      25.620  -5.271  18.477  1.00  0.00           H  
ATOM   3186 2HG  GLU A 210      26.802  -4.493  19.528  1.00  0.00           H  
ATOM   3187  N   GLY A 211      24.403  -2.925  17.379  1.00 18.60           N  
ATOM   3188  CA  GLY A 211      24.008  -3.082  15.992  1.00 18.29           C  
ATOM   3189  C   GLY A 211      22.664  -2.463  15.664  1.00 18.13           C  
ATOM   3190  O   GLY A 211      22.288  -1.434  16.238  1.00 18.00           O  
ATOM   3191  H   GLY A 211      25.209  -2.358  17.600  1.00  0.00           H  
ATOM   3192 1HA  GLY A 211      24.760  -2.630  15.346  1.00  0.00           H  
ATOM   3193 2HA  GLY A 211      23.967  -4.142  15.743  1.00  0.00           H  
ATOM   3194  N   GLY A 212      21.951  -3.083  14.725  1.00 17.91           N  
ATOM   3195  CA  GLY A 212      20.643  -2.586  14.335  1.00 17.34           C  
ATOM   3196  C   GLY A 212      20.446  -2.314  12.852  1.00 17.27           C  
ATOM   3197  O   GLY A 212      19.320  -2.062  12.425  1.00 16.86           O  
ATOM   3198  H   GLY A 212      22.318  -3.909  14.274  1.00  0.00           H  
ATOM   3199 1HA  GLY A 212      19.878  -3.302  14.634  1.00  0.00           H  
ATOM   3200 2HA  GLY A 212      20.436  -1.655  14.862  1.00  0.00           H  
ATOM   3201  N   ALA A 213      21.524  -2.343  12.066  1.00 16.85           N  
ATOM   3202  CA  ALA A 213      21.421  -2.092  10.628  1.00 16.67           C  
ATOM   3203  C   ALA A 213      20.501  -3.107   9.958  1.00 16.65           C  
ATOM   3204  O   ALA A 213      20.652  -4.318  10.150  1.00 16.90           O  
ATOM   3205  CB  ALA A 213      22.801  -2.122   9.974  1.00 16.93           C  
ATOM   3206  H   ALA A 213      22.429  -2.541  12.467  1.00  0.00           H  
ATOM   3207  HA  ALA A 213      20.988  -1.101  10.487  1.00  0.00           H  
ATOM   3208 1HB  ALA A 213      22.701  -1.933   8.905  1.00  0.00           H  
ATOM   3209 2HB  ALA A 213      23.432  -1.354  10.421  1.00  0.00           H  
ATOM   3210 3HB  ALA A 213      23.255  -3.099  10.128  1.00  0.00           H  
ATOM   3211  N   GLY A 214      19.548  -2.610   9.172  1.00 16.05           N  
ATOM   3212  CA  GLY A 214      18.617  -3.495   8.494  1.00 15.83           C  
ATOM   3213  C   GLY A 214      17.193  -3.372   9.002  1.00 15.47           C  
ATOM   3214  O   GLY A 214      16.249  -3.728   8.297  1.00 15.52           O  
ATOM   3215  H   GLY A 214      19.463  -1.612   9.040  1.00  0.00           H  
ATOM   3216 1HA  GLY A 214      18.624  -3.281   7.425  1.00  0.00           H  
ATOM   3217 2HA  GLY A 214      18.942  -4.528   8.617  1.00  0.00           H  
ATOM   3218  N   LEU A 215      17.036  -2.892  10.232  1.00 15.04           N  
ATOM   3219  CA  LEU A 215      15.709  -2.705  10.820  1.00 14.58           C  
ATOM   3220  C   LEU A 215      14.944  -1.654  10.018  1.00 14.24           C  
ATOM   3221  O   LEU A 215      15.526  -0.656   9.591  1.00 14.59           O  
ATOM   3222  CB  LEU A 215      15.833  -2.243  12.277  1.00 14.38           C  
ATOM   3223  CG  LEU A 215      16.244  -3.316  13.288  1.00 14.18           C  
ATOM   3224  CD1 LEU A 215      16.552  -2.670  14.637  1.00 14.16           C  
ATOM   3225  CD2 LEU A 215      15.123  -4.343  13.427  1.00 14.10           C  
ATOM   3226  H   LEU A 215      17.853  -2.650  10.774  1.00  0.00           H  
ATOM   3227  HA  LEU A 215      15.184  -3.659  10.799  1.00  0.00           H  
ATOM   3228 1HB  LEU A 215      16.572  -1.445  12.327  1.00  0.00           H  
ATOM   3229 2HB  LEU A 215      14.872  -1.841  12.597  1.00  0.00           H  
ATOM   3230  HG  LEU A 215      17.151  -3.813  12.942  1.00  0.00           H  
ATOM   3231 1HD1 LEU A 215      16.844  -3.440  15.351  1.00  0.00           H  
ATOM   3232 2HD1 LEU A 215      17.368  -1.956  14.521  1.00  0.00           H  
ATOM   3233 3HD1 LEU A 215      15.666  -2.153  15.003  1.00  0.00           H  
ATOM   3234 1HD2 LEU A 215      15.417  -5.108  14.147  1.00  0.00           H  
ATOM   3235 2HD2 LEU A 215      14.216  -3.847  13.774  1.00  0.00           H  
ATOM   3236 3HD2 LEU A 215      14.934  -4.809  12.460  1.00  0.00           H  
ATOM   3237  N   ARG A 216      13.658  -1.895   9.778  1.00 13.80           N  
ATOM   3238  CA  ARG A 216      12.846  -0.937   9.024  1.00 13.42           C  
ATOM   3239  C   ARG A 216      11.547  -0.589   9.732  1.00 13.38           C  
ATOM   3240  O   ARG A 216      10.885  -1.451  10.307  1.00 12.90           O  
ATOM   3241  CB  ARG A 216      12.536  -1.448   7.612  1.00 13.64           C  
ATOM   3242  CG  ARG A 216      11.770  -0.437   6.750  1.00 14.21           C  
ATOM   3243  CD  ARG A 216      11.782  -0.806   5.267  1.00 15.13           C  
ATOM   3244  NE  ARG A 216      11.038   0.150   4.444  1.00 15.31           N  
ATOM   3245  CZ  ARG A 216      11.491   1.344   4.062  1.00 15.75           C  
ATOM   3246  NH1 ARG A 216      12.697   1.763   4.427  1.00 15.80           N  
ATOM   3247  NH2 ARG A 216      10.747   2.113   3.279  1.00 15.67           N  
ATOM   3248  H   ARG A 216      13.229  -2.745  10.116  1.00  0.00           H  
ATOM   3249  HA  ARG A 216      13.406  -0.006   8.932  1.00  0.00           H  
ATOM   3250 1HB  ARG A 216      13.466  -1.697   7.103  1.00  0.00           H  
ATOM   3251 2HB  ARG A 216      11.944  -2.361   7.677  1.00  0.00           H  
ATOM   3252 1HG  ARG A 216      10.731  -0.394   7.077  1.00  0.00           H  
ATOM   3253 2HG  ARG A 216      12.225   0.549   6.854  1.00  0.00           H  
ATOM   3254 1HD  ARG A 216      12.810  -0.829   4.906  1.00  0.00           H  
ATOM   3255 2HD  ARG A 216      11.328  -1.787   5.133  1.00  0.00           H  
ATOM   3256  HE  ARG A 216      10.110  -0.113   4.141  1.00  0.00           H  
ATOM   3257 1HH1 ARG A 216      13.284   1.174   5.001  1.00  0.00           H  
ATOM   3258 2HH1 ARG A 216      13.028   2.670   4.130  1.00  0.00           H  
ATOM   3259 1HH2 ARG A 216       9.838   1.793   2.973  1.00  0.00           H  
ATOM   3260 2HH2 ARG A 216      11.088   3.017   2.989  1.00  0.00           H  
ATOM   3261  N   SER A 217      11.208   0.693   9.685  1.00 12.96           N  
ATOM   3262  CA  SER A 217       9.990   1.224  10.276  1.00 12.80           C  
ATOM   3263  C   SER A 217       9.112   1.687   9.115  1.00 12.75           C  
ATOM   3264  O   SER A 217       9.591   2.389   8.217  1.00 12.68           O  
ATOM   3265  CB  SER A 217      10.336   2.423  11.172  1.00 13.09           C  
ATOM   3266  OG  SER A 217       9.171   3.131  11.550  1.00 12.66           O  
ATOM   3267  H   SER A 217      11.839   1.322   9.210  1.00  0.00           H  
ATOM   3268  HA  SER A 217       9.532   0.443  10.885  1.00  0.00           H  
ATOM   3269 1HB  SER A 217      10.856   2.073  12.064  1.00  0.00           H  
ATOM   3270 2HB  SER A 217      11.012   3.091  10.640  1.00  0.00           H  
ATOM   3271  HG  SER A 217       8.436   2.670  11.139  1.00  0.00           H  
ATOM   3272  N   ALA A 218       7.843   1.287   9.111  1.00 12.36           N  
ATOM   3273  CA  ALA A 218       6.939   1.695   8.037  1.00 12.70           C  
ATOM   3274  C   ALA A 218       5.472   1.801   8.450  1.00 12.61           C  
ATOM   3275  O   ALA A 218       5.086   1.355   9.527  1.00 12.66           O  
ATOM   3276  CB  ALA A 218       7.076   0.738   6.851  1.00 12.87           C  
ATOM   3277  H   ALA A 218       7.492   0.697   9.852  1.00  0.00           H  
ATOM   3278  HA  ALA A 218       7.221   2.699   7.720  1.00  0.00           H  
ATOM   3279 1HB  ALA A 218       6.400   1.047   6.054  1.00  0.00           H  
ATOM   3280 2HB  ALA A 218       8.102   0.758   6.484  1.00  0.00           H  
ATOM   3281 3HB  ALA A 218       6.824  -0.273   7.168  1.00  0.00           H  
ATOM   3282  N   ASP A 219       4.679   2.448   7.598  1.00 12.79           N  
ATOM   3283  CA  ASP A 219       3.239   2.596   7.799  1.00 13.58           C  
ATOM   3284  C   ASP A 219       2.826   3.243   9.118  1.00 13.62           C  
ATOM   3285  O   ASP A 219       1.769   2.919   9.669  1.00 13.68           O  
ATOM   3286  CB  ASP A 219       2.551   1.225   7.698  1.00 14.36           C  
ATOM   3287  CG  ASP A 219       2.909   0.469   6.432  1.00 15.06           C  
ATOM   3288  OD1 ASP A 219       3.101   1.099   5.372  1.00 15.58           O  
ATOM   3289  OD2 ASP A 219       2.970  -0.774   6.493  1.00 15.66           O  
ATOM   3290  H   ASP A 219       5.105   2.852   6.776  1.00  0.00           H  
ATOM   3291  HA  ASP A 219       2.846   3.247   7.017  1.00  0.00           H  
ATOM   3292 1HB  ASP A 219       2.830   0.614   8.557  1.00  0.00           H  
ATOM   3293 2HB  ASP A 219       1.469   1.358   7.728  1.00  0.00           H  
ATOM   3294  N   PHE A 220       3.631   4.172   9.619  1.00 13.22           N  
ATOM   3295  CA  PHE A 220       3.293   4.821  10.881  1.00 13.54           C  
ATOM   3296  C   PHE A 220       2.115   5.780  10.764  1.00 13.60           C  
ATOM   3297  O   PHE A 220       2.007   6.538   9.802  1.00 13.39           O  
ATOM   3298  CB  PHE A 220       4.502   5.575  11.435  1.00 13.70           C  
ATOM   3299  CG  PHE A 220       4.267   6.198  12.785  1.00 14.07           C  
ATOM   3300  CD1 PHE A 220       4.181   5.404  13.927  1.00 14.10           C  
ATOM   3301  CD2 PHE A 220       4.189   7.582  12.923  1.00 13.88           C  
ATOM   3302  CE1 PHE A 220       4.028   5.985  15.191  1.00 14.22           C  
ATOM   3303  CE2 PHE A 220       4.039   8.168  14.178  1.00 14.43           C  
ATOM   3304  CZ  PHE A 220       3.960   7.370  15.313  1.00 14.52           C  
ATOM   3305  H   PHE A 220       4.479   4.440   9.140  1.00  0.00           H  
ATOM   3306  HA  PHE A 220       3.002   4.052  11.599  1.00  0.00           H  
ATOM   3307 1HB  PHE A 220       5.348   4.894  11.519  1.00  0.00           H  
ATOM   3308 2HB  PHE A 220       4.786   6.366  10.742  1.00  0.00           H  
ATOM   3309  HD1 PHE A 220       4.235   4.320  13.827  1.00  0.00           H  
ATOM   3310  HD2 PHE A 220       4.250   8.209  12.033  1.00  0.00           H  
ATOM   3311  HE1 PHE A 220       3.963   5.353  16.076  1.00  0.00           H  
ATOM   3312  HE2 PHE A 220       3.983   9.252  14.270  1.00  0.00           H  
ATOM   3313  HZ  PHE A 220       3.844   7.826  16.295  1.00  0.00           H  
ATOM   3314  N   SER A 221       1.236   5.727  11.758  1.00 13.91           N  
ATOM   3315  CA  SER A 221       0.065   6.587  11.815  1.00 14.25           C  
ATOM   3316  C   SER A 221      -0.419   6.701  13.253  1.00 14.51           C  
ATOM   3317  O   SER A 221      -0.299   5.755  14.032  1.00 14.02           O  
ATOM   3318  CB  SER A 221      -1.059   6.022  10.948  1.00 14.40           C  
ATOM   3319  OG  SER A 221      -2.202   6.851  11.012  1.00 14.62           O  
ATOM   3320  H   SER A 221       1.394   5.061  12.500  1.00  0.00           H  
ATOM   3321  HA  SER A 221       0.339   7.571  11.432  1.00  0.00           H  
ATOM   3322 1HB  SER A 221      -0.717   5.942   9.916  1.00  0.00           H  
ATOM   3323 2HB  SER A 221      -1.311   5.018  11.288  1.00  0.00           H  
ATOM   3324  HG  SER A 221      -1.971   7.575  11.599  1.00  0.00           H  
ATOM   3325  N   VAL A 222      -0.925   7.877  13.607  1.00 14.64           N  
ATOM   3326  CA  VAL A 222      -1.456   8.117  14.940  1.00 15.82           C  
ATOM   3327  C   VAL A 222      -2.630   9.068  14.781  1.00 16.99           C  
ATOM   3328  O   VAL A 222      -2.567  10.011  13.993  1.00 16.99           O  
ATOM   3329  CB  VAL A 222      -0.450   8.824  15.896  1.00 15.94           C  
ATOM   3330  CG1 VAL A 222      -1.098   9.029  17.259  1.00 15.94           C  
ATOM   3331  CG2 VAL A 222       0.821   8.016  16.062  1.00 16.10           C  
ATOM   3332  H   VAL A 222      -0.941   8.626  12.929  1.00  0.00           H  
ATOM   3333  HA  VAL A 222      -1.705   7.156  15.391  1.00  0.00           H  
ATOM   3334  HB  VAL A 222      -0.193   9.799  15.481  1.00  0.00           H  
ATOM   3335 1HG1 VAL A 222      -0.392   9.524  17.927  1.00  0.00           H  
ATOM   3336 2HG1 VAL A 222      -1.988   9.648  17.149  1.00  0.00           H  
ATOM   3337 3HG1 VAL A 222      -1.376   8.062  17.679  1.00  0.00           H  
ATOM   3338 1HG2 VAL A 222       1.500   8.540  16.735  1.00  0.00           H  
ATOM   3339 2HG2 VAL A 222       0.579   7.038  16.479  1.00  0.00           H  
ATOM   3340 3HG2 VAL A 222       1.300   7.888  15.091  1.00  0.00           H  
ATOM   3341  N   THR A 223      -3.719   8.779  15.485  1.00 18.42           N  
ATOM   3342  CA  THR A 223      -4.884   9.656  15.481  1.00 19.94           C  
ATOM   3343  C   THR A 223      -5.313   9.818  16.928  1.00 21.22           C  
ATOM   3344  O   THR A 223      -5.194   8.892  17.733  1.00 20.47           O  
ATOM   3345  CB  THR A 223      -6.078   9.119  14.649  1.00 20.08           C  
ATOM   3346  OG1 THR A 223      -6.427   7.802  15.081  1.00 20.55           O  
ATOM   3347  CG2 THR A 223      -5.749   9.113  13.168  1.00 19.72           C  
ATOM   3348  H   THR A 223      -3.742   7.933  16.036  1.00  0.00           H  
ATOM   3349  HA  THR A 223      -4.596  10.611  15.041  1.00  0.00           H  
ATOM   3350  HB  THR A 223      -6.950   9.751  14.815  1.00  0.00           H  
ATOM   3351  HG1 THR A 223      -5.844   7.535  15.796  1.00  0.00           H  
ATOM   3352 1HG2 THR A 223      -6.603   8.733  12.607  1.00  0.00           H  
ATOM   3353 2HG2 THR A 223      -5.523  10.128  12.841  1.00  0.00           H  
ATOM   3354 3HG2 THR A 223      -4.885   8.474  12.990  1.00  0.00           H  
ATOM   3355  N   VAL A 224      -5.743  11.026  17.262  1.00 23.01           N  
ATOM   3356  CA  VAL A 224      -6.193  11.347  18.604  1.00 25.17           C  
ATOM   3357  C   VAL A 224      -7.550  12.027  18.491  1.00 26.82           C  
ATOM   3358  O   VAL A 224      -7.734  12.932  17.679  1.00 26.93           O  
ATOM   3359  CB  VAL A 224      -5.201  12.301  19.317  1.00 25.52           C  
ATOM   3360  CG1 VAL A 224      -5.804  12.821  20.616  1.00 25.82           C  
ATOM   3361  CG2 VAL A 224      -3.882  11.581  19.603  1.00 25.76           C  
ATOM   3362  H   VAL A 224      -5.756  11.746  16.553  1.00  0.00           H  
ATOM   3363  HA  VAL A 224      -6.252  10.423  19.180  1.00  0.00           H  
ATOM   3364  HB  VAL A 224      -5.010  13.159  18.673  1.00  0.00           H  
ATOM   3365 1HG1 VAL A 224      -5.095  13.490  21.104  1.00  0.00           H  
ATOM   3366 2HG1 VAL A 224      -6.723  13.364  20.398  1.00  0.00           H  
ATOM   3367 3HG1 VAL A 224      -6.024  11.982  21.276  1.00  0.00           H  
ATOM   3368 1HG2 VAL A 224      -3.196  12.264  20.103  1.00  0.00           H  
ATOM   3369 2HG2 VAL A 224      -4.069  10.720  20.245  1.00  0.00           H  
ATOM   3370 3HG2 VAL A 224      -3.440  11.245  18.665  1.00  0.00           H  
ATOM   3371  N   GLN A 225      -8.506  11.552  19.278  1.00 28.67           N  
ATOM   3372  CA  GLN A 225      -9.847  12.119  19.287  1.00 30.75           C  
ATOM   3373  C   GLN A 225     -10.143  12.603  20.702  1.00 31.75           C  
ATOM   3374  O   GLN A 225      -9.888  11.888  21.672  1.00 31.47           O  
ATOM   3375  CB  GLN A 225     -10.865  11.061  18.866  1.00 31.65           C  
ATOM   3376  CG  GLN A 225     -12.286  11.574  18.727  1.00 33.42           C  
ATOM   3377  CD  GLN A 225     -13.235  10.501  18.225  1.00 34.51           C  
ATOM   3378  OE1 GLN A 225     -13.210  10.138  17.046  1.00 35.38           O  
ATOM   3379  NE2 GLN A 225     -14.071   9.978  19.121  1.00 35.05           N  
ATOM   3380  H   GLN A 225      -8.296  10.775  19.888  1.00  0.00           H  
ATOM   3381  HA  GLN A 225      -9.879  12.942  18.574  1.00  0.00           H  
ATOM   3382 1HB  GLN A 225     -10.570  10.633  17.908  1.00  0.00           H  
ATOM   3383 2HB  GLN A 225     -10.873  10.252  19.597  1.00  0.00           H  
ATOM   3384 1HG  GLN A 225     -12.635  11.914  19.702  1.00  0.00           H  
ATOM   3385 2HG  GLN A 225     -12.295  12.401  18.017  1.00  0.00           H  
ATOM   3386 1HE2 GLN A 225     -14.719   9.267  18.846  1.00  0.00           H  
ATOM   3387 2HE2 GLN A 225     -14.052  10.296  20.069  1.00  0.00           H  
ATOM   3388  N   LYS A 226     -10.627  13.837  20.817  1.00 33.08           N  
ATOM   3389  CA  LYS A 226     -10.959  14.408  22.120  1.00 34.64           C  
ATOM   3390  C   LYS A 226     -12.428  14.196  22.476  1.00 35.31           C  
ATOM   3391  O   LYS A 226     -13.259  13.966  21.594  1.00 35.34           O  
ATOM   3392  CB  LYS A 226     -10.604  15.906  22.167  1.00 35.22           C  
ATOM   3393  CG  LYS A 226     -11.000  16.730  20.937  1.00 36.56           C  
ATOM   3394  CD  LYS A 226     -12.512  16.861  20.761  1.00 37.63           C  
ATOM   3395  CE  LYS A 226     -12.862  17.610  19.480  1.00 38.35           C  
ATOM   3396  NZ  LYS A 226     -14.334  17.647  19.235  1.00 38.96           N  
ATOM   3397  H   LYS A 226     -10.769  14.393  19.986  1.00  0.00           H  
ATOM   3398  HA  LYS A 226     -10.377  13.890  22.883  1.00  0.00           H  
ATOM   3399 1HB  LYS A 226     -11.087  16.368  23.029  1.00  0.00           H  
ATOM   3400 2HB  LYS A 226      -9.527  16.021  22.294  1.00  0.00           H  
ATOM   3401 1HG  LYS A 226     -10.582  17.734  21.021  1.00  0.00           H  
ATOM   3402 2HG  LYS A 226     -10.596  16.262  20.040  1.00  0.00           H  
ATOM   3403 1HD  LYS A 226     -12.962  15.868  20.725  1.00  0.00           H  
ATOM   3404 2HD  LYS A 226     -12.932  17.400  21.610  1.00  0.00           H  
ATOM   3405 1HE  LYS A 226     -12.492  18.632  19.544  1.00  0.00           H  
ATOM   3406 2HE  LYS A 226     -12.379  17.125  18.632  1.00  0.00           H  
ATOM   3407 1HZ  LYS A 226     -14.521  18.150  18.379  1.00  0.00           H  
ATOM   3408 2HZ  LYS A 226     -14.686  16.703  19.154  1.00  0.00           H  
ATOM   3409 3HZ  LYS A 226     -14.792  18.112  20.005  1.00  0.00           H  
ATOM   3410  N   LEU A 227     -12.737  14.247  23.771  1.00 36.04           N  
ATOM   3411  CA  LEU A 227     -14.114  14.086  24.240  1.00 36.92           C  
ATOM   3412  C   LEU A 227     -14.970  15.266  23.776  1.00 37.34           C  
ATOM   3413  O   LEU A 227     -14.490  16.416  23.885  1.00 37.42           O  
ATOM   3414  OXT LEU A 227     -16.065  15.072  23.325  1.00  0.00           O  
ATOM   3415  CB  LEU A 227     -14.163  13.996  25.770  1.00 36.98           C  
ATOM   3416  CG  LEU A 227     -13.739  12.695  26.453  1.00 37.00           C  
ATOM   3417  CD1 LEU A 227     -13.820  12.873  27.957  1.00 37.14           C  
ATOM   3418  CD2 LEU A 227     -14.639  11.547  26.012  1.00 37.22           C  
ATOM   3419  H   LEU A 227     -12.002  14.401  24.446  1.00  0.00           H  
ATOM   3420  HA  LEU A 227     -14.514  13.161  23.827  1.00  0.00           H  
ATOM   3421 1HB  LEU A 227     -13.522  14.773  26.184  1.00  0.00           H  
ATOM   3422 2HB  LEU A 227     -15.185  14.185  26.097  1.00  0.00           H  
ATOM   3423  HG  LEU A 227     -12.708  12.462  26.184  1.00  0.00           H  
ATOM   3424 1HD1 LEU A 227     -13.519  11.948  28.450  1.00  0.00           H  
ATOM   3425 2HD1 LEU A 227     -13.155  13.680  28.264  1.00  0.00           H  
ATOM   3426 3HD1 LEU A 227     -14.843  13.117  28.240  1.00  0.00           H  
ATOM   3427 1HD2 LEU A 227     -14.324  10.627  26.506  1.00  0.00           H  
ATOM   3428 2HD2 LEU A 227     -15.671  11.769  26.283  1.00  0.00           H  
ATOM   3429 3HD2 LEU A 227     -14.566  11.422  24.932  1.00  0.00           H  
TER                                                                             
