# Supplementary material for: A new benchmark illustrates that integration of geometric constraints inferred from enzyme reaction chemistry can increase enzyme active site modeling accuracy
Source: PLoS One. 2019 Apr 4;14(4):e0214126. doi: 10.1371/journal.pone.0214126 (PMC6448891; doi:10.1371/journal.pone.0214126)
Supplement: S1 Files — (GZ) [file pone.0214126.s008.gz › benchmark-lite/templates/2nlr/1h0b.pdb.pdb]

REMARK query_anchored_aln DTTICEPFGTTTIQGRYVVQNNRWGSTAPQCVTATDTGFRVT-ADGSAPT-GAPKSYPSVFNGCHYTNCSPGTDLPVRLDTVSAAPSSISYGFVDGAVYNASYDIWLDPTARTDGVNQTEIMIWFNRVGPIQPIGSPVGTASVGGRTWEVWSGGN-SNDVLSFVAPSAISGWSFDVMDFVRATVARGLAENDWYLTSVQAGFEPWQNGAGLAVNSFSSTVETGTPGGTDPGDPG
ATOM      1  N   ASP A   1      14.475   9.554  -1.311  1.00  0.00           N  
ATOM      2  CA  ASP A   1      14.869   9.327   0.112  1.00  0.00           C  
ATOM      3  C   ASP A   1      16.101  10.147   0.476  1.00  0.00           C  
ATOM      4  O   ASP A   1      16.824  10.632  -0.398  1.00  0.00           O  
ATOM      5  CB  ASP A   1      15.154   7.846   0.375  1.00  0.00           C  
ATOM      6  CG  ASP A   1      13.904   6.980   0.297  1.00  0.00           C  
ATOM      7  OD1 ASP A   1      12.825   7.518   0.380  1.00  0.00           O  
ATOM      8  OD2 ASP A   1      14.040   5.788   0.156  1.00  0.00           O  
ATOM      9 1H   ASP A   1      13.666   9.006  -1.525  1.00  0.00           H  
ATOM     10 2H   ASP A   1      14.267  10.522  -1.449  1.00  0.00           H  
ATOM     11 3H   ASP A   1      15.227   9.286  -1.913  1.00  0.00           H  
ATOM     12  HA  ASP A   1      14.043   9.637   0.753  1.00  0.00           H  
ATOM     13 1HB  ASP A   1      15.878   7.480  -0.353  1.00  0.00           H  
ATOM     14 2HB  ASP A   1      15.597   7.731   1.365  1.00  0.00           H  
ATOM     15  N   THR A   2      16.339  10.295   1.773  1.00  0.00           N  
ATOM     16  CA  THR A   2      17.491  11.040   2.258  1.00  0.00           C  
ATOM     17  C   THR A   2      18.120  10.255   3.403  1.00  0.00           C  
ATOM     18  O   THR A   2      17.414   9.632   4.198  1.00  0.00           O  
ATOM     19  CB  THR A   2      17.104  12.455   2.726  1.00  0.00           C  
ATOM     20  OG1 THR A   2      18.280  13.165   3.134  1.00  0.00           O  
ATOM     21  CG2 THR A   2      16.129  12.384   3.891  1.00  0.00           C  
ATOM     22  H   THR A   2      15.705   9.880   2.441  1.00  0.00           H  
ATOM     23  HA  THR A   2      18.207  11.140   1.442  1.00  0.00           H  
ATOM     24  HB  THR A   2      16.638  12.996   1.902  1.00  0.00           H  
ATOM     25  HG1 THR A   2      18.703  12.694   3.857  1.00  0.00           H  
ATOM     26 1HG2 THR A   2      15.866  13.393   4.208  1.00  0.00           H  
ATOM     27 2HG2 THR A   2      15.228  11.855   3.580  1.00  0.00           H  
ATOM     28 3HG2 THR A   2      16.593  11.853   4.721  1.00  0.00           H  
ATOM     29  N   THR A   3      19.447  10.226   3.442  1.00  0.00           N  
ATOM     30  CA  THR A   3      20.143   9.521   4.509  1.00  0.00           C  
ATOM     31  C   THR A   3      20.607  10.531   5.551  1.00  0.00           C  
ATOM     32  O   THR A   3      21.264  11.521   5.216  1.00  0.00           O  
ATOM     33  CB  THR A   3      21.344   8.720   3.973  1.00  0.00           C  
ATOM     34  OG1 THR A   3      20.886   7.738   3.034  1.00  0.00           O  
ATOM     35  CG2 THR A   3      22.073   8.024   5.112  1.00  0.00           C  
ATOM     36  H   THR A   3      19.987  10.695   2.729  1.00  0.00           H  
ATOM     37  HA  THR A   3      19.448   8.820   4.971  1.00  0.00           H  
ATOM     38  HB  THR A   3      22.034   9.394   3.466  1.00  0.00           H  
ATOM     39  HG1 THR A   3      20.539   6.979   3.509  1.00  0.00           H  
ATOM     40 1HG2 THR A   3      22.918   7.463   4.715  1.00  0.00           H  
ATOM     41 2HG2 THR A   3      22.432   8.769   5.822  1.00  0.00           H  
ATOM     42 3HG2 THR A   3      21.390   7.342   5.618  1.00  0.00           H  
ATOM     43  N   ILE A   4      20.206  10.308   6.800  1.00  0.00           N  
ATOM     44  CA  ILE A   4      20.570  11.183   7.912  1.00  0.00           C  
ATOM     45  C   ILE A   4      21.591  10.470   8.784  1.00  0.00           C  
ATOM     46  O   ILE A   4      21.337   9.369   9.266  1.00  0.00           O  
ATOM     47  CB  ILE A   4      19.341  11.574   8.753  1.00  0.00           C  
ATOM     48  CG1 ILE A   4      18.325  12.332   7.893  1.00  0.00           C  
ATOM     49  CG2 ILE A   4      19.761  12.413   9.950  1.00  0.00           C  
ATOM     50  CD1 ILE A   4      16.993  12.552   8.573  1.00  0.00           C  
ATOM     51  H   ILE A   4      19.627   9.500   6.979  1.00  0.00           H  
ATOM     52  HA  ILE A   4      21.006  12.095   7.506  1.00  0.00           H  
ATOM     53  HB  ILE A   4      18.842  10.674   9.109  1.00  0.00           H  
ATOM     54 1HG1 ILE A   4      18.734  13.304   7.620  1.00  0.00           H  
ATOM     55 2HG1 ILE A   4      18.148  11.781   6.969  1.00  0.00           H  
ATOM     56 1HG2 ILE A   4      18.880  12.682  10.533  1.00  0.00           H  
ATOM     57 2HG2 ILE A   4      20.447  11.841  10.572  1.00  0.00           H  
ATOM     58 3HG2 ILE A   4      20.256  13.320   9.603  1.00  0.00           H  
ATOM     59 1HD1 ILE A   4      16.327  13.094   7.902  1.00  0.00           H  
ATOM     60 2HD1 ILE A   4      16.549  11.588   8.824  1.00  0.00           H  
ATOM     61 3HD1 ILE A   4      17.141  13.132   9.483  1.00  0.00           H  
ATOM     62  N   CYS A   5      22.735  11.110   9.004  1.00  0.00           N  
ATOM     63  CA  CYS A   5      23.790  10.515   9.817  1.00  0.00           C  
ATOM     64  C   CYS A   5      24.188  11.373  11.016  1.00  0.00           C  
ATOM     65  O   CYS A   5      24.985  10.942  11.847  1.00  0.00           O  
ATOM     66  CB  CYS A   5      25.030  10.263   8.959  1.00  0.00           C  
ATOM     67  SG  CYS A   5      25.848  11.770   8.382  1.00  0.00           S  
ATOM     68  H   CYS A   5      22.880  12.025   8.603  1.00  0.00           H  
ATOM     69  HA  CYS A   5      23.431   9.562  10.207  1.00  0.00           H  
ATOM     70 1HB  CYS A   5      25.756   9.683   9.529  1.00  0.00           H  
ATOM     71 2HB  CYS A   5      24.754   9.673   8.085  1.00  0.00           H  
ATOM     72  HG  CYS A   5      26.109  12.257   9.591  1.00  0.00           H  
ATOM     73  N   GLU A   6      23.639  12.582  11.103  1.00  0.00           N  
ATOM     74  CA  GLU A   6      23.946  13.457  12.222  1.00  0.00           C  
ATOM     75  C   GLU A   6      23.369  12.906  13.514  1.00  0.00           C  
ATOM     76  O   GLU A   6      22.311  12.283  13.499  1.00  0.00           O  
ATOM     77  CB  GLU A   6      23.402  14.864  11.966  1.00  0.00           C  
ATOM     78  CG  GLU A   6      24.080  15.602  10.820  1.00  0.00           C  
ATOM     79  CD  GLU A   6      23.545  16.992  10.621  1.00  0.00           C  
ATOM     80  OE1 GLU A   6      22.594  17.342  11.278  1.00  0.00           O  
ATOM     81  OE2 GLU A   6      24.088  17.706   9.810  1.00  0.00           O  
ATOM     82  H   GLU A   6      23.001  12.903  10.388  1.00  0.00           H  
ATOM     83  HA  GLU A   6      25.030  13.516  12.328  1.00  0.00           H  
ATOM     84 1HB  GLU A   6      22.337  14.808  11.744  1.00  0.00           H  
ATOM     85 2HB  GLU A   6      23.517  15.468  12.867  1.00  0.00           H  
ATOM     86 1HG  GLU A   6      25.149  15.662  11.022  1.00  0.00           H  
ATOM     87 2HG  GLU A   6      23.944  15.030   9.903  1.00  0.00           H  
ATOM     88  N   PRO A   7      24.057  13.136  14.629  1.00  0.00           N  
ATOM     89  CA  PRO A   7      23.616  12.637  15.934  1.00  0.00           C  
ATOM     90  C   PRO A   7      22.196  13.050  16.318  1.00  0.00           C  
ATOM     91  O   PRO A   7      21.429  12.244  16.858  1.00  0.00           O  
ATOM     92  CB  PRO A   7      24.645  13.259  16.883  1.00  0.00           C  
ATOM     93  CG  PRO A   7      25.211  14.401  16.111  1.00  0.00           C  
ATOM     94  CD  PRO A   7      25.176  13.939  14.679  1.00  0.00           C  
ATOM     95  HA  PRO A   7      23.678  11.539  15.941  1.00  0.00           H  
ATOM     96 1HB  PRO A   7      24.153  13.576  17.815  1.00  0.00           H  
ATOM     97 2HB  PRO A   7      25.403  12.512  17.159  1.00  0.00           H  
ATOM     98 1HG  PRO A   7      24.611  15.308  16.278  1.00  0.00           H  
ATOM     99 2HG  PRO A   7      26.230  14.626  16.458  1.00  0.00           H  
ATOM    100 1HD  PRO A   7      25.060  14.808  14.015  1.00  0.00           H  
ATOM    101 2HD  PRO A   7      26.102  13.393  14.446  1.00  0.00           H  
ATOM    102  N   PHE A   8      21.855  14.303  16.039  1.00  0.00           N  
ATOM    103  CA  PHE A   8      20.535  14.835  16.363  1.00  0.00           C  
ATOM    104  C   PHE A   8      19.758  15.214  15.104  1.00  0.00           C  
ATOM    105  O   PHE A   8      18.876  16.071  15.151  1.00  0.00           O  
ATOM    106  CB  PHE A   8      20.664  16.057  17.274  1.00  0.00           C  
ATOM    107  CG  PHE A   8      21.285  15.755  18.608  1.00  0.00           C  
ATOM    108  CD1 PHE A   8      22.639  15.966  18.822  1.00  0.00           C  
ATOM    109  CD2 PHE A   8      20.518  15.260  19.651  1.00  0.00           C  
ATOM    110  CE1 PHE A   8      23.212  15.688  20.049  1.00  0.00           C  
ATOM    111  CE2 PHE A   8      21.087  14.983  20.879  1.00  0.00           C  
ATOM    112  CZ  PHE A   8      22.436  15.198  21.078  1.00  0.00           C  
ATOM    113  H   PHE A   8      22.531  14.904  15.589  1.00  0.00           H  
ATOM    114  HA  PHE A   8      19.971  14.064  16.889  1.00  0.00           H  
ATOM    115 1HB  PHE A   8      21.270  16.816  16.781  1.00  0.00           H  
ATOM    116 2HB  PHE A   8      19.679  16.487  17.447  1.00  0.00           H  
ATOM    117  HD1 PHE A   8      23.253  16.355  18.009  1.00  0.00           H  
ATOM    118  HD2 PHE A   8      19.452  15.091  19.494  1.00  0.00           H  
ATOM    119  HE1 PHE A   8      24.277  15.858  20.203  1.00  0.00           H  
ATOM    120  HE2 PHE A   8      20.472  14.595  21.691  1.00  0.00           H  
ATOM    121  HZ  PHE A   8      22.887  14.978  22.044  1.00  0.00           H  
ATOM    122  N   GLY A   9      20.089  14.572  13.985  1.00  0.00           N  
ATOM    123  CA  GLY A   9      19.439  14.848  12.704  1.00  0.00           C  
ATOM    124  C   GLY A   9      17.947  14.518  12.725  1.00  0.00           C  
ATOM    125  O   GLY A   9      17.505  13.624  13.451  1.00  0.00           O  
ATOM    126  H   GLY A   9      20.815  13.871  14.027  1.00  0.00           H  
ATOM    127 1HA  GLY A   9      19.568  15.900  12.450  1.00  0.00           H  
ATOM    128 2HA  GLY A   9      19.921  14.267  11.919  1.00  0.00           H  
ATOM    129  N   THR A  10      17.185  15.229  11.900  1.00  0.00           N  
ATOM    130  CA  THR A  10      15.748  15.026  11.830  1.00  0.00           C  
ATOM    131  C   THR A  10      15.177  15.524  10.514  1.00  0.00           C  
ATOM    132  O   THR A  10      15.833  16.260   9.771  1.00  0.00           O  
ATOM    133  CB  THR A  10      15.034  15.729  13.000  1.00  0.00           C  
ATOM    134  OG1 THR A  10      13.652  15.348  13.018  1.00  0.00           O  
ATOM    135  CG2 THR A  10      15.138  17.239  12.858  1.00  0.00           C  
ATOM    136  H   THR A  10      17.613  15.926  11.308  1.00  0.00           H  
ATOM    137  HA  THR A  10      15.546  13.957  11.896  1.00  0.00           H  
ATOM    138  HB  THR A  10      15.493  15.425  13.941  1.00  0.00           H  
ATOM    139  HG1 THR A  10      13.576  14.413  12.813  1.00  0.00           H  
ATOM    140 1HG2 THR A  10      14.629  17.719  13.694  1.00  0.00           H  
ATOM    141 2HG2 THR A  10      16.188  17.533  12.856  1.00  0.00           H  
ATOM    142 3HG2 THR A  10      14.673  17.550  11.924  1.00  0.00           H  
ATOM    143  N   THR A  11      13.956  15.089  10.225  1.00  0.00           N  
ATOM    144  CA  THR A  11      13.240  15.500   9.026  1.00  0.00           C  
ATOM    145  C   THR A  11      11.751  15.438   9.299  1.00  0.00           C  
ATOM    146  O   THR A  11      11.260  14.468   9.884  1.00  0.00           O  
ATOM    147  CB  THR A  11      13.594  14.616   7.816  1.00  0.00           C  
ATOM    148  OG1 THR A  11      12.897  15.088   6.656  1.00  0.00           O  
ATOM    149  CG2 THR A  11      13.209  13.169   8.081  1.00  0.00           C  
ATOM    150  H   THR A  11      13.513  14.448  10.867  1.00  0.00           H  
ATOM    151  HA  THR A  11      13.523  16.526   8.788  1.00  0.00           H  
ATOM    152  HB  THR A  11      14.666  14.672   7.626  1.00  0.00           H  
ATOM    153  HG1 THR A  11      12.859  14.388   5.999  1.00  0.00           H  
ATOM    154 1HG2 THR A  11      13.467  12.559   7.216  1.00  0.00           H  
ATOM    155 2HG2 THR A  11      13.747  12.804   8.956  1.00  0.00           H  
ATOM    156 3HG2 THR A  11      12.137  13.106   8.262  1.00  0.00           H  
ATOM    157  N   THR A  12      11.040  16.493   8.916  1.00  0.00           N  
ATOM    158  CA  THR A  12       9.595  16.500   9.055  1.00  0.00           C  
ATOM    159  C   THR A  12       9.112  15.678   7.870  1.00  0.00           C  
ATOM    160  O   THR A  12       9.685  15.759   6.778  1.00  0.00           O  
ATOM    161  CB  THR A  12       8.994  17.918   9.043  1.00  0.00           C  
ATOM    162  OG1 THR A  12       9.518  18.672  10.143  1.00  0.00           O  
ATOM    163  CG2 THR A  12       7.478  17.855   9.153  1.00  0.00           C  
ATOM    164  H   THR A  12      11.500  17.302   8.524  1.00  0.00           H  
ATOM    165  HA  THR A  12       9.337  16.046  10.012  1.00  0.00           H  
ATOM    166  HB  THR A  12       9.264  18.420   8.114  1.00  0.00           H  
ATOM    167  HG1 THR A  12       9.048  18.434  10.946  1.00  0.00           H  
ATOM    168 1HG2 THR A  12       7.070  18.865   9.143  1.00  0.00           H  
ATOM    169 2HG2 THR A  12       7.075  17.292   8.312  1.00  0.00           H  
ATOM    170 3HG2 THR A  12       7.201  17.362  10.085  1.00  0.00           H  
ATOM    171  N   ILE A  13       8.091  14.857   8.085  1.00  0.00           N  
ATOM    172  CA  ILE A  13       7.568  14.004   7.023  1.00  0.00           C  
ATOM    173  C   ILE A  13       6.049  14.054   6.972  1.00  0.00           C  
ATOM    174  O   ILE A  13       5.410  14.624   7.858  1.00  0.00           O  
ATOM    175  CB  ILE A  13       8.026  12.546   7.213  1.00  0.00           C  
ATOM    176  CG1 ILE A  13       7.491  11.986   8.533  1.00  0.00           C  
ATOM    177  CG2 ILE A  13       9.544  12.456   7.168  1.00  0.00           C  
ATOM    178  CD1 ILE A  13       7.726  10.503   8.707  1.00  0.00           C  
ATOM    179  H   ILE A  13       7.666  14.820   9.000  1.00  0.00           H  
ATOM    180  HA  ILE A  13       7.952  14.364   6.069  1.00  0.00           H  
ATOM    181  HB  ILE A  13       7.611  11.928   6.417  1.00  0.00           H  
ATOM    182 1HG1 ILE A  13       7.963  12.506   9.366  1.00  0.00           H  
ATOM    183 2HG1 ILE A  13       6.419  12.171   8.599  1.00  0.00           H  
ATOM    184 1HG2 ILE A  13       9.850  11.419   7.304  1.00  0.00           H  
ATOM    185 2HG2 ILE A  13       9.901  12.816   6.204  1.00  0.00           H  
ATOM    186 3HG2 ILE A  13       9.968  13.067   7.964  1.00  0.00           H  
ATOM    187 1HD1 ILE A  13       7.319  10.180   9.665  1.00  0.00           H  
ATOM    188 2HD1 ILE A  13       7.231   9.959   7.901  1.00  0.00           H  
ATOM    189 3HD1 ILE A  13       8.795  10.298   8.680  1.00  0.00           H  
ATOM    190  N   GLN A  14       5.482  13.454   5.927  1.00  0.00           N  
ATOM    191  CA  GLN A  14       4.035  13.397   5.741  1.00  0.00           C  
ATOM    192  C   GLN A  14       3.374  14.764   5.892  1.00  0.00           C  
ATOM    193  O   GLN A  14       2.416  14.921   6.650  1.00  0.00           O  
ATOM    194  CB  GLN A  14       3.414  12.412   6.736  1.00  0.00           C  
ATOM    195  CG  GLN A  14       3.908  10.983   6.587  1.00  0.00           C  
ATOM    196  CD  GLN A  14       3.238  10.035   7.563  1.00  0.00           C  
ATOM    197  OE1 GLN A  14       2.060  10.193   7.894  1.00  0.00           O  
ATOM    198  NE2 GLN A  14       3.986   9.042   8.030  1.00  0.00           N  
ATOM    199  H   GLN A  14       6.084  13.023   5.240  1.00  0.00           H  
ATOM    200  HA  GLN A  14       3.830  13.050   4.728  1.00  0.00           H  
ATOM    201 1HB  GLN A  14       3.630  12.738   7.753  1.00  0.00           H  
ATOM    202 2HB  GLN A  14       2.331  12.408   6.615  1.00  0.00           H  
ATOM    203 1HG  GLN A  14       3.695  10.639   5.575  1.00  0.00           H  
ATOM    204 2HG  GLN A  14       4.982  10.960   6.771  1.00  0.00           H  
ATOM    205 1HE2 GLN A  14       3.598   8.384   8.677  1.00  0.00           H  
ATOM    206 2HE2 GLN A  14       4.937   8.951   7.735  1.00  0.00           H  
ATOM    207  N   GLY A  15       3.919  15.755   5.193  1.00  0.00           N  
ATOM    208  CA  GLY A  15       3.374  17.101   5.243  1.00  0.00           C  
ATOM    209  C   GLY A  15       3.522  17.771   6.594  1.00  0.00           C  
ATOM    210  O   GLY A  15       2.806  18.727   6.897  1.00  0.00           O  
ATOM    211  H   GLY A  15       4.727  15.573   4.615  1.00  0.00           H  
ATOM    212 1HA  GLY A  15       3.869  17.722   4.496  1.00  0.00           H  
ATOM    213 2HA  GLY A  15       2.315  17.074   4.988  1.00  0.00           H  
ATOM    214  N   ARG A  16       3.061  16.171   9.506  1.00  0.00           N  
ATOM    215  CA  ARG A  16       2.267  15.493  10.532  1.00  0.00           C  
ATOM    216  C   ARG A  16       3.138  14.697  11.499  1.00  0.00           C  
ATOM    217  O   ARG A  16       2.807  14.570  12.679  1.00  0.00           O  
ATOM    218  CB  ARG A  16       1.256  14.556   9.887  1.00  0.00           C  
ATOM    219  CG  ARG A  16       0.159  15.248   9.093  1.00  0.00           C  
ATOM    220  CD  ARG A  16      -0.786  14.270   8.496  1.00  0.00           C  
ATOM    221  NE  ARG A  16      -0.155  13.468   7.460  1.00  0.00           N  
ATOM    222  CZ  ARG A  16      -0.713  12.386   6.883  1.00  0.00           C  
ATOM    223  NH1 ARG A  16      -1.912  11.991   7.250  1.00  0.00           N  
ATOM    224  NH2 ARG A  16      -0.056  11.723   5.948  1.00  0.00           N  
ATOM    225  H   ARG A  16       4.056  16.279   9.645  1.00  0.00           H  
ATOM    226  HA  ARG A  16       1.728  16.247  11.107  1.00  0.00           H  
ATOM    227 1HB  ARG A  16       1.771  13.874   9.213  1.00  0.00           H  
ATOM    228 2HB  ARG A  16       0.775  13.954  10.658  1.00  0.00           H  
ATOM    229 1HG  ARG A  16      -0.403  15.911   9.750  1.00  0.00           H  
ATOM    230 2HG  ARG A  16       0.606  15.830   8.286  1.00  0.00           H  
ATOM    231 1HD  ARG A  16      -1.152  13.598   9.271  1.00  0.00           H  
ATOM    232 2HD  ARG A  16      -1.626  14.802   8.050  1.00  0.00           H  
ATOM    233  HE  ARG A  16       0.769  13.741   7.152  1.00  0.00           H  
ATOM    234 1HH1 ARG A  16      -2.415  12.498   7.965  1.00  0.00           H  
ATOM    235 2HH1 ARG A  16      -2.331  11.181   6.817  1.00  0.00           H  
ATOM    236 1HH2 ARG A  16       0.866  12.027   5.666  1.00  0.00           H  
ATOM    237 2HH2 ARG A  16      -0.475  10.913   5.516  1.00  0.00           H  
ATOM    238  N   TYR A  17       4.237  14.145  10.990  1.00  0.00           N  
ATOM    239  CA  TYR A  17       5.159  13.363  11.815  1.00  0.00           C  
ATOM    240  C   TYR A  17       6.582  13.879  11.645  1.00  0.00           C  
ATOM    241  O   TYR A  17       6.856  14.681  10.763  1.00  0.00           O  
ATOM    242  CB  TYR A  17       5.083  11.877  11.458  1.00  0.00           C  
ATOM    243  CG  TYR A  17       3.723  11.260  11.701  1.00  0.00           C  
ATOM    244  CD1 TYR A  17       2.794  11.201  10.672  1.00  0.00           C  
ATOM    245  CD2 TYR A  17       3.405  10.752  12.952  1.00  0.00           C  
ATOM    246  CE1 TYR A  17       1.553  10.638  10.894  1.00  0.00           C  
ATOM    247  CE2 TYR A  17       2.164  10.189  13.173  1.00  0.00           C  
ATOM    248  CZ  TYR A  17       1.240  10.131  12.150  1.00  0.00           C  
ATOM    249  OH  TYR A  17       0.003   9.570  12.371  1.00  0.00           O  
ATOM    250  H   TYR A  17       4.440  14.269  10.008  1.00  0.00           H  
ATOM    251  HA  TYR A  17       4.874  13.482  12.861  1.00  0.00           H  
ATOM    252 1HB  TYR A  17       5.335  11.741  10.406  1.00  0.00           H  
ATOM    253 2HB  TYR A  17       5.816  11.324  12.044  1.00  0.00           H  
ATOM    254  HD1 TYR A  17       3.044  11.600   9.689  1.00  0.00           H  
ATOM    255  HD2 TYR A  17       4.135  10.799  13.761  1.00  0.00           H  
ATOM    256  HE1 TYR A  17       0.823  10.592  10.086  1.00  0.00           H  
ATOM    257  HE2 TYR A  17       1.913   9.791  14.157  1.00  0.00           H  
ATOM    258  HH  TYR A  17      -0.514   9.609  11.562  1.00  0.00           H  
ATOM    259  N   VAL A  18       7.485  13.417  12.502  1.00  0.00           N  
ATOM    260  CA  VAL A  18       8.881  13.824  12.427  1.00  0.00           C  
ATOM    261  C   VAL A  18       9.756  12.628  12.766  1.00  0.00           C  
ATOM    262  O   VAL A  18       9.456  11.877  13.690  1.00  0.00           O  
ATOM    263  CB  VAL A  18       9.172  14.981  13.401  1.00  0.00           C  
ATOM    264  CG1 VAL A  18      10.638  15.381  13.331  1.00  0.00           C  
ATOM    265  CG2 VAL A  18       8.274  16.166  13.080  1.00  0.00           C  
ATOM    266  H   VAL A  18       7.199  12.769  13.222  1.00  0.00           H  
ATOM    267  HA  VAL A  18       9.087  14.168  11.413  1.00  0.00           H  
ATOM    268  HB  VAL A  18       8.979  14.644  14.419  1.00  0.00           H  
ATOM    269 1HG1 VAL A  18      10.826  16.199  14.026  1.00  0.00           H  
ATOM    270 2HG1 VAL A  18      11.261  14.527  13.599  1.00  0.00           H  
ATOM    271 3HG1 VAL A  18      10.879  15.703  12.318  1.00  0.00           H  
ATOM    272 1HG2 VAL A  18       8.485  16.980  13.773  1.00  0.00           H  
ATOM    273 2HG2 VAL A  18       8.463  16.500  12.059  1.00  0.00           H  
ATOM    274 3HG2 VAL A  18       7.230  15.869  13.177  1.00  0.00           H  
ATOM    275  N   VAL A  19      10.787  12.416  11.955  1.00  0.00           N  
ATOM    276  CA  VAL A  19      11.724  11.316  12.146  1.00  0.00           C  
ATOM    277  C   VAL A  19      13.020  11.876  12.726  1.00  0.00           C  
ATOM    278  O   VAL A  19      13.535  12.883  12.240  1.00  0.00           O  
ATOM    279  CB  VAL A  19      12.009  10.597  10.814  1.00  0.00           C  
ATOM    280  CG1 VAL A  19      13.039   9.495  11.013  1.00  0.00           C  
ATOM    281  CG2 VAL A  19      10.717  10.031  10.244  1.00  0.00           C  
ATOM    282  H   VAL A  19      10.920  13.046  11.177  1.00  0.00           H  
ATOM    283  HA  VAL A  19      11.279  10.598  12.836  1.00  0.00           H  
ATOM    284  HB  VAL A  19      12.435  11.312  10.110  1.00  0.00           H  
ATOM    285 1HG1 VAL A  19      13.229   8.998  10.062  1.00  0.00           H  
ATOM    286 2HG1 VAL A  19      13.967   9.928  11.387  1.00  0.00           H  
ATOM    287 3HG1 VAL A  19      12.660   8.769  11.732  1.00  0.00           H  
ATOM    288 1HG2 VAL A  19      10.926   9.525   9.302  1.00  0.00           H  
ATOM    289 2HG2 VAL A  19      10.288   9.321  10.951  1.00  0.00           H  
ATOM    290 3HG2 VAL A  19      10.010  10.842  10.071  1.00  0.00           H  
ATOM    291  N   GLN A  20      13.539  11.221  13.760  1.00  0.00           N  
ATOM    292  CA  GLN A  20      14.762  11.665  14.418  1.00  0.00           C  
ATOM    293  C   GLN A  20      15.787  10.537  14.510  1.00  0.00           C  
ATOM    294  O   GLN A  20      15.438   9.402  14.842  1.00  0.00           O  
ATOM    295  CB  GLN A  20      14.450  12.203  15.817  1.00  0.00           C  
ATOM    296  CG  GLN A  20      15.659  12.742  16.561  1.00  0.00           C  
ATOM    297  CD  GLN A  20      15.292  13.339  17.906  1.00  0.00           C  
ATOM    298  OE1 GLN A  20      14.154  13.216  18.366  1.00  0.00           O  
ATOM    299  NE2 GLN A  20      16.256  13.992  18.546  1.00  0.00           N  
ATOM    300  H   GLN A  20      13.071  10.392  14.098  1.00  0.00           H  
ATOM    301  HA  GLN A  20      15.202  12.467  13.826  1.00  0.00           H  
ATOM    302 1HB  GLN A  20      13.715  13.004  15.743  1.00  0.00           H  
ATOM    303 2HB  GLN A  20      14.009  11.410  16.422  1.00  0.00           H  
ATOM    304 1HG  GLN A  20      16.363  11.927  16.729  1.00  0.00           H  
ATOM    305 2HG  GLN A  20      16.126  13.521  15.958  1.00  0.00           H  
ATOM    306 1HE2 GLN A  20      16.073  14.407  19.438  1.00  0.00           H  
ATOM    307 2HE2 GLN A  20      17.165  14.068  18.137  1.00  0.00           H  
ATOM    308  N   ASN A  21      17.045  10.848  14.189  1.00  0.00           N  
ATOM    309  CA  ASN A  21      18.120   9.858  14.245  1.00  0.00           C  
ATOM    310  C   ASN A  21      18.309   9.504  15.721  1.00  0.00           C  
ATOM    311  O   ASN A  21      18.507   8.340  16.072  1.00  0.00           O  
ATOM    312  CB  ASN A  21      19.402  10.378  13.621  1.00  0.00           C  
ATOM    313  CG  ASN A  21      20.472   9.325  13.538  1.00  0.00           C  
ATOM    314  OD1 ASN A  21      20.177   8.129  13.429  1.00  0.00           O  
ATOM    315  ND2 ASN A  21      21.711   9.746  13.587  1.00  0.00           N  
ATOM    316  H   ASN A  21      17.260  11.792  13.900  1.00  0.00           H  
ATOM    317  HA  ASN A  21      17.807   8.975  13.685  1.00  0.00           H  
ATOM    318 1HB  ASN A  21      19.194  10.748  12.616  1.00  0.00           H  
ATOM    319 2HB  ASN A  21      19.778  11.216  14.207  1.00  0.00           H  
ATOM    320 1HD2 ASN A  21      22.464   9.090  13.537  1.00  0.00           H  
ATOM    321 2HD2 ASN A  21      21.903  10.723  13.676  1.00  0.00           H  
ATOM    322  N   ASN A  22      18.301  10.537  16.563  1.00  0.00           N  
ATOM    323  CA  ASN A  22      18.333  10.385  18.015  1.00  0.00           C  
ATOM    324  C   ASN A  22      19.390   9.452  18.630  1.00  0.00           C  
ATOM    325  O   ASN A  22      19.047   8.507  19.344  1.00  0.00           O  
ATOM    326  CB  ASN A  22      16.956   9.943  18.476  1.00  0.00           C  
ATOM    327  CG  ASN A  22      16.771  10.086  19.961  1.00  0.00           C  
ATOM    328  OD1 ASN A  22      17.411  10.928  20.601  1.00  0.00           O  
ATOM    329  ND2 ASN A  22      15.907   9.278  20.522  1.00  0.00           N  
ATOM    330  H   ASN A  22      18.271  11.465  16.166  1.00  0.00           H  
ATOM    331  HA  ASN A  22      18.577  11.351  18.459  1.00  0.00           H  
ATOM    332 1HB  ASN A  22      16.194  10.535  17.968  1.00  0.00           H  
ATOM    333 2HB  ASN A  22      16.798   8.900  18.201  1.00  0.00           H  
ATOM    334 1HD2 ASN A  22      15.743   9.328  21.508  1.00  0.00           H  
ATOM    335 2HD2 ASN A  22      15.412   8.612  19.966  1.00  0.00           H  
ATOM    336  N   ARG A  23      20.667   9.712  18.363  1.00  0.00           N  
ATOM    337  CA  ARG A  23      21.737   8.893  18.947  1.00  0.00           C  
ATOM    338  C   ARG A  23      22.079   9.564  20.281  1.00  0.00           C  
ATOM    339  O   ARG A  23      23.132  10.189  20.435  1.00  0.00           O  
ATOM    340  CB  ARG A  23      22.963   8.822  18.049  1.00  0.00           C  
ATOM    341  CG  ARG A  23      22.762   8.053  16.752  1.00  0.00           C  
ATOM    342  CD  ARG A  23      24.023   7.952  15.973  1.00  0.00           C  
ATOM    343  NE  ARG A  23      24.437   9.240  15.441  1.00  0.00           N  
ATOM    344  CZ  ARG A  23      25.465   9.969  15.915  1.00  0.00           C  
ATOM    345  NH1 ARG A  23      26.173   9.525  16.930  1.00  0.00           N  
ATOM    346  NH2 ARG A  23      25.762  11.132  15.361  1.00  0.00           N  
ATOM    347  H   ARG A  23      20.912  10.479  17.753  1.00  0.00           H  
ATOM    348  HA  ARG A  23      21.362   7.878  19.080  1.00  0.00           H  
ATOM    349 1HB  ARG A  23      23.282   9.830  17.788  1.00  0.00           H  
ATOM    350 2HB  ARG A  23      23.783   8.349  18.589  1.00  0.00           H  
ATOM    351 1HG  ARG A  23      22.416   7.044  16.978  1.00  0.00           H  
ATOM    352 2HG  ARG A  23      22.020   8.563  16.138  1.00  0.00           H  
ATOM    353 1HD  ARG A  23      24.819   7.577  16.616  1.00  0.00           H  
ATOM    354 2HD  ARG A  23      23.880   7.268  15.138  1.00  0.00           H  
ATOM    355  HE  ARG A  23      23.915   9.615  14.659  1.00  0.00           H  
ATOM    356 1HH1 ARG A  23      25.946   8.637  17.354  1.00  0.00           H  
ATOM    357 2HH1 ARG A  23      26.944  10.072  17.286  1.00  0.00           H  
ATOM    358 1HH2 ARG A  23      25.218  11.473  14.580  1.00  0.00           H  
ATOM    359 2HH2 ARG A  23      26.533  11.678  15.716  1.00  0.00           H  
ATOM    360  N   TRP A  24      21.167   9.420  21.240  1.00  0.00           N  
ATOM    361  CA  TRP A  24      21.290  10.050  22.549  1.00  0.00           C  
ATOM    362  C   TRP A  24      22.245   9.450  23.577  1.00  0.00           C  
ATOM    363  O   TRP A  24      22.744  10.176  24.436  1.00  0.00           O  
ATOM    364  CB  TRP A  24      19.898  10.101  23.183  1.00  0.00           C  
ATOM    365  CG  TRP A  24      19.871  10.793  24.512  1.00  0.00           C  
ATOM    366  CD1 TRP A  24      19.753  12.133  24.731  1.00  0.00           C  
ATOM    367  CD2 TRP A  24      19.964  10.179  25.820  1.00  0.00           C  
ATOM    368  NE1 TRP A  24      19.767  12.395  26.079  1.00  0.00           N  
ATOM    369  CE2 TRP A  24      19.894  11.211  26.760  1.00  0.00           C  
ATOM    370  CE3 TRP A  24      20.099   8.857  26.262  1.00  0.00           C  
ATOM    371  CZ2 TRP A  24      19.955  10.966  28.123  1.00  0.00           C  
ATOM    372  CZ3 TRP A  24      20.159   8.612  27.628  1.00  0.00           C  
ATOM    373  CH2 TRP A  24      20.088   9.640  28.535  1.00  0.00           C  
ATOM    374  H   TRP A  24      20.358   8.848  21.043  1.00  0.00           H  
ATOM    375  HA  TRP A  24      21.671  11.062  22.411  1.00  0.00           H  
ATOM    376 1HB  TRP A  24      19.212  10.620  22.512  1.00  0.00           H  
ATOM    377 2HB  TRP A  24      19.522   9.087  23.316  1.00  0.00           H  
ATOM    378  HD1 TRP A  24      19.660  12.886  23.951  1.00  0.00           H  
ATOM    379  HE1 TRP A  24      19.696  13.309  26.501  1.00  0.00           H  
ATOM    380  HE3 TRP A  24      20.152   8.037  25.547  1.00  0.00           H  
ATOM    381  HZ2 TRP A  24      19.901  11.769  28.859  1.00  0.00           H  
ATOM    382  HZ3 TRP A  24      20.264   7.580  27.964  1.00  0.00           H  
ATOM    383  HH2 TRP A  24      20.138   9.412  29.600  1.00  0.00           H  
ATOM    384  N   GLY A  25      22.488   8.143  23.508  1.00  0.00           N  
ATOM    385  CA  GLY A  25      23.346   7.517  24.502  1.00  0.00           C  
ATOM    386  C   GLY A  25      24.732   7.044  24.112  1.00  0.00           C  
ATOM    387  O   GLY A  25      25.377   6.345  24.895  1.00  0.00           O  
ATOM    388  H   GLY A  25      22.087   7.574  22.776  1.00  0.00           H  
ATOM    389 1HA  GLY A  25      23.505   8.206  25.331  1.00  0.00           H  
ATOM    390 2HA  GLY A  25      22.850   6.636  24.907  1.00  0.00           H  
ATOM    391  N   SER A  26      25.205   7.419  22.927  1.00  0.00           N  
ATOM    392  CA  SER A  26      26.528   6.998  22.480  1.00  0.00           C  
ATOM    393  C   SER A  26      27.088   7.935  21.423  1.00  0.00           C  
ATOM    394  O   SER A  26      26.396   8.841  20.954  1.00  0.00           O  
ATOM    395  CB  SER A  26      26.466   5.587  21.929  1.00  0.00           C  
ATOM    396  OG  SER A  26      27.746   5.118  21.605  1.00  0.00           O  
ATOM    397  H   SER A  26      24.645   8.004  22.323  1.00  0.00           H  
ATOM    398  HA  SER A  26      27.204   7.013  23.336  1.00  0.00           H  
ATOM    399 1HB  SER A  26      26.011   4.927  22.668  1.00  0.00           H  
ATOM    400 2HB  SER A  26      25.834   5.570  21.042  1.00  0.00           H  
ATOM    401  HG  SER A  26      28.143   4.836  22.432  1.00  0.00           H  
ATOM    402  N   THR A  27      28.353   7.719  21.070  1.00  0.00           N  
ATOM    403  CA  THR A  27      29.041   8.527  20.067  1.00  0.00           C  
ATOM    404  C   THR A  27      29.301   7.726  18.790  1.00  0.00           C  
ATOM    405  O   THR A  27      29.858   8.247  17.823  1.00  0.00           O  
ATOM    406  CB  THR A  27      30.372   9.073  20.616  1.00  0.00           C  
ATOM    407  OG1 THR A  27      31.226   7.980  20.980  1.00  0.00           O  
ATOM    408  CG2 THR A  27      30.127   9.948  21.836  1.00  0.00           C  
ATOM    409  H   THR A  27      28.851   6.963  21.519  1.00  0.00           H  
ATOM    410  HA  THR A  27      28.404   9.373  19.807  1.00  0.00           H  
ATOM    411  HB  THR A  27      30.869   9.663  19.846  1.00  0.00           H  
ATOM    412  HG1 THR A  27      31.150   7.283  20.324  1.00  0.00           H  
ATOM    413 1HG2 THR A  27      31.079  10.325  22.210  1.00  0.00           H  
ATOM    414 2HG2 THR A  27      29.488  10.786  21.560  1.00  0.00           H  
ATOM    415 3HG2 THR A  27      29.640   9.360  22.613  1.00  0.00           H  
ATOM    416  N   ALA A  28      28.883   6.462  18.791  1.00  0.00           N  
ATOM    417  CA  ALA A  28      29.065   5.577  17.640  1.00  0.00           C  
ATOM    418  C   ALA A  28      28.156   6.000  16.484  1.00  0.00           C  
ATOM    419  O   ALA A  28      27.061   6.518  16.701  1.00  0.00           O  
ATOM    420  CB  ALA A  28      28.792   4.132  18.031  1.00  0.00           C  
ATOM    421  H   ALA A  28      28.425   6.106  19.618  1.00  0.00           H  
ATOM    422  HA  ALA A  28      30.100   5.662  17.307  1.00  0.00           H  
ATOM    423 1HB  ALA A  28      28.933   3.488  17.162  1.00  0.00           H  
ATOM    424 2HB  ALA A  28      29.482   3.832  18.820  1.00  0.00           H  
ATOM    425 3HB  ALA A  28      27.769   4.039  18.389  1.00  0.00           H  
ATOM    426  N   PRO A  29      28.623   5.779  15.259  1.00  0.00           N  
ATOM    427  CA  PRO A  29      27.889   6.177  14.063  1.00  0.00           C  
ATOM    428  C   PRO A  29      26.580   5.449  13.791  1.00  0.00           C  
ATOM    429  O   PRO A  29      26.438   4.252  14.059  1.00  0.00           O  
ATOM    430  CB  PRO A  29      28.911   5.876  12.962  1.00  0.00           C  
ATOM    431  CG  PRO A  29      29.788   4.826  13.553  1.00  0.00           C  
ATOM    432  CD  PRO A  29      29.835   5.161  15.020  1.00  0.00           C  
ATOM    433  HA  PRO A  29      27.659   7.251  14.120  1.00  0.00           H  
ATOM    434 1HB  PRO A  29      28.394   5.538  12.051  1.00  0.00           H  
ATOM    435 2HB  PRO A  29      29.460   6.792  12.698  1.00  0.00           H  
ATOM    436 1HG  PRO A  29      29.369   3.828  13.360  1.00  0.00           H  
ATOM    437 2HG  PRO A  29      30.781   4.851  13.081  1.00  0.00           H  
ATOM    438 1HD  PRO A  29      29.924   4.234  15.606  1.00  0.00           H  
ATOM    439 2HD  PRO A  29      30.687   5.828  15.218  1.00  0.00           H  
ATOM    440  N   GLN A  30      25.633   6.196  13.234  1.00  0.00           N  
ATOM    441  CA  GLN A  30      24.331   5.660  12.877  1.00  0.00           C  
ATOM    442  C   GLN A  30      23.702   6.510  11.784  1.00  0.00           C  
ATOM    443  O   GLN A  30      23.728   7.744  11.849  1.00  0.00           O  
ATOM    444  CB  GLN A  30      23.413   5.602  14.101  1.00  0.00           C  
ATOM    445  CG  GLN A  30      22.054   4.979  13.830  1.00  0.00           C  
ATOM    446  CD  GLN A  30      21.207   4.870  15.084  1.00  0.00           C  
ATOM    447  OE1 GLN A  30      20.782   5.880  15.653  1.00  0.00           O  
ATOM    448  NE2 GLN A  30      20.957   3.642  15.523  1.00  0.00           N  
ATOM    449  H   GLN A  30      25.830   7.170  13.054  1.00  0.00           H  
ATOM    450  HA  GLN A  30      24.466   4.647  12.498  1.00  0.00           H  
ATOM    451 1HB  GLN A  30      23.895   5.028  14.891  1.00  0.00           H  
ATOM    452 2HB  GLN A  30      23.250   6.611  14.481  1.00  0.00           H  
ATOM    453 1HG  GLN A  30      21.519   5.597  13.109  1.00  0.00           H  
ATOM    454 2HG  GLN A  30      22.199   3.976  13.428  1.00  0.00           H  
ATOM    455 1HE2 GLN A  30      20.404   3.508  16.347  1.00  0.00           H  
ATOM    456 2HE2 GLN A  30      21.321   2.851  15.032  1.00  0.00           H  
ATOM    457  N   CYS A  31      23.147   5.842  10.780  1.00  0.00           N  
ATOM    458  CA  CYS A  31      22.468   6.521   9.685  1.00  0.00           C  
ATOM    459  C   CYS A  31      21.149   5.815   9.412  1.00  0.00           C  
ATOM    460  O   CYS A  31      21.038   4.604   9.575  1.00  0.00           O  
ATOM    461  CB  CYS A  31      23.325   6.527   8.419  1.00  0.00           C  
ATOM    462  SG  CYS A  31      24.906   7.388   8.601  1.00  0.00           S  
ATOM    463  H   CYS A  31      23.198   4.833  10.777  1.00  0.00           H  
ATOM    464  HA  CYS A  31      22.286   7.555   9.979  1.00  0.00           H  
ATOM    465 1HB  CYS A  31      23.534   5.500   8.116  1.00  0.00           H  
ATOM    466 2HB  CYS A  31      22.774   7.002   7.608  1.00  0.00           H  
ATOM    467  HG  CYS A  31      25.322   7.178   7.357  1.00  0.00           H  
ATOM    468  N   VAL A  32      20.146   6.594   9.032  1.00  0.00           N  
ATOM    469  CA  VAL A  32      18.848   6.056   8.673  1.00  0.00           C  
ATOM    470  C   VAL A  32      18.488   6.694   7.337  1.00  0.00           C  
ATOM    471  O   VAL A  32      18.836   7.851   7.081  1.00  0.00           O  
ATOM    472  CB  VAL A  32      17.784   6.381   9.738  1.00  0.00           C  
ATOM    473  CG1 VAL A  32      18.141   5.727  11.064  1.00  0.00           C  
ATOM    474  CG2 VAL A  32      17.654   7.888   9.897  1.00  0.00           C  
ATOM    475  H   VAL A  32      20.293   7.592   8.992  1.00  0.00           H  
ATOM    476  HA  VAL A  32      18.932   4.971   8.598  1.00  0.00           H  
ATOM    477  HB  VAL A  32      16.827   5.964   9.422  1.00  0.00           H  
ATOM    478 1HG1 VAL A  32      17.378   5.966  11.806  1.00  0.00           H  
ATOM    479 2HG1 VAL A  32      18.193   4.646  10.935  1.00  0.00           H  
ATOM    480 3HG1 VAL A  32      19.106   6.100  11.406  1.00  0.00           H  
ATOM    481 1HG2 VAL A  32      16.899   8.110  10.651  1.00  0.00           H  
ATOM    482 2HG2 VAL A  32      18.612   8.305  10.208  1.00  0.00           H  
ATOM    483 3HG2 VAL A  32      17.357   8.330   8.946  1.00  0.00           H  
ATOM    484  N   THR A  33      17.861   5.910   6.467  1.00  0.00           N  
ATOM    485  CA  THR A  33      17.435   6.385   5.154  1.00  0.00           C  
ATOM    486  C   THR A  33      15.925   6.572   5.260  1.00  0.00           C  
ATOM    487  O   THR A  33      15.185   5.609   5.470  1.00  0.00           O  
ATOM    488  CB  THR A  33      17.794   5.405   4.022  1.00  0.00           C  
ATOM    489  OG1 THR A  33      19.216   5.233   3.968  1.00  0.00           O  
ATOM    490  CG2 THR A  33      17.300   5.932   2.683  1.00  0.00           C  
ATOM    491  H   THR A  33      17.675   4.952   6.728  1.00  0.00           H  
ATOM    492  HA  THR A  33      17.942   7.328   4.946  1.00  0.00           H  
ATOM    493  HB  THR A  33      17.332   4.438   4.218  1.00  0.00           H  
ATOM    494  HG1 THR A  33      19.455   4.413   4.407  1.00  0.00           H  
ATOM    495 1HG2 THR A  33      17.562   5.226   1.895  1.00  0.00           H  
ATOM    496 2HG2 THR A  33      16.217   6.053   2.717  1.00  0.00           H  
ATOM    497 3HG2 THR A  33      17.766   6.895   2.477  1.00  0.00           H  
ATOM    498  N   ALA A  34      15.481   7.814   5.092  1.00  0.00           N  
ATOM    499  CA  ALA A  34      14.075   8.170   5.247  1.00  0.00           C  
ATOM    500  C   ALA A  34      13.295   8.527   3.987  1.00  0.00           C  
ATOM    501  O   ALA A  34      13.796   9.240   3.113  1.00  0.00           O  
ATOM    502  CB  ALA A  34      13.976   9.329   6.228  1.00  0.00           C  
ATOM    503  H   ALA A  34      16.147   8.533   4.848  1.00  0.00           H  
ATOM    504  HA  ALA A  34      13.548   7.303   5.646  1.00  0.00           H  
ATOM    505 1HB  ALA A  34      12.930   9.609   6.356  1.00  0.00           H  
ATOM    506 2HB  ALA A  34      14.392   9.028   7.190  1.00  0.00           H  
ATOM    507 3HB  ALA A  34      14.534  10.181   5.842  1.00  0.00           H  
ATOM    508  N   THR A  35      12.071   8.006   3.906  1.00  0.00           N  
ATOM    509  CA  THR A  35      11.178   8.319   2.803  1.00  0.00           C  
ATOM    510  C   THR A  35      10.428   9.538   3.307  1.00  0.00           C  
ATOM    511  O   THR A  35       9.754   9.469   4.335  1.00  0.00           O  
ATOM    512  CB  THR A  35      10.219   7.168   2.447  1.00  0.00           C  
ATOM    513  OG1 THR A  35      10.977   6.016   2.053  1.00  0.00           O  
ATOM    514  CG2 THR A  35       9.295   7.576   1.310  1.00  0.00           C  
ATOM    515  H   THR A  35      11.756   7.377   4.631  1.00  0.00           H  
ATOM    516  HA  THR A  35      11.780   8.523   1.917  1.00  0.00           H  
ATOM    517  HB  THR A  35       9.620   6.910   3.320  1.00  0.00           H  
ATOM    518  HG1 THR A  35      11.722   6.293   1.514  1.00  0.00           H  
ATOM    519 1HG2 THR A  35       8.625   6.750   1.072  1.00  0.00           H  
ATOM    520 2HG2 THR A  35       8.710   8.444   1.610  1.00  0.00           H  
ATOM    521 3HG2 THR A  35       9.888   7.825   0.431  1.00  0.00           H  
ATOM    522  N   ASP A  36      10.543  10.658   2.601  1.00  0.00           N  
ATOM    523  CA  ASP A  36       9.919  11.902   3.037  1.00  0.00           C  
ATOM    524  C   ASP A  36       8.395  12.002   3.081  1.00  0.00           C  
ATOM    525  O   ASP A  36       7.857  12.725   3.914  1.00  0.00           O  
ATOM    526  CB  ASP A  36      10.434  13.031   2.140  1.00  0.00           C  
ATOM    527  CG  ASP A  36      11.890  13.384   2.410  1.00  0.00           C  
ATOM    528  OD1 ASP A  36      12.390  13.010   3.445  1.00  0.00           O  
ATOM    529  OD2 ASP A  36      12.489  14.025   1.580  1.00  0.00           O  
ATOM    530  H   ASP A  36      11.075  10.649   1.742  1.00  0.00           H  
ATOM    531  HA  ASP A  36      10.209  12.090   4.071  1.00  0.00           H  
ATOM    532 1HB  ASP A  36      10.334  12.739   1.095  1.00  0.00           H  
ATOM    533 2HB  ASP A  36       9.825  13.922   2.291  1.00  0.00           H  
ATOM    534  N   THR A  37       7.694  11.280   2.212  1.00  0.00           N  
ATOM    535  CA  THR A  37       6.233  11.353   2.200  1.00  0.00           C  
ATOM    536  C   THR A  37       5.569  10.488   3.264  1.00  0.00           C  
ATOM    537  O   THR A  37       4.510  10.835   3.780  1.00  0.00           O  
ATOM    538  CB  THR A  37       5.685  10.953   0.818  1.00  0.00           C  
ATOM    539  OG1 THR A  37       6.067   9.603   0.522  1.00  0.00           O  
ATOM    540  CG2 THR A  37       6.230  11.877  -0.260  1.00  0.00           C  
ATOM    541  H   THR A  37       8.162  10.675   1.552  1.00  0.00           H  
ATOM    542  HA  THR A  37       5.936  12.381   2.408  1.00  0.00           H  
ATOM    543  HB  THR A  37       4.597  11.015   0.826  1.00  0.00           H  
ATOM    544  HG1 THR A  37       5.490   9.250  -0.159  1.00  0.00           H  
ATOM    545 1HG2 THR A  37       5.832  11.580  -1.230  1.00  0.00           H  
ATOM    546 2HG2 THR A  37       5.932  12.903  -0.045  1.00  0.00           H  
ATOM    547 3HG2 THR A  37       7.317  11.812  -0.279  1.00  0.00           H  
ATOM    548  N   GLY A  38       8.746   6.415   6.413  1.00  0.00           N  
ATOM    549  CA  GLY A  38       9.299   5.057   6.485  1.00  0.00           C  
ATOM    550  C   GLY A  38      10.820   5.165   6.484  1.00  0.00           C  
ATOM    551  O   GLY A  38      11.385   5.941   5.711  1.00  0.00           O  
ATOM    552  H   GLY A  38       8.902   7.051   7.182  1.00  0.00           H  
ATOM    553 1HA  GLY A  38       8.937   4.564   7.388  1.00  0.00           H  
ATOM    554 2HA  GLY A  38       8.943   4.474   5.636  1.00  0.00           H  
ATOM    555  N   PHE A  39      11.490   4.400   7.339  1.00  0.00           N  
ATOM    556  CA  PHE A  39      12.946   4.475   7.376  1.00  0.00           C  
ATOM    557  C   PHE A  39      13.631   3.162   7.678  1.00  0.00           C  
ATOM    558  O   PHE A  39      13.075   2.298   8.354  1.00  0.00           O  
ATOM    559  CB  PHE A  39      13.384   5.507   8.417  1.00  0.00           C  
ATOM    560  CG  PHE A  39      12.969   5.166   9.820  1.00  0.00           C  
ATOM    561  CD1 PHE A  39      13.809   4.438  10.650  1.00  0.00           C  
ATOM    562  CD2 PHE A  39      11.738   5.571  10.313  1.00  0.00           C  
ATOM    563  CE1 PHE A  39      13.428   4.123  11.940  1.00  0.00           C  
ATOM    564  CE2 PHE A  39      11.355   5.259  11.603  1.00  0.00           C  
ATOM    565  CZ  PHE A  39      12.201   4.534  12.417  1.00  0.00           C  
ATOM    566  H   PHE A  39      11.014   3.766   7.965  1.00  0.00           H  
ATOM    567  HA  PHE A  39      13.302   4.789   6.394  1.00  0.00           H  
ATOM    568 1HB  PHE A  39      14.468   5.605   8.398  1.00  0.00           H  
ATOM    569 2HB  PHE A  39      12.962   6.479   8.165  1.00  0.00           H  
ATOM    570  HD1 PHE A  39      14.779   4.114  10.273  1.00  0.00           H  
ATOM    571  HD2 PHE A  39      11.069   6.143   9.670  1.00  0.00           H  
ATOM    572  HE1 PHE A  39      14.098   3.550  12.581  1.00  0.00           H  
ATOM    573  HE2 PHE A  39      10.385   5.584  11.978  1.00  0.00           H  
ATOM    574  HZ  PHE A  39      11.900   4.285  13.434  1.00  0.00           H  
ATOM    575  N   ARG A  40      14.824   3.003   7.117  1.00  0.00           N  
ATOM    576  CA  ARG A  40      15.639   1.816   7.353  1.00  0.00           C  
ATOM    577  C   ARG A  40      16.934   2.273   8.017  1.00  0.00           C  
ATOM    578  O   ARG A  40      17.485   3.316   7.658  1.00  0.00           O  
ATOM    579  CB  ARG A  40      15.942   1.078   6.057  1.00  0.00           C  
ATOM    580  CG  ARG A  40      16.685  -0.237   6.230  1.00  0.00           C  
ATOM    581  CD  ARG A  40      16.926  -0.907   4.926  1.00  0.00           C  
ATOM    582  NE  ARG A  40      15.683  -1.282   4.271  1.00  0.00           N  
ATOM    583  CZ  ARG A  40      15.006  -2.422   4.509  1.00  0.00           C  
ATOM    584  NH1 ARG A  40      15.463  -3.286   5.388  1.00  0.00           N  
ATOM    585  NH2 ARG A  40      13.882  -2.671   3.860  1.00  0.00           N  
ATOM    586  H   ARG A  40      15.176   3.728   6.508  1.00  0.00           H  
ATOM    587  HA  ARG A  40      15.086   1.140   8.006  1.00  0.00           H  
ATOM    588 1HB  ARG A  40      15.012   0.865   5.534  1.00  0.00           H  
ATOM    589 2HB  ARG A  40      16.545   1.714   5.409  1.00  0.00           H  
ATOM    590 1HG  ARG A  40      17.650  -0.052   6.703  1.00  0.00           H  
ATOM    591 2HG  ARG A  40      16.097  -0.909   6.856  1.00  0.00           H  
ATOM    592 1HD  ARG A  40      17.470  -0.232   4.265  1.00  0.00           H  
ATOM    593 2HD  ARG A  40      17.514  -1.811   5.084  1.00  0.00           H  
ATOM    594  HE  ARG A  40      15.300  -0.641   3.588  1.00  0.00           H  
ATOM    595 1HH1 ARG A  40      16.322  -3.095   5.884  1.00  0.00           H  
ATOM    596 2HH1 ARG A  40      14.956  -4.140   5.567  1.00  0.00           H  
ATOM    597 1HH2 ARG A  40      13.531  -2.006   3.184  1.00  0.00           H  
ATOM    598 2HH2 ARG A  40      13.375  -3.525   4.039  1.00  0.00           H  
ATOM    599  N   VAL A  41      17.392   1.527   9.017  1.00  0.00           N  
ATOM    600  CA  VAL A  41      18.652   1.860   9.666  1.00  0.00           C  
ATOM    601  C   VAL A  41      19.724   1.289   8.734  1.00  0.00           C  
ATOM    602  O   VAL A  41      19.860   0.074   8.601  1.00  0.00           O  
ATOM    603  CB  VAL A  41      18.756   1.246  11.075  1.00  0.00           C  
ATOM    604  CG1 VAL A  41      20.102   1.578  11.702  1.00  0.00           C  
ATOM    605  CG2 VAL A  41      17.615   1.750  11.945  1.00  0.00           C  
ATOM    606  H   VAL A  41      16.872   0.723   9.337  1.00  0.00           H  
ATOM    607  HA  VAL A  41      18.713   2.944   9.768  1.00  0.00           H  
ATOM    608  HB  VAL A  41      18.700   0.160  10.993  1.00  0.00           H  
ATOM    609 1HG1 VAL A  41      20.158   1.136  12.698  1.00  0.00           H  
ATOM    610 2HG1 VAL A  41      20.902   1.177  11.082  1.00  0.00           H  
ATOM    611 3HG1 VAL A  41      20.209   2.660  11.781  1.00  0.00           H  
ATOM    612 1HG2 VAL A  41      17.695   1.311  12.939  1.00  0.00           H  
ATOM    613 2HG2 VAL A  41      17.669   2.836  12.022  1.00  0.00           H  
ATOM    614 3HG2 VAL A  41      16.663   1.464  11.498  1.00  0.00           H  
ATOM    615  N   THR A  42      20.428   2.170   8.033  1.00  0.00           N  
ATOM    616  CA  THR A  42      21.452   1.741   7.078  1.00  0.00           C  
ATOM    617  C   THR A  42      22.836   1.518   7.679  1.00  0.00           C  
ATOM    618  O   THR A  42      23.670   0.816   7.096  1.00  0.00           O  
ATOM    619  CB  THR A  42      21.572   2.765   5.934  1.00  0.00           C  
ATOM    620  OG1 THR A  42      20.307   2.896   5.272  1.00  0.00           O  
ATOM    621  CG2 THR A  42      22.623   2.321   4.929  1.00  0.00           C  
ATOM    622  H   THR A  42      20.256   3.157   8.159  1.00  0.00           H  
ATOM    623  HA  THR A  42      21.153   0.780   6.659  1.00  0.00           H  
ATOM    624  HB  THR A  42      21.855   3.735   6.343  1.00  0.00           H  
ATOM    625  HG1 THR A  42      19.898   2.031   5.190  1.00  0.00           H  
ATOM    626 1HG2 THR A  42      22.694   3.057   4.128  1.00  0.00           H  
ATOM    627 2HG2 THR A  42      23.588   2.232   5.427  1.00  0.00           H  
ATOM    628 3HG2 THR A  42      22.341   1.356   4.510  1.00  0.00           H  
ATOM    629  N   ALA A  44      23.085   2.136   8.829  1.00  0.00           N  
ATOM    630  CA  ALA A  44      24.356   1.988   9.524  1.00  0.00           C  
ATOM    631  C   ALA A  44      24.136   2.152  11.021  1.00  0.00           C  
ATOM    632  O   ALA A  44      23.411   3.041  11.452  1.00  0.00           O  
ATOM    633  CB  ALA A  44      25.374   2.997   9.014  1.00  0.00           C  
ATOM    634  H   ALA A  44      22.964   2.904   8.184  1.00  0.00           H  
ATOM    635  HA  ALA A  44      24.733   0.984   9.330  1.00  0.00           H  
ATOM    636 1HB  ALA A  44      26.315   2.867   9.548  1.00  0.00           H  
ATOM    637 2HB  ALA A  44      25.538   2.842   7.947  1.00  0.00           H  
ATOM    638 3HB  ALA A  44      25.000   4.006   9.180  1.00  0.00           H  
ATOM    639  N   ASP A  45      24.753   1.273  11.805  1.00  0.00           N  
ATOM    640  CA  ASP A  45      24.643   1.319  13.259  1.00  0.00           C  
ATOM    641  C   ASP A  45      25.854   0.599  13.839  1.00  0.00           C  
ATOM    642  O   ASP A  45      25.878  -0.630  13.904  1.00  0.00           O  
ATOM    643  CB  ASP A  45      23.346   0.667  13.744  1.00  0.00           C  
ATOM    644  CG  ASP A  45      23.140   0.804  15.247  1.00  0.00           C  
ATOM    645  OD1 ASP A  45      24.032   1.280  15.908  1.00  0.00           O  
ATOM    646  OD2 ASP A  45      22.092   0.432  15.719  1.00  0.00           O  
ATOM    647  H   ASP A  45      25.315   0.551  11.377  1.00  0.00           H  
ATOM    648  HA  ASP A  45      24.636   2.363  13.573  1.00  0.00           H  
ATOM    649 1HB  ASP A  45      22.497   1.120  13.233  1.00  0.00           H  
ATOM    650 2HB  ASP A  45      23.354  -0.393  13.489  1.00  0.00           H  
ATOM    651  N   GLY A  46      26.863   1.372  14.233  1.00  0.00           N  
ATOM    652  CA  GLY A  46      28.103   0.825  14.788  1.00  0.00           C  
ATOM    653  C   GLY A  46      28.053   0.616  16.299  1.00  0.00           C  
ATOM    654  O   GLY A  46      29.089   0.370  16.922  1.00  0.00           O  
ATOM    655  H   GLY A  46      26.764   2.373  14.143  1.00  0.00           H  
ATOM    656 1HA  GLY A  46      28.323  -0.131  14.314  1.00  0.00           H  
ATOM    657 2HA  GLY A  46      28.931   1.495  14.559  1.00  0.00           H  
ATOM    658  N   SER A  47      26.863   0.703  16.887  1.00  0.00           N  
ATOM    659  CA  SER A  47      26.699   0.569  18.334  1.00  0.00           C  
ATOM    660  C   SER A  47      27.134  -0.752  18.963  1.00  0.00           C  
ATOM    661  O   SER A  47      26.911  -1.829  18.417  1.00  0.00           O  
ATOM    662  CB  SER A  47      25.240   0.803  18.676  1.00  0.00           C  
ATOM    663  OG  SER A  47      24.426  -0.182  18.102  1.00  0.00           O  
ATOM    664  H   SER A  47      26.049   0.867  16.313  1.00  0.00           H  
ATOM    665  HA  SER A  47      27.315   1.324  18.824  1.00  0.00           H  
ATOM    666 1HB  SER A  47      25.115   0.798  19.758  1.00  0.00           H  
ATOM    667 2HB  SER A  47      24.936   1.785  18.316  1.00  0.00           H  
ATOM    668  HG  SER A  47      24.050   0.212  17.312  1.00  0.00           H  
ATOM    669  N   ALA A  48      27.729  -0.629  20.146  1.00  0.00           N  
ATOM    670  CA  ALA A  48      28.211  -1.743  20.959  1.00  0.00           C  
ATOM    671  C   ALA A  48      28.317  -1.054  22.319  1.00  0.00           C  
ATOM    672  O   ALA A  48      29.412  -0.778  22.816  1.00  0.00           O  
ATOM    673  CB  ALA A  48      29.534  -2.318  20.475  1.00  0.00           C  
ATOM    674  H   ALA A  48      27.845   0.315  20.486  1.00  0.00           H  
ATOM    675  HA  ALA A  48      27.471  -2.542  20.911  1.00  0.00           H  
ATOM    676 1HB  ALA A  48      29.832  -3.141  21.125  1.00  0.00           H  
ATOM    677 2HB  ALA A  48      29.421  -2.684  19.455  1.00  0.00           H  
ATOM    678 3HB  ALA A  48      30.298  -1.543  20.499  1.00  0.00           H  
ATOM    679  N   PRO A  49      27.149  -0.761  22.892  1.00  0.00           N  
ATOM    680  CA  PRO A  49      27.022  -0.011  24.141  1.00  0.00           C  
ATOM    681  C   PRO A  49      26.806  -0.781  25.444  1.00  0.00           C  
ATOM    682  O   PRO A  49      26.415  -0.192  26.454  1.00  0.00           O  
ATOM    683  CB  PRO A  49      25.800   0.860  23.834  1.00  0.00           C  
ATOM    684  CG  PRO A  49      24.915  -0.023  23.022  1.00  0.00           C  
ATOM    685  CD  PRO A  49      25.866  -0.841  22.189  1.00  0.00           C  
ATOM    686  HA  PRO A  49      27.928   0.593  24.294  1.00  0.00           H  
ATOM    687 1HB  PRO A  49      25.329   1.191  24.771  1.00  0.00           H  
ATOM    688 2HB  PRO A  49      26.110   1.766  23.293  1.00  0.00           H  
ATOM    689 1HG  PRO A  49      24.290  -0.643  23.682  1.00  0.00           H  
ATOM    690 2HG  PRO A  49      24.230   0.583  22.412  1.00  0.00           H  
ATOM    691 1HD  PRO A  49      25.510  -1.881  22.139  1.00  0.00           H  
ATOM    692 2HD  PRO A  49      25.937  -0.407  21.181  1.00  0.00           H  
ATOM    693  N   THR A  50      27.046  -2.085  25.430  1.00  0.00           N  
ATOM    694  CA  THR A  50      26.869  -2.868  26.641  1.00  0.00           C  
ATOM    695  C   THR A  50      25.435  -2.955  27.134  1.00  0.00           C  
ATOM    696  O   THR A  50      24.524  -3.271  26.368  1.00  0.00           O  
ATOM    697  CB  THR A  50      27.748  -2.301  27.771  1.00  0.00           C  
ATOM    698  OG1 THR A  50      27.229  -1.033  28.193  1.00  0.00           O  
ATOM    699  CG2 THR A  50      29.181  -2.124  27.294  1.00  0.00           C  
ATOM    700  H   THR A  50      27.352  -2.547  24.586  1.00  0.00           H  
ATOM    701  HA  THR A  50      27.176  -3.894  26.438  1.00  0.00           H  
ATOM    702  HB  THR A  50      27.735  -2.984  28.620  1.00  0.00           H  
ATOM    703  HG1 THR A  50      27.740  -0.328  27.789  1.00  0.00           H  
ATOM    704 1HG2 THR A  50      29.788  -1.723  28.106  1.00  0.00           H  
ATOM    705 2HG2 THR A  50      29.583  -3.088  26.983  1.00  0.00           H  
ATOM    706 3HG2 THR A  50      29.202  -1.434  26.452  1.00  0.00           H  
ATOM    707  N   GLY A  52      25.236  -2.658  28.414  1.00  0.00           N  
ATOM    708  CA  GLY A  52      23.912  -2.716  29.028  1.00  0.00           C  
ATOM    709  C   GLY A  52      23.115  -1.417  28.916  1.00  0.00           C  
ATOM    710  O   GLY A  52      21.977  -1.342  29.384  1.00  0.00           O  
ATOM    711  H   GLY A  52      26.053  -2.637  29.007  1.00  0.00           H  
ATOM    712 1HA  GLY A  52      23.330  -3.513  28.564  1.00  0.00           H  
ATOM    713 2HA  GLY A  52      24.011  -2.964  30.084  1.00  0.00           H  
ATOM    714  N   ALA A  53      23.711  -0.400  28.301  1.00  0.00           N  
ATOM    715  CA  ALA A  53      23.050   0.895  28.138  1.00  0.00           C  
ATOM    716  C   ALA A  53      22.583   1.150  26.705  1.00  0.00           C  
ATOM    717  O   ALA A  53      23.264   0.782  25.749  1.00  0.00           O  
ATOM    718  CB  ALA A  53      23.983   2.011  28.585  1.00  0.00           C  
ATOM    719  H   ALA A  53      24.645  -0.525  27.937  1.00  0.00           H  
ATOM    720  HA  ALA A  53      22.158   0.901  28.765  1.00  0.00           H  
ATOM    721 1HB  ALA A  53      23.484   2.973  28.461  1.00  0.00           H  
ATOM    722 2HB  ALA A  53      24.243   1.870  29.634  1.00  0.00           H  
ATOM    723 3HB  ALA A  53      24.888   1.992  27.981  1.00  0.00           H  
ATOM    724  N   PRO A  54      21.415   1.773  26.565  1.00  0.00           N  
ATOM    725  CA  PRO A  54      20.871   2.095  25.243  1.00  0.00           C  
ATOM    726  C   PRO A  54      21.740   3.156  24.567  1.00  0.00           C  
ATOM    727  O   PRO A  54      22.109   4.153  25.186  1.00  0.00           O  
ATOM    728  CB  PRO A  54      19.467   2.622  25.556  1.00  0.00           C  
ATOM    729  CG  PRO A  54      19.566   3.112  26.961  1.00  0.00           C  
ATOM    730  CD  PRO A  54      20.564   2.190  27.610  1.00  0.00           C  
ATOM    731  HA  PRO A  54      20.818   1.176  24.640  1.00  0.00           H  
ATOM    732 1HB  PRO A  54      19.196   3.417  24.846  1.00  0.00           H  
ATOM    733 2HB  PRO A  54      18.727   1.817  25.436  1.00  0.00           H  
ATOM    734 1HG  PRO A  54      19.889   4.163  26.975  1.00  0.00           H  
ATOM    735 2HG  PRO A  54      18.579   3.076  27.446  1.00  0.00           H  
ATOM    736 1HD  PRO A  54      21.143   2.746  28.361  1.00  0.00           H  
ATOM    737 2HD  PRO A  54      20.035   1.345  28.075  1.00  0.00           H  
ATOM    738  N   LYS A  55      22.070   2.923  23.301  1.00  0.00           N  
ATOM    739  CA  LYS A  55      22.903   3.841  22.533  1.00  0.00           C  
ATOM    740  C   LYS A  55      22.102   4.879  21.756  1.00  0.00           C  
ATOM    741  O   LYS A  55      22.517   6.036  21.629  1.00  0.00           O  
ATOM    742  CB  LYS A  55      23.792   3.053  21.569  1.00  0.00           C  
ATOM    743  CG  LYS A  55      24.755   3.911  20.759  1.00  0.00           C  
ATOM    744  CD  LYS A  55      25.665   3.052  19.893  1.00  0.00           C  
ATOM    745  CE  LYS A  55      26.690   3.900  19.155  1.00  0.00           C  
ATOM    746  NZ  LYS A  55      26.052   4.811  18.167  1.00  0.00           N  
ATOM    747  H   LYS A  55      21.730   2.080  22.860  1.00  0.00           H  
ATOM    748  HA  LYS A  55      23.537   4.395  23.226  1.00  0.00           H  
ATOM    749 1HB  LYS A  55      24.381   2.326  22.129  1.00  0.00           H  
ATOM    750 2HB  LYS A  55      23.167   2.499  20.869  1.00  0.00           H  
ATOM    751 1HG  LYS A  55      24.189   4.587  20.117  1.00  0.00           H  
ATOM    752 2HG  LYS A  55      25.368   4.507  21.434  1.00  0.00           H  
ATOM    753 1HD  LYS A  55      26.187   2.328  20.520  1.00  0.00           H  
ATOM    754 2HD  LYS A  55      25.065   2.508  19.163  1.00  0.00           H  
ATOM    755 1HE  LYS A  55      27.251   4.497  19.872  1.00  0.00           H  
ATOM    756 2HE  LYS A  55      27.391   3.249  18.631  1.00  0.00           H  
ATOM    757 1HZ  LYS A  55      26.764   5.354  17.700  1.00  0.00           H  
ATOM    758 2HZ  LYS A  55      25.543   4.265  17.485  1.00  0.00           H  
ATOM    759 3HZ  LYS A  55      25.414   5.432  18.643  1.00  0.00           H  
ATOM    760  N   SER A  56      20.950   4.467  21.241  1.00  0.00           N  
ATOM    761  CA  SER A  56      20.129   5.364  20.439  1.00  0.00           C  
ATOM    762  C   SER A  56      18.697   4.880  20.329  1.00  0.00           C  
ATOM    763  O   SER A  56      18.387   3.737  20.663  1.00  0.00           O  
ATOM    764  CB  SER A  56      20.723   5.509  19.051  1.00  0.00           C  
ATOM    765  OG  SER A  56      20.630   4.306  18.338  1.00  0.00           O  
ATOM    766  H   SER A  56      20.632   3.522  21.403  1.00  0.00           H  
ATOM    767  HA  SER A  56      20.114   6.343  20.920  1.00  0.00           H  
ATOM    768 1HB  SER A  56      20.199   6.297  18.512  1.00  0.00           H  
ATOM    769 2HB  SER A  56      21.768   5.807  19.132  1.00  0.00           H  
ATOM    770  HG  SER A  56      20.509   3.617  18.995  1.00  0.00           H  
ATOM    771  N   TYR A  57      17.834   5.763  19.838  1.00  0.00           N  
ATOM    772  CA  TYR A  57      16.431   5.436  19.639  1.00  0.00           C  
ATOM    773  C   TYR A  57      15.913   6.133  18.380  1.00  0.00           C  
ATOM    774  O   TYR A  57      15.174   7.122  18.464  1.00  0.00           O  
ATOM    775  CB  TYR A  57      15.602   5.836  20.862  1.00  0.00           C  
ATOM    776  CG  TYR A  57      14.205   5.257  20.867  1.00  0.00           C  
ATOM    777  CD1 TYR A  57      14.015   3.899  20.652  1.00  0.00           C  
ATOM    778  CD2 TYR A  57      13.113   6.083  21.088  1.00  0.00           C  
ATOM    779  CE1 TYR A  57      12.739   3.371  20.658  1.00  0.00           C  
ATOM    780  CE2 TYR A  57      11.836   5.554  21.093  1.00  0.00           C  
ATOM    781  CZ  TYR A  57      11.648   4.204  20.879  1.00  0.00           C  
ATOM    782  OH  TYR A  57      10.377   3.678  20.884  1.00  0.00           O  
ATOM    783  H   TYR A  57      18.163   6.687  19.597  1.00  0.00           H  
ATOM    784  HA  TYR A  57      16.343   4.358  19.499  1.00  0.00           H  
ATOM    785 1HB  TYR A  57      16.110   5.507  21.769  1.00  0.00           H  
ATOM    786 2HB  TYR A  57      15.521   6.921  20.907  1.00  0.00           H  
ATOM    787  HD1 TYR A  57      14.873   3.250  20.479  1.00  0.00           H  
ATOM    788  HD2 TYR A  57      13.261   7.150  21.256  1.00  0.00           H  
ATOM    789  HE1 TYR A  57      12.590   2.305  20.489  1.00  0.00           H  
ATOM    790  HE2 TYR A  57      10.978   6.204  21.265  1.00  0.00           H  
ATOM    791  HH  TYR A  57      10.422   2.732  20.721  1.00  0.00           H  
ATOM    792  N   PRO A  58      16.366   5.678  17.190  1.00  0.00           N  
ATOM    793  CA  PRO A  58      15.884   6.302  15.950  1.00  0.00           C  
ATOM    794  C   PRO A  58      14.378   6.087  15.979  1.00  0.00           C  
ATOM    795  O   PRO A  58      13.913   4.980  16.259  1.00  0.00           O  
ATOM    796  CB  PRO A  58      16.573   5.525  14.824  1.00  0.00           C  
ATOM    797  CG  PRO A  58      17.807   4.980  15.457  1.00  0.00           C  
ATOM    798  CD  PRO A  58      17.385   4.631  16.860  1.00  0.00           C  
ATOM    799  HA  PRO A  58      16.198   7.356  15.930  1.00  0.00           H  
ATOM    800 1HB  PRO A  58      15.904   4.738  14.445  1.00  0.00           H  
ATOM    801 2HB  PRO A  58      16.788   6.197  13.980  1.00  0.00           H  
ATOM    802 1HG  PRO A  58      18.169   4.106  14.894  1.00  0.00           H  
ATOM    803 2HG  PRO A  58      18.611   5.730  15.431  1.00  0.00           H  
ATOM    804 1HD  PRO A  58      16.953   3.620  16.873  1.00  0.00           H  
ATOM    805 2HD  PRO A  58      18.255   4.690  17.530  1.00  0.00           H  
ATOM    806  N   SER A  59      13.616   7.145  15.728  1.00  0.00           N  
ATOM    807  CA  SER A  59      12.173   7.040  15.830  1.00  0.00           C  
ATOM    808  C   SER A  59      11.406   8.033  14.990  1.00  0.00           C  
ATOM    809  O   SER A  59      11.966   8.976  14.422  1.00  0.00           O  
ATOM    810  CB  SER A  59      11.762   7.204  17.280  1.00  0.00           C  
ATOM    811  OG  SER A  59      12.338   6.209  18.081  1.00  0.00           O  
ATOM    812  H   SER A  59      14.028   8.029  15.465  1.00  0.00           H  
ATOM    813  HA  SER A  59      11.872   6.051  15.480  1.00  0.00           H  
ATOM    814 1HB  SER A  59      12.071   8.186  17.637  1.00  0.00           H  
ATOM    815 2HB  SER A  59      10.677   7.154  17.359  1.00  0.00           H  
ATOM    816  HG  SER A  59      13.097   6.617  18.505  1.00  0.00           H  
ATOM    817  N   VAL A  60      10.106   7.790  14.913  1.00  0.00           N  
ATOM    818  CA  VAL A  60       9.187   8.669  14.213  1.00  0.00           C  
ATOM    819  C   VAL A  60       8.166   9.046  15.289  1.00  0.00           C  
ATOM    820  O   VAL A  60       7.798   8.213  16.125  1.00  0.00           O  
ATOM    821  CB  VAL A  60       8.512   7.973  13.016  1.00  0.00           C  
ATOM    822  CG1 VAL A  60       7.731   6.753  13.481  1.00  0.00           C  
ATOM    823  CG2 VAL A  60       7.601   8.954  12.293  1.00  0.00           C  
ATOM    824  H   VAL A  60       9.747   6.959  15.361  1.00  0.00           H  
ATOM    825  HA  VAL A  60       9.748   9.522  13.829  1.00  0.00           H  
ATOM    826  HB  VAL A  60       9.283   7.620  12.331  1.00  0.00           H  
ATOM    827 1HG1 VAL A  60       7.261   6.273  12.622  1.00  0.00           H  
ATOM    828 2HG1 VAL A  60       8.409   6.049  13.963  1.00  0.00           H  
ATOM    829 3HG1 VAL A  60       6.962   7.061  14.189  1.00  0.00           H  
ATOM    830 1HG2 VAL A  60       7.128   8.455  11.448  1.00  0.00           H  
ATOM    831 2HG2 VAL A  60       6.834   9.312  12.980  1.00  0.00           H  
ATOM    832 3HG2 VAL A  60       8.188   9.799  11.934  1.00  0.00           H  
ATOM    833  N   PHE A  61       7.780  10.313  15.341  1.00  0.00           N  
ATOM    834  CA  PHE A  61       6.825  10.722  16.359  1.00  0.00           C  
ATOM    835  C   PHE A  61       5.750  11.689  15.913  1.00  0.00           C  
ATOM    836  O   PHE A  61       5.834  12.310  14.850  1.00  0.00           O  
ATOM    837  CB  PHE A  61       7.580  11.350  17.532  1.00  0.00           C  
ATOM    838  CG  PHE A  61       8.282  12.632  17.185  1.00  0.00           C  
ATOM    839  CD1 PHE A  61       7.646  13.853  17.348  1.00  0.00           C  
ATOM    840  CD2 PHE A  61       9.578  12.619  16.693  1.00  0.00           C  
ATOM    841  CE1 PHE A  61       8.291  15.034  17.029  1.00  0.00           C  
ATOM    842  CE2 PHE A  61      10.226  13.797  16.375  1.00  0.00           C  
ATOM    843  CZ  PHE A  61       9.580  15.005  16.542  1.00  0.00           C  
ATOM    844  H   PHE A  61       8.132  11.002  14.692  1.00  0.00           H  
ATOM    845  HA  PHE A  61       6.290   9.837  16.707  1.00  0.00           H  
ATOM    846 1HB  PHE A  61       6.885  11.552  18.346  1.00  0.00           H  
ATOM    847 2HB  PHE A  61       8.323  10.645  17.905  1.00  0.00           H  
ATOM    848  HD1 PHE A  61       6.627  13.876  17.734  1.00  0.00           H  
ATOM    849  HD2 PHE A  61      10.088  11.664  16.560  1.00  0.00           H  
ATOM    850  HE1 PHE A  61       7.779  15.986  17.162  1.00  0.00           H  
ATOM    851  HE2 PHE A  61      11.245  13.773  15.990  1.00  0.00           H  
ATOM    852  HZ  PHE A  61      10.089  15.935  16.290  1.00  0.00           H  
ATOM    853  N   ASN A  62       4.734  11.774  16.761  1.00  0.00           N  
ATOM    854  CA  ASN A  62       3.568  12.619  16.584  1.00  0.00           C  
ATOM    855  C   ASN A  62       3.463  13.386  17.900  1.00  0.00           C  
ATOM    856  O   ASN A  62       3.486  12.789  18.973  1.00  0.00           O  
ATOM    857  CB  ASN A  62       2.315  11.822  16.273  1.00  0.00           C  
ATOM    858  CG  ASN A  62       1.129  12.700  15.981  1.00  0.00           C  
ATOM    859  OD1 ASN A  62       0.357  13.042  16.883  1.00  0.00           O  
ATOM    860  ND2 ASN A  62       0.971  13.071  14.736  1.00  0.00           N  
ATOM    861  H   ASN A  62       4.802  11.195  17.586  1.00  0.00           H  
ATOM    862  HA  ASN A  62       3.751  13.290  15.743  1.00  0.00           H  
ATOM    863 1HB  ASN A  62       2.497  11.178  15.412  1.00  0.00           H  
ATOM    864 2HB  ASN A  62       2.074  11.177  17.119  1.00  0.00           H  
ATOM    865 1HD2 ASN A  62       0.199  13.655  14.482  1.00  0.00           H  
ATOM    866 2HD2 ASN A  62       1.620  12.770  14.038  1.00  0.00           H  
ATOM    867  N   GLY A  63       3.394  14.706  17.827  1.00  0.00           N  
ATOM    868  CA  GLY A  63       3.294  15.479  19.052  1.00  0.00           C  
ATOM    869  C   GLY A  63       4.545  16.269  19.365  1.00  0.00           C  
ATOM    870  O   GLY A  63       5.263  16.686  18.454  1.00  0.00           O  
ATOM    871  H   GLY A  63       3.409  15.189  16.940  1.00  0.00           H  
ATOM    872 1HA  GLY A  63       2.455  16.171  18.978  1.00  0.00           H  
ATOM    873 2HA  GLY A  63       3.087  14.811  19.887  1.00  0.00           H  
ATOM    874  N   CYS A  64       4.821  16.433  20.659  1.00  0.00           N  
ATOM    875  CA  CYS A  64       5.961  17.211  21.134  1.00  0.00           C  
ATOM    876  C   CYS A  64       7.040  16.423  21.864  1.00  0.00           C  
ATOM    877  O   CYS A  64       6.825  15.939  22.975  1.00  0.00           O  
ATOM    878  CB  CYS A  64       5.467  18.317  22.067  1.00  0.00           C  
ATOM    879  SG  CYS A  64       6.779  19.386  22.706  1.00  0.00           S  
ATOM    880  H   CYS A  64       4.209  15.996  21.333  1.00  0.00           H  
ATOM    881  HA  CYS A  64       6.454  17.663  20.273  1.00  0.00           H  
ATOM    882 1HB  CYS A  64       4.747  18.944  21.540  1.00  0.00           H  
ATOM    883 2HB  CYS A  64       4.951  17.871  22.917  1.00  0.00           H  
ATOM    884  HG  CYS A  64       5.982  20.165  23.430  1.00  0.00           H  
ATOM    885  N   HIS A  65       8.213  16.343  21.238  1.00  0.00           N  
ATOM    886  CA  HIS A  65       9.368  15.637  21.785  1.00  0.00           C  
ATOM    887  C   HIS A  65      10.347  16.688  22.297  1.00  0.00           C  
ATOM    888  O   HIS A  65      11.002  17.365  21.506  1.00  0.00           O  
ATOM    889  CB  HIS A  65      10.036  14.743  20.735  1.00  0.00           C  
ATOM    890  CG  HIS A  65      11.187  13.947  21.268  1.00  0.00           C  
ATOM    891  ND1 HIS A  65      12.496  14.213  20.926  1.00  0.00           N  
ATOM    892  CD2 HIS A  65      11.226  12.893  22.115  1.00  0.00           C  
ATOM    893  CE1 HIS A  65      13.291  13.356  21.543  1.00  0.00           C  
ATOM    894  NE2 HIS A  65      12.545  12.544  22.269  1.00  0.00           N  
ATOM    895  H   HIS A  65       8.295  16.798  20.340  1.00  0.00           H  
ATOM    896  HA  HIS A  65       9.047  14.996  22.605  1.00  0.00           H  
ATOM    897 1HB  HIS A  65       9.301  14.049  20.327  1.00  0.00           H  
ATOM    898 2HB  HIS A  65      10.398  15.358  19.912  1.00  0.00           H  
ATOM    899  HD1 HIS A  65      12.819  14.980  20.371  1.00  0.00           H  
ATOM    900  HD2 HIS A  65      10.449  12.335  22.640  1.00  0.00           H  
ATOM    901  HE1 HIS A  65      14.371  13.401  21.403  1.00  0.00           H  
ATOM    902  N   TYR A  66      10.427  16.831  23.620  1.00  0.00           N  
ATOM    903  CA  TYR A  66      11.310  17.811  24.247  1.00  0.00           C  
ATOM    904  C   TYR A  66      11.133  19.216  23.656  1.00  0.00           C  
ATOM    905  O   TYR A  66      12.108  19.898  23.333  1.00  0.00           O  
ATOM    906  CB  TYR A  66      12.767  17.364  24.115  1.00  0.00           C  
ATOM    907  CG  TYR A  66      13.057  16.027  24.760  1.00  0.00           C  
ATOM    908  CD1 TYR A  66      14.123  15.896  25.638  1.00  0.00           C  
ATOM    909  CD2 TYR A  66      12.255  14.931  24.475  1.00  0.00           C  
ATOM    910  CE1 TYR A  66      14.387  14.675  26.228  1.00  0.00           C  
ATOM    911  CE2 TYR A  66      12.519  13.710  25.065  1.00  0.00           C  
ATOM    912  CZ  TYR A  66      13.580  13.581  25.938  1.00  0.00           C  
ATOM    913  OH  TYR A  66      13.843  12.364  26.525  1.00  0.00           O  
ATOM    914  H   TYR A  66       9.855  16.239  24.205  1.00  0.00           H  
ATOM    915  HA  TYR A  66      11.057  17.878  25.305  1.00  0.00           H  
ATOM    916 1HB  TYR A  66      13.033  17.296  23.059  1.00  0.00           H  
ATOM    917 2HB  TYR A  66      13.419  18.109  24.569  1.00  0.00           H  
ATOM    918  HD1 TYR A  66      14.753  16.758  25.862  1.00  0.00           H  
ATOM    919  HD2 TYR A  66      11.418  15.033  23.785  1.00  0.00           H  
ATOM    920  HE1 TYR A  66      15.225  14.573  26.917  1.00  0.00           H  
ATOM    921  HE2 TYR A  66      11.890  12.849  24.840  1.00  0.00           H  
ATOM    922  HH  TYR A  66      13.200  11.718  26.223  1.00  0.00           H  
ATOM    923  N   THR A  67       9.876  19.620  23.485  1.00  0.00           N  
ATOM    924  CA  THR A  67       9.580  20.944  22.954  1.00  0.00           C  
ATOM    925  C   THR A  67       9.454  21.069  21.445  1.00  0.00           C  
ATOM    926  O   THR A  67       8.927  22.071  20.955  1.00  0.00           O  
ATOM    927  CB  THR A  67      10.655  21.939  23.428  1.00  0.00           C  
ATOM    928  OG1 THR A  67      11.847  21.765  22.652  1.00  0.00           O  
ATOM    929  CG2 THR A  67      10.975  21.718  24.899  1.00  0.00           C  
ATOM    930  H   THR A  67       9.112  19.004  23.725  1.00  0.00           H  
ATOM    931  HA  THR A  67       8.608  21.260  23.334  1.00  0.00           H  
ATOM    932  HB  THR A  67      10.294  22.958  23.290  1.00  0.00           H  
ATOM    933  HG1 THR A  67      12.575  21.528  23.232  1.00  0.00           H  
ATOM    934 1HG2 THR A  67      11.737  22.430  25.216  1.00  0.00           H  
ATOM    935 2HG2 THR A  67      10.073  21.861  25.493  1.00  0.00           H  
ATOM    936 3HG2 THR A  67      11.346  20.704  25.041  1.00  0.00           H  
ATOM    937  N   ASN A  68       9.970  20.090  20.707  1.00  0.00           N  
ATOM    938  CA  ASN A  68       9.900  20.104  19.242  1.00  0.00           C  
ATOM    939  C   ASN A  68       8.605  19.412  18.834  1.00  0.00           C  
ATOM    940  O   ASN A  68       8.505  18.188  18.899  1.00  0.00           O  
ATOM    941  CB  ASN A  68      11.108  19.432  18.615  1.00  0.00           C  
ATOM    942  CG  ASN A  68      11.095  19.504  17.113  1.00  0.00           C  
ATOM    943  OD1 ASN A  68      10.028  19.490  16.488  1.00  0.00           O  
ATOM    944  ND2 ASN A  68      12.260  19.581  16.522  1.00  0.00           N  
ATOM    945  H   ASN A  68      10.423  19.315  21.171  1.00  0.00           H  
ATOM    946  HA  ASN A  68       9.879  21.142  18.906  1.00  0.00           H  
ATOM    947 1HB  ASN A  68      12.019  19.906  18.982  1.00  0.00           H  
ATOM    948 2HB  ASN A  68      11.139  18.385  18.916  1.00  0.00           H  
ATOM    949 1HD2 ASN A  68      12.312  19.632  15.524  1.00  0.00           H  
ATOM    950 2HD2 ASN A  68      13.097  19.590  17.068  1.00  0.00           H  
ATOM    951  N   CYS A  69       7.619  20.197  18.411  1.00  0.00           N  
ATOM    952  CA  CYS A  69       6.316  19.653  18.044  1.00  0.00           C  
ATOM    953  C   CYS A  69       6.070  19.499  16.552  1.00  0.00           C  
ATOM    954  O   CYS A  69       6.593  20.266  15.735  1.00  0.00           O  
ATOM    955  CB  CYS A  69       5.213  20.541  18.619  1.00  0.00           C  
ATOM    956  SG  CYS A  69       5.156  22.203  17.908  1.00  0.00           S  
ATOM    957  H   CYS A  69       7.774  21.193  18.342  1.00  0.00           H  
ATOM    958  HA  CYS A  69       6.227  18.653  18.468  1.00  0.00           H  
ATOM    959 1HB  CYS A  69       4.243  20.070  18.454  1.00  0.00           H  
ATOM    960 2HB  CYS A  69       5.349  20.640  19.696  1.00  0.00           H  
ATOM    961  HG  CYS A  69       4.945  21.811  16.655  1.00  0.00           H  
ATOM    962  N   SER A  70       5.257  18.503  16.208  1.00  0.00           N  
ATOM    963  CA  SER A  70       4.876  18.267  14.821  1.00  0.00           C  
ATOM    964  C   SER A  70       3.727  19.232  14.519  1.00  0.00           C  
ATOM    965  O   SER A  70       3.194  19.866  15.432  1.00  0.00           O  
ATOM    966  CB  SER A  70       4.453  16.828  14.601  1.00  0.00           C  
ATOM    967  OG  SER A  70       5.520  15.950  14.832  1.00  0.00           O  
ATOM    968  H   SER A  70       4.895  17.895  16.928  1.00  0.00           H  
ATOM    969  HA  SER A  70       5.739  18.469  14.186  1.00  0.00           H  
ATOM    970 1HB  SER A  70       3.627  16.585  15.270  1.00  0.00           H  
ATOM    971 2HB  SER A  70       4.093  16.706  13.580  1.00  0.00           H  
ATOM    972  HG  SER A  70       6.268  16.500  15.078  1.00  0.00           H  
ATOM    973  N   PRO A  71       3.339  19.330  13.252  1.00  0.00           N  
ATOM    974  CA  PRO A  71       2.271  20.241  12.848  1.00  0.00           C  
ATOM    975  C   PRO A  71       0.842  19.771  13.102  1.00  0.00           C  
ATOM    976  O   PRO A  71       0.441  18.687  12.674  1.00  0.00           O  
ATOM    977  CB  PRO A  71       2.535  20.376  11.345  1.00  0.00           C  
ATOM    978  CG  PRO A  71       3.936  19.899  11.175  1.00  0.00           C  
ATOM    979  CD  PRO A  71       4.099  18.834  12.227  1.00  0.00           C  
ATOM    980  HA  PRO A  71       2.398  21.201  13.370  1.00  0.00           H  
ATOM    981 1HB  PRO A  71       1.807  19.775  10.780  1.00  0.00           H  
ATOM    982 2HB  PRO A  71       2.399  21.422  11.032  1.00  0.00           H  
ATOM    983 1HG  PRO A  71       4.085  19.512  10.156  1.00  0.00           H  
ATOM    984 2HG  PRO A  71       4.641  20.734  11.304  1.00  0.00           H  
ATOM    985 1HD  PRO A  71       3.731  17.874  11.838  1.00  0.00           H  
ATOM    986 2HD  PRO A  71       5.159  18.758  12.511  1.00  0.00           H  
ATOM    987  N   GLY A  72       0.083  20.614  13.799  1.00  0.00           N  
ATOM    988  CA  GLY A  72      -1.321  20.366  14.125  1.00  0.00           C  
ATOM    989  C   GLY A  72      -1.607  18.989  14.728  1.00  0.00           C  
ATOM    990  O   GLY A  72      -2.515  18.281  14.285  1.00  0.00           O  
ATOM    991  H   GLY A  72       0.517  21.470  14.113  1.00  0.00           H  
ATOM    992 1HA  GLY A  72      -1.669  21.118  14.833  1.00  0.00           H  
ATOM    993 2HA  GLY A  72      -1.927  20.468  13.225  1.00  0.00           H  
ATOM    994  N   THR A  73      -0.835  18.613  15.745  1.00  0.00           N  
ATOM    995  CA  THR A  73      -1.023  17.322  16.403  1.00  0.00           C  
ATOM    996  C   THR A  73      -2.213  17.332  17.356  1.00  0.00           C  
ATOM    997  O   THR A  73      -2.833  16.297  17.604  1.00  0.00           O  
ATOM    998  CB  THR A  73       0.245  16.909  17.173  1.00  0.00           C  
ATOM    999  OG1 THR A  73       0.542  17.893  18.172  1.00  0.00           O  
ATOM   1000  CG2 THR A  73       1.427  16.781  16.225  1.00  0.00           C  
ATOM   1001  H   THR A  73      -0.104  19.229  16.071  1.00  0.00           H  
ATOM   1002  HA  THR A  73      -1.223  16.570  15.639  1.00  0.00           H  
ATOM   1003  HB  THR A  73       0.076  15.951  17.665  1.00  0.00           H  
ATOM   1004  HG1 THR A  73       1.236  18.474  17.852  1.00  0.00           H  
ATOM   1005 1HG2 THR A  73       2.314  16.489  16.787  1.00  0.00           H  
ATOM   1006 2HG2 THR A  73       1.209  16.025  15.471  1.00  0.00           H  
ATOM   1007 3HG2 THR A  73       1.607  17.738  15.737  1.00  0.00           H  
ATOM   1008  N   ASP A  74      -2.518  18.506  17.900  1.00  0.00           N  
ATOM   1009  CA  ASP A  74      -3.609  18.609  18.851  1.00  0.00           C  
ATOM   1010  C   ASP A  74      -3.111  18.261  20.244  1.00  0.00           C  
ATOM   1011  O   ASP A  74      -3.894  18.168  21.190  1.00  0.00           O  
ATOM   1012  CB  ASP A  74      -4.764  17.684  18.458  1.00  0.00           C  
ATOM   1013  CG  ASP A  74      -5.408  18.071  17.134  1.00  0.00           C  
ATOM   1014  OD1 ASP A  74      -5.658  19.236  16.935  1.00  0.00           O  
ATOM   1015  OD2 ASP A  74      -5.645  17.197  16.334  1.00  0.00           O  
ATOM   1016  H   ASP A  74      -1.996  19.336  17.658  1.00  0.00           H  
ATOM   1017  HA  ASP A  74      -3.974  19.637  18.849  1.00  0.00           H  
ATOM   1018 1HB  ASP A  74      -4.400  16.659  18.383  1.00  0.00           H  
ATOM   1019 2HB  ASP A  74      -5.527  17.704  19.237  1.00  0.00           H  
ATOM   1020  N   LEU A  75      -1.803  18.037  20.357  1.00  0.00           N  
ATOM   1021  CA  LEU A  75      -1.163  17.709  21.629  1.00  0.00           C  
ATOM   1022  C   LEU A  75      -0.289  18.897  22.036  1.00  0.00           C  
ATOM   1023  O   LEU A  75       0.109  19.692  21.189  1.00  0.00           O  
ATOM   1024  CB  LEU A  75      -0.318  16.434  21.509  1.00  0.00           C  
ATOM   1025  CG  LEU A  75      -1.070  15.179  21.050  1.00  0.00           C  
ATOM   1026  CD1 LEU A  75      -0.087  14.027  20.890  1.00  0.00           C  
ATOM   1027  CD2 LEU A  75      -2.153  14.836  22.062  1.00  0.00           C  
ATOM   1028  H   LEU A  75      -1.237  18.099  19.523  1.00  0.00           H  
ATOM   1029  HA  LEU A  75      -1.940  17.537  22.373  1.00  0.00           H  
ATOM   1030 1HB  LEU A  75       0.487  16.617  20.799  1.00  0.00           H  
ATOM   1031 2HB  LEU A  75       0.125  16.218  22.481  1.00  0.00           H  
ATOM   1032  HG  LEU A  75      -1.528  15.364  20.078  1.00  0.00           H  
ATOM   1033 1HD1 LEU A  75      -0.621  13.135  20.564  1.00  0.00           H  
ATOM   1034 2HD1 LEU A  75       0.665  14.291  20.147  1.00  0.00           H  
ATOM   1035 3HD1 LEU A  75       0.399  13.829  21.845  1.00  0.00           H  
ATOM   1036 1HD2 LEU A  75      -2.688  13.944  21.735  1.00  0.00           H  
ATOM   1037 2HD2 LEU A  75      -1.697  14.650  23.034  1.00  0.00           H  
ATOM   1038 3HD2 LEU A  75      -2.852  15.669  22.143  1.00  0.00           H  
ATOM   1039  N   PRO A  76       0.010  19.039  23.339  1.00  0.00           N  
ATOM   1040  CA  PRO A  76      -0.421  18.158  24.429  1.00  0.00           C  
ATOM   1041  C   PRO A  76      -1.900  18.292  24.782  1.00  0.00           C  
ATOM   1042  O   PRO A  76      -2.526  19.330  24.547  1.00  0.00           O  
ATOM   1043  CB  PRO A  76       0.466  18.615  25.591  1.00  0.00           C  
ATOM   1044  CG  PRO A  76       0.761  20.044  25.286  1.00  0.00           C  
ATOM   1045  CD  PRO A  76       0.855  20.095  23.784  1.00  0.00           C  
ATOM   1046  HA  PRO A  76      -0.211  17.114  24.154  1.00  0.00           H  
ATOM   1047 1HB  PRO A  76      -0.066  18.484  26.545  1.00  0.00           H  
ATOM   1048 2HB  PRO A  76       1.372  17.994  25.640  1.00  0.00           H  
ATOM   1049 1HG  PRO A  76      -0.037  20.690  25.682  1.00  0.00           H  
ATOM   1050 2HG  PRO A  76       1.694  20.353  25.779  1.00  0.00           H  
ATOM   1051 1HD  PRO A  76       0.484  21.066  23.425  1.00  0.00           H  
ATOM   1052 2HD  PRO A  76       1.899  19.940  23.476  1.00  0.00           H  
ATOM   1053  N   VAL A  77      -2.457  17.213  25.315  1.00  0.00           N  
ATOM   1054  CA  VAL A  77      -3.856  17.187  25.718  1.00  0.00           C  
ATOM   1055  C   VAL A  77      -3.981  16.299  26.946  1.00  0.00           C  
ATOM   1056  O   VAL A  77      -3.292  15.286  27.056  1.00  0.00           O  
ATOM   1057  CB  VAL A  77      -4.750  16.651  24.585  1.00  0.00           C  
ATOM   1058  CG1 VAL A  77      -6.204  16.600  25.032  1.00  0.00           C  
ATOM   1059  CG2 VAL A  77      -4.597  17.522  23.347  1.00  0.00           C  
ATOM   1060  H   VAL A  77      -1.892  16.386  25.444  1.00  0.00           H  
ATOM   1061  HA  VAL A  77      -4.169  18.206  25.949  1.00  0.00           H  
ATOM   1062  HB  VAL A  77      -4.451  15.629  24.350  1.00  0.00           H  
ATOM   1063 1HG1 VAL A  77      -6.822  16.218  24.218  1.00  0.00           H  
ATOM   1064 2HG1 VAL A  77      -6.296  15.942  25.896  1.00  0.00           H  
ATOM   1065 3HG1 VAL A  77      -6.537  17.602  25.300  1.00  0.00           H  
ATOM   1066 1HG2 VAL A  77      -5.231  17.137  22.550  1.00  0.00           H  
ATOM   1067 2HG2 VAL A  77      -4.891  18.545  23.584  1.00  0.00           H  
ATOM   1068 3HG2 VAL A  77      -3.557  17.511  23.021  1.00  0.00           H  
ATOM   1069  N   ARG A  78      -4.845  16.690  27.878  1.00  0.00           N  
ATOM   1070  CA  ARG A  78      -5.035  15.913  29.095  1.00  0.00           C  
ATOM   1071  C   ARG A  78      -5.618  14.534  28.839  1.00  0.00           C  
ATOM   1072  O   ARG A  78      -6.497  14.366  27.996  1.00  0.00           O  
ATOM   1073  CB  ARG A  78      -5.948  16.661  30.055  1.00  0.00           C  
ATOM   1074  CG  ARG A  78      -5.374  17.957  30.605  1.00  0.00           C  
ATOM   1075  CD  ARG A  78      -6.257  18.555  31.638  1.00  0.00           C  
ATOM   1076  NE  ARG A  78      -7.545  18.949  31.089  1.00  0.00           N  
ATOM   1077  CZ  ARG A  78      -7.797  20.137  30.508  1.00  0.00           C  
ATOM   1078  NH1 ARG A  78      -6.843  21.036  30.407  1.00  0.00           N  
ATOM   1079  NH2 ARG A  78      -9.005  20.400  30.038  1.00  0.00           N  
ATOM   1080  H   ARG A  78      -5.380  17.537  27.746  1.00  0.00           H  
ATOM   1081  HA  ARG A  78      -4.064  15.772  29.570  1.00  0.00           H  
ATOM   1082 1HB  ARG A  78      -6.884  16.902  29.554  1.00  0.00           H  
ATOM   1083 2HB  ARG A  78      -6.187  16.020  30.904  1.00  0.00           H  
ATOM   1084 1HG  ARG A  78      -4.401  17.762  31.057  1.00  0.00           H  
ATOM   1085 2HG  ARG A  78      -5.259  18.677  29.794  1.00  0.00           H  
ATOM   1086 1HD  ARG A  78      -6.433  17.829  32.431  1.00  0.00           H  
ATOM   1087 2HD  ARG A  78      -5.780  19.440  32.057  1.00  0.00           H  
ATOM   1088  HE  ARG A  78      -8.304  18.283  31.148  1.00  0.00           H  
ATOM   1089 1HH1 ARG A  78      -5.920  20.835  30.766  1.00  0.00           H  
ATOM   1090 2HH1 ARG A  78      -7.032  21.927  29.971  1.00  0.00           H  
ATOM   1091 1HH2 ARG A  78      -9.738  19.709  30.115  1.00  0.00           H  
ATOM   1092 2HH2 ARG A  78      -9.194  21.291  29.603  1.00  0.00           H  
ATOM   1093  N   LEU A  79      -5.120  13.553  29.585  1.00  0.00           N  
ATOM   1094  CA  LEU A  79      -5.582  12.175  29.468  1.00  0.00           C  
ATOM   1095  C   LEU A  79      -7.096  12.097  29.652  1.00  0.00           C  
ATOM   1096  O   LEU A  79      -7.788  11.440  28.876  1.00  0.00           O  
ATOM   1097  CB  LEU A  79      -4.883  11.289  30.507  1.00  0.00           C  
ATOM   1098  CG  LEU A  79      -3.561  10.654  30.059  1.00  0.00           C  
ATOM   1099  CD1 LEU A  79      -2.591  11.748  29.633  1.00  0.00           C  
ATOM   1100  CD2 LEU A  79      -2.984   9.824  31.196  1.00  0.00           C  
ATOM   1101  H   LEU A  79      -4.397  13.774  30.255  1.00  0.00           H  
ATOM   1102  HA  LEU A  79      -5.332  11.810  28.472  1.00  0.00           H  
ATOM   1103 1HB  LEU A  79      -4.679  11.888  31.393  1.00  0.00           H  
ATOM   1104 2HB  LEU A  79      -5.560  10.482  30.787  1.00  0.00           H  
ATOM   1105  HG  LEU A  79      -3.739  10.012  29.195  1.00  0.00           H  
ATOM   1106 1HD1 LEU A  79      -1.651  11.297  29.314  1.00  0.00           H  
ATOM   1107 2HD1 LEU A  79      -3.020  12.313  28.805  1.00  0.00           H  
ATOM   1108 3HD1 LEU A  79      -2.405  12.417  30.472  1.00  0.00           H  
ATOM   1109 1HD2 LEU A  79      -2.044   9.373  30.877  1.00  0.00           H  
ATOM   1110 2HD2 LEU A  79      -2.804  10.466  32.059  1.00  0.00           H  
ATOM   1111 3HD2 LEU A  79      -3.690   9.040  31.468  1.00  0.00           H  
ATOM   1112  N   ASP A  80      -7.608  12.837  30.632  1.00  0.00           N  
ATOM   1113  CA  ASP A  80      -9.040  12.853  30.920  1.00  0.00           C  
ATOM   1114  C   ASP A  80      -9.892  13.423  29.785  1.00  0.00           C  
ATOM   1115  O   ASP A  80     -11.107  13.246  29.775  1.00  0.00           O  
ATOM   1116  CB  ASP A  80      -9.301  13.658  32.195  1.00  0.00           C  
ATOM   1117  CG  ASP A  80     -10.724  13.499  32.716  1.00  0.00           C  
ATOM   1118  OD1 ASP A  80     -11.137  12.383  32.926  1.00  0.00           O  
ATOM   1119  OD2 ASP A  80     -11.383  14.494  32.898  1.00  0.00           O  
ATOM   1120  H   ASP A  80      -6.987  13.404  31.192  1.00  0.00           H  
ATOM   1121  HA  ASP A  80      -9.374  11.826  31.073  1.00  0.00           H  
ATOM   1122 1HB  ASP A  80      -8.608  13.341  32.974  1.00  0.00           H  
ATOM   1123 2HB  ASP A  80      -9.117  14.715  32.003  1.00  0.00           H  
ATOM   1124  N   THR A  81      -9.248  14.085  28.825  1.00  0.00           N  
ATOM   1125  CA  THR A  81      -9.946  14.674  27.684  1.00  0.00           C  
ATOM   1126  C   THR A  81      -9.843  13.847  26.398  1.00  0.00           C  
ATOM   1127  O   THR A  81     -10.379  14.242  25.361  1.00  0.00           O  
ATOM   1128  CB  THR A  81      -9.416  16.094  27.411  1.00  0.00           C  
ATOM   1129  OG1 THR A  81      -8.017  16.034  27.105  1.00  0.00           O  
ATOM   1130  CG2 THR A  81      -9.628  16.985  28.626  1.00  0.00           C  
ATOM   1131  H   THR A  81      -8.245  14.181  28.891  1.00  0.00           H  
ATOM   1132  HA  THR A  81     -11.008  14.736  27.922  1.00  0.00           H  
ATOM   1133  HB  THR A  81      -9.943  16.521  26.558  1.00  0.00           H  
ATOM   1134  HG1 THR A  81      -7.722  15.121  27.138  1.00  0.00           H  
ATOM   1135 1HG2 THR A  81      -9.249  17.984  28.414  1.00  0.00           H  
ATOM   1136 2HG2 THR A  81     -10.693  17.041  28.854  1.00  0.00           H  
ATOM   1137 3HG2 THR A  81      -9.096  16.568  29.480  1.00  0.00           H  
ATOM   1138  N   VAL A  82      -9.160  12.707  26.465  1.00  0.00           N  
ATOM   1139  CA  VAL A  82      -8.998  11.833  25.301  1.00  0.00           C  
ATOM   1140  C   VAL A  82     -10.092  10.773  25.254  1.00  0.00           C  
ATOM   1141  O   VAL A  82     -10.367  10.118  26.258  1.00  0.00           O  
ATOM   1142  CB  VAL A  82      -7.622  11.142  25.335  1.00  0.00           C  
ATOM   1143  CG1 VAL A  82      -7.484  10.171  24.172  1.00  0.00           C  
ATOM   1144  CG2 VAL A  82      -6.517  12.188  25.298  1.00  0.00           C  
ATOM   1145  H   VAL A  82      -8.742  12.438  27.344  1.00  0.00           H  
ATOM   1146  HA  VAL A  82      -9.061  12.443  24.399  1.00  0.00           H  
ATOM   1147  HB  VAL A  82      -7.541  10.559  26.252  1.00  0.00           H  
ATOM   1148 1HG1 VAL A  82      -6.506   9.692  24.212  1.00  0.00           H  
ATOM   1149 2HG1 VAL A  82      -8.263   9.411  24.239  1.00  0.00           H  
ATOM   1150 3HG1 VAL A  82      -7.584  10.713  23.232  1.00  0.00           H  
ATOM   1151 1HG2 VAL A  82      -5.547  11.692  25.323  1.00  0.00           H  
ATOM   1152 2HG2 VAL A  82      -6.602  12.774  24.384  1.00  0.00           H  
ATOM   1153 3HG2 VAL A  82      -6.610  12.846  26.162  1.00  0.00           H  
ATOM   1154  N   SER A  83     -10.700  10.592  24.086  1.00  0.00           N  
ATOM   1155  CA  SER A  83     -11.739   9.580  23.929  1.00  0.00           C  
ATOM   1156  C   SER A  83     -11.224   8.383  23.132  1.00  0.00           C  
ATOM   1157  O   SER A  83     -11.683   7.259  23.323  1.00  0.00           O  
ATOM   1158  CB  SER A  83     -12.950  10.178  23.239  1.00  0.00           C  
ATOM   1159  OG  SER A  83     -12.631  10.599  21.941  1.00  0.00           O  
ATOM   1160  H   SER A  83     -10.443  11.161  23.292  1.00  0.00           H  
ATOM   1161  HA  SER A  83     -12.035   9.231  24.919  1.00  0.00           H  
ATOM   1162 1HB  SER A  83     -13.748   9.437  23.198  1.00  0.00           H  
ATOM   1163 2HB  SER A  83     -13.318  11.023  23.818  1.00  0.00           H  
ATOM   1164  HG  SER A  83     -13.382  10.360  21.393  1.00  0.00           H  
ATOM   1165  N   ALA A  84     -10.261   8.626  22.247  1.00  0.00           N  
ATOM   1166  CA  ALA A  84      -9.710   7.561  21.414  1.00  0.00           C  
ATOM   1167  C   ALA A  84      -8.309   7.933  20.939  1.00  0.00           C  
ATOM   1168  O   ALA A  84      -8.056   9.077  20.566  1.00  0.00           O  
ATOM   1169  CB  ALA A  84     -10.621   7.283  20.227  1.00  0.00           C  
ATOM   1170  H   ALA A  84      -9.902   9.565  22.147  1.00  0.00           H  
ATOM   1171  HA  ALA A  84      -9.639   6.658  22.021  1.00  0.00           H  
ATOM   1172 1HB  ALA A  84     -10.192   6.486  19.619  1.00  0.00           H  
ATOM   1173 2HB  ALA A  84     -11.603   6.977  20.586  1.00  0.00           H  
ATOM   1174 3HB  ALA A  84     -10.720   8.185  19.625  1.00  0.00           H  
ATOM   1175  N   ALA A  85      -7.391   6.974  21.015  1.00  0.00           N  
ATOM   1176  CA  ALA A  85      -6.011   7.179  20.570  1.00  0.00           C  
ATOM   1177  C   ALA A  85      -5.635   5.891  19.851  1.00  0.00           C  
ATOM   1178  O   ALA A  85      -5.613   4.822  20.465  1.00  0.00           O  
ATOM   1179  CB  ALA A  85      -5.070   7.475  21.729  1.00  0.00           C  
ATOM   1180  H   ALA A  85      -7.658   6.076  21.393  1.00  0.00           H  
ATOM   1181  HA  ALA A  85      -5.996   8.036  19.897  1.00  0.00           H  
ATOM   1182 1HB  ALA A  85      -4.059   7.619  21.348  1.00  0.00           H  
ATOM   1183 2HB  ALA A  85      -5.397   8.380  22.241  1.00  0.00           H  
ATOM   1184 3HB  ALA A  85      -5.079   6.639  22.427  1.00  0.00           H  
ATOM   1185  N   PRO A  86      -5.352   5.992  18.554  1.00  0.00           N  
ATOM   1186  CA  PRO A  86      -5.019   4.819  17.748  1.00  0.00           C  
ATOM   1187  C   PRO A  86      -3.700   4.966  17.006  1.00  0.00           C  
ATOM   1188  O   PRO A  86      -3.291   6.069  16.662  1.00  0.00           O  
ATOM   1189  CB  PRO A  86      -6.198   4.737  16.773  1.00  0.00           C  
ATOM   1190  CG  PRO A  86      -6.662   6.147  16.641  1.00  0.00           C  
ATOM   1191  CD  PRO A  86      -6.438   6.744  18.004  1.00  0.00           C  
ATOM   1192  HA  PRO A  86      -4.979   3.933  18.398  1.00  0.00           H  
ATOM   1193 1HB  PRO A  86      -5.866   4.305  15.817  1.00  0.00           H  
ATOM   1194 2HB  PRO A  86      -6.973   4.068  17.176  1.00  0.00           H  
ATOM   1195 1HG  PRO A  86      -6.092   6.662  15.854  1.00  0.00           H  
ATOM   1196 2HG  PRO A  86      -7.719   6.172  16.336  1.00  0.00           H  
ATOM   1197 1HD  PRO A  86      -6.162   7.804  17.900  1.00  0.00           H  
ATOM   1198 2HD  PRO A  86      -7.353   6.639  18.606  1.00  0.00           H  
ATOM   1199  N   SER A  87      -3.071   3.837  16.703  1.00  0.00           N  
ATOM   1200  CA  SER A  87      -1.811   3.876  15.981  1.00  0.00           C  
ATOM   1201  C   SER A  87      -1.595   2.621  15.148  1.00  0.00           C  
ATOM   1202  O   SER A  87      -2.111   1.546  15.468  1.00  0.00           O  
ATOM   1203  CB  SER A  87      -0.663   4.047  16.957  1.00  0.00           C  
ATOM   1204  OG  SER A  87       0.566   4.084  16.284  1.00  0.00           O  
ATOM   1205  H   SER A  87      -3.458   2.943  16.969  1.00  0.00           H  
ATOM   1206  HA  SER A  87      -1.828   4.729  15.301  1.00  0.00           H  
ATOM   1207 1HB  SER A  87      -0.799   4.968  17.522  1.00  0.00           H  
ATOM   1208 2HB  SER A  87      -0.666   3.223  17.669  1.00  0.00           H  
ATOM   1209  HG  SER A  87       0.417   4.602  15.490  1.00  0.00           H  
ATOM   1210  N   SER A  88      -0.851   2.782  14.059  1.00  0.00           N  
ATOM   1211  CA  SER A  88      -0.515   1.681  13.166  1.00  0.00           C  
ATOM   1212  C   SER A  88       0.983   1.728  12.939  1.00  0.00           C  
ATOM   1213  O   SER A  88       1.601   2.795  13.023  1.00  0.00           O  
ATOM   1214  CB  SER A  88      -1.261   1.791  11.850  1.00  0.00           C  
ATOM   1215  OG  SER A  88      -0.897   0.755  10.979  1.00  0.00           O  
ATOM   1216  H   SER A  88      -0.508   3.708  13.848  1.00  0.00           H  
ATOM   1217  HA  SER A  88      -0.805   0.745  13.646  1.00  0.00           H  
ATOM   1218 1HB  SER A  88      -2.334   1.753  12.037  1.00  0.00           H  
ATOM   1219 2HB  SER A  88      -1.043   2.752  11.388  1.00  0.00           H  
ATOM   1220  HG  SER A  88      -0.060   1.019  10.590  1.00  0.00           H  
ATOM   1221  N   ILE A  89       1.566   0.565  12.670  1.00  0.00           N  
ATOM   1222  CA  ILE A  89       2.999   0.470  12.440  1.00  0.00           C  
ATOM   1223  C   ILE A  89       3.352  -0.910  11.914  1.00  0.00           C  
ATOM   1224  O   ILE A  89       2.716  -1.898  12.275  1.00  0.00           O  
ATOM   1225  CB  ILE A  89       3.791   0.754  13.730  1.00  0.00           C  
ATOM   1226  CG1 ILE A  89       5.284   0.890  13.420  1.00  0.00           C  
ATOM   1227  CG2 ILE A  89       3.553  -0.346  14.753  1.00  0.00           C  
ATOM   1228  CD1 ILE A  89       5.637   2.140  12.648  1.00  0.00           C  
ATOM   1229  H   ILE A  89       1.004  -0.273  12.624  1.00  0.00           H  
ATOM   1230  HA  ILE A  89       3.280   1.214  11.696  1.00  0.00           H  
ATOM   1231  HB  ILE A  89       3.469   1.706  14.152  1.00  0.00           H  
ATOM   1232 1HG1 ILE A  89       5.849   0.892  14.351  1.00  0.00           H  
ATOM   1233 2HG1 ILE A  89       5.615   0.028  12.840  1.00  0.00           H  
ATOM   1234 1HG2 ILE A  89       4.121  -0.130  15.657  1.00  0.00           H  
ATOM   1235 2HG2 ILE A  89       2.492  -0.396  14.993  1.00  0.00           H  
ATOM   1236 3HG2 ILE A  89       3.878  -1.302  14.341  1.00  0.00           H  
ATOM   1237 1HD1 ILE A  89       6.711   2.165  12.467  1.00  0.00           H  
ATOM   1238 2HD1 ILE A  89       5.108   2.141  11.695  1.00  0.00           H  
ATOM   1239 3HD1 ILE A  89       5.347   3.018  13.225  1.00  0.00           H  
ATOM   1240  N   SER A  90       4.349  -0.956  11.036  1.00  0.00           N  
ATOM   1241  CA  SER A  90       4.844  -2.210  10.479  1.00  0.00           C  
ATOM   1242  C   SER A  90       6.362  -2.158  10.595  1.00  0.00           C  
ATOM   1243  O   SER A  90       6.995  -1.212  10.128  1.00  0.00           O  
ATOM   1244  CB  SER A  90       4.414  -2.386   9.036  1.00  0.00           C  
ATOM   1245  OG  SER A  90       4.944  -3.565   8.494  1.00  0.00           O  
ATOM   1246  H   SER A  90       4.776  -0.087  10.748  1.00  0.00           H  
ATOM   1247  HA  SER A  90       4.429  -3.035  11.060  1.00  0.00           H  
ATOM   1248 1HB  SER A  90       3.326  -2.414   8.981  1.00  0.00           H  
ATOM   1249 2HB  SER A  90       4.748  -1.531   8.450  1.00  0.00           H  
ATOM   1250  HG  SER A  90       4.910  -3.456   7.541  1.00  0.00           H  
ATOM   1251  N   TYR A  91       6.944  -3.164  11.235  1.00  0.00           N  
ATOM   1252  CA  TYR A  91       8.387  -3.202  11.396  1.00  0.00           C  
ATOM   1253  C   TYR A  91       8.964  -4.420  10.691  1.00  0.00           C  
ATOM   1254  O   TYR A  91       8.274  -5.425  10.500  1.00  0.00           O  
ATOM   1255  CB  TYR A  91       8.766  -3.209  12.879  1.00  0.00           C  
ATOM   1256  CG  TYR A  91       8.369  -1.950  13.616  1.00  0.00           C  
ATOM   1257  CD1 TYR A  91       7.496  -2.022  14.693  1.00  0.00           C  
ATOM   1258  CD2 TYR A  91       8.877  -0.723  13.217  1.00  0.00           C  
ATOM   1259  CE1 TYR A  91       7.133  -0.872  15.366  1.00  0.00           C  
ATOM   1260  CE2 TYR A  91       8.514   0.427  13.891  1.00  0.00           C  
ATOM   1261  CZ  TYR A  91       7.646   0.355  14.961  1.00  0.00           C  
ATOM   1262  OH  TYR A  91       7.285   1.501  15.632  1.00  0.00           O  
ATOM   1263  H   TYR A  91       6.386  -3.915  11.617  1.00  0.00           H  
ATOM   1264  HA  TYR A  91       8.810  -2.309  10.935  1.00  0.00           H  
ATOM   1265 1HB  TYR A  91       8.289  -4.058  13.372  1.00  0.00           H  
ATOM   1266 2HB  TYR A  91       9.843  -3.336  12.978  1.00  0.00           H  
ATOM   1267  HD1 TYR A  91       7.097  -2.987  15.006  1.00  0.00           H  
ATOM   1268  HD2 TYR A  91       9.561  -0.666  12.371  1.00  0.00           H  
ATOM   1269  HE1 TYR A  91       6.448  -0.929  16.212  1.00  0.00           H  
ATOM   1270  HE2 TYR A  91       8.913   1.392  13.576  1.00  0.00           H  
ATOM   1271  HH  TYR A  91       7.722   2.256  15.232  1.00  0.00           H  
ATOM   1272  N   GLY A  92      10.221  -4.306  10.275  1.00  0.00           N  
ATOM   1273  CA  GLY A  92      10.919  -5.412   9.627  1.00  0.00           C  
ATOM   1274  C   GLY A  92      12.064  -5.741  10.576  1.00  0.00           C  
ATOM   1275  O   GLY A  92      12.978  -4.939  10.755  1.00  0.00           O  
ATOM   1276  H   GLY A  92      10.706  -3.430  10.411  1.00  0.00           H  
ATOM   1277 1HA  GLY A  92      10.229  -6.243   9.483  1.00  0.00           H  
ATOM   1278 2HA  GLY A  92      11.257  -5.100   8.639  1.00  0.00           H  
ATOM   1279  N   PHE A  93      12.009  -6.908  11.231  1.00  0.00           N  
ATOM   1280  CA  PHE A  93      13.061  -7.303  12.171  1.00  0.00           C  
ATOM   1281  C   PHE A  93      14.292  -7.911  11.510  1.00  0.00           C  
ATOM   1282  O   PHE A  93      14.272  -8.252  10.328  1.00  0.00           O  
ATOM   1283  CB  PHE A  93      12.499  -8.303  13.183  1.00  0.00           C  
ATOM   1284  CG  PHE A  93      11.980  -9.568  12.561  1.00  0.00           C  
ATOM   1285  CD1 PHE A  93      12.821 -10.652  12.354  1.00  0.00           C  
ATOM   1286  CD2 PHE A  93      10.651  -9.677  12.180  1.00  0.00           C  
ATOM   1287  CE1 PHE A  93      12.344 -11.816  11.781  1.00  0.00           C  
ATOM   1288  CE2 PHE A  93      10.172 -10.839  11.609  1.00  0.00           C  
ATOM   1289  CZ  PHE A  93      11.020 -11.910  11.409  1.00  0.00           C  
ATOM   1290  H   PHE A  93      11.229  -7.530  11.076  1.00  0.00           H  
ATOM   1291  HA  PHE A  93      13.402  -6.413  12.702  1.00  0.00           H  
ATOM   1292 1HB  PHE A  93      13.275  -8.570  13.899  1.00  0.00           H  
ATOM   1293 2HB  PHE A  93      11.686  -7.840  13.740  1.00  0.00           H  
ATOM   1294  HD1 PHE A  93      13.868 -10.578  12.649  1.00  0.00           H  
ATOM   1295  HD2 PHE A  93       9.981  -8.831  12.338  1.00  0.00           H  
ATOM   1296  HE1 PHE A  93      13.015 -12.660  11.624  1.00  0.00           H  
ATOM   1297  HE2 PHE A  93       9.125 -10.912  11.315  1.00  0.00           H  
ATOM   1298  HZ  PHE A  93      10.644 -12.827  10.957  1.00  0.00           H  
ATOM   1299  N   VAL A  94      15.386  -7.956  12.262  1.00  0.00           N  
ATOM   1300  CA  VAL A  94      16.620  -8.582  11.790  1.00  0.00           C  
ATOM   1301  C   VAL A  94      16.912  -9.686  12.802  1.00  0.00           C  
ATOM   1302  O   VAL A  94      16.256  -9.756  13.838  1.00  0.00           O  
ATOM   1303  CB  VAL A  94      17.787  -7.579  11.720  1.00  0.00           C  
ATOM   1304  CG1 VAL A  94      17.460  -6.448  10.756  1.00  0.00           C  
ATOM   1305  CG2 VAL A  94      18.086  -7.035  13.108  1.00  0.00           C  
ATOM   1306  H   VAL A  94      15.364  -7.546  13.185  1.00  0.00           H  
ATOM   1307  HA  VAL A  94      16.449  -8.968  10.784  1.00  0.00           H  
ATOM   1308  HB  VAL A  94      18.669  -8.088  11.330  1.00  0.00           H  
ATOM   1309 1HG1 VAL A  94      18.295  -5.749  10.719  1.00  0.00           H  
ATOM   1310 2HG1 VAL A  94      17.285  -6.857   9.761  1.00  0.00           H  
ATOM   1311 3HG1 VAL A  94      16.566  -5.926  11.098  1.00  0.00           H  
ATOM   1312 1HG2 VAL A  94      18.912  -6.327  13.051  1.00  0.00           H  
ATOM   1313 2HG2 VAL A  94      17.202  -6.531  13.500  1.00  0.00           H  
ATOM   1314 3HG2 VAL A  94      18.358  -7.857  13.771  1.00  0.00           H  
ATOM   1315  N   ASP A  95      17.874 -10.554  12.508  1.00  0.00           N  
ATOM   1316  CA  ASP A  95      18.176 -11.653  13.422  1.00  0.00           C  
ATOM   1317  C   ASP A  95      19.430 -11.465  14.267  1.00  0.00           C  
ATOM   1318  O   ASP A  95      19.792 -12.349  15.040  1.00  0.00           O  
ATOM   1319  CB  ASP A  95      18.311 -12.954  12.627  1.00  0.00           C  
ATOM   1320  CG  ASP A  95      17.002 -13.395  11.986  1.00  0.00           C  
ATOM   1321  OD1 ASP A  95      15.995 -13.358  12.652  1.00  0.00           O  
ATOM   1322  OD2 ASP A  95      17.022 -13.764  10.836  1.00  0.00           O  
ATOM   1323  H   ASP A  95      18.405 -10.465  11.654  1.00  0.00           H  
ATOM   1324  HA  ASP A  95      17.353 -11.750  14.130  1.00  0.00           H  
ATOM   1325 1HB  ASP A  95      19.057 -12.826  11.843  1.00  0.00           H  
ATOM   1326 2HB  ASP A  95      18.661 -13.749  13.286  1.00  0.00           H  
ATOM   1327  N   GLY A  96      20.084 -10.314  14.130  1.00  0.00           N  
ATOM   1328  CA  GLY A  96      21.292 -10.032  14.895  1.00  0.00           C  
ATOM   1329  C   GLY A  96      21.126  -8.781  15.746  1.00  0.00           C  
ATOM   1330  O   GLY A  96      20.114  -8.084  15.651  1.00  0.00           O  
ATOM   1331  H   GLY A  96      19.738  -9.620  13.483  1.00  0.00           H  
ATOM   1332 1HA  GLY A  96      21.525 -10.883  15.535  1.00  0.00           H  
ATOM   1333 2HA  GLY A  96      22.132  -9.904  14.214  1.00  0.00           H  
ATOM   1334  N   ALA A  97      22.127  -8.520  16.585  1.00  0.00           N  
ATOM   1335  CA  ALA A  97      22.114  -7.349  17.439  1.00  0.00           C  
ATOM   1336  C   ALA A  97      21.259  -7.442  18.682  1.00  0.00           C  
ATOM   1337  O   ALA A  97      20.652  -8.474  18.971  1.00  0.00           O  
ATOM   1338  CB  ALA A  97      21.672  -6.145  16.621  1.00  0.00           C  
ATOM   1339  H   ALA A  97      22.914  -9.152  16.628  1.00  0.00           H  
ATOM   1340  HA  ALA A  97      23.127  -7.187  17.808  1.00  0.00           H  
ATOM   1341 1HB  ALA A  97      21.659  -5.258  17.255  1.00  0.00           H  
ATOM   1342 2HB  ALA A  97      22.367  -5.990  15.796  1.00  0.00           H  
ATOM   1343 3HB  ALA A  97      20.673  -6.321  16.225  1.00  0.00           H  
ATOM   1344  N   VAL A  98      21.273  -6.364  19.455  1.00  0.00           N  
ATOM   1345  CA  VAL A  98      20.500  -6.267  20.684  1.00  0.00           C  
ATOM   1346  C   VAL A  98      19.696  -4.983  20.543  1.00  0.00           C  
ATOM   1347  O   VAL A  98      20.248  -3.883  20.523  1.00  0.00           O  
ATOM   1348  CB  VAL A  98      21.403  -6.216  21.931  1.00  0.00           C  
ATOM   1349  CG1 VAL A  98      20.562  -6.106  23.194  1.00  0.00           C  
ATOM   1350  CG2 VAL A  98      22.290  -7.450  21.979  1.00  0.00           C  
ATOM   1351  H   VAL A  98      21.847  -5.582  19.172  1.00  0.00           H  
ATOM   1352  HA  VAL A  98      19.866  -7.151  20.765  1.00  0.00           H  
ATOM   1353  HB  VAL A  98      22.026  -5.322  21.880  1.00  0.00           H  
ATOM   1354 1HG1 VAL A  98      21.216  -6.070  24.065  1.00  0.00           H  
ATOM   1355 2HG1 VAL A  98      19.962  -5.196  23.153  1.00  0.00           H  
ATOM   1356 3HG1 VAL A  98      19.905  -6.972  23.269  1.00  0.00           H  
ATOM   1357 1HG2 VAL A  98      22.926  -7.407  22.862  1.00  0.00           H  
ATOM   1358 2HG2 VAL A  98      21.667  -8.344  22.023  1.00  0.00           H  
ATOM   1359 3HG2 VAL A  98      22.913  -7.486  21.085  1.00  0.00           H  
ATOM   1360  N   TYR A  99      18.389  -5.151  20.384  1.00  0.00           N  
ATOM   1361  CA  TYR A  99      17.491  -4.024  20.166  1.00  0.00           C  
ATOM   1362  C   TYR A  99      16.048  -4.405  20.454  1.00  0.00           C  
ATOM   1363  O   TYR A  99      15.730  -5.566  20.701  1.00  0.00           O  
ATOM   1364  CB  TYR A  99      17.625  -3.502  18.734  1.00  0.00           C  
ATOM   1365  CG  TYR A  99      17.241  -4.514  17.677  1.00  0.00           C  
ATOM   1366  CD1 TYR A  99      15.919  -4.916  17.549  1.00  0.00           C  
ATOM   1367  CD2 TYR A  99      18.210  -5.039  16.836  1.00  0.00           C  
ATOM   1368  CE1 TYR A  99      15.569  -5.840  16.584  1.00  0.00           C  
ATOM   1369  CE2 TYR A  99      17.860  -5.963  15.871  1.00  0.00           C  
ATOM   1370  CZ  TYR A  99      16.545  -6.363  15.743  1.00  0.00           C  
ATOM   1371  OH  TYR A  99      16.196  -7.284  14.782  1.00  0.00           O  
ATOM   1372  H   TYR A  99      18.007  -6.086  20.415  1.00  0.00           H  
ATOM   1373  HA  TYR A  99      17.765  -3.225  20.855  1.00  0.00           H  
ATOM   1374 1HB  TYR A  99      16.993  -2.621  18.607  1.00  0.00           H  
ATOM   1375 2HB  TYR A  99      18.654  -3.195  18.553  1.00  0.00           H  
ATOM   1376  HD1 TYR A  99      15.157  -4.503  18.210  1.00  0.00           H  
ATOM   1377  HD2 TYR A  99      19.249  -4.724  16.937  1.00  0.00           H  
ATOM   1378  HE1 TYR A  99      14.531  -6.156  16.483  1.00  0.00           H  
ATOM   1379  HE2 TYR A  99      18.622  -6.377  15.210  1.00  0.00           H  
ATOM   1380  HH  TYR A  99      15.252  -7.451  14.828  1.00  0.00           H  
ATOM   1381  N   ASN A 100      15.175  -3.407  20.439  1.00  0.00           N  
ATOM   1382  CA  ASN A 100      13.754  -3.657  20.590  1.00  0.00           C  
ATOM   1383  C   ASN A 100      13.039  -2.782  19.564  1.00  0.00           C  
ATOM   1384  O   ASN A 100      13.671  -1.942  18.913  1.00  0.00           O  
ATOM   1385  CB  ASN A 100      13.281  -3.372  22.004  1.00  0.00           C  
ATOM   1386  CG  ASN A 100      13.428  -1.924  22.381  1.00  0.00           C  
ATOM   1387  OD1 ASN A 100      13.199  -1.029  21.558  1.00  0.00           O  
ATOM   1388  ND2 ASN A 100      13.804  -1.675  23.609  1.00  0.00           N  
ATOM   1389  H   ASN A 100      15.498  -2.457  20.321  1.00  0.00           H  
ATOM   1390  HA  ASN A 100      13.563  -4.710  20.376  1.00  0.00           H  
ATOM   1391 1HB  ASN A 100      12.232  -3.656  22.101  1.00  0.00           H  
ATOM   1392 2HB  ASN A 100      13.851  -3.978  22.708  1.00  0.00           H  
ATOM   1393 1HD2 ASN A 100      13.919  -0.730  23.916  1.00  0.00           H  
ATOM   1394 2HD2 ASN A 100      13.978  -2.430  24.241  1.00  0.00           H  
ATOM   1395  N   ALA A 101      11.766  -3.076  19.337  1.00  0.00           N  
ATOM   1396  CA  ALA A 101      10.914  -2.310  18.428  1.00  0.00           C  
ATOM   1397  C   ALA A 101       9.829  -1.906  19.410  1.00  0.00           C  
ATOM   1398  O   ALA A 101       9.044  -2.747  19.866  1.00  0.00           O  
ATOM   1399  CB  ALA A 101      10.389  -3.116  17.249  1.00  0.00           C  
ATOM   1400  H   ALA A 101      11.377  -3.872  19.823  1.00  0.00           H  
ATOM   1401  HA  ALA A 101      11.505  -1.490  18.020  1.00  0.00           H  
ATOM   1402 1HB  ALA A 101       9.766  -2.478  16.621  1.00  0.00           H  
ATOM   1403 2HB  ALA A 101      11.227  -3.493  16.663  1.00  0.00           H  
ATOM   1404 3HB  ALA A 101       9.797  -3.953  17.615  1.00  0.00           H  
ATOM   1405  N   SER A 102       9.791  -0.626  19.759  1.00  0.00           N  
ATOM   1406  CA  SER A 102       8.845  -0.195  20.770  1.00  0.00           C  
ATOM   1407  C   SER A 102       8.357   1.235  20.682  1.00  0.00           C  
ATOM   1408  O   SER A 102       9.069   2.129  20.225  1.00  0.00           O  
ATOM   1409  CB  SER A 102       9.469  -0.405  22.136  1.00  0.00           C  
ATOM   1410  OG  SER A 102      10.577   0.434  22.316  1.00  0.00           O  
ATOM   1411  H   SER A 102      10.405   0.056  19.337  1.00  0.00           H  
ATOM   1412  HA  SER A 102       7.944  -0.804  20.683  1.00  0.00           H  
ATOM   1413 1HB  SER A 102       8.728  -0.205  22.909  1.00  0.00           H  
ATOM   1414 2HB  SER A 102       9.777  -1.445  22.239  1.00  0.00           H  
ATOM   1415  HG  SER A 102      11.351  -0.110  22.150  1.00  0.00           H  
ATOM   1416  N   TYR A 103       7.129   1.431  21.152  1.00  0.00           N  
ATOM   1417  CA  TYR A 103       6.535   2.754  21.230  1.00  0.00           C  
ATOM   1418  C   TYR A 103       7.089   3.394  22.498  1.00  0.00           C  
ATOM   1419  O   TYR A 103       7.435   2.700  23.452  1.00  0.00           O  
ATOM   1420  CB  TYR A 103       5.006   2.691  21.251  1.00  0.00           C  
ATOM   1421  CG  TYR A 103       4.395   2.246  19.941  1.00  0.00           C  
ATOM   1422  CD1 TYR A 103       5.214   1.883  18.882  1.00  0.00           C  
ATOM   1423  CD2 TYR A 103       3.016   2.203  19.798  1.00  0.00           C  
ATOM   1424  CE1 TYR A 103       4.656   1.477  17.685  1.00  0.00           C  
ATOM   1425  CE2 TYR A 103       2.459   1.797  18.601  1.00  0.00           C  
ATOM   1426  CZ  TYR A 103       3.273   1.435  17.547  1.00  0.00           C  
ATOM   1427  OH  TYR A 103       2.718   1.031  16.355  1.00  0.00           O  
ATOM   1428  H   TYR A 103       6.595   0.633  21.464  1.00  0.00           H  
ATOM   1429  HA  TYR A 103       6.836   3.321  20.349  1.00  0.00           H  
ATOM   1430 1HB  TYR A 103       4.681   1.999  22.030  1.00  0.00           H  
ATOM   1431 2HB  TYR A 103       4.605   3.673  21.498  1.00  0.00           H  
ATOM   1432  HD1 TYR A 103       6.298   1.917  18.994  1.00  0.00           H  
ATOM   1433  HD2 TYR A 103       2.373   2.490  20.630  1.00  0.00           H  
ATOM   1434  HE1 TYR A 103       5.300   1.191  16.853  1.00  0.00           H  
ATOM   1435  HE2 TYR A 103       1.375   1.764  18.488  1.00  0.00           H  
ATOM   1436  HH  TYR A 103       1.760   1.058  16.424  1.00  0.00           H  
ATOM   1437  N   ASP A 104       7.170   4.718  22.494  1.00  0.00           N  
ATOM   1438  CA  ASP A 104       7.639   5.481  23.642  1.00  0.00           C  
ATOM   1439  C   ASP A 104       6.627   6.617  23.691  1.00  0.00           C  
ATOM   1440  O   ASP A 104       6.558   7.440  22.773  1.00  0.00           O  
ATOM   1441  CB  ASP A 104       9.072   5.994  23.479  1.00  0.00           C  
ATOM   1442  CG  ASP A 104       9.589   6.713  24.717  1.00  0.00           C  
ATOM   1443  OD1 ASP A 104       8.803   7.339  25.388  1.00  0.00           O  
ATOM   1444  OD2 ASP A 104      10.765   6.630  24.980  1.00  0.00           O  
ATOM   1445  H   ASP A 104       6.893   5.210  21.656  1.00  0.00           H  
ATOM   1446  HA  ASP A 104       7.624   4.832  24.518  1.00  0.00           H  
ATOM   1447 1HB  ASP A 104       9.735   5.156  23.259  1.00  0.00           H  
ATOM   1448 2HB  ASP A 104       9.119   6.679  22.632  1.00  0.00           H  
ATOM   1449  N   ILE A 105       5.806   6.627  24.736  1.00  0.00           N  
ATOM   1450  CA  ILE A 105       4.749   7.623  24.876  1.00  0.00           C  
ATOM   1451  C   ILE A 105       4.991   8.454  26.135  1.00  0.00           C  
ATOM   1452  O   ILE A 105       5.138   7.912  27.232  1.00  0.00           O  
ATOM   1453  CB  ILE A 105       3.361   6.960  24.943  1.00  0.00           C  
ATOM   1454  CG1 ILE A 105       3.087   6.165  23.664  1.00  0.00           C  
ATOM   1455  CG2 ILE A 105       2.281   8.008  25.164  1.00  0.00           C  
ATOM   1456  CD1 ILE A 105       1.846   5.305  23.733  1.00  0.00           C  
ATOM   1457  H   ILE A 105       5.918   5.924  25.453  1.00  0.00           H  
ATOM   1458  HA  ILE A 105       4.773   8.277  24.005  1.00  0.00           H  
ATOM   1459  HB  ILE A 105       3.337   6.248  25.767  1.00  0.00           H  
ATOM   1460 1HG1 ILE A 105       2.980   6.852  22.825  1.00  0.00           H  
ATOM   1461 2HG1 ILE A 105       3.938   5.518  23.448  1.00  0.00           H  
ATOM   1462 1HG2 ILE A 105       1.307   7.522  25.208  1.00  0.00           H  
ATOM   1463 2HG2 ILE A 105       2.468   8.531  26.101  1.00  0.00           H  
ATOM   1464 3HG2 ILE A 105       2.293   8.722  24.341  1.00  0.00           H  
ATOM   1465 1HD1 ILE A 105       1.719   4.772  22.791  1.00  0.00           H  
ATOM   1466 2HD1 ILE A 105       1.947   4.585  24.546  1.00  0.00           H  
ATOM   1467 3HD1 ILE A 105       0.976   5.935  23.913  1.00  0.00           H  
ATOM   1468  N   TRP A 106       5.050   9.773  25.958  1.00  0.00           N  
ATOM   1469  CA  TRP A 106       5.339  10.694  27.054  1.00  0.00           C  
ATOM   1470  C   TRP A 106       4.177  11.455  27.661  1.00  0.00           C  
ATOM   1471  O   TRP A 106       3.329  11.995  26.949  1.00  0.00           O  
ATOM   1472  CB  TRP A 106       6.370  11.718  26.575  1.00  0.00           C  
ATOM   1473  CG  TRP A 106       7.725  11.130  26.323  1.00  0.00           C  
ATOM   1474  CD1 TRP A 106       8.699  10.901  27.248  1.00  0.00           C  
ATOM   1475  CD2 TRP A 106       8.266  10.690  25.053  1.00  0.00           C  
ATOM   1476  NE1 TRP A 106       9.804  10.352  26.645  1.00  0.00           N  
ATOM   1477  CE2 TRP A 106       9.556  10.215  25.303  1.00  0.00           C  
ATOM   1478  CE3 TRP A 106       7.765  10.661  23.746  1.00  0.00           C  
ATOM   1479  CZ2 TRP A 106      10.362   9.715  24.292  1.00  0.00           C  
ATOM   1480  CZ3 TRP A 106       8.573  10.159  22.732  1.00  0.00           C  
ATOM   1481  CH2 TRP A 106       9.837   9.698  22.999  1.00  0.00           C  
ATOM   1482  H   TRP A 106       4.889  10.145  25.033  1.00  0.00           H  
ATOM   1483  HA  TRP A 106       5.752  10.123  27.885  1.00  0.00           H  
ATOM   1484 1HB  TRP A 106       6.020  12.182  25.652  1.00  0.00           H  
ATOM   1485 2HB  TRP A 106       6.472  12.507  27.319  1.00  0.00           H  
ATOM   1486  HD1 TRP A 106       8.613  11.121  28.310  1.00  0.00           H  
ATOM   1487  HE1 TRP A 106      10.661  10.093  27.112  1.00  0.00           H  
ATOM   1488  HE3 TRP A 106       6.761  11.023  23.529  1.00  0.00           H  
ATOM   1489  HZ2 TRP A 106      11.369   9.345  24.483  1.00  0.00           H  
ATOM   1490  HZ3 TRP A 106       8.176  10.141  21.717  1.00  0.00           H  
ATOM   1491  HH2 TRP A 106      10.444   9.310  22.180  1.00  0.00           H  
ATOM   1492  N   LEU A 107       4.206  11.547  28.990  1.00  0.00           N  
ATOM   1493  CA  LEU A 107       3.189  12.241  29.775  1.00  0.00           C  
ATOM   1494  C   LEU A 107       3.866  13.121  30.824  1.00  0.00           C  
ATOM   1495  O   LEU A 107       4.955  12.807  31.298  1.00  0.00           O  
ATOM   1496  CB  LEU A 107       2.251  11.236  30.454  1.00  0.00           C  
ATOM   1497  CG  LEU A 107       1.373  10.403  29.511  1.00  0.00           C  
ATOM   1498  CD1 LEU A 107       2.133   9.157  29.078  1.00  0.00           C  
ATOM   1499  CD2 LEU A 107       0.077  10.034  30.217  1.00  0.00           C  
ATOM   1500  H   LEU A 107       4.980  11.107  29.467  1.00  0.00           H  
ATOM   1501  HA  LEU A 107       2.601  12.866  29.104  1.00  0.00           H  
ATOM   1502 1HB  LEU A 107       2.850  10.545  31.045  1.00  0.00           H  
ATOM   1503 2HB  LEU A 107       1.589  11.779  31.129  1.00  0.00           H  
ATOM   1504  HG  LEU A 107       1.147  10.983  28.617  1.00  0.00           H  
ATOM   1505 1HD1 LEU A 107       1.510   8.565  28.407  1.00  0.00           H  
ATOM   1506 2HD1 LEU A 107       3.046   9.450  28.559  1.00  0.00           H  
ATOM   1507 3HD1 LEU A 107       2.388   8.563  29.955  1.00  0.00           H  
ATOM   1508 1HD2 LEU A 107      -0.548   9.443  29.547  1.00  0.00           H  
ATOM   1509 2HD2 LEU A 107       0.302   9.452  31.111  1.00  0.00           H  
ATOM   1510 3HD2 LEU A 107      -0.455  10.943  30.500  1.00  0.00           H  
ATOM   1511  N   ASP A 108       3.206  14.209  31.201  1.00  0.00           N  
ATOM   1512  CA  ASP A 108       3.730  15.087  32.245  1.00  0.00           C  
ATOM   1513  C   ASP A 108       2.598  15.973  32.758  1.00  0.00           C  
ATOM   1514  O   ASP A 108       1.595  16.167  32.068  1.00  0.00           O  
ATOM   1515  CB  ASP A 108       4.881  15.948  31.718  1.00  0.00           C  
ATOM   1516  CG  ASP A 108       4.454  16.883  30.594  1.00  0.00           C  
ATOM   1517  OD1 ASP A 108       3.283  16.937  30.305  1.00  0.00           O  
ATOM   1518  OD2 ASP A 108       5.305  17.535  30.037  1.00  0.00           O  
ATOM   1519  H   ASP A 108       2.326  14.438  30.761  1.00  0.00           H  
ATOM   1520  HA  ASP A 108       4.110  14.469  33.059  1.00  0.00           H  
ATOM   1521 1HB  ASP A 108       5.291  16.545  32.532  1.00  0.00           H  
ATOM   1522 2HB  ASP A 108       5.679  15.303  31.351  1.00  0.00           H  
ATOM   1523  N   PRO A 109       2.729  16.488  33.995  1.00  0.00           N  
ATOM   1524  CA  PRO A 109       1.723  17.354  34.623  1.00  0.00           C  
ATOM   1525  C   PRO A 109       1.592  18.724  33.970  1.00  0.00           C  
ATOM   1526  O   PRO A 109       0.570  19.390  34.130  1.00  0.00           O  
ATOM   1527  CB  PRO A 109       2.245  17.478  36.058  1.00  0.00           C  
ATOM   1528  CG  PRO A 109       3.709  17.225  35.938  1.00  0.00           C  
ATOM   1529  CD  PRO A 109       3.823  16.204  34.838  1.00  0.00           C  
ATOM   1530  HA  PRO A 109       0.745  16.851  34.597  1.00  0.00           H  
ATOM   1531 1HB  PRO A 109       2.015  18.477  36.457  1.00  0.00           H  
ATOM   1532 2HB  PRO A 109       1.737  16.749  36.707  1.00  0.00           H  
ATOM   1533 1HG  PRO A 109       4.238  18.161  35.704  1.00  0.00           H  
ATOM   1534 2HG  PRO A 109       4.112  16.864  36.896  1.00  0.00           H  
ATOM   1535 1HD  PRO A 109       4.775  16.344  34.305  1.00  0.00           H  
ATOM   1536 2HD  PRO A 109       3.764  15.193  35.268  1.00  0.00           H  
ATOM   1537  N   THR A 110       2.626  19.145  33.248  1.00  0.00           N  
ATOM   1538  CA  THR A 110       2.632  20.466  32.617  1.00  0.00           C  
ATOM   1539  C   THR A 110       2.594  20.453  31.094  1.00  0.00           C  
ATOM   1540  O   THR A 110       2.855  19.427  30.467  1.00  0.00           O  
ATOM   1541  CB  THR A 110       3.870  21.263  33.069  1.00  0.00           C  
ATOM   1542  OG1 THR A 110       5.059  20.599  32.620  1.00  0.00           O  
ATOM   1543  CG2 THR A 110       3.903  21.382  34.585  1.00  0.00           C  
ATOM   1544  H   THR A 110       3.427  18.540  33.131  1.00  0.00           H  
ATOM   1545  HA  THR A 110       1.735  21.002  32.928  1.00  0.00           H  
ATOM   1546  HB  THR A 110       3.840  22.261  32.633  1.00  0.00           H  
ATOM   1547  HG1 THR A 110       4.920  20.263  31.731  1.00  0.00           H  
ATOM   1548 1HG2 THR A 110       4.784  21.948  34.887  1.00  0.00           H  
ATOM   1549 2HG2 THR A 110       3.006  21.896  34.929  1.00  0.00           H  
ATOM   1550 3HG2 THR A 110       3.943  20.387  35.027  1.00  0.00           H  
ATOM   1551  N   ALA A 111       2.278  21.605  30.503  1.00  0.00           N  
ATOM   1552  CA  ALA A 111       2.184  21.714  29.050  1.00  0.00           C  
ATOM   1553  C   ALA A 111       3.505  21.928  28.313  1.00  0.00           C  
ATOM   1554  O   ALA A 111       3.593  21.663  27.114  1.00  0.00           O  
ATOM   1555  CB  ALA A 111       1.226  22.843  28.699  1.00  0.00           C  
ATOM   1556  H   ALA A 111       2.099  22.421  31.070  1.00  0.00           H  
ATOM   1557  HA  ALA A 111       1.794  20.772  28.664  1.00  0.00           H  
ATOM   1558 1HB  ALA A 111       1.150  22.932  27.615  1.00  0.00           H  
ATOM   1559 2HB  ALA A 111       0.242  22.628  29.116  1.00  0.00           H  
ATOM   1560 3HB  ALA A 111       1.599  23.778  29.114  1.00  0.00           H  
ATOM   1561  N   ARG A 112       4.522  22.410  29.021  1.00  0.00           N  
ATOM   1562  CA  ARG A 112       5.824  22.625  28.401  1.00  0.00           C  
ATOM   1563  C   ARG A 112       6.667  21.359  28.531  1.00  0.00           C  
ATOM   1564  O   ARG A 112       6.770  20.781  29.613  1.00  0.00           O  
ATOM   1565  CB  ARG A 112       6.549  23.796  29.047  1.00  0.00           C  
ATOM   1566  CG  ARG A 112       7.902  24.127  28.436  1.00  0.00           C  
ATOM   1567  CD  ARG A 112       8.462  25.386  28.990  1.00  0.00           C  
ATOM   1568  NE  ARG A 112       8.727  25.281  30.416  1.00  0.00           N  
ATOM   1569  CZ  ARG A 112       9.871  24.810  30.948  1.00  0.00           C  
ATOM   1570  NH1 ARG A 112      10.844  24.406  30.162  1.00  0.00           N  
ATOM   1571  NH2 ARG A 112      10.015  24.754  32.261  1.00  0.00           N  
ATOM   1572  H   ARG A 112       4.400  22.632  29.999  1.00  0.00           H  
ATOM   1573  HA  ARG A 112       5.671  22.855  27.346  1.00  0.00           H  
ATOM   1574 1HB  ARG A 112       5.930  24.689  28.980  1.00  0.00           H  
ATOM   1575 2HB  ARG A 112       6.708  23.587  30.105  1.00  0.00           H  
ATOM   1576 1HG  ARG A 112       8.603  23.319  28.644  1.00  0.00           H  
ATOM   1577 2HG  ARG A 112       7.794  24.245  27.357  1.00  0.00           H  
ATOM   1578 1HD  ARG A 112       9.398  25.620  28.485  1.00  0.00           H  
ATOM   1579 2HD  ARG A 112       7.753  26.199  28.834  1.00  0.00           H  
ATOM   1580  HE  ARG A 112       8.001  25.582  31.052  1.00  0.00           H  
ATOM   1581 1HH1 ARG A 112      10.734  24.449  29.159  1.00  0.00           H  
ATOM   1582 2HH1 ARG A 112      11.702  24.053  30.562  1.00  0.00           H  
ATOM   1583 1HH2 ARG A 112       9.266  25.065  32.865  1.00  0.00           H  
ATOM   1584 2HH2 ARG A 112      10.872  24.401  32.660  1.00  0.00           H  
ATOM   1585  N   THR A 113       7.218  20.900  27.414  1.00  0.00           N  
ATOM   1586  CA  THR A 113       8.054  19.699  27.404  1.00  0.00           C  
ATOM   1587  C   THR A 113       9.507  20.021  27.055  1.00  0.00           C  
ATOM   1588  O   THR A 113      10.332  19.118  26.913  1.00  0.00           O  
ATOM   1589  CB  THR A 113       7.507  18.656  26.412  1.00  0.00           C  
ATOM   1590  OG1 THR A 113       6.156  18.324  26.759  1.00  0.00           O  
ATOM   1591  CG2 THR A 113       8.358  17.396  26.439  1.00  0.00           C  
ATOM   1592  H   THR A 113       7.055  21.393  26.548  1.00  0.00           H  
ATOM   1593  HA  THR A 113       8.044  19.262  28.403  1.00  0.00           H  
ATOM   1594  HB  THR A 113       7.516  19.073  25.404  1.00  0.00           H  
ATOM   1595  HG1 THR A 113       6.078  18.264  27.715  1.00  0.00           H  
ATOM   1596 1HG2 THR A 113       7.957  16.671  25.731  1.00  0.00           H  
ATOM   1597 2HG2 THR A 113       9.383  17.643  26.164  1.00  0.00           H  
ATOM   1598 3HG2 THR A 113       8.344  16.970  27.441  1.00  0.00           H  
ATOM   1599  N   ASP A 114      12.003  21.013  28.790  1.00  0.00           N  
ATOM   1600  CA  ASP A 114      13.002  20.523  29.736  1.00  0.00           C  
ATOM   1601  C   ASP A 114      12.765  19.065  30.145  1.00  0.00           C  
ATOM   1602  O   ASP A 114      13.246  18.616  31.187  1.00  0.00           O  
ATOM   1603  CB  ASP A 114      13.017  21.407  30.986  1.00  0.00           C  
ATOM   1604  CG  ASP A 114      13.570  22.800  30.720  1.00  0.00           C  
ATOM   1605  OD1 ASP A 114      14.216  22.980  29.715  1.00  0.00           O  
ATOM   1606  OD2 ASP A 114      13.341  23.672  31.524  1.00  0.00           O  
ATOM   1607  H   ASP A 114      12.014  21.987  28.523  1.00  0.00           H  
ATOM   1608  HA  ASP A 114      13.982  20.569  29.260  1.00  0.00           H  
ATOM   1609 1HB  ASP A 114      12.003  21.502  31.376  1.00  0.00           H  
ATOM   1610 2HB  ASP A 114      13.622  20.933  31.759  1.00  0.00           H  
ATOM   1611  N   GLY A 115      12.036  18.325  29.316  1.00  0.00           N  
ATOM   1612  CA  GLY A 115      11.773  16.932  29.621  1.00  0.00           C  
ATOM   1613  C   GLY A 115      10.428  16.625  30.243  1.00  0.00           C  
ATOM   1614  O   GLY A 115       9.508  17.442  30.213  1.00  0.00           O  
ATOM   1615  H   GLY A 115      11.658  18.723  28.468  1.00  0.00           H  
ATOM   1616 1HA  GLY A 115      11.845  16.340  28.709  1.00  0.00           H  
ATOM   1617 2HA  GLY A 115      12.534  16.560  30.306  1.00  0.00           H  
ATOM   1618  N   VAL A 116      10.335  15.452  30.861  1.00  0.00           N  
ATOM   1619  CA  VAL A 116       9.083  15.011  31.452  1.00  0.00           C  
ATOM   1620  C   VAL A 116       9.198  14.563  32.905  1.00  0.00           C  
ATOM   1621  O   VAL A 116       8.514  13.629  33.325  1.00  0.00           O  
ATOM   1622  CB  VAL A 116       8.509  13.848  30.621  1.00  0.00           C  
ATOM   1623  CG1 VAL A 116       8.113  14.330  29.233  1.00  0.00           C  
ATOM   1624  CG2 VAL A 116       9.529  12.723  30.531  1.00  0.00           C  
ATOM   1625  H   VAL A 116      11.146  14.853  30.923  1.00  0.00           H  
ATOM   1626  HA  VAL A 116       8.380  15.845  31.436  1.00  0.00           H  
ATOM   1627  HB  VAL A 116       7.604  13.481  31.104  1.00  0.00           H  
ATOM   1628 1HG1 VAL A 116       7.709  13.495  28.660  1.00  0.00           H  
ATOM   1629 2HG1 VAL A 116       7.356  15.109  29.321  1.00  0.00           H  
ATOM   1630 3HG1 VAL A 116       8.989  14.729  28.723  1.00  0.00           H  
ATOM   1631 1HG2 VAL A 116       9.116  11.904  29.942  1.00  0.00           H  
ATOM   1632 2HG2 VAL A 116      10.437  13.093  30.053  1.00  0.00           H  
ATOM   1633 3HG2 VAL A 116       9.767  12.366  31.533  1.00  0.00           H  
ATOM   1634  N   ASN A 117      10.057  15.235  33.666  1.00  0.00           N  
ATOM   1635  CA  ASN A 117      10.248  14.911  35.077  1.00  0.00           C  
ATOM   1636  C   ASN A 117       8.927  15.036  35.831  1.00  0.00           C  
ATOM   1637  O   ASN A 117       8.165  15.982  35.616  1.00  0.00           O  
ATOM   1638  CB  ASN A 117      11.310  15.800  35.697  1.00  0.00           C  
ATOM   1639  CG  ASN A 117      12.686  15.515  35.163  1.00  0.00           C  
ATOM   1640  OD1 ASN A 117      12.990  14.383  34.768  1.00  0.00           O  
ATOM   1641  ND2 ASN A 117      13.525  16.519  35.143  1.00  0.00           N  
ATOM   1642  H   ASN A 117      10.591  15.989  33.258  1.00  0.00           H  
ATOM   1643  HA  ASN A 117      10.579  13.874  35.152  1.00  0.00           H  
ATOM   1644 1HB  ASN A 117      11.068  16.846  35.504  1.00  0.00           H  
ATOM   1645 2HB  ASN A 117      11.317  15.660  36.778  1.00  0.00           H  
ATOM   1646 1HD2 ASN A 117      14.455  16.388  34.798  1.00  0.00           H  
ATOM   1647 2HD2 ASN A 117      13.236  17.418  35.473  1.00  0.00           H  
ATOM   1648  N   GLN A 118       6.516  13.073  35.436  1.00  0.00           N  
ATOM   1649  CA  GLN A 118       5.467  12.532  34.594  1.00  0.00           C  
ATOM   1650  C   GLN A 118       5.592  11.027  34.442  1.00  0.00           C  
ATOM   1651  O   GLN A 118       5.844  10.313  35.417  1.00  0.00           O  
ATOM   1652  CB  GLN A 118       5.494  13.199  33.216  1.00  0.00           C  
ATOM   1653  CG  GLN A 118       5.205  14.690  33.241  1.00  0.00           C  
ATOM   1654  CD  GLN A 118       3.794  14.999  33.704  1.00  0.00           C  
ATOM   1655  OE1 GLN A 118       2.821  14.442  33.188  1.00  0.00           O  
ATOM   1656  NE2 GLN A 118       3.675  15.890  34.682  1.00  0.00           N  
ATOM   1657  H   GLN A 118       6.619  12.725  36.378  1.00  0.00           H  
ATOM   1658  HA  GLN A 118       4.505  12.739  35.064  1.00  0.00           H  
ATOM   1659 1HB  GLN A 118       6.474  13.053  32.761  1.00  0.00           H  
ATOM   1660 2HB  GLN A 118       4.758  12.724  32.568  1.00  0.00           H  
ATOM   1661 1HG  GLN A 118       5.903  15.174  33.924  1.00  0.00           H  
ATOM   1662 2HG  GLN A 118       5.330  15.090  32.234  1.00  0.00           H  
ATOM   1663 1HE2 GLN A 118       2.768  16.134  35.029  1.00  0.00           H  
ATOM   1664 2HE2 GLN A 118       4.491  16.317  35.071  1.00  0.00           H  
ATOM   1665  N   THR A 119       5.422  10.546  33.215  1.00  0.00           N  
ATOM   1666  CA  THR A 119       5.518   9.117  32.940  1.00  0.00           C  
ATOM   1667  C   THR A 119       5.957   8.825  31.512  1.00  0.00           C  
ATOM   1668  O   THR A 119       5.745   9.629  30.601  1.00  0.00           O  
ATOM   1669  CB  THR A 119       4.173   8.418  33.211  1.00  0.00           C  
ATOM   1670  OG1 THR A 119       3.783   8.637  34.573  1.00  0.00           O  
ATOM   1671  CG2 THR A 119       4.287   6.924  32.954  1.00  0.00           C  
ATOM   1672  H   THR A 119       5.222  11.181  32.455  1.00  0.00           H  
ATOM   1673  HA  THR A 119       6.271   8.687  33.601  1.00  0.00           H  
ATOM   1674  HB  THR A 119       3.408   8.836  32.557  1.00  0.00           H  
ATOM   1675  HG1 THR A 119       3.140   7.973  34.832  1.00  0.00           H  
ATOM   1676 1HG2 THR A 119       3.327   6.446  33.149  1.00  0.00           H  
ATOM   1677 2HG2 THR A 119       4.572   6.754  31.915  1.00  0.00           H  
ATOM   1678 3HG2 THR A 119       5.043   6.498  33.611  1.00  0.00           H  
ATOM   1679  N   GLU A 120       6.590   7.669  31.347  1.00  0.00           N  
ATOM   1680  CA  GLU A 120       7.043   7.185  30.053  1.00  0.00           C  
ATOM   1681  C   GLU A 120       6.372   5.824  29.907  1.00  0.00           C  
ATOM   1682  O   GLU A 120       6.585   4.933  30.728  1.00  0.00           O  
ATOM   1683  CB  GLU A 120       8.567   7.074  29.976  1.00  0.00           C  
ATOM   1684  CG  GLU A 120       9.301   8.402  30.101  1.00  0.00           C  
ATOM   1685  CD  GLU A 120      10.795   8.254  30.022  1.00  0.00           C  
ATOM   1686  OE1 GLU A 120      11.262   7.141  29.985  1.00  0.00           O  
ATOM   1687  OE2 GLU A 120      11.471   9.256  29.998  1.00  0.00           O  
ATOM   1688  H   GLU A 120       6.759   7.107  32.169  1.00  0.00           H  
ATOM   1689  HA  GLU A 120       6.722   7.892  29.287  1.00  0.00           H  
ATOM   1690 1HB  GLU A 120       8.925   6.418  30.770  1.00  0.00           H  
ATOM   1691 2HB  GLU A 120       8.852   6.623  29.025  1.00  0.00           H  
ATOM   1692 1HG  GLU A 120       8.970   9.065  29.303  1.00  0.00           H  
ATOM   1693 2HG  GLU A 120       9.036   8.863  31.052  1.00  0.00           H  
ATOM   1694  N   ILE A 121       5.513   5.684  28.903  1.00  0.00           N  
ATOM   1695  CA  ILE A 121       4.819   4.425  28.679  1.00  0.00           C  
ATOM   1696  C   ILE A 121       5.358   3.792  27.401  1.00  0.00           C  
ATOM   1697  O   ILE A 121       5.275   4.374  26.319  1.00  0.00           O  
ATOM   1698  CB  ILE A 121       3.297   4.630  28.570  1.00  0.00           C  
ATOM   1699  CG1 ILE A 121       2.748   5.248  29.859  1.00  0.00           C  
ATOM   1700  CG2 ILE A 121       2.603   3.310  28.271  1.00  0.00           C  
ATOM   1701  CD1 ILE A 121       1.303   5.680  29.761  1.00  0.00           C  
ATOM   1702  H   ILE A 121       5.335   6.461  28.282  1.00  0.00           H  
ATOM   1703  HA  ILE A 121       5.013   3.768  29.526  1.00  0.00           H  
ATOM   1704  HB  ILE A 121       3.081   5.333  27.767  1.00  0.00           H  
ATOM   1705 1HG1 ILE A 121       2.835   4.529  30.673  1.00  0.00           H  
ATOM   1706 2HG1 ILE A 121       3.346   6.119  30.128  1.00  0.00           H  
ATOM   1707 1HG2 ILE A 121       1.528   3.472  28.198  1.00  0.00           H  
ATOM   1708 2HG2 ILE A 121       2.974   2.909  27.329  1.00  0.00           H  
ATOM   1709 3HG2 ILE A 121       2.809   2.601  29.073  1.00  0.00           H  
ATOM   1710 1HD1 ILE A 121       0.986   6.108  30.712  1.00  0.00           H  
ATOM   1711 2HD1 ILE A 121       1.198   6.427  28.974  1.00  0.00           H  
ATOM   1712 3HD1 ILE A 121       0.680   4.817  29.527  1.00  0.00           H  
ATOM   1713  N   MET A 122       5.951   2.613  27.538  1.00  0.00           N  
ATOM   1714  CA  MET A 122       6.498   1.918  26.381  1.00  0.00           C  
ATOM   1715  C   MET A 122       5.678   0.689  26.045  1.00  0.00           C  
ATOM   1716  O   MET A 122       5.060   0.090  26.923  1.00  0.00           O  
ATOM   1717  CB  MET A 122       7.954   1.533  26.633  1.00  0.00           C  
ATOM   1718  CG  MET A 122       8.895   2.714  26.822  1.00  0.00           C  
ATOM   1719  SD  MET A 122      10.589   2.205  27.176  1.00  0.00           S  
ATOM   1720  CE  MET A 122      10.432   1.667  28.876  1.00  0.00           C  
ATOM   1721  H   MET A 122       6.028   2.186  28.450  1.00  0.00           H  
ATOM   1722  HA  MET A 122       6.457   2.589  25.523  1.00  0.00           H  
ATOM   1723 1HB  MET A 122       8.017   0.911  27.525  1.00  0.00           H  
ATOM   1724 2HB  MET A 122       8.325   0.941  25.795  1.00  0.00           H  
ATOM   1725 1HG  MET A 122       8.900   3.323  25.919  1.00  0.00           H  
ATOM   1726 2HG  MET A 122       8.542   3.332  27.647  1.00  0.00           H  
ATOM   1727 1HE  MET A 122      11.400   1.322  29.239  1.00  0.00           H  
ATOM   1728 2HE  MET A 122      10.089   2.500  29.491  1.00  0.00           H  
ATOM   1729 3HE  MET A 122       9.711   0.851  28.935  1.00  0.00           H  
ATOM   1730  N   ILE A 123       5.639   0.351  24.759  1.00  0.00           N  
ATOM   1731  CA  ILE A 123       4.929  -0.834  24.289  1.00  0.00           C  
ATOM   1732  C   ILE A 123       5.912  -1.588  23.401  1.00  0.00           C  
ATOM   1733  O   ILE A 123       6.210  -1.160  22.289  1.00  0.00           O  
ATOM   1734  CB  ILE A 123       3.649  -0.479  23.510  1.00  0.00           C  
ATOM   1735  CG1 ILE A 123       2.718   0.376  24.374  1.00  0.00           C  
ATOM   1736  CG2 ILE A 123       2.940  -1.743  23.048  1.00  0.00           C  
ATOM   1737  CD1 ILE A 123       2.933   1.864  24.214  1.00  0.00           C  
ATOM   1738  H   ILE A 123       6.117   0.936  24.089  1.00  0.00           H  
ATOM   1739  HA  ILE A 123       4.637  -1.428  25.154  1.00  0.00           H  
ATOM   1740  HB  ILE A 123       3.909   0.120  22.638  1.00  0.00           H  
ATOM   1741 1HG1 ILE A 123       1.682   0.151  24.123  1.00  0.00           H  
ATOM   1742 2HG1 ILE A 123       2.862   0.122  25.424  1.00  0.00           H  
ATOM   1743 1HG2 ILE A 123       2.038  -1.474  22.500  1.00  0.00           H  
ATOM   1744 2HG2 ILE A 123       3.602  -2.315  22.399  1.00  0.00           H  
ATOM   1745 3HG2 ILE A 123       2.672  -2.347  23.915  1.00  0.00           H  
ATOM   1746 1HD1 ILE A 123       2.237   2.403  24.858  1.00  0.00           H  
ATOM   1747 2HD1 ILE A 123       3.956   2.116  24.494  1.00  0.00           H  
ATOM   1748 3HD1 ILE A 123       2.760   2.147  23.177  1.00  0.00           H  
ATOM   1749  N   TRP A 124       6.471  -2.667  23.938  1.00  0.00           N  
ATOM   1750  CA  TRP A 124       7.450  -3.482  23.218  1.00  0.00           C  
ATOM   1751  C   TRP A 124       6.752  -4.522  22.342  1.00  0.00           C  
ATOM   1752  O   TRP A 124       6.046  -5.397  22.849  1.00  0.00           O  
ATOM   1753  CB  TRP A 124       8.390  -4.183  24.200  1.00  0.00           C  
ATOM   1754  CG  TRP A 124       9.319  -3.245  24.912  1.00  0.00           C  
ATOM   1755  CD1 TRP A 124       9.018  -2.004  25.387  1.00  0.00           C  
ATOM   1756  CD2 TRP A 124      10.713  -3.471  25.234  1.00  0.00           C  
ATOM   1757  NE1 TRP A 124      10.122  -1.444  25.979  1.00  0.00           N  
ATOM   1758  CE2 TRP A 124      11.168  -2.328  25.896  1.00  0.00           C  
ATOM   1759  CE3 TRP A 124      11.596  -4.536  25.018  1.00  0.00           C  
ATOM   1760  CZ2 TRP A 124      12.474  -2.212  26.346  1.00  0.00           C  
ATOM   1761  CZ3 TRP A 124      12.905  -4.420  25.470  1.00  0.00           C  
ATOM   1762  CH2 TRP A 124      13.332  -3.289  26.118  1.00  0.00           C  
ATOM   1763  H   TRP A 124       6.207  -2.930  24.877  1.00  0.00           H  
ATOM   1764  HA  TRP A 124       8.041  -2.827  22.577  1.00  0.00           H  
ATOM   1765 1HB  TRP A 124       7.804  -4.717  24.948  1.00  0.00           H  
ATOM   1766 2HB  TRP A 124       8.990  -4.920  23.667  1.00  0.00           H  
ATOM   1767  HD1 TRP A 124       8.043  -1.527  25.309  1.00  0.00           H  
ATOM   1768  HE1 TRP A 124      10.161  -0.529  26.406  1.00  0.00           H  
ATOM   1769  HE3 TRP A 124      11.262  -5.438  24.506  1.00  0.00           H  
ATOM   1770  HZ2 TRP A 124      12.832  -1.321  26.862  1.00  0.00           H  
ATOM   1771  HZ3 TRP A 124      13.587  -5.254  25.297  1.00  0.00           H  
ATOM   1772  HH2 TRP A 124      14.366  -3.231  26.460  1.00  0.00           H  
ATOM   1773  N   PHE A 125       6.990  -4.442  21.035  1.00  0.00           N  
ATOM   1774  CA  PHE A 125       6.374  -5.348  20.073  1.00  0.00           C  
ATOM   1775  C   PHE A 125       7.307  -6.447  19.589  1.00  0.00           C  
ATOM   1776  O   PHE A 125       6.858  -7.533  19.214  1.00  0.00           O  
ATOM   1777  CB  PHE A 125       5.867  -4.556  18.866  1.00  0.00           C  
ATOM   1778  CG  PHE A 125       4.739  -3.618  19.187  1.00  0.00           C  
ATOM   1779  CD1 PHE A 125       4.859  -2.257  18.946  1.00  0.00           C  
ATOM   1780  CD2 PHE A 125       3.556  -4.093  19.732  1.00  0.00           C  
ATOM   1781  CE1 PHE A 125       3.822  -1.393  19.241  1.00  0.00           C  
ATOM   1782  CE2 PHE A 125       2.517  -3.232  20.027  1.00  0.00           C  
ATOM   1783  CZ  PHE A 125       2.651  -1.880  19.781  1.00  0.00           C  
ATOM   1784  H   PHE A 125       7.621  -3.726  20.703  1.00  0.00           H  
ATOM   1785  HA  PHE A 125       5.528  -5.841  20.554  1.00  0.00           H  
ATOM   1786 1HB  PHE A 125       6.685  -3.973  18.445  1.00  0.00           H  
ATOM   1787 2HB  PHE A 125       5.527  -5.246  18.096  1.00  0.00           H  
ATOM   1788  HD1 PHE A 125       5.785  -1.872  18.517  1.00  0.00           H  
ATOM   1789  HD2 PHE A 125       3.450  -5.161  19.927  1.00  0.00           H  
ATOM   1790  HE1 PHE A 125       3.930  -0.326  19.046  1.00  0.00           H  
ATOM   1791  HE2 PHE A 125       1.592  -3.618  20.455  1.00  0.00           H  
ATOM   1792  HZ  PHE A 125       1.833  -1.200  20.015  1.00  0.00           H  
ATOM   1793  N   ASN A 126       8.599  -6.145  19.547  1.00  0.00           N  
ATOM   1794  CA  ASN A 126       9.583  -7.113  19.076  1.00  0.00           C  
ATOM   1795  C   ASN A 126      10.932  -6.761  19.678  1.00  0.00           C  
ATOM   1796  O   ASN A 126      11.127  -5.648  20.173  1.00  0.00           O  
ATOM   1797  CB  ASN A 126       9.649  -7.144  17.560  1.00  0.00           C  
ATOM   1798  CG  ASN A 126      10.272  -8.408  17.035  1.00  0.00           C  
ATOM   1799  OD1 ASN A 126      10.727  -9.259  17.809  1.00  0.00           O  
ATOM   1800  ND2 ASN A 126      10.301  -8.548  15.734  1.00  0.00           N  
ATOM   1801  H   ASN A 126       8.911  -5.232  19.845  1.00  0.00           H  
ATOM   1802  HA  ASN A 126       9.288  -8.104  19.424  1.00  0.00           H  
ATOM   1803 1HB  ASN A 126       8.643  -7.051  17.150  1.00  0.00           H  
ATOM   1804 2HB  ASN A 126      10.229  -6.293  17.204  1.00  0.00           H  
ATOM   1805 1HD2 ASN A 126      10.703  -9.369  15.328  1.00  0.00           H  
ATOM   1806 2HD2 ASN A 126       9.921  -7.834  15.146  1.00  0.00           H  
ATOM   1807  N   ARG A 127      11.851  -7.721  19.671  1.00  0.00           N  
ATOM   1808  CA  ARG A 127      13.172  -7.518  20.253  1.00  0.00           C  
ATOM   1809  C   ARG A 127      14.100  -8.658  19.858  1.00  0.00           C  
ATOM   1810  O   ARG A 127      13.663  -9.650  19.269  1.00  0.00           O  
ATOM   1811  CB  ARG A 127      13.089  -7.429  21.770  1.00  0.00           C  
ATOM   1812  CG  ARG A 127      12.629  -8.703  22.461  1.00  0.00           C  
ATOM   1813  CD  ARG A 127      12.526  -8.524  23.931  1.00  0.00           C  
ATOM   1814  NE  ARG A 127      12.095  -9.743  24.598  1.00  0.00           N  
ATOM   1815  CZ  ARG A 127      11.973  -9.883  25.932  1.00  0.00           C  
ATOM   1816  NH1 ARG A 127      12.251  -8.873  26.727  1.00  0.00           N  
ATOM   1817  NH2 ARG A 127      11.573 -11.035  26.442  1.00  0.00           N  
ATOM   1818  H   ARG A 127      11.630  -8.613  19.252  1.00  0.00           H  
ATOM   1819  HA  ARG A 127      13.576  -6.579  19.874  1.00  0.00           H  
ATOM   1820 1HB  ARG A 127      14.067  -7.171  22.173  1.00  0.00           H  
ATOM   1821 2HB  ARG A 127      12.399  -6.634  22.051  1.00  0.00           H  
ATOM   1822 1HG  ARG A 127      11.648  -8.990  22.080  1.00  0.00           H  
ATOM   1823 2HG  ARG A 127      13.343  -9.503  22.262  1.00  0.00           H  
ATOM   1824 1HD  ARG A 127      13.499  -8.241  24.333  1.00  0.00           H  
ATOM   1825 2HD  ARG A 127      11.801  -7.741  24.152  1.00  0.00           H  
ATOM   1826  HE  ARG A 127      11.872 -10.541  24.019  1.00  0.00           H  
ATOM   1827 1HH1 ARG A 127      12.557  -7.993  26.338  1.00  0.00           H  
ATOM   1828 2HH1 ARG A 127      12.160  -8.978  27.727  1.00  0.00           H  
ATOM   1829 1HH2 ARG A 127      11.359 -11.811  25.830  1.00  0.00           H  
ATOM   1830 2HH2 ARG A 127      11.481 -11.140  27.441  1.00  0.00           H  
ATOM   1831  N   VAL A 128      15.373  -8.515  20.207  1.00  0.00           N  
ATOM   1832  CA  VAL A 128      16.374  -9.540  19.927  1.00  0.00           C  
ATOM   1833  C   VAL A 128      17.578  -9.334  20.839  1.00  0.00           C  
ATOM   1834  O   VAL A 128      17.800  -8.236  21.349  1.00  0.00           O  
ATOM   1835  CB  VAL A 128      16.820  -9.482  18.454  1.00  0.00           C  
ATOM   1836  CG1 VAL A 128      17.550  -8.178  18.169  1.00  0.00           C  
ATOM   1837  CG2 VAL A 128      17.704 -10.677  18.133  1.00  0.00           C  
ATOM   1838  H   VAL A 128      15.655  -7.669  20.681  1.00  0.00           H  
ATOM   1839  HA  VAL A 128      15.930 -10.518  20.115  1.00  0.00           H  
ATOM   1840  HB  VAL A 128      15.936  -9.501  17.816  1.00  0.00           H  
ATOM   1841 1HG1 VAL A 128      17.858  -8.153  17.124  1.00  0.00           H  
ATOM   1842 2HG1 VAL A 128      16.886  -7.337  18.371  1.00  0.00           H  
ATOM   1843 3HG1 VAL A 128      18.431  -8.108  18.807  1.00  0.00           H  
ATOM   1844 1HG2 VAL A 128      18.015 -10.629  17.090  1.00  0.00           H  
ATOM   1845 2HG2 VAL A 128      18.585 -10.660  18.775  1.00  0.00           H  
ATOM   1846 3HG2 VAL A 128      17.148 -11.598  18.304  1.00  0.00           H  
ATOM   1847  N   GLY A 129      18.334 -10.406  21.070  1.00  0.00           N  
ATOM   1848  CA  GLY A 129      19.534 -10.307  21.883  1.00  0.00           C  
ATOM   1849  C   GLY A 129      19.408 -10.342  23.394  1.00  0.00           C  
ATOM   1850  O   GLY A 129      20.340  -9.945  24.088  1.00  0.00           O  
ATOM   1851  H   GLY A 129      18.077 -11.301  20.679  1.00  0.00           H  
ATOM   1852 1HA  GLY A 129      20.213 -11.121  21.630  1.00  0.00           H  
ATOM   1853 2HA  GLY A 129      20.051  -9.375  21.657  1.00  0.00           H  
ATOM   1854  N   PRO A 130      18.263 -10.781  23.905  1.00  0.00           N  
ATOM   1855  CA  PRO A 130      18.077 -10.874  25.345  1.00  0.00           C  
ATOM   1856  C   PRO A 130      17.842  -9.595  26.129  1.00  0.00           C  
ATOM   1857  O   PRO A 130      17.972  -9.591  27.354  1.00  0.00           O  
ATOM   1858  CB  PRO A 130      19.399 -11.520  25.771  1.00  0.00           C  
ATOM   1859  CG  PRO A 130      19.856 -12.253  24.556  1.00  0.00           C  
ATOM   1860  CD  PRO A 130      19.444 -11.369  23.409  1.00  0.00           C  
ATOM   1861  HA  PRO A 130      17.216 -11.525  25.557  1.00  0.00           H  
ATOM   1862 1HB  PRO A 130      20.110 -10.745  26.095  1.00  0.00           H  
ATOM   1863 2HB  PRO A 130      19.233 -12.184  26.632  1.00  0.00           H  
ATOM   1864 1HG  PRO A 130      20.944 -12.414  24.597  1.00  0.00           H  
ATOM   1865 2HG  PRO A 130      19.389 -13.247  24.514  1.00  0.00           H  
ATOM   1866 1HD  PRO A 130      20.229 -10.621  23.221  1.00  0.00           H  
ATOM   1867 2HD  PRO A 130      19.273 -11.985  22.514  1.00  0.00           H  
ATOM   1868  N   ILE A 131      17.494  -8.510  25.444  1.00  0.00           N  
ATOM   1869  CA  ILE A 131      17.237  -7.243  26.121  1.00  0.00           C  
ATOM   1870  C   ILE A 131      15.931  -7.334  26.915  1.00  0.00           C  
ATOM   1871  O   ILE A 131      15.009  -8.053  26.531  1.00  0.00           O  
ATOM   1872  CB  ILE A 131      17.160  -6.080  25.115  1.00  0.00           C  
ATOM   1873  CG1 ILE A 131      17.234  -4.737  25.846  1.00  0.00           C  
ATOM   1874  CG2 ILE A 131      15.885  -6.172  24.292  1.00  0.00           C  
ATOM   1875  CD1 ILE A 131      17.475  -3.557  24.932  1.00  0.00           C  
ATOM   1876  H   ILE A 131      17.405  -8.558  24.439  1.00  0.00           H  
ATOM   1877  HA  ILE A 131      18.058  -7.046  26.809  1.00  0.00           H  
ATOM   1878  HB  ILE A 131      18.018  -6.121  24.445  1.00  0.00           H  
ATOM   1879 1HG1 ILE A 131      16.304  -4.565  26.386  1.00  0.00           H  
ATOM   1880 2HG1 ILE A 131      18.038  -4.766  26.582  1.00  0.00           H  
ATOM   1881 1HG2 ILE A 131      15.846  -5.343  23.586  1.00  0.00           H  
ATOM   1882 2HG2 ILE A 131      15.873  -7.114  23.745  1.00  0.00           H  
ATOM   1883 3HG2 ILE A 131      15.020  -6.126  24.954  1.00  0.00           H  
ATOM   1884 1HD1 ILE A 131      17.515  -2.641  25.522  1.00  0.00           H  
ATOM   1885 2HD1 ILE A 131      18.421  -3.691  24.406  1.00  0.00           H  
ATOM   1886 3HD1 ILE A 131      16.664  -3.486  24.208  1.00  0.00           H  
ATOM   1887  N   GLN A 132      15.872  -6.620  28.032  1.00  0.00           N  
ATOM   1888  CA  GLN A 132      14.698  -6.630  28.900  1.00  0.00           C  
ATOM   1889  C   GLN A 132      14.343  -5.206  29.319  1.00  0.00           C  
ATOM   1890  O   GLN A 132      15.200  -4.323  29.325  1.00  0.00           O  
ATOM   1891  CB  GLN A 132      14.943  -7.500  30.136  1.00  0.00           C  
ATOM   1892  CG  GLN A 132      15.227  -8.959  29.823  1.00  0.00           C  
ATOM   1893  CD  GLN A 132      13.998  -9.694  29.322  1.00  0.00           C  
ATOM   1894  OE1 GLN A 132      12.864  -9.285  29.584  1.00  0.00           O  
ATOM   1895  NE2 GLN A 132      14.217 -10.785  28.597  1.00  0.00           N  
ATOM   1896  H   GLN A 132      16.667  -6.052  28.287  1.00  0.00           H  
ATOM   1897  HA  GLN A 132      13.860  -7.048  28.343  1.00  0.00           H  
ATOM   1898 1HB  GLN A 132      15.790  -7.105  30.697  1.00  0.00           H  
ATOM   1899 2HB  GLN A 132      14.071  -7.460  30.788  1.00  0.00           H  
ATOM   1900 1HG  GLN A 132      15.995  -9.012  29.051  1.00  0.00           H  
ATOM   1901 2HG  GLN A 132      15.575  -9.454  30.730  1.00  0.00           H  
ATOM   1902 1HE2 GLN A 132      13.444 -11.312  28.239  1.00  0.00           H  
ATOM   1903 2HE2 GLN A 132      15.153 -11.082  28.408  1.00  0.00           H  
ATOM   1904  N   PRO A 133      13.066  -4.964  29.664  1.00  0.00           N  
ATOM   1905  CA  PRO A 133      12.626  -3.629  30.087  1.00  0.00           C  
ATOM   1906  C   PRO A 133      13.235  -3.251  31.433  1.00  0.00           C  
ATOM   1907  O   PRO A 133      13.745  -4.110  32.156  1.00  0.00           O  
ATOM   1908  CB  PRO A 133      11.104  -3.777  30.179  1.00  0.00           C  
ATOM   1909  CG  PRO A 133      10.804  -4.989  29.365  1.00  0.00           C  
ATOM   1910  CD  PRO A 133      12.009  -5.873  29.552  1.00  0.00           C  
ATOM   1911  HA  PRO A 133      12.903  -2.895  29.316  1.00  0.00           H  
ATOM   1912 1HB  PRO A 133      10.799  -3.883  31.231  1.00  0.00           H  
ATOM   1913 2HB  PRO A 133      10.614  -2.871  29.793  1.00  0.00           H  
ATOM   1914 1HG  PRO A 133       9.874  -5.461  29.714  1.00  0.00           H  
ATOM   1915 2HG  PRO A 133      10.643  -4.709  28.313  1.00  0.00           H  
ATOM   1916 1HD  PRO A 133      11.879  -6.483  30.458  1.00  0.00           H  
ATOM   1917 2HD  PRO A 133      12.134  -6.514  28.667  1.00  0.00           H  
ATOM   1918  N   ILE A 134      13.183  -1.963  31.760  1.00  0.00           N  
ATOM   1919  CA  ILE A 134      13.705  -1.505  33.035  1.00  0.00           C  
ATOM   1920  C   ILE A 134      12.749  -1.871  34.161  1.00  0.00           C  
ATOM   1921  O   ILE A 134      11.612  -2.285  33.908  1.00  0.00           O  
ATOM   1922  CB  ILE A 134      13.938   0.017  33.023  1.00  0.00           C  
ATOM   1923  CG1 ILE A 134      12.614   0.758  32.818  1.00  0.00           C  
ATOM   1924  CG2 ILE A 134      14.936   0.394  31.939  1.00  0.00           C  
ATOM   1925  CD1 ILE A 134      12.714   2.253  33.019  1.00  0.00           C  
ATOM   1926  H   ILE A 134      12.779  -1.291  31.124  1.00  0.00           H  
ATOM   1927  HA  ILE A 134      14.660  -1.997  33.214  1.00  0.00           H  
ATOM   1928  HB  ILE A 134      14.329   0.332  33.990  1.00  0.00           H  
ATOM   1929 1HG1 ILE A 134      12.246   0.573  31.810  1.00  0.00           H  
ATOM   1930 2HG1 ILE A 134      11.869   0.371  33.513  1.00  0.00           H  
ATOM   1931 1HG2 ILE A 134      15.089   1.473  31.944  1.00  0.00           H  
ATOM   1932 2HG2 ILE A 134      15.884  -0.107  32.128  1.00  0.00           H  
ATOM   1933 3HG2 ILE A 134      14.551   0.086  30.967  1.00  0.00           H  
ATOM   1934 1HD1 ILE A 134      11.736   2.708  32.857  1.00  0.00           H  
ATOM   1935 2HD1 ILE A 134      13.047   2.462  34.036  1.00  0.00           H  
ATOM   1936 3HD1 ILE A 134      13.428   2.668  32.309  1.00  0.00           H  
ATOM   1937  N   GLY A 135      13.220  -1.750  35.399  1.00  0.00           N  
ATOM   1938  CA  GLY A 135      12.391  -2.057  36.555  1.00  0.00           C  
ATOM   1939  C   GLY A 135      12.088  -3.531  36.741  1.00  0.00           C  
ATOM   1940  O   GLY A 135      12.926  -4.384  36.460  1.00  0.00           O  
ATOM   1941  H   GLY A 135      14.170  -1.440  35.544  1.00  0.00           H  
ATOM   1942 1HA  GLY A 135      12.882  -1.699  37.460  1.00  0.00           H  
ATOM   1943 2HA  GLY A 135      11.442  -1.528  36.473  1.00  0.00           H  
ATOM   1944  N   SER A 136      10.881  -3.834  37.207  1.00  0.00           N  
ATOM   1945  CA  SER A 136      10.484  -5.219  37.423  1.00  0.00           C  
ATOM   1946  C   SER A 136       9.064  -5.499  36.949  1.00  0.00           C  
ATOM   1947  O   SER A 136       8.227  -4.596  36.878  1.00  0.00           O  
ATOM   1948  CB  SER A 136      10.604  -5.563  38.895  1.00  0.00           C  
ATOM   1949  OG  SER A 136       9.710  -4.804  39.662  1.00  0.00           O  
ATOM   1950  H   SER A 136      10.224  -3.096  37.416  1.00  0.00           H  
ATOM   1951  HA  SER A 136      11.153  -5.864  36.852  1.00  0.00           H  
ATOM   1952 1HB  SER A 136      10.401  -6.624  39.038  1.00  0.00           H  
ATOM   1953 2HB  SER A 136      11.624  -5.377  39.230  1.00  0.00           H  
ATOM   1954  HG  SER A 136       8.856  -5.234  39.575  1.00  0.00           H  
ATOM   1955  N   PRO A 137       8.810  -6.759  36.612  1.00  0.00           N  
ATOM   1956  CA  PRO A 137       7.501  -7.189  36.139  1.00  0.00           C  
ATOM   1957  C   PRO A 137       6.525  -7.242  37.312  1.00  0.00           C  
ATOM   1958  O   PRO A 137       6.746  -7.966  38.288  1.00  0.00           O  
ATOM   1959  CB  PRO A 137       7.774  -8.579  35.556  1.00  0.00           C  
ATOM   1960  CG  PRO A 137       8.967  -9.063  36.308  1.00  0.00           C  
ATOM   1961  CD  PRO A 137       9.752  -7.813  36.608  1.00  0.00           C  
ATOM   1962  HA  PRO A 137       7.154  -6.498  35.356  1.00  0.00           H  
ATOM   1963 1HB  PRO A 137       6.894  -9.224  35.693  1.00  0.00           H  
ATOM   1964 2HB  PRO A 137       7.953  -8.505  34.474  1.00  0.00           H  
ATOM   1965 1HG  PRO A 137       8.653  -9.595  37.218  1.00  0.00           H  
ATOM   1966 2HG  PRO A 137       9.534  -9.782  35.699  1.00  0.00           H  
ATOM   1967 1HD  PRO A 137      10.210  -7.898  37.605  1.00  0.00           H  
ATOM   1968 2HD  PRO A 137      10.523  -7.670  35.838  1.00  0.00           H  
ATOM   1969  N   VAL A 138       5.462  -6.450  37.226  1.00  0.00           N  
ATOM   1970  CA  VAL A 138       4.468  -6.395  38.289  1.00  0.00           C  
ATOM   1971  C   VAL A 138       3.166  -7.112  37.949  1.00  0.00           C  
ATOM   1972  O   VAL A 138       2.353  -7.376  38.836  1.00  0.00           O  
ATOM   1973  CB  VAL A 138       4.152  -4.925  38.623  1.00  0.00           C  
ATOM   1974  CG1 VAL A 138       5.405  -4.206  39.101  1.00  0.00           C  
ATOM   1975  CG2 VAL A 138       3.564  -4.232  37.404  1.00  0.00           C  
ATOM   1976  H   VAL A 138       5.338  -5.873  36.407  1.00  0.00           H  
ATOM   1977  HA  VAL A 138       4.880  -6.881  39.174  1.00  0.00           H  
ATOM   1978  HB  VAL A 138       3.433  -4.895  39.442  1.00  0.00           H  
ATOM   1979 1HG1 VAL A 138       5.163  -3.169  39.333  1.00  0.00           H  
ATOM   1980 2HG1 VAL A 138       5.788  -4.698  39.995  1.00  0.00           H  
ATOM   1981 3HG1 VAL A 138       6.162  -4.235  38.317  1.00  0.00           H  
ATOM   1982 1HG2 VAL A 138       3.342  -3.193  37.648  1.00  0.00           H  
ATOM   1983 2HG2 VAL A 138       4.281  -4.267  36.584  1.00  0.00           H  
ATOM   1984 3HG2 VAL A 138       2.646  -4.738  37.105  1.00  0.00           H  
ATOM   1985  N   GLY A 139       2.968  -7.421  36.670  1.00  0.00           N  
ATOM   1986  CA  GLY A 139       1.756  -8.099  36.227  1.00  0.00           C  
ATOM   1987  C   GLY A 139       1.820  -8.542  34.772  1.00  0.00           C  
ATOM   1988  O   GLY A 139       2.804  -8.304  34.071  1.00  0.00           O  
ATOM   1989  H   GLY A 139       3.674  -7.180  35.989  1.00  0.00           H  
ATOM   1990 1HA  GLY A 139       1.579  -8.974  36.852  1.00  0.00           H  
ATOM   1991 2HA  GLY A 139       0.901  -7.436  36.354  1.00  0.00           H  
ATOM   1992  N   THR A 140       0.782  -9.265  34.365  1.00  0.00           N  
ATOM   1993  CA  THR A 140       0.602  -9.715  32.991  1.00  0.00           C  
ATOM   1994  C   THR A 140      -0.892  -9.525  32.797  1.00  0.00           C  
ATOM   1995  O   THR A 140      -1.697 -10.039  33.576  1.00  0.00           O  
ATOM   1996  CB  THR A 140       1.033 -11.174  32.754  1.00  0.00           C  
ATOM   1997  OG1 THR A 140       2.412 -11.332  33.110  1.00  0.00           O  
ATOM   1998  CG2 THR A 140       0.843 -11.557  31.294  1.00  0.00           C  
ATOM   1999  H   THR A 140       0.088  -9.508  35.057  1.00  0.00           H  
ATOM   2000  HA  THR A 140       1.215  -9.092  32.340  1.00  0.00           H  
ATOM   2001  HB  THR A 140       0.433 -11.837  33.378  1.00  0.00           H  
ATOM   2002  HG1 THR A 140       2.844 -11.903  32.471  1.00  0.00           H  
ATOM   2003 1HG2 THR A 140       1.152 -12.591  31.146  1.00  0.00           H  
ATOM   2004 2HG2 THR A 140      -0.207 -11.449  31.024  1.00  0.00           H  
ATOM   2005 3HG2 THR A 140       1.448 -10.904  30.666  1.00  0.00           H  
ATOM   2006  N   ALA A 141      -1.256  -8.758  31.776  1.00  0.00           N  
ATOM   2007  CA  ALA A 141      -2.651  -8.437  31.535  1.00  0.00           C  
ATOM   2008  C   ALA A 141      -3.035  -8.554  30.069  1.00  0.00           C  
ATOM   2009  O   ALA A 141      -2.183  -8.468  29.182  1.00  0.00           O  
ATOM   2010  CB  ALA A 141      -2.955  -7.035  32.043  1.00  0.00           C  
ATOM   2011  H   ALA A 141      -0.552  -8.389  31.153  1.00  0.00           H  
ATOM   2012  HA  ALA A 141      -3.263  -9.155  32.081  1.00  0.00           H  
ATOM   2013 1HB  ALA A 141      -4.003  -6.800  31.859  1.00  0.00           H  
ATOM   2014 2HB  ALA A 141      -2.754  -6.984  33.113  1.00  0.00           H  
ATOM   2015 3HB  ALA A 141      -2.326  -6.315  31.521  1.00  0.00           H  
ATOM   2016  N   SER A 142      -4.322  -8.784  29.829  1.00  0.00           N  
ATOM   2017  CA  SER A 142      -4.856  -8.894  28.481  1.00  0.00           C  
ATOM   2018  C   SER A 142      -5.397  -7.522  28.085  1.00  0.00           C  
ATOM   2019  O   SER A 142      -6.293  -6.981  28.741  1.00  0.00           O  
ATOM   2020  CB  SER A 142      -5.947  -9.944  28.412  1.00  0.00           C  
ATOM   2021  OG  SER A 142      -6.540  -9.970  27.143  1.00  0.00           O  
ATOM   2022  H   SER A 142      -4.947  -8.885  30.616  1.00  0.00           H  
ATOM   2023  HA  SER A 142      -4.048  -9.193  27.812  1.00  0.00           H  
ATOM   2024 1HB  SER A 142      -5.525 -10.923  28.639  1.00  0.00           H  
ATOM   2025 2HB  SER A 142      -6.704  -9.732  29.166  1.00  0.00           H  
ATOM   2026  HG  SER A 142      -5.913  -9.551  26.549  1.00  0.00           H  
ATOM   2027  N   VAL A 143      -4.820  -6.944  27.035  1.00  0.00           N  
ATOM   2028  CA  VAL A 143      -5.232  -5.629  26.557  1.00  0.00           C  
ATOM   2029  C   VAL A 143      -5.171  -5.546  25.048  1.00  0.00           C  
ATOM   2030  O   VAL A 143      -4.282  -6.122  24.420  1.00  0.00           O  
ATOM   2031  CB  VAL A 143      -4.333  -4.533  27.160  1.00  0.00           C  
ATOM   2032  CG1 VAL A 143      -4.738  -3.164  26.634  1.00  0.00           C  
ATOM   2033  CG2 VAL A 143      -4.415  -4.573  28.678  1.00  0.00           C  
ATOM   2034  H   VAL A 143      -4.076  -7.431  26.556  1.00  0.00           H  
ATOM   2035  HA  VAL A 143      -6.260  -5.452  26.875  1.00  0.00           H  
ATOM   2036  HB  VAL A 143      -3.304  -4.706  26.846  1.00  0.00           H  
ATOM   2037 1HG1 VAL A 143      -4.093  -2.401  27.070  1.00  0.00           H  
ATOM   2038 2HG1 VAL A 143      -4.638  -3.146  25.549  1.00  0.00           H  
ATOM   2039 3HG1 VAL A 143      -5.774  -2.961  26.907  1.00  0.00           H  
ATOM   2040 1HG2 VAL A 143      -3.777  -3.796  29.097  1.00  0.00           H  
ATOM   2041 2HG2 VAL A 143      -5.446  -4.406  28.992  1.00  0.00           H  
ATOM   2042 3HG2 VAL A 143      -4.081  -5.548  29.035  1.00  0.00           H  
ATOM   2043  N   GLY A 144      -6.110  -4.793  24.487  1.00  0.00           N  
ATOM   2044  CA  GLY A 144      -6.190  -4.545  23.054  1.00  0.00           C  
ATOM   2045  C   GLY A 144      -5.950  -5.750  22.150  1.00  0.00           C  
ATOM   2046  O   GLY A 144      -5.228  -5.651  21.158  1.00  0.00           O  
ATOM   2047  H   GLY A 144      -6.798  -4.377  25.098  1.00  0.00           H  
ATOM   2048 1HA  GLY A 144      -7.176  -4.150  22.807  1.00  0.00           H  
ATOM   2049 2HA  GLY A 144      -5.461  -3.785  22.775  1.00  0.00           H  
ATOM   2050  N   GLY A 145      -6.550  -6.884  22.503  1.00  0.00           N  
ATOM   2051  CA  GLY A 145      -6.416  -8.085  21.698  1.00  0.00           C  
ATOM   2052  C   GLY A 145      -5.200  -8.967  21.915  1.00  0.00           C  
ATOM   2053  O   GLY A 145      -5.032  -9.956  21.200  1.00  0.00           O  
ATOM   2054  H   GLY A 145      -7.109  -6.915  23.344  1.00  0.00           H  
ATOM   2055 1HA  GLY A 145      -7.282  -8.728  21.856  1.00  0.00           H  
ATOM   2056 2HA  GLY A 145      -6.404  -7.816  20.642  1.00  0.00           H  
ATOM   2057  N   ARG A 146      -4.359  -8.636  22.892  1.00  0.00           N  
ATOM   2058  CA  ARG A 146      -3.167  -9.437  23.161  1.00  0.00           C  
ATOM   2059  C   ARG A 146      -2.846  -9.506  24.651  1.00  0.00           C  
ATOM   2060  O   ARG A 146      -3.549  -8.921  25.474  1.00  0.00           O  
ATOM   2061  CB  ARG A 146      -1.967  -8.867  22.419  1.00  0.00           C  
ATOM   2062  CG  ARG A 146      -2.090  -8.875  20.903  1.00  0.00           C  
ATOM   2063  CD  ARG A 146      -2.017 -10.254  20.354  1.00  0.00           C  
ATOM   2064  NE  ARG A 146      -2.001 -10.258  18.900  1.00  0.00           N  
ATOM   2065  CZ  ARG A 146      -3.101 -10.268  18.123  1.00  0.00           C  
ATOM   2066  NH1 ARG A 146      -4.295 -10.275  18.673  1.00  0.00           N  
ATOM   2067  NH2 ARG A 146      -2.980 -10.271  16.807  1.00  0.00           N  
ATOM   2068  H   ARG A 146      -4.542  -7.820  23.459  1.00  0.00           H  
ATOM   2069  HA  ARG A 146      -3.346 -10.453  22.808  1.00  0.00           H  
ATOM   2070 1HB  ARG A 146      -1.804  -7.836  22.730  1.00  0.00           H  
ATOM   2071 2HB  ARG A 146      -1.074  -9.434  22.681  1.00  0.00           H  
ATOM   2072 1HG  ARG A 146      -3.047  -8.441  20.613  1.00  0.00           H  
ATOM   2073 2HG  ARG A 146      -1.278  -8.290  20.469  1.00  0.00           H  
ATOM   2074 1HD  ARG A 146      -1.107 -10.738  20.707  1.00  0.00           H  
ATOM   2075 2HD  ARG A 146      -2.883 -10.824  20.687  1.00  0.00           H  
ATOM   2076  HE  ARG A 146      -1.100 -10.253  18.440  1.00  0.00           H  
ATOM   2077 1HH1 ARG A 146      -4.387 -10.273  19.679  1.00  0.00           H  
ATOM   2078 2HH1 ARG A 146      -5.119 -10.283  18.091  1.00  0.00           H  
ATOM   2079 1HH2 ARG A 146      -2.062 -10.266  16.383  1.00  0.00           H  
ATOM   2080 2HH2 ARG A 146      -3.804 -10.279  16.224  1.00  0.00           H  
ATOM   2081  N   THR A 147      -1.791 -10.240  24.990  1.00  0.00           N  
ATOM   2082  CA  THR A 147      -1.359 -10.390  26.376  1.00  0.00           C  
ATOM   2083  C   THR A 147      -0.023  -9.680  26.562  1.00  0.00           C  
ATOM   2084  O   THR A 147       0.900  -9.853  25.760  1.00  0.00           O  
ATOM   2085  CB  THR A 147      -1.233 -11.872  26.776  1.00  0.00           C  
ATOM   2086  OG1 THR A 147      -2.507 -12.515  26.644  1.00  0.00           O  
ATOM   2087  CG2 THR A 147      -0.751 -11.997  28.213  1.00  0.00           C  
ATOM   2088  H   THR A 147      -1.273 -10.708  24.260  1.00  0.00           H  
ATOM   2089  HA  THR A 147      -2.105  -9.928  27.023  1.00  0.00           H  
ATOM   2090  HB  THR A 147      -0.521 -12.367  26.116  1.00  0.00           H  
ATOM   2091  HG1 THR A 147      -2.921 -12.583  27.508  1.00  0.00           H  
ATOM   2092 1HG2 THR A 147      -0.668 -13.051  28.478  1.00  0.00           H  
ATOM   2093 2HG2 THR A 147       0.223 -11.519  28.314  1.00  0.00           H  
ATOM   2094 3HG2 THR A 147      -1.464 -11.512  28.879  1.00  0.00           H  
ATOM   2095  N   TRP A 148       0.080  -8.895  27.631  1.00  0.00           N  
ATOM   2096  CA  TRP A 148       1.281  -8.107  27.891  1.00  0.00           C  
ATOM   2097  C   TRP A 148       1.832  -8.188  29.309  1.00  0.00           C  
ATOM   2098  O   TRP A 148       1.075  -8.168  30.280  1.00  0.00           O  
ATOM   2099  CB  TRP A 148       0.998  -6.639  27.565  1.00  0.00           C  
ATOM   2100  CG  TRP A 148       0.708  -6.394  26.115  1.00  0.00           C  
ATOM   2101  CD1 TRP A 148      -0.438  -6.707  25.448  1.00  0.00           C  
ATOM   2102  CD2 TRP A 148       1.584  -5.777  25.140  1.00  0.00           C  
ATOM   2103  NE1 TRP A 148      -0.337  -6.332  24.131  1.00  0.00           N  
ATOM   2104  CE2 TRP A 148       0.893  -5.759  23.925  1.00  0.00           C  
ATOM   2105  CE3 TRP A 148       2.878  -5.246  25.200  1.00  0.00           C  
ATOM   2106  CZ2 TRP A 148       1.451  -5.232  22.771  1.00  0.00           C  
ATOM   2107  CZ3 TRP A 148       3.437  -4.716  24.043  1.00  0.00           C  
ATOM   2108  CH2 TRP A 148       2.741  -4.709  22.861  1.00  0.00           C  
ATOM   2109  H   TRP A 148      -0.693  -8.843  28.279  1.00  0.00           H  
ATOM   2110  HA  TRP A 148       2.080  -8.472  27.246  1.00  0.00           H  
ATOM   2111 1HB  TRP A 148       0.143  -6.295  28.148  1.00  0.00           H  
ATOM   2112 2HB  TRP A 148       1.856  -6.031  27.851  1.00  0.00           H  
ATOM   2113  HD1 TRP A 148      -1.307  -7.186  25.895  1.00  0.00           H  
ATOM   2114  HE1 TRP A 148      -1.051  -6.457  23.428  1.00  0.00           H  
ATOM   2115  HE3 TRP A 148       3.434  -5.246  26.137  1.00  0.00           H  
ATOM   2116  HZ2 TRP A 148       0.914  -5.218  21.823  1.00  0.00           H  
ATOM   2117  HZ3 TRP A 148       4.446  -4.306  24.098  1.00  0.00           H  
ATOM   2118  HH2 TRP A 148       3.210  -4.286  21.972  1.00  0.00           H  
ATOM   2119  N   GLU A 149       3.157  -8.237  29.417  1.00  0.00           N  
ATOM   2120  CA  GLU A 149       3.824  -8.224  30.717  1.00  0.00           C  
ATOM   2121  C   GLU A 149       3.896  -6.741  31.076  1.00  0.00           C  
ATOM   2122  O   GLU A 149       4.164  -5.908  30.205  1.00  0.00           O  
ATOM   2123  CB  GLU A 149       5.214  -8.862  30.667  1.00  0.00           C  
ATOM   2124  CG  GLU A 149       5.211 -10.351  30.354  1.00  0.00           C  
ATOM   2125  CD  GLU A 149       6.592 -10.947  30.332  1.00  0.00           C  
ATOM   2126  OE1 GLU A 149       7.539 -10.207  30.440  1.00  0.00           O  
ATOM   2127  OE2 GLU A 149       6.698 -12.144  30.206  1.00  0.00           O  
ATOM   2128  H   GLU A 149       3.716  -8.284  28.577  1.00  0.00           H  
ATOM   2129  HA  GLU A 149       3.221  -8.799  31.421  1.00  0.00           H  
ATOM   2130 1HB  GLU A 149       5.817  -8.362  29.908  1.00  0.00           H  
ATOM   2131 2HB  GLU A 149       5.713  -8.722  31.625  1.00  0.00           H  
ATOM   2132 1HG  GLU A 149       4.617 -10.869  31.106  1.00  0.00           H  
ATOM   2133 2HG  GLU A 149       4.738 -10.508  29.385  1.00  0.00           H  
ATOM   2134  N   VAL A 150       3.631  -6.406  32.333  1.00  0.00           N  
ATOM   2135  CA  VAL A 150       3.693  -5.016  32.765  1.00  0.00           C  
ATOM   2136  C   VAL A 150       4.929  -4.803  33.631  1.00  0.00           C  
ATOM   2137  O   VAL A 150       5.088  -5.445  34.672  1.00  0.00           O  
ATOM   2138  CB  VAL A 150       2.429  -4.636  33.559  1.00  0.00           C  
ATOM   2139  CG1 VAL A 150       2.513  -3.193  34.034  1.00  0.00           C  
ATOM   2140  CG2 VAL A 150       1.193  -4.850  32.698  1.00  0.00           C  
ATOM   2141  H   VAL A 150       3.383  -7.119  33.004  1.00  0.00           H  
ATOM   2142  HA  VAL A 150       3.751  -4.381  31.880  1.00  0.00           H  
ATOM   2143  HB  VAL A 150       2.367  -5.263  34.448  1.00  0.00           H  
ATOM   2144 1HG1 VAL A 150       1.611  -2.941  34.593  1.00  0.00           H  
ATOM   2145 2HG1 VAL A 150       3.384  -3.071  34.677  1.00  0.00           H  
ATOM   2146 3HG1 VAL A 150       2.601  -2.531  33.172  1.00  0.00           H  
ATOM   2147 1HG2 VAL A 150       0.303  -4.579  33.266  1.00  0.00           H  
ATOM   2148 2HG2 VAL A 150       1.258  -4.226  31.806  1.00  0.00           H  
ATOM   2149 3HG2 VAL A 150       1.131  -5.898  32.404  1.00  0.00           H  
ATOM   2150  N   TRP A 151       5.831  -3.947  33.162  1.00  0.00           N  
ATOM   2151  CA  TRP A 151       7.053  -3.635  33.890  1.00  0.00           C  
ATOM   2152  C   TRP A 151       6.958  -2.210  34.411  1.00  0.00           C  
ATOM   2153  O   TRP A 151       6.487  -1.317  33.705  1.00  0.00           O  
ATOM   2154  CB  TRP A 151       8.283  -3.790  32.994  1.00  0.00           C  
ATOM   2155  CG  TRP A 151       8.560  -5.208  32.597  1.00  0.00           C  
ATOM   2156  CD1 TRP A 151       7.865  -5.951  31.691  1.00  0.00           C  
ATOM   2157  CD2 TRP A 151       9.615  -6.067  33.094  1.00  0.00           C  
ATOM   2158  NE1 TRP A 151       8.410  -7.207  31.591  1.00  0.00           N  
ATOM   2159  CE2 TRP A 151       9.483  -7.295  32.441  1.00  0.00           C  
ATOM   2160  CE3 TRP A 151      10.645  -5.893  34.027  1.00  0.00           C  
ATOM   2161  CZ2 TRP A 151      10.343  -8.354  32.689  1.00  0.00           C  
ATOM   2162  CZ3 TRP A 151      11.508  -6.954  34.274  1.00  0.00           C  
ATOM   2163  CH2 TRP A 151      11.360  -8.152  33.622  1.00  0.00           C  
ATOM   2164  H   TRP A 151       5.661  -3.500  32.272  1.00  0.00           H  
ATOM   2165  HA  TRP A 151       7.146  -4.331  34.724  1.00  0.00           H  
ATOM   2166 1HB  TRP A 151       8.150  -3.200  32.087  1.00  0.00           H  
ATOM   2167 2HB  TRP A 151       9.161  -3.402  33.511  1.00  0.00           H  
ATOM   2168  HD1 TRP A 151       7.002  -5.600  31.128  1.00  0.00           H  
ATOM   2169  HE1 TRP A 151       8.077  -7.947  30.990  1.00  0.00           H  
ATOM   2170  HE3 TRP A 151      10.769  -4.943  34.546  1.00  0.00           H  
ATOM   2171  HZ2 TRP A 151      10.242  -9.313  32.181  1.00  0.00           H  
ATOM   2172  HZ3 TRP A 151      12.307  -6.811  35.002  1.00  0.00           H  
ATOM   2173  HH2 TRP A 151      12.055  -8.964  33.840  1.00  0.00           H  
ATOM   2174  N   SER A 152       7.387  -2.007  35.651  1.00  0.00           N  
ATOM   2175  CA  SER A 152       7.335  -0.686  36.263  1.00  0.00           C  
ATOM   2176  C   SER A 152       8.621  -0.318  36.995  1.00  0.00           C  
ATOM   2177  O   SER A 152       9.254  -1.160  37.637  1.00  0.00           O  
ATOM   2178  CB  SER A 152       6.168  -0.619  37.229  1.00  0.00           C  
ATOM   2179  OG  SER A 152       6.119   0.626  37.871  1.00  0.00           O  
ATOM   2180  H   SER A 152       7.757  -2.782  36.183  1.00  0.00           H  
ATOM   2181  HA  SER A 152       7.189   0.055  35.476  1.00  0.00           H  
ATOM   2182 1HB  SER A 152       5.238  -0.788  36.687  1.00  0.00           H  
ATOM   2183 2HB  SER A 152       6.264  -1.410  37.970  1.00  0.00           H  
ATOM   2184  HG  SER A 152       6.336   1.278  37.201  1.00  0.00           H  
ATOM   2185  N   GLY A 153       8.980   0.959  36.906  1.00  0.00           N  
ATOM   2186  CA  GLY A 153      10.162   1.490  37.568  1.00  0.00           C  
ATOM   2187  C   GLY A 153       9.863   2.919  38.004  1.00  0.00           C  
ATOM   2188  O   GLY A 153       9.263   3.693  37.258  1.00  0.00           O  
ATOM   2189  H   GLY A 153       8.404   1.579  36.355  1.00  0.00           H  
ATOM   2190 1HA  GLY A 153      10.414   0.861  38.422  1.00  0.00           H  
ATOM   2191 2HA  GLY A 153      11.009   1.456  36.883  1.00  0.00           H  
ATOM   2192  N   GLY A 154      10.235   3.238  39.239  1.00  0.00           N  
ATOM   2193  CA  GLY A 154      10.024   4.566  39.801  1.00  0.00           C  
ATOM   2194  C   GLY A 154      11.327   5.358  39.689  1.00  0.00           C  
ATOM   2195  O   GLY A 154      12.227   5.195  40.510  1.00  0.00           O  
ATOM   2196  H   GLY A 154      10.680   2.529  39.805  1.00  0.00           H  
ATOM   2197 1HA  GLY A 154       9.217   5.064  39.264  1.00  0.00           H  
ATOM   2198 2HA  GLY A 154       9.710   4.475  40.840  1.00  0.00           H  
ATOM   2199  N   ASN A 155      11.442   6.165  38.636  1.00  0.00           N  
ATOM   2200  CA  ASN A 155      12.626   6.999  38.407  1.00  0.00           C  
ATOM   2201  C   ASN A 155      12.199   8.464  38.533  1.00  0.00           C  
ATOM   2202  O   ASN A 155      11.277   8.769  39.288  1.00  0.00           O  
ATOM   2203  CB  ASN A 155      13.254   6.718  37.054  1.00  0.00           C  
ATOM   2204  CG  ASN A 155      13.933   5.378  36.999  1.00  0.00           C  
ATOM   2205  OD1 ASN A 155      14.395   4.860  38.023  1.00  0.00           O  
ATOM   2206  ND2 ASN A 155      14.003   4.807  35.824  1.00  0.00           N  
ATOM   2207  H   ASN A 155      10.681   6.199  37.973  1.00  0.00           H  
ATOM   2208  HA  ASN A 155      13.364   6.771  39.177  1.00  0.00           H  
ATOM   2209 1HB  ASN A 155      12.485   6.755  36.281  1.00  0.00           H  
ATOM   2210 2HB  ASN A 155      13.985   7.493  36.824  1.00  0.00           H  
ATOM   2211 1HD2 ASN A 155      14.445   3.914  35.728  1.00  0.00           H  
ATOM   2212 2HD2 ASN A 155      13.616   5.262  35.023  1.00  0.00           H  
ATOM   2213  N   SER A 157      12.859   9.362  37.799  1.00  0.00           N  
ATOM   2214  CA  SER A 157      12.505  10.787  37.817  1.00  0.00           C  
ATOM   2215  C   SER A 157      11.073  10.951  37.300  1.00  0.00           C  
ATOM   2216  O   SER A 157      10.409  11.952  37.559  1.00  0.00           O  
ATOM   2217  CB  SER A 157      13.468  11.592  36.966  1.00  0.00           C  
ATOM   2218  OG  SER A 157      14.765  11.546  37.496  1.00  0.00           O  
ATOM   2219  H   SER A 157      13.263   8.945  38.625  1.00  0.00           H  
ATOM   2220  HA  SER A 157      12.568  11.146  38.845  1.00  0.00           H  
ATOM   2221 1HB  SER A 157      13.473  11.198  35.950  1.00  0.00           H  
ATOM   2222 2HB  SER A 157      13.130  12.626  36.914  1.00  0.00           H  
ATOM   2223  HG  SER A 157      15.230  12.298  37.122  1.00  0.00           H  
ATOM   2224  N   ASN A 158      10.637   9.963  36.525  1.00  0.00           N  
ATOM   2225  CA  ASN A 158       9.285   9.887  35.983  1.00  0.00           C  
ATOM   2226  C   ASN A 158       8.914   8.409  36.118  1.00  0.00           C  
ATOM   2227  O   ASN A 158       9.788   7.574  36.353  1.00  0.00           O  
ATOM   2228  CB  ASN A 158       9.203  10.378  34.549  1.00  0.00           C  
ATOM   2229  CG  ASN A 158       9.994   9.521  33.599  1.00  0.00           C  
ATOM   2230  OD1 ASN A 158       9.656   8.354  33.369  1.00  0.00           O  
ATOM   2231  ND2 ASN A 158      11.040  10.077  33.044  1.00  0.00           N  
ATOM   2232  H   ASN A 158      11.296   9.229  36.309  1.00  0.00           H  
ATOM   2233  HA  ASN A 158       8.634  10.521  36.587  1.00  0.00           H  
ATOM   2234 1HB  ASN A 158       8.161  10.390  34.227  1.00  0.00           H  
ATOM   2235 2HB  ASN A 158       9.576  11.401  34.493  1.00  0.00           H  
ATOM   2236 1HD2 ASN A 158      11.604   9.554  32.403  1.00  0.00           H  
ATOM   2237 2HD2 ASN A 158      11.276  11.024  33.259  1.00  0.00           H  
ATOM   2238  N   ASP A 159       7.629   8.089  36.027  1.00  0.00           N  
ATOM   2239  CA  ASP A 159       7.197   6.697  36.123  1.00  0.00           C  
ATOM   2240  C   ASP A 159       7.470   5.989  34.799  1.00  0.00           C  
ATOM   2241  O   ASP A 159       7.055   6.464  33.744  1.00  0.00           O  
ATOM   2242  CB  ASP A 159       5.710   6.606  36.473  1.00  0.00           C  
ATOM   2243  CG  ASP A 159       5.407   7.055  37.896  1.00  0.00           C  
ATOM   2244  OD1 ASP A 159       6.320   7.115  38.686  1.00  0.00           O  
ATOM   2245  OD2 ASP A 159       4.267   7.334  38.180  1.00  0.00           O  
ATOM   2246  H   ASP A 159       6.936   8.811  35.890  1.00  0.00           H  
ATOM   2247  HA  ASP A 159       7.767   6.212  36.916  1.00  0.00           H  
ATOM   2248 1HB  ASP A 159       5.135   7.225  35.783  1.00  0.00           H  
ATOM   2249 2HB  ASP A 159       5.369   5.578  36.352  1.00  0.00           H  
ATOM   2250  N   VAL A 160       8.205   4.883  34.856  1.00  0.00           N  
ATOM   2251  CA  VAL A 160       8.510   4.096  33.666  1.00  0.00           C  
ATOM   2252  C   VAL A 160       7.572   2.901  33.666  1.00  0.00           C  
ATOM   2253  O   VAL A 160       7.542   2.133  34.631  1.00  0.00           O  
ATOM   2254  CB  VAL A 160       9.976   3.624  33.663  1.00  0.00           C  
ATOM   2255  CG1 VAL A 160      10.259   2.773  32.434  1.00  0.00           C  
ATOM   2256  CG2 VAL A 160      10.907   4.826  33.712  1.00  0.00           C  
ATOM   2257  H   VAL A 160       8.562   4.580  35.751  1.00  0.00           H  
ATOM   2258  HA  VAL A 160       8.353   4.722  32.787  1.00  0.00           H  
ATOM   2259  HB  VAL A 160      10.147   2.994  34.536  1.00  0.00           H  
ATOM   2260 1HG1 VAL A 160      11.299   2.448  32.448  1.00  0.00           H  
ATOM   2261 2HG1 VAL A 160       9.606   1.900  32.438  1.00  0.00           H  
ATOM   2262 3HG1 VAL A 160      10.075   3.360  31.534  1.00  0.00           H  
ATOM   2263 1HG2 VAL A 160      11.942   4.484  33.711  1.00  0.00           H  
ATOM   2264 2HG2 VAL A 160      10.732   5.458  32.842  1.00  0.00           H  
ATOM   2265 3HG2 VAL A 160      10.716   5.397  34.621  1.00  0.00           H  
ATOM   2266  N   LEU A 161       6.780   2.779  32.606  1.00  0.00           N  
ATOM   2267  CA  LEU A 161       5.839   1.676  32.462  1.00  0.00           C  
ATOM   2268  C   LEU A 161       6.081   1.060  31.097  1.00  0.00           C  
ATOM   2269  O   LEU A 161       6.015   1.749  30.079  1.00  0.00           O  
ATOM   2270  CB  LEU A 161       4.388   2.157  32.590  1.00  0.00           C  
ATOM   2271  CG  LEU A 161       3.311   1.084  32.382  1.00  0.00           C  
ATOM   2272  CD1 LEU A 161       3.425   0.031  33.477  1.00  0.00           C  
ATOM   2273  CD2 LEU A 161       1.937   1.736  32.392  1.00  0.00           C  
ATOM   2274  H   LEU A 161       6.835   3.477  31.878  1.00  0.00           H  
ATOM   2275  HA  LEU A 161       6.029   0.954  33.255  1.00  0.00           H  
ATOM   2276 1HB  LEU A 161       4.248   2.579  33.583  1.00  0.00           H  
ATOM   2277 2HB  LEU A 161       4.217   2.944  31.856  1.00  0.00           H  
ATOM   2278  HG  LEU A 161       3.471   0.588  31.425  1.00  0.00           H  
ATOM   2279 1HD1 LEU A 161       2.660  -0.731  33.330  1.00  0.00           H  
ATOM   2280 2HD1 LEU A 161       4.411  -0.432  33.435  1.00  0.00           H  
ATOM   2281 3HD1 LEU A 161       3.286   0.502  34.450  1.00  0.00           H  
ATOM   2282 1HD2 LEU A 161       1.171   0.973  32.244  1.00  0.00           H  
ATOM   2283 2HD2 LEU A 161       1.775   2.231  33.349  1.00  0.00           H  
ATOM   2284 3HD2 LEU A 161       1.877   2.471  31.589  1.00  0.00           H  
ATOM   2285  N   SER A 162       6.386  -0.229  31.074  1.00  0.00           N  
ATOM   2286  CA  SER A 162       6.619  -0.903  29.809  1.00  0.00           C  
ATOM   2287  C   SER A 162       5.719  -2.117  29.667  1.00  0.00           C  
ATOM   2288  O   SER A 162       5.645  -2.955  30.569  1.00  0.00           O  
ATOM   2289  CB  SER A 162       8.072  -1.322  29.699  1.00  0.00           C  
ATOM   2290  OG  SER A 162       8.300  -2.037  28.516  1.00  0.00           O  
ATOM   2291  H   SER A 162       6.460  -0.755  31.933  1.00  0.00           H  
ATOM   2292  HA  SER A 162       6.391  -0.208  28.999  1.00  0.00           H  
ATOM   2293 1HB  SER A 162       8.708  -0.437  29.720  1.00  0.00           H  
ATOM   2294 2HB  SER A 162       8.339  -1.938  30.557  1.00  0.00           H  
ATOM   2295  HG  SER A 162       7.453  -2.080  28.065  1.00  0.00           H  
ATOM   2296  N   PHE A 163       4.982  -2.163  28.562  1.00  0.00           N  
ATOM   2297  CA  PHE A 163       4.102  -3.282  28.260  1.00  0.00           C  
ATOM   2298  C   PHE A 163       4.834  -4.094  27.208  1.00  0.00           C  
ATOM   2299  O   PHE A 163       5.097  -3.609  26.113  1.00  0.00           O  
ATOM   2300  CB  PHE A 163       2.737  -2.819  27.747  1.00  0.00           C  
ATOM   2301  CG  PHE A 163       1.917  -2.094  28.776  1.00  0.00           C  
ATOM   2302  CD1 PHE A 163       1.959  -0.710  28.866  1.00  0.00           C  
ATOM   2303  CD2 PHE A 163       1.104  -2.792  29.655  1.00  0.00           C  
ATOM   2304  CE1 PHE A 163       1.205  -0.041  29.813  1.00  0.00           C  
ATOM   2305  CE2 PHE A 163       0.349  -2.126  30.601  1.00  0.00           C  
ATOM   2306  CZ  PHE A 163       0.400  -0.749  30.680  1.00  0.00           C  
ATOM   2307  H   PHE A 163       5.038  -1.392  27.912  1.00  0.00           H  
ATOM   2308  HA  PHE A 163       3.939  -3.852  29.176  1.00  0.00           H  
ATOM   2309 1HB  PHE A 163       2.874  -2.158  26.893  1.00  0.00           H  
ATOM   2310 2HB  PHE A 163       2.166  -3.681  27.404  1.00  0.00           H  
ATOM   2311  HD1 PHE A 163       2.595  -0.150  28.180  1.00  0.00           H  
ATOM   2312  HD2 PHE A 163       1.064  -3.880  29.594  1.00  0.00           H  
ATOM   2313  HE1 PHE A 163       1.248   1.046  29.873  1.00  0.00           H  
ATOM   2314  HE2 PHE A 163      -0.286  -2.687  31.286  1.00  0.00           H  
ATOM   2315  HZ  PHE A 163      -0.193  -0.223  31.426  1.00  0.00           H  
ATOM   2316  N   VAL A 164       5.194  -5.320  27.559  1.00  0.00           N  
ATOM   2317  CA  VAL A 164       5.931  -6.183  26.649  1.00  0.00           C  
ATOM   2318  C   VAL A 164       5.047  -7.335  26.203  1.00  0.00           C  
ATOM   2319  O   VAL A 164       4.569  -8.113  27.027  1.00  0.00           O  
ATOM   2320  CB  VAL A 164       7.199  -6.734  27.328  1.00  0.00           C  
ATOM   2321  CG1 VAL A 164       7.948  -7.663  26.384  1.00  0.00           C  
ATOM   2322  CG2 VAL A 164       8.089  -5.585  27.774  1.00  0.00           C  
ATOM   2323  H   VAL A 164       4.953  -5.665  28.477  1.00  0.00           H  
ATOM   2324  HA  VAL A 164       6.231  -5.595  25.781  1.00  0.00           H  
ATOM   2325  HB  VAL A 164       6.907  -7.326  28.196  1.00  0.00           H  
ATOM   2326 1HG1 VAL A 164       8.841  -8.043  26.881  1.00  0.00           H  
ATOM   2327 2HG1 VAL A 164       7.304  -8.497  26.107  1.00  0.00           H  
ATOM   2328 3HG1 VAL A 164       8.238  -7.114  25.488  1.00  0.00           H  
ATOM   2329 1HG2 VAL A 164       8.983  -5.982  28.254  1.00  0.00           H  
ATOM   2330 2HG2 VAL A 164       8.376  -4.990  26.907  1.00  0.00           H  
ATOM   2331 3HG2 VAL A 164       7.546  -4.957  28.481  1.00  0.00           H  
ATOM   2332  N   ALA A 165       4.812  -7.429  24.896  1.00  0.00           N  
ATOM   2333  CA  ALA A 165       3.965  -8.482  24.346  1.00  0.00           C  
ATOM   2334  C   ALA A 165       4.539  -9.846  24.729  1.00  0.00           C  
ATOM   2335  O   ALA A 165       5.757 -10.032  24.726  1.00  0.00           O  
ATOM   2336  CB  ALA A 165       3.848  -8.348  22.835  1.00  0.00           C  
ATOM   2337  H   ALA A 165       5.230  -6.756  24.269  1.00  0.00           H  
ATOM   2338  HA  ALA A 165       2.972  -8.381  24.783  1.00  0.00           H  
ATOM   2339 1HB  ALA A 165       3.212  -9.144  22.447  1.00  0.00           H  
ATOM   2340 2HB  ALA A 165       3.410  -7.381  22.588  1.00  0.00           H  
ATOM   2341 3HB  ALA A 165       4.837  -8.424  22.385  1.00  0.00           H  
ATOM   2342  N   PRO A 166       3.672 -10.782  25.113  1.00  0.00           N  
ATOM   2343  CA  PRO A 166       4.144 -12.112  25.506  1.00  0.00           C  
ATOM   2344  C   PRO A 166       4.784 -12.862  24.344  1.00  0.00           C  
ATOM   2345  O   PRO A 166       5.634 -13.725  24.550  1.00  0.00           O  
ATOM   2346  CB  PRO A 166       2.860 -12.803  25.977  1.00  0.00           C  
ATOM   2347  CG  PRO A 166       1.769 -12.048  25.300  1.00  0.00           C  
ATOM   2348  CD  PRO A 166       2.280 -10.634  25.228  1.00  0.00           C  
ATOM   2349  HA  PRO A 166       4.864 -12.011  26.331  1.00  0.00           H  
ATOM   2350 1HB  PRO A 166       2.881 -13.867  25.697  1.00  0.00           H  
ATOM   2351 2HB  PRO A 166       2.791 -12.761  27.074  1.00  0.00           H  
ATOM   2352 1HG  PRO A 166       1.569 -12.477  24.307  1.00  0.00           H  
ATOM   2353 2HG  PRO A 166       0.835 -12.132  25.875  1.00  0.00           H  
ATOM   2354 1HD  PRO A 166       1.869 -10.139  24.336  1.00  0.00           H  
ATOM   2355 2HD  PRO A 166       1.990 -10.092  26.140  1.00  0.00           H  
ATOM   2356  N   SER A 167       4.361 -12.535  23.127  1.00  0.00           N  
ATOM   2357  CA  SER A 167       4.931 -13.119  21.916  1.00  0.00           C  
ATOM   2358  C   SER A 167       5.138 -11.938  20.967  1.00  0.00           C  
ATOM   2359  O   SER A 167       4.288 -11.055  20.873  1.00  0.00           O  
ATOM   2360  CB  SER A 167       4.015 -14.163  21.309  1.00  0.00           C  
ATOM   2361  OG  SER A 167       4.554 -14.674  20.121  1.00  0.00           O  
ATOM   2362  H   SER A 167       3.617 -11.857  23.043  1.00  0.00           H  
ATOM   2363  HA  SER A 167       5.871 -13.607  22.176  1.00  0.00           H  
ATOM   2364 1HB  SER A 167       3.864 -14.974  22.021  1.00  0.00           H  
ATOM   2365 2HB  SER A 167       3.040 -13.719  21.108  1.00  0.00           H  
ATOM   2366  HG  SER A 167       4.648 -13.924  19.528  1.00  0.00           H  
ATOM   2367  N   ALA A 168       6.294 -11.880  20.289  1.00  0.00           N  
ATOM   2368  CA  ALA A 168       6.550 -10.766  19.370  1.00  0.00           C  
ATOM   2369  C   ALA A 168       5.639 -10.708  18.148  1.00  0.00           C  
ATOM   2370  O   ALA A 168       5.043 -11.710  17.743  1.00  0.00           O  
ATOM   2371  CB  ALA A 168       8.000 -10.816  18.911  1.00  0.00           C  
ATOM   2372  H   ALA A 168       6.997 -12.596  20.402  1.00  0.00           H  
ATOM   2373  HA  ALA A 168       6.372  -9.835  19.908  1.00  0.00           H  
ATOM   2374 1HB  ALA A 168       8.194  -9.989  18.228  1.00  0.00           H  
ATOM   2375 2HB  ALA A 168       8.658 -10.733  19.776  1.00  0.00           H  
ATOM   2376 3HB  ALA A 168       8.188 -11.759  18.401  1.00  0.00           H  
ATOM   2377  N   ILE A 169       5.506  -9.509  17.590  1.00  0.00           N  
ATOM   2378  CA  ILE A 169       4.699  -9.302  16.398  1.00  0.00           C  
ATOM   2379  C   ILE A 169       5.452  -8.325  15.500  1.00  0.00           C  
ATOM   2380  O   ILE A 169       6.408  -7.684  15.942  1.00  0.00           O  
ATOM   2381  CB  ILE A 169       3.301  -8.754  16.740  1.00  0.00           C  
ATOM   2382  CG1 ILE A 169       2.408  -8.756  15.496  1.00  0.00           C  
ATOM   2383  CG2 ILE A 169       3.407  -7.353  17.321  1.00  0.00           C  
ATOM   2384  CD1 ILE A 169       0.942  -8.548  15.797  1.00  0.00           C  
ATOM   2385  H   ILE A 169       5.979  -8.720  18.007  1.00  0.00           H  
ATOM   2386  HA  ILE A 169       4.571 -10.261  15.897  1.00  0.00           H  
ATOM   2387  HB  ILE A 169       2.824  -9.406  17.471  1.00  0.00           H  
ATOM   2388 1HG1 ILE A 169       2.732  -7.970  14.815  1.00  0.00           H  
ATOM   2389 2HG1 ILE A 169       2.516  -9.706  14.972  1.00  0.00           H  
ATOM   2390 1HG2 ILE A 169       2.410  -6.980  17.556  1.00  0.00           H  
ATOM   2391 2HG2 ILE A 169       4.007  -7.380  18.229  1.00  0.00           H  
ATOM   2392 3HG2 ILE A 169       3.879  -6.692  16.593  1.00  0.00           H  
ATOM   2393 1HD1 ILE A 169       0.373  -8.563  14.867  1.00  0.00           H  
ATOM   2394 2HD1 ILE A 169       0.587  -9.346  16.451  1.00  0.00           H  
ATOM   2395 3HD1 ILE A 169       0.805  -7.587  16.290  1.00  0.00           H  
ATOM   2396  N   SER A 170       5.045  -8.228  14.239  1.00  0.00           N  
ATOM   2397  CA  SER A 170       5.711  -7.318  13.311  1.00  0.00           C  
ATOM   2398  C   SER A 170       4.818  -6.187  12.806  1.00  0.00           C  
ATOM   2399  O   SER A 170       5.279  -5.318  12.064  1.00  0.00           O  
ATOM   2400  CB  SER A 170       6.237  -8.105  12.126  1.00  0.00           C  
ATOM   2401  OG  SER A 170       5.187  -8.698  11.412  1.00  0.00           O  
ATOM   2402  H   SER A 170       4.269  -8.785  13.910  1.00  0.00           H  
ATOM   2403  HA  SER A 170       6.548  -6.847  13.829  1.00  0.00           H  
ATOM   2404 1HB  SER A 170       6.798  -7.441  11.469  1.00  0.00           H  
ATOM   2405 2HB  SER A 170       6.923  -8.875  12.477  1.00  0.00           H  
ATOM   2406  HG  SER A 170       5.030  -8.131  10.653  1.00  0.00           H  
ATOM   2407  N   GLY A 171       3.546  -6.198  13.200  1.00  0.00           N  
ATOM   2408  CA  GLY A 171       2.611  -5.172  12.745  1.00  0.00           C  
ATOM   2409  C   GLY A 171       1.368  -5.007  13.620  1.00  0.00           C  
ATOM   2410  O   GLY A 171       0.847  -5.980  14.168  1.00  0.00           O  
ATOM   2411  H   GLY A 171       3.217  -6.923  13.822  1.00  0.00           H  
ATOM   2412 1HA  GLY A 171       3.120  -4.209  12.702  1.00  0.00           H  
ATOM   2413 2HA  GLY A 171       2.279  -5.405  11.734  1.00  0.00           H  
ATOM   2414  N   TRP A 172       0.901  -3.765  13.739  1.00  0.00           N  
ATOM   2415  CA  TRP A 172      -0.298  -3.444  14.506  1.00  0.00           C  
ATOM   2416  C   TRP A 172      -1.058  -2.464  13.621  1.00  0.00           C  
ATOM   2417  O   TRP A 172      -0.450  -1.681  12.887  1.00  0.00           O  
ATOM   2418  CB  TRP A 172       0.030  -2.826  15.866  1.00  0.00           C  
ATOM   2419  CG  TRP A 172       0.772  -3.753  16.782  1.00  0.00           C  
ATOM   2420  CD1 TRP A 172       2.083  -4.112  16.690  1.00  0.00           C  
ATOM   2421  CD2 TRP A 172       0.245  -4.446  17.939  1.00  0.00           C  
ATOM   2422  NE1 TRP A 172       2.408  -4.978  17.705  1.00  0.00           N  
ATOM   2423  CE2 TRP A 172       1.296  -5.192  18.480  1.00  0.00           C  
ATOM   2424  CE3 TRP A 172      -1.014  -4.491  18.551  1.00  0.00           C  
ATOM   2425  CZ2 TRP A 172       1.130  -5.982  19.606  1.00  0.00           C  
ATOM   2426  CZ3 TRP A 172      -1.179  -5.282  19.682  1.00  0.00           C  
ATOM   2427  CH2 TRP A 172      -0.134  -6.008  20.195  1.00  0.00           C  
ATOM   2428  H   TRP A 172       1.403  -3.021  13.276  1.00  0.00           H  
ATOM   2429  HA  TRP A 172      -0.851  -4.366  14.685  1.00  0.00           H  
ATOM   2430 1HB  TRP A 172       0.635  -1.930  15.723  1.00  0.00           H  
ATOM   2431 2HB  TRP A 172      -0.892  -2.522  16.360  1.00  0.00           H  
ATOM   2432  HD1 TRP A 172       2.772  -3.764  15.924  1.00  0.00           H  
ATOM   2433  HE1 TRP A 172       3.316  -5.392  17.857  1.00  0.00           H  
ATOM   2434  HE3 TRP A 172      -1.846  -3.915  18.148  1.00  0.00           H  
ATOM   2435  HZ2 TRP A 172       1.948  -6.566  20.030  1.00  0.00           H  
ATOM   2436  HZ3 TRP A 172      -2.163  -5.312  20.151  1.00  0.00           H  
ATOM   2437  HH2 TRP A 172      -0.299  -6.617  21.084  1.00  0.00           H  
ATOM   2438  N   SER A 173      -2.377  -2.599  13.590  1.00  0.00           N  
ATOM   2439  CA  SER A 173      -3.200  -1.702  12.792  1.00  0.00           C  
ATOM   2440  C   SER A 173      -4.295  -1.170  13.691  1.00  0.00           C  
ATOM   2441  O   SER A 173      -5.087  -1.943  14.238  1.00  0.00           O  
ATOM   2442  CB  SER A 173      -3.792  -2.418  11.594  1.00  0.00           C  
ATOM   2443  OG  SER A 173      -4.525  -3.544  11.993  1.00  0.00           O  
ATOM   2444  H   SER A 173      -2.823  -3.331  14.124  1.00  0.00           H  
ATOM   2445  HA  SER A 173      -2.572  -0.888  12.427  1.00  0.00           H  
ATOM   2446 1HB  SER A 173      -4.440  -1.735  11.045  1.00  0.00           H  
ATOM   2447 2HB  SER A 173      -2.992  -2.722  10.920  1.00  0.00           H  
ATOM   2448  HG  SER A 173      -5.306  -3.563  11.435  1.00  0.00           H  
ATOM   2449  N   PHE A 174      -4.088   0.092  16.701  1.00  0.00           N  
ATOM   2450  CA  PHE A 174      -3.930  -0.428  18.055  1.00  0.00           C  
ATOM   2451  C   PHE A 174      -4.543   0.590  19.007  1.00  0.00           C  
ATOM   2452  O   PHE A 174      -4.331   1.800  18.866  1.00  0.00           O  
ATOM   2453  CB  PHE A 174      -2.458  -0.667  18.397  1.00  0.00           C  
ATOM   2454  CG  PHE A 174      -2.242  -1.275  19.753  1.00  0.00           C  
ATOM   2455  CD1 PHE A 174      -3.259  -1.975  20.385  1.00  0.00           C  
ATOM   2456  CD2 PHE A 174      -1.022  -1.147  20.401  1.00  0.00           C  
ATOM   2457  CE1 PHE A 174      -3.061  -2.535  21.633  1.00  0.00           C  
ATOM   2458  CE2 PHE A 174      -0.821  -1.707  21.647  1.00  0.00           C  
ATOM   2459  CZ  PHE A 174      -1.843  -2.401  22.264  1.00  0.00           C  
ATOM   2460  H   PHE A 174      -4.161   1.090  16.563  1.00  0.00           H  
ATOM   2461  HA  PHE A 174      -4.453  -1.383  18.122  1.00  0.00           H  
ATOM   2462 1HB  PHE A 174      -2.015  -1.328  17.653  1.00  0.00           H  
ATOM   2463 2HB  PHE A 174      -1.918   0.278  18.358  1.00  0.00           H  
ATOM   2464  HD1 PHE A 174      -4.222  -2.082  19.886  1.00  0.00           H  
ATOM   2465  HD2 PHE A 174      -0.216  -0.598  19.913  1.00  0.00           H  
ATOM   2466  HE1 PHE A 174      -3.869  -3.083  22.118  1.00  0.00           H  
ATOM   2467  HE2 PHE A 174       0.142  -1.600  22.145  1.00  0.00           H  
ATOM   2468  HZ  PHE A 174      -1.686  -2.841  23.248  1.00  0.00           H  
ATOM   2469  N   ASP A 175      -5.319   0.090  19.961  1.00  0.00           N  
ATOM   2470  CA  ASP A 175      -5.985   0.932  20.945  1.00  0.00           C  
ATOM   2471  C   ASP A 175      -5.019   1.366  22.049  1.00  0.00           C  
ATOM   2472  O   ASP A 175      -4.865   0.681  23.058  1.00  0.00           O  
ATOM   2473  CB  ASP A 175      -7.177   0.193  21.559  1.00  0.00           C  
ATOM   2474  CG  ASP A 175      -7.973   1.056  22.529  1.00  0.00           C  
ATOM   2475  OD1 ASP A 175      -7.386   1.906  23.157  1.00  0.00           O  
ATOM   2476  OD2 ASP A 175      -9.159   0.858  22.633  1.00  0.00           O  
ATOM   2477  H   ASP A 175      -5.449  -0.911  20.001  1.00  0.00           H  
ATOM   2478  HA  ASP A 175      -6.350   1.828  20.443  1.00  0.00           H  
ATOM   2479 1HB  ASP A 175      -7.843  -0.145  20.766  1.00  0.00           H  
ATOM   2480 2HB  ASP A 175      -6.823  -0.691  22.089  1.00  0.00           H  
ATOM   2481  N   VAL A 176      -4.379   2.516  21.859  1.00  0.00           N  
ATOM   2482  CA  VAL A 176      -3.442   3.032  22.855  1.00  0.00           C  
ATOM   2483  C   VAL A 176      -4.126   3.464  24.147  1.00  0.00           C  
ATOM   2484  O   VAL A 176      -3.511   3.435  25.211  1.00  0.00           O  
ATOM   2485  CB  VAL A 176      -2.670   4.232  22.275  1.00  0.00           C  
ATOM   2486  CG1 VAL A 176      -1.818   4.888  23.351  1.00  0.00           C  
ATOM   2487  CG2 VAL A 176      -1.808   3.777  21.107  1.00  0.00           C  
ATOM   2488  H   VAL A 176      -4.540   3.045  21.014  1.00  0.00           H  
ATOM   2489  HA  VAL A 176      -2.733   2.242  23.105  1.00  0.00           H  
ATOM   2490  HB  VAL A 176      -3.384   4.979  21.930  1.00  0.00           H  
ATOM   2491 1HG1 VAL A 176      -1.280   5.734  22.923  1.00  0.00           H  
ATOM   2492 2HG1 VAL A 176      -2.460   5.238  24.159  1.00  0.00           H  
ATOM   2493 3HG1 VAL A 176      -1.103   4.164  23.741  1.00  0.00           H  
ATOM   2494 1HG2 VAL A 176      -1.265   4.630  20.701  1.00  0.00           H  
ATOM   2495 2HG2 VAL A 176      -1.097   3.025  21.451  1.00  0.00           H  
ATOM   2496 3HG2 VAL A 176      -2.442   3.348  20.331  1.00  0.00           H  
ATOM   2497  N   MET A 177      -5.387   3.880  24.047  1.00  0.00           N  
ATOM   2498  CA  MET A 177      -6.141   4.308  25.221  1.00  0.00           C  
ATOM   2499  C   MET A 177      -6.302   3.166  26.223  1.00  0.00           C  
ATOM   2500  O   MET A 177      -6.353   3.397  27.428  1.00  0.00           O  
ATOM   2501  CB  MET A 177      -7.507   4.846  24.801  1.00  0.00           C  
ATOM   2502  CG  MET A 177      -8.293   5.513  25.922  1.00  0.00           C  
ATOM   2503  SD  MET A 177      -7.500   7.015  26.529  1.00  0.00           S  
ATOM   2504  CE  MET A 177      -8.464   7.334  28.003  1.00  0.00           C  
ATOM   2505  H   MET A 177      -5.833   3.901  23.141  1.00  0.00           H  
ATOM   2506  HA  MET A 177      -5.587   5.105  25.716  1.00  0.00           H  
ATOM   2507 1HB  MET A 177      -7.381   5.576  24.003  1.00  0.00           H  
ATOM   2508 2HB  MET A 177      -8.114   4.031  24.407  1.00  0.00           H  
ATOM   2509 1HG  MET A 177      -9.290   5.769  25.564  1.00  0.00           H  
ATOM   2510 2HG  MET A 177      -8.398   4.818  26.755  1.00  0.00           H  
ATOM   2511 1HE  MET A 177      -8.094   8.236  28.492  1.00  0.00           H  
ATOM   2512 2HE  MET A 177      -9.511   7.473  27.731  1.00  0.00           H  
ATOM   2513 3HE  MET A 177      -8.376   6.489  28.686  1.00  0.00           H  
ATOM   2514  N   ASP A 178      -6.342   1.932  25.722  1.00  0.00           N  
ATOM   2515  CA  ASP A 178      -6.482   0.756  26.586  1.00  0.00           C  
ATOM   2516  C   ASP A 178      -5.266   0.656  27.517  1.00  0.00           C  
ATOM   2517  O   ASP A 178      -5.397   0.316  28.696  1.00  0.00           O  
ATOM   2518  CB  ASP A 178      -6.616  -0.522  25.754  1.00  0.00           C  
ATOM   2519  CG  ASP A 178      -7.960  -0.630  25.046  1.00  0.00           C  
ATOM   2520  OD1 ASP A 178      -8.866   0.076  25.423  1.00  0.00           O  
ATOM   2521  OD2 ASP A 178      -8.068  -1.416  24.136  1.00  0.00           O  
ATOM   2522  H   ASP A 178      -6.274   1.803  24.723  1.00  0.00           H  
ATOM   2523  HA  ASP A 178      -7.385   0.873  27.186  1.00  0.00           H  
ATOM   2524 1HB  ASP A 178      -5.824  -0.553  25.005  1.00  0.00           H  
ATOM   2525 2HB  ASP A 178      -6.491  -1.391  26.399  1.00  0.00           H  
ATOM   2526  N   PHE A 179      -4.086   0.970  26.985  1.00  0.00           N  
ATOM   2527  CA  PHE A 179      -2.856   0.931  27.768  1.00  0.00           C  
ATOM   2528  C   PHE A 179      -2.832   2.104  28.733  1.00  0.00           C  
ATOM   2529  O   PHE A 179      -2.423   1.961  29.886  1.00  0.00           O  
ATOM   2530  CB  PHE A 179      -1.626   0.975  26.859  1.00  0.00           C  
ATOM   2531  CG  PHE A 179      -1.380  -0.304  26.111  1.00  0.00           C  
ATOM   2532  CD1 PHE A 179      -2.252  -1.375  26.234  1.00  0.00           C  
ATOM   2533  CD2 PHE A 179      -0.275  -0.439  25.283  1.00  0.00           C  
ATOM   2534  CE1 PHE A 179      -2.026  -2.553  25.546  1.00  0.00           C  
ATOM   2535  CE2 PHE A 179      -0.048  -1.614  24.594  1.00  0.00           C  
ATOM   2536  CZ  PHE A 179      -0.924  -2.672  24.726  1.00  0.00           C  
ATOM   2537  H   PHE A 179      -4.042   1.242  26.013  1.00  0.00           H  
ATOM   2538  HA  PHE A 179      -2.834  -0.003  28.332  1.00  0.00           H  
ATOM   2539 1HB  PHE A 179      -1.740   1.778  26.132  1.00  0.00           H  
ATOM   2540 2HB  PHE A 179      -0.742   1.196  27.455  1.00  0.00           H  
ATOM   2541  HD1 PHE A 179      -3.124  -1.281  26.881  1.00  0.00           H  
ATOM   2542  HD2 PHE A 179       0.418   0.397  25.180  1.00  0.00           H  
ATOM   2543  HE1 PHE A 179      -2.719  -3.387  25.652  1.00  0.00           H  
ATOM   2544  HE2 PHE A 179       0.824  -1.707  23.946  1.00  0.00           H  
ATOM   2545  HZ  PHE A 179      -0.745  -3.600  24.184  1.00  0.00           H  
ATOM   2546  N   VAL A 180      -3.267   3.266  28.254  1.00  0.00           N  
ATOM   2547  CA  VAL A 180      -3.314   4.463  29.088  1.00  0.00           C  
ATOM   2548  C   VAL A 180      -4.258   4.226  30.276  1.00  0.00           C  
ATOM   2549  O   VAL A 180      -3.891   4.481  31.427  1.00  0.00           O  
ATOM   2550  CB  VAL A 180      -3.796   5.675  28.269  1.00  0.00           C  
ATOM   2551  CG1 VAL A 180      -4.043   6.869  29.180  1.00  0.00           C  
ATOM   2552  CG2 VAL A 180      -2.771   6.017  27.198  1.00  0.00           C  
ATOM   2553  H   VAL A 180      -3.572   3.324  27.293  1.00  0.00           H  
ATOM   2554  HA  VAL A 180      -2.308   4.669  29.455  1.00  0.00           H  
ATOM   2555  HB  VAL A 180      -4.747   5.429  27.798  1.00  0.00           H  
ATOM   2556 1HG1 VAL A 180      -4.383   7.717  28.585  1.00  0.00           H  
ATOM   2557 2HG1 VAL A 180      -4.805   6.613  29.915  1.00  0.00           H  
ATOM   2558 3HG1 VAL A 180      -3.118   7.134  29.691  1.00  0.00           H  
ATOM   2559 1HG2 VAL A 180      -3.118   6.875  26.623  1.00  0.00           H  
ATOM   2560 2HG2 VAL A 180      -1.818   6.258  27.670  1.00  0.00           H  
ATOM   2561 3HG2 VAL A 180      -2.641   5.163  26.533  1.00  0.00           H  
ATOM   2562  N   ARG A 181      -5.444   3.687  29.994  1.00  0.00           N  
ATOM   2563  CA  ARG A 181      -6.439   3.404  31.033  1.00  0.00           C  
ATOM   2564  C   ARG A 181      -5.911   2.429  32.078  1.00  0.00           C  
ATOM   2565  O   ARG A 181      -6.152   2.602  33.272  1.00  0.00           O  
ATOM   2566  CB  ARG A 181      -7.706   2.831  30.415  1.00  0.00           C  
ATOM   2567  CG  ARG A 181      -8.849   2.607  31.393  1.00  0.00           C  
ATOM   2568  CD  ARG A 181     -10.085   2.161  30.700  1.00  0.00           C  
ATOM   2569  NE  ARG A 181      -9.893   0.896  30.009  1.00  0.00           N  
ATOM   2570  CZ  ARG A 181      -9.812   0.759  28.671  1.00  0.00           C  
ATOM   2571  NH1 ARG A 181      -9.909   1.817  27.895  1.00  0.00           N  
ATOM   2572  NH2 ARG A 181      -9.637  -0.437  28.138  1.00  0.00           N  
ATOM   2573  H   ARG A 181      -5.661   3.468  29.032  1.00  0.00           H  
ATOM   2574  HA  ARG A 181      -6.689   4.338  31.537  1.00  0.00           H  
ATOM   2575 1HB  ARG A 181      -8.066   3.502  29.636  1.00  0.00           H  
ATOM   2576 2HB  ARG A 181      -7.481   1.874  29.945  1.00  0.00           H  
ATOM   2577 1HG  ARG A 181      -8.565   1.840  32.115  1.00  0.00           H  
ATOM   2578 2HG  ARG A 181      -9.067   3.537  31.918  1.00  0.00           H  
ATOM   2579 1HD  ARG A 181     -10.885   2.034  31.428  1.00  0.00           H  
ATOM   2580 2HD  ARG A 181     -10.380   2.909  29.965  1.00  0.00           H  
ATOM   2581  HE  ARG A 181      -9.815   0.060  30.572  1.00  0.00           H  
ATOM   2582 1HH1 ARG A 181     -10.043   2.731  28.303  1.00  0.00           H  
ATOM   2583 2HH1 ARG A 181      -9.848   1.714  26.893  1.00  0.00           H  
ATOM   2584 1HH2 ARG A 181      -9.563  -1.250  28.735  1.00  0.00           H  
ATOM   2585 2HH2 ARG A 181      -9.576  -0.539  27.136  1.00  0.00           H  
ATOM   2586  N   ALA A 182      -5.195   1.402  31.624  1.00  0.00           N  
ATOM   2587  CA  ALA A 182      -4.617   0.416  32.528  1.00  0.00           C  
ATOM   2588  C   ALA A 182      -3.586   1.083  33.440  1.00  0.00           C  
ATOM   2589  O   ALA A 182      -3.583   0.860  34.652  1.00  0.00           O  
ATOM   2590  CB  ALA A 182      -3.985  -0.724  31.744  1.00  0.00           C  
ATOM   2591  H   ALA A 182      -5.049   1.303  30.630  1.00  0.00           H  
ATOM   2592  HA  ALA A 182      -5.419   0.014  33.148  1.00  0.00           H  
ATOM   2593 1HB  ALA A 182      -3.559  -1.450  32.436  1.00  0.00           H  
ATOM   2594 2HB  ALA A 182      -4.745  -1.210  31.131  1.00  0.00           H  
ATOM   2595 3HB  ALA A 182      -3.198  -0.332  31.101  1.00  0.00           H  
ATOM   2596  N   THR A 183      -2.727   1.916  32.857  1.00  0.00           N  
ATOM   2597  CA  THR A 183      -1.701   2.618  33.624  1.00  0.00           C  
ATOM   2598  C   THR A 183      -2.330   3.557  34.654  1.00  0.00           C  
ATOM   2599  O   THR A 183      -1.814   3.704  35.762  1.00  0.00           O  
ATOM   2600  CB  THR A 183      -0.765   3.416  32.697  1.00  0.00           C  
ATOM   2601  OG1 THR A 183      -0.103   2.520  31.796  1.00  0.00           O  
ATOM   2602  CG2 THR A 183       0.274   4.171  33.511  1.00  0.00           C  
ATOM   2603  H   THR A 183      -2.785   2.067  31.860  1.00  0.00           H  
ATOM   2604  HA  THR A 183      -1.105   1.880  34.161  1.00  0.00           H  
ATOM   2605  HB  THR A 183      -1.350   4.128  32.115  1.00  0.00           H  
ATOM   2606  HG1 THR A 183      -0.696   2.297  31.074  1.00  0.00           H  
ATOM   2607 1HG2 THR A 183       0.926   4.730  32.839  1.00  0.00           H  
ATOM   2608 2HG2 THR A 183      -0.226   4.862  34.189  1.00  0.00           H  
ATOM   2609 3HG2 THR A 183       0.869   3.464  34.087  1.00  0.00           H  
ATOM   2610  N   VAL A 184      -3.440   4.189  34.277  1.00  0.00           N  
ATOM   2611  CA  VAL A 184      -4.158   5.100  35.171  1.00  0.00           C  
ATOM   2612  C   VAL A 184      -4.711   4.314  36.361  1.00  0.00           C  
ATOM   2613  O   VAL A 184      -4.546   4.727  37.511  1.00  0.00           O  
ATOM   2614  CB  VAL A 184      -5.311   5.800  34.427  1.00  0.00           C  
ATOM   2615  CG1 VAL A 184      -6.168   6.595  35.401  1.00  0.00           C  
ATOM   2616  CG2 VAL A 184      -4.752   6.704  33.339  1.00  0.00           C  
ATOM   2617  H   VAL A 184      -3.795   4.033  33.345  1.00  0.00           H  
ATOM   2618  HA  VAL A 184      -3.460   5.861  35.523  1.00  0.00           H  
ATOM   2619  HB  VAL A 184      -5.954   5.043  33.978  1.00  0.00           H  
ATOM   2620 1HG1 VAL A 184      -6.978   7.083  34.859  1.00  0.00           H  
ATOM   2621 2HG1 VAL A 184      -6.587   5.922  36.150  1.00  0.00           H  
ATOM   2622 3HG1 VAL A 184      -5.555   7.350  35.893  1.00  0.00           H  
ATOM   2623 1HG2 VAL A 184      -5.573   7.195  32.817  1.00  0.00           H  
ATOM   2624 2HG2 VAL A 184      -4.105   7.457  33.789  1.00  0.00           H  
ATOM   2625 3HG2 VAL A 184      -4.177   6.108  32.631  1.00  0.00           H  
ATOM   2626  N   ALA A 185      -5.327   3.166  36.075  1.00  0.00           N  
ATOM   2627  CA  ALA A 185      -5.910   2.300  37.106  1.00  0.00           C  
ATOM   2628  C   ALA A 185      -4.874   1.812  38.116  1.00  0.00           C  
ATOM   2629  O   ALA A 185      -5.199   1.582  39.286  1.00  0.00           O  
ATOM   2630  CB  ALA A 185      -6.602   1.110  36.458  1.00  0.00           C  
ATOM   2631  H   ALA A 185      -5.390   2.889  35.106  1.00  0.00           H  
ATOM   2632  HA  ALA A 185      -6.647   2.882  37.660  1.00  0.00           H  
ATOM   2633 1HB  ALA A 185      -7.032   0.473  37.232  1.00  0.00           H  
ATOM   2634 2HB  ALA A 185      -7.395   1.464  35.799  1.00  0.00           H  
ATOM   2635 3HB  ALA A 185      -5.878   0.539  35.879  1.00  0.00           H  
ATOM   2636  N   ARG A 186      -3.632   1.648  37.661  1.00  0.00           N  
ATOM   2637  CA  ARG A 186      -2.542   1.197  38.518  1.00  0.00           C  
ATOM   2638  C   ARG A 186      -1.906   2.348  39.289  1.00  0.00           C  
ATOM   2639  O   ARG A 186      -1.041   2.126  40.140  1.00  0.00           O  
ATOM   2640  CB  ARG A 186      -1.473   0.499  37.691  1.00  0.00           C  
ATOM   2641  CG  ARG A 186      -1.898  -0.829  37.085  1.00  0.00           C  
ATOM   2642  CD  ARG A 186      -0.795  -1.460  36.315  1.00  0.00           C  
ATOM   2643  NE  ARG A 186      -1.217  -2.697  35.679  1.00  0.00           N  
ATOM   2644  CZ  ARG A 186      -1.218  -3.904  36.279  1.00  0.00           C  
ATOM   2645  NH1 ARG A 186      -0.818  -4.018  37.526  1.00  0.00           N  
ATOM   2646  NH2 ARG A 186      -1.621  -4.972  35.614  1.00  0.00           N  
ATOM   2647  H   ARG A 186      -3.444   1.844  36.688  1.00  0.00           H  
ATOM   2648  HA  ARG A 186      -2.942   0.487  39.242  1.00  0.00           H  
ATOM   2649 1HB  ARG A 186      -1.163   1.150  36.874  1.00  0.00           H  
ATOM   2650 2HB  ARG A 186      -0.596   0.314  38.311  1.00  0.00           H  
ATOM   2651 1HG  ARG A 186      -2.195  -1.513  37.881  1.00  0.00           H  
ATOM   2652 2HG  ARG A 186      -2.740  -0.669  36.411  1.00  0.00           H  
ATOM   2653 1HD  ARG A 186      -0.457  -0.775  35.538  1.00  0.00           H  
ATOM   2654 2HD  ARG A 186       0.034  -1.686  36.985  1.00  0.00           H  
ATOM   2655  HE  ARG A 186      -1.531  -2.650  34.719  1.00  0.00           H  
ATOM   2656 1HH1 ARG A 186      -0.510  -3.201  38.035  1.00  0.00           H  
ATOM   2657 2HH1 ARG A 186      -0.819  -4.922  37.976  1.00  0.00           H  
ATOM   2658 1HH2 ARG A 186      -1.928  -4.884  34.655  1.00  0.00           H  
ATOM   2659 2HH2 ARG A 186      -1.621  -5.876  36.063  1.00  0.00           H  
ATOM   2660  N   GLY A 187      -2.330   3.572  38.980  1.00  0.00           N  
ATOM   2661  CA  GLY A 187      -1.796   4.746  39.647  1.00  0.00           C  
ATOM   2662  C   GLY A 187      -0.471   5.234  39.088  1.00  0.00           C  
ATOM   2663  O   GLY A 187       0.214   6.036  39.724  1.00  0.00           O  
ATOM   2664  H   GLY A 187      -3.037   3.689  38.268  1.00  0.00           H  
ATOM   2665 1HA  GLY A 187      -2.514   5.563  39.576  1.00  0.00           H  
ATOM   2666 2HA  GLY A 187      -1.657   4.531  40.706  1.00  0.00           H  
ATOM   2667  N   LEU A 188      -0.110   4.762  37.898  1.00  0.00           N  
ATOM   2668  CA  LEU A 188       1.147   5.150  37.258  1.00  0.00           C  
ATOM   2669  C   LEU A 188       1.034   6.444  36.454  1.00  0.00           C  
ATOM   2670  O   LEU A 188       2.036   7.118  36.202  1.00  0.00           O  
ATOM   2671  CB  LEU A 188       1.628   4.022  36.336  1.00  0.00           C  
ATOM   2672  CG  LEU A 188       2.463   2.925  37.008  1.00  0.00           C  
ATOM   2673  CD1 LEU A 188       1.642   2.261  38.105  1.00  0.00           C  
ATOM   2674  CD2 LEU A 188       2.901   1.909  35.963  1.00  0.00           C  
ATOM   2675  H   LEU A 188      -0.725   4.116  37.424  1.00  0.00           H  
ATOM   2676  HA  LEU A 188       1.893   5.316  38.034  1.00  0.00           H  
ATOM   2677 1HB  LEU A 188       0.758   3.547  35.886  1.00  0.00           H  
ATOM   2678 2HB  LEU A 188       2.231   4.458  35.540  1.00  0.00           H  
ATOM   2679  HG  LEU A 188       3.343   3.370  37.472  1.00  0.00           H  
ATOM   2680 1HD1 LEU A 188       2.236   1.481  38.582  1.00  0.00           H  
ATOM   2681 2HD1 LEU A 188       1.359   3.006  38.849  1.00  0.00           H  
ATOM   2682 3HD1 LEU A 188       0.745   1.820  37.672  1.00  0.00           H  
ATOM   2683 1HD2 LEU A 188       3.495   1.129  36.440  1.00  0.00           H  
ATOM   2684 2HD2 LEU A 188       2.022   1.462  35.498  1.00  0.00           H  
ATOM   2685 3HD2 LEU A 188       3.500   2.407  35.200  1.00  0.00           H  
ATOM   2686  N   ALA A 189      -0.183   6.764  36.027  1.00  0.00           N  
ATOM   2687  CA  ALA A 189      -0.452   7.976  35.258  1.00  0.00           C  
ATOM   2688  C   ALA A 189      -1.690   8.633  35.860  1.00  0.00           C  
ATOM   2689  O   ALA A 189      -2.636   7.943  36.240  1.00  0.00           O  
ATOM   2690  CB  ALA A 189      -0.654   7.666  33.782  1.00  0.00           C  
ATOM   2691  H   ALA A 189      -0.947   6.141  36.246  1.00  0.00           H  
ATOM   2692  HA  ALA A 189       0.409   8.637  35.355  1.00  0.00           H  
ATOM   2693 1HB  ALA A 189      -0.852   8.590  33.240  1.00  0.00           H  
ATOM   2694 2HB  ALA A 189       0.245   7.196  33.383  1.00  0.00           H  
ATOM   2695 3HB  ALA A 189      -1.499   6.989  33.665  1.00  0.00           H  
ATOM   2696  N   GLU A 190      -1.656   9.956  35.994  1.00  0.00           N  
ATOM   2697  CA  GLU A 190      -2.790  10.701  36.538  1.00  0.00           C  
ATOM   2698  C   GLU A 190      -3.641  11.233  35.387  1.00  0.00           C  
ATOM   2699  O   GLU A 190      -3.109  11.651  34.357  1.00  0.00           O  
ATOM   2700  CB  GLU A 190      -2.313  11.854  37.424  1.00  0.00           C  
ATOM   2701  CG  GLU A 190      -1.576  11.417  38.682  1.00  0.00           C  
ATOM   2702  CD  GLU A 190      -1.131  12.574  39.532  1.00  0.00           C  
ATOM   2703  OE1 GLU A 190      -1.282  13.693  39.103  1.00  0.00           O  
ATOM   2704  OE2 GLU A 190      -0.640  12.340  40.610  1.00  0.00           O  
ATOM   2705  H   GLU A 190      -0.826  10.459  35.713  1.00  0.00           H  
ATOM   2706  HA  GLU A 190      -3.389  10.023  37.147  1.00  0.00           H  
ATOM   2707 1HB  GLU A 190      -1.646  12.500  36.853  1.00  0.00           H  
ATOM   2708 2HB  GLU A 190      -3.169  12.456  37.730  1.00  0.00           H  
ATOM   2709 1HG  GLU A 190      -2.234  10.780  39.273  1.00  0.00           H  
ATOM   2710 2HG  GLU A 190      -0.707  10.827  38.395  1.00  0.00           H  
ATOM   2711  N   ASN A 191      -4.976  11.234  35.550  1.00  0.00           N  
ATOM   2712  CA  ASN A 191      -5.914  11.717  34.526  1.00  0.00           C  
ATOM   2713  C   ASN A 191      -5.684  13.177  34.140  1.00  0.00           C  
ATOM   2714  O   ASN A 191      -5.981  13.585  33.016  1.00  0.00           O  
ATOM   2715  CB  ASN A 191      -7.344  11.524  34.995  1.00  0.00           C  
ATOM   2716  CG  ASN A 191      -7.774  10.084  34.963  1.00  0.00           C  
ATOM   2717  OD1 ASN A 191      -7.255   9.286  34.174  1.00  0.00           O  
ATOM   2718  ND2 ASN A 191      -8.713   9.735  35.805  1.00  0.00           N  
ATOM   2719  H   ASN A 191      -5.340  10.883  36.424  1.00  0.00           H  
ATOM   2720  HA  ASN A 191      -5.761  11.136  33.615  1.00  0.00           H  
ATOM   2721 1HB  ASN A 191      -7.447  11.899  36.014  1.00  0.00           H  
ATOM   2722 2HB  ASN A 191      -8.016  12.106  34.363  1.00  0.00           H  
ATOM   2723 1HD2 ASN A 191      -9.039   8.790  35.828  1.00  0.00           H  
ATOM   2724 2HD2 ASN A 191      -9.105  10.414  36.425  1.00  0.00           H  
ATOM   2725  N   ASP A 192      -5.167  13.957  35.086  1.00  0.00           N  
ATOM   2726  CA  ASP A 192      -4.909  15.379  34.877  1.00  0.00           C  
ATOM   2727  C   ASP A 192      -3.640  15.653  34.077  1.00  0.00           C  
ATOM   2728  O   ASP A 192      -3.418  16.780  33.636  1.00  0.00           O  
ATOM   2729  CB  ASP A 192      -4.816  16.096  36.226  1.00  0.00           C  
ATOM   2730  CG  ASP A 192      -6.152  16.164  36.954  1.00  0.00           C  
ATOM   2731  OD1 ASP A 192      -7.163  15.984  36.317  1.00  0.00           O  
ATOM   2732  OD2 ASP A 192      -6.149  16.396  38.139  1.00  0.00           O  
ATOM   2733  H   ASP A 192      -4.947  13.543  35.981  1.00  0.00           H  
ATOM   2734  HA  ASP A 192      -5.738  15.801  34.309  1.00  0.00           H  
ATOM   2735 1HB  ASP A 192      -4.098  15.580  36.864  1.00  0.00           H  
ATOM   2736 2HB  ASP A 192      -4.449  17.111  36.075  1.00  0.00           H  
ATOM   2737  N   TRP A 193      -2.799  14.635  33.917  1.00  0.00           N  
ATOM   2738  CA  TRP A 193      -1.559  14.792  33.164  1.00  0.00           C  
ATOM   2739  C   TRP A 193      -1.824  14.905  31.668  1.00  0.00           C  
ATOM   2740  O   TRP A 193      -2.873  14.488  31.169  1.00  0.00           O  
ATOM   2741  CB  TRP A 193      -0.623  13.611  33.430  1.00  0.00           C  
ATOM   2742  CG  TRP A 193      -0.094  13.570  34.831  1.00  0.00           C  
ATOM   2743  CD1 TRP A 193      -0.489  14.354  35.874  1.00  0.00           C  
ATOM   2744  CD2 TRP A 193       0.934  12.695  35.354  1.00  0.00           C  
ATOM   2745  NE1 TRP A 193       0.220  14.029  37.004  1.00  0.00           N  
ATOM   2746  CE2 TRP A 193       1.094  13.015  36.705  1.00  0.00           C  
ATOM   2747  CE3 TRP A 193       1.718  11.680  34.792  1.00  0.00           C  
ATOM   2748  CZ2 TRP A 193       2.011  12.358  37.510  1.00  0.00           C  
ATOM   2749  CZ3 TRP A 193       2.637  11.020  35.600  1.00  0.00           C  
ATOM   2750  CH2 TRP A 193       2.778  11.351  36.924  1.00  0.00           C  
ATOM   2751  H   TRP A 193      -3.018  13.736  34.322  1.00  0.00           H  
ATOM   2752  HA  TRP A 193      -1.068  15.708  33.493  1.00  0.00           H  
ATOM   2753 1HB  TRP A 193      -1.151  12.678  33.235  1.00  0.00           H  
ATOM   2754 2HB  TRP A 193       0.224  13.658  32.745  1.00  0.00           H  
ATOM   2755  HD1 TRP A 193      -1.255  15.125  35.819  1.00  0.00           H  
ATOM   2756  HE1 TRP A 193       0.117  14.465  37.909  1.00  0.00           H  
ATOM   2757  HE3 TRP A 193       1.608  11.411  33.742  1.00  0.00           H  
ATOM   2758  HZ2 TRP A 193       2.139  12.606  38.564  1.00  0.00           H  
ATOM   2759  HZ3 TRP A 193       3.244  10.232  35.155  1.00  0.00           H  
ATOM   2760  HH2 TRP A 193       3.508  10.813  37.530  1.00  0.00           H  
ATOM   2761  N   TYR A 194      -0.855  15.468  30.956  1.00  0.00           N  
ATOM   2762  CA  TYR A 194      -0.962  15.651  29.518  1.00  0.00           C  
ATOM   2763  C   TYR A 194      -0.208  14.597  28.734  1.00  0.00           C  
ATOM   2764  O   TYR A 194       0.853  14.153  29.152  1.00  0.00           O  
ATOM   2765  CB  TYR A 194      -0.463  17.044  29.127  1.00  0.00           C  
ATOM   2766  CG  TYR A 194      -1.342  18.169  29.625  1.00  0.00           C  
ATOM   2767  CD1 TYR A 194      -1.383  18.471  30.979  1.00  0.00           C  
ATOM   2768  CD2 TYR A 194      -2.108  18.899  28.729  1.00  0.00           C  
ATOM   2769  CE1 TYR A 194      -2.186  19.499  31.433  1.00  0.00           C  
ATOM   2770  CE2 TYR A 194      -2.911  19.927  29.184  1.00  0.00           C  
ATOM   2771  CZ  TYR A 194      -2.952  20.228  30.530  1.00  0.00           C  
ATOM   2772  OH  TYR A 194      -3.752  21.251  30.983  1.00  0.00           O  
ATOM   2773  H   TYR A 194      -0.019  15.778  31.430  1.00  0.00           H  
ATOM   2774  HA  TYR A 194      -2.011  15.561  29.235  1.00  0.00           H  
ATOM   2775 1HB  TYR A 194       0.542  17.196  29.525  1.00  0.00           H  
ATOM   2776 2HB  TYR A 194      -0.400  17.117  28.042  1.00  0.00           H  
ATOM   2777  HD1 TYR A 194      -0.781  17.897  31.683  1.00  0.00           H  
ATOM   2778  HD2 TYR A 194      -2.077  18.662  27.666  1.00  0.00           H  
ATOM   2779  HE1 TYR A 194      -2.218  19.736  32.497  1.00  0.00           H  
ATOM   2780  HE2 TYR A 194      -3.514  20.501  28.479  1.00  0.00           H  
ATOM   2781  HH  TYR A 194      -3.664  21.327  31.936  1.00  0.00           H  
ATOM   2782  N   LEU A 195      -0.784  14.195  27.607  1.00  0.00           N  
ATOM   2783  CA  LEU A 195      -0.137  13.265  26.693  1.00  0.00           C  
ATOM   2784  C   LEU A 195       0.609  14.235  25.786  1.00  0.00           C  
ATOM   2785  O   LEU A 195      -0.010  15.112  25.179  1.00  0.00           O  
ATOM   2786  CB  LEU A 195      -1.133  12.392  25.919  1.00  0.00           C  
ATOM   2787  CG  LEU A 195      -0.519  11.254  25.095  1.00  0.00           C  
ATOM   2788  CD1 LEU A 195      -1.576  10.191  24.829  1.00  0.00           C  
ATOM   2789  CD2 LEU A 195       0.035  11.811  23.792  1.00  0.00           C  
ATOM   2790  H   LEU A 195      -1.702  14.549  27.380  1.00  0.00           H  
ATOM   2791  HA  LEU A 195       0.499  12.597  27.273  1.00  0.00           H  
ATOM   2792 1HB  LEU A 195      -1.830  11.949  26.628  1.00  0.00           H  
ATOM   2793 2HB  LEU A 195      -1.696  13.029  25.237  1.00  0.00           H  
ATOM   2794  HG  LEU A 195       0.288  10.788  25.662  1.00  0.00           H  
ATOM   2795 1HD1 LEU A 195      -1.140   9.381  24.244  1.00  0.00           H  
ATOM   2796 2HD1 LEU A 195      -1.941   9.795  25.777  1.00  0.00           H  
ATOM   2797 3HD1 LEU A 195      -2.405  10.632  24.277  1.00  0.00           H  
ATOM   2798 1HD2 LEU A 195       0.472  11.002  23.206  1.00  0.00           H  
ATOM   2799 2HD2 LEU A 195      -0.771  12.276  23.223  1.00  0.00           H  
ATOM   2800 3HD2 LEU A 195       0.801  12.555  24.011  1.00  0.00           H  
ATOM   2801  N   THR A 196       1.931  14.115  25.733  1.00  0.00           N  
ATOM   2802  CA  THR A 196       2.754  15.004  24.911  1.00  0.00           C  
ATOM   2803  C   THR A 196       3.151  14.468  23.545  1.00  0.00           C  
ATOM   2804  O   THR A 196       3.165  15.213  22.563  1.00  0.00           O  
ATOM   2805  CB  THR A 196       4.038  15.382  25.673  1.00  0.00           C  
ATOM   2806  OG1 THR A 196       4.786  14.196  25.971  1.00  0.00           O  
ATOM   2807  CG2 THR A 196       3.697  16.102  26.969  1.00  0.00           C  
ATOM   2808  H   THR A 196       2.380  13.390  26.275  1.00  0.00           H  
ATOM   2809  HA  THR A 196       2.185  15.911  24.705  1.00  0.00           H  
ATOM   2810  HB  THR A 196       4.651  16.035  25.051  1.00  0.00           H  
ATOM   2811  HG1 THR A 196       4.183  13.495  26.230  1.00  0.00           H  
ATOM   2812 1HG2 THR A 196       4.616  16.362  27.493  1.00  0.00           H  
ATOM   2813 2HG2 THR A 196       3.138  17.010  26.744  1.00  0.00           H  
ATOM   2814 3HG2 THR A 196       3.092  15.450  27.598  1.00  0.00           H  
ATOM   2815  N   SER A 197       3.515  13.192  23.486  1.00  0.00           N  
ATOM   2816  CA  SER A 197       3.955  12.613  22.225  1.00  0.00           C  
ATOM   2817  C   SER A 197       3.792  11.110  22.165  1.00  0.00           C  
ATOM   2818  O   SER A 197       3.854  10.428  23.190  1.00  0.00           O  
ATOM   2819  CB  SER A 197       5.409  12.966  21.982  1.00  0.00           C  
ATOM   2820  OG  SER A 197       5.865  12.416  20.777  1.00  0.00           O  
ATOM   2821  H   SER A 197       3.491  12.611  24.312  1.00  0.00           H  
ATOM   2822  HA  SER A 197       3.348  13.032  21.421  1.00  0.00           H  
ATOM   2823 1HB  SER A 197       5.521  14.050  21.956  1.00  0.00           H  
ATOM   2824 2HB  SER A 197       6.016  12.595  22.807  1.00  0.00           H  
ATOM   2825  HG  SER A 197       5.146  12.521  20.149  1.00  0.00           H  
ATOM   2826  N   VAL A 198       3.549  10.617  20.953  1.00  0.00           N  
ATOM   2827  CA  VAL A 198       3.435   9.186  20.688  1.00  0.00           C  
ATOM   2828  C   VAL A 198       4.556   8.922  19.693  1.00  0.00           C  
ATOM   2829  O   VAL A 198       4.555   9.463  18.581  1.00  0.00           O  
ATOM   2830  CB  VAL A 198       2.064   8.804  20.098  1.00  0.00           C  
ATOM   2831  CG1 VAL A 198       2.003   7.310  19.819  1.00  0.00           C  
ATOM   2832  CG2 VAL A 198       0.956   9.220  21.053  1.00  0.00           C  
ATOM   2833  H   VAL A 198       3.440  11.269  20.189  1.00  0.00           H  
ATOM   2834  HA  VAL A 198       3.551   8.649  21.630  1.00  0.00           H  
ATOM   2835  HB  VAL A 198       1.934   9.315  19.144  1.00  0.00           H  
ATOM   2836 1HG1 VAL A 198       1.027   7.057  19.402  1.00  0.00           H  
ATOM   2837 2HG1 VAL A 198       2.782   7.041  19.106  1.00  0.00           H  
ATOM   2838 3HG1 VAL A 198       2.153   6.759  20.747  1.00  0.00           H  
ATOM   2839 1HG2 VAL A 198      -0.010   8.948  20.630  1.00  0.00           H  
ATOM   2840 2HG2 VAL A 198       1.089   8.713  22.009  1.00  0.00           H  
ATOM   2841 3HG2 VAL A 198       0.993  10.299  21.206  1.00  0.00           H  
ATOM   2842  N   GLN A 199       5.525   8.115  20.110  1.00  0.00           N  
ATOM   2843  CA  GLN A 199       6.681   7.810  19.273  1.00  0.00           C  
ATOM   2844  C   GLN A 199       6.870   6.317  19.139  1.00  0.00           C  
ATOM   2845  O   GLN A 199       6.400   5.546  19.970  1.00  0.00           O  
ATOM   2846  CB  GLN A 199       7.950   8.445  19.847  1.00  0.00           C  
ATOM   2847  CG  GLN A 199       9.189   8.243  18.992  1.00  0.00           C  
ATOM   2848  CD  GLN A 199      10.404   8.957  19.554  1.00  0.00           C  
ATOM   2849  OE1 GLN A 199      11.224   8.358  20.255  1.00  0.00           O  
ATOM   2850  NE2 GLN A 199      10.526  10.244  19.251  1.00  0.00           N  
ATOM   2851  H   GLN A 199       5.461   7.702  21.029  1.00  0.00           H  
ATOM   2852  HA  GLN A 199       6.507   8.223  18.279  1.00  0.00           H  
ATOM   2853 1HB  GLN A 199       7.798   9.517  19.970  1.00  0.00           H  
ATOM   2854 2HB  GLN A 199       8.151   8.028  20.834  1.00  0.00           H  
ATOM   2855 1HG  GLN A 199       9.413   7.177  18.941  1.00  0.00           H  
ATOM   2856 2HG  GLN A 199       8.996   8.632  17.993  1.00  0.00           H  
ATOM   2857 1HE2 GLN A 199      11.307  10.768  19.593  1.00  0.00           H  
ATOM   2858 2HE2 GLN A 199       9.837  10.691  18.679  1.00  0.00           H  
ATOM   2859  N   ALA A 200       7.540   5.909  18.070  1.00  0.00           N  
ATOM   2860  CA  ALA A 200       7.863   4.498  17.915  1.00  0.00           C  
ATOM   2861  C   ALA A 200       9.174   4.405  17.163  1.00  0.00           C  
ATOM   2862  O   ALA A 200       9.515   5.289  16.381  1.00  0.00           O  
ATOM   2863  CB  ALA A 200       6.757   3.751  17.184  1.00  0.00           C  
ATOM   2864  H   ALA A 200       7.832   6.562  17.357  1.00  0.00           H  
ATOM   2865  HA  ALA A 200       7.972   4.064  18.909  1.00  0.00           H  
ATOM   2866 1HB  ALA A 200       7.031   2.700  17.085  1.00  0.00           H  
ATOM   2867 2HB  ALA A 200       5.828   3.832  17.748  1.00  0.00           H  
ATOM   2868 3HB  ALA A 200       6.619   4.183  16.194  1.00  0.00           H  
ATOM   2869  N   GLY A 201       9.944   3.371  17.462  1.00  0.00           N  
ATOM   2870  CA  GLY A 201      11.223   3.216  16.812  1.00  0.00           C  
ATOM   2871  C   GLY A 201      11.935   2.017  17.386  1.00  0.00           C  
ATOM   2872  O   GLY A 201      11.293   1.091  17.882  1.00  0.00           O  
ATOM   2873  H   GLY A 201       9.651   2.684  18.141  1.00  0.00           H  
ATOM   2874 1HA  GLY A 201      11.074   3.096  15.739  1.00  0.00           H  
ATOM   2875 2HA  GLY A 201      11.815   4.119  16.955  1.00  0.00           H  
ATOM   2876  N   PHE A 202      13.261   2.071  17.390  1.00  0.00           N  
ATOM   2877  CA  PHE A 202      14.052   0.956  17.882  1.00  0.00           C  
ATOM   2878  C   PHE A 202      15.103   1.385  18.895  1.00  0.00           C  
ATOM   2879  O   PHE A 202      15.950   2.218  18.590  1.00  0.00           O  
ATOM   2880  CB  PHE A 202      14.735   0.244  16.713  1.00  0.00           C  
ATOM   2881  CG  PHE A 202      13.776  -0.370  15.734  1.00  0.00           C  
ATOM   2882  CD1 PHE A 202      13.362   0.333  14.612  1.00  0.00           C  
ATOM   2883  CD2 PHE A 202      13.285  -1.652  15.932  1.00  0.00           C  
ATOM   2884  CE1 PHE A 202      12.480  -0.231  13.710  1.00  0.00           C  
ATOM   2885  CE2 PHE A 202      12.404  -2.219  15.031  1.00  0.00           C  
ATOM   2886  CZ  PHE A 202      12.001  -1.507  13.920  1.00  0.00           C  
ATOM   2887  H   PHE A 202      13.733   2.896  17.048  1.00  0.00           H  
ATOM   2888  HA  PHE A 202      13.385   0.253  18.383  1.00  0.00           H  
ATOM   2889 1HB  PHE A 202      15.365   0.951  16.175  1.00  0.00           H  
ATOM   2890 2HB  PHE A 202      15.382  -0.545  17.096  1.00  0.00           H  
ATOM   2891  HD1 PHE A 202      13.742   1.342  14.446  1.00  0.00           H  
ATOM   2892  HD2 PHE A 202      13.603  -2.214  16.810  1.00  0.00           H  
ATOM   2893  HE1 PHE A 202      12.163   0.333  12.833  1.00  0.00           H  
ATOM   2894  HE2 PHE A 202      12.026  -3.227  15.199  1.00  0.00           H  
ATOM   2895  HZ  PHE A 202      11.304  -1.951  13.210  1.00  0.00           H  
ATOM   2896  N   GLU A 203      15.029   0.860  20.114  1.00  0.00           N  
ATOM   2897  CA  GLU A 203      16.065   1.178  21.092  1.00  0.00           C  
ATOM   2898  C   GLU A 203      17.216   0.257  20.698  1.00  0.00           C  
ATOM   2899  O   GLU A 203      17.022  -0.953  20.537  1.00  0.00           O  
ATOM   2900  CB  GLU A 203      15.608   0.933  22.532  1.00  0.00           C  
ATOM   2901  CG  GLU A 203      16.629   1.327  23.591  1.00  0.00           C  
ATOM   2902  CD  GLU A 203      16.136   1.098  24.992  1.00  0.00           C  
ATOM   2903  OE1 GLU A 203      15.146   1.686  25.357  1.00  0.00           O  
ATOM   2904  OE2 GLU A 203      16.750   0.334  25.699  1.00  0.00           O  
ATOM   2905  H   GLU A 203      14.273   0.246  20.380  1.00  0.00           H  
ATOM   2906  HA  GLU A 203      16.315   2.236  21.000  1.00  0.00           H  
ATOM   2907 1HB  GLU A 203      14.694   1.495  22.724  1.00  0.00           H  
ATOM   2908 2HB  GLU A 203      15.378  -0.124  22.666  1.00  0.00           H  
ATOM   2909 1HG  GLU A 203      17.538   0.745  23.438  1.00  0.00           H  
ATOM   2910 2HG  GLU A 203      16.879   2.379  23.466  1.00  0.00           H  
ATOM   2911  N   PRO A 204      18.394   0.832  20.489  1.00  0.00           N  
ATOM   2912  CA  PRO A 204      19.551   0.048  20.079  1.00  0.00           C  
ATOM   2913  C   PRO A 204      20.654  -0.019  21.131  1.00  0.00           C  
ATOM   2914  O   PRO A 204      21.102   1.013  21.639  1.00  0.00           O  
ATOM   2915  CB  PRO A 204      20.024   0.796  18.828  1.00  0.00           C  
ATOM   2916  CG  PRO A 204      18.804   1.500  18.340  1.00  0.00           C  
ATOM   2917  CD  PRO A 204      18.074   1.899  19.595  1.00  0.00           C  
ATOM   2918  HA  PRO A 204      19.227  -0.974  19.835  1.00  0.00           H  
ATOM   2919 1HB  PRO A 204      20.839   1.486  19.089  1.00  0.00           H  
ATOM   2920 2HB  PRO A 204      20.428   0.083  18.094  1.00  0.00           H  
ATOM   2921 1HG  PRO A 204      19.086   2.364  17.722  1.00  0.00           H  
ATOM   2922 2HG  PRO A 204      18.210   0.831  17.700  1.00  0.00           H  
ATOM   2923 1HD  PRO A 204      18.459   2.866  19.952  1.00  0.00           H  
ATOM   2924 2HD  PRO A 204      16.996   1.963  19.389  1.00  0.00           H  
ATOM   2925  N   TRP A 205      21.066  -1.244  21.458  1.00  0.00           N  
ATOM   2926  CA  TRP A 205      22.149  -1.500  22.409  1.00  0.00           C  
ATOM   2927  C   TRP A 205      23.382  -1.899  21.601  1.00  0.00           C  
ATOM   2928  O   TRP A 205      24.486  -1.417  21.847  1.00  0.00           O  
ATOM   2929  CB  TRP A 205      21.776  -2.605  23.399  1.00  0.00           C  
ATOM   2930  CG  TRP A 205      20.706  -2.203  24.369  1.00  0.00           C  
ATOM   2931  CD1 TRP A 205      19.620  -1.422  24.107  1.00  0.00           C  
ATOM   2932  CD2 TRP A 205      20.613  -2.564  25.768  1.00  0.00           C  
ATOM   2933  NE1 TRP A 205      18.862  -1.271  25.242  1.00  0.00           N  
ATOM   2934  CE2 TRP A 205      19.454  -1.964  26.268  1.00  0.00           C  
ATOM   2935  CE3 TRP A 205      21.408  -3.336  26.624  1.00  0.00           C  
ATOM   2936  CZ2 TRP A 205      19.065  -2.108  27.590  1.00  0.00           C  
ATOM   2937  CZ3 TRP A 205      21.017  -3.482  27.950  1.00  0.00           C  
ATOM   2938  CH2 TRP A 205      19.875  -2.884  28.419  1.00  0.00           C  
ATOM   2939  H   TRP A 205      20.600  -2.026  21.021  1.00  0.00           H  
ATOM   2940  HA  TRP A 205      22.336  -0.587  22.974  1.00  0.00           H  
ATOM   2941 1HB  TRP A 205      21.431  -3.482  22.852  1.00  0.00           H  
ATOM   2942 2HB  TRP A 205      22.659  -2.899  23.966  1.00  0.00           H  
ATOM   2943  HD1 TRP A 205      19.388  -0.982  23.139  1.00  0.00           H  
ATOM   2944  HE1 TRP A 205      18.008  -0.736  25.312  1.00  0.00           H  
ATOM   2945  HE3 TRP A 205      22.315  -3.816  26.255  1.00  0.00           H  
ATOM   2946  HZ2 TRP A 205      18.161  -1.640  27.982  1.00  0.00           H  
ATOM   2947  HZ3 TRP A 205      21.642  -4.084  28.609  1.00  0.00           H  
ATOM   2948  HH2 TRP A 205      19.598  -3.019  29.465  1.00  0.00           H  
ATOM   2949  N   GLN A 206      23.174  -2.783  20.630  1.00  0.00           N  
ATOM   2950  CA  GLN A 206      24.251  -3.272  19.777  1.00  0.00           C  
ATOM   2951  C   GLN A 206      23.725  -3.512  18.365  1.00  0.00           C  
ATOM   2952  O   GLN A 206      22.733  -4.219  18.178  1.00  0.00           O  
ATOM   2953  CB  GLN A 206      24.855  -4.559  20.346  1.00  0.00           C  
ATOM   2954  CG  GLN A 206      26.039  -5.092  19.557  1.00  0.00           C  
ATOM   2955  CD  GLN A 206      26.645  -6.330  20.190  1.00  0.00           C  
ATOM   2956  OE1 GLN A 206      26.091  -6.895  21.138  1.00  0.00           O  
ATOM   2957  NE2 GLN A 206      27.789  -6.761  19.669  1.00  0.00           N  
ATOM   2958  H   GLN A 206      22.235  -3.125  20.482  1.00  0.00           H  
ATOM   2959  HA  GLN A 206      25.032  -2.513  19.737  1.00  0.00           H  
ATOM   2960 1HB  GLN A 206      25.184  -4.385  21.370  1.00  0.00           H  
ATOM   2961 2HB  GLN A 206      24.092  -5.337  20.375  1.00  0.00           H  
ATOM   2962 1HG  GLN A 206      25.706  -5.350  18.552  1.00  0.00           H  
ATOM   2963 2HG  GLN A 206      26.808  -4.321  19.510  1.00  0.00           H  
ATOM   2964 1HE2 GLN A 206      28.236  -7.573  20.045  1.00  0.00           H  
ATOM   2965 2HE2 GLN A 206      28.203  -6.273  18.901  1.00  0.00           H  
ATOM   2966  N   ASN A 207      24.403  -2.925  17.379  1.00  0.00           N  
ATOM   2967  CA  ASN A 207      24.008  -3.082  15.992  1.00  0.00           C  
ATOM   2968  C   ASN A 207      22.664  -2.463  15.664  1.00  0.00           C  
ATOM   2969  O   ASN A 207      22.288  -1.434  16.238  1.00  0.00           O  
ATOM   2970  CB  ASN A 207      24.004  -4.554  15.622  1.00  0.00           C  
ATOM   2971  CG  ASN A 207      25.368  -5.179  15.723  1.00  0.00           C  
ATOM   2972  OD1 ASN A 207      26.388  -4.506  15.536  1.00  0.00           O  
ATOM   2973  ND2 ASN A 207      25.405  -6.454  16.015  1.00  0.00           N  
ATOM   2974  H   ASN A 207      25.209  -2.358  17.600  1.00  0.00           H  
ATOM   2975  HA  ASN A 207      24.733  -2.560  15.365  1.00  0.00           H  
ATOM   2976 1HB  ASN A 207      23.320  -5.093  16.279  1.00  0.00           H  
ATOM   2977 2HB  ASN A 207      23.638  -4.671  14.601  1.00  0.00           H  
ATOM   2978 1HD2 ASN A 207      26.285  -6.923  16.095  1.00  0.00           H  
ATOM   2979 2HD2 ASN A 207      24.555  -6.959  16.157  1.00  0.00           H  
ATOM   2980  N   GLY A 208      21.951  -3.083  14.725  1.00  0.00           N  
ATOM   2981  CA  GLY A 208      20.643  -2.586  14.335  1.00  0.00           C  
ATOM   2982  C   GLY A 208      20.446  -2.314  12.852  1.00  0.00           C  
ATOM   2983  O   GLY A 208      19.320  -2.062  12.425  1.00  0.00           O  
ATOM   2984  H   GLY A 208      22.318  -3.909  14.274  1.00  0.00           H  
ATOM   2985 1HA  GLY A 208      19.878  -3.302  14.634  1.00  0.00           H  
ATOM   2986 2HA  GLY A 208      20.436  -1.655  14.862  1.00  0.00           H  
ATOM   2987  N   ALA A 209      21.524  -2.343  12.066  1.00  0.00           N  
ATOM   2988  CA  ALA A 209      21.421  -2.092  10.628  1.00  0.00           C  
ATOM   2989  C   ALA A 209      20.501  -3.107   9.958  1.00  0.00           C  
ATOM   2990  O   ALA A 209      20.652  -4.318  10.150  1.00  0.00           O  
ATOM   2991  CB  ALA A 209      22.799  -2.122   9.983  1.00  0.00           C  
ATOM   2992  H   ALA A 209      22.429  -2.541  12.467  1.00  0.00           H  
ATOM   2993  HA  ALA A 209      20.987  -1.102  10.487  1.00  0.00           H  
ATOM   2994 1HB  ALA A 209      22.704  -1.933   8.913  1.00  0.00           H  
ATOM   2995 2HB  ALA A 209      23.428  -1.353  10.432  1.00  0.00           H  
ATOM   2996 3HB  ALA A 209      23.253  -3.099  10.140  1.00  0.00           H  
ATOM   2997  N   GLY A 210      19.548  -2.610   9.172  1.00  0.00           N  
ATOM   2998  CA  GLY A 210      18.617  -3.495   8.494  1.00  0.00           C  
ATOM   2999  C   GLY A 210      17.193  -3.372   9.002  1.00  0.00           C  
ATOM   3000  O   GLY A 210      16.249  -3.728   8.297  1.00  0.00           O  
ATOM   3001  H   GLY A 210      19.463  -1.612   9.040  1.00  0.00           H  
ATOM   3002 1HA  GLY A 210      18.624  -3.281   7.425  1.00  0.00           H  
ATOM   3003 2HA  GLY A 210      18.942  -4.528   8.617  1.00  0.00           H  
ATOM   3004  N   LEU A 211      17.036  -2.892  10.232  1.00  0.00           N  
ATOM   3005  CA  LEU A 211      15.709  -2.705  10.820  1.00  0.00           C  
ATOM   3006  C   LEU A 211      14.944  -1.654  10.018  1.00  0.00           C  
ATOM   3007  O   LEU A 211      15.526  -0.656   9.591  1.00  0.00           O  
ATOM   3008  CB  LEU A 211      15.821  -2.272  12.287  1.00  0.00           C  
ATOM   3009  CG  LEU A 211      16.413  -3.314  13.245  1.00  0.00           C  
ATOM   3010  CD1 LEU A 211      16.582  -2.697  14.626  1.00  0.00           C  
ATOM   3011  CD2 LEU A 211      15.502  -4.531  13.298  1.00  0.00           C  
ATOM   3012  H   LEU A 211      17.853  -2.650  10.774  1.00  0.00           H  
ATOM   3013  HA  LEU A 211      15.176  -3.654  10.779  1.00  0.00           H  
ATOM   3014 1HB  LEU A 211      16.444  -1.381  12.340  1.00  0.00           H  
ATOM   3015 2HB  LEU A 211      14.826  -2.016  12.651  1.00  0.00           H  
ATOM   3016  HG  LEU A 211      17.400  -3.614  12.891  1.00  0.00           H  
ATOM   3017 1HD1 LEU A 211      17.003  -3.437  15.307  1.00  0.00           H  
ATOM   3018 2HD1 LEU A 211      17.253  -1.840  14.563  1.00  0.00           H  
ATOM   3019 3HD1 LEU A 211      15.612  -2.371  15.000  1.00  0.00           H  
ATOM   3020 1HD2 LEU A 211      15.924  -5.272  13.978  1.00  0.00           H  
ATOM   3021 2HD2 LEU A 211      14.516  -4.233  13.653  1.00  0.00           H  
ATOM   3022 3HD2 LEU A 211      15.414  -4.963  12.301  1.00  0.00           H  
ATOM   3023  N   ALA A 212      13.658  -1.895   9.778  1.00  0.00           N  
ATOM   3024  CA  ALA A 212      12.846  -0.937   9.024  1.00  0.00           C  
ATOM   3025  C   ALA A 212      11.547  -0.589   9.732  1.00  0.00           C  
ATOM   3026  O   ALA A 212      10.885  -1.451  10.307  1.00  0.00           O  
ATOM   3027  CB  ALA A 212      12.547  -1.482   7.635  1.00  0.00           C  
ATOM   3028  H   ALA A 212      13.229  -2.745  10.116  1.00  0.00           H  
ATOM   3029  HA  ALA A 212      13.416  -0.013   8.927  1.00  0.00           H  
ATOM   3030 1HB  ALA A 212      11.943  -0.762   7.084  1.00  0.00           H  
ATOM   3031 2HB  ALA A 212      13.482  -1.655   7.103  1.00  0.00           H  
ATOM   3032 3HB  ALA A 212      12.002  -2.421   7.723  1.00  0.00           H  
ATOM   3033  N   VAL A 213      11.208   0.693   9.685  1.00  0.00           N  
ATOM   3034  CA  VAL A 213       9.990   1.224  10.276  1.00  0.00           C  
ATOM   3035  C   VAL A 213       9.112   1.687   9.115  1.00  0.00           C  
ATOM   3036  O   VAL A 213       9.591   2.389   8.217  1.00  0.00           O  
ATOM   3037  CB  VAL A 213      10.290   2.395  11.230  1.00  0.00           C  
ATOM   3038  CG1 VAL A 213       8.997   2.969  11.792  1.00  0.00           C  
ATOM   3039  CG2 VAL A 213      11.205   1.928  12.352  1.00  0.00           C  
ATOM   3040  H   VAL A 213      11.839   1.322   9.210  1.00  0.00           H  
ATOM   3041  HA  VAL A 213       9.510   0.431  10.851  1.00  0.00           H  
ATOM   3042  HB  VAL A 213      10.778   3.192  10.670  1.00  0.00           H  
ATOM   3043 1HG1 VAL A 213       9.228   3.796  12.464  1.00  0.00           H  
ATOM   3044 2HG1 VAL A 213       8.374   3.330  10.974  1.00  0.00           H  
ATOM   3045 3HG1 VAL A 213       8.464   2.194  12.341  1.00  0.00           H  
ATOM   3046 1HG2 VAL A 213      11.413   2.761  13.023  1.00  0.00           H  
ATOM   3047 2HG2 VAL A 213      10.718   1.127  12.909  1.00  0.00           H  
ATOM   3048 3HG2 VAL A 213      12.140   1.560  11.930  1.00  0.00           H  
ATOM   3049  N   ASN A 214       7.843   1.287   9.111  1.00  0.00           N  
ATOM   3050  CA  ASN A 214       6.939   1.695   8.037  1.00  0.00           C  
ATOM   3051  C   ASN A 214       5.472   1.801   8.450  1.00  0.00           C  
ATOM   3052  O   ASN A 214       5.086   1.355   9.527  1.00  0.00           O  
ATOM   3053  CB  ASN A 214       7.075   0.739   6.866  1.00  0.00           C  
ATOM   3054  CG  ASN A 214       6.589   1.335   5.574  1.00  0.00           C  
ATOM   3055  OD1 ASN A 214       5.419   1.179   5.205  1.00  0.00           O  
ATOM   3056  ND2 ASN A 214       7.464   2.016   4.879  1.00  0.00           N  
ATOM   3057  H   ASN A 214       7.492   0.697   9.852  1.00  0.00           H  
ATOM   3058  HA  ASN A 214       7.218   2.699   7.712  1.00  0.00           H  
ATOM   3059 1HB  ASN A 214       8.121   0.452   6.750  1.00  0.00           H  
ATOM   3060 2HB  ASN A 214       6.507  -0.169   7.070  1.00  0.00           H  
ATOM   3061 1HD2 ASN A 214       7.197   2.435   4.011  1.00  0.00           H  
ATOM   3062 2HD2 ASN A 214       8.400   2.117   5.216  1.00  0.00           H  
ATOM   3063  N   SER A 215       4.679   2.448   7.598  1.00  0.00           N  
ATOM   3064  CA  SER A 215       3.239   2.596   7.799  1.00  0.00           C  
ATOM   3065  C   SER A 215       2.826   3.243   9.118  1.00  0.00           C  
ATOM   3066  O   SER A 215       1.769   2.919   9.669  1.00  0.00           O  
ATOM   3067  CB  SER A 215       2.585   1.232   7.698  1.00  0.00           C  
ATOM   3068  OG  SER A 215       2.805   0.661   6.438  1.00  0.00           O  
ATOM   3069  H   SER A 215       5.105   2.852   6.776  1.00  0.00           H  
ATOM   3070  HA  SER A 215       2.845   3.245   7.016  1.00  0.00           H  
ATOM   3071 1HB  SER A 215       2.987   0.578   8.472  1.00  0.00           H  
ATOM   3072 2HB  SER A 215       1.515   1.328   7.875  1.00  0.00           H  
ATOM   3073  HG  SER A 215       3.713   0.871   6.207  1.00  0.00           H  
ATOM   3074  N   PHE A 216       3.631   4.172   9.619  1.00  0.00           N  
ATOM   3075  CA  PHE A 216       3.293   4.821  10.881  1.00  0.00           C  
ATOM   3076  C   PHE A 216       2.115   5.780  10.764  1.00  0.00           C  
ATOM   3077  O   PHE A 216       2.007   6.538   9.802  1.00  0.00           O  
ATOM   3078  CB  PHE A 216       4.508   5.580  11.418  1.00  0.00           C  
ATOM   3079  CG  PHE A 216       4.280   6.218  12.759  1.00  0.00           C  
ATOM   3080  CD1 PHE A 216       3.808   5.470  13.827  1.00  0.00           C  
ATOM   3081  CD2 PHE A 216       4.536   7.566  12.955  1.00  0.00           C  
ATOM   3082  CE1 PHE A 216       3.597   6.055  15.061  1.00  0.00           C  
ATOM   3083  CE2 PHE A 216       4.328   8.154  14.188  1.00  0.00           C  
ATOM   3084  CZ  PHE A 216       3.858   7.397  15.242  1.00  0.00           C  
ATOM   3085  H   PHE A 216       4.479   4.440   9.140  1.00  0.00           H  
ATOM   3086  HA  PHE A 216       3.010   4.052  11.601  1.00  0.00           H  
ATOM   3087 1HB  PHE A 216       5.353   4.899  11.505  1.00  0.00           H  
ATOM   3088 2HB  PHE A 216       4.789   6.362  10.713  1.00  0.00           H  
ATOM   3089  HD1 PHE A 216       3.603   4.408  13.685  1.00  0.00           H  
ATOM   3090  HD2 PHE A 216       4.907   8.164  12.122  1.00  0.00           H  
ATOM   3091  HE1 PHE A 216       3.226   5.456  15.892  1.00  0.00           H  
ATOM   3092  HE2 PHE A 216       4.534   9.215  14.329  1.00  0.00           H  
ATOM   3093  HZ  PHE A 216       3.691   7.859  16.214  1.00  0.00           H  
ATOM   3094  N   SER A 217       1.236   5.727  11.758  1.00  0.00           N  
ATOM   3095  CA  SER A 217       0.065   6.587  11.815  1.00  0.00           C  
ATOM   3096  C   SER A 217      -0.419   6.701  13.253  1.00  0.00           C  
ATOM   3097  O   SER A 217      -0.299   5.755  14.032  1.00  0.00           O  
ATOM   3098  CB  SER A 217      -1.039   6.040  10.932  1.00  0.00           C  
ATOM   3099  OG  SER A 217      -2.178   6.855  10.988  1.00  0.00           O  
ATOM   3100  H   SER A 217       1.394   5.061  12.500  1.00  0.00           H  
ATOM   3101  HA  SER A 217       0.344   7.577  11.451  1.00  0.00           H  
ATOM   3102 1HB  SER A 217      -0.685   5.977   9.903  1.00  0.00           H  
ATOM   3103 2HB  SER A 217      -1.295   5.031  11.252  1.00  0.00           H  
ATOM   3104  HG  SER A 217      -2.633   6.618  11.799  1.00  0.00           H  
ATOM   3105  N   SER A 218      -0.925   7.877  13.607  1.00  0.00           N  
ATOM   3106  CA  SER A 218      -1.456   8.117  14.940  1.00  0.00           C  
ATOM   3107  C   SER A 218      -2.630   9.068  14.781  1.00  0.00           C  
ATOM   3108  O   SER A 218      -2.567  10.011  13.993  1.00  0.00           O  
ATOM   3109  CB  SER A 218      -0.402   8.707  15.857  1.00  0.00           C  
ATOM   3110  OG  SER A 218      -0.931   8.969  17.127  1.00  0.00           O  
ATOM   3111  H   SER A 218      -0.941   8.626  12.929  1.00  0.00           H  
ATOM   3112  HA  SER A 218      -1.779   7.164  15.361  1.00  0.00           H  
ATOM   3113 1HB  SER A 218       0.434   8.013  15.944  1.00  0.00           H  
ATOM   3114 2HB  SER A 218      -0.018   9.629  15.423  1.00  0.00           H  
ATOM   3115  HG  SER A 218      -1.722   8.429  17.201  1.00  0.00           H  
ATOM   3116  N   THR A 219      -3.719   8.779  15.485  1.00  0.00           N  
ATOM   3117  CA  THR A 219      -4.884   9.656  15.481  1.00  0.00           C  
ATOM   3118  C   THR A 219      -5.313   9.818  16.928  1.00  0.00           C  
ATOM   3119  O   THR A 219      -5.194   8.892  17.733  1.00  0.00           O  
ATOM   3120  CB  THR A 219      -6.039   9.095  14.630  1.00  0.00           C  
ATOM   3121  OG1 THR A 219      -5.597   8.916  13.279  1.00  0.00           O  
ATOM   3122  CG2 THR A 219      -7.226  10.046  14.650  1.00  0.00           C  
ATOM   3123  H   THR A 219      -3.742   7.933  16.036  1.00  0.00           H  
ATOM   3124  HA  THR A 219      -4.593  10.616  15.053  1.00  0.00           H  
ATOM   3125  HB  THR A 219      -6.348   8.129  15.028  1.00  0.00           H  
ATOM   3126  HG1 THR A 219      -5.039   9.655  13.024  1.00  0.00           H  
ATOM   3127 1HG2 THR A 219      -8.032   9.634  14.044  1.00  0.00           H  
ATOM   3128 2HG2 THR A 219      -7.572  10.176  15.675  1.00  0.00           H  
ATOM   3129 3HG2 THR A 219      -6.925  11.011  14.244  1.00  0.00           H  
ATOM   3130  N   VAL A 220      -5.743  11.026  17.262  1.00  0.00           N  
ATOM   3131  CA  VAL A 220      -6.193  11.347  18.604  1.00  0.00           C  
ATOM   3132  C   VAL A 220      -7.550  12.027  18.491  1.00  0.00           C  
ATOM   3133  O   VAL A 220      -7.734  12.932  17.679  1.00  0.00           O  
ATOM   3134  CB  VAL A 220      -5.191  12.272  19.320  1.00  0.00           C  
ATOM   3135  CG1 VAL A 220      -5.696  12.630  20.710  1.00  0.00           C  
ATOM   3136  CG2 VAL A 220      -3.829  11.599  19.397  1.00  0.00           C  
ATOM   3137  H   VAL A 220      -5.756  11.746  16.553  1.00  0.00           H  
ATOM   3138  HA  VAL A 220      -6.271  10.420  19.174  1.00  0.00           H  
ATOM   3139  HB  VAL A 220      -5.106  13.203  18.759  1.00  0.00           H  
ATOM   3140 1HG1 VAL A 220      -4.975  13.285  21.201  1.00  0.00           H  
ATOM   3141 2HG1 VAL A 220      -6.654  13.143  20.628  1.00  0.00           H  
ATOM   3142 3HG1 VAL A 220      -5.818  11.721  21.298  1.00  0.00           H  
ATOM   3143 1HG2 VAL A 220      -3.125  12.259  19.904  1.00  0.00           H  
ATOM   3144 2HG2 VAL A 220      -3.916  10.665  19.953  1.00  0.00           H  
ATOM   3145 3HG2 VAL A 220      -3.469  11.390  18.390  1.00  0.00           H  
ATOM   3146  N   GLU A 221      -8.506  11.552  19.278  1.00  0.00           N  
ATOM   3147  CA  GLU A 221      -9.847  12.119  19.287  1.00  0.00           C  
ATOM   3148  C   GLU A 221     -10.143  12.603  20.702  1.00  0.00           C  
ATOM   3149  O   GLU A 221      -9.888  11.888  21.672  1.00  0.00           O  
ATOM   3150  CB  GLU A 221     -10.888  11.091  18.838  1.00  0.00           C  
ATOM   3151  CG  GLU A 221     -12.313  11.622  18.782  1.00  0.00           C  
ATOM   3152  CD  GLU A 221     -13.299  10.599  18.291  1.00  0.00           C  
ATOM   3153  OE1 GLU A 221     -12.888   9.508  17.977  1.00  0.00           O  
ATOM   3154  OE2 GLU A 221     -14.466  10.909  18.231  1.00  0.00           O  
ATOM   3155  H   GLU A 221      -8.296  10.775  19.888  1.00  0.00           H  
ATOM   3156  HA  GLU A 221      -9.873  12.958  18.590  1.00  0.00           H  
ATOM   3157 1HB  GLU A 221     -10.629  10.721  17.846  1.00  0.00           H  
ATOM   3158 2HB  GLU A 221     -10.874  10.239  19.518  1.00  0.00           H  
ATOM   3159 1HG  GLU A 221     -12.608  11.945  19.780  1.00  0.00           H  
ATOM   3160 2HG  GLU A 221     -12.340  12.490  18.125  1.00  0.00           H  
ATOM   3161  N   THR A 222     -10.627  13.837  20.817  1.00  0.00           N  
ATOM   3162  CA  THR A 222     -10.959  14.408  22.120  1.00  0.00           C  
ATOM   3163  C   THR A 222     -12.428  14.196  22.476  1.00  0.00           C  
ATOM   3164  O   THR A 222     -13.259  13.966  21.594  1.00  0.00           O  
ATOM   3165  CB  THR A 222     -10.634  15.913  22.160  1.00  0.00           C  
ATOM   3166  OG1 THR A 222     -11.434  16.603  21.191  1.00  0.00           O  
ATOM   3167  CG2 THR A 222      -9.162  16.148  21.857  1.00  0.00           C  
ATOM   3168  H   THR A 222     -10.769  14.393  19.986  1.00  0.00           H  
ATOM   3169  HA  THR A 222     -10.361  13.906  22.880  1.00  0.00           H  
ATOM   3170  HB  THR A 222     -10.863  16.309  23.149  1.00  0.00           H  
ATOM   3171  HG1 THR A 222     -12.182  17.014  21.629  1.00  0.00           H  
ATOM   3172 1HG2 THR A 222      -8.950  17.217  21.890  1.00  0.00           H  
ATOM   3173 2HG2 THR A 222      -8.551  15.634  22.599  1.00  0.00           H  
ATOM   3174 3HG2 THR A 222      -8.928  15.763  20.865  1.00  0.00           H  
ATOM   3175  N   GLY A 223     -12.737  14.247  23.771  1.00  0.00           N  
ATOM   3176  CA  GLY A 223     -14.114  14.086  24.240  1.00  0.00           C  
ATOM   3177  C   GLY A 223     -14.970  15.266  23.776  1.00  0.00           C  
ATOM   3178  O   GLY A 223     -14.490  16.416  23.885  1.00  0.00           O  
ATOM   3179  H   GLY A 223     -12.002  14.401  24.446  1.00  0.00           H  
ATOM   3180 1HA  GLY A 223     -14.522  13.150  23.857  1.00  0.00           H  
ATOM   3181 2HA  GLY A 223     -14.122  14.019  25.327  1.00  0.00           H  
ATOM   3182  N   THR A 224      -1.008  31.546   1.019  1.00  0.00           N  
ATOM   3183  CA  THR A 224      -0.281  30.723   0.060  1.00  0.00           C  
ATOM   3184  C   THR A 224       1.037  31.285  -0.457  1.00  0.00           C  
ATOM   3185  O   THR A 224       1.189  32.491  -0.643  1.00  0.00           O  
ATOM   3186  CB  THR A 224      -1.185  30.421  -1.150  1.00  0.00           C  
ATOM   3187  OG1 THR A 224      -0.506  29.534  -2.048  1.00  0.00           O  
ATOM   3188  CG2 THR A 224      -1.539  31.706  -1.884  1.00  0.00           C  
ATOM   3189  H   THR A 224      -1.018  32.549   0.899  1.00  0.00           H  
ATOM   3190  HA  THR A 224      -0.010  29.785   0.545  1.00  0.00           H  
ATOM   3191  HB  THR A 224      -2.101  29.940  -0.808  1.00  0.00           H  
ATOM   3192  HG1 THR A 224      -0.030  28.870  -1.542  1.00  0.00           H  
ATOM   3193 1HG2 THR A 224      -2.179  31.473  -2.735  1.00  0.00           H  
ATOM   3194 2HG2 THR A 224      -2.066  32.378  -1.207  1.00  0.00           H  
ATOM   3195 3HG2 THR A 224      -0.628  32.187  -2.236  1.00  0.00           H  
ATOM   3196  N   PRO A 225       1.980  30.379  -0.697  1.00  0.00           N  
ATOM   3197  CA  PRO A 225       3.292  30.730  -1.220  1.00  0.00           C  
ATOM   3198  C   PRO A 225       3.905  29.546  -1.953  1.00  0.00           C  
ATOM   3199  O   PRO A 225       3.850  28.411  -1.479  1.00  0.00           O  
ATOM   3200  CB  PRO A 225       4.085  31.092   0.040  1.00  0.00           C  
ATOM   3201  CG  PRO A 225       3.434  30.300   1.122  1.00  0.00           C  
ATOM   3202  CD  PRO A 225       1.978  30.273   0.742  1.00  0.00           C  
ATOM   3203  HA  PRO A 225       3.195  31.600  -1.886  1.00  0.00           H  
ATOM   3204 1HB  PRO A 225       5.146  30.836  -0.097  1.00  0.00           H  
ATOM   3205 2HB  PRO A 225       4.037  32.177   0.216  1.00  0.00           H  
ATOM   3206 1HG  PRO A 225       3.877  29.295   1.175  1.00  0.00           H  
ATOM   3207 2HG  PRO A 225       3.608  30.776   2.098  1.00  0.00           H  
ATOM   3208 1HD  PRO A 225       1.533  29.318   1.059  1.00  0.00           H  
ATOM   3209 2HD  PRO A 225       1.459  31.119   1.215  1.00  0.00           H  
ATOM   3210  N   GLY A 226       4.479  29.823  -3.116  1.00  0.00           N  
ATOM   3211  CA  GLY A 226       5.134  28.800  -3.913  1.00  0.00           C  
ATOM   3212  C   GLY A 226       6.491  29.311  -4.354  1.00  0.00           C  
ATOM   3213  O   GLY A 226       6.673  30.506  -4.574  1.00  0.00           O  
ATOM   3214  H   GLY A 226       4.459  30.774  -3.456  1.00  0.00           H  
ATOM   3215 1HA  GLY A 226       5.236  27.889  -3.323  1.00  0.00           H  
ATOM   3216 2HA  GLY A 226       4.513  28.557  -4.774  1.00  0.00           H  
ATOM   3217  N   GLY A 227      17.075  22.065  -8.635  1.00  0.00           N  
ATOM   3218  CA  GLY A 227      17.712  21.056  -7.789  1.00  0.00           C  
ATOM   3219  C   GLY A 227      19.239  20.984  -7.749  1.00  0.00           C  
ATOM   3220  O   GLY A 227      19.807  20.597  -6.731  1.00  0.00           O  
ATOM   3221  H   GLY A 227      17.435  22.226  -9.565  1.00  0.00           H  
ATOM   3222 1HA  GLY A 227      17.398  21.197  -6.755  1.00  0.00           H  
ATOM   3223 2HA  GLY A 227      17.380  20.064  -8.093  1.00  0.00           H  
ATOM   3224  N   THR A 228      19.910  21.349  -8.837  1.00  0.00           N  
ATOM   3225  CA  THR A 228      21.371  21.272  -8.859  1.00  0.00           C  
ATOM   3226  C   THR A 228      22.065  22.427  -8.147  1.00  0.00           C  
ATOM   3227  O   THR A 228      23.153  22.252  -7.600  1.00  0.00           O  
ATOM   3228  CB  THR A 228      21.882  21.204 -10.310  1.00  0.00           C  
ATOM   3229  OG1 THR A 228      21.484  22.388 -11.015  1.00  0.00           O  
ATOM   3230  CG2 THR A 228      21.316  19.983 -11.018  1.00  0.00           C  
ATOM   3231  H   THR A 228      19.422  21.682  -9.657  1.00  0.00           H  
ATOM   3232  HA  THR A 228      21.678  20.365  -8.338  1.00  0.00           H  
ATOM   3233  HB  THR A 228      22.970  21.146 -10.310  1.00  0.00           H  
ATOM   3234  HG1 THR A 228      22.202  22.677 -11.583  1.00  0.00           H  
ATOM   3235 1HG2 THR A 228      21.688  19.951 -12.042  1.00  0.00           H  
ATOM   3236 2HG2 THR A 228      21.626  19.081 -10.491  1.00  0.00           H  
ATOM   3237 3HG2 THR A 228      20.228  20.040 -11.030  1.00  0.00           H  
ATOM   3238  N   ASP A 229      10.343  33.062  -6.206  1.00  0.00           N  
ATOM   3239  CA  ASP A 229       9.065  33.027  -5.497  1.00  0.00           C  
ATOM   3240  C   ASP A 229       8.011  33.250  -6.584  1.00  0.00           C  
ATOM   3241  O   ASP A 229       7.895  34.344  -7.131  1.00  0.00           O  
ATOM   3242  CB  ASP A 229       8.977  34.098  -4.407  1.00  0.00           C  
ATOM   3243  CG  ASP A 229       7.678  34.031  -3.615  1.00  0.00           C  
ATOM   3244  OD1 ASP A 229       6.820  33.263  -3.982  1.00  0.00           O  
ATOM   3245  OD2 ASP A 229       7.555  34.749  -2.651  1.00  0.00           O  
ATOM   3246  H   ASP A 229      10.609  33.902  -6.700  1.00  0.00           H  
ATOM   3247  HA  ASP A 229       8.962  32.054  -5.016  1.00  0.00           H  
ATOM   3248 1HB  ASP A 229       9.812  33.983  -3.716  1.00  0.00           H  
ATOM   3249 2HB  ASP A 229       9.059  35.086  -4.860  1.00  0.00           H  
ATOM   3250  N   PRO A 230       7.304  32.185  -6.945  1.00  0.00           N  
ATOM   3251  CA  PRO A 230       6.292  32.254  -8.000  1.00  0.00           C  
ATOM   3252  C   PRO A 230       4.900  32.682  -7.550  1.00  0.00           C  
ATOM   3253  O   PRO A 230       4.074  33.098  -8.369  1.00  0.00           O  
ATOM   3254  CB  PRO A 230       6.275  30.812  -8.516  1.00  0.00           C  
ATOM   3255  CG  PRO A 230       7.600  30.263  -8.111  1.00  0.00           C  
ATOM   3256  CD  PRO A 230       7.895  30.931  -6.794  1.00  0.00           C  
ATOM   3257  HA  PRO A 230       6.627  32.956  -8.778  1.00  0.00           H  
ATOM   3258 1HB  PRO A 230       5.432  30.263  -8.072  1.00  0.00           H  
ATOM   3259 2HB  PRO A 230       6.125  30.804  -9.606  1.00  0.00           H  
ATOM   3260 1HG  PRO A 230       7.549  29.167  -8.028  1.00  0.00           H  
ATOM   3261 2HG  PRO A 230       8.356  30.488  -8.879  1.00  0.00           H  
ATOM   3262 1HD  PRO A 230       7.440  30.350  -5.978  1.00  0.00           H  
ATOM   3263 2HD  PRO A 230       8.984  31.005  -6.656  1.00  0.00           H  
ATOM   3264  N   GLY A 231       4.646  32.576  -6.252  1.00  0.00           N  
ATOM   3265  CA  GLY A 231       3.362  32.962  -5.680  1.00  0.00           C  
ATOM   3266  C   GLY A 231       3.549  33.352  -4.222  1.00  0.00           C  
ATOM   3267  O   GLY A 231       4.221  32.652  -3.467  1.00  0.00           O  
ATOM   3268  H   GLY A 231       5.367  32.216  -5.644  1.00  0.00           H  
ATOM   3269 1HA  GLY A 231       2.946  33.794  -6.248  1.00  0.00           H  
ATOM   3270 2HA  GLY A 231       2.661  32.132  -5.767  1.00  0.00           H  
ATOM   3271  N   ASP A 232       2.957  34.478  -3.836  1.00  0.00           N  
ATOM   3272  CA  ASP A 232       3.038  34.967  -2.465  1.00  0.00           C  
ATOM   3273  C   ASP A 232       1.839  35.872  -2.216  1.00  0.00           C  
ATOM   3274  O   ASP A 232       1.834  37.028  -2.636  1.00  0.00           O  
ATOM   3275  CB  ASP A 232       4.344  35.727  -2.219  1.00  0.00           C  
ATOM   3276  CG  ASP A 232       4.478  36.971  -3.088  1.00  0.00           C  
ATOM   3277  OD1 ASP A 232       3.541  37.293  -3.779  1.00  0.00           O  
ATOM   3278  OD2 ASP A 232       5.516  37.586  -3.051  1.00  0.00           O  
ATOM   3279  H   ASP A 232       2.435  35.009  -4.518  1.00  0.00           H  
ATOM   3280  HA  ASP A 232       3.010  34.111  -1.790  1.00  0.00           H  
ATOM   3281 1HB  ASP A 232       4.399  36.025  -1.172  1.00  0.00           H  
ATOM   3282 2HB  ASP A 232       5.191  35.070  -2.418  1.00  0.00           H  
ATOM   3283  N   PRO A 233      27.783  18.894   6.747  1.00  0.00           N  
ATOM   3284  CA  PRO A 233      28.082  20.321   6.847  1.00  0.00           C  
ATOM   3285  C   PRO A 233      29.252  20.615   7.779  1.00  0.00           C  
ATOM   3286  O   PRO A 233      29.881  21.666   7.677  1.00  0.00           O  
ATOM   3287  CB  PRO A 233      26.774  20.899   7.396  1.00  0.00           C  
ATOM   3288  CG  PRO A 233      26.167  19.771   8.159  1.00  0.00           C  
ATOM   3289  CD  PRO A 233      26.554  18.542   7.380  1.00  0.00           C  
ATOM   3290  HA  PRO A 233      28.300  20.716   5.844  1.00  0.00           H  
ATOM   3291 1HB  PRO A 233      26.985  21.776   8.026  1.00  0.00           H  
ATOM   3292 2HB  PRO A 233      26.138  21.245   6.568  1.00  0.00           H  
ATOM   3293 1HG  PRO A 233      26.553  19.759   9.189  1.00  0.00           H  
ATOM   3294 2HG  PRO A 233      25.078  19.903   8.229  1.00  0.00           H  
ATOM   3295 1HD  PRO A 233      26.701  17.700   8.073  1.00  0.00           H  
ATOM   3296 2HD  PRO A 233      25.768  18.309   6.647  1.00  0.00           H  
ATOM   3297  N   GLY A 234      34.609  29.373  18.623  1.00  0.00           N  
ATOM   3298  CA  GLY A 234      36.042  29.458  18.896  1.00  0.00           C  
ATOM   3299  C   GLY A 234      36.885  28.483  18.069  1.00  0.00           C  
ATOM   3300  O   GLY A 234      38.110  28.598  18.030  1.00  0.00           O  
ATOM   3301  OXT GLY A 234      38.110  28.598  18.030  1.00  0.00           O  
ATOM   3302  H   GLY A 234      33.969  29.919  19.181  1.00  0.00           H  
ATOM   3303 1HA  GLY A 234      36.391  30.471  18.695  1.00  0.00           H  
ATOM   3304 2HA  GLY A 234      36.223  29.259  19.952  1.00  0.00           H  
TER                                                                             
