# Supplementary material for: A new benchmark illustrates that integration of geometric constraints inferred from enzyme reaction chemistry can increase enzyme active site modeling accuracy
Source: PLoS One. 2019 Apr 4;14(4):e0214126. doi: 10.1371/journal.pone.0214126 (PMC6448891; doi:10.1371/journal.pone.0214126)
Supplement: S1 Files — (GZ) [file pone.0214126.s008.gz › benchmark-lite/templates/2nlr/1h8v.pdb]

HEADER    HYDROLASE                               16-FEB-01   1H8V              
TITLE     THE X-RAY CRYSTAL STRUCTURE OF THE TRICHODERMA REESEI                 
TITLE    2 FAMILY 12 ENDOGLUCANASE 3, CEL12A, AT 1.9 A RESOLUTION               
COMPND    MOL_ID: 1;                                                            
COMPND   2 MOLECULE: ENDO-BETA-1,4-GLUCANASE;                                   
COMPND   3 CHAIN: A, B, C, D, E, F;                                             
COMPND   4 FRAGMENT: RESIDUES 17-234;                                           
COMPND   5 SYNONYM: ENDOGLUCANASE, CEL12A, EG3;                                 
COMPND   6 EC: 3.2.1.4;                                                         
COMPND   7 ENGINEERED: YES                                                      
SOURCE    MOL_ID: 1;                                                            
SOURCE   2 ORGANISM_SCIENTIFIC: TRICHODERMA REESEI;                             
SOURCE   3 ORGANISM_TAXID: 51453;                                               
SOURCE   4 EXPRESSION_SYSTEM: TRICHODERMA REESEI                                
KEYWDS    HYDROLASE, CELLULASE, CELLULOSE DEGRADATION, GH FAMILY 12,            
KEYWDS   2 GLYCOSYL HYDROLASE                                                   
EXPDTA    X-RAY DIFFRACTION                                                     
AUTHOR    M.SANDGREN,A.SHAW,T.H.ROPP,S.WU,R.BOTT,A.D.CAMERON,                   
AUTHOR   2 J.STAHLBERG,C.MITCHINSON,T.A.JONES                                   
REVDAT   3   28-DEC-11 1H8V    1       SOURCE KEYWDS REMARK VERSN               
REVDAT   3 2                           DBREF  SEQADV FORMUL LINK                
REVDAT   3 3                           SCALE1 CONECT MASTER                     
REVDAT   2   24-FEB-09 1H8V    1       VERSN                                    
REVDAT   1   24-APR-01 1H8V    0                                                
JRNL        AUTH   M.SANDGREN,A.SHAW,T.H.ROPP,S.WU,R.BOTT,A.D.CAMERON,          
JRNL        AUTH 2 J.STAHLBERG,C.MITCHINSON,T.A.JONES                           
JRNL        TITL   THE X-RAY CRYSTAL STRUCTURE OF THE TRICHODERMA               
JRNL        TITL 2 REESEI FAMILY 12 ENDOGLUCANASE 3, CEL12A, AT 1.9 A           
JRNL        TITL 3 RESOLUTION                                                   
JRNL        REF    J.MOL.BIOL.                   V. 308   295 2001              
JRNL        REFN                   ISSN 0022-2836                               
JRNL        PMID   11327768                                                     
JRNL        DOI    10.1006/JMBI.2001.4583                                       
REMARK   2                                                                      
REMARK   2 RESOLUTION.    1.9  ANGSTROMS.                                       
REMARK   3                                                                      
REMARK   3 REFINEMENT.                                                          
REMARK   3   PROGRAM     : CNS 1.0                                              
REMARK   3   AUTHORS     : BRUNGER,ADAMS,CLORE,DELANO,GROS,GROSSE-              
REMARK   3               : KUNSTLEVE,JIANG,KUSZEWSKI,NILGES,PANNU,              
REMARK   3               : READ,RICE,SIMONSON,WARREN                            
REMARK   3                                                                      
REMARK   3  REFINEMENT TARGET : NULL                                            
REMARK   3                                                                      
REMARK   3  DATA USED IN REFINEMENT.                                            
REMARK   3   RESOLUTION RANGE HIGH (ANGSTROMS) : 1.90                           
REMARK   3   RESOLUTION RANGE LOW  (ANGSTROMS) : 28.1                           
REMARK   3   DATA CUTOFF            (SIGMA(F)) : 3                              
REMARK   3   DATA CUTOFF HIGH         (ABS(F)) : NULL                           
REMARK   3   DATA CUTOFF LOW          (ABS(F)) : NULL                           
REMARK   3   COMPLETENESS (WORKING+TEST)   (%) : 92.0                           
REMARK   3   NUMBER OF REFLECTIONS             : 86852                          
REMARK   3                                                                      
REMARK   3  FIT TO DATA USED IN REFINEMENT.                                     
REMARK   3   CROSS-VALIDATION METHOD          : THROUGHOUT                      
REMARK   3   FREE R VALUE TEST SET SELECTION  : RANDOM                          
REMARK   3   R VALUE            (WORKING SET) : 0.189                           
REMARK   3   FREE R VALUE                     : 0.233                           
REMARK   3   FREE R VALUE TEST SET SIZE   (%) : 3.0                             
REMARK   3   FREE R VALUE TEST SET COUNT      : 2571                            
REMARK   3   ESTIMATED ERROR OF FREE R VALUE  : 0.005                           
REMARK   3                                                                      
REMARK   3  FIT IN THE HIGHEST RESOLUTION BIN.                                  
REMARK   3   TOTAL NUMBER OF BINS USED           : 6                            
REMARK   3   BIN RESOLUTION RANGE HIGH       (A) : 1.90                         
REMARK   3   BIN RESOLUTION RANGE LOW        (A) : 2.02                         
REMARK   3   BIN COMPLETENESS (WORKING+TEST) (%) : 90.0                         
REMARK   3   REFLECTIONS IN BIN    (WORKING SET) : 13622                        
REMARK   3   BIN R VALUE           (WORKING SET) : 0.209                        
REMARK   3   BIN FREE R VALUE                    : 0.267                        
REMARK   3   BIN FREE R VALUE TEST SET SIZE  (%) : 2.0                          
REMARK   3   BIN FREE R VALUE TEST SET COUNT     : 405                          
REMARK   3   ESTIMATED ERROR OF BIN FREE R VALUE : 0.013                        
REMARK   3                                                                      
REMARK   3  NUMBER OF NON-HYDROGEN ATOMS USED IN REFINEMENT.                    
REMARK   3   PROTEIN ATOMS            : 9918                                    
REMARK   3   NUCLEIC ACID ATOMS       : 0                                       
REMARK   3   HETEROGEN ATOMS          : 132                                     
REMARK   3   SOLVENT ATOMS            : 1178                                    
REMARK   3                                                                      
REMARK   3  B VALUES.                                                           
REMARK   3   FROM WILSON PLOT           (A**2) : 5.2                            
REMARK   3   MEAN B VALUE      (OVERALL, A**2) : 15.1                           
REMARK   3   OVERALL ANISOTROPIC B VALUE.                                       
REMARK   3    B11 (A**2) : -0.84                                                
REMARK   3    B22 (A**2) : -0.92                                                
REMARK   3    B33 (A**2) : 1.76                                                 
REMARK   3    B12 (A**2) : 0.00                                                 
REMARK   3    B13 (A**2) : -1.42                                                
REMARK   3    B23 (A**2) : 0.00                                                 
REMARK   3                                                                      
REMARK   3  ESTIMATED COORDINATE ERROR.                                         
REMARK   3   ESD FROM LUZZATI PLOT        (A) : 0.20                            
REMARK   3   ESD FROM SIGMAA              (A) : 0.12                            
REMARK   3   LOW RESOLUTION CUTOFF        (A) : 5.00                            
REMARK   3                                                                      
REMARK   3  CROSS-VALIDATED ESTIMATED COORDINATE ERROR.                         
REMARK   3   ESD FROM C-V LUZZATI PLOT    (A) : 0.25                            
REMARK   3   ESD FROM C-V SIGMAA          (A) : 0.18                            
REMARK   3                                                                      
REMARK   3  RMS DEVIATIONS FROM IDEAL VALUES.                                   
REMARK   3   BOND LENGTHS                 (A) : 0.006                           
REMARK   3   BOND ANGLES            (DEGREES) : 1.3                             
REMARK   3   DIHEDRAL ANGLES        (DEGREES) : 26.0                            
REMARK   3   IMPROPER ANGLES        (DEGREES) : 0.85                            
REMARK   3                                                                      
REMARK   3  ISOTROPIC THERMAL MODEL : RESTRAINED                                
REMARK   3                                                                      
REMARK   3  ISOTROPIC THERMAL FACTOR RESTRAINTS.    RMS    SIGMA                
REMARK   3   MAIN-CHAIN BOND              (A**2) : NULL  ; NULL                 
REMARK   3   MAIN-CHAIN ANGLE             (A**2) : NULL  ; NULL                 
REMARK   3   SIDE-CHAIN BOND              (A**2) : NULL  ; NULL                 
REMARK   3   SIDE-CHAIN ANGLE             (A**2) : NULL  ; NULL                 
REMARK   3                                                                      
REMARK   3  BULK SOLVENT MODELING.                                              
REMARK   3   METHOD USED : FLAT MODEL                                           
REMARK   3   KSOL        : 0.30                                                 
REMARK   3   BSOL        : 31.22                                                
REMARK   3                                                                      
REMARK   3  NCS MODEL : NULL                                                    
REMARK   3                                                                      
REMARK   3  NCS RESTRAINTS.                         RMS   SIGMA/WEIGHT          
REMARK   3   GROUP  1  POSITIONAL            (A) : NULL  ; NULL                 
REMARK   3   GROUP  1  B-FACTOR           (A**2) : NULL  ; NULL                 
REMARK   3                                                                      
REMARK   3  PARAMETER FILE  1  : PROTEIN_REP.PARAM                              
REMARK   3  PARAMETER FILE  2  : CARBOHYDRATE.PARAM                             
REMARK   3  PARAMETER FILE  3  : WATER_REP.PARAM                                
REMARK   3  PARAMETER FILE  4  : PROTEIN.TOP                                    
REMARK   3  PARAMETER FILE  5  : NULL                                           
REMARK   3  TOPOLOGY FILE  1   : CARBOHYDRATE.TOP                               
REMARK   3  TOPOLOGY FILE  2   : WATER.TOP                                      
REMARK   3  TOPOLOGY FILE  3   : NULL                                           
REMARK   3  TOPOLOGY FILE  4   : NULL                                           
REMARK   3  TOPOLOGY FILE  5   : NULL                                           
REMARK   3                                                                      
REMARK   3  OTHER REFINEMENT REMARKS: NULL                                      
REMARK   4                                                                      
REMARK   4 1H8V COMPLIES WITH FORMAT V. 3.30, 13-JUL-11                         
REMARK 100                                                                      
REMARK 100 THIS ENTRY HAS BEEN PROCESSED BY PDBE ON 19-FEB-01.                  
REMARK 100 THE PDBE ID CODE IS EBI-5903.                                        
REMARK 200                                                                      
REMARK 200 EXPERIMENTAL DETAILS                                                 
REMARK 200  EXPERIMENT TYPE                : X-RAY DIFFRACTION                  
REMARK 200  DATE OF DATA COLLECTION        : 15-APR-98                          
REMARK 200  TEMPERATURE           (KELVIN) : 100.0                              
REMARK 200  PH                             : 6.00                               
REMARK 200  NUMBER OF CRYSTALS USED        : 1                                  
REMARK 200                                                                      
REMARK 200  SYNCHROTRON              (Y/N) : N                                  
REMARK 200  RADIATION SOURCE               : ROTATING ANODE                     
REMARK 200  BEAMLINE                       : NULL                               
REMARK 200  X-RAY GENERATOR MODEL          : RIGAKU RU200                       
REMARK 200  MONOCHROMATIC OR LAUE    (M/L) : M                                  
REMARK 200  WAVELENGTH OR RANGE        (A) : 1.5418                             
REMARK 200  MONOCHROMATOR                  : NULL                               
REMARK 200  OPTICS                         : MIRRIRS                            
REMARK 200                                                                      
REMARK 200  DETECTOR TYPE                  : RAXIS IIC                          
REMARK 200  DETECTOR MANUFACTURER          : MOLECULAR STRUCTURES CORP.         
REMARK 200  INTENSITY-INTEGRATION SOFTWARE : DENZO                              
REMARK 200  DATA SCALING SOFTWARE          : SCALEPACK                          
REMARK 200                                                                      
REMARK 200  NUMBER OF UNIQUE REFLECTIONS   : 87132                              
REMARK 200  RESOLUTION RANGE HIGH      (A) : 1.900                              
REMARK 200  RESOLUTION RANGE LOW       (A) : 29.000                             
REMARK 200  REJECTION CRITERIA  (SIGMA(I)) : 3.000                              
REMARK 200                                                                      
REMARK 200 OVERALL.                                                             
REMARK 200  COMPLETENESS FOR RANGE     (%) : 92.0                               
REMARK 200  DATA REDUNDANCY                : 2.600                              
REMARK 200  R MERGE                    (I) : 0.06500                            
REMARK 200  R SYM                      (I) : NULL                               
REMARK 200  <I/SIGMA(I)> FOR THE DATA SET  : 15.9000                            
REMARK 200                                                                      
REMARK 200 IN THE HIGHEST RESOLUTION SHELL.                                     
REMARK 200  HIGHEST RESOLUTION SHELL, RANGE HIGH (A) : 1.90                     
REMARK 200  HIGHEST RESOLUTION SHELL, RANGE LOW  (A) : 1.93                     
REMARK 200  COMPLETENESS FOR SHELL     (%) : 84.5                               
REMARK 200  DATA REDUNDANCY IN SHELL       : 2.20                               
REMARK 200  R MERGE FOR SHELL          (I) : 0.22000                            
REMARK 200  R SYM FOR SHELL            (I) : NULL                               
REMARK 200  <I/SIGMA(I)> FOR SHELL         : 4.000                              
REMARK 200                                                                      
REMARK 200 DIFFRACTION PROTOCOL: SINGLE WAVELENGTH                              
REMARK 200 METHOD USED TO DETERMINE THE STRUCTURE: MIR                          
REMARK 200 SOFTWARE USED: SHARP                                                 
REMARK 200 STARTING MODEL: NULL                                                 
REMARK 200                                                                      
REMARK 200 REMARK: NULL                                                         
REMARK 280                                                                      
REMARK 280 CRYSTAL                                                              
REMARK 280 SOLVENT CONTENT, VS   (%): 40                                        
REMARK 280 MATTHEWS COEFFICIENT, VM (ANGSTROMS**3/DA): 2.0                      
REMARK 280                                                                      
REMARK 280 CRYSTALLIZATION CONDITIONS: NULL                                     
REMARK 290                                                                      
REMARK 290 CRYSTALLOGRAPHIC SYMMETRY                                            
REMARK 290 SYMMETRY OPERATORS FOR SPACE GROUP: P 1 21 1                         
REMARK 290                                                                      
REMARK 290      SYMOP   SYMMETRY                                                
REMARK 290     NNNMMM   OPERATOR                                                
REMARK 290       1555   X,Y,Z                                                   
REMARK 290       2555   -X,Y+1/2,-Z                                             
REMARK 290                                                                      
REMARK 290     WHERE NNN -> OPERATOR NUMBER                                     
REMARK 290           MMM -> TRANSLATION VECTOR                                  
REMARK 290                                                                      
REMARK 290 CRYSTALLOGRAPHIC SYMMETRY TRANSFORMATIONS                            
REMARK 290 THE FOLLOWING TRANSFORMATIONS OPERATE ON THE ATOM/HETATM             
REMARK 290 RECORDS IN THIS ENTRY TO PRODUCE CRYSTALLOGRAPHICALLY                
REMARK 290 RELATED MOLECULES.                                                   
REMARK 290   SMTRY1   1  1.000000  0.000000  0.000000        0.00000            
REMARK 290   SMTRY2   1  0.000000  1.000000  0.000000        0.00000            
REMARK 290   SMTRY3   1  0.000000  0.000000  1.000000        0.00000            
REMARK 290   SMTRY1   2 -1.000000  0.000000  0.000000        0.00000            
REMARK 290   SMTRY2   2  0.000000  1.000000  0.000000       35.79000            
REMARK 290   SMTRY3   2  0.000000  0.000000 -1.000000        0.00000            
REMARK 290                                                                      
REMARK 290 REMARK: NULL                                                         
REMARK 300                                                                      
REMARK 300 BIOMOLECULE: 1, 2, 3, 4, 5, 6                                        
REMARK 300 SEE REMARK 350 FOR THE AUTHOR PROVIDED AND/OR PROGRAM                
REMARK 300 GENERATED ASSEMBLY INFORMATION FOR THE STRUCTURE IN                  
REMARK 300 THIS ENTRY. THE REMARK MAY ALSO PROVIDE INFORMATION ON               
REMARK 300 BURIED SURFACE AREA.                                                 
REMARK 350                                                                      
REMARK 350 COORDINATES FOR A COMPLETE MULTIMER REPRESENTING THE KNOWN           
REMARK 350 BIOLOGICALLY SIGNIFICANT OLIGOMERIZATION STATE OF THE                
REMARK 350 MOLECULE CAN BE GENERATED BY APPLYING BIOMT TRANSFORMATIONS          
REMARK 350 GIVEN BELOW.  BOTH NON-CRYSTALLOGRAPHIC AND                          
REMARK 350 CRYSTALLOGRAPHIC OPERATIONS ARE GIVEN.                               
REMARK 350                                                                      
REMARK 350 BIOMOLECULE: 1                                                       
REMARK 350 AUTHOR DETERMINED BIOLOGICAL UNIT: MONOMERIC                         
REMARK 350 SOFTWARE DETERMINED QUATERNARY STRUCTURE: MONOMERIC                  
REMARK 350 SOFTWARE USED: PISA                                                  
REMARK 350 APPLY THE FOLLOWING TO CHAINS: A                                     
REMARK 350   BIOMT1   1  1.000000  0.000000  0.000000        0.00000            
REMARK 350   BIOMT2   1  0.000000  1.000000  0.000000        0.00000            
REMARK 350   BIOMT3   1  0.000000  0.000000  1.000000        0.00000            
REMARK 350                                                                      
REMARK 350 BIOMOLECULE: 2                                                       
REMARK 350 AUTHOR DETERMINED BIOLOGICAL UNIT: MONOMERIC                         
REMARK 350 SOFTWARE DETERMINED QUATERNARY STRUCTURE: MONOMERIC                  
REMARK 350 SOFTWARE USED: PISA                                                  
REMARK 350 APPLY THE FOLLOWING TO CHAINS: B                                     
REMARK 350   BIOMT1   1  1.000000  0.000000  0.000000        0.00000            
REMARK 350   BIOMT2   1  0.000000  1.000000  0.000000        0.00000            
REMARK 350   BIOMT3   1  0.000000  0.000000  1.000000        0.00000            
REMARK 350                                                                      
REMARK 350 BIOMOLECULE: 3                                                       
REMARK 350 AUTHOR DETERMINED BIOLOGICAL UNIT: MONOMERIC                         
REMARK 350 SOFTWARE DETERMINED QUATERNARY STRUCTURE: MONOMERIC                  
REMARK 350 SOFTWARE USED: PISA                                                  
REMARK 350 APPLY THE FOLLOWING TO CHAINS: C                                     
REMARK 350   BIOMT1   1  1.000000  0.000000  0.000000        0.00000            
REMARK 350   BIOMT2   1  0.000000  1.000000  0.000000        0.00000            
REMARK 350   BIOMT3   1  0.000000  0.000000  1.000000        0.00000            
REMARK 350                                                                      
REMARK 350 BIOMOLECULE: 4                                                       
REMARK 350 AUTHOR DETERMINED BIOLOGICAL UNIT: MONOMERIC                         
REMARK 350 SOFTWARE DETERMINED QUATERNARY STRUCTURE: MONOMERIC                  
REMARK 350 SOFTWARE USED: PISA                                                  
REMARK 350 APPLY THE FOLLOWING TO CHAINS: D                                     
REMARK 350   BIOMT1   1  1.000000  0.000000  0.000000        0.00000            
REMARK 350   BIOMT2   1  0.000000  1.000000  0.000000        0.00000            
REMARK 350   BIOMT3   1  0.000000  0.000000  1.000000        0.00000            
REMARK 350                                                                      
REMARK 350 BIOMOLECULE: 5                                                       
REMARK 350 AUTHOR DETERMINED BIOLOGICAL UNIT: MONOMERIC                         
REMARK 350 SOFTWARE DETERMINED QUATERNARY STRUCTURE: MONOMERIC                  
REMARK 350 SOFTWARE USED: PISA                                                  
REMARK 350 APPLY THE FOLLOWING TO CHAINS: E                                     
REMARK 350   BIOMT1   1  1.000000  0.000000  0.000000        0.00000            
REMARK 350   BIOMT2   1  0.000000  1.000000  0.000000        0.00000            
REMARK 350   BIOMT3   1  0.000000  0.000000  1.000000        0.00000            
REMARK 350                                                                      
REMARK 350 BIOMOLECULE: 6                                                       
REMARK 350 AUTHOR DETERMINED BIOLOGICAL UNIT: MONOMERIC                         
REMARK 350 SOFTWARE DETERMINED QUATERNARY STRUCTURE: MONOMERIC                  
REMARK 350 SOFTWARE USED: PISA                                                  
REMARK 350 APPLY THE FOLLOWING TO CHAINS: F                                     
REMARK 350   BIOMT1   1  1.000000  0.000000  0.000000        0.00000            
REMARK 350   BIOMT2   1  0.000000  1.000000  0.000000        0.00000            
REMARK 350   BIOMT3   1  0.000000  0.000000  1.000000        0.00000            
REMARK 400                                                                      
REMARK 400 COMPOUND                                                             
REMARK 400  ENDOHYDROLYSIS OF 1,4-BETA-D-GLUCOSIDIC LINKAGES IN CELLULOSE       
REMARK 500                                                                      
REMARK 500 GEOMETRY AND STEREOCHEMISTRY                                         
REMARK 500 SUBTOPIC: COVALENT BOND ANGLES                                       
REMARK 500                                                                      
REMARK 500 THE STEREOCHEMICAL PARAMETERS OF THE FOLLOWING RESIDUES              
REMARK 500 HAVE VALUES WHICH DEVIATE FROM EXPECTED VALUES BY MORE               
REMARK 500 THAN 6*RMSD (M=MODEL NUMBER; RES=RESIDUE NAME; C=CHAIN               
REMARK 500 IDENTIFIER; SSEQ=SEQUENCE NUMBER; I=INSERTION CODE).                 
REMARK 500                                                                      
REMARK 500 STANDARD TABLE:                                                      
REMARK 500 FORMAT: (10X,I3,1X,A3,1X,A1,I4,A1,3(1X,A4,2X),12X,F5.1)              
REMARK 500                                                                      
REMARK 500 EXPECTED VALUES PROTEIN: ENGH AND HUBER, 1999                        
REMARK 500 EXPECTED VALUES NUCLEIC ACID: CLOWNEY ET AL 1996                     
REMARK 500                                                                      
REMARK 500  M RES CSSEQI ATM1   ATM2   ATM3                                     
REMARK 500    PCA D   1   O   -  C   -  N   ANGL. DEV. = -16.8 DEGREES          
REMARK 500                                                                      
REMARK 500 GEOMETRY AND STEREOCHEMISTRY                                         
REMARK 500 SUBTOPIC: TORSION ANGLES                                             
REMARK 500                                                                      
REMARK 500 TORSION ANGLES OUTSIDE THE EXPECTED RAMACHANDRAN REGIONS:            
REMARK 500 (M=MODEL NUMBER; RES=RESIDUE NAME; C=CHAIN IDENTIFIER;               
REMARK 500 SSEQ=SEQUENCE NUMBER; I=INSERTION CODE).                             
REMARK 500                                                                      
REMARK 500 STANDARD TABLE:                                                      
REMARK 500 FORMAT:(10X,I3,1X,A3,1X,A1,I4,A1,4X,F7.2,3X,F7.2)                    
REMARK 500                                                                      
REMARK 500 EXPECTED VALUES: GJ KLEYWEGT AND TA JONES (1996). PHI/PSI-           
REMARK 500 CHOLOGY: RAMACHANDRAN REVISITED. STRUCTURE 4, 1395 - 1400            
REMARK 500                                                                      
REMARK 500  M RES CSSEQI        PSI       PHI                                   
REMARK 500    PHE B 202      -67.94   -109.04                                   
REMARK 500    SER C  59     -178.80   -172.02                                   
REMARK 500    TYR C  60       72.06   -150.44                                   
REMARK 500    SER C 212      136.15   -173.24                                   
REMARK 500    THR D   2      138.21    172.47                                   
REMARK 500    ASN D  13       52.03     38.55                                   
REMARK 500    SER E   3      142.52   -170.14                                   
REMARK 500    SER E  59     -179.10   -173.91                                   
REMARK 500    ASP E 126       31.83    -95.89                                   
REMARK 500    PHE E 202      -62.87   -107.67                                   
REMARK 500                                                                      
REMARK 500 REMARK: NULL                                                         
REMARK 500                                                                      
REMARK 500 GEOMETRY AND STEREOCHEMISTRY                                         
REMARK 500 SUBTOPIC: MAIN CHAIN PLANARITY                                       
REMARK 500                                                                      
REMARK 500 THE FOLLOWING RESIDUES HAVE A PSEUDO PLANARITY                       
REMARK 500 TORSION ANGLE, C(I) - CA(I) - N(I+1) - O(I), GREATER                 
REMARK 500 10.0 DEGREES. (M=MODEL NUMBER; RES=RESIDUE NAME;                     
REMARK 500 C=CHAIN IDENTIFIER; SSEQ=SEQUENCE NUMBER;                            
REMARK 500 I=INSERTION CODE).                                                   
REMARK 500                                                                      
REMARK 500  M RES CSSEQI        ANGLE                                           
REMARK 500    PCA D   1        -35.36                                           
REMARK 500                                                                      
REMARK 500 REMARK: NULL                                                         
REMARK 800                                                                      
REMARK 800 SITE                                                                 
REMARK 800 SITE_IDENTIFIER: AC1                                                 
REMARK 800 EVIDENCE_CODE: SOFTWARE                                              
REMARK 800 SITE_DESCRIPTION: BINDING SITE FOR RESIDUE NAG A 301                 
REMARK 800                                                                      
REMARK 800 SITE_IDENTIFIER: AC2                                                 
REMARK 800 EVIDENCE_CODE: SOFTWARE                                              
REMARK 800 SITE_DESCRIPTION: BINDING SITE FOR RESIDUE NAG B 301                 
REMARK 800                                                                      
REMARK 800 SITE_IDENTIFIER: AC3                                                 
REMARK 800 EVIDENCE_CODE: SOFTWARE                                              
REMARK 800 SITE_DESCRIPTION: BINDING SITE FOR RESIDUE NAG C 301                 
REMARK 800                                                                      
REMARK 800 SITE_IDENTIFIER: AC4                                                 
REMARK 800 EVIDENCE_CODE: SOFTWARE                                              
REMARK 800 SITE_DESCRIPTION: BINDING SITE FOR RESIDUE NAG D 301                 
REMARK 800                                                                      
REMARK 800 SITE_IDENTIFIER: AC5                                                 
REMARK 800 EVIDENCE_CODE: SOFTWARE                                              
REMARK 800 SITE_DESCRIPTION: BINDING SITE FOR RESIDUE NAG E 301                 
REMARK 800                                                                      
REMARK 800 SITE_IDENTIFIER: AC6                                                 
REMARK 800 EVIDENCE_CODE: SOFTWARE                                              
REMARK 800 SITE_DESCRIPTION: BINDING SITE FOR RESIDUE NAG F 301                 
REMARK 900                                                                      
REMARK 900 RELATED ENTRIES                                                      
REMARK 900 RELATED ID: 1OA2   RELATED DB: PDB                                   
REMARK 900  COMPARISON OF FAMILY 12 GLYCOSIDE HYDROLASES                        
REMARK 900  AND RECRUITED SUBSTITUTIONS IMPORTANT FOR                           
REMARK 900  THERMAL STABILITY                                                   
REMARK 900 RELATED ID: 1OLQ   RELATED DB: PDB                                   
REMARK 900  THE HUMICOLA GRISEA CEL12A ENZYME STRUCTURE                         
REMARK 900  AT 1.2 E RESOLUTION AND THE IMPACT OF                               
REMARK 900  ITS FREE CYSTEINE RESIDUES ON THERMAL                               
REMARK 900  STABILITY                                                           
REMARK 999                                                                      
REMARK 999 SEQUENCE                                                             
REMARK 999 GLN 17 MODIFIED RESIDUE                                              
DBREF  1H8V A    1   218  UNP    O00095   O00095_HYPJE    17    234             
DBREF  1H8V B    1   218  UNP    O00095   O00095_HYPJE    17    234             
DBREF  1H8V C    1   218  UNP    O00095   O00095_HYPJE    17    234             
DBREF  1H8V D    1   218  UNP    O00095   O00095_HYPJE    17    234             
DBREF  1H8V E    1   218  UNP    O00095   O00095_HYPJE    17    234             
DBREF  1H8V F    1   218  UNP    O00095   O00095_HYPJE    17    234             
SEQRES   1 A  218  PCA THR SER CYS ASP GLN TRP ALA THR PHE THR GLY ASN          
SEQRES   2 A  218  GLY TYR THR VAL SER ASN ASN LEU TRP GLY ALA SER ALA          
SEQRES   3 A  218  GLY SER GLY PHE GLY CYS VAL THR ALA VAL SER LEU SER          
SEQRES   4 A  218  GLY GLY ALA SER TRP HIS ALA ASP TRP GLN TRP SER GLY          
SEQRES   5 A  218  GLY GLN ASN ASN VAL LYS SER TYR GLN ASN SER GLN ILE          
SEQRES   6 A  218  ALA ILE PRO GLN LYS ARG THR VAL ASN SER ILE SER SER          
SEQRES   7 A  218  MET PRO THR THR ALA SER TRP SER TYR SER GLY SER ASN          
SEQRES   8 A  218  ILE ARG ALA ASN VAL ALA TYR ASP LEU PHE THR ALA ALA          
SEQRES   9 A  218  ASN PRO ASN HIS VAL THR TYR SER GLY ASP TYR GLU LEU          
SEQRES  10 A  218  MET ILE TRP LEU GLY LYS TYR GLY ASP ILE GLY PRO ILE          
SEQRES  11 A  218  GLY SER SER GLN GLY THR VAL ASN VAL GLY GLY GLN SER          
SEQRES  12 A  218  TRP THR LEU TYR TYR GLY TYR ASN GLY ALA MET GLN VAL          
SEQRES  13 A  218  TYR SER PHE VAL ALA GLN THR ASN THR THR ASN TYR SER          
SEQRES  14 A  218  GLY ASP VAL LYS ASN PHE PHE ASN TYR LEU ARG ASP ASN          
SEQRES  15 A  218  LYS GLY TYR ASN ALA ALA GLY GLN TYR VAL LEU SER TYR          
SEQRES  16 A  218  GLN PHE GLY THR GLU PRO PHE THR GLY SER GLY THR LEU          
SEQRES  17 A  218  ASN VAL ALA SER TRP THR ALA SER ILE ASN                      
SEQRES   1 B  218  PCA THR SER CYS ASP GLN TRP ALA THR PHE THR GLY ASN          
SEQRES   2 B  218  GLY TYR THR VAL SER ASN ASN LEU TRP GLY ALA SER ALA          
SEQRES   3 B  218  GLY SER GLY PHE GLY CYS VAL THR ALA VAL SER LEU SER          
SEQRES   4 B  218  GLY GLY ALA SER TRP HIS ALA ASP TRP GLN TRP SER GLY          
SEQRES   5 B  218  GLY GLN ASN ASN VAL LYS SER TYR GLN ASN SER GLN ILE          
SEQRES   6 B  218  ALA ILE PRO GLN LYS ARG THR VAL ASN SER ILE SER SER          
SEQRES   7 B  218  MET PRO THR THR ALA SER TRP SER TYR SER GLY SER ASN          
SEQRES   8 B  218  ILE ARG ALA ASN VAL ALA TYR ASP LEU PHE THR ALA ALA          
SEQRES   9 B  218  ASN PRO ASN HIS VAL THR TYR SER GLY ASP TYR GLU LEU          
SEQRES  10 B  218  MET ILE TRP LEU GLY LYS TYR GLY ASP ILE GLY PRO ILE          
SEQRES  11 B  218  GLY SER SER GLN GLY THR VAL ASN VAL GLY GLY GLN SER          
SEQRES  12 B  218  TRP THR LEU TYR TYR GLY TYR ASN GLY ALA MET GLN VAL          
SEQRES  13 B  218  TYR SER PHE VAL ALA GLN THR ASN THR THR ASN TYR SER          
SEQRES  14 B  218  GLY ASP VAL LYS ASN PHE PHE ASN TYR LEU ARG ASP ASN          
SEQRES  15 B  218  LYS GLY TYR ASN ALA ALA GLY GLN TYR VAL LEU SER TYR          
SEQRES  16 B  218  GLN PHE GLY THR GLU PRO PHE THR GLY SER GLY THR LEU          
SEQRES  17 B  218  ASN VAL ALA SER TRP THR ALA SER ILE ASN                      
SEQRES   1 C  218  PCA THR SER CYS ASP GLN TRP ALA THR PHE THR GLY ASN          
SEQRES   2 C  218  GLY TYR THR VAL SER ASN ASN LEU TRP GLY ALA SER ALA          
SEQRES   3 C  218  GLY SER GLY PHE GLY CYS VAL THR ALA VAL SER LEU SER          
SEQRES   4 C  218  GLY GLY ALA SER TRP HIS ALA ASP TRP GLN TRP SER GLY          
SEQRES   5 C  218  GLY GLN ASN ASN VAL LYS SER TYR GLN ASN SER GLN ILE          
SEQRES   6 C  218  ALA ILE PRO GLN LYS ARG THR VAL ASN SER ILE SER SER          
SEQRES   7 C  218  MET PRO THR THR ALA SER TRP SER TYR SER GLY SER ASN          
SEQRES   8 C  218  ILE ARG ALA ASN VAL ALA TYR ASP LEU PHE THR ALA ALA          
SEQRES   9 C  218  ASN PRO ASN HIS VAL THR TYR SER GLY ASP TYR GLU LEU          
SEQRES  10 C  218  MET ILE TRP LEU GLY LYS TYR GLY ASP ILE GLY PRO ILE          
SEQRES  11 C  218  GLY SER SER GLN GLY THR VAL ASN VAL GLY GLY GLN SER          
SEQRES  12 C  218  TRP THR LEU TYR TYR GLY TYR ASN GLY ALA MET GLN VAL          
SEQRES  13 C  218  TYR SER PHE VAL ALA GLN THR ASN THR THR ASN TYR SER          
SEQRES  14 C  218  GLY ASP VAL LYS ASN PHE PHE ASN TYR LEU ARG ASP ASN          
SEQRES  15 C  218  LYS GLY TYR ASN ALA ALA GLY GLN TYR VAL LEU SER TYR          
SEQRES  16 C  218  GLN PHE GLY THR GLU PRO PHE THR GLY SER GLY THR LEU          
SEQRES  17 C  218  ASN VAL ALA SER TRP THR ALA SER ILE ASN                      
SEQRES   1 D  218  PCA THR SER CYS ASP GLN TRP ALA THR PHE THR GLY ASN          
SEQRES   2 D  218  GLY TYR THR VAL SER ASN ASN LEU TRP GLY ALA SER ALA          
SEQRES   3 D  218  GLY SER GLY PHE GLY CYS VAL THR ALA VAL SER LEU SER          
SEQRES   4 D  218  GLY GLY ALA SER TRP HIS ALA ASP TRP GLN TRP SER GLY          
SEQRES   5 D  218  GLY GLN ASN ASN VAL LYS SER TYR GLN ASN SER GLN ILE          
SEQRES   6 D  218  ALA ILE PRO GLN LYS ARG THR VAL ASN SER ILE SER SER          
SEQRES   7 D  218  MET PRO THR THR ALA SER TRP SER TYR SER GLY SER ASN          
SEQRES   8 D  218  ILE ARG ALA ASN VAL ALA TYR ASP LEU PHE THR ALA ALA          
SEQRES   9 D  218  ASN PRO ASN HIS VAL THR TYR SER GLY ASP TYR GLU LEU          
SEQRES  10 D  218  MET ILE TRP LEU GLY LYS TYR GLY ASP ILE GLY PRO ILE          
SEQRES  11 D  218  GLY SER SER GLN GLY THR VAL ASN VAL GLY GLY GLN SER          
SEQRES  12 D  218  TRP THR LEU TYR TYR GLY TYR ASN GLY ALA MET GLN VAL          
SEQRES  13 D  218  TYR SER PHE VAL ALA GLN THR ASN THR THR ASN TYR SER          
SEQRES  14 D  218  GLY ASP VAL LYS ASN PHE PHE ASN TYR LEU ARG ASP ASN          
SEQRES  15 D  218  LYS GLY TYR ASN ALA ALA GLY GLN TYR VAL LEU SER TYR          
SEQRES  16 D  218  GLN PHE GLY THR GLU PRO PHE THR GLY SER GLY THR LEU          
SEQRES  17 D  218  ASN VAL ALA SER TRP THR ALA SER ILE ASN                      
SEQRES   1 E  218  PCA THR SER CYS ASP GLN TRP ALA THR PHE THR GLY ASN          
SEQRES   2 E  218  GLY TYR THR VAL SER ASN ASN LEU TRP GLY ALA SER ALA          
SEQRES   3 E  218  GLY SER GLY PHE GLY CYS VAL THR ALA VAL SER LEU SER          
SEQRES   4 E  218  GLY GLY ALA SER TRP HIS ALA ASP TRP GLN TRP SER GLY          
SEQRES   5 E  218  GLY GLN ASN ASN VAL LYS SER TYR GLN ASN SER GLN ILE          
SEQRES   6 E  218  ALA ILE PRO GLN LYS ARG THR VAL ASN SER ILE SER SER          
SEQRES   7 E  218  MET PRO THR THR ALA SER TRP SER TYR SER GLY SER ASN          
SEQRES   8 E  218  ILE ARG ALA ASN VAL ALA TYR ASP LEU PHE THR ALA ALA          
SEQRES   9 E  218  ASN PRO ASN HIS VAL THR TYR SER GLY ASP TYR GLU LEU          
SEQRES  10 E  218  MET ILE TRP LEU GLY LYS TYR GLY ASP ILE GLY PRO ILE          
SEQRES  11 E  218  GLY SER SER GLN GLY THR VAL ASN VAL GLY GLY GLN SER          
SEQRES  12 E  218  TRP THR LEU TYR TYR GLY TYR ASN GLY ALA MET GLN VAL          
SEQRES  13 E  218  TYR SER PHE VAL ALA GLN THR ASN THR THR ASN TYR SER          
SEQRES  14 E  218  GLY ASP VAL LYS ASN PHE PHE ASN TYR LEU ARG ASP ASN          
SEQRES  15 E  218  LYS GLY TYR ASN ALA ALA GLY GLN TYR VAL LEU SER TYR          
SEQRES  16 E  218  GLN PHE GLY THR GLU PRO PHE THR GLY SER GLY THR LEU          
SEQRES  17 E  218  ASN VAL ALA SER TRP THR ALA SER ILE ASN                      
SEQRES   1 F  218  PCA THR SER CYS ASP GLN TRP ALA THR PHE THR GLY ASN          
SEQRES   2 F  218  GLY TYR THR VAL SER ASN ASN LEU TRP GLY ALA SER ALA          
SEQRES   3 F  218  GLY SER GLY PHE GLY CYS VAL THR ALA VAL SER LEU SER          
SEQRES   4 F  218  GLY GLY ALA SER TRP HIS ALA ASP TRP GLN TRP SER GLY          
SEQRES   5 F  218  GLY GLN ASN ASN VAL LYS SER TYR GLN ASN SER GLN ILE          
SEQRES   6 F  218  ALA ILE PRO GLN LYS ARG THR VAL ASN SER ILE SER SER          
SEQRES   7 F  218  MET PRO THR THR ALA SER TRP SER TYR SER GLY SER ASN          
SEQRES   8 F  218  ILE ARG ALA ASN VAL ALA TYR ASP LEU PHE THR ALA ALA          
SEQRES   9 F  218  ASN PRO ASN HIS VAL THR TYR SER GLY ASP TYR GLU LEU          
SEQRES  10 F  218  MET ILE TRP LEU GLY LYS TYR GLY ASP ILE GLY PRO ILE          
SEQRES  11 F  218  GLY SER SER GLN GLY THR VAL ASN VAL GLY GLY GLN SER          
SEQRES  12 F  218  TRP THR LEU TYR TYR GLY TYR ASN GLY ALA MET GLN VAL          
SEQRES  13 F  218  TYR SER PHE VAL ALA GLN THR ASN THR THR ASN TYR SER          
SEQRES  14 F  218  GLY ASP VAL LYS ASN PHE PHE ASN TYR LEU ARG ASP ASN          
SEQRES  15 F  218  LYS GLY TYR ASN ALA ALA GLY GLN TYR VAL LEU SER TYR          
SEQRES  16 F  218  GLN PHE GLY THR GLU PRO PHE THR GLY SER GLY THR LEU          
SEQRES  17 F  218  ASN VAL ALA SER TRP THR ALA SER ILE ASN                      
MODRES 1H8V PCA A    1  GLU  PYROGLUTAMIC ACID                                  
MODRES 1H8V PCA B    1  GLU  PYROGLUTAMIC ACID                                  
MODRES 1H8V PCA C    1  GLU  PYROGLUTAMIC ACID                                  
MODRES 1H8V PCA D    1  GLU  PYROGLUTAMIC ACID                                  
MODRES 1H8V PCA E    1  GLU  PYROGLUTAMIC ACID                                  
MODRES 1H8V PCA F    1  GLU  PYROGLUTAMIC ACID                                  
HET    PCA  A   1       8                                                       
HET    PCA  B   1       8                                                       
HET    PCA  C   1       8                                                       
HET    PCA  D   1       8                                                       
HET    PCA  E   1       8                                                       
HET    PCA  F   1       8                                                       
HET    NAG  A 301      14                                                       
HET    NAG  B 301      14                                                       
HET    NAG  C 301      14                                                       
HET    NAG  D 301      14                                                       
HET    NAG  E 301      14                                                       
HET    NAG  F 301      14                                                       
HETNAM     PCA PYROGLUTAMIC ACID                                                
HETNAM     NAG N-ACETYL-D-GLUCOSAMINE                                           
FORMUL   7  PCA    6(C5 H7 N O3)                                                
FORMUL   8  NAG    6(C8 H15 N O6)                                               
FORMUL   9  HOH   *1178(H2 O)                                                   
HELIX    1   1 GLY A   23  GLY A   27  5                                   5    
HELIX    2   2 VAL A  172  LYS A  183  1                                  12    
HELIX    3   3 GLY B   23  GLY B   27  5                                   5    
HELIX    4   4 VAL B  172  GLY B  184  1                                  13    
HELIX    5   5 GLY C   23  GLY C   27  5                                   5    
HELIX    6   6 VAL C  172  LYS C  183  1                                  12    
HELIX    7   7 GLY D   23  GLY D   27  5                                   5    
HELIX    8   8 VAL D  172  LYS D  183  1                                  12    
HELIX    9   9 GLY E   23  GLY E   27  5                                   5    
HELIX   10  10 VAL E  172  LYS E  183  1                                  12    
HELIX   11  11 GLY F   23  GLY F   27  5                                   5    
HELIX   12  12 VAL F  172  LYS F  183  1                                  12    
SHEET    1  AA19 THR A   2  SER A   3  0                                        
SHEET    2  AA19 SER A  28  SER A  37 -1  O  VAL A  33   N  SER A   3           
SHEET    3  AA19 SER A  43  SER A  51 -1  O  SER A  43   N  VAL A  36           
SHEET    4  AA19 PRO A 201  ALA A 215 -1  O  GLY A 204   N  TRP A  50           
SHEET    5  AA19 PRO A  80  ALA A 103 -1  O  THR A  82   N  THR A 214           
SHEET    6  AA19 THR A   9  GLY A  12                                           
SHEET    7  AA19 TYR A  15  SER A  18  1  O  TYR A  15   N  GLY A  12           
SHEET    8  AA19 GLN A  61  ILE A  65 -1  O  ASN A  62   N  SER A  18           
SHEET    9  AA19 GLN A 196  THR A 199  1  O  PHE A 197   N  SER A  63           
SHEET   10  AA19 PRO A  80  ALA A 103 -1  O  ALA A  97   N  GLY A 198           
SHEET   11  AA19 SER A 132  VAL A 139                                           
SHEET   12  AA19 GLN A 142  ASN A 151 -1  O  GLN A 142   N  VAL A 139           
SHEET   13  AA19 MET A 154  ALA A 161 -1  O  MET A 154   N  ASN A 151           
SHEET   14  AA19 TYR A 115  TYR A 124  1  O  GLU A 116   N  TYR A 157           
SHEET   15  AA19 PRO A  80  ALA A 103 -1  O  ALA A  94   N  TYR A 124           
SHEET   16  AA19 ASN A 167  ASP A 171 -1  O  TYR A 168   N  ALA A  83           
SHEET   17  AA19 PRO A  80  ALA A 103 -1  O  THR A  81   N  GLY A 170           
SHEET   18  AA19 TYR A 191  VAL A 192 -1  O  TYR A 191   N  ALA A 103           
SHEET   19  AA19 PRO A  80  ALA A 103 -1  O  ALA A 103   N  TYR A 191           
SHEET    1  BA17 THR B   2  SER B   3  0                                        
SHEET    2  BA17 SER B  28  SER B  37 -1  O  VAL B  33   N  SER B   3           
SHEET    3  BA17 ALA B  42  SER B  51 -1  O  SER B  43   N  VAL B  36           
SHEET    4  BA17 PRO B 201  ALA B 215 -1  O  GLY B 204   N  TRP B  50           
SHEET    5  BA17 PRO B  80  ALA B 103 -1  O  THR B  82   N  THR B 214           
SHEET    6  BA17 THR B   9  THR B  11                                           
SHEET    7  BA17 TYR B  15  SER B  18  1  O  VAL B  17   N  PHE B  10           
SHEET    8  BA17 GLN B  61  ILE B  65 -1  O  ASN B  62   N  SER B  18           
SHEET    9  BA17 TYR B 191  THR B 199 -1  O  TYR B 195   N  ILE B  65           
SHEET   10  BA17 PRO B  80  ALA B 103 -1  O  ALA B  97   N  GLY B 198           
SHEET   11  BA17 SER B 132  VAL B 139                                           
SHEET   12  BA17 GLN B 142  ASN B 151 -1  O  GLN B 142   N  VAL B 139           
SHEET   13  BA17 MET B 154  ALA B 161 -1  O  MET B 154   N  ASN B 151           
SHEET   14  BA17 TYR B 115  TYR B 124  1  O  GLU B 116   N  TYR B 157           
SHEET   15  BA17 PRO B  80  ALA B 103 -1  O  ALA B  94   N  TYR B 124           
SHEET   16  BA17 ASN B 167  ASP B 171 -1  O  TYR B 168   N  ALA B  83           
SHEET   17  BA17 PRO B  80  ALA B 103 -1  O  THR B  81   N  GLY B 170           
SHEET    1  CA19 THR C   2  SER C   3  0                                        
SHEET    2  CA19 SER C  28  SER C  37 -1  O  VAL C  33   N  SER C   3           
SHEET    3  CA19 ALA C  42  SER C  51 -1  O  SER C  43   N  VAL C  36           
SHEET    4  CA19 PRO C 201  ALA C 215 -1  O  GLY C 204   N  TRP C  50           
SHEET    5  CA19 PRO C  80  ALA C 103 -1  O  THR C  82   N  THR C 214           
SHEET    6  CA19 THR C   9  GLY C  12                                           
SHEET    7  CA19 TYR C  15  SER C  18  1  O  TYR C  15   N  GLY C  12           
SHEET    8  CA19 GLN C  61  ILE C  65 -1  O  ASN C  62   N  SER C  18           
SHEET    9  CA19 GLN C 196  THR C 199  1  O  PHE C 197   N  SER C  63           
SHEET   10  CA19 PRO C  80  ALA C 103 -1  O  ALA C  97   N  GLY C 198           
SHEET   11  CA19 SER C 132  VAL C 139                                           
SHEET   12  CA19 GLN C 142  ASN C 151 -1  O  GLN C 142   N  VAL C 139           
SHEET   13  CA19 MET C 154  ALA C 161 -1  O  MET C 154   N  ASN C 151           
SHEET   14  CA19 TYR C 115  TYR C 124  1  O  GLU C 116   N  TYR C 157           
SHEET   15  CA19 PRO C  80  ALA C 103 -1  O  ALA C  94   N  TYR C 124           
SHEET   16  CA19 ASN C 167  ASP C 171 -1  O  TYR C 168   N  ALA C  83           
SHEET   17  CA19 PRO C  80  ALA C 103 -1  O  THR C  81   N  GLY C 170           
SHEET   18  CA19 TYR C 191  VAL C 192 -1  O  TYR C 191   N  ALA C 103           
SHEET   19  CA19 PRO C  80  ALA C 103 -1  O  ALA C 103   N  TYR C 191           
SHEET    1  DA19 THR D   2  SER D   3  0                                        
SHEET    2  DA19 SER D  28  SER D  37 -1  O  VAL D  33   N  SER D   3           
SHEET    3  DA19 ALA D  42  SER D  51 -1  O  SER D  43   N  SER D  37           
SHEET    4  DA19 PRO D 201  ALA D 215 -1  O  GLY D 204   N  TRP D  50           
SHEET    5  DA19 PRO D  80  ALA D 103 -1  O  THR D  82   N  THR D 214           
SHEET    6  DA19 THR D   9  GLY D  12                                           
SHEET    7  DA19 TYR D  15  SER D  18  1  O  TYR D  15   N  GLY D  12           
SHEET    8  DA19 GLN D  61  ILE D  65 -1  O  ASN D  62   N  SER D  18           
SHEET    9  DA19 GLN D 196  THR D 199  1  O  PHE D 197   N  SER D  63           
SHEET   10  DA19 PRO D  80  ALA D 103 -1  O  ALA D  97   N  GLY D 198           
SHEET   11  DA19 SER D 132  VAL D 139                                           
SHEET   12  DA19 GLN D 142  ASN D 151 -1  O  GLN D 142   N  VAL D 139           
SHEET   13  DA19 MET D 154  ALA D 161 -1  O  MET D 154   N  ASN D 151           
SHEET   14  DA19 TYR D 115  TYR D 124  1  O  GLU D 116   N  TYR D 157           
SHEET   15  DA19 PRO D  80  ALA D 103 -1  O  ALA D  94   N  TYR D 124           
SHEET   16  DA19 ASN D 167  ASP D 171 -1  O  TYR D 168   N  ALA D  83           
SHEET   17  DA19 PRO D  80  ALA D 103 -1  O  THR D  81   N  GLY D 170           
SHEET   18  DA19 TYR D 191  VAL D 192 -1  O  TYR D 191   N  ALA D 103           
SHEET   19  DA19 PRO D  80  ALA D 103 -1  O  ALA D 103   N  TYR D 191           
SHEET    1  EA19 THR E   2  SER E   3  0                                        
SHEET    2  EA19 SER E  28  SER E  37 -1  O  VAL E  33   N  SER E   3           
SHEET    3  EA19 ALA E  42  SER E  51 -1  O  SER E  43   N  VAL E  36           
SHEET    4  EA19 PRO E 201  ALA E 215 -1  O  GLY E 204   N  TRP E  50           
SHEET    5  EA19 PRO E  80  ALA E 103 -1  O  THR E  82   N  THR E 214           
SHEET    6  EA19 THR E   9  GLY E  12                                           
SHEET    7  EA19 TYR E  15  SER E  18  1  O  TYR E  15   N  GLY E  12           
SHEET    8  EA19 GLN E  61  ILE E  65 -1  O  ASN E  62   N  SER E  18           
SHEET    9  EA19 GLN E 196  THR E 199  1  O  PHE E 197   N  SER E  63           
SHEET   10  EA19 PRO E  80  ALA E 103 -1  O  ALA E  97   N  GLY E 198           
SHEET   11  EA19 SER E 132  VAL E 139                                           
SHEET   12  EA19 GLN E 142  ASN E 151 -1  O  GLN E 142   N  VAL E 139           
SHEET   13  EA19 MET E 154  ALA E 161 -1  O  MET E 154   N  ASN E 151           
SHEET   14  EA19 TYR E 115  TYR E 124  1  O  GLU E 116   N  TYR E 157           
SHEET   15  EA19 PRO E  80  ALA E 103 -1  O  ALA E  94   N  TYR E 124           
SHEET   16  EA19 ASN E 167  ASP E 171 -1  O  TYR E 168   N  ALA E  83           
SHEET   17  EA19 PRO E  80  ALA E 103 -1  O  THR E  81   N  GLY E 170           
SHEET   18  EA19 TYR E 191  VAL E 192 -1  O  TYR E 191   N  ALA E 103           
SHEET   19  EA19 PRO E  80  ALA E 103 -1  O  ALA E 103   N  TYR E 191           
SHEET    1  FA19 THR F   2  SER F   3  0                                        
SHEET    2  FA19 SER F  28  SER F  37 -1  O  VAL F  33   N  SER F   3           
SHEET    3  FA19 SER F  43  SER F  51 -1  O  SER F  43   N  VAL F  36           
SHEET    4  FA19 PRO F 201  ALA F 215 -1  O  GLY F 204   N  TRP F  50           
SHEET    5  FA19 PRO F  80  ALA F 103 -1  O  THR F  82   N  THR F 214           
SHEET    6  FA19 THR F   9  GLY F  12                                           
SHEET    7  FA19 TYR F  15  SER F  18  1  O  TYR F  15   N  GLY F  12           
SHEET    8  FA19 GLN F  61  ILE F  65 -1  O  ASN F  62   N  SER F  18           
SHEET    9  FA19 GLN F 196  THR F 199  1  O  PHE F 197   N  SER F  63           
SHEET   10  FA19 PRO F  80  ALA F 103 -1  O  ALA F  97   N  GLY F 198           
SHEET   11  FA19 SER F 132  VAL F 139                                           
SHEET   12  FA19 GLN F 142  ASN F 151 -1  O  GLN F 142   N  VAL F 139           
SHEET   13  FA19 MET F 154  ALA F 161 -1  O  MET F 154   N  ASN F 151           
SHEET   14  FA19 TYR F 115  TYR F 124  1  O  GLU F 116   N  TYR F 157           
SHEET   15  FA19 PRO F  80  ALA F 103 -1  O  ALA F  94   N  TYR F 124           
SHEET   16  FA19 ASN F 167  ASP F 171 -1  O  TYR F 168   N  ALA F  83           
SHEET   17  FA19 PRO F  80  ALA F 103 -1  O  THR F  81   N  GLY F 170           
SHEET   18  FA19 TYR F 191  VAL F 192 -1  O  TYR F 191   N  ALA F 103           
SHEET   19  FA19 PRO F  80  ALA F 103 -1  O  ALA F 103   N  TYR F 191           
SSBOND   1 CYS A    4    CYS A   32                          1555   1555  2.03  
SSBOND   2 CYS B    4    CYS B   32                          1555   1555  2.04  
SSBOND   3 CYS C    4    CYS C   32                          1555   1555  2.03  
SSBOND   4 CYS D    4    CYS D   32                          1555   1555  2.03  
SSBOND   5 CYS E    4    CYS E   32                          1555   1555  2.03  
SSBOND   6 CYS F    4    CYS F   32                          1555   1555  2.03  
LINK         C   PCA A   1                 N   THR A   2     1555   1555  1.33  
LINK         ND2 ASN A 164                 C1  NAG A 301     1555   1555  1.45  
LINK         C   PCA B   1                 N   THR B   2     1555   1555  1.33  
LINK         ND2 ASN B 164                 C1  NAG B 301     1555   1555  1.45  
LINK         C   PCA C   1                 N   THR C   2     1555   1555  1.33  
LINK         ND2 ASN C 164                 C1  NAG C 301     1555   1555  1.45  
LINK         C   PCA D   1                 N   THR D   2     1555   1555  1.28  
LINK         ND2 ASN D 164                 C1  NAG D 301     1555   1555  1.45  
LINK         C   PCA E   1                 N   THR E   2     1555   1555  1.34  
LINK         ND2 ASN E 164                 C1  NAG E 301     1555   1555  1.45  
LINK         C   PCA F   1                 N   THR F   2     1555   1555  1.34  
LINK         ND2 ASN F 164                 C1  NAG F 301     1555   1555  1.45  
SITE     1 AC1 14 LYS A 123  TYR A 124  ALA A 161  THR A 163                    
SITE     2 AC1 14 ASN A 164  HOH A2210  HOH A2211  HOH A2212                    
SITE     3 AC1 14 HOH A2213  HOH A2214  ASN E  91  ILE E  92                    
SITE     4 AC1 14 ARG E  93  GLY E 125                                          
SITE     1 AC2 13 LYS B 123  TYR B 124  ALA B 161  THR B 163                    
SITE     2 AC2 13 ASN B 164  HOH B2153  HOH B2154  ASN F  91                    
SITE     3 AC2 13 ILE F  92  ARG F  93  GLY F 125  HOH F2094                    
SITE     4 AC2 13 HOH F2096                                                     
SITE     1 AC3 14 LYS C 123  TYR C 124  ALA C 161  THR C 163                    
SITE     2 AC3 14 ASN C 164  HOH C2187  HOH C2188  HOH C2189                    
SITE     3 AC3 14 HOH C2190  ASN D  91  ILE D  92  ARG D  93                    
SITE     4 AC3 14 GLY D 125  HOH D2115                                          
SITE     1 AC4 14 ASN C  91  ILE C  92  ARG C  93  GLY C 125                    
SITE     2 AC4 14 HOH C2086  HOH C2189  LYS D 123  TYR D 124                    
SITE     3 AC4 14 ALA D 161  THR D 163  ASN D 164  HOH D2214                    
SITE     4 AC4 14 HOH D2215  HOH D2216                                          
SITE     1 AC5 13 ASN A  91  ILE A  92  ARG A  93  GLY A 125                    
SITE     2 AC5 13 HOH A2104  HOH A2210  LYS E 123  TYR E 124                    
SITE     3 AC5 13 THR E 163  ASN E 164  HOH E2207  HOH E2208                    
SITE     4 AC5 13 HOH E2209                                                     
SITE     1 AC6 13 ASN B  91  ILE B  92  ARG B  93  GLY B 125                    
SITE     2 AC6 13 HOH B2079  HOH B2154  LYS F 123  TYR F 124                    
SITE     3 AC6 13 ALA F 161  THR F 163  ASN F 164  HOH F2194                    
SITE     4 AC6 13 HOH F2195                                                     
CRYST1   69.720   71.580  121.400  90.00  91.52  90.00 P 1 21 1     12          
ORIGX1      1.000000  0.000000  0.000000        0.00000                         
ORIGX2      0.000000  1.000000  0.000000        0.00000                         
ORIGX3      0.000000  0.000000  1.000000        0.00000                         
SCALE1      0.014343  0.000000  0.000381        0.00000                         
SCALE2      0.000000  0.013970  0.000000        0.00000                         
SCALE3      0.000000  0.000000  0.008240        0.00000                         
MTRIX1   1 -0.994220  0.015220 -0.106290       72.05952    1                    
MTRIX2   1  0.016040  0.999850 -0.006830       -3.64691    1                    
MTRIX3   1  0.106170 -0.008500 -0.994310       53.76633    1                    
MTRIX1   2 -0.998240 -0.018700 -0.056220       93.66165    1                    
MTRIX2   2 -0.044650 -0.386430  0.921240       14.68800    1                    
MTRIX3   2 -0.038950  0.922130  0.384920       -2.77647    1                    
MTRIX1   3  0.996770  0.023440  0.076830      -26.69941    1                    
MTRIX2   3 -0.047290 -0.601890  0.797180       24.68633    1                    
MTRIX3   3  0.064930 -0.798240 -0.598830       70.67968    1                    
MTRIX1   4 -0.996420  0.047550 -0.069890      116.01016    1                    
MTRIX2   4  0.032790 -0.544630 -0.838030       67.32108    1                    
MTRIX3   4 -0.077910 -0.837320  0.541130       41.98259    1                    
MTRIX1   5  0.997010 -0.055770  0.053530       22.28890    1                    
MTRIX2   5  0.012720 -0.564630 -0.825250       64.89700    1                    
MTRIX3   5  0.076240  0.823460 -0.562230       18.86832    1                    
HETATM    1  N   PCA A   1      61.669  -9.791  47.134  1.00 13.88           N  
HETATM    2  CA  PCA A   1      63.065  -9.556  47.496  1.00 14.26           C  
HETATM    3  CB  PCA A   1      63.954 -10.436  46.621  1.00 14.60           C  
HETATM    4  CG  PCA A   1      62.974 -11.007  45.584  1.00 15.93           C  
HETATM    5  CD  PCA A   1      61.580 -10.593  46.072  1.00 14.99           C  
HETATM    6  OE  PCA A   1      60.497 -10.949  45.555  1.00 15.73           O  
HETATM    7  C   PCA A   1      63.492  -8.099  47.302  1.00 14.38           C  
HETATM    8  O   PCA A   1      62.705  -7.276  46.837  1.00 12.73           O  
ATOM      9  N   THR A   2      64.749  -7.810  47.617  1.00 13.39           N  
ATOM     10  CA  THR A   2      65.282  -6.463  47.485  1.00 14.61           C  
ATOM     11  C   THR A   2      66.560  -6.482  46.669  1.00 13.62           C  
ATOM     12  O   THR A   2      67.311  -7.456  46.693  1.00 12.31           O  
ATOM     13  CB  THR A   2      65.595  -5.843  48.863  1.00 16.02           C  
ATOM     14  OG1 THR A   2      64.404  -5.821  49.657  1.00 17.22           O  
ATOM     15  CG2 THR A   2      66.113  -4.423  48.702  1.00 17.18           C  
ATOM     16  N   SER A   3      66.796  -5.397  45.942  1.00 11.39           N  
ATOM     17  CA  SER A   3      67.984  -5.272  45.119  1.00 10.03           C  
ATOM     18  C   SER A   3      68.147  -3.826  44.689  1.00 11.56           C  
ATOM     19  O   SER A   3      67.161  -3.110  44.501  1.00 10.03           O  
ATOM     20  CB  SER A   3      67.872  -6.154  43.872  1.00 11.43           C  
ATOM     21  OG  SER A   3      69.014  -5.998  43.039  1.00 11.87           O  
ATOM     22  N   CYS A   4      69.396  -3.397  44.550  1.00 11.79           N  
ATOM     23  CA  CYS A   4      69.683  -2.042  44.111  1.00 11.60           C  
ATOM     24  C   CYS A   4      70.389  -2.130  42.758  1.00 12.16           C  
ATOM     25  O   CYS A   4      70.790  -1.111  42.187  1.00 10.77           O  
ATOM     26  CB  CYS A   4      70.575  -1.326  45.130  1.00 13.35           C  
ATOM     27  SG  CYS A   4      69.965  -1.392  46.850  1.00 10.57           S  
ATOM     28  N   ASP A   5      70.542  -3.354  42.253  1.00 10.70           N  
ATOM     29  CA  ASP A   5      71.189  -3.568  40.963  1.00 11.18           C  
ATOM     30  C   ASP A   5      70.434  -2.795  39.887  1.00 10.00           C  
ATOM     31  O   ASP A   5      69.206  -2.788  39.855  1.00  8.60           O  
ATOM     32  CB  ASP A   5      71.235  -5.060  40.614  1.00 14.68           C  
ATOM     33  CG  ASP A   5      72.190  -5.840  41.507  1.00 19.43           C  
ATOM     34  OD1 ASP A   5      73.210  -5.260  41.946  1.00 20.93           O  
ATOM     35  OD2 ASP A   5      71.934  -7.036  41.759  1.00 22.83           O  
ATOM     36  N   GLN A   6      71.181  -2.144  39.006  1.00  7.76           N  
ATOM     37  CA  GLN A   6      70.600  -1.329  37.950  1.00  9.97           C  
ATOM     38  C   GLN A   6      69.413  -1.908  37.177  1.00  9.97           C  
ATOM     39  O   GLN A   6      68.425  -1.207  36.952  1.00  9.39           O  
ATOM     40  CB  GLN A   6      71.704  -0.907  36.972  1.00 11.73           C  
ATOM     41  CG  GLN A   6      71.218  -0.093  35.789  1.00 12.38           C  
ATOM     42  CD  GLN A   6      72.358   0.562  35.032  1.00 14.60           C  
ATOM     43  OE1 GLN A   6      73.452   0.004  34.929  1.00 15.09           O  
ATOM     44  NE2 GLN A   6      72.105   1.749  34.491  1.00 15.59           N  
ATOM     45  N   TRP A   7      69.494  -3.172  36.773  1.00 10.68           N  
ATOM     46  CA  TRP A   7      68.410  -3.772  35.995  1.00 11.85           C  
ATOM     47  C   TRP A   7      67.688  -4.952  36.646  1.00 12.44           C  
ATOM     48  O   TRP A   7      67.134  -5.809  35.952  1.00 11.44           O  
ATOM     49  CB  TRP A   7      68.939  -4.194  34.618  1.00 12.57           C  
ATOM     50  CG  TRP A   7      69.556  -3.060  33.855  1.00 13.18           C  
ATOM     51  CD1 TRP A   7      70.888  -2.763  33.753  1.00 14.91           C  
ATOM     52  CD2 TRP A   7      68.860  -2.029  33.145  1.00 13.54           C  
ATOM     53  NE1 TRP A   7      71.060  -1.606  33.028  1.00 13.13           N  
ATOM     54  CE2 TRP A   7      69.833  -1.134  32.644  1.00 15.24           C  
ATOM     55  CE3 TRP A   7      67.506  -1.770  32.886  1.00 15.09           C  
ATOM     56  CZ2 TRP A   7      69.496   0.003  31.897  1.00 14.63           C  
ATOM     57  CZ3 TRP A   7      67.170  -0.638  32.143  1.00 14.41           C  
ATOM     58  CH2 TRP A   7      68.164   0.233  31.658  1.00 16.96           C  
ATOM     59  N   ALA A   8      67.673  -4.982  37.972  1.00 11.24           N  
ATOM     60  CA  ALA A   8      67.021  -6.061  38.699  1.00 11.59           C  
ATOM     61  C   ALA A   8      65.517  -6.092  38.447  1.00 12.31           C  
ATOM     62  O   ALA A   8      64.872  -5.048  38.324  1.00 11.36           O  
ATOM     63  CB  ALA A   8      67.292  -5.917  40.187  1.00 11.62           C  
ATOM     64  N   THR A   9      64.969  -7.300  38.358  1.00 11.24           N  
ATOM     65  CA  THR A   9      63.539  -7.489  38.152  1.00 12.58           C  
ATOM     66  C   THR A   9      63.084  -8.679  38.981  1.00 13.47           C  
ATOM     67  O   THR A   9      63.813  -9.659  39.131  1.00 14.25           O  
ATOM     68  CB  THR A   9      63.178  -7.780  36.670  1.00 13.17           C  
ATOM     69  OG1 THR A   9      63.823  -8.987  36.246  1.00 16.91           O  
ATOM     70  CG2 THR A   9      63.611  -6.634  35.776  1.00 13.94           C  
ATOM     71  N   PHE A  10      61.879  -8.575  39.526  1.00 13.42           N  
ATOM     72  CA  PHE A  10      61.287  -9.639  40.318  1.00 13.51           C  
ATOM     73  C   PHE A  10      59.941  -9.883  39.653  1.00 13.70           C  
ATOM     74  O   PHE A  10      59.099  -8.987  39.594  1.00 11.78           O  
ATOM     75  CB  PHE A  10      61.102  -9.187  41.768  1.00 12.60           C  
ATOM     76  CG  PHE A  10      62.381  -8.745  42.433  1.00 15.31           C  
ATOM     77  CD1 PHE A  10      62.446  -7.526  43.106  1.00 14.65           C  
ATOM     78  CD2 PHE A  10      63.519  -9.549  42.393  1.00 14.23           C  
ATOM     79  CE1 PHE A  10      63.622  -7.115  43.730  1.00 15.20           C  
ATOM     80  CE2 PHE A  10      64.706  -9.148  43.017  1.00 14.36           C  
ATOM     81  CZ  PHE A  10      64.756  -7.929  43.686  1.00 15.94           C  
ATOM     82  N   THR A  11      59.751 -11.091  39.137  1.00 14.76           N  
ATOM     83  CA  THR A  11      58.517 -11.440  38.443  1.00 16.11           C  
ATOM     84  C   THR A  11      57.787 -12.605  39.089  1.00 17.02           C  
ATOM     85  O   THR A  11      58.400 -13.500  39.679  1.00 15.74           O  
ATOM     86  CB  THR A  11      58.792 -11.846  36.998  1.00 18.42           C  
ATOM     87  OG1 THR A  11      59.410 -13.139  36.991  1.00 22.85           O  
ATOM     88  CG2 THR A  11      59.721 -10.846  36.324  1.00 18.34           C  
ATOM     89  N   GLY A  12      56.468 -12.601  38.950  1.00 16.36           N  
ATOM     90  CA  GLY A  12      55.678 -13.673  39.517  1.00 17.17           C  
ATOM     91  C   GLY A  12      54.200 -13.359  39.525  1.00 16.54           C  
ATOM     92  O   GLY A  12      53.797 -12.225  39.787  1.00 16.59           O  
ATOM     93  N   ASN A  13      53.393 -14.370  39.223  1.00 14.62           N  
ATOM     94  CA  ASN A  13      51.947 -14.227  39.212  1.00 12.85           C  
ATOM     95  C   ASN A  13      51.421 -13.134  38.281  1.00 12.27           C  
ATOM     96  O   ASN A  13      50.456 -12.448  38.604  1.00 12.06           O  
ATOM     97  CB  ASN A  13      51.462 -13.992  40.641  1.00 11.54           C  
ATOM     98  CG  ASN A  13      51.688 -15.203  41.530  1.00 12.23           C  
ATOM     99  OD1 ASN A  13      51.884 -15.081  42.743  1.00 12.95           O  
ATOM    100  ND2 ASN A  13      51.655 -16.385  40.926  1.00  9.52           N  
ATOM    101  N   GLY A  14      52.059 -12.984  37.126  1.00 11.46           N  
ATOM    102  CA  GLY A  14      51.611 -11.998  36.154  1.00 11.54           C  
ATOM    103  C   GLY A  14      52.026 -10.565  36.418  1.00 12.13           C  
ATOM    104  O   GLY A  14      51.543  -9.650  35.748  1.00 10.94           O  
ATOM    105  N   TYR A  15      52.898 -10.363  37.405  1.00 10.92           N  
ATOM    106  CA  TYR A  15      53.390  -9.027  37.735  1.00 12.42           C  
ATOM    107  C   TYR A  15      54.911  -9.019  37.769  1.00 12.24           C  
ATOM    108  O   TYR A  15      55.543 -10.033  38.070  1.00 12.62           O  
ATOM    109  CB  TYR A  15      52.870  -8.551  39.101  1.00 11.13           C  
ATOM    110  CG  TYR A  15      51.432  -8.082  39.113  1.00 11.10           C  
ATOM    111  CD1 TYR A  15      50.382  -8.992  39.143  1.00 10.30           C  
ATOM    112  CD2 TYR A  15      51.124  -6.720  39.092  1.00 12.21           C  
ATOM    113  CE1 TYR A  15      49.056  -8.565  39.156  1.00 11.90           C  
ATOM    114  CE2 TYR A  15      49.801  -6.280  39.105  1.00 11.37           C  
ATOM    115  CZ  TYR A  15      48.773  -7.210  39.136  1.00 12.05           C  
ATOM    116  OH  TYR A  15      47.467  -6.786  39.145  1.00 10.90           O  
ATOM    117  N   THR A  16      55.495  -7.866  37.458  1.00 11.79           N  
ATOM    118  CA  THR A  16      56.943  -7.715  37.474  1.00 10.91           C  
ATOM    119  C   THR A  16      57.331  -6.387  38.119  1.00 11.36           C  
ATOM    120  O   THR A  16      56.800  -5.333  37.762  1.00  9.78           O  
ATOM    121  CB  THR A  16      57.547  -7.752  36.043  1.00 12.35           C  
ATOM    122  OG1 THR A  16      57.383  -9.061  35.475  1.00 13.25           O  
ATOM    123  CG2 THR A  16      59.032  -7.407  36.084  1.00 12.45           C  
ATOM    124  N   VAL A  17      58.245  -6.448  39.080  1.00 10.22           N  
ATOM    125  CA  VAL A  17      58.735  -5.245  39.737  1.00  9.76           C  
ATOM    126  C   VAL A  17      60.153  -5.047  39.211  1.00  8.72           C  
ATOM    127  O   VAL A  17      60.963  -5.971  39.266  1.00 10.25           O  
ATOM    128  CB  VAL A  17      58.761  -5.407  41.270  1.00  9.11           C  
ATOM    129  CG1 VAL A  17      59.535  -4.261  41.900  1.00  8.40           C  
ATOM    130  CG2 VAL A  17      57.339  -5.418  41.814  1.00  7.67           C  
ATOM    131  N   SER A  18      60.450  -3.854  38.699  1.00  8.54           N  
ATOM    132  CA  SER A  18      61.776  -3.569  38.140  1.00  8.32           C  
ATOM    133  C   SER A  18      62.441  -2.319  38.717  1.00  8.94           C  
ATOM    134  O   SER A  18      61.778  -1.312  38.965  1.00  9.07           O  
ATOM    135  CB  SER A  18      61.678  -3.407  36.618  1.00 10.22           C  
ATOM    136  OG  SER A  18      60.890  -4.434  36.039  1.00  9.91           O  
ATOM    137  N   ASN A  19      63.755  -2.390  38.923  1.00  8.65           N  
ATOM    138  CA  ASN A  19      64.506  -1.251  39.440  1.00  9.47           C  
ATOM    139  C   ASN A  19      64.588  -0.295  38.248  1.00  9.78           C  
ATOM    140  O   ASN A  19      64.295   0.891  38.366  1.00 10.18           O  
ATOM    141  CB  ASN A  19      65.901  -1.693  39.894  1.00  9.21           C  
ATOM    142  CG  ASN A  19      66.403  -0.910  41.101  1.00 10.27           C  
ATOM    143  OD1 ASN A  19      67.575  -1.002  41.469  1.00 11.98           O  
ATOM    144  ND2 ASN A  19      65.515  -0.151  41.730  1.00  6.25           N  
ATOM    145  N   ASN A  20      64.993  -0.826  37.096  1.00  9.96           N  
ATOM    146  CA  ASN A  20      65.036  -0.046  35.861  1.00  9.33           C  
ATOM    147  C   ASN A  20      65.691   1.332  36.018  1.00  9.40           C  
ATOM    148  O   ASN A  20      65.075   2.352  35.711  1.00  8.55           O  
ATOM    149  CB  ASN A  20      63.592   0.114  35.366  1.00 10.29           C  
ATOM    150  CG  ASN A  20      63.493   0.711  33.975  1.00 14.30           C  
ATOM    151  OD1 ASN A  20      62.493   1.352  33.640  1.00 12.62           O  
ATOM    152  ND2 ASN A  20      64.511   0.488  33.152  1.00 15.44           N  
ATOM    153  N   LEU A  21      66.934   1.355  36.492  1.00  9.87           N  
ATOM    154  CA  LEU A  21      67.676   2.603  36.687  1.00  8.83           C  
ATOM    155  C   LEU A  21      68.361   2.999  35.373  1.00  9.04           C  
ATOM    156  O   LEU A  21      69.586   3.068  35.294  1.00 10.25           O  
ATOM    157  CB  LEU A  21      68.723   2.407  37.790  1.00 10.23           C  
ATOM    158  CG  LEU A  21      68.322   2.443  39.272  1.00 10.89           C  
ATOM    159  CD1 LEU A  21      66.936   1.885  39.493  1.00 11.15           C  
ATOM    160  CD2 LEU A  21      69.371   1.684  40.085  1.00 10.21           C  
ATOM    161  N   TRP A  22      67.566   3.268  34.344  1.00  8.35           N  
ATOM    162  CA  TRP A  22      68.123   3.616  33.040  1.00  7.90           C  
ATOM    163  C   TRP A  22      68.872   4.943  32.974  1.00  8.68           C  
ATOM    164  O   TRP A  22      69.707   5.143  32.086  1.00  8.77           O  
ATOM    165  CB  TRP A  22      67.023   3.619  31.978  1.00  7.27           C  
ATOM    166  CG  TRP A  22      65.991   4.687  32.167  1.00  8.15           C  
ATOM    167  CD1 TRP A  22      64.774   4.558  32.774  1.00  9.29           C  
ATOM    168  CD2 TRP A  22      66.060   6.038  31.690  1.00  9.23           C  
ATOM    169  NE1 TRP A  22      64.077   5.741  32.695  1.00  9.24           N  
ATOM    170  CE2 TRP A  22      64.844   6.665  32.035  1.00 10.51           C  
ATOM    171  CE3 TRP A  22      67.032   6.777  30.999  1.00 11.21           C  
ATOM    172  CZ2 TRP A  22      64.572   8.001  31.713  1.00  9.30           C  
ATOM    173  CZ3 TRP A  22      66.760   8.106  30.677  1.00  7.57           C  
ATOM    174  CH2 TRP A  22      65.539   8.701  31.035  1.00  8.76           C  
ATOM    175  N   GLY A  23      68.575   5.848  33.899  1.00  9.78           N  
ATOM    176  CA  GLY A  23      69.237   7.143  33.891  1.00  8.97           C  
ATOM    177  C   GLY A  23      70.233   7.344  35.020  1.00 10.47           C  
ATOM    178  O   GLY A  23      70.557   8.479  35.378  1.00 10.00           O  
ATOM    179  N   ALA A  24      70.725   6.246  35.581  1.00 10.88           N  
ATOM    180  CA  ALA A  24      71.689   6.315  36.677  1.00 12.23           C  
ATOM    181  C   ALA A  24      72.945   7.084  36.275  1.00 12.51           C  
ATOM    182  O   ALA A  24      73.605   7.685  37.120  1.00 11.46           O  
ATOM    183  CB  ALA A  24      72.062   4.919  37.127  1.00 11.23           C  
ATOM    184  N   SER A  25      73.259   7.062  34.981  1.00 13.12           N  
ATOM    185  CA  SER A  25      74.431   7.749  34.434  1.00 16.16           C  
ATOM    186  C   SER A  25      74.343   9.258  34.602  1.00 15.24           C  
ATOM    187  O   SER A  25      75.362   9.946  34.693  1.00 14.20           O  
ATOM    188  CB  SER A  25      74.568   7.455  32.933  1.00 16.22           C  
ATOM    189  OG  SER A  25      74.702   6.070  32.683  1.00 24.87           O  
ATOM    190  N   ALA A  26      73.114   9.761  34.627  1.00 13.61           N  
ATOM    191  CA  ALA A  26      72.850  11.192  34.726  1.00 14.06           C  
ATOM    192  C   ALA A  26      73.107  11.855  36.075  1.00 13.57           C  
ATOM    193  O   ALA A  26      73.061  13.081  36.176  1.00 14.97           O  
ATOM    194  CB  ALA A  26      71.412  11.473  34.281  1.00 13.22           C  
ATOM    195  N   GLY A  27      73.368  11.069  37.110  1.00 12.10           N  
ATOM    196  CA  GLY A  27      73.612  11.673  38.405  1.00 13.35           C  
ATOM    197  C   GLY A  27      74.413  10.809  39.354  1.00 12.45           C  
ATOM    198  O   GLY A  27      75.025   9.820  38.954  1.00 13.65           O  
ATOM    199  N   SER A  28      74.412  11.204  40.621  1.00 12.06           N  
ATOM    200  CA  SER A  28      75.116  10.478  41.666  1.00 13.32           C  
ATOM    201  C   SER A  28      74.077   9.972  42.659  1.00 12.81           C  
ATOM    202  O   SER A  28      73.225  10.730  43.115  1.00 15.04           O  
ATOM    203  CB  SER A  28      76.103  11.403  42.380  1.00 12.96           C  
ATOM    204  OG  SER A  28      76.673  10.751  43.496  1.00 18.72           O  
ATOM    205  N   GLY A  29      74.139   8.692  42.996  1.00 11.64           N  
ATOM    206  CA  GLY A  29      73.168   8.165  43.931  1.00 11.23           C  
ATOM    207  C   GLY A  29      72.871   6.697  43.735  1.00 10.74           C  
ATOM    208  O   GLY A  29      73.701   5.944  43.212  1.00 10.73           O  
ATOM    209  N   PHE A  30      71.674   6.289  44.139  1.00 10.13           N  
ATOM    210  CA  PHE A  30      71.284   4.892  44.034  1.00  8.79           C  
ATOM    211  C   PHE A  30      69.775   4.736  43.999  1.00  8.91           C  
ATOM    212  O   PHE A  30      69.024   5.668  44.298  1.00  7.14           O  
ATOM    213  CB  PHE A  30      71.815   4.117  45.243  1.00  9.14           C  
ATOM    214  CG  PHE A  30      71.048   4.391  46.516  1.00 11.59           C  
ATOM    215  CD1 PHE A  30      69.892   3.672  46.819  1.00  9.19           C  
ATOM    216  CD2 PHE A  30      71.451   5.400  47.384  1.00 11.04           C  
ATOM    217  CE1 PHE A  30      69.152   3.956  47.961  1.00 12.14           C  
ATOM    218  CE2 PHE A  30      70.715   5.692  48.528  1.00 11.09           C  
ATOM    219  CZ  PHE A  30      69.563   4.969  48.818  1.00 12.03           C  
ATOM    220  N   GLY A  31      69.354   3.528  43.653  1.00  8.64           N  
ATOM    221  CA  GLY A  31      67.949   3.196  43.605  1.00  7.10           C  
ATOM    222  C   GLY A  31      67.814   1.729  43.964  1.00  8.30           C  
ATOM    223  O   GLY A  31      68.563   0.890  43.452  1.00  7.85           O  
ATOM    224  N   CYS A  32      66.893   1.415  44.869  1.00  7.87           N  
ATOM    225  CA  CYS A  32      66.665   0.025  45.256  1.00 10.10           C  
ATOM    226  C   CYS A  32      65.175  -0.234  45.202  1.00 10.46           C  
ATOM    227  O   CYS A  32      64.370   0.665  45.443  1.00  9.59           O  
ATOM    228  CB  CYS A  32      67.139  -0.254  46.684  1.00  9.40           C  
ATOM    229  SG  CYS A  32      68.828   0.276  47.087  1.00 13.06           S  
ATOM    230  N   VAL A  33      64.804  -1.469  44.899  1.00 10.63           N  
ATOM    231  CA  VAL A  33      63.398  -1.816  44.847  1.00 11.95           C  
ATOM    232  C   VAL A  33      63.145  -3.063  45.693  1.00 11.09           C  
ATOM    233  O   VAL A  33      63.979  -3.968  45.757  1.00  9.75           O  
ATOM    234  CB  VAL A  33      62.937  -2.034  43.381  1.00 13.57           C  
ATOM    235  CG1 VAL A  33      63.541  -3.307  42.808  1.00 13.78           C  
ATOM    236  CG2 VAL A  33      61.434  -2.061  43.320  1.00 15.85           C  
ATOM    237  N   THR A  34      62.004  -3.088  46.367  1.00 10.52           N  
ATOM    238  CA  THR A  34      61.648  -4.222  47.201  1.00 10.81           C  
ATOM    239  C   THR A  34      60.254  -4.709  46.838  1.00 10.62           C  
ATOM    240  O   THR A  34      59.290  -3.952  46.913  1.00 10.08           O  
ATOM    241  CB  THR A  34      61.671  -3.843  48.694  1.00 10.60           C  
ATOM    242  OG1 THR A  34      63.008  -3.503  49.079  1.00  9.17           O  
ATOM    243  CG2 THR A  34      61.174  -4.997  49.555  1.00 11.07           C  
ATOM    244  N   ALA A  35      60.164  -5.966  46.420  1.00 10.10           N  
ATOM    245  CA  ALA A  35      58.886  -6.566  46.075  1.00 10.32           C  
ATOM    246  C   ALA A  35      58.411  -7.315  47.317  1.00 11.89           C  
ATOM    247  O   ALA A  35      59.016  -8.310  47.724  1.00 12.36           O  
ATOM    248  CB  ALA A  35      59.051  -7.531  44.903  1.00 10.10           C  
ATOM    249  N   VAL A  36      57.336  -6.829  47.925  1.00 12.22           N  
ATOM    250  CA  VAL A  36      56.806  -7.458  49.128  1.00 13.53           C  
ATOM    251  C   VAL A  36      55.937  -8.653  48.770  1.00 13.70           C  
ATOM    252  O   VAL A  36      56.138  -9.751  49.282  1.00 13.35           O  
ATOM    253  CB  VAL A  36      55.978  -6.457  49.956  1.00 14.62           C  
ATOM    254  CG1 VAL A  36      55.513  -7.110  51.250  1.00 16.48           C  
ATOM    255  CG2 VAL A  36      56.815  -5.222  50.254  1.00 16.20           C  
ATOM    256  N   SER A  37      54.972  -8.437  47.884  1.00 13.92           N  
ATOM    257  CA  SER A  37      54.084  -9.509  47.453  1.00 15.04           C  
ATOM    258  C   SER A  37      53.557  -9.231  46.054  1.00 13.97           C  
ATOM    259  O   SER A  37      53.271  -8.085  45.711  1.00 12.47           O  
ATOM    260  CB  SER A  37      52.904  -9.645  48.418  1.00 17.35           C  
ATOM    261  OG  SER A  37      52.036 -10.687  48.002  1.00 21.29           O  
ATOM    262  N   LEU A  38      53.433 -10.286  45.253  1.00 14.30           N  
ATOM    263  CA  LEU A  38      52.935 -10.163  43.888  1.00 15.26           C  
ATOM    264  C   LEU A  38      51.670 -11.001  43.682  1.00 15.66           C  
ATOM    265  O   LEU A  38      51.317 -11.347  42.551  1.00 17.57           O  
ATOM    266  CB  LEU A  38      54.021 -10.596  42.898  1.00 14.39           C  
ATOM    267  CG  LEU A  38      55.350  -9.845  43.026  1.00 14.92           C  
ATOM    268  CD1 LEU A  38      56.371 -10.439  42.065  1.00 15.90           C  
ATOM    269  CD2 LEU A  38      55.135  -8.355  42.751  1.00 14.56           C  
ATOM    270  N   SER A  39      50.985 -11.312  44.780  1.00 15.23           N  
ATOM    271  CA  SER A  39      49.760 -12.108  44.734  1.00 14.59           C  
ATOM    272  C   SER A  39      48.499 -11.259  44.579  1.00 14.92           C  
ATOM    273  O   SER A  39      48.155 -10.476  45.468  1.00 15.28           O  
ATOM    274  CB  SER A  39      49.635 -12.963  46.001  1.00 12.57           C  
ATOM    275  OG  SER A  39      50.684 -13.911  46.089  1.00 10.13           O  
ATOM    276  N   GLY A  40      47.809 -11.435  43.452  1.00 14.24           N  
ATOM    277  CA  GLY A  40      46.589 -10.690  43.193  1.00 15.46           C  
ATOM    278  C   GLY A  40      46.851  -9.210  43.004  1.00 16.74           C  
ATOM    279  O   GLY A  40      45.935  -8.391  43.061  1.00 15.95           O  
ATOM    280  N   GLY A  41      48.113  -8.871  42.768  1.00 16.11           N  
ATOM    281  CA  GLY A  41      48.496  -7.485  42.583  1.00 16.39           C  
ATOM    282  C   GLY A  41      49.929  -7.328  43.046  1.00 16.19           C  
ATOM    283  O   GLY A  41      50.559  -8.306  43.448  1.00 16.11           O  
ATOM    284  N   ALA A  42      50.451  -6.108  43.010  1.00 14.69           N  
ATOM    285  CA  ALA A  42      51.829  -5.887  43.425  1.00 12.75           C  
ATOM    286  C   ALA A  42      51.948  -4.930  44.596  1.00 13.04           C  
ATOM    287  O   ALA A  42      51.443  -3.810  44.556  1.00 11.63           O  
ATOM    288  CB  ALA A  42      52.656  -5.373  42.247  1.00 13.00           C  
ATOM    289  N   SER A  43      52.619  -5.397  45.641  1.00 12.30           N  
ATOM    290  CA  SER A  43      52.869  -4.610  46.838  1.00 11.29           C  
ATOM    291  C   SER A  43      54.390  -4.485  46.857  1.00  9.80           C  
ATOM    292  O   SER A  43      55.090  -5.488  46.939  1.00  7.92           O  
ATOM    293  CB  SER A  43      52.378  -5.364  48.075  1.00 12.89           C  
ATOM    294  OG  SER A  43      52.573  -4.593  49.247  1.00 20.32           O  
ATOM    295  N   TRP A  44      54.901  -3.261  46.760  1.00  9.31           N  
ATOM    296  CA  TRP A  44      56.345  -3.043  46.731  1.00  8.83           C  
ATOM    297  C   TRP A  44      56.699  -1.612  47.106  1.00  8.95           C  
ATOM    298  O   TRP A  44      55.824  -0.788  47.345  1.00  8.82           O  
ATOM    299  CB  TRP A  44      56.880  -3.312  45.319  1.00 10.16           C  
ATOM    300  CG  TRP A  44      56.263  -2.410  44.267  1.00 10.44           C  
ATOM    301  CD1 TRP A  44      54.969  -2.433  43.826  1.00 11.68           C  
ATOM    302  CD2 TRP A  44      56.904  -1.333  43.560  1.00 11.52           C  
ATOM    303  NE1 TRP A  44      54.763  -1.440  42.894  1.00 10.62           N  
ATOM    304  CE2 TRP A  44      55.933  -0.750  42.712  1.00 10.67           C  
ATOM    305  CE3 TRP A  44      58.205  -0.804  43.561  1.00 11.92           C  
ATOM    306  CZ2 TRP A  44      56.219   0.338  41.872  1.00 10.30           C  
ATOM    307  CZ3 TRP A  44      58.491   0.281  42.722  1.00  9.63           C  
ATOM    308  CH2 TRP A  44      57.497   0.838  41.890  1.00  8.57           C  
ATOM    309  N   HIS A  45      57.993  -1.327  47.170  1.00  9.95           N  
ATOM    310  CA  HIS A  45      58.439   0.027  47.453  1.00 11.59           C  
ATOM    311  C   HIS A  45      59.796   0.296  46.836  1.00 11.23           C  
ATOM    312  O   HIS A  45      60.626  -0.601  46.711  1.00  9.79           O  
ATOM    313  CB  HIS A  45      58.449   0.340  48.961  1.00 11.49           C  
ATOM    314  CG  HIS A  45      59.365  -0.520  49.778  1.00 13.78           C  
ATOM    315  ND1 HIS A  45      58.966  -1.720  50.329  1.00 15.30           N  
ATOM    316  CD2 HIS A  45      60.633  -0.315  50.206  1.00 13.48           C  
ATOM    317  CE1 HIS A  45      59.946  -2.212  51.065  1.00 13.19           C  
ATOM    318  NE2 HIS A  45      60.969  -1.379  51.007  1.00 14.01           N  
ATOM    319  N   ALA A  46      59.993   1.543  46.420  1.00 11.56           N  
ATOM    320  CA  ALA A  46      61.234   1.972  45.800  1.00 11.05           C  
ATOM    321  C   ALA A  46      61.901   3.006  46.686  1.00 11.42           C  
ATOM    322  O   ALA A  46      61.245   3.911  47.200  1.00 10.98           O  
ATOM    323  CB  ALA A  46      60.948   2.572  44.440  1.00 13.08           C  
ATOM    324  N   ASP A  47      63.207   2.861  46.865  1.00 11.22           N  
ATOM    325  CA  ASP A  47      63.971   3.792  47.677  1.00 10.20           C  
ATOM    326  C   ASP A  47      65.084   4.347  46.814  1.00  9.20           C  
ATOM    327  O   ASP A  47      65.676   3.625  46.013  1.00 10.51           O  
ATOM    328  CB  ASP A  47      64.555   3.081  48.894  1.00 12.68           C  
ATOM    329  CG  ASP A  47      63.488   2.442  49.746  1.00 16.93           C  
ATOM    330  OD1 ASP A  47      62.959   1.380  49.348  1.00 19.97           O  
ATOM    331  OD2 ASP A  47      63.167   3.015  50.807  1.00 17.38           O  
ATOM    332  N   TRP A  48      65.372   5.631  46.970  1.00  8.06           N  
ATOM    333  CA  TRP A  48      66.415   6.239  46.166  1.00  6.04           C  
ATOM    334  C   TRP A  48      66.963   7.533  46.740  1.00  4.43           C  
ATOM    335  O   TRP A  48      66.399   8.122  47.664  1.00  4.54           O  
ATOM    336  CB  TRP A  48      65.892   6.506  44.749  1.00  4.72           C  
ATOM    337  CG  TRP A  48      64.614   7.296  44.718  1.00  5.76           C  
ATOM    338  CD1 TRP A  48      63.342   6.801  44.692  1.00  6.25           C  
ATOM    339  CD2 TRP A  48      64.487   8.728  44.746  1.00  5.77           C  
ATOM    340  NE1 TRP A  48      62.429   7.833  44.704  1.00  5.14           N  
ATOM    341  CE2 TRP A  48      63.105   9.025  44.737  1.00  6.48           C  
ATOM    342  CE3 TRP A  48      65.408   9.787  44.777  1.00  4.74           C  
ATOM    343  CZ2 TRP A  48      62.617  10.337  44.759  1.00  5.32           C  
ATOM    344  CZ3 TRP A  48      64.923  11.100  44.796  1.00  3.56           C  
ATOM    345  CH2 TRP A  48      63.535  11.358  44.788  1.00  5.93           C  
ATOM    346  N   GLN A  49      68.074   7.962  46.161  1.00  4.15           N  
ATOM    347  CA  GLN A  49      68.743   9.194  46.535  1.00  6.32           C  
ATOM    348  C   GLN A  49      69.536   9.580  45.290  1.00  6.82           C  
ATOM    349  O   GLN A  49      70.338   8.791  44.797  1.00  7.81           O  
ATOM    350  CB  GLN A  49      69.673   8.944  47.724  1.00  8.99           C  
ATOM    351  CG  GLN A  49      70.205  10.201  48.375  1.00 13.93           C  
ATOM    352  CD  GLN A  49      70.899   9.906  49.696  1.00 16.37           C  
ATOM    353  OE1 GLN A  49      70.272   9.452  50.655  1.00 18.84           O  
ATOM    354  NE2 GLN A  49      72.194  10.156  49.748  1.00 17.30           N  
ATOM    355  N   TRP A  50      69.282  10.774  44.762  1.00  5.58           N  
ATOM    356  CA  TRP A  50      69.966  11.235  43.560  1.00  6.89           C  
ATOM    357  C   TRP A  50      70.353  12.707  43.627  1.00  6.79           C  
ATOM    358  O   TRP A  50      69.659  13.518  44.235  1.00  4.42           O  
ATOM    359  CB  TRP A  50      69.082  11.024  42.319  1.00  5.73           C  
ATOM    360  CG  TRP A  50      68.772   9.582  41.999  1.00  8.15           C  
ATOM    361  CD1 TRP A  50      67.581   8.937  42.180  1.00  6.74           C  
ATOM    362  CD2 TRP A  50      69.679   8.607  41.460  1.00  7.17           C  
ATOM    363  NE1 TRP A  50      67.691   7.619  41.789  1.00  6.14           N  
ATOM    364  CE2 TRP A  50      68.968   7.393  41.343  1.00  7.53           C  
ATOM    365  CE3 TRP A  50      71.025   8.644  41.067  1.00  8.43           C  
ATOM    366  CZ2 TRP A  50      69.559   6.221  40.847  1.00  8.36           C  
ATOM    367  CZ3 TRP A  50      71.615   7.476  40.575  1.00  8.92           C  
ATOM    368  CH2 TRP A  50      70.880   6.283  40.470  1.00  8.02           C  
ATOM    369  N   SER A  51      71.472  13.036  42.989  1.00  7.11           N  
ATOM    370  CA  SER A  51      71.961  14.409  42.918  1.00  9.11           C  
ATOM    371  C   SER A  51      72.501  14.611  41.501  1.00 10.08           C  
ATOM    372  O   SER A  51      72.905  13.645  40.848  1.00 12.17           O  
ATOM    373  CB  SER A  51      73.065  14.645  43.964  1.00 11.45           C  
ATOM    374  OG  SER A  51      74.181  13.803  43.746  1.00 13.50           O  
ATOM    375  N   GLY A  52      72.493  15.850  41.020  1.00 10.29           N  
ATOM    376  CA  GLY A  52      72.978  16.121  39.673  1.00 10.77           C  
ATOM    377  C   GLY A  52      71.913  15.850  38.619  1.00  9.73           C  
ATOM    378  O   GLY A  52      70.875  15.263  38.923  1.00 10.07           O  
ATOM    379  N   GLY A  53      72.165  16.268  37.380  1.00  8.47           N  
ATOM    380  CA  GLY A  53      71.195  16.050  36.318  1.00  7.25           C  
ATOM    381  C   GLY A  53      69.845  16.583  36.748  1.00  9.06           C  
ATOM    382  O   GLY A  53      68.850  15.862  36.753  1.00  7.32           O  
ATOM    383  N   GLN A  54      69.824  17.865  37.105  1.00  9.29           N  
ATOM    384  CA  GLN A  54      68.624  18.543  37.579  1.00 10.18           C  
ATOM    385  C   GLN A  54      67.328  18.147  36.872  1.00 11.84           C  
ATOM    386  O   GLN A  54      66.327  17.851  37.530  1.00 12.20           O  
ATOM    387  CB  GLN A  54      68.814  20.062  37.475  1.00 10.39           C  
ATOM    388  CG  GLN A  54      67.715  20.888  38.128  1.00 12.78           C  
ATOM    389  CD  GLN A  54      67.648  20.705  39.637  1.00 13.02           C  
ATOM    390  OE1 GLN A  54      68.544  20.118  40.248  1.00 13.75           O  
ATOM    391  NE2 GLN A  54      66.584  21.220  40.247  1.00 13.12           N  
ATOM    392  N   ASN A  55      67.336  18.147  35.542  1.00 11.18           N  
ATOM    393  CA  ASN A  55      66.125  17.798  34.811  1.00 12.50           C  
ATOM    394  C   ASN A  55      66.217  16.505  34.010  1.00 13.52           C  
ATOM    395  O   ASN A  55      65.540  16.330  33.001  1.00 11.80           O  
ATOM    396  CB  ASN A  55      65.710  18.973  33.922  1.00 13.76           C  
ATOM    397  CG  ASN A  55      65.303  20.190  34.741  1.00 15.59           C  
ATOM    398  OD1 ASN A  55      64.354  20.131  35.525  1.00 17.80           O  
ATOM    399  ND2 ASN A  55      66.027  21.290  34.576  1.00 16.74           N  
ATOM    400  N   ASN A  56      67.052  15.590  34.490  1.00 13.39           N  
ATOM    401  CA  ASN A  56      67.226  14.292  33.849  1.00 14.02           C  
ATOM    402  C   ASN A  56      66.657  13.203  34.752  1.00 12.30           C  
ATOM    403  O   ASN A  56      67.088  13.060  35.900  1.00 11.19           O  
ATOM    404  CB  ASN A  56      68.713  14.012  33.603  1.00 14.63           C  
ATOM    405  CG  ASN A  56      69.240  14.694  32.357  1.00 17.79           C  
ATOM    406  OD1 ASN A  56      70.426  15.009  32.266  1.00 19.91           O  
ATOM    407  ND2 ASN A  56      68.365  14.907  31.379  1.00 15.69           N  
ATOM    408  N   VAL A  57      65.683  12.453  34.242  1.00 10.01           N  
ATOM    409  CA  VAL A  57      65.087  11.355  35.003  1.00  9.13           C  
ATOM    410  C   VAL A  57      66.191  10.327  35.224  1.00  8.47           C  
ATOM    411  O   VAL A  57      66.957  10.015  34.311  1.00  8.36           O  
ATOM    412  CB  VAL A  57      63.914  10.698  34.225  1.00 10.62           C  
ATOM    413  CG1 VAL A  57      63.478   9.408  34.904  1.00  8.27           C  
ATOM    414  CG2 VAL A  57      62.743  11.659  34.149  1.00 11.69           C  
ATOM    415  N   LYS A  58      66.281   9.801  36.436  1.00  8.10           N  
ATOM    416  CA  LYS A  58      67.325   8.839  36.749  1.00  6.52           C  
ATOM    417  C   LYS A  58      66.873   7.399  36.574  1.00  6.35           C  
ATOM    418  O   LYS A  58      67.701   6.497  36.426  1.00  7.21           O  
ATOM    419  CB  LYS A  58      67.801   9.037  38.192  1.00  5.93           C  
ATOM    420  CG  LYS A  58      68.298  10.448  38.513  1.00  8.11           C  
ATOM    421  CD  LYS A  58      69.467  10.852  37.621  1.00  8.09           C  
ATOM    422  CE  LYS A  58      70.070  12.183  38.054  1.00  7.88           C  
ATOM    423  NZ  LYS A  58      69.084  13.301  37.978  1.00  7.62           N  
ATOM    424  N   SER A  59      65.562   7.186  36.577  1.00  6.35           N  
ATOM    425  CA  SER A  59      65.029   5.834  36.472  1.00  7.57           C  
ATOM    426  C   SER A  59      63.518   5.825  36.471  1.00  6.74           C  
ATOM    427  O   SER A  59      62.880   6.864  36.579  1.00  6.95           O  
ATOM    428  CB  SER A  59      65.467   5.039  37.690  1.00  7.91           C  
ATOM    429  OG  SER A  59      64.967   5.684  38.861  1.00  6.16           O  
ATOM    430  N   TYR A  60      62.965   4.622  36.352  1.00  8.08           N  
ATOM    431  CA  TYR A  60      61.527   4.408  36.426  1.00  7.58           C  
ATOM    432  C   TYR A  60      61.297   3.068  37.119  1.00  7.46           C  
ATOM    433  O   TYR A  60      60.962   2.071  36.477  1.00 10.65           O  
ATOM    434  CB  TYR A  60      60.861   4.402  35.042  1.00  7.77           C  
ATOM    435  CG  TYR A  60      59.354   4.223  35.115  1.00  7.94           C  
ATOM    436  CD1 TYR A  60      58.564   5.059  35.908  1.00  6.22           C  
ATOM    437  CD2 TYR A  60      58.720   3.203  34.407  1.00  5.85           C  
ATOM    438  CE1 TYR A  60      57.180   4.877  35.995  1.00  7.30           C  
ATOM    439  CE2 TYR A  60      57.350   3.017  34.482  1.00  5.81           C  
ATOM    440  CZ  TYR A  60      56.582   3.850  35.275  1.00  6.24           C  
ATOM    441  OH  TYR A  60      55.223   3.640  35.351  1.00  5.28           O  
ATOM    442  N   GLN A  61      61.535   3.037  38.428  1.00  8.36           N  
ATOM    443  CA  GLN A  61      61.306   1.829  39.209  1.00  7.29           C  
ATOM    444  C   GLN A  61      59.801   1.653  39.084  1.00  7.60           C  
ATOM    445  O   GLN A  61      59.039   2.596  39.323  1.00  9.10           O  
ATOM    446  CB  GLN A  61      61.724   2.058  40.662  1.00  8.04           C  
ATOM    447  CG  GLN A  61      63.235   2.180  40.828  1.00  7.45           C  
ATOM    448  CD  GLN A  61      63.631   2.903  42.090  1.00  8.89           C  
ATOM    449  OE1 GLN A  61      63.276   4.068  42.284  1.00  7.80           O  
ATOM    450  NE2 GLN A  61      64.377   2.221  42.959  1.00  6.20           N  
ATOM    451  N   ASN A  62      59.363   0.461  38.699  1.00  6.89           N  
ATOM    452  CA  ASN A  62      57.939   0.251  38.482  1.00  6.69           C  
ATOM    453  C   ASN A  62      57.477  -1.184  38.615  1.00  6.67           C  
ATOM    454  O   ASN A  62      58.280  -2.115  38.646  1.00  8.94           O  
ATOM    455  CB  ASN A  62      57.577   0.703  37.067  1.00  7.30           C  
ATOM    456  CG  ASN A  62      58.151  -0.226  35.999  1.00  9.27           C  
ATOM    457  OD1 ASN A  62      59.337  -0.151  35.650  1.00 10.72           O  
ATOM    458  ND2 ASN A  62      57.315  -1.124  35.490  1.00  8.13           N  
ATOM    459  N   SER A  63      56.160  -1.337  38.687  1.00  7.72           N  
ATOM    460  CA  SER A  63      55.524  -2.645  38.732  1.00  7.43           C  
ATOM    461  C   SER A  63      54.673  -2.628  37.465  1.00  6.85           C  
ATOM    462  O   SER A  63      54.107  -1.590  37.105  1.00  7.22           O  
ATOM    463  CB  SER A  63      54.634  -2.802  39.977  1.00  6.41           C  
ATOM    464  OG  SER A  63      53.600  -1.833  40.019  1.00  9.87           O  
ATOM    465  N   GLN A  64      54.614  -3.758  36.771  1.00  6.71           N  
ATOM    466  CA  GLN A  64      53.830  -3.851  35.550  1.00  8.88           C  
ATOM    467  C   GLN A  64      53.241  -5.252  35.442  1.00  9.41           C  
ATOM    468  O   GLN A  64      53.679  -6.174  36.131  1.00  8.33           O  
ATOM    469  CB  GLN A  64      54.700  -3.546  34.321  1.00  8.69           C  
ATOM    470  CG  GLN A  64      55.778  -4.582  34.002  1.00 10.73           C  
ATOM    471  CD  GLN A  64      56.603  -4.195  32.779  1.00 12.78           C  
ATOM    472  OE1 GLN A  64      56.064  -4.021  31.684  1.00 13.74           O  
ATOM    473  NE2 GLN A  64      57.910  -4.053  32.963  1.00 11.77           N  
ATOM    474  N   ILE A  65      52.237  -5.400  34.587  1.00  9.23           N  
ATOM    475  CA  ILE A  65      51.597  -6.691  34.393  1.00 10.61           C  
ATOM    476  C   ILE A  65      52.043  -7.296  33.074  1.00 12.43           C  
ATOM    477  O   ILE A  65      52.389  -6.584  32.129  1.00 11.01           O  
ATOM    478  CB  ILE A  65      50.057  -6.571  34.367  1.00 10.10           C  
ATOM    479  CG1 ILE A  65      49.624  -5.623  33.247  1.00 11.80           C  
ATOM    480  CG2 ILE A  65      49.549  -6.087  35.709  1.00 12.15           C  
ATOM    481  CD1 ILE A  65      48.125  -5.611  33.010  1.00  9.85           C  
ATOM    482  N   ALA A  66      52.041  -8.622  33.014  1.00 13.87           N  
ATOM    483  CA  ALA A  66      52.427  -9.309  31.798  1.00 13.74           C  
ATOM    484  C   ALA A  66      51.304  -9.145  30.776  1.00 13.80           C  
ATOM    485  O   ALA A  66      50.127  -9.074  31.135  1.00 12.85           O  
ATOM    486  CB  ALA A  66      52.670 -10.785  32.088  1.00 14.45           C  
ATOM    487  N   ILE A  67      51.679  -9.066  29.504  1.00 15.02           N  
ATOM    488  CA  ILE A  67      50.712  -8.931  28.420  1.00 15.50           C  
ATOM    489  C   ILE A  67      51.101  -9.950  27.355  1.00 16.90           C  
ATOM    490  O   ILE A  67      51.754  -9.621  26.361  1.00 15.89           O  
ATOM    491  CB  ILE A  67      50.730  -7.514  27.815  1.00 15.41           C  
ATOM    492  CG1 ILE A  67      50.515  -6.477  28.917  1.00 13.68           C  
ATOM    493  CG2 ILE A  67      49.611  -7.372  26.790  1.00 16.03           C  
ATOM    494  CD1 ILE A  67      50.588  -5.042  28.425  1.00 13.24           C  
ATOM    495  N   PRO A  68      50.695 -11.211  27.558  1.00 17.23           N  
ATOM    496  CA  PRO A  68      50.955 -12.359  26.683  1.00 18.44           C  
ATOM    497  C   PRO A  68      50.679 -12.109  25.202  1.00 18.88           C  
ATOM    498  O   PRO A  68      51.478 -12.471  24.338  1.00 20.79           O  
ATOM    499  CB  PRO A  68      50.042 -13.442  27.261  1.00 17.49           C  
ATOM    500  CG  PRO A  68      49.961 -13.082  28.710  1.00 19.37           C  
ATOM    501  CD  PRO A  68      49.765 -11.588  28.637  1.00 18.30           C  
ATOM    502  N   GLN A  69      49.544 -11.486  24.917  1.00 18.63           N  
ATOM    503  CA  GLN A  69      49.151 -11.208  23.543  1.00 19.86           C  
ATOM    504  C   GLN A  69      48.689  -9.760  23.398  1.00 18.65           C  
ATOM    505  O   GLN A  69      47.694  -9.349  23.999  1.00 17.62           O  
ATOM    506  CB  GLN A  69      48.025 -12.158  23.129  1.00 21.92           C  
ATOM    507  CG  GLN A  69      46.782 -12.037  23.999  1.00 27.49           C  
ATOM    508  CD  GLN A  69      47.048 -12.360  25.467  1.00 30.56           C  
ATOM    509  OE1 GLN A  69      47.176 -13.528  25.844  1.00 33.51           O  
ATOM    510  NE2 GLN A  69      47.144 -11.322  26.299  1.00 26.05           N  
ATOM    511  N   LYS A  70      49.416  -8.993  22.594  1.00 17.86           N  
ATOM    512  CA  LYS A  70      49.082  -7.593  22.377  1.00 17.71           C  
ATOM    513  C   LYS A  70      47.776  -7.417  21.611  1.00 16.94           C  
ATOM    514  O   LYS A  70      47.546  -8.064  20.587  1.00 16.57           O  
ATOM    515  CB  LYS A  70      50.223  -6.889  21.637  1.00 19.26           C  
ATOM    516  CG  LYS A  70      51.339  -6.380  22.548  1.00 18.92           C  
ATOM    517  CD  LYS A  70      51.977  -7.505  23.342  1.00 21.47           C  
ATOM    518  CE  LYS A  70      53.066  -6.985  24.269  1.00 20.58           C  
ATOM    519  NZ  LYS A  70      53.741  -8.103  24.985  1.00 22.11           N  
ATOM    520  N   ARG A  71      46.923  -6.537  22.124  1.00 13.86           N  
ATOM    521  CA  ARG A  71      45.636  -6.247  21.504  1.00 14.11           C  
ATOM    522  C   ARG A  71      45.546  -4.755  21.193  1.00 14.74           C  
ATOM    523  O   ARG A  71      46.259  -3.945  21.788  1.00 13.51           O  
ATOM    524  CB  ARG A  71      44.498  -6.632  22.451  1.00 13.69           C  
ATOM    525  CG  ARG A  71      44.421  -8.111  22.779  1.00 14.29           C  
ATOM    526  CD  ARG A  71      43.331  -8.379  23.807  1.00 15.50           C  
ATOM    527  NE  ARG A  71      42.049  -7.808  23.403  1.00 16.84           N  
ATOM    528  CZ  ARG A  71      40.979  -7.740  24.189  1.00 17.75           C  
ATOM    529  NH1 ARG A  71      41.032  -8.210  25.428  1.00 18.00           N  
ATOM    530  NH2 ARG A  71      39.855  -7.194  23.738  1.00 18.87           N  
ATOM    531  N   THR A  72      44.667  -4.388  20.266  1.00 13.31           N  
ATOM    532  CA  THR A  72      44.505  -2.984  19.925  1.00 13.62           C  
ATOM    533  C   THR A  72      43.734  -2.282  21.038  1.00 14.47           C  
ATOM    534  O   THR A  72      42.938  -2.901  21.752  1.00 14.21           O  
ATOM    535  CB  THR A  72      43.729  -2.803  18.614  1.00 13.60           C  
ATOM    536  OG1 THR A  72      42.381  -3.259  18.790  1.00 11.71           O  
ATOM    537  CG2 THR A  72      44.400  -3.586  17.495  1.00 15.51           C  
ATOM    538  N   VAL A  73      43.978  -0.986  21.180  1.00 13.27           N  
ATOM    539  CA  VAL A  73      43.318  -0.187  22.197  1.00 14.82           C  
ATOM    540  C   VAL A  73      41.796  -0.250  22.085  1.00 15.96           C  
ATOM    541  O   VAL A  73      41.103  -0.421  23.086  1.00 16.20           O  
ATOM    542  CB  VAL A  73      43.771   1.285  22.103  1.00 14.97           C  
ATOM    543  CG1 VAL A  73      42.934   2.154  23.024  1.00 14.94           C  
ATOM    544  CG2 VAL A  73      45.249   1.389  22.456  1.00 13.63           C  
ATOM    545  N   ASN A  74      41.276  -0.115  20.870  1.00 17.59           N  
ATOM    546  CA  ASN A  74      39.831  -0.149  20.665  1.00 19.65           C  
ATOM    547  C   ASN A  74      39.193  -1.505  20.965  1.00 19.56           C  
ATOM    548  O   ASN A  74      38.050  -1.562  21.419  1.00 20.56           O  
ATOM    549  CB  ASN A  74      39.492   0.284  19.234  1.00 20.08           C  
ATOM    550  CG  ASN A  74      38.767   1.615  19.187  1.00 21.87           C  
ATOM    551  OD1 ASN A  74      38.689   2.327  20.186  1.00 21.87           O  
ATOM    552  ND2 ASN A  74      38.236   1.961  18.021  1.00 22.71           N  
ATOM    553  N   SER A  75      39.926  -2.590  20.725  1.00 18.57           N  
ATOM    554  CA  SER A  75      39.402  -3.933  20.970  1.00 18.13           C  
ATOM    555  C   SER A  75      39.271  -4.236  22.457  1.00 18.99           C  
ATOM    556  O   SER A  75      38.433  -5.042  22.861  1.00 16.38           O  
ATOM    557  CB  SER A  75      40.305  -4.995  20.332  1.00 20.22           C  
ATOM    558  OG  SER A  75      41.513  -5.142  21.060  1.00 20.01           O  
ATOM    559  N   ILE A  76      40.111  -3.600  23.269  1.00 17.81           N  
ATOM    560  CA  ILE A  76      40.081  -3.809  24.712  1.00 18.31           C  
ATOM    561  C   ILE A  76      38.844  -3.154  25.331  1.00 18.55           C  
ATOM    562  O   ILE A  76      38.543  -1.991  25.063  1.00 18.77           O  
ATOM    563  CB  ILE A  76      41.372  -3.259  25.360  1.00 18.68           C  
ATOM    564  CG1 ILE A  76      42.573  -4.044  24.821  1.00 17.54           C  
ATOM    565  CG2 ILE A  76      41.294  -3.366  26.880  1.00 16.23           C  
ATOM    566  CD1 ILE A  76      43.930  -3.493  25.221  1.00 18.73           C  
ATOM    567  N   SER A  77      38.126  -3.913  26.154  1.00 18.78           N  
ATOM    568  CA  SER A  77      36.910  -3.414  26.790  1.00 19.27           C  
ATOM    569  C   SER A  77      37.175  -2.550  28.027  1.00 17.90           C  
ATOM    570  O   SER A  77      36.469  -1.570  28.275  1.00 16.56           O  
ATOM    571  CB  SER A  77      35.997  -4.589  27.161  1.00 21.72           C  
ATOM    572  OG  SER A  77      36.645  -5.472  28.061  1.00 26.10           O  
ATOM    573  N   SER A  78      38.182  -2.914  28.810  1.00 17.15           N  
ATOM    574  CA  SER A  78      38.507  -2.139  30.000  1.00 16.65           C  
ATOM    575  C   SER A  78      39.913  -2.434  30.487  1.00 15.75           C  
ATOM    576  O   SER A  78      40.444  -3.525  30.276  1.00 14.35           O  
ATOM    577  CB  SER A  78      37.502  -2.424  31.123  1.00 16.96           C  
ATOM    578  OG  SER A  78      37.648  -3.740  31.625  1.00 14.82           O  
ATOM    579  N   MET A  79      40.509  -1.440  31.135  1.00 14.51           N  
ATOM    580  CA  MET A  79      41.852  -1.556  31.678  1.00 13.31           C  
ATOM    581  C   MET A  79      41.803  -1.035  33.113  1.00 13.79           C  
ATOM    582  O   MET A  79      42.436  -0.030  33.452  1.00 12.74           O  
ATOM    583  CB  MET A  79      42.822  -0.734  30.830  1.00 13.35           C  
ATOM    584  CG  MET A  79      43.029  -1.306  29.428  1.00 14.32           C  
ATOM    585  SD  MET A  79      44.048  -0.265  28.368  1.00 12.72           S  
ATOM    586  CE  MET A  79      45.623  -0.351  29.224  1.00 10.93           C  
ATOM    587  N   PRO A  80      41.042  -1.727  33.978  1.00 13.24           N  
ATOM    588  CA  PRO A  80      40.887  -1.351  35.385  1.00 12.27           C  
ATOM    589  C   PRO A  80      42.194  -1.388  36.157  1.00 11.29           C  
ATOM    590  O   PRO A  80      43.056  -2.225  35.891  1.00 10.17           O  
ATOM    591  CB  PRO A  80      39.885  -2.376  35.901  1.00 14.14           C  
ATOM    592  CG  PRO A  80      40.259  -3.602  35.112  1.00 15.86           C  
ATOM    593  CD  PRO A  80      40.422  -3.040  33.720  1.00 13.74           C  
ATOM    594  N   THR A  81      42.330  -0.472  37.110  1.00 10.88           N  
ATOM    595  CA  THR A  81      43.524  -0.400  37.941  1.00 11.58           C  
ATOM    596  C   THR A  81      43.222   0.307  39.255  1.00 10.65           C  
ATOM    597  O   THR A  81      42.345   1.166  39.322  1.00 12.39           O  
ATOM    598  CB  THR A  81      44.666   0.370  37.235  1.00 11.67           C  
ATOM    599  OG1 THR A  81      45.831   0.378  38.070  1.00 11.77           O  
ATOM    600  CG2 THR A  81      44.250   1.812  36.966  1.00 12.18           C  
ATOM    601  N   THR A  82      43.940  -0.077  40.303  1.00 11.87           N  
ATOM    602  CA  THR A  82      43.786   0.551  41.605  1.00 11.77           C  
ATOM    603  C   THR A  82      45.191   0.745  42.136  1.00 11.64           C  
ATOM    604  O   THR A  82      46.097  -0.029  41.817  1.00 11.22           O  
ATOM    605  CB  THR A  82      42.992  -0.322  42.601  1.00 13.04           C  
ATOM    606  OG1 THR A  82      43.739  -1.505  42.908  1.00 12.99           O  
ATOM    607  CG2 THR A  82      41.640  -0.711  42.003  1.00 13.85           C  
ATOM    608  N   ALA A  83      45.377   1.792  42.927  1.00 11.87           N  
ATOM    609  CA  ALA A  83      46.681   2.077  43.492  1.00 11.68           C  
ATOM    610  C   ALA A  83      46.554   2.804  44.818  1.00 12.26           C  
ATOM    611  O   ALA A  83      45.753   3.731  44.957  1.00 12.08           O  
ATOM    612  CB  ALA A  83      47.501   2.915  42.520  1.00 10.56           C  
ATOM    613  N   SER A  84      47.332   2.348  45.794  1.00 11.74           N  
ATOM    614  CA  SER A  84      47.382   2.952  47.119  1.00 11.77           C  
ATOM    615  C   SER A  84      48.864   3.153  47.367  1.00 10.02           C  
ATOM    616  O   SER A  84      49.611   2.185  47.491  1.00  8.40           O  
ATOM    617  CB  SER A  84      46.808   2.016  48.185  1.00 12.94           C  
ATOM    618  OG  SER A  84      45.397   1.945  48.097  1.00 17.29           O  
ATOM    619  N   TRP A  85      49.294   4.406  47.417  1.00  9.42           N  
ATOM    620  CA  TRP A  85      50.702   4.698  47.629  1.00  9.98           C  
ATOM    621  C   TRP A  85      50.900   5.886  48.554  1.00  9.57           C  
ATOM    622  O   TRP A  85      49.946   6.582  48.914  1.00 10.18           O  
ATOM    623  CB  TRP A  85      51.397   4.984  46.287  1.00  7.32           C  
ATOM    624  CG  TRP A  85      50.801   6.147  45.521  1.00  7.35           C  
ATOM    625  CD1 TRP A  85      49.767   6.101  44.628  1.00  6.28           C  
ATOM    626  CD2 TRP A  85      51.179   7.524  45.624  1.00  7.16           C  
ATOM    627  NE1 TRP A  85      49.476   7.365  44.171  1.00  5.42           N  
ATOM    628  CE2 TRP A  85      50.329   8.257  44.767  1.00  7.91           C  
ATOM    629  CE3 TRP A  85      52.154   8.212  46.362  1.00  7.80           C  
ATOM    630  CZ2 TRP A  85      50.421   9.644  44.627  1.00  4.19           C  
ATOM    631  CZ3 TRP A  85      52.245   9.590  46.226  1.00  5.98           C  
ATOM    632  CH2 TRP A  85      51.381  10.292  45.363  1.00  8.04           C  
ATOM    633  N   SER A  86      52.155   6.105  48.929  1.00  7.14           N  
ATOM    634  CA  SER A  86      52.534   7.218  49.787  1.00  9.18           C  
ATOM    635  C   SER A  86      53.999   7.496  49.486  1.00  8.81           C  
ATOM    636  O   SER A  86      54.742   6.585  49.125  1.00  7.56           O  
ATOM    637  CB  SER A  86      52.365   6.850  51.263  1.00  8.92           C  
ATOM    638  OG  SER A  86      53.195   5.759  51.604  1.00 11.52           O  
ATOM    639  N   TYR A  87      54.407   8.753  49.616  1.00  7.33           N  
ATOM    640  CA  TYR A  87      55.793   9.124  49.354  1.00  7.50           C  
ATOM    641  C   TYR A  87      56.345   9.819  50.590  1.00  9.31           C  
ATOM    642  O   TYR A  87      55.662  10.634  51.211  1.00  6.89           O  
ATOM    643  CB  TYR A  87      55.871  10.086  48.159  1.00  7.11           C  
ATOM    644  CG  TYR A  87      56.915   9.743  47.108  1.00  7.11           C  
ATOM    645  CD1 TYR A  87      56.567   9.664  45.757  1.00  7.49           C  
ATOM    646  CD2 TYR A  87      58.239   9.489  47.459  1.00  6.40           C  
ATOM    647  CE1 TYR A  87      57.510   9.334  44.781  1.00  6.06           C  
ATOM    648  CE2 TYR A  87      59.194   9.161  46.490  1.00  7.00           C  
ATOM    649  CZ  TYR A  87      58.821   9.083  45.156  1.00  7.04           C  
ATOM    650  OH  TYR A  87      59.752   8.745  44.202  1.00  5.55           O  
ATOM    651  N   SER A  88      57.570   9.470  50.960  1.00  7.21           N  
ATOM    652  CA  SER A  88      58.228  10.103  52.090  1.00  9.26           C  
ATOM    653  C   SER A  88      59.643  10.385  51.610  1.00  7.16           C  
ATOM    654  O   SER A  88      60.100   9.782  50.637  1.00  8.23           O  
ATOM    655  CB  SER A  88      58.263   9.175  53.311  1.00  8.86           C  
ATOM    656  OG  SER A  88      59.080   8.052  53.067  1.00 11.24           O  
ATOM    657  N   GLY A  89      60.328  11.303  52.279  1.00  6.06           N  
ATOM    658  CA  GLY A  89      61.687  11.632  51.890  1.00  7.56           C  
ATOM    659  C   GLY A  89      61.954  13.108  52.088  1.00  8.12           C  
ATOM    660  O   GLY A  89      61.240  13.775  52.832  1.00  8.30           O  
ATOM    661  N   SER A  90      62.982  13.628  51.430  1.00  9.73           N  
ATOM    662  CA  SER A  90      63.297  15.045  51.570  1.00 10.63           C  
ATOM    663  C   SER A  90      63.716  15.653  50.235  1.00  9.62           C  
ATOM    664  O   SER A  90      64.420  15.017  49.441  1.00  8.33           O  
ATOM    665  CB  SER A  90      64.400  15.239  52.614  1.00 13.96           C  
ATOM    666  OG  SER A  90      65.622  14.688  52.170  1.00 19.26           O  
ATOM    667  N   ASN A  91      63.277  16.887  49.996  1.00  6.76           N  
ATOM    668  CA  ASN A  91      63.593  17.592  48.756  1.00  6.66           C  
ATOM    669  C   ASN A  91      63.246  16.701  47.561  1.00  5.86           C  
ATOM    670  O   ASN A  91      64.000  16.593  46.598  1.00  2.95           O  
ATOM    671  CB  ASN A  91      65.076  17.964  48.741  1.00  6.58           C  
ATOM    672  CG  ASN A  91      65.471  18.803  49.944  1.00  6.78           C  
ATOM    673  OD1 ASN A  91      64.809  19.787  50.259  1.00  9.09           O  
ATOM    674  ND2 ASN A  91      66.552  18.423  50.615  1.00  5.88           N  
ATOM    675  N   ILE A  92      62.078  16.078  47.634  1.00  5.12           N  
ATOM    676  CA  ILE A  92      61.629  15.171  46.591  1.00  6.69           C  
ATOM    677  C   ILE A  92      61.255  15.845  45.274  1.00  6.09           C  
ATOM    678  O   ILE A  92      60.317  16.635  45.214  1.00  6.64           O  
ATOM    679  CB  ILE A  92      60.414  14.356  47.070  1.00  5.57           C  
ATOM    680  CG1 ILE A  92      60.743  13.661  48.393  1.00  6.63           C  
ATOM    681  CG2 ILE A  92      60.022  13.336  46.008  1.00  6.97           C  
ATOM    682  CD1 ILE A  92      59.528  13.052  49.081  1.00  5.86           C  
ATOM    683  N   ARG A  93      62.012  15.540  44.227  1.00  5.32           N  
ATOM    684  CA  ARG A  93      61.719  16.053  42.894  1.00  6.14           C  
ATOM    685  C   ARG A  93      61.499  14.789  42.087  1.00  5.75           C  
ATOM    686  O   ARG A  93      62.443  14.180  41.574  1.00  5.39           O  
ATOM    687  CB  ARG A  93      62.884  16.884  42.342  1.00  5.54           C  
ATOM    688  CG  ARG A  93      63.032  18.212  43.076  1.00  7.78           C  
ATOM    689  CD  ARG A  93      64.079  19.140  42.476  1.00  7.32           C  
ATOM    690  NE  ARG A  93      63.746  19.591  41.126  1.00  6.95           N  
ATOM    691  CZ  ARG A  93      64.311  19.112  40.019  1.00  7.55           C  
ATOM    692  NH1 ARG A  93      65.236  18.165  40.101  1.00  4.86           N  
ATOM    693  NH2 ARG A  93      63.965  19.594  38.832  1.00  5.91           N  
ATOM    694  N   ALA A  94      60.235  14.389  42.008  1.00  6.48           N  
ATOM    695  CA  ALA A  94      59.861  13.168  41.319  1.00  6.60           C  
ATOM    696  C   ALA A  94      58.350  13.075  41.171  1.00  6.80           C  
ATOM    697  O   ALA A  94      57.604  13.882  41.728  1.00  6.06           O  
ATOM    698  CB  ALA A  94      60.368  11.972  42.107  1.00  5.80           C  
ATOM    699  N   ASN A  95      57.902  12.074  40.423  1.00  7.41           N  
ATOM    700  CA  ASN A  95      56.478  11.874  40.232  1.00  7.53           C  
ATOM    701  C   ASN A  95      56.072  10.459  40.604  1.00  8.64           C  
ATOM    702  O   ASN A  95      56.881   9.647  41.049  1.00  9.17           O  
ATOM    703  CB  ASN A  95      56.081  12.139  38.773  1.00  7.95           C  
ATOM    704  CG  ASN A  95      56.719  11.152  37.797  1.00  9.05           C  
ATOM    705  OD1 ASN A  95      56.913   9.978  38.118  1.00  7.73           O  
ATOM    706  ND2 ASN A  95      57.032  11.623  36.597  1.00  8.20           N  
ATOM    707  N   VAL A  96      54.788  10.193  40.436  1.00  8.40           N  
ATOM    708  CA  VAL A  96      54.209   8.883  40.673  1.00  7.62           C  
ATOM    709  C   VAL A  96      53.320   8.792  39.448  1.00  8.16           C  
ATOM    710  O   VAL A  96      52.414   9.611  39.273  1.00  4.61           O  
ATOM    711  CB  VAL A  96      53.368   8.854  41.950  1.00  7.29           C  
ATOM    712  CG1 VAL A  96      52.769   7.465  42.139  1.00  7.69           C  
ATOM    713  CG2 VAL A  96      54.244   9.214  43.146  1.00  7.30           C  
ATOM    714  N   ALA A  97      53.588   7.817  38.587  1.00  7.10           N  
ATOM    715  CA  ALA A  97      52.819   7.722  37.364  1.00  7.24           C  
ATOM    716  C   ALA A  97      52.737   6.373  36.695  1.00  6.90           C  
ATOM    717  O   ALA A  97      53.621   5.518  36.831  1.00  5.18           O  
ATOM    718  CB  ALA A  97      53.363   8.725  36.361  1.00  7.70           C  
ATOM    719  N   TYR A  98      51.643   6.210  35.962  1.00  7.00           N  
ATOM    720  CA  TYR A  98      51.418   5.025  35.164  1.00  7.68           C  
ATOM    721  C   TYR A  98      52.182   5.352  33.896  1.00  7.38           C  
ATOM    722  O   TYR A  98      52.350   6.529  33.554  1.00  7.17           O  
ATOM    723  CB  TYR A  98      49.942   4.867  34.797  1.00  7.08           C  
ATOM    724  CG  TYR A  98      49.059   4.349  35.901  1.00  7.93           C  
ATOM    725  CD1 TYR A  98      48.542   5.205  36.869  1.00  6.67           C  
ATOM    726  CD2 TYR A  98      48.733   2.993  35.973  1.00  9.29           C  
ATOM    727  CE1 TYR A  98      47.719   4.725  37.881  1.00  8.70           C  
ATOM    728  CE2 TYR A  98      47.916   2.504  36.977  1.00  7.90           C  
ATOM    729  CZ  TYR A  98      47.412   3.373  37.927  1.00  7.11           C  
ATOM    730  OH  TYR A  98      46.602   2.889  38.925  1.00  9.14           O  
ATOM    731  N   ASP A  99      52.637   4.321  33.201  1.00  7.00           N  
ATOM    732  CA  ASP A  99      53.368   4.501  31.957  1.00  7.69           C  
ATOM    733  C   ASP A  99      52.967   3.373  31.005  1.00  8.12           C  
ATOM    734  O   ASP A  99      53.052   2.199  31.357  1.00  8.66           O  
ATOM    735  CB  ASP A  99      54.868   4.470  32.243  1.00  6.97           C  
ATOM    736  CG  ASP A  99      55.697   5.034  31.110  1.00  8.96           C  
ATOM    737  OD1 ASP A  99      55.238   5.976  30.422  1.00  8.08           O  
ATOM    738  OD2 ASP A  99      56.830   4.545  30.923  1.00 11.33           O  
ATOM    739  N   LEU A 100      52.506   3.731  29.812  1.00  8.97           N  
ATOM    740  CA  LEU A 100      52.099   2.732  28.828  1.00 10.21           C  
ATOM    741  C   LEU A 100      52.530   3.134  27.431  1.00  8.65           C  
ATOM    742  O   LEU A 100      52.357   4.280  27.028  1.00 11.43           O  
ATOM    743  CB  LEU A 100      50.576   2.554  28.817  1.00  9.47           C  
ATOM    744  CG  LEU A 100      49.844   2.213  30.109  1.00  9.36           C  
ATOM    745  CD1 LEU A 100      49.510   3.490  30.861  1.00 10.22           C  
ATOM    746  CD2 LEU A 100      48.575   1.450  29.778  1.00  9.86           C  
ATOM    747  N   PHE A 101      53.092   2.191  26.690  1.00  9.56           N  
ATOM    748  CA  PHE A 101      53.504   2.477  25.323  1.00  8.30           C  
ATOM    749  C   PHE A 101      52.576   1.754  24.360  1.00  9.00           C  
ATOM    750  O   PHE A 101      52.098   0.659  24.656  1.00 10.34           O  
ATOM    751  CB  PHE A 101      54.938   2.013  25.072  1.00  8.69           C  
ATOM    752  CG  PHE A 101      55.945   2.675  25.958  1.00  9.54           C  
ATOM    753  CD1 PHE A 101      56.337   2.083  27.151  1.00 12.53           C  
ATOM    754  CD2 PHE A 101      56.485   3.907  25.608  1.00 10.38           C  
ATOM    755  CE1 PHE A 101      57.256   2.710  27.988  1.00 12.39           C  
ATOM    756  CE2 PHE A 101      57.399   4.542  26.434  1.00 12.44           C  
ATOM    757  CZ  PHE A 101      57.787   3.942  27.628  1.00 12.55           C  
ATOM    758  N   THR A 102      52.303   2.378  23.218  1.00  9.42           N  
ATOM    759  CA  THR A 102      51.464   1.751  22.204  1.00  9.26           C  
ATOM    760  C   THR A 102      52.131   1.961  20.849  1.00  8.51           C  
ATOM    761  O   THR A 102      52.913   2.904  20.662  1.00  8.64           O  
ATOM    762  CB  THR A 102      50.021   2.339  22.169  1.00  8.79           C  
ATOM    763  OG1 THR A 102      50.044   3.668  21.639  1.00 11.09           O  
ATOM    764  CG2 THR A 102      49.422   2.377  23.566  1.00 10.29           C  
ATOM    765  N   ALA A 103      51.845   1.066  19.913  1.00  8.34           N  
ATOM    766  CA  ALA A 103      52.403   1.161  18.574  1.00 10.27           C  
ATOM    767  C   ALA A 103      51.536   0.384  17.593  1.00 10.46           C  
ATOM    768  O   ALA A 103      50.800  -0.525  17.983  1.00 11.89           O  
ATOM    769  CB  ALA A 103      53.825   0.627  18.551  1.00 11.59           C  
ATOM    770  N   ALA A 104      51.635   0.751  16.321  1.00 11.03           N  
ATOM    771  CA  ALA A 104      50.870   0.109  15.262  1.00 11.67           C  
ATOM    772  C   ALA A 104      51.355  -1.316  15.034  1.00 13.43           C  
ATOM    773  O   ALA A 104      50.589  -2.177  14.614  1.00 14.75           O  
ATOM    774  CB  ALA A 104      50.994   0.917  13.972  1.00 11.68           C  
ATOM    775  N   ASN A 105      52.636  -1.556  15.298  1.00 12.51           N  
ATOM    776  CA  ASN A 105      53.217  -2.884  15.127  1.00 13.20           C  
ATOM    777  C   ASN A 105      53.090  -3.633  16.455  1.00 14.72           C  
ATOM    778  O   ASN A 105      53.760  -3.299  17.429  1.00 14.64           O  
ATOM    779  CB  ASN A 105      54.690  -2.759  14.726  1.00 14.68           C  
ATOM    780  CG  ASN A 105      55.329  -4.100  14.420  1.00 16.14           C  
ATOM    781  OD1 ASN A 105      55.071  -5.090  15.099  1.00 18.16           O  
ATOM    782  ND2 ASN A 105      56.183  -4.133  13.401  1.00 15.81           N  
ATOM    783  N   PRO A 106      52.230  -4.665  16.505  1.00 15.40           N  
ATOM    784  CA  PRO A 106      52.011  -5.458  17.719  1.00 16.06           C  
ATOM    785  C   PRO A 106      53.259  -6.084  18.335  1.00 16.06           C  
ATOM    786  O   PRO A 106      53.274  -6.387  19.527  1.00 16.24           O  
ATOM    787  CB  PRO A 106      51.002  -6.511  17.261  1.00 16.53           C  
ATOM    788  CG  PRO A 106      51.345  -6.694  15.827  1.00 16.31           C  
ATOM    789  CD  PRO A 106      51.526  -5.272  15.361  1.00 15.82           C  
ATOM    790  N   ASN A 107      54.300  -6.275  17.528  1.00 16.84           N  
ATOM    791  CA  ASN A 107      55.542  -6.875  18.016  1.00 19.00           C  
ATOM    792  C   ASN A 107      56.600  -5.836  18.382  1.00 18.80           C  
ATOM    793  O   ASN A 107      57.775  -6.167  18.550  1.00 17.43           O  
ATOM    794  CB  ASN A 107      56.113  -7.828  16.963  1.00 21.08           C  
ATOM    795  CG  ASN A 107      55.103  -8.861  16.511  1.00 23.61           C  
ATOM    796  OD1 ASN A 107      54.515  -9.569  17.332  1.00 25.96           O  
ATOM    797  ND2 ASN A 107      54.894  -8.955  15.200  1.00 25.94           N  
ATOM    798  N   HIS A 108      56.174  -4.584  18.510  1.00 16.90           N  
ATOM    799  CA  HIS A 108      57.073  -3.480  18.845  1.00 16.58           C  
ATOM    800  C   HIS A 108      57.719  -3.715  20.208  1.00 15.23           C  
ATOM    801  O   HIS A 108      57.122  -4.362  21.069  1.00 16.05           O  
ATOM    802  CB  HIS A 108      56.274  -2.172  18.863  1.00 15.43           C  
ATOM    803  CG  HIS A 108      57.122  -0.940  18.824  1.00 16.70           C  
ATOM    804  ND1 HIS A 108      57.929  -0.554  19.873  1.00 15.42           N  
ATOM    805  CD2 HIS A 108      57.286  -0.004  17.859  1.00 14.78           C  
ATOM    806  CE1 HIS A 108      58.551   0.568  19.556  1.00 15.95           C  
ATOM    807  NE2 HIS A 108      58.178   0.922  18.340  1.00 14.56           N  
ATOM    808  N   VAL A 109      58.936  -3.208  20.410  1.00 16.06           N  
ATOM    809  CA  VAL A 109      59.595  -3.378  21.704  1.00 15.11           C  
ATOM    810  C   VAL A 109      58.670  -2.756  22.741  1.00 15.69           C  
ATOM    811  O   VAL A 109      57.996  -1.767  22.456  1.00 15.83           O  
ATOM    812  CB  VAL A 109      60.984  -2.702  21.745  1.00 15.02           C  
ATOM    813  CG1 VAL A 109      61.953  -3.466  20.846  1.00 15.97           C  
ATOM    814  CG2 VAL A 109      60.881  -1.260  21.304  1.00 12.90           C  
ATOM    815  N   THR A 110      58.639  -3.334  23.938  1.00 14.52           N  
ATOM    816  CA  THR A 110      57.735  -2.878  24.987  1.00 15.50           C  
ATOM    817  C   THR A 110      58.171  -1.727  25.894  1.00 15.29           C  
ATOM    818  O   THR A 110      57.456  -1.384  26.833  1.00 16.12           O  
ATOM    819  CB  THR A 110      57.323  -4.059  25.882  1.00 13.75           C  
ATOM    820  OG1 THR A 110      58.484  -4.592  26.533  1.00 15.16           O  
ATOM    821  CG2 THR A 110      56.671  -5.155  25.045  1.00 13.70           C  
ATOM    822  N   TYR A 111      59.323  -1.127  25.621  1.00 16.24           N  
ATOM    823  CA  TYR A 111      59.790  -0.014  26.440  1.00 15.67           C  
ATOM    824  C   TYR A 111      59.723   1.301  25.669  1.00 17.11           C  
ATOM    825  O   TYR A 111      60.261   2.319  26.104  1.00 15.73           O  
ATOM    826  CB  TYR A 111      61.211  -0.284  26.941  1.00 16.43           C  
ATOM    827  CG  TYR A 111      62.156  -0.759  25.866  1.00 15.71           C  
ATOM    828  CD1 TYR A 111      62.726   0.139  24.964  1.00 15.19           C  
ATOM    829  CD2 TYR A 111      62.445  -2.116  25.723  1.00 14.41           C  
ATOM    830  CE1 TYR A 111      63.561  -0.303  23.941  1.00 13.33           C  
ATOM    831  CE2 TYR A 111      63.277  -2.568  24.705  1.00 14.30           C  
ATOM    832  CZ  TYR A 111      63.830  -1.655  23.817  1.00 14.74           C  
ATOM    833  OH  TYR A 111      64.649  -2.101  22.804  1.00 17.22           O  
ATOM    834  N   SER A 112      59.053   1.264  24.519  1.00 16.58           N  
ATOM    835  CA  SER A 112      58.857   2.444  23.681  1.00 15.23           C  
ATOM    836  C   SER A 112      57.775   2.137  22.650  1.00 13.16           C  
ATOM    837  O   SER A 112      57.258   1.021  22.598  1.00 13.39           O  
ATOM    838  CB  SER A 112      60.154   2.851  22.973  1.00 15.74           C  
ATOM    839  OG  SER A 112      60.609   1.828  22.115  1.00 21.87           O  
ATOM    840  N   GLY A 113      57.425   3.130  21.840  1.00 12.92           N  
ATOM    841  CA  GLY A 113      56.403   2.920  20.830  1.00 11.37           C  
ATOM    842  C   GLY A 113      56.047   4.193  20.091  1.00 11.49           C  
ATOM    843  O   GLY A 113      56.742   5.204  20.226  1.00 11.84           O  
ATOM    844  N   ASP A 114      54.978   4.143  19.298  1.00 10.36           N  
ATOM    845  CA  ASP A 114      54.525   5.314  18.556  1.00  9.71           C  
ATOM    846  C   ASP A 114      54.077   6.368  19.555  1.00  9.22           C  
ATOM    847  O   ASP A 114      54.240   7.568  19.326  1.00  9.12           O  
ATOM    848  CB  ASP A 114      53.326   4.991  17.657  1.00 12.15           C  
ATOM    849  CG  ASP A 114      53.651   3.990  16.567  1.00 15.48           C  
ATOM    850  OD1 ASP A 114      54.816   3.938  16.122  1.00 19.35           O  
ATOM    851  OD2 ASP A 114      52.724   3.268  16.141  1.00 14.34           O  
ATOM    852  N   TYR A 115      53.483   5.905  20.650  1.00  7.14           N  
ATOM    853  CA  TYR A 115      52.990   6.798  21.692  1.00 10.12           C  
ATOM    854  C   TYR A 115      53.329   6.297  23.083  1.00  9.54           C  
ATOM    855  O   TYR A 115      53.498   5.096  23.304  1.00 10.99           O  
ATOM    856  CB  TYR A 115      51.460   6.950  21.620  1.00  8.68           C  
ATOM    857  CG  TYR A 115      50.923   7.620  20.373  1.00  9.14           C  
ATOM    858  CD1 TYR A 115      50.712   6.894  19.202  1.00 11.37           C  
ATOM    859  CD2 TYR A 115      50.605   8.977  20.373  1.00 10.41           C  
ATOM    860  CE1 TYR A 115      50.190   7.505  18.056  1.00  8.65           C  
ATOM    861  CE2 TYR A 115      50.081   9.600  19.228  1.00  9.62           C  
ATOM    862  CZ  TYR A 115      49.877   8.855  18.080  1.00 10.52           C  
ATOM    863  OH  TYR A 115      49.355   9.453  16.954  1.00  9.46           O  
ATOM    864  N   GLU A 116      53.417   7.239  24.015  1.00  9.66           N  
ATOM    865  CA  GLU A 116      53.668   6.937  25.413  1.00  7.85           C  
ATOM    866  C   GLU A 116      52.551   7.658  26.161  1.00  8.13           C  
ATOM    867  O   GLU A 116      52.347   8.855  25.976  1.00  9.11           O  
ATOM    868  CB  GLU A 116      55.029   7.471  25.878  1.00  7.83           C  
ATOM    869  CG  GLU A 116      55.236   7.325  27.394  1.00  6.12           C  
ATOM    870  CD  GLU A 116      56.623   7.733  27.870  1.00 11.59           C  
ATOM    871  OE1 GLU A 116      57.252   8.596  27.222  1.00 13.55           O  
ATOM    872  OE2 GLU A 116      57.075   7.201  28.913  1.00 11.32           O  
ATOM    873  N   LEU A 117      51.816   6.920  26.981  1.00  8.17           N  
ATOM    874  CA  LEU A 117      50.720   7.493  27.749  1.00  8.66           C  
ATOM    875  C   LEU A 117      51.134   7.462  29.204  1.00  8.49           C  
ATOM    876  O   LEU A 117      51.447   6.398  29.735  1.00  7.92           O  
ATOM    877  CB  LEU A 117      49.448   6.655  27.576  1.00  9.34           C  
ATOM    878  CG  LEU A 117      48.074   7.186  28.004  1.00 13.86           C  
ATOM    879  CD1 LEU A 117      47.170   5.997  28.281  1.00 13.13           C  
ATOM    880  CD2 LEU A 117      48.159   8.049  29.229  1.00 15.30           C  
ATOM    881  N   MET A 118      51.147   8.624  29.847  1.00  8.60           N  
ATOM    882  CA  MET A 118      51.502   8.690  31.256  1.00  7.40           C  
ATOM    883  C   MET A 118      50.349   9.287  32.051  1.00  7.15           C  
ATOM    884  O   MET A 118      49.648  10.185  31.574  1.00  6.68           O  
ATOM    885  CB  MET A 118      52.750   9.552  31.475  1.00  6.84           C  
ATOM    886  CG  MET A 118      54.002   9.088  30.741  1.00  7.59           C  
ATOM    887  SD  MET A 118      55.495   9.933  31.354  1.00  9.56           S  
ATOM    888  CE  MET A 118      55.996   8.792  32.613  1.00 10.22           C  
ATOM    889  N   ILE A 119      50.147   8.774  33.260  1.00  5.94           N  
ATOM    890  CA  ILE A 119      49.115   9.286  34.153  1.00  5.84           C  
ATOM    891  C   ILE A 119      49.823   9.543  35.478  1.00  7.30           C  
ATOM    892  O   ILE A 119      50.123   8.609  36.225  1.00  6.84           O  
ATOM    893  CB  ILE A 119      47.975   8.279  34.352  1.00  6.26           C  
ATOM    894  CG1 ILE A 119      47.344   7.945  32.998  1.00  8.17           C  
ATOM    895  CG2 ILE A 119      46.900   8.883  35.256  1.00  6.74           C  
ATOM    896  CD1 ILE A 119      46.398   6.765  33.046  1.00  8.11           C  
ATOM    897  N   TRP A 120      50.117  10.816  35.739  1.00  6.97           N  
ATOM    898  CA  TRP A 120      50.824  11.230  36.949  1.00  6.95           C  
ATOM    899  C   TRP A 120      49.886  11.410  38.138  1.00  7.02           C  
ATOM    900  O   TRP A 120      49.243  12.452  38.266  1.00  7.06           O  
ATOM    901  CB  TRP A 120      51.560  12.557  36.707  1.00  6.17           C  
ATOM    902  CG  TRP A 120      52.695  12.510  35.704  1.00  7.70           C  
ATOM    903  CD1 TRP A 120      52.802  11.690  34.610  1.00  8.63           C  
ATOM    904  CD2 TRP A 120      53.862  13.347  35.690  1.00  6.33           C  
ATOM    905  NE1 TRP A 120      53.962  11.967  33.922  1.00  6.00           N  
ATOM    906  CE2 TRP A 120      54.630  12.977  34.562  1.00  6.63           C  
ATOM    907  CE3 TRP A 120      54.332  14.376  36.522  1.00  8.26           C  
ATOM    908  CZ2 TRP A 120      55.847  13.597  34.244  1.00  6.93           C  
ATOM    909  CZ3 TRP A 120      55.547  14.995  36.204  1.00  5.48           C  
ATOM    910  CH2 TRP A 120      56.288  14.599  35.076  1.00  7.83           C  
ATOM    911  N   LEU A 121      49.809  10.405  39.008  1.00  6.32           N  
ATOM    912  CA  LEU A 121      48.965  10.507  40.194  1.00  5.02           C  
ATOM    913  C   LEU A 121      49.644  11.422  41.206  1.00  5.36           C  
ATOM    914  O   LEU A 121      48.992  11.984  42.083  1.00  7.17           O  
ATOM    915  CB  LEU A 121      48.744   9.138  40.840  1.00  5.67           C  
ATOM    916  CG  LEU A 121      48.026   8.076  40.004  1.00  5.34           C  
ATOM    917  CD1 LEU A 121      47.793   6.848  40.871  1.00  5.11           C  
ATOM    918  CD2 LEU A 121      46.710   8.623  39.482  1.00  4.29           C  
ATOM    919  N   GLY A 122      50.959  11.567  41.077  1.00  6.27           N  
ATOM    920  CA  GLY A 122      51.692  12.419  41.996  1.00  4.90           C  
ATOM    921  C   GLY A 122      52.759  13.233  41.294  1.00  6.51           C  
ATOM    922  O   GLY A 122      53.307  12.798  40.279  1.00  3.18           O  
ATOM    923  N   LYS A 123      53.041  14.423  41.818  1.00  3.32           N  
ATOM    924  CA  LYS A 123      54.072  15.276  41.241  1.00  5.42           C  
ATOM    925  C   LYS A 123      54.721  16.089  42.356  1.00  7.74           C  
ATOM    926  O   LYS A 123      54.075  16.946  42.973  1.00  7.02           O  
ATOM    927  CB  LYS A 123      53.484  16.220  40.178  1.00  5.91           C  
ATOM    928  CG  LYS A 123      54.554  16.979  39.393  1.00  5.22           C  
ATOM    929  CD  LYS A 123      53.986  17.927  38.339  1.00  6.70           C  
ATOM    930  CE  LYS A 123      53.362  19.167  38.957  1.00  8.88           C  
ATOM    931  NZ  LYS A 123      53.111  20.209  37.921  1.00  9.78           N  
ATOM    932  N   TYR A 124      55.994  15.803  42.616  1.00  6.48           N  
ATOM    933  CA  TYR A 124      56.743  16.505  43.654  1.00  7.80           C  
ATOM    934  C   TYR A 124      57.821  17.403  43.061  1.00  5.84           C  
ATOM    935  O   TYR A 124      58.567  16.987  42.175  1.00  8.84           O  
ATOM    936  CB  TYR A 124      57.391  15.504  44.610  1.00  6.73           C  
ATOM    937  CG  TYR A 124      56.414  14.845  45.549  1.00  9.95           C  
ATOM    938  CD1 TYR A 124      55.459  13.948  45.078  1.00  8.09           C  
ATOM    939  CD2 TYR A 124      56.444  15.123  46.916  1.00  9.53           C  
ATOM    940  CE1 TYR A 124      54.556  13.339  45.947  1.00 13.19           C  
ATOM    941  CE2 TYR A 124      55.549  14.524  47.791  1.00 13.42           C  
ATOM    942  CZ  TYR A 124      54.609  13.631  47.301  1.00 13.81           C  
ATOM    943  OH  TYR A 124      53.736  13.025  48.175  1.00 19.12           O  
ATOM    944  N   GLY A 125      57.898  18.635  43.559  1.00  6.60           N  
ATOM    945  CA  GLY A 125      58.893  19.570  43.067  1.00  7.30           C  
ATOM    946  C   GLY A 125      58.472  20.323  41.814  1.00  7.76           C  
ATOM    947  O   GLY A 125      57.298  20.322  41.431  1.00 10.31           O  
ATOM    948  N   ASP A 126      59.441  20.970  41.176  1.00  6.14           N  
ATOM    949  CA  ASP A 126      59.198  21.740  39.962  1.00  8.74           C  
ATOM    950  C   ASP A 126      59.457  20.939  38.685  1.00  8.79           C  
ATOM    951  O   ASP A 126      59.716  21.521  37.627  1.00  9.93           O  
ATOM    952  CB  ASP A 126      60.074  23.003  39.954  1.00  8.53           C  
ATOM    953  CG  ASP A 126      61.551  22.702  40.187  1.00  9.74           C  
ATOM    954  OD1 ASP A 126      61.978  21.546  39.986  1.00  9.79           O  
ATOM    955  OD2 ASP A 126      62.296  23.634  40.560  1.00 10.73           O  
ATOM    956  N   ILE A 127      59.379  19.614  38.770  1.00  6.98           N  
ATOM    957  CA  ILE A 127      59.627  18.778  37.599  1.00  8.06           C  
ATOM    958  C   ILE A 127      58.540  18.959  36.551  1.00 10.84           C  
ATOM    959  O   ILE A 127      57.412  19.332  36.867  1.00  9.65           O  
ATOM    960  CB  ILE A 127      59.706  17.283  37.969  1.00  8.72           C  
ATOM    961  CG1 ILE A 127      58.412  16.845  38.662  1.00  8.85           C  
ATOM    962  CG2 ILE A 127      60.909  17.039  38.860  1.00  9.64           C  
ATOM    963  CD1 ILE A 127      58.289  15.345  38.842  1.00  9.10           C  
ATOM    964  N   GLY A 128      58.883  18.691  35.298  1.00 12.00           N  
ATOM    965  CA  GLY A 128      57.902  18.855  34.246  1.00 13.33           C  
ATOM    966  C   GLY A 128      57.791  17.692  33.288  1.00 10.72           C  
ATOM    967  O   GLY A 128      58.768  16.992  33.031  1.00 11.01           O  
ATOM    968  N   PRO A 129      56.586  17.454  32.754  1.00 11.69           N  
ATOM    969  CA  PRO A 129      56.338  16.370  31.806  1.00  9.61           C  
ATOM    970  C   PRO A 129      56.921  16.744  30.450  1.00 11.10           C  
ATOM    971  O   PRO A 129      57.367  17.875  30.240  1.00 10.68           O  
ATOM    972  CB  PRO A 129      54.810  16.298  31.750  1.00 11.95           C  
ATOM    973  CG  PRO A 129      54.376  16.867  33.068  1.00 10.50           C  
ATOM    974  CD  PRO A 129      55.315  18.031  33.224  1.00 11.02           C  
ATOM    975  N   ILE A 130      56.914  15.793  29.529  1.00 11.34           N  
ATOM    976  CA  ILE A 130      57.407  16.051  28.191  1.00 12.25           C  
ATOM    977  C   ILE A 130      56.410  17.013  27.544  1.00 11.33           C  
ATOM    978  O   ILE A 130      55.218  16.981  27.854  1.00 11.22           O  
ATOM    979  CB  ILE A 130      57.447  14.749  27.357  1.00 14.26           C  
ATOM    980  CG1 ILE A 130      58.567  13.829  27.857  1.00 15.57           C  
ATOM    981  CG2 ILE A 130      57.622  15.083  25.885  1.00 13.74           C  
ATOM    982  CD1 ILE A 130      59.966  14.333  27.550  1.00 17.00           C  
ATOM    983  N   GLY A 131      56.901  17.880  26.666  1.00 13.47           N  
ATOM    984  CA  GLY A 131      56.021  18.801  25.966  1.00 11.75           C  
ATOM    985  C   GLY A 131      55.479  19.977  26.755  1.00 13.64           C  
ATOM    986  O   GLY A 131      56.114  20.452  27.700  1.00 13.57           O  
ATOM    987  N   SER A 132      54.296  20.441  26.359  1.00 12.17           N  
ATOM    988  CA  SER A 132      53.656  21.581  27.004  1.00 13.29           C  
ATOM    989  C   SER A 132      52.194  21.316  27.369  1.00 12.17           C  
ATOM    990  O   SER A 132      51.547  20.432  26.809  1.00 13.28           O  
ATOM    991  CB  SER A 132      53.732  22.798  26.085  1.00 13.62           C  
ATOM    992  OG  SER A 132      53.021  22.555  24.885  1.00 14.64           O  
ATOM    993  N   SER A 133      51.683  22.106  28.307  1.00 11.55           N  
ATOM    994  CA  SER A 133      50.311  21.978  28.780  1.00 10.32           C  
ATOM    995  C   SER A 133      49.263  22.275  27.719  1.00 12.57           C  
ATOM    996  O   SER A 133      49.358  23.268  26.993  1.00 12.71           O  
ATOM    997  CB  SER A 133      50.080  22.910  29.974  1.00 11.72           C  
ATOM    998  OG  SER A 133      48.725  22.870  30.390  1.00 11.09           O  
ATOM    999  N   GLN A 134      48.259  21.410  27.648  1.00 11.55           N  
ATOM   1000  CA  GLN A 134      47.163  21.564  26.703  1.00 14.77           C  
ATOM   1001  C   GLN A 134      45.920  21.991  27.478  1.00 14.40           C  
ATOM   1002  O   GLN A 134      44.819  22.035  26.934  1.00 15.44           O  
ATOM   1003  CB  GLN A 134      46.897  20.245  25.973  1.00 14.93           C  
ATOM   1004  CG  GLN A 134      48.122  19.661  25.268  1.00 21.34           C  
ATOM   1005  CD  GLN A 134      48.634  20.536  24.136  1.00 24.22           C  
ATOM   1006  OE1 GLN A 134      47.930  20.778  23.153  1.00 26.43           O  
ATOM   1007  NE2 GLN A 134      49.869  21.012  24.266  1.00 25.67           N  
ATOM   1008  N   GLY A 135      46.108  22.304  28.756  1.00 14.11           N  
ATOM   1009  CA  GLY A 135      44.994  22.735  29.580  1.00 13.00           C  
ATOM   1010  C   GLY A 135      44.392  21.610  30.392  1.00 12.83           C  
ATOM   1011  O   GLY A 135      44.910  20.493  30.393  1.00 12.48           O  
ATOM   1012  N   THR A 136      43.294  21.907  31.081  1.00 11.01           N  
ATOM   1013  CA  THR A 136      42.615  20.924  31.916  1.00 11.35           C  
ATOM   1014  C   THR A 136      41.651  20.046  31.135  1.00 12.68           C  
ATOM   1015  O   THR A 136      40.988  20.510  30.209  1.00 13.51           O  
ATOM   1016  CB  THR A 136      41.818  21.610  33.041  1.00 11.80           C  
ATOM   1017  OG1 THR A 136      42.699  22.423  33.821  1.00 11.82           O  
ATOM   1018  CG2 THR A 136      41.168  20.569  33.948  1.00 12.23           C  
ATOM   1019  N   VAL A 137      41.578  18.776  31.521  1.00 12.78           N  
ATOM   1020  CA  VAL A 137      40.679  17.827  30.882  1.00 13.44           C  
ATOM   1021  C   VAL A 137      40.066  16.939  31.960  1.00 15.00           C  
ATOM   1022  O   VAL A 137      40.642  16.772  33.036  1.00 14.07           O  
ATOM   1023  CB  VAL A 137      41.425  16.939  29.852  1.00 13.67           C  
ATOM   1024  CG1 VAL A 137      42.061  17.815  28.776  1.00 14.56           C  
ATOM   1025  CG2 VAL A 137      42.484  16.094  30.547  1.00 12.74           C  
ATOM   1026  N   ASN A 138      38.888  16.388  31.678  1.00 15.38           N  
ATOM   1027  CA  ASN A 138      38.214  15.513  32.629  1.00 17.30           C  
ATOM   1028  C   ASN A 138      38.197  14.075  32.132  1.00 16.74           C  
ATOM   1029  O   ASN A 138      37.712  13.788  31.033  1.00 18.54           O  
ATOM   1030  CB  ASN A 138      36.777  15.982  32.876  1.00 21.44           C  
ATOM   1031  CG  ASN A 138      35.951  14.948  33.627  1.00 25.89           C  
ATOM   1032  OD1 ASN A 138      36.328  14.508  34.713  1.00 28.26           O  
ATOM   1033  ND2 ASN A 138      34.822  14.551  33.047  1.00 27.63           N  
ATOM   1034  N   VAL A 139      38.742  13.174  32.941  1.00 13.97           N  
ATOM   1035  CA  VAL A 139      38.782  11.762  32.593  1.00 13.15           C  
ATOM   1036  C   VAL A 139      38.466  10.932  33.830  1.00 12.58           C  
ATOM   1037  O   VAL A 139      39.110  11.074  34.870  1.00 12.00           O  
ATOM   1038  CB  VAL A 139      40.170  11.341  32.050  1.00 13.45           C  
ATOM   1039  CG1 VAL A 139      40.126   9.896  31.588  1.00 10.77           C  
ATOM   1040  CG2 VAL A 139      40.576  12.240  30.897  1.00 13.10           C  
ATOM   1041  N   GLY A 140      37.456  10.079  33.710  1.00 12.67           N  
ATOM   1042  CA  GLY A 140      37.063   9.230  34.817  1.00 15.50           C  
ATOM   1043  C   GLY A 140      36.533   9.970  36.031  1.00 16.48           C  
ATOM   1044  O   GLY A 140      36.612   9.459  37.145  1.00 18.23           O  
ATOM   1045  N   GLY A 141      36.005  11.173  35.829  1.00 16.64           N  
ATOM   1046  CA  GLY A 141      35.460  11.934  36.943  1.00 15.67           C  
ATOM   1047  C   GLY A 141      36.485  12.733  37.728  1.00 15.04           C  
ATOM   1048  O   GLY A 141      36.198  13.225  38.824  1.00 13.56           O  
ATOM   1049  N   GLN A 142      37.682  12.862  37.171  1.00 13.78           N  
ATOM   1050  CA  GLN A 142      38.753  13.612  37.817  1.00 13.35           C  
ATOM   1051  C   GLN A 142      39.354  14.577  36.800  1.00 13.50           C  
ATOM   1052  O   GLN A 142      39.379  14.284  35.603  1.00 13.57           O  
ATOM   1053  CB  GLN A 142      39.838  12.657  38.341  1.00 12.66           C  
ATOM   1054  CG  GLN A 142      41.039  13.361  38.973  1.00 11.14           C  
ATOM   1055  CD  GLN A 142      41.934  12.433  39.797  1.00 13.61           C  
ATOM   1056  OE1 GLN A 142      42.975  12.856  40.315  1.00 15.19           O  
ATOM   1057  NE2 GLN A 142      41.533  11.175  39.927  1.00  7.17           N  
ATOM   1058  N   SER A 143      39.820  15.731  37.275  1.00 12.40           N  
ATOM   1059  CA  SER A 143      40.427  16.727  36.397  1.00 12.82           C  
ATOM   1060  C   SER A 143      41.927  16.482  36.273  1.00 12.94           C  
ATOM   1061  O   SER A 143      42.590  16.122  37.247  1.00 13.03           O  
ATOM   1062  CB  SER A 143      40.183  18.140  36.935  1.00 13.45           C  
ATOM   1063  OG  SER A 143      38.800  18.468  36.926  1.00 17.52           O  
ATOM   1064  N   TRP A 144      42.457  16.680  35.071  1.00 11.51           N  
ATOM   1065  CA  TRP A 144      43.878  16.481  34.828  1.00  9.62           C  
ATOM   1066  C   TRP A 144      44.434  17.577  33.940  1.00  8.91           C  
ATOM   1067  O   TRP A 144      43.723  18.135  33.106  1.00 10.00           O  
ATOM   1068  CB  TRP A 144      44.132  15.142  34.131  1.00 10.23           C  
ATOM   1069  CG  TRP A 144      43.419  13.983  34.736  1.00  8.47           C  
ATOM   1070  CD1 TRP A 144      42.099  13.662  34.585  1.00 10.55           C  
ATOM   1071  CD2 TRP A 144      43.980  12.986  35.596  1.00  9.36           C  
ATOM   1072  NE1 TRP A 144      41.803  12.522  35.300  1.00  9.18           N  
ATOM   1073  CE2 TRP A 144      42.940  12.088  35.930  1.00  9.49           C  
ATOM   1074  CE3 TRP A 144      45.262  12.763  36.121  1.00  8.77           C  
ATOM   1075  CZ2 TRP A 144      43.143  10.982  36.765  1.00  9.93           C  
ATOM   1076  CZ3 TRP A 144      45.462  11.664  36.952  1.00  8.11           C  
ATOM   1077  CH2 TRP A 144      44.409  10.788  37.265  1.00  8.13           C  
ATOM   1078  N   THR A 145      45.706  17.897  34.135  1.00  8.80           N  
ATOM   1079  CA  THR A 145      46.358  18.879  33.288  1.00  7.85           C  
ATOM   1080  C   THR A 145      47.036  18.006  32.248  1.00  8.29           C  
ATOM   1081  O   THR A 145      47.917  17.208  32.579  1.00  8.26           O  
ATOM   1082  CB  THR A 145      47.412  19.683  34.046  1.00  9.89           C  
ATOM   1083  OG1 THR A 145      46.763  20.523  35.008  1.00 10.02           O  
ATOM   1084  CG2 THR A 145      48.218  20.538  33.082  1.00 10.79           C  
ATOM   1085  N   LEU A 146      46.617  18.144  30.996  1.00  6.95           N  
ATOM   1086  CA  LEU A 146      47.174  17.329  29.930  1.00  8.18           C  
ATOM   1087  C   LEU A 146      48.376  17.955  29.245  1.00  9.52           C  
ATOM   1088  O   LEU A 146      48.332  19.109  28.825  1.00 11.58           O  
ATOM   1089  CB  LEU A 146      46.097  17.030  28.886  1.00  7.66           C  
ATOM   1090  CG  LEU A 146      46.563  16.225  27.672  1.00  7.90           C  
ATOM   1091  CD1 LEU A 146      47.063  14.862  28.130  1.00  7.43           C  
ATOM   1092  CD2 LEU A 146      45.410  16.070  26.687  1.00  7.84           C  
ATOM   1093  N   TYR A 147      49.449  17.179  29.138  1.00  9.72           N  
ATOM   1094  CA  TYR A 147      50.664  17.630  28.478  1.00 10.59           C  
ATOM   1095  C   TYR A 147      50.852  16.812  27.207  1.00  9.89           C  
ATOM   1096  O   TYR A 147      50.466  15.645  27.147  1.00 10.11           O  
ATOM   1097  CB  TYR A 147      51.884  17.446  29.388  1.00 10.13           C  
ATOM   1098  CG  TYR A 147      52.038  18.512  30.449  1.00 11.86           C  
ATOM   1099  CD1 TYR A 147      51.179  18.563  31.545  1.00 10.75           C  
ATOM   1100  CD2 TYR A 147      53.044  19.474  30.353  1.00 11.42           C  
ATOM   1101  CE1 TYR A 147      51.320  19.544  32.523  1.00 14.20           C  
ATOM   1102  CE2 TYR A 147      53.192  20.465  31.326  1.00 15.20           C  
ATOM   1103  CZ  TYR A 147      52.326  20.491  32.407  1.00 15.62           C  
ATOM   1104  OH  TYR A 147      52.467  21.461  33.374  1.00 20.80           O  
ATOM   1105  N   TYR A 148      51.443  17.432  26.195  1.00 10.74           N  
ATOM   1106  CA  TYR A 148      51.685  16.761  24.924  1.00 10.12           C  
ATOM   1107  C   TYR A 148      52.939  17.300  24.271  1.00 10.86           C  
ATOM   1108  O   TYR A 148      53.237  18.489  24.353  1.00  8.32           O  
ATOM   1109  CB  TYR A 148      50.511  16.965  23.969  1.00 11.64           C  
ATOM   1110  CG  TYR A 148      50.808  16.522  22.552  1.00 14.92           C  
ATOM   1111  CD1 TYR A 148      50.913  15.169  22.227  1.00 13.61           C  
ATOM   1112  CD2 TYR A 148      50.999  17.459  21.535  1.00 14.85           C  
ATOM   1113  CE1 TYR A 148      51.198  14.759  20.922  1.00 13.80           C  
ATOM   1114  CE2 TYR A 148      51.288  17.061  20.231  1.00 15.78           C  
ATOM   1115  CZ  TYR A 148      51.385  15.712  19.931  1.00 15.78           C  
ATOM   1116  OH  TYR A 148      51.679  15.324  18.645  1.00 15.07           O  
ATOM   1117  N   GLY A 149      53.669  16.417  23.610  1.00 11.26           N  
ATOM   1118  CA  GLY A 149      54.879  16.833  22.939  1.00 11.55           C  
ATOM   1119  C   GLY A 149      55.632  15.618  22.452  1.00 12.44           C  
ATOM   1120  O   GLY A 149      55.258  14.489  22.766  1.00 11.73           O  
ATOM   1121  N   TYR A 150      56.685  15.848  21.678  1.00 12.90           N  
ATOM   1122  CA  TYR A 150      57.496  14.757  21.164  1.00 13.93           C  
ATOM   1123  C   TYR A 150      58.733  14.534  22.018  1.00 14.02           C  
ATOM   1124  O   TYR A 150      59.275  15.465  22.606  1.00 11.88           O  
ATOM   1125  CB  TYR A 150      57.975  15.048  19.739  1.00 15.74           C  
ATOM   1126  CG  TYR A 150      56.922  14.919  18.666  1.00 16.33           C  
ATOM   1127  CD1 TYR A 150      55.936  15.890  18.504  1.00 17.63           C  
ATOM   1128  CD2 TYR A 150      56.912  13.818  17.811  1.00 15.63           C  
ATOM   1129  CE1 TYR A 150      54.964  15.769  17.512  1.00 18.55           C  
ATOM   1130  CE2 TYR A 150      55.947  13.686  16.820  1.00 18.80           C  
ATOM   1131  CZ  TYR A 150      54.975  14.666  16.675  1.00 20.72           C  
ATOM   1132  OH  TYR A 150      54.021  14.537  15.688  1.00 22.15           O  
ATOM   1133  N   ASN A 151      59.152  13.278  22.086  1.00 13.53           N  
ATOM   1134  CA  ASN A 151      60.372  12.884  22.774  1.00 13.92           C  
ATOM   1135  C   ASN A 151      60.998  12.072  21.652  1.00 13.24           C  
ATOM   1136  O   ASN A 151      60.992  10.846  21.675  1.00 14.70           O  
ATOM   1137  CB  ASN A 151      60.089  11.993  23.983  1.00 13.88           C  
ATOM   1138  CG  ASN A 151      61.350  11.668  24.772  1.00 15.79           C  
ATOM   1139  OD1 ASN A 151      61.298  11.010  25.811  1.00 17.98           O  
ATOM   1140  ND2 ASN A 151      62.493  12.135  24.279  1.00 13.98           N  
ATOM   1141  N   GLY A 152      61.503  12.777  20.647  1.00 12.99           N  
ATOM   1142  CA  GLY A 152      62.073  12.110  19.492  1.00 11.86           C  
ATOM   1143  C   GLY A 152      60.915  11.855  18.546  1.00 11.51           C  
ATOM   1144  O   GLY A 152      60.041  12.709  18.390  1.00 11.39           O  
ATOM   1145  N   ALA A 153      60.880  10.687  17.919  1.00 10.36           N  
ATOM   1146  CA  ALA A 153      59.786  10.375  17.008  1.00 14.14           C  
ATOM   1147  C   ALA A 153      58.508  10.037  17.788  1.00 13.54           C  
ATOM   1148  O   ALA A 153      57.397  10.199  17.285  1.00 12.03           O  
ATOM   1149  CB  ALA A 153      60.180   9.211  16.110  1.00 14.79           C  
ATOM   1150  N   MET A 154      58.681   9.578  19.024  1.00 12.85           N  
ATOM   1151  CA  MET A 154      57.561   9.200  19.885  1.00 11.93           C  
ATOM   1152  C   MET A 154      56.751  10.389  20.413  1.00 12.45           C  
ATOM   1153  O   MET A 154      57.313  11.407  20.823  1.00 12.81           O  
ATOM   1154  CB  MET A 154      58.096   8.381  21.067  1.00 11.28           C  
ATOM   1155  CG  MET A 154      57.047   7.794  21.997  1.00  9.13           C  
ATOM   1156  SD  MET A 154      57.815   6.641  23.174  1.00 11.20           S  
ATOM   1157  CE  MET A 154      58.611   7.806  24.325  1.00 10.10           C  
ATOM   1158  N   GLN A 155      55.428  10.249  20.400  1.00 10.40           N  
ATOM   1159  CA  GLN A 155      54.528  11.284  20.910  1.00 10.06           C  
ATOM   1160  C   GLN A 155      54.130  10.905  22.333  1.00  9.43           C  
ATOM   1161  O   GLN A 155      53.718   9.772  22.592  1.00  9.22           O  
ATOM   1162  CB  GLN A 155      53.280  11.393  20.029  1.00  9.58           C  
ATOM   1163  CG  GLN A 155      53.528  12.096  18.703  1.00 11.94           C  
ATOM   1164  CD  GLN A 155      52.334  12.021  17.773  1.00 13.52           C  
ATOM   1165  OE1 GLN A 155      52.249  11.135  16.920  1.00 18.33           O  
ATOM   1166  NE2 GLN A 155      51.398  12.939  17.943  1.00 12.44           N  
ATOM   1167  N   VAL A 156      54.253  11.856  23.255  1.00  9.00           N  
ATOM   1168  CA  VAL A 156      53.937  11.594  24.653  1.00  7.52           C  
ATOM   1169  C   VAL A 156      52.786  12.431  25.204  1.00  7.58           C  
ATOM   1170  O   VAL A 156      52.815  13.658  25.128  1.00  7.99           O  
ATOM   1171  CB  VAL A 156      55.172  11.845  25.550  1.00  8.48           C  
ATOM   1172  CG1 VAL A 156      54.862  11.450  26.999  1.00  6.63           C  
ATOM   1173  CG2 VAL A 156      56.368  11.062  25.025  1.00  9.86           C  
ATOM   1174  N   TYR A 157      51.777  11.753  25.749  1.00  7.40           N  
ATOM   1175  CA  TYR A 157      50.630  12.411  26.376  1.00  6.72           C  
ATOM   1176  C   TYR A 157      50.703  12.136  27.880  1.00  9.24           C  
ATOM   1177  O   TYR A 157      50.708  10.976  28.305  1.00  9.02           O  
ATOM   1178  CB  TYR A 157      49.299  11.859  25.849  1.00  6.51           C  
ATOM   1179  CG  TYR A 157      48.905  12.367  24.481  1.00  7.52           C  
ATOM   1180  CD1 TYR A 157      49.128  11.600  23.338  1.00 10.49           C  
ATOM   1181  CD2 TYR A 157      48.321  13.625  24.328  1.00  8.62           C  
ATOM   1182  CE1 TYR A 157      48.775  12.078  22.064  1.00 10.66           C  
ATOM   1183  CE2 TYR A 157      47.967  14.110  23.066  1.00 10.44           C  
ATOM   1184  CZ  TYR A 157      48.198  13.334  21.941  1.00 11.14           C  
ATOM   1185  OH  TYR A 157      47.861  13.824  20.694  1.00 13.19           O  
ATOM   1186  N   SER A 158      50.759  13.191  28.687  1.00  8.55           N  
ATOM   1187  CA  SER A 158      50.829  13.010  30.129  1.00  6.88           C  
ATOM   1188  C   SER A 158      49.668  13.685  30.856  1.00  7.53           C  
ATOM   1189  O   SER A 158      49.545  14.914  30.846  1.00  9.18           O  
ATOM   1190  CB  SER A 158      52.162  13.554  30.667  1.00  8.20           C  
ATOM   1191  OG  SER A 158      53.271  12.915  30.050  1.00  7.93           O  
ATOM   1192  N   PHE A 159      48.812  12.875  31.473  1.00  6.98           N  
ATOM   1193  CA  PHE A 159      47.680  13.388  32.239  1.00  6.94           C  
ATOM   1194  C   PHE A 159      48.180  13.544  33.672  1.00  6.15           C  
ATOM   1195  O   PHE A 159      48.407  12.558  34.368  1.00  6.92           O  
ATOM   1196  CB  PHE A 159      46.500  12.412  32.199  1.00  5.25           C  
ATOM   1197  CG  PHE A 159      45.858  12.294  30.847  1.00  5.71           C  
ATOM   1198  CD1 PHE A 159      46.472  11.567  29.827  1.00  6.21           C  
ATOM   1199  CD2 PHE A 159      44.652  12.938  30.579  1.00  6.20           C  
ATOM   1200  CE1 PHE A 159      45.896  11.483  28.561  1.00  8.24           C  
ATOM   1201  CE2 PHE A 159      44.066  12.862  29.314  1.00  6.62           C  
ATOM   1202  CZ  PHE A 159      44.690  12.132  28.302  1.00  8.26           C  
ATOM   1203  N   VAL A 160      48.350  14.793  34.099  1.00  6.42           N  
ATOM   1204  CA  VAL A 160      48.860  15.105  35.430  1.00  5.17           C  
ATOM   1205  C   VAL A 160      47.766  15.510  36.418  1.00  6.37           C  
ATOM   1206  O   VAL A 160      47.074  16.509  36.217  1.00  7.54           O  
ATOM   1207  CB  VAL A 160      49.905  16.243  35.344  1.00  4.25           C  
ATOM   1208  CG1 VAL A 160      50.460  16.559  36.715  1.00  6.20           C  
ATOM   1209  CG2 VAL A 160      51.021  15.844  34.400  1.00  6.01           C  
ATOM   1210  N   ALA A 161      47.623  14.730  37.487  1.00  5.49           N  
ATOM   1211  CA  ALA A 161      46.619  15.002  38.508  1.00  6.43           C  
ATOM   1212  C   ALA A 161      46.875  16.384  39.106  1.00  6.40           C  
ATOM   1213  O   ALA A 161      48.025  16.800  39.267  1.00  5.14           O  
ATOM   1214  CB  ALA A 161      46.672  13.928  39.601  1.00  4.42           C  
ATOM   1215  N   GLN A 162      45.799  17.089  39.438  1.00  8.02           N  
ATOM   1216  CA  GLN A 162      45.918  18.431  39.991  1.00  9.87           C  
ATOM   1217  C   GLN A 162      46.065  18.449  41.511  1.00 10.34           C  
ATOM   1218  O   GLN A 162      46.181  19.505  42.128  1.00 10.69           O  
ATOM   1219  CB  GLN A 162      44.742  19.279  39.490  1.00 10.75           C  
ATOM   1220  CG  GLN A 162      44.823  19.437  37.961  1.00 12.18           C  
ATOM   1221  CD  GLN A 162      43.662  20.184  37.321  1.00 16.43           C  
ATOM   1222  OE1 GLN A 162      43.685  20.456  36.117  1.00 16.37           O  
ATOM   1223  NE2 GLN A 162      42.647  20.513  38.107  1.00 12.04           N  
ATOM   1224  N   THR A 163      46.086  17.253  42.090  1.00  8.68           N  
ATOM   1225  CA  THR A 163      46.279  17.045  43.522  1.00  9.88           C  
ATOM   1226  C   THR A 163      46.861  15.638  43.606  1.00  9.45           C  
ATOM   1227  O   THR A 163      46.445  14.766  42.843  1.00  9.71           O  
ATOM   1228  CB  THR A 163      44.951  17.027  44.313  1.00 10.57           C  
ATOM   1229  OG1 THR A 163      44.149  18.157  43.953  1.00 16.33           O  
ATOM   1230  CG2 THR A 163      45.238  17.072  45.807  1.00 11.65           C  
ATOM   1231  N   ASN A 164      47.814  15.403  44.505  1.00  7.65           N  
ATOM   1232  CA  ASN A 164      48.379  14.059  44.628  1.00  9.80           C  
ATOM   1233  C   ASN A 164      47.242  13.092  44.943  1.00  9.93           C  
ATOM   1234  O   ASN A 164      46.507  13.274  45.915  1.00 10.25           O  
ATOM   1235  CB  ASN A 164      49.427  14.000  45.740  1.00  9.15           C  
ATOM   1236  CG  ASN A 164      50.652  14.840  45.429  1.00 11.09           C  
ATOM   1237  OD1 ASN A 164      51.385  14.565  44.475  1.00  8.34           O  
ATOM   1238  ND2 ASN A 164      50.852  15.873  46.241  1.00  8.95           N  
ATOM   1239  N   THR A 165      47.094  12.071  44.106  1.00  9.60           N  
ATOM   1240  CA  THR A 165      46.038  11.081  44.280  1.00  8.72           C  
ATOM   1241  C   THR A 165      46.681   9.786  44.786  1.00 10.33           C  
ATOM   1242  O   THR A 165      47.155   8.958  43.999  1.00  8.71           O  
ATOM   1243  CB  THR A 165      45.302  10.868  42.936  1.00 10.52           C  
ATOM   1244  OG1 THR A 165      44.905  12.147  42.413  1.00  8.17           O  
ATOM   1245  CG2 THR A 165      44.065  10.010  43.123  1.00  8.40           C  
ATOM   1246  N   THR A 166      46.683   9.635  46.112  1.00  9.79           N  
ATOM   1247  CA  THR A 166      47.294   8.503  46.808  1.00 10.55           C  
ATOM   1248  C   THR A 166      46.488   7.209  46.856  1.00 11.76           C  
ATOM   1249  O   THR A 166      47.037   6.139  47.119  1.00 10.91           O  
ATOM   1250  CB  THR A 166      47.658   8.904  48.245  1.00 10.38           C  
ATOM   1251  OG1 THR A 166      46.472   9.298  48.945  1.00 13.59           O  
ATOM   1252  CG2 THR A 166      48.637  10.074  48.228  1.00  8.90           C  
ATOM   1253  N   ASN A 167      45.185   7.311  46.627  1.00 12.23           N  
ATOM   1254  CA  ASN A 167      44.315   6.141  46.605  1.00 12.11           C  
ATOM   1255  C   ASN A 167      43.477   6.324  45.356  1.00 11.50           C  
ATOM   1256  O   ASN A 167      42.506   7.076  45.343  1.00 13.84           O  
ATOM   1257  CB  ASN A 167      43.454   6.086  47.868  1.00 14.20           C  
ATOM   1258  CG  ASN A 167      44.277   5.782  49.114  1.00 18.98           C  
ATOM   1259  OD1 ASN A 167      45.123   6.578  49.523  1.00 25.30           O  
ATOM   1260  ND2 ASN A 167      44.043   4.620  49.712  1.00 22.34           N  
ATOM   1261  N   TYR A 168      43.877   5.623  44.304  1.00 10.84           N  
ATOM   1262  CA  TYR A 168      43.245   5.735  43.001  1.00 11.78           C  
ATOM   1263  C   TYR A 168      42.551   4.466  42.521  1.00 12.35           C  
ATOM   1264  O   TYR A 168      42.979   3.349  42.816  1.00 11.71           O  
ATOM   1265  CB  TYR A 168      44.318   6.148  41.985  1.00 12.01           C  
ATOM   1266  CG  TYR A 168      43.845   6.346  40.564  1.00 12.76           C  
ATOM   1267  CD1 TYR A 168      43.088   7.459  40.208  1.00 13.45           C  
ATOM   1268  CD2 TYR A 168      44.170   5.423  39.569  1.00 13.74           C  
ATOM   1269  CE1 TYR A 168      42.665   7.655  38.897  1.00 13.80           C  
ATOM   1270  CE2 TYR A 168      43.751   5.607  38.251  1.00 15.39           C  
ATOM   1271  CZ  TYR A 168      43.000   6.727  37.924  1.00 15.71           C  
ATOM   1272  OH  TYR A 168      42.586   6.924  36.626  1.00 16.19           O  
ATOM   1273  N   SER A 169      41.472   4.669  41.777  1.00 11.60           N  
ATOM   1274  CA  SER A 169      40.702   3.591  41.190  1.00 12.59           C  
ATOM   1275  C   SER A 169      40.196   4.129  39.861  1.00 12.20           C  
ATOM   1276  O   SER A 169      39.446   5.103  39.832  1.00 12.36           O  
ATOM   1277  CB  SER A 169      39.518   3.223  42.079  1.00 15.53           C  
ATOM   1278  OG  SER A 169      38.782   2.158  41.498  1.00 18.93           O  
ATOM   1279  N   GLY A 170      40.617   3.514  38.762  1.00 12.42           N  
ATOM   1280  CA  GLY A 170      40.174   3.988  37.463  1.00 13.35           C  
ATOM   1281  C   GLY A 170      40.235   2.963  36.351  1.00 14.88           C  
ATOM   1282  O   GLY A 170      40.465   1.773  36.584  1.00 15.76           O  
ATOM   1283  N   ASP A 171      40.030   3.442  35.129  1.00 14.67           N  
ATOM   1284  CA  ASP A 171      40.045   2.608  33.931  1.00 13.49           C  
ATOM   1285  C   ASP A 171      40.906   3.337  32.901  1.00 12.14           C  
ATOM   1286  O   ASP A 171      40.487   4.354  32.349  1.00 11.46           O  
ATOM   1287  CB  ASP A 171      38.616   2.454  33.400  1.00 15.25           C  
ATOM   1288  CG  ASP A 171      38.515   1.485  32.235  1.00 16.34           C  
ATOM   1289  OD1 ASP A 171      39.548   1.191  31.594  1.00 17.47           O  
ATOM   1290  OD2 ASP A 171      37.386   1.026  31.956  1.00 18.29           O  
ATOM   1291  N   VAL A 172      42.109   2.828  32.650  1.00 10.75           N  
ATOM   1292  CA  VAL A 172      43.006   3.470  31.695  1.00 11.39           C  
ATOM   1293  C   VAL A 172      42.354   3.626  30.324  1.00 11.83           C  
ATOM   1294  O   VAL A 172      42.762   4.465  29.521  1.00  9.84           O  
ATOM   1295  CB  VAL A 172      44.341   2.690  31.573  1.00 11.00           C  
ATOM   1296  CG1 VAL A 172      45.165   3.217  30.409  1.00 14.58           C  
ATOM   1297  CG2 VAL A 172      45.137   2.848  32.859  1.00 13.28           C  
ATOM   1298  N   LYS A 173      41.325   2.829  30.060  1.00 12.22           N  
ATOM   1299  CA  LYS A 173      40.635   2.924  28.783  1.00 12.91           C  
ATOM   1300  C   LYS A 173      40.030   4.321  28.620  1.00 12.34           C  
ATOM   1301  O   LYS A 173      39.927   4.843  27.513  1.00  9.64           O  
ATOM   1302  CB  LYS A 173      39.537   1.867  28.698  1.00 17.00           C  
ATOM   1303  CG  LYS A 173      38.998   1.692  27.308  1.00 21.85           C  
ATOM   1304  CD  LYS A 173      40.112   1.254  26.368  1.00 22.86           C  
ATOM   1305  CE  LYS A 173      39.657   1.327  24.934  1.00 23.49           C  
ATOM   1306  NZ  LYS A 173      38.441   0.510  24.713  1.00 23.73           N  
ATOM   1307  N   ASN A 174      39.631   4.932  29.730  1.00 11.96           N  
ATOM   1308  CA  ASN A 174      39.056   6.268  29.669  1.00 11.67           C  
ATOM   1309  C   ASN A 174      40.033   7.266  29.059  1.00 11.60           C  
ATOM   1310  O   ASN A 174      39.637   8.140  28.289  1.00 12.42           O  
ATOM   1311  CB  ASN A 174      38.643   6.744  31.066  1.00 12.54           C  
ATOM   1312  CG  ASN A 174      37.469   5.966  31.618  1.00 15.34           C  
ATOM   1313  OD1 ASN A 174      36.520   5.656  30.892  1.00 17.38           O  
ATOM   1314  ND2 ASN A 174      37.514   5.659  32.907  1.00 16.31           N  
ATOM   1315  N   PHE A 175      41.310   7.139  29.403  1.00  9.90           N  
ATOM   1316  CA  PHE A 175      42.314   8.051  28.876  1.00 11.21           C  
ATOM   1317  C   PHE A 175      42.506   7.853  27.373  1.00 11.22           C  
ATOM   1318  O   PHE A 175      42.557   8.826  26.617  1.00  9.75           O  
ATOM   1319  CB  PHE A 175      43.639   7.877  29.632  1.00  9.99           C  
ATOM   1320  CG  PHE A 175      43.547   8.232  31.097  1.00 10.30           C  
ATOM   1321  CD1 PHE A 175      42.989   7.341  32.009  1.00 12.53           C  
ATOM   1322  CD2 PHE A 175      43.962   9.480  31.551  1.00 11.72           C  
ATOM   1323  CE1 PHE A 175      42.839   7.688  33.352  1.00 10.37           C  
ATOM   1324  CE2 PHE A 175      43.818   9.838  32.894  1.00  9.56           C  
ATOM   1325  CZ  PHE A 175      43.254   8.942  33.794  1.00 11.07           C  
ATOM   1326  N   PHE A 176      42.610   6.603  26.935  1.00 10.80           N  
ATOM   1327  CA  PHE A 176      42.767   6.339  25.508  1.00 12.18           C  
ATOM   1328  C   PHE A 176      41.540   6.858  24.765  1.00 11.75           C  
ATOM   1329  O   PHE A 176      41.664   7.462  23.701  1.00 10.70           O  
ATOM   1330  CB  PHE A 176      42.939   4.840  25.238  1.00 11.23           C  
ATOM   1331  CG  PHE A 176      44.301   4.302  25.603  1.00 12.99           C  
ATOM   1332  CD1 PHE A 176      44.448   3.384  26.639  1.00 11.81           C  
ATOM   1333  CD2 PHE A 176      45.431   4.696  24.893  1.00 10.41           C  
ATOM   1334  CE1 PHE A 176      45.706   2.861  26.962  1.00 13.59           C  
ATOM   1335  CE2 PHE A 176      46.693   4.182  25.205  1.00 12.30           C  
ATOM   1336  CZ  PHE A 176      46.831   3.261  26.243  1.00 12.11           C  
ATOM   1337  N   ASN A 177      40.355   6.627  25.326  1.00 12.15           N  
ATOM   1338  CA  ASN A 177      39.128   7.096  24.692  1.00 13.34           C  
ATOM   1339  C   ASN A 177      39.163   8.614  24.531  1.00 13.04           C  
ATOM   1340  O   ASN A 177      38.695   9.148  23.524  1.00 13.61           O  
ATOM   1341  CB  ASN A 177      37.895   6.691  25.508  1.00 13.26           C  
ATOM   1342  CG  ASN A 177      37.565   5.212  25.387  1.00 14.41           C  
ATOM   1343  OD1 ASN A 177      38.070   4.516  24.504  1.00 15.25           O  
ATOM   1344  ND2 ASN A 177      36.698   4.729  26.267  1.00 15.53           N  
ATOM   1345  N   TYR A 178      39.723   9.313  25.515  1.00 10.56           N  
ATOM   1346  CA  TYR A 178      39.809  10.764  25.425  1.00 10.58           C  
ATOM   1347  C   TYR A 178      40.686  11.163  24.240  1.00  9.57           C  
ATOM   1348  O   TYR A 178      40.341  12.059  23.471  1.00  9.24           O  
ATOM   1349  CB  TYR A 178      40.404  11.369  26.705  1.00 11.12           C  
ATOM   1350  CG  TYR A 178      40.577  12.867  26.597  1.00 13.61           C  
ATOM   1351  CD1 TYR A 178      39.508  13.731  26.844  1.00 15.64           C  
ATOM   1352  CD2 TYR A 178      41.775  13.416  26.141  1.00 14.34           C  
ATOM   1353  CE1 TYR A 178      39.625  15.099  26.631  1.00 17.38           C  
ATOM   1354  CE2 TYR A 178      41.902  14.786  25.921  1.00 17.26           C  
ATOM   1355  CZ  TYR A 178      40.821  15.619  26.166  1.00 18.17           C  
ATOM   1356  OH  TYR A 178      40.926  16.967  25.925  1.00 21.12           O  
ATOM   1357  N   LEU A 179      41.827  10.497  24.098  1.00  9.32           N  
ATOM   1358  CA  LEU A 179      42.752  10.803  23.013  1.00  8.30           C  
ATOM   1359  C   LEU A 179      42.142  10.451  21.666  1.00  9.88           C  
ATOM   1360  O   LEU A 179      42.295  11.185  20.689  1.00  9.59           O  
ATOM   1361  CB  LEU A 179      44.058  10.027  23.200  1.00  7.29           C  
ATOM   1362  CG  LEU A 179      44.843  10.328  24.480  1.00  6.23           C  
ATOM   1363  CD1 LEU A 179      46.065   9.423  24.543  1.00  8.25           C  
ATOM   1364  CD2 LEU A 179      45.260  11.796  24.499  1.00  9.26           C  
ATOM   1365  N   ARG A 180      41.453   9.318  21.618  1.00  9.91           N  
ATOM   1366  CA  ARG A 180      40.822   8.876  20.384  1.00 11.86           C  
ATOM   1367  C   ARG A 180      39.788   9.896  19.916  1.00 13.29           C  
ATOM   1368  O   ARG A 180      39.763  10.289  18.748  1.00 13.14           O  
ATOM   1369  CB  ARG A 180      40.137   7.518  20.602  1.00 13.36           C  
ATOM   1370  CG  ARG A 180      39.302   7.041  19.420  1.00 15.80           C  
ATOM   1371  CD  ARG A 180      37.866   6.802  19.844  1.00 18.93           C  
ATOM   1372  NE  ARG A 180      37.651   5.457  20.360  1.00 21.15           N  
ATOM   1373  CZ  ARG A 180      36.755   5.138  21.290  1.00 18.20           C  
ATOM   1374  NH1 ARG A 180      35.979   6.068  21.835  1.00 19.10           N  
ATOM   1375  NH2 ARG A 180      36.619   3.874  21.657  1.00 18.12           N  
ATOM   1376  N   ASP A 181      38.955  10.342  20.849  1.00 12.83           N  
ATOM   1377  CA  ASP A 181      37.880  11.276  20.541  1.00 15.02           C  
ATOM   1378  C   ASP A 181      38.217  12.761  20.534  1.00 15.58           C  
ATOM   1379  O   ASP A 181      37.406  13.567  20.089  1.00 16.26           O  
ATOM   1380  CB  ASP A 181      36.725  11.026  21.508  1.00 16.09           C  
ATOM   1381  CG  ASP A 181      36.189   9.616  21.411  1.00 17.27           C  
ATOM   1382  OD1 ASP A 181      35.605   9.130  22.398  1.00 19.58           O  
ATOM   1383  OD2 ASP A 181      36.346   8.996  20.337  1.00 17.77           O  
ATOM   1384  N   ASN A 182      39.401  13.135  21.006  1.00 15.49           N  
ATOM   1385  CA  ASN A 182      39.757  14.552  21.045  1.00 15.45           C  
ATOM   1386  C   ASN A 182      41.101  14.913  20.424  1.00 15.59           C  
ATOM   1387  O   ASN A 182      41.349  16.079  20.112  1.00 15.69           O  
ATOM   1388  CB  ASN A 182      39.739  15.041  22.495  1.00 16.96           C  
ATOM   1389  CG  ASN A 182      38.365  14.954  23.118  1.00 17.47           C  
ATOM   1390  OD1 ASN A 182      37.498  15.777  22.842  1.00 19.99           O  
ATOM   1391  ND2 ASN A 182      38.155  13.943  23.957  1.00 16.60           N  
ATOM   1392  N   LYS A 183      41.965  13.923  20.240  1.00 16.09           N  
ATOM   1393  CA  LYS A 183      43.292  14.175  19.689  1.00 16.18           C  
ATOM   1394  C   LYS A 183      43.601  13.391  18.421  1.00 16.74           C  
ATOM   1395  O   LYS A 183      44.739  13.389  17.952  1.00 16.05           O  
ATOM   1396  CB  LYS A 183      44.353  13.864  20.750  1.00 17.07           C  
ATOM   1397  CG  LYS A 183      45.015  15.089  21.364  1.00 22.41           C  
ATOM   1398  CD  LYS A 183      44.016  16.005  22.044  1.00 22.26           C  
ATOM   1399  CE  LYS A 183      44.704  17.257  22.551  1.00 25.24           C  
ATOM   1400  NZ  LYS A 183      43.744  18.223  23.149  1.00 24.96           N  
ATOM   1401  N   GLY A 184      42.593  12.725  17.870  1.00 15.97           N  
ATOM   1402  CA  GLY A 184      42.807  11.956  16.659  1.00 16.41           C  
ATOM   1403  C   GLY A 184      43.694  10.741  16.861  1.00 14.94           C  
ATOM   1404  O   GLY A 184      44.273  10.226  15.907  1.00 14.95           O  
ATOM   1405  N   TYR A 185      43.803  10.275  18.100  1.00 13.83           N  
ATOM   1406  CA  TYR A 185      44.620   9.101  18.397  1.00 13.28           C  
ATOM   1407  C   TYR A 185      43.986   7.879  17.731  1.00 13.19           C  
ATOM   1408  O   TYR A 185      42.794   7.617  17.908  1.00 13.02           O  
ATOM   1409  CB  TYR A 185      44.695   8.895  19.908  1.00 11.52           C  
ATOM   1410  CG  TYR A 185      45.423   7.646  20.337  1.00 10.73           C  
ATOM   1411  CD1 TYR A 185      46.818   7.588  20.349  1.00 11.24           C  
ATOM   1412  CD2 TYR A 185      44.715   6.522  20.747  1.00 10.71           C  
ATOM   1413  CE1 TYR A 185      47.486   6.436  20.768  1.00 10.60           C  
ATOM   1414  CE2 TYR A 185      45.368   5.369  21.165  1.00  9.69           C  
ATOM   1415  CZ  TYR A 185      46.749   5.332  21.177  1.00 10.21           C  
ATOM   1416  OH  TYR A 185      47.381   4.193  21.627  1.00  9.31           O  
ATOM   1417  N   ASN A 186      44.782   7.136  16.968  1.00 13.81           N  
ATOM   1418  CA  ASN A 186      44.284   5.956  16.269  1.00 11.10           C  
ATOM   1419  C   ASN A 186      44.148   4.732  17.165  1.00 12.25           C  
ATOM   1420  O   ASN A 186      44.911   3.771  17.049  1.00 12.01           O  
ATOM   1421  CB  ASN A 186      45.189   5.627  15.075  1.00 13.42           C  
ATOM   1422  CG  ASN A 186      44.665   4.460  14.255  1.00 15.20           C  
ATOM   1423  OD1 ASN A 186      43.455   4.295  14.100  1.00 15.83           O  
ATOM   1424  ND2 ASN A 186      45.573   3.651  13.718  1.00 16.27           N  
ATOM   1425  N   ALA A 187      43.159   4.771  18.052  1.00 12.03           N  
ATOM   1426  CA  ALA A 187      42.900   3.669  18.972  1.00 12.09           C  
ATOM   1427  C   ALA A 187      42.633   2.358  18.232  1.00 12.71           C  
ATOM   1428  O   ALA A 187      42.932   1.279  18.742  1.00 13.72           O  
ATOM   1429  CB  ALA A 187      41.710   4.008  19.862  1.00 12.62           C  
ATOM   1430  N   ALA A 188      42.064   2.446  17.036  1.00 12.97           N  
ATOM   1431  CA  ALA A 188      41.764   1.245  16.261  1.00 13.08           C  
ATOM   1432  C   ALA A 188      43.020   0.521  15.782  1.00 13.59           C  
ATOM   1433  O   ALA A 188      42.996  -0.691  15.567  1.00 12.69           O  
ATOM   1434  CB  ALA A 188      40.887   1.600  15.067  1.00 13.77           C  
ATOM   1435  N   GLY A 189      44.118   1.254  15.619  1.00 14.15           N  
ATOM   1436  CA  GLY A 189      45.340   0.625  15.140  1.00 14.26           C  
ATOM   1437  C   GLY A 189      46.493   0.504  16.122  1.00 14.73           C  
ATOM   1438  O   GLY A 189      47.500  -0.137  15.818  1.00 17.22           O  
ATOM   1439  N   GLN A 190      46.359   1.104  17.297  1.00 12.25           N  
ATOM   1440  CA  GLN A 190      47.424   1.055  18.296  1.00 11.55           C  
ATOM   1441  C   GLN A 190      47.274  -0.090  19.298  1.00 10.50           C  
ATOM   1442  O   GLN A 190      46.205  -0.278  19.880  1.00 10.89           O  
ATOM   1443  CB  GLN A 190      47.479   2.386  19.050  1.00 11.77           C  
ATOM   1444  CG  GLN A 190      47.919   3.579  18.205  1.00  9.40           C  
ATOM   1445  CD  GLN A 190      49.404   3.559  17.909  1.00 12.62           C  
ATOM   1446  OE1 GLN A 190      50.224   3.367  18.811  1.00 10.53           O  
ATOM   1447  NE2 GLN A 190      49.763   3.765  16.645  1.00 11.79           N  
ATOM   1448  N   TYR A 191      48.352  -0.847  19.497  1.00 10.00           N  
ATOM   1449  CA  TYR A 191      48.359  -1.963  20.441  1.00 11.51           C  
ATOM   1450  C   TYR A 191      48.971  -1.535  21.769  1.00 11.37           C  
ATOM   1451  O   TYR A 191      49.935  -0.775  21.788  1.00 10.14           O  
ATOM   1452  CB  TYR A 191      49.177  -3.134  19.897  1.00 12.68           C  
ATOM   1453  CG  TYR A 191      48.538  -3.854  18.737  1.00 13.56           C  
ATOM   1454  CD1 TYR A 191      48.585  -3.327  17.446  1.00 14.08           C  
ATOM   1455  CD2 TYR A 191      47.873  -5.063  18.934  1.00 15.94           C  
ATOM   1456  CE1 TYR A 191      47.982  -3.992  16.378  1.00 15.00           C  
ATOM   1457  CE2 TYR A 191      47.268  -5.734  17.877  1.00 14.87           C  
ATOM   1458  CZ  TYR A 191      47.327  -5.193  16.604  1.00 14.85           C  
ATOM   1459  OH  TYR A 191      46.728  -5.860  15.565  1.00 14.87           O  
ATOM   1460  N   VAL A 192      48.418  -2.032  22.872  1.00 11.76           N  
ATOM   1461  CA  VAL A 192      48.941  -1.700  24.198  1.00 12.16           C  
ATOM   1462  C   VAL A 192      50.143  -2.600  24.479  1.00 13.16           C  
ATOM   1463  O   VAL A 192      49.996  -3.801  24.729  1.00 12.28           O  
ATOM   1464  CB  VAL A 192      47.873  -1.901  25.292  1.00 10.91           C  
ATOM   1465  CG1 VAL A 192      48.455  -1.568  26.664  1.00 11.39           C  
ATOM   1466  CG2 VAL A 192      46.675  -1.018  25.003  1.00 11.70           C  
ATOM   1467  N   LEU A 193      51.331  -2.006  24.434  1.00 12.27           N  
ATOM   1468  CA  LEU A 193      52.573  -2.742  24.643  1.00 11.85           C  
ATOM   1469  C   LEU A 193      52.941  -2.966  26.111  1.00 12.77           C  
ATOM   1470  O   LEU A 193      53.559  -3.976  26.453  1.00 10.37           O  
ATOM   1471  CB  LEU A 193      53.716  -2.024  23.914  1.00 10.49           C  
ATOM   1472  CG  LEU A 193      53.464  -1.683  22.439  1.00 11.12           C  
ATOM   1473  CD1 LEU A 193      54.655  -0.937  21.874  1.00  7.79           C  
ATOM   1474  CD2 LEU A 193      53.218  -2.955  21.639  1.00 10.27           C  
ATOM   1475  N   SER A 194      52.561  -2.031  26.979  1.00 12.94           N  
ATOM   1476  CA  SER A 194      52.863  -2.163  28.397  1.00 11.93           C  
ATOM   1477  C   SER A 194      51.819  -1.469  29.267  1.00 11.94           C  
ATOM   1478  O   SER A 194      51.043  -0.641  28.794  1.00 11.27           O  
ATOM   1479  CB  SER A 194      54.245  -1.582  28.703  1.00 12.73           C  
ATOM   1480  OG  SER A 194      54.244  -0.171  28.566  1.00 14.94           O  
ATOM   1481  N   TYR A 195      51.811  -1.816  30.547  1.00  9.67           N  
ATOM   1482  CA  TYR A 195      50.873  -1.245  31.502  1.00  9.54           C  
ATOM   1483  C   TYR A 195      51.668  -1.221  32.800  1.00 10.27           C  
ATOM   1484  O   TYR A 195      51.740  -2.220  33.517  1.00  9.00           O  
ATOM   1485  CB  TYR A 195      49.644  -2.150  31.604  1.00  9.32           C  
ATOM   1486  CG  TYR A 195      48.433  -1.527  32.263  1.00 11.30           C  
ATOM   1487  CD1 TYR A 195      47.176  -2.126  32.145  1.00 10.84           C  
ATOM   1488  CD2 TYR A 195      48.535  -0.350  33.010  1.00 10.48           C  
ATOM   1489  CE1 TYR A 195      46.055  -1.576  32.751  1.00 10.86           C  
ATOM   1490  CE2 TYR A 195      47.409   0.212  33.625  1.00 10.35           C  
ATOM   1491  CZ  TYR A 195      46.177  -0.410  33.488  1.00  9.44           C  
ATOM   1492  OH  TYR A 195      45.059   0.127  34.082  1.00  9.77           O  
ATOM   1493  N   GLN A 196      52.264  -0.067  33.087  1.00  9.37           N  
ATOM   1494  CA  GLN A 196      53.137   0.086  34.244  1.00  9.55           C  
ATOM   1495  C   GLN A 196      52.771   1.208  35.207  1.00  8.99           C  
ATOM   1496  O   GLN A 196      51.994   2.102  34.874  1.00 10.66           O  
ATOM   1497  CB  GLN A 196      54.558   0.308  33.735  1.00 10.32           C  
ATOM   1498  CG  GLN A 196      54.940  -0.626  32.598  1.00 10.16           C  
ATOM   1499  CD  GLN A 196      56.238  -0.235  31.927  1.00 10.28           C  
ATOM   1500  OE1 GLN A 196      56.241   0.300  30.816  1.00  9.29           O  
ATOM   1501  NE2 GLN A 196      57.351  -0.492  32.603  1.00  7.51           N  
ATOM   1502  N   PHE A 197      53.362   1.153  36.398  1.00  8.60           N  
ATOM   1503  CA  PHE A 197      53.124   2.140  37.443  1.00  8.03           C  
ATOM   1504  C   PHE A 197      54.377   2.263  38.301  1.00  7.91           C  
ATOM   1505  O   PHE A 197      54.926   1.258  38.752  1.00  8.62           O  
ATOM   1506  CB  PHE A 197      51.962   1.694  38.330  1.00  8.78           C  
ATOM   1507  CG  PHE A 197      51.654   2.644  39.448  1.00  8.78           C  
ATOM   1508  CD1 PHE A 197      51.008   3.851  39.195  1.00  7.51           C  
ATOM   1509  CD2 PHE A 197      52.016   2.335  40.757  1.00  7.97           C  
ATOM   1510  CE1 PHE A 197      50.723   4.741  40.231  1.00  9.58           C  
ATOM   1511  CE2 PHE A 197      51.737   3.215  41.797  1.00  8.87           C  
ATOM   1512  CZ  PHE A 197      51.087   4.423  41.532  1.00  8.99           C  
ATOM   1513  N   GLY A 198      54.824   3.489  38.540  1.00  8.09           N  
ATOM   1514  CA  GLY A 198      56.017   3.671  39.343  1.00  7.15           C  
ATOM   1515  C   GLY A 198      56.357   5.124  39.594  1.00  7.53           C  
ATOM   1516  O   GLY A 198      55.472   5.973  39.692  1.00  7.66           O  
ATOM   1517  N   THR A 199      57.650   5.409  39.690  1.00  5.72           N  
ATOM   1518  CA  THR A 199      58.111   6.761  39.948  1.00  6.96           C  
ATOM   1519  C   THR A 199      59.351   7.109  39.136  1.00  8.13           C  
ATOM   1520  O   THR A 199      60.250   6.284  38.972  1.00  8.72           O  
ATOM   1521  CB  THR A 199      58.433   6.964  41.458  1.00  7.46           C  
ATOM   1522  OG1 THR A 199      58.942   8.290  41.674  1.00  8.39           O  
ATOM   1523  CG2 THR A 199      59.473   5.952  41.934  1.00  5.91           C  
ATOM   1524  N   GLU A 200      59.362   8.329  38.605  1.00  8.34           N  
ATOM   1525  CA  GLU A 200      60.494   8.854  37.852  1.00  7.77           C  
ATOM   1526  C   GLU A 200      61.069   9.929  38.754  1.00  7.52           C  
ATOM   1527  O   GLU A 200      60.472  10.999  38.908  1.00  6.33           O  
ATOM   1528  CB  GLU A 200      60.058   9.531  36.555  1.00  6.55           C  
ATOM   1529  CG  GLU A 200      59.509   8.611  35.495  1.00 10.32           C  
ATOM   1530  CD  GLU A 200      59.186   9.360  34.222  1.00  7.83           C  
ATOM   1531  OE1 GLU A 200      58.375  10.308  34.284  1.00  5.46           O  
ATOM   1532  OE2 GLU A 200      59.742   9.000  33.165  1.00 10.26           O  
ATOM   1533  N   PRO A 201      62.226   9.659  39.371  1.00  6.45           N  
ATOM   1534  CA  PRO A 201      62.837  10.650  40.254  1.00  6.34           C  
ATOM   1535  C   PRO A 201      63.930  11.429  39.533  1.00  7.20           C  
ATOM   1536  O   PRO A 201      64.550  10.919  38.592  1.00  5.81           O  
ATOM   1537  CB  PRO A 201      63.387   9.788  41.378  1.00  5.68           C  
ATOM   1538  CG  PRO A 201      63.916   8.613  40.617  1.00  5.66           C  
ATOM   1539  CD  PRO A 201      62.884   8.348  39.525  1.00  5.71           C  
ATOM   1540  N   PHE A 202      64.145  12.670  39.964  1.00  6.68           N  
ATOM   1541  CA  PHE A 202      65.179  13.523  39.385  1.00  7.35           C  
ATOM   1542  C   PHE A 202      66.273  13.775  40.430  1.00  6.48           C  
ATOM   1543  O   PHE A 202      67.438  13.434  40.216  1.00  7.93           O  
ATOM   1544  CB  PHE A 202      64.575  14.854  38.907  1.00  5.80           C  
ATOM   1545  CG  PHE A 202      63.606  14.706  37.755  1.00  8.02           C  
ATOM   1546  CD1 PHE A 202      62.391  14.046  37.927  1.00  9.10           C  
ATOM   1547  CD2 PHE A 202      63.902  15.243  36.503  1.00 10.28           C  
ATOM   1548  CE1 PHE A 202      61.482  13.926  36.869  1.00 11.14           C  
ATOM   1549  CE2 PHE A 202      62.999  15.128  35.438  1.00  9.92           C  
ATOM   1550  CZ  PHE A 202      61.789  14.471  35.624  1.00 10.22           C  
ATOM   1551  N   THR A 203      65.893  14.358  41.564  1.00  6.82           N  
ATOM   1552  CA  THR A 203      66.841  14.636  42.645  1.00  6.32           C  
ATOM   1553  C   THR A 203      66.166  14.564  44.012  1.00  7.12           C  
ATOM   1554  O   THR A 203      64.939  14.660  44.120  1.00  7.56           O  
ATOM   1555  CB  THR A 203      67.471  16.036  42.513  1.00  7.04           C  
ATOM   1556  OG1 THR A 203      66.434  17.023  42.527  1.00  5.74           O  
ATOM   1557  CG2 THR A 203      68.267  16.154  41.217  1.00  8.67           C  
ATOM   1558  N   GLY A 204      66.981  14.405  45.052  1.00  5.88           N  
ATOM   1559  CA  GLY A 204      66.469  14.327  46.408  1.00  6.10           C  
ATOM   1560  C   GLY A 204      66.659  12.942  46.989  1.00  7.14           C  
ATOM   1561  O   GLY A 204      67.549  12.199  46.577  1.00  7.90           O  
ATOM   1562  N   SER A 205      65.825  12.600  47.961  1.00  8.92           N  
ATOM   1563  CA  SER A 205      65.873  11.289  48.581  1.00  9.12           C  
ATOM   1564  C   SER A 205      64.422  10.920  48.821  1.00  9.09           C  
ATOM   1565  O   SER A 205      63.640  11.724  49.326  1.00 10.12           O  
ATOM   1566  CB  SER A 205      66.640  11.332  49.906  1.00 13.00           C  
ATOM   1567  OG  SER A 205      65.870  11.969  50.909  1.00 21.05           O  
ATOM   1568  N   GLY A 206      64.041   9.713  48.436  1.00  8.51           N  
ATOM   1569  CA  GLY A 206      62.662   9.341  48.644  1.00  9.52           C  
ATOM   1570  C   GLY A 206      62.382   7.864  48.691  1.00  8.83           C  
ATOM   1571  O   GLY A 206      63.217   7.037  48.321  1.00  9.49           O  
ATOM   1572  N   THR A 207      61.190   7.548  49.183  1.00  7.10           N  
ATOM   1573  CA  THR A 207      60.718   6.183  49.259  1.00  7.20           C  
ATOM   1574  C   THR A 207      59.258   6.199  48.837  1.00  7.04           C  
ATOM   1575  O   THR A 207      58.413   6.839  49.477  1.00  4.67           O  
ATOM   1576  CB  THR A 207      60.812   5.605  50.683  1.00  9.21           C  
ATOM   1577  OG1 THR A 207      62.182   5.551  51.091  1.00 11.96           O  
ATOM   1578  CG2 THR A 207      60.233   4.201  50.721  1.00 11.46           C  
ATOM   1579  N   LEU A 208      58.973   5.527  47.732  1.00  6.30           N  
ATOM   1580  CA  LEU A 208      57.611   5.426  47.257  1.00  8.80           C  
ATOM   1581  C   LEU A 208      57.108   4.096  47.767  1.00  9.43           C  
ATOM   1582  O   LEU A 208      57.628   3.050  47.380  1.00 10.63           O  
ATOM   1583  CB  LEU A 208      57.552   5.415  45.732  1.00  9.67           C  
ATOM   1584  CG  LEU A 208      56.161   5.091  45.177  1.00 10.96           C  
ATOM   1585  CD1 LEU A 208      55.213   6.263  45.420  1.00 12.71           C  
ATOM   1586  CD2 LEU A 208      56.261   4.787  43.691  1.00 10.36           C  
ATOM   1587  N   ASN A 209      56.122   4.120  48.651  1.00  8.38           N  
ATOM   1588  CA  ASN A 209      55.586   2.864  49.134  1.00  8.34           C  
ATOM   1589  C   ASN A 209      54.306   2.566  48.383  1.00  8.62           C  
ATOM   1590  O   ASN A 209      53.371   3.361  48.402  1.00 10.83           O  
ATOM   1591  CB  ASN A 209      55.267   2.904  50.630  1.00  7.48           C  
ATOM   1592  CG  ASN A 209      54.875   1.536  51.158  1.00  8.68           C  
ATOM   1593  OD1 ASN A 209      55.692   0.614  51.159  1.00  6.82           O  
ATOM   1594  ND2 ASN A 209      53.618   1.387  51.583  1.00  6.94           N  
ATOM   1595  N   VAL A 210      54.271   1.429  47.702  1.00  9.31           N  
ATOM   1596  CA  VAL A 210      53.071   1.035  46.986  1.00  8.58           C  
ATOM   1597  C   VAL A 210      52.419  -0.069  47.810  1.00  9.13           C  
ATOM   1598  O   VAL A 210      52.728  -1.253  47.656  1.00  9.67           O  
ATOM   1599  CB  VAL A 210      53.397   0.518  45.580  1.00  8.39           C  
ATOM   1600  CG1 VAL A 210      52.107   0.196  44.842  1.00  7.66           C  
ATOM   1601  CG2 VAL A 210      54.189   1.571  44.819  1.00 10.53           C  
ATOM   1602  N   ALA A 211      51.532   0.336  48.710  1.00  8.74           N  
ATOM   1603  CA  ALA A 211      50.841  -0.608  49.573  1.00  9.68           C  
ATOM   1604  C   ALA A 211      50.019  -1.575  48.736  1.00 10.30           C  
ATOM   1605  O   ALA A 211      49.794  -2.717  49.134  1.00  9.29           O  
ATOM   1606  CB  ALA A 211      49.943   0.137  50.544  1.00  9.40           C  
ATOM   1607  N   SER A 212      49.573  -1.111  47.574  1.00  8.12           N  
ATOM   1608  CA  SER A 212      48.778  -1.948  46.695  1.00  9.76           C  
ATOM   1609  C   SER A 212      48.671  -1.409  45.276  1.00  9.30           C  
ATOM   1610  O   SER A 212      48.510  -0.208  45.066  1.00 10.16           O  
ATOM   1611  CB  SER A 212      47.371  -2.109  47.277  1.00 12.30           C  
ATOM   1612  OG  SER A 212      46.563  -2.905  46.436  1.00 13.88           O  
ATOM   1613  N   TRP A 213      48.772  -2.307  44.304  1.00  9.70           N  
ATOM   1614  CA  TRP A 213      48.635  -1.938  42.903  1.00 11.01           C  
ATOM   1615  C   TRP A 213      48.051  -3.098  42.115  1.00 12.54           C  
ATOM   1616  O   TRP A 213      48.541  -4.224  42.208  1.00 12.76           O  
ATOM   1617  CB  TRP A 213      49.980  -1.564  42.278  1.00 10.62           C  
ATOM   1618  CG  TRP A 213      49.815  -1.001  40.897  1.00  9.24           C  
ATOM   1619  CD1 TRP A 213      49.242   0.191  40.567  1.00  9.96           C  
ATOM   1620  CD2 TRP A 213      50.179  -1.625  39.658  1.00  9.00           C  
ATOM   1621  NE1 TRP A 213      49.224   0.352  39.204  1.00 10.66           N  
ATOM   1622  CE2 TRP A 213      49.793  -0.749  38.620  1.00 10.91           C  
ATOM   1623  CE3 TRP A 213      50.790  -2.839  39.324  1.00  9.66           C  
ATOM   1624  CZ2 TRP A 213      49.999  -1.048  37.270  1.00  9.20           C  
ATOM   1625  CZ3 TRP A 213      50.996  -3.138  37.983  1.00 10.35           C  
ATOM   1626  CH2 TRP A 213      50.601  -2.244  36.972  1.00  9.39           C  
ATOM   1627  N   THR A 214      47.003  -2.820  41.343  1.00 13.24           N  
ATOM   1628  CA  THR A 214      46.371  -3.833  40.507  1.00 12.54           C  
ATOM   1629  C   THR A 214      46.130  -3.250  39.121  1.00 12.86           C  
ATOM   1630  O   THR A 214      45.883  -2.051  38.972  1.00 12.06           O  
ATOM   1631  CB  THR A 214      45.008  -4.300  41.067  1.00 13.09           C  
ATOM   1632  OG1 THR A 214      44.076  -3.217  41.028  1.00 15.85           O  
ATOM   1633  CG2 THR A 214      45.152  -4.796  42.498  1.00 15.48           C  
ATOM   1634  N   ALA A 215      46.218  -4.099  38.108  1.00 11.57           N  
ATOM   1635  CA  ALA A 215      45.992  -3.670  36.737  1.00 12.35           C  
ATOM   1636  C   ALA A 215      45.737  -4.887  35.876  1.00 12.41           C  
ATOM   1637  O   ALA A 215      46.337  -5.944  36.078  1.00 12.29           O  
ATOM   1638  CB  ALA A 215      47.192  -2.902  36.213  1.00 12.23           C  
ATOM   1639  N   SER A 216      44.832  -4.741  34.920  1.00 12.93           N  
ATOM   1640  CA  SER A 216      44.516  -5.844  34.034  1.00 14.30           C  
ATOM   1641  C   SER A 216      43.924  -5.324  32.739  1.00 15.11           C  
ATOM   1642  O   SER A 216      43.492  -4.179  32.654  1.00 13.73           O  
ATOM   1643  CB  SER A 216      43.526  -6.798  34.710  1.00 14.15           C  
ATOM   1644  OG  SER A 216      42.297  -6.154  34.997  1.00 14.13           O  
ATOM   1645  N   ILE A 217      43.920  -6.182  31.730  1.00 16.80           N  
ATOM   1646  CA  ILE A 217      43.367  -5.846  30.431  1.00 17.52           C  
ATOM   1647  C   ILE A 217      42.275  -6.873  30.155  1.00 20.51           C  
ATOM   1648  O   ILE A 217      42.509  -8.078  30.246  1.00 19.37           O  
ATOM   1649  CB  ILE A 217      44.455  -5.918  29.342  1.00 17.49           C  
ATOM   1650  CG1 ILE A 217      45.530  -4.865  29.635  1.00 16.22           C  
ATOM   1651  CG2 ILE A 217      43.836  -5.716  27.962  1.00 15.15           C  
ATOM   1652  CD1 ILE A 217      46.687  -4.855  28.647  1.00 16.46           C  
ATOM   1653  N   ASN A 218      41.076  -6.392  29.851  1.00 22.62           N  
ATOM   1654  CA  ASN A 218      39.955  -7.281  29.577  1.00 26.01           C  
ATOM   1655  C   ASN A 218      39.540  -7.173  28.120  1.00 26.49           C  
ATOM   1656  O   ASN A 218      39.194  -8.212  27.520  1.00 26.73           O  
ATOM   1657  CB  ASN A 218      38.773  -6.939  30.484  1.00 29.25           C  
ATOM   1658  CG  ASN A 218      39.137  -6.996  31.954  1.00 32.66           C  
ATOM   1659  OD1 ASN A 218      39.759  -7.957  32.414  1.00 34.39           O  
ATOM   1660  ND2 ASN A 218      38.746  -5.968  32.703  1.00 32.82           N  
ATOM   1661  OXT ASN A 218      39.562  -6.041  27.601  1.00 27.48           O  
TER    1662      ASN A 218                                                      
HETATM 1663  N   PCA B   1       5.519 -12.654  13.146  1.00 19.17           N  
HETATM 1664  CA  PCA B   1       4.084 -12.408  12.992  1.00 19.23           C  
HETATM 1665  CB  PCA B   1       3.337 -13.403  13.874  1.00 20.14           C  
HETATM 1666  CG  PCA B   1       4.416 -13.808  14.887  1.00 19.99           C  
HETATM 1667  CD  PCA B   1       5.740 -13.438  14.205  1.00 19.57           C  
HETATM 1668  OE  PCA B   1       6.875 -13.805  14.578  1.00 22.73           O  
HETATM 1669  C   PCA B   1       3.684 -10.980  13.384  1.00 18.83           C  
HETATM 1670  O   PCA B   1       4.478 -10.279  14.010  1.00 19.39           O  
ATOM   1671  N   THR B   2       2.391 -10.679  13.274  1.00 18.47           N  
ATOM   1672  CA  THR B   2       1.882  -9.350  13.591  1.00 18.35           C  
ATOM   1673  C   THR B   2       0.733  -9.341  14.591  1.00 17.65           C  
ATOM   1674  O   THR B   2      -0.113 -10.232  14.596  1.00 19.56           O  
ATOM   1675  CB  THR B   2       1.393  -8.634  12.308  1.00 19.65           C  
ATOM   1676  OG1 THR B   2       2.502  -8.418  11.426  1.00 21.12           O  
ATOM   1677  CG2 THR B   2       0.743  -7.300  12.649  1.00 20.89           C  
ATOM   1678  N   SER B   3       0.710  -8.321  15.440  1.00 15.73           N  
ATOM   1679  CA  SER B   3      -0.355  -8.162  16.416  1.00 14.13           C  
ATOM   1680  C   SER B   3      -0.440  -6.708  16.831  1.00 14.14           C  
ATOM   1681  O   SER B   3       0.576  -6.016  16.912  1.00 14.04           O  
ATOM   1682  CB  SER B   3      -0.114  -9.024  17.655  1.00 15.70           C  
ATOM   1683  OG  SER B   3      -1.190  -8.868  18.573  1.00 15.13           O  
ATOM   1684  N   CYS B   4      -1.658  -6.247  17.079  1.00 14.33           N  
ATOM   1685  CA  CYS B   4      -1.879  -4.875  17.503  1.00 15.10           C  
ATOM   1686  C   CYS B   4      -2.441  -4.887  18.917  1.00 14.62           C  
ATOM   1687  O   CYS B   4      -2.853  -3.844  19.435  1.00 14.85           O  
ATOM   1688  CB  CYS B   4      -2.865  -4.176  16.564  1.00 15.16           C  
ATOM   1689  SG  CYS B   4      -2.455  -4.312  14.791  1.00 17.13           S  
ATOM   1690  N   ASP B   5      -2.462  -6.069  19.535  1.00 14.69           N  
ATOM   1691  CA  ASP B   5      -2.971  -6.207  20.898  1.00 15.19           C  
ATOM   1692  C   ASP B   5      -2.053  -5.461  21.863  1.00 14.65           C  
ATOM   1693  O   ASP B   5      -0.833  -5.513  21.738  1.00 14.37           O  
ATOM   1694  CB  ASP B   5      -3.056  -7.682  21.312  1.00 18.29           C  
ATOM   1695  CG  ASP B   5      -3.982  -8.493  20.420  1.00 22.62           C  
ATOM   1696  OD1 ASP B   5      -5.068  -7.990  20.061  1.00 23.96           O  
ATOM   1697  OD2 ASP B   5      -3.627  -9.644  20.091  1.00 26.52           O  
ATOM   1698  N   GLN B   6      -2.657  -4.777  22.827  1.00 14.02           N  
ATOM   1699  CA  GLN B   6      -1.931  -3.980  23.810  1.00 14.25           C  
ATOM   1700  C   GLN B   6      -0.724  -4.642  24.472  1.00 14.17           C  
ATOM   1701  O   GLN B   6       0.293  -3.987  24.700  1.00 13.94           O  
ATOM   1702  CB  GLN B   6      -2.912  -3.495  24.880  1.00 14.38           C  
ATOM   1703  CG  GLN B   6      -2.303  -2.637  25.977  1.00 13.95           C  
ATOM   1704  CD  GLN B   6      -3.361  -2.051  26.900  1.00 17.06           C  
ATOM   1705  OE1 GLN B   6      -4.215  -2.771  27.423  1.00 17.08           O  
ATOM   1706  NE2 GLN B   6      -3.306  -0.739  27.107  1.00 14.28           N  
ATOM   1707  N   TRP B   7      -0.819  -5.932  24.775  1.00 15.09           N  
ATOM   1708  CA  TRP B   7       0.287  -6.617  25.431  1.00 15.58           C  
ATOM   1709  C   TRP B   7       0.887  -7.765  24.626  1.00 15.06           C  
ATOM   1710  O   TRP B   7       1.515  -8.658  25.191  1.00 14.79           O  
ATOM   1711  CB  TRP B   7      -0.162  -7.130  26.806  1.00 15.95           C  
ATOM   1712  CG  TRP B   7      -0.678  -6.044  27.711  1.00 17.65           C  
ATOM   1713  CD1 TRP B   7      -1.929  -5.952  28.252  1.00 18.47           C  
ATOM   1714  CD2 TRP B   7       0.045  -4.895  28.174  1.00 16.87           C  
ATOM   1715  NE1 TRP B   7      -2.031  -4.816  29.023  1.00 18.75           N  
ATOM   1716  CE2 TRP B   7      -0.834  -4.149  28.991  1.00 18.09           C  
ATOM   1717  CE3 TRP B   7       1.350  -4.423  27.977  1.00 17.22           C  
ATOM   1718  CZ2 TRP B   7      -0.449  -2.954  29.612  1.00 16.62           C  
ATOM   1719  CZ3 TRP B   7       1.733  -3.235  28.593  1.00 17.28           C  
ATOM   1720  CH2 TRP B   7       0.834  -2.515  29.401  1.00 17.87           C  
ATOM   1721  N   ALA B   8       0.711  -7.738  23.308  1.00 14.24           N  
ATOM   1722  CA  ALA B   8       1.251  -8.795  22.455  1.00 13.13           C  
ATOM   1723  C   ALA B   8       2.767  -8.908  22.571  1.00 13.98           C  
ATOM   1724  O   ALA B   8       3.472  -7.903  22.649  1.00 12.43           O  
ATOM   1725  CB  ALA B   8       0.863  -8.544  20.995  1.00 14.36           C  
ATOM   1726  N   THR B   9       3.270 -10.139  22.588  1.00 13.89           N  
ATOM   1727  CA  THR B   9       4.707 -10.365  22.675  1.00 15.18           C  
ATOM   1728  C   THR B   9       5.090 -11.545  21.796  1.00 17.24           C  
ATOM   1729  O   THR B   9       4.332 -12.509  21.670  1.00 17.28           O  
ATOM   1730  CB  THR B   9       5.168 -10.681  24.115  1.00 15.92           C  
ATOM   1731  OG1 THR B   9       4.624 -11.939  24.528  1.00 17.44           O  
ATOM   1732  CG2 THR B   9       4.714  -9.591  25.077  1.00 15.59           C  
ATOM   1733  N   PHE B  10       6.270 -11.453  21.193  1.00 17.79           N  
ATOM   1734  CA  PHE B  10       6.797 -12.493  20.321  1.00 19.61           C  
ATOM   1735  C   PHE B  10       8.213 -12.805  20.794  1.00 21.12           C  
ATOM   1736  O   PHE B  10       9.075 -11.929  20.803  1.00 20.57           O  
ATOM   1737  CB  PHE B  10       6.821 -11.996  18.873  1.00 20.27           C  
ATOM   1738  CG  PHE B  10       5.461 -11.657  18.324  1.00 20.61           C  
ATOM   1739  CD1 PHE B  10       5.230 -10.430  17.710  1.00 21.25           C  
ATOM   1740  CD2 PHE B  10       4.417 -12.575  18.397  1.00 20.68           C  
ATOM   1741  CE1 PHE B  10       3.980 -10.123  17.177  1.00 21.52           C  
ATOM   1742  CE2 PHE B  10       3.165 -12.280  17.868  1.00 22.36           C  
ATOM   1743  CZ  PHE B  10       2.945 -11.050  17.255  1.00 22.51           C  
ATOM   1744  N   THR B  11       8.449 -14.055  21.186  1.00 23.01           N  
ATOM   1745  CA  THR B  11       9.756 -14.466  21.689  1.00 24.18           C  
ATOM   1746  C   THR B  11      10.381 -15.599  20.885  1.00 25.88           C  
ATOM   1747  O   THR B  11       9.693 -16.541  20.484  1.00 25.36           O  
ATOM   1748  CB  THR B  11       9.650 -14.924  23.152  1.00 25.18           C  
ATOM   1749  OG1 THR B  11       9.099 -13.865  23.943  1.00 25.53           O  
ATOM   1750  CG2 THR B  11      11.022 -15.305  23.692  1.00 24.11           C  
ATOM   1751  N   GLY B  12      11.689 -15.514  20.662  1.00 26.01           N  
ATOM   1752  CA  GLY B  12      12.358 -16.558  19.909  1.00 27.30           C  
ATOM   1753  C   GLY B  12      13.869 -16.458  19.845  1.00 28.10           C  
ATOM   1754  O   GLY B  12      14.412 -15.553  19.214  1.00 29.08           O  
ATOM   1755  N   ASN B  13      14.547 -17.388  20.508  1.00 28.16           N  
ATOM   1756  CA  ASN B  13      16.003 -17.436  20.504  1.00 28.79           C  
ATOM   1757  C   ASN B  13      16.687 -16.276  21.221  1.00 27.95           C  
ATOM   1758  O   ASN B  13      17.575 -15.630  20.666  1.00 28.08           O  
ATOM   1759  CB  ASN B  13      16.504 -17.521  19.056  1.00 30.77           C  
ATOM   1760  CG  ASN B  13      16.051 -18.793  18.357  1.00 33.26           C  
ATOM   1761  OD1 ASN B  13      16.060 -18.880  17.126  1.00 35.24           O  
ATOM   1762  ND2 ASN B  13      15.658 -19.791  19.142  1.00 33.81           N  
ATOM   1763  N   GLY B  14      16.272 -16.011  22.455  1.00 25.92           N  
ATOM   1764  CA  GLY B  14      16.892 -14.946  23.225  1.00 25.46           C  
ATOM   1765  C   GLY B  14      16.397 -13.535  22.971  1.00 23.39           C  
ATOM   1766  O   GLY B  14      16.833 -12.603  23.645  1.00 24.57           O  
ATOM   1767  N   TYR B  15      15.505 -13.364  22.003  1.00 21.92           N  
ATOM   1768  CA  TYR B  15      14.966 -12.039  21.704  1.00 22.16           C  
ATOM   1769  C   TYR B  15      13.445 -12.010  21.812  1.00 21.10           C  
ATOM   1770  O   TYR B  15      12.773 -13.012  21.571  1.00 20.77           O  
ATOM   1771  CB  TYR B  15      15.393 -11.576  20.305  1.00 22.57           C  
ATOM   1772  CG  TYR B  15      16.830 -11.105  20.224  1.00 24.78           C  
ATOM   1773  CD1 TYR B  15      17.885 -12.017  20.242  1.00 25.16           C  
ATOM   1774  CD2 TYR B  15      17.138  -9.744  20.141  1.00 25.25           C  
ATOM   1775  CE1 TYR B  15      19.212 -11.591  20.177  1.00 26.22           C  
ATOM   1776  CE2 TYR B  15      18.468  -9.306  20.076  1.00 25.14           C  
ATOM   1777  CZ  TYR B  15      19.497 -10.238  20.093  1.00 26.32           C  
ATOM   1778  OH  TYR B  15      20.811  -9.828  20.019  1.00 26.32           O  
ATOM   1779  N   THR B  16      12.909 -10.852  22.183  1.00 18.68           N  
ATOM   1780  CA  THR B  16      11.469 -10.692  22.319  1.00 18.05           C  
ATOM   1781  C   THR B  16      10.988  -9.340  21.805  1.00 15.94           C  
ATOM   1782  O   THR B  16      11.585  -8.308  22.092  1.00 16.24           O  
ATOM   1783  CB  THR B  16      11.023 -10.813  23.788  1.00 17.45           C  
ATOM   1784  OG1 THR B  16      11.307 -12.133  24.272  1.00 20.00           O  
ATOM   1785  CG2 THR B  16       9.525 -10.534  23.912  1.00 17.92           C  
ATOM   1786  N   VAL B  17       9.902  -9.356  21.045  1.00 15.38           N  
ATOM   1787  CA  VAL B  17       9.327  -8.126  20.524  1.00 13.99           C  
ATOM   1788  C   VAL B  17       7.989  -7.937  21.226  1.00 14.88           C  
ATOM   1789  O   VAL B  17       7.161  -8.846  21.239  1.00 15.72           O  
ATOM   1790  CB  VAL B  17       9.116  -8.204  19.008  1.00 14.55           C  
ATOM   1791  CG1 VAL B  17       8.266  -7.038  18.549  1.00 13.28           C  
ATOM   1792  CG2 VAL B  17      10.471  -8.182  18.297  1.00 14.83           C  
ATOM   1793  N   SER B  18       7.786  -6.762  21.818  1.00 13.59           N  
ATOM   1794  CA  SER B  18       6.555  -6.474  22.552  1.00 14.47           C  
ATOM   1795  C   SER B  18       5.849  -5.224  22.036  1.00 14.17           C  
ATOM   1796  O   SER B  18       6.503  -4.243  21.691  1.00 14.85           O  
ATOM   1797  CB  SER B  18       6.874  -6.279  24.041  1.00 14.38           C  
ATOM   1798  OG  SER B  18       7.680  -7.329  24.547  1.00 14.73           O  
ATOM   1799  N   ASN B  19       4.516  -5.254  22.002  1.00 14.09           N  
ATOM   1800  CA  ASN B  19       3.739  -4.102  21.542  1.00 12.18           C  
ATOM   1801  C   ASN B  19       3.770  -3.088  22.683  1.00 11.73           C  
ATOM   1802  O   ASN B  19       3.965  -1.892  22.462  1.00 10.39           O  
ATOM   1803  CB  ASN B  19       2.297  -4.507  21.215  1.00 12.38           C  
ATOM   1804  CG  ASN B  19       1.710  -3.691  20.070  1.00 12.63           C  
ATOM   1805  OD1 ASN B  19       0.508  -3.747  19.799  1.00 13.92           O  
ATOM   1806  ND2 ASN B  19       2.563  -2.935  19.386  1.00 10.96           N  
ATOM   1807  N   ASN B  20       3.562  -3.580  23.903  1.00  9.65           N  
ATOM   1808  CA  ASN B  20       3.649  -2.750  25.101  1.00  8.70           C  
ATOM   1809  C   ASN B  20       2.975  -1.378  24.969  1.00  8.88           C  
ATOM   1810  O   ASN B  20       3.625  -0.343  25.147  1.00  9.28           O  
ATOM   1811  CB  ASN B  20       5.140  -2.579  25.419  1.00  7.86           C  
ATOM   1812  CG  ASN B  20       5.404  -1.906  26.751  1.00  9.88           C  
ATOM   1813  OD1 ASN B  20       6.435  -1.250  26.918  1.00 12.92           O  
ATOM   1814  ND2 ASN B  20       4.501  -2.080  27.708  1.00  9.32           N  
ATOM   1815  N   LEU B  21       1.681  -1.360  24.668  1.00  7.95           N  
ATOM   1816  CA  LEU B  21       0.957  -0.097  24.523  1.00  8.38           C  
ATOM   1817  C   LEU B  21       0.435   0.350  25.891  1.00 10.39           C  
ATOM   1818  O   LEU B  21      -0.767   0.514  26.089  1.00 10.97           O  
ATOM   1819  CB  LEU B  21      -0.216  -0.261  23.544  1.00 10.14           C  
ATOM   1820  CG  LEU B  21       0.077  -0.941  22.200  1.00  8.98           C  
ATOM   1821  CD1 LEU B  21      -1.172  -0.899  21.325  1.00  9.91           C  
ATOM   1822  CD2 LEU B  21       1.235  -0.251  21.498  1.00  9.13           C  
ATOM   1823  N   TRP B  22       1.355   0.560  26.828  1.00 11.23           N  
ATOM   1824  CA  TRP B  22       0.994   0.957  28.182  1.00 10.59           C  
ATOM   1825  C   TRP B  22       0.239   2.278  28.297  1.00 11.10           C  
ATOM   1826  O   TRP B  22      -0.589   2.440  29.194  1.00 10.89           O  
ATOM   1827  CB  TRP B  22       2.242   1.017  29.074  1.00 10.57           C  
ATOM   1828  CG  TRP B  22       3.249   2.069  28.691  1.00 10.56           C  
ATOM   1829  CD1 TRP B  22       4.373   1.892  27.934  1.00 11.57           C  
ATOM   1830  CD2 TRP B  22       3.233   3.455  29.066  1.00 12.86           C  
ATOM   1831  NE1 TRP B  22       5.061   3.080  27.817  1.00 11.74           N  
ATOM   1832  CE2 TRP B  22       4.383   4.054  28.502  1.00 13.07           C  
ATOM   1833  CE3 TRP B  22       2.359   4.248  29.824  1.00 12.96           C  
ATOM   1834  CZ2 TRP B  22       4.683   5.411  28.674  1.00 11.79           C  
ATOM   1835  CZ3 TRP B  22       2.659   5.600  29.996  1.00 11.85           C  
ATOM   1836  CH2 TRP B  22       3.814   6.164  29.421  1.00 11.55           C  
ATOM   1837  N   GLY B  23       0.509   3.213  27.391  1.00 10.55           N  
ATOM   1838  CA  GLY B  23      -0.149   4.509  27.463  1.00  8.93           C  
ATOM   1839  C   GLY B  23      -1.303   4.762  26.511  1.00  9.62           C  
ATOM   1840  O   GLY B  23      -1.660   5.911  26.266  1.00 10.66           O  
ATOM   1841  N   ALA B  24      -1.903   3.701  25.985  1.00 10.42           N  
ATOM   1842  CA  ALA B  24      -3.017   3.853  25.052  1.00 10.95           C  
ATOM   1843  C   ALA B  24      -4.112   4.770  25.594  1.00 12.29           C  
ATOM   1844  O   ALA B  24      -4.651   5.600  24.860  1.00 12.62           O  
ATOM   1845  CB  ALA B  24      -3.606   2.487  24.716  1.00 12.07           C  
ATOM   1846  N   SER B  25      -4.425   4.628  26.882  1.00 12.79           N  
ATOM   1847  CA  SER B  25      -5.477   5.424  27.514  1.00 12.37           C  
ATOM   1848  C   SER B  25      -5.219   6.929  27.550  1.00 12.50           C  
ATOM   1849  O   SER B  25      -6.098   7.701  27.937  1.00 11.58           O  
ATOM   1850  CB  SER B  25      -5.733   4.914  28.938  1.00 13.44           C  
ATOM   1851  OG  SER B  25      -6.267   3.597  28.914  1.00 14.60           O  
ATOM   1852  N   ALA B  26      -4.023   7.349  27.148  1.00 11.87           N  
ATOM   1853  CA  ALA B  26      -3.681   8.768  27.140  1.00 12.36           C  
ATOM   1854  C   ALA B  26      -4.241   9.456  25.897  1.00 13.19           C  
ATOM   1855  O   ALA B  26      -4.194  10.681  25.777  1.00 14.70           O  
ATOM   1856  CB  ALA B  26      -2.167   8.941  27.195  1.00 13.17           C  
ATOM   1857  N   GLY B  27      -4.768   8.664  24.969  1.00 11.66           N  
ATOM   1858  CA  GLY B  27      -5.327   9.231  23.755  1.00 10.48           C  
ATOM   1859  C   GLY B  27      -6.169   8.241  22.969  1.00 11.51           C  
ATOM   1860  O   GLY B  27      -6.972   7.505  23.544  1.00 10.49           O  
ATOM   1861  N   SER B  28      -5.980   8.229  21.652  1.00 11.94           N  
ATOM   1862  CA  SER B  28      -6.716   7.342  20.754  1.00 12.10           C  
ATOM   1863  C   SER B  28      -5.836   6.982  19.568  1.00 10.72           C  
ATOM   1864  O   SER B  28      -4.984   7.772  19.162  1.00 10.03           O  
ATOM   1865  CB  SER B  28      -7.979   8.033  20.235  1.00 15.13           C  
ATOM   1866  OG  SER B  28      -8.815   8.409  21.305  1.00 25.62           O  
ATOM   1867  N   GLY B  29      -6.054   5.795  19.008  1.00 10.67           N  
ATOM   1868  CA  GLY B  29      -5.265   5.360  17.870  1.00 10.49           C  
ATOM   1869  C   GLY B  29      -4.922   3.888  17.973  1.00 10.58           C  
ATOM   1870  O   GLY B  29      -5.661   3.123  18.592  1.00 11.31           O  
ATOM   1871  N   PHE B  30      -3.801   3.486  17.383  1.00  9.45           N  
ATOM   1872  CA  PHE B  30      -3.398   2.089  17.435  1.00 10.45           C  
ATOM   1873  C   PHE B  30      -1.888   1.899  17.425  1.00 11.08           C  
ATOM   1874  O   PHE B  30      -1.119   2.820  17.140  1.00  9.95           O  
ATOM   1875  CB  PHE B  30      -3.992   1.329  16.246  1.00 10.30           C  
ATOM   1876  CG  PHE B  30      -3.247   1.552  14.958  1.00 11.62           C  
ATOM   1877  CD1 PHE B  30      -2.122   0.795  14.649  1.00 12.02           C  
ATOM   1878  CD2 PHE B  30      -3.644   2.550  14.077  1.00 11.74           C  
ATOM   1879  CE1 PHE B  30      -1.402   1.032  13.479  1.00 13.19           C  
ATOM   1880  CE2 PHE B  30      -2.931   2.793  12.905  1.00 10.81           C  
ATOM   1881  CZ  PHE B  30      -1.809   2.034  12.607  1.00 13.48           C  
ATOM   1882  N   GLY B  31      -1.483   0.673  17.725  1.00  8.76           N  
ATOM   1883  CA  GLY B  31      -0.084   0.312  17.728  1.00  9.67           C  
ATOM   1884  C   GLY B  31      -0.002  -1.160  17.378  1.00 10.84           C  
ATOM   1885  O   GLY B  31      -0.679  -1.982  17.997  1.00 10.06           O  
ATOM   1886  N   CYS B  32       0.799  -1.490  16.370  1.00 10.66           N  
ATOM   1887  CA  CYS B  32       0.976  -2.874  15.942  1.00 12.15           C  
ATOM   1888  C   CYS B  32       2.459  -3.136  15.788  1.00 12.39           C  
ATOM   1889  O   CYS B  32       3.221  -2.246  15.400  1.00 14.49           O  
ATOM   1890  CB  CYS B  32       0.334  -3.133  14.581  1.00 11.15           C  
ATOM   1891  SG  CYS B  32      -1.392  -2.626  14.375  1.00 14.02           S  
ATOM   1892  N   VAL B  33       2.864  -4.364  16.068  1.00 12.19           N  
ATOM   1893  CA  VAL B  33       4.259  -4.731  15.928  1.00 13.12           C  
ATOM   1894  C   VAL B  33       4.358  -6.004  15.089  1.00 13.00           C  
ATOM   1895  O   VAL B  33       3.472  -6.859  15.133  1.00 10.32           O  
ATOM   1896  CB  VAL B  33       4.913  -4.936  17.311  1.00 14.84           C  
ATOM   1897  CG1 VAL B  33       4.414  -6.219  17.958  1.00 11.39           C  
ATOM   1898  CG2 VAL B  33       6.409  -4.926  17.168  1.00 18.29           C  
ATOM   1899  N   THR B  34       5.427  -6.107  14.307  1.00 13.79           N  
ATOM   1900  CA  THR B  34       5.650  -7.269  13.455  1.00 14.61           C  
ATOM   1901  C   THR B  34       7.062  -7.804  13.614  1.00 15.55           C  
ATOM   1902  O   THR B  34       8.038  -7.092  13.375  1.00 16.69           O  
ATOM   1903  CB  THR B  34       5.444  -6.930  11.968  1.00 14.91           C  
ATOM   1904  OG1 THR B  34       4.096  -6.504  11.760  1.00 13.44           O  
ATOM   1905  CG2 THR B  34       5.729  -8.155  11.094  1.00 15.24           C  
ATOM   1906  N   ALA B  35       7.169  -9.063  14.022  1.00 15.57           N  
ATOM   1907  CA  ALA B  35       8.473  -9.686  14.180  1.00 17.04           C  
ATOM   1908  C   ALA B  35       8.804 -10.399  12.875  1.00 18.20           C  
ATOM   1909  O   ALA B  35       8.000 -11.182  12.369  1.00 17.25           O  
ATOM   1910  CB  ALA B  35       8.447 -10.679  15.337  1.00 17.10           C  
ATOM   1911  N   VAL B  36       9.983 -10.120  12.328  1.00 19.74           N  
ATOM   1912  CA  VAL B  36      10.408 -10.740  11.080  1.00 21.94           C  
ATOM   1913  C   VAL B  36      11.412 -11.854  11.349  1.00 23.10           C  
ATOM   1914  O   VAL B  36      11.354 -12.920  10.733  1.00 23.45           O  
ATOM   1915  CB  VAL B  36      11.051  -9.701  10.130  1.00 22.24           C  
ATOM   1916  CG1 VAL B  36      11.482 -10.377   8.832  1.00 22.57           C  
ATOM   1917  CG2 VAL B  36      10.060  -8.581   9.842  1.00 22.80           C  
ATOM   1918  N   SER B  37      12.330 -11.599  12.274  1.00 24.04           N  
ATOM   1919  CA  SER B  37      13.349 -12.573  12.642  1.00 25.92           C  
ATOM   1920  C   SER B  37      13.840 -12.323  14.056  1.00 26.09           C  
ATOM   1921  O   SER B  37      13.948 -11.178  14.490  1.00 24.40           O  
ATOM   1922  CB  SER B  37      14.539 -12.502  11.684  1.00 27.57           C  
ATOM   1923  OG  SER B  37      15.620 -13.279  12.176  1.00 30.52           O  
ATOM   1924  N   LEU B  38      14.144 -13.401  14.769  1.00 28.16           N  
ATOM   1925  CA  LEU B  38      14.628 -13.294  16.137  1.00 30.70           C  
ATOM   1926  C   LEU B  38      15.870 -14.156  16.358  1.00 31.52           C  
ATOM   1927  O   LEU B  38      16.239 -14.445  17.496  1.00 32.07           O  
ATOM   1928  CB  LEU B  38      13.524 -13.707  17.114  1.00 31.28           C  
ATOM   1929  CG  LEU B  38      12.215 -12.913  17.039  1.00 31.59           C  
ATOM   1930  CD1 LEU B  38      11.185 -13.548  17.953  1.00 31.06           C  
ATOM   1931  CD2 LEU B  38      12.461 -11.460  17.433  1.00 32.01           C  
ATOM   1932  N   SER B  39      16.512 -14.560  15.264  1.00 32.93           N  
ATOM   1933  CA  SER B  39      17.716 -15.386  15.332  1.00 34.01           C  
ATOM   1934  C   SER B  39      18.967 -14.598  14.954  1.00 34.10           C  
ATOM   1935  O   SER B  39      19.049 -14.025  13.866  1.00 34.60           O  
ATOM   1936  CB  SER B  39      17.586 -16.599  14.407  1.00 35.13           C  
ATOM   1937  OG  SER B  39      16.575 -17.482  14.862  1.00 38.20           O  
ATOM   1938  N   GLY B  40      19.944 -14.588  15.855  1.00 33.72           N  
ATOM   1939  CA  GLY B  40      21.177 -13.865  15.605  1.00 32.41           C  
ATOM   1940  C   GLY B  40      20.962 -12.381  15.823  1.00 32.43           C  
ATOM   1941  O   GLY B  40      21.874 -11.571  15.643  1.00 32.33           O  
ATOM   1942  N   GLY B  41      19.743 -12.032  16.222  1.00 31.40           N  
ATOM   1943  CA  GLY B  41      19.401 -10.642  16.459  1.00 29.21           C  
ATOM   1944  C   GLY B  41      17.911 -10.420  16.290  1.00 27.29           C  
ATOM   1945  O   GLY B  41      17.151 -11.372  16.128  1.00 26.86           O  
ATOM   1946  N   ALA B  42      17.488  -9.162  16.324  1.00 26.04           N  
ATOM   1947  CA  ALA B  42      16.074  -8.842  16.178  1.00 24.82           C  
ATOM   1948  C   ALA B  42      15.814  -8.003  14.934  1.00 22.72           C  
ATOM   1949  O   ALA B  42      16.467  -6.983  14.710  1.00 22.12           O  
ATOM   1950  CB  ALA B  42      15.575  -8.105  17.417  1.00 23.97           C  
ATOM   1951  N   SER B  43      14.861  -8.452  14.127  1.00 20.62           N  
ATOM   1952  CA  SER B  43      14.477  -7.755  12.906  1.00 21.57           C  
ATOM   1953  C   SER B  43      12.957  -7.606  12.981  1.00 20.92           C  
ATOM   1954  O   SER B  43      12.220  -8.587  12.851  1.00 20.45           O  
ATOM   1955  CB  SER B  43      14.884  -8.582  11.684  1.00 22.97           C  
ATOM   1956  OG  SER B  43      14.630  -7.876  10.486  1.00 26.13           O  
ATOM   1957  N   TRP B  44      12.491  -6.377  13.191  1.00 17.79           N  
ATOM   1958  CA  TRP B  44      11.061  -6.125  13.339  1.00 17.31           C  
ATOM   1959  C   TRP B  44      10.689  -4.681  13.020  1.00 16.17           C  
ATOM   1960  O   TRP B  44      11.552  -3.850  12.761  1.00 16.72           O  
ATOM   1961  CB  TRP B  44      10.661  -6.404  14.788  1.00 14.84           C  
ATOM   1962  CG  TRP B  44      11.392  -5.503  15.761  1.00 14.81           C  
ATOM   1963  CD1 TRP B  44      12.720  -5.546  16.080  1.00 13.65           C  
ATOM   1964  CD2 TRP B  44      10.843  -4.395  16.491  1.00 14.15           C  
ATOM   1965  NE1 TRP B  44      13.032  -4.536  16.958  1.00 13.98           N  
ATOM   1966  CE2 TRP B  44      11.899  -3.816  17.229  1.00 13.34           C  
ATOM   1967  CE3 TRP B  44       9.561  -3.835  16.593  1.00 15.29           C  
ATOM   1968  CZ2 TRP B  44      11.714  -2.704  18.060  1.00 13.26           C  
ATOM   1969  CZ3 TRP B  44       9.376  -2.728  17.417  1.00 15.12           C  
ATOM   1970  CH2 TRP B  44      10.452  -2.176  18.141  1.00 13.79           C  
ATOM   1971  N   HIS B  45       9.391  -4.392  13.037  1.00 18.49           N  
ATOM   1972  CA  HIS B  45       8.925  -3.027  12.816  1.00 18.02           C  
ATOM   1973  C   HIS B  45       7.671  -2.707  13.630  1.00 17.45           C  
ATOM   1974  O   HIS B  45       6.844  -3.576  13.899  1.00 16.56           O  
ATOM   1975  CB  HIS B  45       8.693  -2.729  11.322  1.00 20.15           C  
ATOM   1976  CG  HIS B  45       7.721  -3.644  10.642  1.00 20.14           C  
ATOM   1977  ND1 HIS B  45       8.097  -4.845  10.078  1.00 21.85           N  
ATOM   1978  CD2 HIS B  45       6.400  -3.504  10.380  1.00 20.49           C  
ATOM   1979  CE1 HIS B  45       7.051  -5.402   9.496  1.00 20.36           C  
ATOM   1980  NE2 HIS B  45       6.008  -4.609   9.664  1.00 22.04           N  
ATOM   1981  N   ALA B  46       7.563  -1.452  14.051  1.00 15.13           N  
ATOM   1982  CA  ALA B  46       6.423  -0.994  14.829  1.00 15.33           C  
ATOM   1983  C   ALA B  46       5.638  -0.013  13.976  1.00 14.26           C  
ATOM   1984  O   ALA B  46       6.220   0.856  13.327  1.00 13.61           O  
ATOM   1985  CB  ALA B  46       6.897  -0.310  16.102  1.00 14.38           C  
ATOM   1986  N   ASP B  47       4.319  -0.160  13.972  1.00 12.66           N  
ATOM   1987  CA  ASP B  47       3.463   0.720  13.194  1.00 12.98           C  
ATOM   1988  C   ASP B  47       2.440   1.354  14.116  1.00 11.57           C  
ATOM   1989  O   ASP B  47       1.903   0.696  15.000  1.00 11.09           O  
ATOM   1990  CB  ASP B  47       2.762  -0.065  12.092  1.00 16.20           C  
ATOM   1991  CG  ASP B  47       3.740  -0.792  11.198  1.00 19.06           C  
ATOM   1992  OD1 ASP B  47       4.354  -1.775  11.664  1.00 21.89           O  
ATOM   1993  OD2 ASP B  47       3.903  -0.368  10.033  1.00 23.04           O  
ATOM   1994  N   TRP B  48       2.162   2.632  13.908  1.00 10.12           N  
ATOM   1995  CA  TRP B  48       1.223   3.308  14.779  1.00 10.26           C  
ATOM   1996  C   TRP B  48       0.648   4.607  14.256  1.00  8.87           C  
ATOM   1997  O   TRP B  48       1.100   5.159  13.260  1.00  9.83           O  
ATOM   1998  CB  TRP B  48       1.896   3.596  16.125  1.00  9.92           C  
ATOM   1999  CG  TRP B  48       3.211   4.332  15.988  1.00  8.65           C  
ATOM   2000  CD1 TRP B  48       4.453   3.777  15.896  1.00 10.33           C  
ATOM   2001  CD2 TRP B  48       3.400   5.753  15.898  1.00  7.96           C  
ATOM   2002  NE1 TRP B  48       5.406   4.759  15.753  1.00  9.79           N  
ATOM   2003  CE2 TRP B  48       4.787   5.981  15.751  1.00  9.02           C  
ATOM   2004  CE3 TRP B  48       2.533   6.854  15.926  1.00  9.14           C  
ATOM   2005  CZ2 TRP B  48       5.329   7.267  15.635  1.00  8.03           C  
ATOM   2006  CZ3 TRP B  48       3.073   8.138  15.810  1.00  8.08           C  
ATOM   2007  CH2 TRP B  48       4.460   8.329  15.667  1.00  8.76           C  
ATOM   2008  N   GLN B  49      -0.373   5.069  14.967  1.00  9.53           N  
ATOM   2009  CA  GLN B  49      -1.041   6.331  14.706  1.00  8.83           C  
ATOM   2010  C   GLN B  49      -1.659   6.690  16.046  1.00  9.81           C  
ATOM   2011  O   GLN B  49      -2.405   5.895  16.625  1.00  7.71           O  
ATOM   2012  CB  GLN B  49      -2.141   6.208  13.648  1.00 12.22           C  
ATOM   2013  CG  GLN B  49      -2.678   7.580  13.219  1.00 14.48           C  
ATOM   2014  CD  GLN B  49      -3.672   7.520  12.073  1.00 18.23           C  
ATOM   2015  OE1 GLN B  49      -3.459   6.818  11.084  1.00 19.24           O  
ATOM   2016  NE2 GLN B  49      -4.757   8.278  12.195  1.00 18.55           N  
ATOM   2017  N   TRP B  50      -1.319   7.869  16.555  1.00  9.54           N  
ATOM   2018  CA  TRP B  50      -1.845   8.319  17.836  1.00  9.42           C  
ATOM   2019  C   TRP B  50      -2.215   9.794  17.788  1.00 10.33           C  
ATOM   2020  O   TRP B  50      -1.550  10.596  17.123  1.00  9.93           O  
ATOM   2021  CB  TRP B  50      -0.816   8.098  18.955  1.00  7.99           C  
ATOM   2022  CG  TRP B  50      -0.498   6.655  19.210  1.00  9.22           C  
ATOM   2023  CD1 TRP B  50       0.617   5.975  18.809  1.00  6.71           C  
ATOM   2024  CD2 TRP B  50      -1.324   5.703  19.896  1.00  7.93           C  
ATOM   2025  NE1 TRP B  50       0.538   4.659  19.202  1.00  8.67           N  
ATOM   2026  CE2 TRP B  50      -0.643   4.464  19.869  1.00  8.75           C  
ATOM   2027  CE3 TRP B  50      -2.573   5.775  20.528  1.00  9.11           C  
ATOM   2028  CZ2 TRP B  50      -1.171   3.303  20.451  1.00  7.76           C  
ATOM   2029  CZ3 TRP B  50      -3.099   4.618  21.107  1.00  8.28           C  
ATOM   2030  CH2 TRP B  50      -2.397   3.400  21.063  1.00  9.40           C  
ATOM   2031  N   SER B  51      -3.284  10.132  18.501  1.00 11.10           N  
ATOM   2032  CA  SER B  51      -3.786  11.499  18.602  1.00 13.56           C  
ATOM   2033  C   SER B  51      -4.224  11.680  20.054  1.00 12.65           C  
ATOM   2034  O   SER B  51      -4.590  10.707  20.719  1.00 11.00           O  
ATOM   2035  CB  SER B  51      -4.981  11.702  17.668  1.00 15.71           C  
ATOM   2036  OG  SER B  51      -4.652  11.332  16.342  1.00 25.19           O  
ATOM   2037  N   GLY B  52      -4.190  12.915  20.542  1.00 10.97           N  
ATOM   2038  CA  GLY B  52      -4.571  13.168  21.922  1.00 11.50           C  
ATOM   2039  C   GLY B  52      -3.371  13.026  22.845  1.00 10.79           C  
ATOM   2040  O   GLY B  52      -2.359  12.448  22.457  1.00 10.61           O  
ATOM   2041  N   GLY B  53      -3.473  13.554  24.062  1.00 11.34           N  
ATOM   2042  CA  GLY B  53      -2.361  13.464  24.991  1.00 12.47           C  
ATOM   2043  C   GLY B  53      -1.073  13.938  24.345  1.00 12.60           C  
ATOM   2044  O   GLY B  53      -0.092  13.199  24.269  1.00 11.17           O  
ATOM   2045  N   GLN B  54      -1.086  15.185  23.889  1.00 13.65           N  
ATOM   2046  CA  GLN B  54       0.047  15.803  23.207  1.00 14.58           C  
ATOM   2047  C   GLN B  54       1.428  15.408  23.722  1.00 14.53           C  
ATOM   2048  O   GLN B  54       2.297  15.014  22.945  1.00 13.38           O  
ATOM   2049  CB  GLN B  54      -0.091  17.327  23.265  1.00 16.50           C  
ATOM   2050  CG  GLN B  54       0.913  18.095  22.404  1.00 19.08           C  
ATOM   2051  CD  GLN B  54       0.680  17.910  20.911  1.00 20.45           C  
ATOM   2052  OE1 GLN B  54      -0.319  17.323  20.491  1.00 19.46           O  
ATOM   2053  NE2 GLN B  54       1.603  18.420  20.101  1.00 20.54           N  
ATOM   2054  N   ASN B  55       1.639  15.518  25.030  1.00 13.48           N  
ATOM   2055  CA  ASN B  55       2.938  15.188  25.588  1.00 13.24           C  
ATOM   2056  C   ASN B  55       2.946  13.926  26.439  1.00 12.55           C  
ATOM   2057  O   ASN B  55       3.778  13.783  27.333  1.00 11.38           O  
ATOM   2058  CB  ASN B  55       3.468  16.379  26.387  1.00 15.24           C  
ATOM   2059  CG  ASN B  55       3.703  17.599  25.513  1.00 16.92           C  
ATOM   2060  OD1 ASN B  55       4.450  17.539  24.537  1.00 17.74           O  
ATOM   2061  ND2 ASN B  55       3.062  18.709  25.857  1.00 17.38           N  
ATOM   2062  N   ASN B  56       2.027  13.009  26.145  1.00 10.59           N  
ATOM   2063  CA  ASN B  56       1.942  11.748  26.876  1.00 10.92           C  
ATOM   2064  C   ASN B  56       2.382  10.594  25.975  1.00  8.95           C  
ATOM   2065  O   ASN B  56       1.800  10.382  24.914  1.00  9.69           O  
ATOM   2066  CB  ASN B  56       0.506  11.481  27.346  1.00 12.32           C  
ATOM   2067  CG  ASN B  56      -0.087  12.642  28.123  1.00 15.27           C  
ATOM   2068  OD1 ASN B  56      -0.967  13.346  27.629  1.00 17.18           O  
ATOM   2069  ND2 ASN B  56       0.393  12.847  29.343  1.00 15.80           N  
ATOM   2070  N   VAL B  57       3.404   9.850  26.390  1.00  9.71           N  
ATOM   2071  CA  VAL B  57       3.869   8.709  25.599  1.00  7.83           C  
ATOM   2072  C   VAL B  57       2.725   7.706  25.578  1.00  8.18           C  
ATOM   2073  O   VAL B  57       2.120   7.438  26.613  1.00  7.36           O  
ATOM   2074  CB  VAL B  57       5.102   8.026  26.235  1.00  8.51           C  
ATOM   2075  CG1 VAL B  57       5.484   6.790  25.427  1.00  9.60           C  
ATOM   2076  CG2 VAL B  57       6.265   9.000  26.306  1.00  9.30           C  
ATOM   2077  N   LYS B  58       2.439   7.146  24.407  1.00  6.51           N  
ATOM   2078  CA  LYS B  58       1.349   6.193  24.267  1.00  7.89           C  
ATOM   2079  C   LYS B  58       1.794   4.742  24.413  1.00  7.60           C  
ATOM   2080  O   LYS B  58       0.976   3.867  24.712  1.00  6.72           O  
ATOM   2081  CB  LYS B  58       0.675   6.371  22.903  1.00  8.56           C  
ATOM   2082  CG  LYS B  58       0.220   7.795  22.594  1.00  8.95           C  
ATOM   2083  CD  LYS B  58      -0.793   8.303  23.615  1.00 10.13           C  
ATOM   2084  CE  LYS B  58      -1.377   9.642  23.186  1.00 10.03           C  
ATOM   2085  NZ  LYS B  58      -0.322  10.678  23.004  1.00  8.68           N  
ATOM   2086  N   SER B  59       3.084   4.490  24.206  1.00  7.29           N  
ATOM   2087  CA  SER B  59       3.607   3.129  24.290  1.00  9.50           C  
ATOM   2088  C   SER B  59       5.125   3.049  24.119  1.00  8.40           C  
ATOM   2089  O   SER B  59       5.794   4.050  23.900  1.00 10.09           O  
ATOM   2090  CB  SER B  59       2.974   2.291  23.185  1.00 10.25           C  
ATOM   2091  OG  SER B  59       3.292   2.858  21.917  1.00 10.04           O  
ATOM   2092  N   TYR B  60       5.655   1.833  24.226  1.00  9.24           N  
ATOM   2093  CA  TYR B  60       7.075   1.589  24.008  1.00  8.60           C  
ATOM   2094  C   TYR B  60       7.238   0.225  23.347  1.00  9.28           C  
ATOM   2095  O   TYR B  60       7.695  -0.742  23.966  1.00  8.94           O  
ATOM   2096  CB  TYR B  60       7.890   1.643  25.308  1.00  8.44           C  
ATOM   2097  CG  TYR B  60       9.376   1.408  25.091  1.00 10.71           C  
ATOM   2098  CD1 TYR B  60      10.099   2.171  24.171  1.00 10.66           C  
ATOM   2099  CD2 TYR B  60      10.060   0.419  25.803  1.00 11.67           C  
ATOM   2100  CE1 TYR B  60      11.468   1.954  23.968  1.00 11.72           C  
ATOM   2101  CE2 TYR B  60      11.423   0.196  25.607  1.00 11.11           C  
ATOM   2102  CZ  TYR B  60      12.123   0.966  24.691  1.00 11.25           C  
ATOM   2103  OH  TYR B  60      13.478   0.755  24.508  1.00 11.64           O  
ATOM   2104  N   GLN B  61       6.823   0.152  22.087  1.00  9.00           N  
ATOM   2105  CA  GLN B  61       6.948  -1.068  21.307  1.00  9.56           C  
ATOM   2106  C   GLN B  61       8.450  -1.286  21.264  1.00 11.80           C  
ATOM   2107  O   GLN B  61       9.198  -0.355  20.964  1.00 12.97           O  
ATOM   2108  CB  GLN B  61       6.393  -0.836  19.905  1.00 10.26           C  
ATOM   2109  CG  GLN B  61       4.897  -0.567  19.895  1.00  8.93           C  
ATOM   2110  CD  GLN B  61       4.448   0.150  18.640  1.00  8.38           C  
ATOM   2111  OE1 GLN B  61       4.851   1.283  18.389  1.00  9.06           O  
ATOM   2112  NE2 GLN B  61       3.614  -0.508  17.844  1.00  8.85           N  
ATOM   2113  N   ASN B  62       8.903  -2.500  21.558  1.00 12.47           N  
ATOM   2114  CA  ASN B  62      10.338  -2.738  21.597  1.00 12.50           C  
ATOM   2115  C   ASN B  62      10.769  -4.183  21.415  1.00 13.18           C  
ATOM   2116  O   ASN B  62       9.961  -5.107  21.478  1.00 12.63           O  
ATOM   2117  CB  ASN B  62      10.880  -2.293  22.948  1.00 12.49           C  
ATOM   2118  CG  ASN B  62      10.396  -3.192  24.080  1.00 12.66           C  
ATOM   2119  OD1 ASN B  62       9.283  -3.031  24.588  1.00 14.99           O  
ATOM   2120  ND2 ASN B  62      11.219  -4.164  24.456  1.00 10.04           N  
ATOM   2121  N   SER B  63      12.073  -4.348  21.208  1.00 12.30           N  
ATOM   2122  CA  SER B  63      12.691  -5.658  21.087  1.00 13.88           C  
ATOM   2123  C   SER B  63      13.682  -5.671  22.242  1.00 13.68           C  
ATOM   2124  O   SER B  63      14.349  -4.668  22.497  1.00 13.32           O  
ATOM   2125  CB  SER B  63      13.428  -5.807  19.746  1.00 15.66           C  
ATOM   2126  OG  SER B  63      14.418  -4.806  19.573  1.00 16.90           O  
ATOM   2127  N   GLN B  64      13.766  -6.784  22.964  1.00 13.82           N  
ATOM   2128  CA  GLN B  64      14.700  -6.859  24.083  1.00 16.10           C  
ATOM   2129  C   GLN B  64      15.329  -8.239  24.196  1.00 16.56           C  
ATOM   2130  O   GLN B  64      14.860  -9.196  23.582  1.00 17.29           O  
ATOM   2131  CB  GLN B  64      13.991  -6.515  25.395  1.00 15.69           C  
ATOM   2132  CG  GLN B  64      12.941  -7.524  25.819  1.00 18.75           C  
ATOM   2133  CD  GLN B  64      12.287  -7.150  27.127  1.00 18.32           C  
ATOM   2134  OE1 GLN B  64      12.962  -6.969  28.141  1.00 21.63           O  
ATOM   2135  NE2 GLN B  64      10.966  -7.031  27.114  1.00 19.68           N  
ATOM   2136  N   ILE B  65      16.395  -8.337  24.983  1.00 17.26           N  
ATOM   2137  CA  ILE B  65      17.073  -9.612  25.174  1.00 18.90           C  
ATOM   2138  C   ILE B  65      16.673 -10.236  26.502  1.00 19.80           C  
ATOM   2139  O   ILE B  65      16.363  -9.539  27.470  1.00 19.55           O  
ATOM   2140  CB  ILE B  65      18.612  -9.453  25.159  1.00 20.05           C  
ATOM   2141  CG1 ILE B  65      19.052  -8.520  26.290  1.00 19.72           C  
ATOM   2142  CG2 ILE B  65      19.066  -8.921  23.808  1.00 20.90           C  
ATOM   2143  CD1 ILE B  65      20.555  -8.478  26.504  1.00 22.04           C  
ATOM   2144  N   ALA B  66      16.679 -11.561  26.542  1.00 20.84           N  
ATOM   2145  CA  ALA B  66      16.332 -12.273  27.757  1.00 21.83           C  
ATOM   2146  C   ALA B  66      17.476 -12.131  28.753  1.00 23.13           C  
ATOM   2147  O   ALA B  66      18.645 -12.221  28.382  1.00 24.48           O  
ATOM   2148  CB  ALA B  66      16.086 -13.747  27.443  1.00 21.52           C  
ATOM   2149  N   ILE B  67      17.136 -11.881  30.010  1.00 22.90           N  
ATOM   2150  CA  ILE B  67      18.136 -11.760  31.059  1.00 24.96           C  
ATOM   2151  C   ILE B  67      17.724 -12.750  32.150  1.00 26.06           C  
ATOM   2152  O   ILE B  67      17.166 -12.368  33.179  1.00 25.90           O  
ATOM   2153  CB  ILE B  67      18.186 -10.329  31.640  1.00 24.46           C  
ATOM   2154  CG1 ILE B  67      18.421  -9.320  30.513  1.00 22.55           C  
ATOM   2155  CG2 ILE B  67      19.316 -10.219  32.668  1.00 25.38           C  
ATOM   2156  CD1 ILE B  67      18.584  -7.892  30.998  1.00 21.96           C  
ATOM   2157  N   PRO B  68      17.978 -14.050  31.916  1.00 27.74           N  
ATOM   2158  CA  PRO B  68      17.654 -15.146  32.838  1.00 28.55           C  
ATOM   2159  C   PRO B  68      18.331 -15.013  34.202  1.00 29.30           C  
ATOM   2160  O   PRO B  68      17.741 -15.342  35.237  1.00 30.02           O  
ATOM   2161  CB  PRO B  68      18.142 -16.385  32.085  1.00 28.80           C  
ATOM   2162  CG  PRO B  68      18.054 -15.983  30.651  1.00 29.67           C  
ATOM   2163  CD  PRO B  68      18.593 -14.577  30.686  1.00 28.91           C  
ATOM   2164  N   GLN B  69      19.568 -14.530  34.198  1.00 28.76           N  
ATOM   2165  CA  GLN B  69      20.326 -14.376  35.432  1.00 29.95           C  
ATOM   2166  C   GLN B  69      20.792 -12.932  35.639  1.00 28.34           C  
ATOM   2167  O   GLN B  69      21.770 -12.490  35.033  1.00 27.59           O  
ATOM   2168  CB  GLN B  69      21.533 -15.325  35.410  1.00 32.05           C  
ATOM   2169  CG  GLN B  69      22.618 -14.939  34.397  1.00 37.87           C  
ATOM   2170  CD  GLN B  69      23.457 -16.115  33.923  1.00 39.80           C  
ATOM   2171  OE1 GLN B  69      23.924 -16.930  34.721  1.00 41.24           O  
ATOM   2172  NE2 GLN B  69      23.663 -16.197  32.612  1.00 42.36           N  
ATOM   2173  N   LYS B  70      20.085 -12.197  36.491  1.00 27.42           N  
ATOM   2174  CA  LYS B  70      20.452 -10.814  36.776  1.00 26.95           C  
ATOM   2175  C   LYS B  70      21.850 -10.751  37.386  1.00 26.91           C  
ATOM   2176  O   LYS B  70      22.261 -11.657  38.118  1.00 26.69           O  
ATOM   2177  CB  LYS B  70      19.440 -10.180  37.735  1.00 27.15           C  
ATOM   2178  CG  LYS B  70      18.242  -9.525  37.054  1.00 26.94           C  
ATOM   2179  CD  LYS B  70      17.449 -10.506  36.210  1.00 28.97           C  
ATOM   2180  CE  LYS B  70      16.260  -9.822  35.554  1.00 30.32           C  
ATOM   2181  NZ  LYS B  70      15.513 -10.731  34.638  1.00 31.73           N  
ATOM   2182  N   ARG B  71      22.576  -9.681  37.076  1.00 25.91           N  
ATOM   2183  CA  ARG B  71      23.930  -9.485  37.586  1.00 26.30           C  
ATOM   2184  C   ARG B  71      24.189  -7.998  37.778  1.00 26.50           C  
ATOM   2185  O   ARG B  71      23.474  -7.164  37.225  1.00 27.03           O  
ATOM   2186  CB  ARG B  71      24.952 -10.062  36.604  1.00 27.82           C  
ATOM   2187  CG  ARG B  71      24.929  -9.409  35.231  1.00 28.23           C  
ATOM   2188  CD  ARG B  71      25.696 -10.245  34.224  1.00 29.57           C  
ATOM   2189  NE  ARG B  71      27.099 -10.416  34.590  1.00 29.53           N  
ATOM   2190  CZ  ARG B  71      27.931 -11.239  33.964  1.00 28.32           C  
ATOM   2191  NH1 ARG B  71      27.498 -11.966  32.944  1.00 28.82           N  
ATOM   2192  NH2 ARG B  71      29.195 -11.333  34.351  1.00 28.56           N  
ATOM   2193  N   THR B  72      25.207  -7.667  38.566  1.00 25.10           N  
ATOM   2194  CA  THR B  72      25.543  -6.273  38.817  1.00 24.42           C  
ATOM   2195  C   THR B  72      26.182  -5.680  37.567  1.00 24.62           C  
ATOM   2196  O   THR B  72      26.767  -6.401  36.759  1.00 24.80           O  
ATOM   2197  CB  THR B  72      26.528  -6.140  40.000  1.00 24.68           C  
ATOM   2198  OG1 THR B  72      27.785  -6.733  39.652  1.00 25.41           O  
ATOM   2199  CG2 THR B  72      25.972  -6.837  41.227  1.00 24.37           C  
ATOM   2200  N   VAL B  73      26.064  -4.370  37.395  1.00 25.08           N  
ATOM   2201  CA  VAL B  73      26.646  -3.730  36.224  1.00 26.02           C  
ATOM   2202  C   VAL B  73      28.170  -3.708  36.363  1.00 26.40           C  
ATOM   2203  O   VAL B  73      28.896  -3.634  35.372  1.00 26.02           O  
ATOM   2204  CB  VAL B  73      26.118  -2.278  36.041  1.00 26.27           C  
ATOM   2205  CG1 VAL B  73      24.597  -2.259  36.086  1.00 26.33           C  
ATOM   2206  CG2 VAL B  73      26.675  -1.384  37.105  1.00 28.07           C  
ATOM   2207  N   ASN B  74      28.652  -3.784  37.599  1.00 27.74           N  
ATOM   2208  CA  ASN B  74      30.087  -3.772  37.839  1.00 28.60           C  
ATOM   2209  C   ASN B  74      30.680  -5.114  37.428  1.00 28.63           C  
ATOM   2210  O   ASN B  74      31.855  -5.198  37.075  1.00 28.66           O  
ATOM   2211  CB  ASN B  74      30.385  -3.511  39.315  1.00 30.47           C  
ATOM   2212  CG  ASN B  74      31.738  -2.854  39.527  1.00 32.99           C  
ATOM   2213  OD1 ASN B  74      31.929  -1.685  39.187  1.00 34.05           O  
ATOM   2214  ND2 ASN B  74      32.686  -3.604  40.080  1.00 34.51           N  
ATOM   2215  N   SER B  75      29.859  -6.160  37.472  1.00 27.81           N  
ATOM   2216  CA  SER B  75      30.306  -7.499  37.098  1.00 26.95           C  
ATOM   2217  C   SER B  75      30.303  -7.661  35.584  1.00 26.25           C  
ATOM   2218  O   SER B  75      30.994  -8.523  35.042  1.00 26.31           O  
ATOM   2219  CB  SER B  75      29.398  -8.564  37.721  1.00 27.31           C  
ATOM   2220  OG  SER B  75      28.150  -8.639  37.052  1.00 25.45           O  
ATOM   2221  N   ILE B  76      29.520  -6.829  34.904  1.00 25.16           N  
ATOM   2222  CA  ILE B  76      29.425  -6.883  33.450  1.00 25.14           C  
ATOM   2223  C   ILE B  76      30.679  -6.287  32.819  1.00 25.41           C  
ATOM   2224  O   ILE B  76      31.099  -5.191  33.181  1.00 25.32           O  
ATOM   2225  CB  ILE B  76      28.189  -6.102  32.949  1.00 24.25           C  
ATOM   2226  CG1 ILE B  76      26.915  -6.737  33.516  1.00 23.79           C  
ATOM   2227  CG2 ILE B  76      28.152  -6.100  31.428  1.00 24.36           C  
ATOM   2228  CD1 ILE B  76      25.655  -5.970  33.216  1.00 22.85           C  
ATOM   2229  N   SER B  77      31.278  -7.014  31.881  1.00 26.08           N  
ATOM   2230  CA  SER B  77      32.482  -6.532  31.217  1.00 26.88           C  
ATOM   2231  C   SER B  77      32.129  -5.718  29.978  1.00 27.82           C  
ATOM   2232  O   SER B  77      32.825  -4.761  29.637  1.00 28.71           O  
ATOM   2233  CB  SER B  77      33.393  -7.705  30.838  1.00 28.07           C  
ATOM   2234  OG  SER B  77      32.721  -8.641  30.015  1.00 27.98           O  
ATOM   2235  N   SER B  78      31.044  -6.093  29.307  1.00 27.12           N  
ATOM   2236  CA  SER B  78      30.617  -5.372  28.116  1.00 27.03           C  
ATOM   2237  C   SER B  78      29.150  -5.630  27.782  1.00 26.98           C  
ATOM   2238  O   SER B  78      28.598  -6.681  28.113  1.00 26.96           O  
ATOM   2239  CB  SER B  78      31.490  -5.762  26.921  1.00 28.15           C  
ATOM   2240  OG  SER B  78      31.256  -7.104  26.536  1.00 29.04           O  
ATOM   2241  N   MET B  79      28.526  -4.652  27.133  1.00 25.40           N  
ATOM   2242  CA  MET B  79      27.130  -4.745  26.722  1.00 25.27           C  
ATOM   2243  C   MET B  79      27.036  -4.220  25.296  1.00 25.62           C  
ATOM   2244  O   MET B  79      26.443  -3.168  25.048  1.00 27.02           O  
ATOM   2245  CB  MET B  79      26.246  -3.902  27.643  1.00 23.46           C  
ATOM   2246  CG  MET B  79      26.299  -4.318  29.099  1.00 22.25           C  
ATOM   2247  SD  MET B  79      25.350  -3.225  30.175  1.00 20.03           S  
ATOM   2248  CE  MET B  79      23.699  -3.819  29.882  1.00 19.52           C  
ATOM   2249  N   PRO B  80      27.630  -4.946  24.337  1.00 25.60           N  
ATOM   2250  CA  PRO B  80      27.624  -4.561  22.923  1.00 25.64           C  
ATOM   2251  C   PRO B  80      26.243  -4.566  22.280  1.00 25.86           C  
ATOM   2252  O   PRO B  80      25.405  -5.418  22.581  1.00 25.82           O  
ATOM   2253  CB  PRO B  80      28.561  -5.583  22.288  1.00 25.98           C  
ATOM   2254  CG  PRO B  80      28.317  -6.801  23.122  1.00 26.21           C  
ATOM   2255  CD  PRO B  80      28.327  -6.232  24.521  1.00 25.71           C  
ATOM   2256  N   THR B  81      26.017  -3.608  21.388  1.00 24.58           N  
ATOM   2257  CA  THR B  81      24.744  -3.500  20.695  1.00 23.81           C  
ATOM   2258  C   THR B  81      24.884  -2.805  19.345  1.00 24.09           C  
ATOM   2259  O   THR B  81      25.704  -1.898  19.177  1.00 23.85           O  
ATOM   2260  CB  THR B  81      23.712  -2.719  21.539  1.00 23.42           C  
ATOM   2261  OG1 THR B  81      22.467  -2.655  20.833  1.00 21.92           O  
ATOM   2262  CG2 THR B  81      24.208  -1.306  21.816  1.00 22.55           C  
ATOM   2263  N   THR B  82      24.090  -3.255  18.381  1.00 23.18           N  
ATOM   2264  CA  THR B  82      24.081  -2.669  17.048  1.00 23.96           C  
ATOM   2265  C   THR B  82      22.624  -2.434  16.685  1.00 22.71           C  
ATOM   2266  O   THR B  82      21.782  -3.313  16.870  1.00 21.69           O  
ATOM   2267  CB  THR B  82      24.708  -3.600  15.981  1.00 24.96           C  
ATOM   2268  OG1 THR B  82      23.847  -4.721  15.745  1.00 25.21           O  
ATOM   2269  CG2 THR B  82      26.070  -4.095  16.440  1.00 25.36           C  
ATOM   2270  N   ALA B  83      22.329  -1.241  16.182  1.00 21.47           N  
ATOM   2271  CA  ALA B  83      20.970  -0.901  15.797  1.00 21.00           C  
ATOM   2272  C   ALA B  83      20.928  -0.244  14.422  1.00 21.06           C  
ATOM   2273  O   ALA B  83      21.563   0.786  14.194  1.00 23.04           O  
ATOM   2274  CB  ALA B  83      20.350   0.026  16.841  1.00 19.23           C  
ATOM   2275  N   SER B  84      20.182  -0.852  13.509  1.00 20.84           N  
ATOM   2276  CA  SER B  84      20.020  -0.320  12.161  1.00 21.51           C  
ATOM   2277  C   SER B  84      18.527  -0.081  11.968  1.00 19.79           C  
ATOM   2278  O   SER B  84      17.743  -1.029  11.923  1.00 20.55           O  
ATOM   2279  CB  SER B  84      20.530  -1.324  11.126  1.00 22.39           C  
ATOM   2280  OG  SER B  84      20.345  -0.829   9.811  1.00 25.59           O  
ATOM   2281  N   TRP B  85      18.130   1.183  11.855  1.00 18.85           N  
ATOM   2282  CA  TRP B  85      16.716   1.504  11.705  1.00 17.61           C  
ATOM   2283  C   TRP B  85      16.438   2.692  10.801  1.00 18.84           C  
ATOM   2284  O   TRP B  85      17.355   3.358  10.316  1.00 19.59           O  
ATOM   2285  CB  TRP B  85      16.101   1.794  13.078  1.00 16.28           C  
ATOM   2286  CG  TRP B  85      16.752   2.952  13.788  1.00 12.48           C  
ATOM   2287  CD1 TRP B  85      17.865   2.910  14.575  1.00 12.53           C  
ATOM   2288  CD2 TRP B  85      16.360   4.330  13.722  1.00 11.25           C  
ATOM   2289  NE1 TRP B  85      18.194   4.175  15.004  1.00 12.26           N  
ATOM   2290  CE2 TRP B  85      17.287   5.066  14.493  1.00 13.32           C  
ATOM   2291  CE3 TRP B  85      15.316   5.015  13.083  1.00 13.91           C  
ATOM   2292  CZ2 TRP B  85      17.203   6.457  14.643  1.00 12.44           C  
ATOM   2293  CZ3 TRP B  85      15.230   6.400  13.231  1.00 12.04           C  
ATOM   2294  CH2 TRP B  85      16.171   7.104  14.007  1.00 12.02           C  
ATOM   2295  N   SER B  86      15.150   2.945  10.589  1.00 18.05           N  
ATOM   2296  CA  SER B  86      14.682   4.059   9.776  1.00 16.42           C  
ATOM   2297  C   SER B  86      13.254   4.374  10.205  1.00 16.02           C  
ATOM   2298  O   SER B  86      12.517   3.482  10.634  1.00 12.92           O  
ATOM   2299  CB  SER B  86      14.695   3.689   8.293  1.00 17.24           C  
ATOM   2300  OG  SER B  86      13.777   2.644   8.033  1.00 18.85           O  
ATOM   2301  N   TYR B  87      12.866   5.638  10.092  1.00 13.41           N  
ATOM   2302  CA  TYR B  87      11.518   6.040  10.465  1.00 13.89           C  
ATOM   2303  C   TYR B  87      10.810   6.649   9.267  1.00 15.20           C  
ATOM   2304  O   TYR B  87      11.412   7.396   8.493  1.00 13.85           O  
ATOM   2305  CB  TYR B  87      11.560   7.058  11.608  1.00 13.49           C  
ATOM   2306  CG  TYR B  87      10.652   6.711  12.774  1.00 11.80           C  
ATOM   2307  CD1 TYR B  87      11.162   6.603  14.067  1.00 11.01           C  
ATOM   2308  CD2 TYR B  87       9.288   6.491  12.584  1.00 11.64           C  
ATOM   2309  CE1 TYR B  87      10.336   6.283  15.144  1.00 10.80           C  
ATOM   2310  CE2 TYR B  87       8.453   6.170  13.654  1.00 10.16           C  
ATOM   2311  CZ  TYR B  87       8.985   6.069  14.929  1.00 10.28           C  
ATOM   2312  OH  TYR B  87       8.168   5.765  15.990  1.00  9.83           O  
ATOM   2313  N   SER B  88       9.537   6.300   9.113  1.00 15.22           N  
ATOM   2314  CA  SER B  88       8.697   6.809   8.035  1.00 16.98           C  
ATOM   2315  C   SER B  88       7.358   7.186   8.661  1.00 16.45           C  
ATOM   2316  O   SER B  88       7.018   6.690   9.734  1.00 15.32           O  
ATOM   2317  CB  SER B  88       8.483   5.734   6.965  1.00 17.94           C  
ATOM   2318  OG  SER B  88       9.712   5.380   6.357  1.00 25.53           O  
ATOM   2319  N   GLY B  89       6.608   8.061   7.995  1.00 15.11           N  
ATOM   2320  CA  GLY B  89       5.317   8.482   8.518  1.00 15.68           C  
ATOM   2321  C   GLY B  89       5.052   9.956   8.270  1.00 15.52           C  
ATOM   2322  O   GLY B  89       5.708  10.572   7.433  1.00 16.31           O  
ATOM   2323  N   SER B  90       4.091  10.529   8.987  1.00 15.37           N  
ATOM   2324  CA  SER B  90       3.772  11.945   8.821  1.00 15.28           C  
ATOM   2325  C   SER B  90       3.542  12.615  10.172  1.00 13.31           C  
ATOM   2326  O   SER B  90       2.864  12.063  11.047  1.00 11.51           O  
ATOM   2327  CB  SER B  90       2.534  12.120   7.934  1.00 17.07           C  
ATOM   2328  OG  SER B  90       1.373  11.635   8.579  1.00 22.38           O  
ATOM   2329  N   ASN B  91       4.116  13.806  10.333  1.00 11.53           N  
ATOM   2330  CA  ASN B  91       3.998  14.564  11.571  1.00  9.22           C  
ATOM   2331  C   ASN B  91       4.416  13.677  12.739  1.00  8.66           C  
ATOM   2332  O   ASN B  91       3.749  13.604  13.768  1.00  8.48           O  
ATOM   2333  CB  ASN B  91       2.562  15.055  11.735  1.00  9.62           C  
ATOM   2334  CG  ASN B  91       2.101  15.879  10.546  1.00  9.91           C  
ATOM   2335  OD1 ASN B  91       2.759  16.845  10.160  1.00 10.05           O  
ATOM   2336  ND2 ASN B  91       0.973  15.500   9.956  1.00 10.06           N  
ATOM   2337  N   ILE B  92       5.548  13.011  12.557  1.00  8.59           N  
ATOM   2338  CA  ILE B  92       6.081  12.095  13.551  1.00  8.95           C  
ATOM   2339  C   ILE B  92       6.607  12.765  14.810  1.00  8.57           C  
ATOM   2340  O   ILE B  92       7.582  13.519  14.761  1.00  6.03           O  
ATOM   2341  CB  ILE B  92       7.229  11.255  12.959  1.00  8.92           C  
ATOM   2342  CG1 ILE B  92       6.741  10.517  11.710  1.00  8.83           C  
ATOM   2343  CG2 ILE B  92       7.748  10.275  14.002  1.00  8.76           C  
ATOM   2344  CD1 ILE B  92       7.838   9.786  10.981  1.00 10.10           C  
ATOM   2345  N   ARG B  93       5.953  12.486  15.935  1.00  8.59           N  
ATOM   2346  CA  ARG B  93       6.380  13.006  17.225  1.00  7.60           C  
ATOM   2347  C   ARG B  93       6.637  11.773  18.082  1.00  7.83           C  
ATOM   2348  O   ARG B  93       5.730  11.220  18.707  1.00  7.42           O  
ATOM   2349  CB  ARG B  93       5.304  13.916  17.835  1.00  8.37           C  
ATOM   2350  CG  ARG B  93       5.182  15.246  17.093  1.00  7.25           C  
ATOM   2351  CD  ARG B  93       4.184  16.216  17.727  1.00  8.63           C  
ATOM   2352  NE  ARG B  93       4.605  16.696  19.040  1.00  7.41           N  
ATOM   2353  CZ  ARG B  93       4.076  16.289  20.190  1.00  7.47           C  
ATOM   2354  NH1 ARG B  93       3.098  15.393  20.193  1.00  9.77           N  
ATOM   2355  NH2 ARG B  93       4.521  16.777  21.337  1.00  8.13           N  
ATOM   2356  N   ALA B  94       7.892  11.335  18.073  1.00  8.11           N  
ATOM   2357  CA  ALA B  94       8.307  10.145  18.801  1.00  9.66           C  
ATOM   2358  C   ALA B  94       9.827  10.033  18.785  1.00 10.45           C  
ATOM   2359  O   ALA B  94      10.507  10.731  18.025  1.00 10.50           O  
ATOM   2360  CB  ALA B  94       7.705   8.921  18.143  1.00  8.89           C  
ATOM   2361  N   ASN B  95      10.352   9.142  19.615  1.00  9.97           N  
ATOM   2362  CA  ASN B  95      11.787   8.926  19.678  1.00 10.66           C  
ATOM   2363  C   ASN B  95      12.116   7.492  19.280  1.00 10.26           C  
ATOM   2364  O   ASN B  95      11.237   6.713  18.922  1.00 10.64           O  
ATOM   2365  CB  ASN B  95      12.319   9.186  21.096  1.00  8.69           C  
ATOM   2366  CG  ASN B  95      11.766   8.206  22.134  1.00 10.99           C  
ATOM   2367  OD1 ASN B  95      11.500   7.040  21.835  1.00 10.74           O  
ATOM   2368  ND2 ASN B  95      11.614   8.678  23.369  1.00 10.44           N  
ATOM   2369  N   VAL B  96      13.401   7.171  19.326  1.00 10.98           N  
ATOM   2370  CA  VAL B  96      13.895   5.829  19.052  1.00 10.96           C  
ATOM   2371  C   VAL B  96      14.919   5.704  20.155  1.00 11.30           C  
ATOM   2372  O   VAL B  96      15.865   6.497  20.220  1.00  9.64           O  
ATOM   2373  CB  VAL B  96      14.583   5.722  17.691  1.00 11.44           C  
ATOM   2374  CG1 VAL B  96      15.214   4.343  17.543  1.00 12.83           C  
ATOM   2375  CG2 VAL B  96      13.574   5.952  16.592  1.00 13.03           C  
ATOM   2376  N   ALA B  97      14.743   4.736  21.045  1.00 11.33           N  
ATOM   2377  CA  ALA B  97      15.681   4.656  22.147  1.00 10.85           C  
ATOM   2378  C   ALA B  97      15.821   3.341  22.871  1.00 11.96           C  
ATOM   2379  O   ALA B  97      14.933   2.484  22.845  1.00  9.99           O  
ATOM   2380  CB  ALA B  97      15.344   5.741  23.161  1.00 11.68           C  
ATOM   2381  N   TYR B  98      16.972   3.212  23.524  1.00 13.73           N  
ATOM   2382  CA  TYR B  98      17.289   2.055  24.336  1.00 14.21           C  
ATOM   2383  C   TYR B  98      16.667   2.384  25.678  1.00 13.77           C  
ATOM   2384  O   TYR B  98      16.580   3.556  26.059  1.00 13.60           O  
ATOM   2385  CB  TYR B  98      18.806   1.904  24.528  1.00 13.51           C  
ATOM   2386  CG  TYR B  98      19.551   1.348  23.337  1.00 14.96           C  
ATOM   2387  CD1 TYR B  98      19.900   2.162  22.258  1.00 13.24           C  
ATOM   2388  CD2 TYR B  98      19.893  -0.001  23.282  1.00 14.24           C  
ATOM   2389  CE1 TYR B  98      20.571   1.641  21.154  1.00 15.04           C  
ATOM   2390  CE2 TYR B  98      20.560  -0.532  22.185  1.00 15.77           C  
ATOM   2391  CZ  TYR B  98      20.896   0.292  21.123  1.00 15.86           C  
ATOM   2392  OH  TYR B  98      21.546  -0.244  20.029  1.00 17.73           O  
ATOM   2393  N   ASP B  99      16.227   1.357  26.389  1.00 12.50           N  
ATOM   2394  CA  ASP B  99      15.640   1.550  27.702  1.00 14.13           C  
ATOM   2395  C   ASP B  99      16.183   0.422  28.569  1.00 15.16           C  
ATOM   2396  O   ASP B  99      16.057  -0.754  28.214  1.00 13.76           O  
ATOM   2397  CB  ASP B  99      14.113   1.490  27.611  1.00 14.01           C  
ATOM   2398  CG  ASP B  99      13.428   2.178  28.776  1.00 16.24           C  
ATOM   2399  OD1 ASP B  99      14.073   3.013  29.450  1.00 15.70           O  
ATOM   2400  OD2 ASP B  99      12.232   1.897  29.007  1.00 16.92           O  
ATOM   2401  N   LEU B 100      16.815   0.795  29.680  1.00 15.19           N  
ATOM   2402  CA  LEU B 100      17.406  -0.157  30.622  1.00 17.12           C  
ATOM   2403  C   LEU B 100      16.989   0.198  32.042  1.00 16.19           C  
ATOM   2404  O   LEU B 100      16.985   1.370  32.417  1.00 16.24           O  
ATOM   2405  CB  LEU B 100      18.943  -0.102  30.579  1.00 18.35           C  
ATOM   2406  CG  LEU B 100      19.813  -0.392  29.350  1.00 20.65           C  
ATOM   2407  CD1 LEU B 100      19.764  -1.866  29.029  1.00 23.79           C  
ATOM   2408  CD2 LEU B 100      19.368   0.452  28.168  1.00 20.46           C  
ATOM   2409  N   PHE B 101      16.643  -0.811  32.833  1.00 16.21           N  
ATOM   2410  CA  PHE B 101      16.281  -0.582  34.228  1.00 16.85           C  
ATOM   2411  C   PHE B 101      17.269  -1.334  35.110  1.00 17.04           C  
ATOM   2412  O   PHE B 101      17.692  -2.438  34.773  1.00 17.06           O  
ATOM   2413  CB  PHE B 101      14.870  -1.089  34.535  1.00 18.69           C  
ATOM   2414  CG  PHE B 101      13.778  -0.313  33.858  1.00 20.63           C  
ATOM   2415  CD1 PHE B 101      13.103  -0.847  32.766  1.00 23.42           C  
ATOM   2416  CD2 PHE B 101      13.405   0.943  34.331  1.00 23.26           C  
ATOM   2417  CE1 PHE B 101      12.065  -0.144  32.152  1.00 24.03           C  
ATOM   2418  CE2 PHE B 101      12.368   1.657  33.724  1.00 23.33           C  
ATOM   2419  CZ  PHE B 101      11.697   1.112  32.634  1.00 23.06           C  
ATOM   2420  N   THR B 102      17.653  -0.729  36.227  1.00 16.58           N  
ATOM   2421  CA  THR B 102      18.565  -1.383  37.155  1.00 18.37           C  
ATOM   2422  C   THR B 102      18.050  -1.149  38.566  1.00 18.30           C  
ATOM   2423  O   THR B 102      17.425  -0.119  38.847  1.00 19.19           O  
ATOM   2424  CB  THR B 102      19.997  -0.823  37.070  1.00 17.08           C  
ATOM   2425  OG1 THR B 102      20.034   0.484  37.653  1.00 18.27           O  
ATOM   2426  CG2 THR B 102      20.461  -0.751  35.623  1.00 16.58           C  
ATOM   2427  N   ALA B 103      18.306  -2.108  39.447  1.00 18.39           N  
ATOM   2428  CA  ALA B 103      17.878  -2.003  40.834  1.00 18.79           C  
ATOM   2429  C   ALA B 103      18.873  -2.716  41.739  1.00 19.20           C  
ATOM   2430  O   ALA B 103      19.583  -3.625  41.305  1.00 17.01           O  
ATOM   2431  CB  ALA B 103      16.487  -2.606  41.006  1.00 18.28           C  
ATOM   2432  N   ALA B 104      18.927  -2.284  42.995  1.00 20.93           N  
ATOM   2433  CA  ALA B 104      19.823  -2.885  43.972  1.00 22.42           C  
ATOM   2434  C   ALA B 104      19.344  -4.304  44.278  1.00 24.20           C  
ATOM   2435  O   ALA B 104      20.104  -5.128  44.777  1.00 24.84           O  
ATOM   2436  CB  ALA B 104      19.849  -2.045  45.239  1.00 22.69           C  
ATOM   2437  N   ASN B 105      18.077  -4.576  43.973  1.00 26.51           N  
ATOM   2438  CA  ASN B 105      17.487  -5.899  44.183  1.00 29.19           C  
ATOM   2439  C   ASN B 105      17.466  -6.662  42.859  1.00 29.78           C  
ATOM   2440  O   ASN B 105      16.723  -6.311  41.942  1.00 31.24           O  
ATOM   2441  CB  ASN B 105      16.059  -5.774  44.721  1.00 28.83           C  
ATOM   2442  CG  ASN B 105      15.279  -7.074  44.605  1.00 31.25           C  
ATOM   2443  OD1 ASN B 105      15.798  -8.152  44.896  1.00 31.12           O  
ATOM   2444  ND2 ASN B 105      14.023  -6.975  44.186  1.00 33.66           N  
ATOM   2445  N   PRO B 106      18.274  -7.730  42.750  1.00 30.70           N  
ATOM   2446  CA  PRO B 106      18.358  -8.547  41.534  1.00 31.09           C  
ATOM   2447  C   PRO B 106      17.042  -9.179  41.084  1.00 31.91           C  
ATOM   2448  O   PRO B 106      16.882  -9.520  39.911  1.00 31.56           O  
ATOM   2449  CB  PRO B 106      19.407  -9.593  41.899  1.00 30.72           C  
ATOM   2450  CG  PRO B 106      19.188  -9.775  43.366  1.00 30.49           C  
ATOM   2451  CD  PRO B 106      19.050  -8.347  43.841  1.00 30.60           C  
ATOM   2452  N   ASN B 107      16.104  -9.325  42.014  1.00 32.61           N  
ATOM   2453  CA  ASN B 107      14.811  -9.928  41.706  1.00 34.19           C  
ATOM   2454  C   ASN B 107      13.709  -8.888  41.499  1.00 34.32           C  
ATOM   2455  O   ASN B 107      12.524  -9.221  41.465  1.00 34.49           O  
ATOM   2456  CB  ASN B 107      14.419 -10.897  42.825  1.00 34.62           C  
ATOM   2457  CG  ASN B 107      15.487 -11.945  43.082  1.00 34.82           C  
ATOM   2458  OD1 ASN B 107      15.816 -12.743  42.200  1.00 35.49           O  
ATOM   2459  ND2 ASN B 107      16.041 -11.944  44.290  1.00 33.53           N  
ATOM   2460  N   HIS B 108      14.113  -7.630  41.357  1.00 34.85           N  
ATOM   2461  CA  HIS B 108      13.186  -6.520  41.144  1.00 34.92           C  
ATOM   2462  C   HIS B 108      12.397  -6.764  39.854  1.00 35.33           C  
ATOM   2463  O   HIS B 108      12.849  -7.511  38.981  1.00 35.15           O  
ATOM   2464  CB  HIS B 108      13.988  -5.215  41.035  1.00 35.29           C  
ATOM   2465  CG  HIS B 108      13.157  -3.972  41.112  1.00 34.66           C  
ATOM   2466  ND1 HIS B 108      12.212  -3.643  40.164  1.00 35.51           N  
ATOM   2467  CD2 HIS B 108      13.147  -2.964  42.017  1.00 35.10           C  
ATOM   2468  CE1 HIS B 108      11.657  -2.486  40.480  1.00 34.98           C  
ATOM   2469  NE2 HIS B 108      12.207  -2.053  41.600  1.00 35.86           N  
ATOM   2470  N   VAL B 109      11.220  -6.152  39.735  1.00 34.39           N  
ATOM   2471  CA  VAL B 109      10.411  -6.313  38.526  1.00 34.73           C  
ATOM   2472  C   VAL B 109      11.166  -5.673  37.359  1.00 34.81           C  
ATOM   2473  O   VAL B 109      11.691  -4.568  37.483  1.00 34.32           O  
ATOM   2474  CB  VAL B 109       9.014  -5.652  38.674  1.00 33.89           C  
ATOM   2475  CG1 VAL B 109       8.169  -6.436  39.666  1.00 33.71           C  
ATOM   2476  CG2 VAL B 109       9.158  -4.214  39.136  1.00 34.01           C  
ATOM   2477  N   THR B 110      11.215  -6.373  36.229  1.00 35.84           N  
ATOM   2478  CA  THR B 110      11.943  -5.900  35.050  1.00 36.16           C  
ATOM   2479  C   THR B 110      11.374  -4.691  34.304  1.00 36.78           C  
ATOM   2480  O   THR B 110      11.986  -4.220  33.342  1.00 35.72           O  
ATOM   2481  CB  THR B 110      12.124  -7.042  34.027  1.00 35.98           C  
ATOM   2482  OG1 THR B 110      10.844  -7.437  33.516  1.00 36.15           O  
ATOM   2483  CG2 THR B 110      12.794  -8.241  34.684  1.00 35.91           C  
ATOM   2484  N   TYR B 111      10.221  -4.181  34.731  1.00 37.34           N  
ATOM   2485  CA  TYR B 111       9.626  -3.034  34.050  1.00 38.05           C  
ATOM   2486  C   TYR B 111       9.908  -1.688  34.720  1.00 37.28           C  
ATOM   2487  O   TYR B 111       9.491  -0.642  34.219  1.00 37.80           O  
ATOM   2488  CB  TYR B 111       8.111  -3.240  33.879  1.00 40.83           C  
ATOM   2489  CG  TYR B 111       7.300  -3.329  35.159  1.00 42.74           C  
ATOM   2490  CD1 TYR B 111       7.113  -2.210  35.973  1.00 44.44           C  
ATOM   2491  CD2 TYR B 111       6.681  -4.524  35.531  1.00 44.47           C  
ATOM   2492  CE1 TYR B 111       6.324  -2.276  37.127  1.00 45.55           C  
ATOM   2493  CE2 TYR B 111       5.891  -4.604  36.682  1.00 46.09           C  
ATOM   2494  CZ  TYR B 111       5.715  -3.475  37.474  1.00 46.62           C  
ATOM   2495  OH  TYR B 111       4.925  -3.544  38.604  1.00 47.17           O  
ATOM   2496  N   SER B 112      10.618  -1.720  35.844  1.00 35.80           N  
ATOM   2497  CA  SER B 112      10.973  -0.507  36.582  1.00 34.99           C  
ATOM   2498  C   SER B 112      12.222  -0.776  37.429  1.00 33.32           C  
ATOM   2499  O   SER B 112      12.872  -1.809  37.265  1.00 33.91           O  
ATOM   2500  CB  SER B 112       9.812  -0.072  37.482  1.00 35.02           C  
ATOM   2501  OG  SER B 112       9.554  -1.038  38.486  1.00 36.80           O  
ATOM   2502  N   GLY B 113      12.561   0.148  38.325  1.00 32.73           N  
ATOM   2503  CA  GLY B 113      13.733  -0.037  39.170  1.00 31.18           C  
ATOM   2504  C   GLY B 113      14.248   1.240  39.813  1.00 29.68           C  
ATOM   2505  O   GLY B 113      13.588   2.276  39.752  1.00 29.76           O  
ATOM   2506  N   ASP B 114      15.423   1.168  40.440  1.00 28.55           N  
ATOM   2507  CA  ASP B 114      16.024   2.336  41.086  1.00 26.25           C  
ATOM   2508  C   ASP B 114      16.479   3.359  40.051  1.00 24.62           C  
ATOM   2509  O   ASP B 114      16.450   4.566  40.300  1.00 23.36           O  
ATOM   2510  CB  ASP B 114      17.243   1.943  41.929  1.00 27.20           C  
ATOM   2511  CG  ASP B 114      16.894   1.029  43.089  1.00 28.13           C  
ATOM   2512  OD1 ASP B 114      15.782   1.159  43.647  1.00 29.37           O  
ATOM   2513  OD2 ASP B 114      17.749   0.194  43.454  1.00 26.37           O  
ATOM   2514  N   TYR B 115      16.919   2.868  38.897  1.00 22.26           N  
ATOM   2515  CA  TYR B 115      17.384   3.742  37.830  1.00 20.36           C  
ATOM   2516  C   TYR B 115      16.857   3.314  36.477  1.00 19.25           C  
ATOM   2517  O   TYR B 115      16.557   2.140  36.250  1.00 18.47           O  
ATOM   2518  CB  TYR B 115      18.915   3.742  37.736  1.00 20.87           C  
ATOM   2519  CG  TYR B 115      19.651   4.383  38.889  1.00 20.65           C  
ATOM   2520  CD1 TYR B 115      19.885   3.684  40.072  1.00 21.58           C  
ATOM   2521  CD2 TYR B 115      20.140   5.682  38.784  1.00 21.02           C  
ATOM   2522  CE1 TYR B 115      20.594   4.267  41.122  1.00 21.07           C  
ATOM   2523  CE2 TYR B 115      20.846   6.275  39.824  1.00 21.26           C  
ATOM   2524  CZ  TYR B 115      21.070   5.563  40.987  1.00 20.02           C  
ATOM   2525  OH  TYR B 115      21.774   6.150  42.008  1.00 21.03           O  
ATOM   2526  N   GLU B 116      16.747   4.283  35.578  1.00 18.20           N  
ATOM   2527  CA  GLU B 116      16.328   4.009  34.215  1.00 17.57           C  
ATOM   2528  C   GLU B 116      17.346   4.687  33.315  1.00 16.10           C  
ATOM   2529  O   GLU B 116      17.609   5.883  33.444  1.00 16.77           O  
ATOM   2530  CB  GLU B 116      14.928   4.557  33.920  1.00 18.49           C  
ATOM   2531  CG  GLU B 116      14.582   4.509  32.428  1.00 16.53           C  
ATOM   2532  CD  GLU B 116      13.135   4.857  32.134  1.00 18.39           C  
ATOM   2533  OE1 GLU B 116      12.528   5.613  32.921  1.00 16.79           O  
ATOM   2534  OE2 GLU B 116      12.611   4.384  31.103  1.00 14.66           O  
ATOM   2535  N   LEU B 117      17.939   3.910  32.420  1.00 15.45           N  
ATOM   2536  CA  LEU B 117      18.922   4.446  31.498  1.00 14.66           C  
ATOM   2537  C   LEU B 117      18.311   4.464  30.108  1.00 13.89           C  
ATOM   2538  O   LEU B 117      17.867   3.435  29.604  1.00 12.47           O  
ATOM   2539  CB  LEU B 117      20.188   3.582  31.513  1.00 16.32           C  
ATOM   2540  CG  LEU B 117      21.372   4.004  30.635  1.00 19.57           C  
ATOM   2541  CD1 LEU B 117      21.114   3.630  29.186  1.00 22.75           C  
ATOM   2542  CD2 LEU B 117      21.604   5.498  30.781  1.00 20.05           C  
ATOM   2543  N   MET B 118      18.275   5.642  29.497  1.00 13.98           N  
ATOM   2544  CA  MET B 118      17.728   5.788  28.154  1.00 13.91           C  
ATOM   2545  C   MET B 118      18.787   6.350  27.216  1.00 14.81           C  
ATOM   2546  O   MET B 118      19.520   7.273  27.572  1.00 14.34           O  
ATOM   2547  CB  MET B 118      16.516   6.727  28.151  1.00 13.11           C  
ATOM   2548  CG  MET B 118      15.326   6.268  28.977  1.00 11.71           C  
ATOM   2549  SD  MET B 118      13.809   7.090  28.388  1.00 14.30           S  
ATOM   2550  CE  MET B 118      13.335   5.970  27.062  1.00 12.42           C  
ATOM   2551  N   ILE B 119      18.859   5.782  26.018  1.00 14.22           N  
ATOM   2552  CA  ILE B 119      19.802   6.221  24.999  1.00 15.07           C  
ATOM   2553  C   ILE B 119      18.984   6.488  23.742  1.00 14.10           C  
ATOM   2554  O   ILE B 119      18.650   5.564  23.004  1.00 16.57           O  
ATOM   2555  CB  ILE B 119      20.853   5.134  24.702  1.00 14.96           C  
ATOM   2556  CG1 ILE B 119      21.624   4.796  25.982  1.00 15.23           C  
ATOM   2557  CG2 ILE B 119      21.800   5.612  23.604  1.00 15.81           C  
ATOM   2558  CD1 ILE B 119      22.435   3.521  25.882  1.00 18.56           C  
ATOM   2559  N   TRP B 120      18.653   7.756  23.511  1.00 13.21           N  
ATOM   2560  CA  TRP B 120      17.845   8.143  22.355  1.00 12.55           C  
ATOM   2561  C   TRP B 120      18.661   8.287  21.075  1.00 13.58           C  
ATOM   2562  O   TRP B 120      19.361   9.283  20.902  1.00 14.49           O  
ATOM   2563  CB  TRP B 120      17.144   9.482  22.623  1.00 11.71           C  
ATOM   2564  CG  TRP B 120      16.108   9.479  23.715  1.00 11.42           C  
ATOM   2565  CD1 TRP B 120      16.109   8.727  24.856  1.00  9.63           C  
ATOM   2566  CD2 TRP B 120      14.962  10.338  23.803  1.00 11.42           C  
ATOM   2567  NE1 TRP B 120      15.038   9.068  25.650  1.00 11.66           N  
ATOM   2568  CE2 TRP B 120      14.318  10.055  25.028  1.00  9.87           C  
ATOM   2569  CE3 TRP B 120      14.421  11.325  22.966  1.00 10.13           C  
ATOM   2570  CZ2 TRP B 120      13.157  10.722  25.440  1.00 11.99           C  
ATOM   2571  CZ3 TRP B 120      13.264  11.993  23.376  1.00 11.10           C  
ATOM   2572  CH2 TRP B 120      12.646  11.686  24.603  1.00 11.33           C  
ATOM   2573  N   LEU B 121      18.562   7.308  20.179  1.00 12.96           N  
ATOM   2574  CA  LEU B 121      19.274   7.371  18.906  1.00 13.40           C  
ATOM   2575  C   LEU B 121      18.489   8.257  17.942  1.00 13.63           C  
ATOM   2576  O   LEU B 121      19.036   8.760  16.960  1.00 13.68           O  
ATOM   2577  CB  LEU B 121      19.417   5.981  18.284  1.00 13.69           C  
ATOM   2578  CG  LEU B 121      20.293   4.954  19.002  1.00 13.39           C  
ATOM   2579  CD1 LEU B 121      20.342   3.682  18.170  1.00 12.95           C  
ATOM   2580  CD2 LEU B 121      21.692   5.513  19.198  1.00 15.04           C  
ATOM   2581  N   GLY B 122      17.201   8.434  18.227  1.00 12.77           N  
ATOM   2582  CA  GLY B 122      16.360   9.256  17.375  1.00 10.87           C  
ATOM   2583  C   GLY B 122      15.365  10.101  18.151  1.00 10.30           C  
ATOM   2584  O   GLY B 122      14.892   9.700  19.216  1.00  7.91           O  
ATOM   2585  N   LYS B 123      15.064  11.284  17.621  1.00 10.47           N  
ATOM   2586  CA  LYS B 123      14.103  12.193  18.238  1.00  9.91           C  
ATOM   2587  C   LYS B 123      13.387  12.997  17.158  1.00 10.78           C  
ATOM   2588  O   LYS B 123      13.992  13.826  16.478  1.00 10.99           O  
ATOM   2589  CB  LYS B 123      14.784  13.155  19.221  1.00 10.81           C  
ATOM   2590  CG  LYS B 123      13.784  14.071  19.920  1.00 12.74           C  
ATOM   2591  CD  LYS B 123      14.393  14.917  21.035  1.00 14.25           C  
ATOM   2592  CE  LYS B 123      15.145  16.112  20.495  1.00 15.70           C  
ATOM   2593  NZ  LYS B 123      15.254  17.156  21.552  1.00 17.43           N  
ATOM   2594  N   TYR B 124      12.095  12.727  17.005  1.00 11.02           N  
ATOM   2595  CA  TYR B 124      11.261  13.401  16.020  1.00 11.33           C  
ATOM   2596  C   TYR B 124      10.226  14.291  16.689  1.00 11.17           C  
ATOM   2597  O   TYR B 124       9.540  13.871  17.626  1.00  9.29           O  
ATOM   2598  CB  TYR B 124      10.544  12.372  15.147  1.00 13.05           C  
ATOM   2599  CG  TYR B 124      11.419  11.778  14.075  1.00 16.10           C  
ATOM   2600  CD1 TYR B 124      12.502  10.960  14.396  1.00 17.35           C  
ATOM   2601  CD2 TYR B 124      11.178  12.059  12.733  1.00 17.91           C  
ATOM   2602  CE1 TYR B 124      13.325  10.438  13.401  1.00 20.55           C  
ATOM   2603  CE2 TYR B 124      11.990  11.547  11.736  1.00 22.09           C  
ATOM   2604  CZ  TYR B 124      13.060  10.740  12.071  1.00 21.08           C  
ATOM   2605  OH  TYR B 124      13.860  10.249  11.065  1.00 26.04           O  
ATOM   2606  N   GLY B 125      10.117  15.521  16.199  1.00 10.79           N  
ATOM   2607  CA  GLY B 125       9.160  16.455  16.755  1.00 11.61           C  
ATOM   2608  C   GLY B 125       9.684  17.224  17.953  1.00 11.79           C  
ATOM   2609  O   GLY B 125      10.858  17.121  18.312  1.00 13.71           O  
ATOM   2610  N   ASP B 126       8.803  17.997  18.575  1.00 12.17           N  
ATOM   2611  CA  ASP B 126       9.168  18.798  19.738  1.00 13.43           C  
ATOM   2612  C   ASP B 126       8.986  18.046  21.058  1.00 14.23           C  
ATOM   2613  O   ASP B 126       8.734  18.657  22.094  1.00 14.33           O  
ATOM   2614  CB  ASP B 126       8.341  20.090  19.761  1.00 12.65           C  
ATOM   2615  CG  ASP B 126       6.842  19.834  19.671  1.00 13.08           C  
ATOM   2616  OD1 ASP B 126       6.416  18.671  19.820  1.00 11.15           O  
ATOM   2617  OD2 ASP B 126       6.081  20.803  19.458  1.00 12.68           O  
ATOM   2618  N   ILE B 127       9.120  16.721  21.023  1.00 14.24           N  
ATOM   2619  CA  ILE B 127       8.957  15.913  22.229  1.00 13.56           C  
ATOM   2620  C   ILE B 127      10.099  16.148  23.210  1.00 16.19           C  
ATOM   2621  O   ILE B 127      11.241  16.385  22.812  1.00 17.73           O  
ATOM   2622  CB  ILE B 127       8.881  14.411  21.889  1.00 13.01           C  
ATOM   2623  CG1 ILE B 127      10.199  13.941  21.264  1.00  9.70           C  
ATOM   2624  CG2 ILE B 127       7.728  14.165  20.930  1.00 12.21           C  
ATOM   2625  CD1 ILE B 127      10.223  12.465  20.911  1.00 10.65           C  
ATOM   2626  N   GLY B 128       9.789  16.077  24.498  1.00 18.20           N  
ATOM   2627  CA  GLY B 128      10.813  16.318  25.494  1.00 18.94           C  
ATOM   2628  C   GLY B 128      11.129  15.158  26.412  1.00 18.86           C  
ATOM   2629  O   GLY B 128      10.223  14.473  26.889  1.00 18.72           O  
ATOM   2630  N   PRO B 129      12.423  14.906  26.662  1.00 18.23           N  
ATOM   2631  CA  PRO B 129      12.888  13.827  27.537  1.00 18.45           C  
ATOM   2632  C   PRO B 129      12.484  14.123  28.981  1.00 20.38           C  
ATOM   2633  O   PRO B 129      12.095  15.243  29.306  1.00 19.95           O  
ATOM   2634  CB  PRO B 129      14.402  13.864  27.354  1.00 18.02           C  
ATOM   2635  CG  PRO B 129      14.562  14.369  25.951  1.00 17.30           C  
ATOM   2636  CD  PRO B 129      13.551  15.486  25.911  1.00 18.99           C  
ATOM   2637  N   ILE B 130      12.581  13.117  29.842  1.00 19.97           N  
ATOM   2638  CA  ILE B 130      12.235  13.284  31.249  1.00 21.51           C  
ATOM   2639  C   ILE B 130      13.311  14.131  31.931  1.00 21.88           C  
ATOM   2640  O   ILE B 130      14.491  14.026  31.599  1.00 20.30           O  
ATOM   2641  CB  ILE B 130      12.134  11.907  31.954  1.00 21.87           C  
ATOM   2642  CG1 ILE B 130      10.947  11.124  31.385  1.00 23.08           C  
ATOM   2643  CG2 ILE B 130      11.992  12.084  33.458  1.00 22.04           C  
ATOM   2644  CD1 ILE B 130      10.812   9.713  31.934  1.00 23.28           C  
ATOM   2645  N   GLY B 131      12.900  14.981  32.868  1.00 23.36           N  
ATOM   2646  CA  GLY B 131      13.856  15.812  33.586  1.00 24.65           C  
ATOM   2647  C   GLY B 131      14.354  17.035  32.837  1.00 25.97           C  
ATOM   2648  O   GLY B 131      13.683  17.542  31.939  1.00 25.94           O  
ATOM   2649  N   SER B 132      15.538  17.513  33.212  1.00 26.07           N  
ATOM   2650  CA  SER B 132      16.129  18.687  32.579  1.00 27.42           C  
ATOM   2651  C   SER B 132      17.517  18.412  32.001  1.00 27.38           C  
ATOM   2652  O   SER B 132      18.217  17.496  32.438  1.00 27.95           O  
ATOM   2653  CB  SER B 132      16.199  19.840  33.584  1.00 28.02           C  
ATOM   2654  OG  SER B 132      16.798  19.419  34.798  1.00 31.62           O  
ATOM   2655  N   SER B 133      17.910  19.220  31.020  1.00 26.56           N  
ATOM   2656  CA  SER B 133      19.203  19.064  30.362  1.00 27.45           C  
ATOM   2657  C   SER B 133      20.386  19.267  31.293  1.00 28.24           C  
ATOM   2658  O   SER B 133      20.372  20.145  32.158  1.00 29.41           O  
ATOM   2659  CB  SER B 133      19.326  20.035  29.186  1.00 26.29           C  
ATOM   2660  OG  SER B 133      20.601  19.926  28.576  1.00 25.48           O  
ATOM   2661  N   GLN B 134      21.412  18.448  31.091  1.00 28.68           N  
ATOM   2662  CA  GLN B 134      22.632  18.500  31.884  1.00 29.64           C  
ATOM   2663  C   GLN B 134      23.760  19.000  30.984  1.00 29.14           C  
ATOM   2664  O   GLN B 134      24.923  19.046  31.387  1.00 28.90           O  
ATOM   2665  CB  GLN B 134      22.985  17.103  32.396  1.00 32.20           C  
ATOM   2666  CG  GLN B 134      23.474  17.058  33.830  1.00 35.26           C  
ATOM   2667  CD  GLN B 134      22.335  16.953  34.823  1.00 36.90           C  
ATOM   2668  OE1 GLN B 134      21.390  17.744  34.790  1.00 38.39           O  
ATOM   2669  NE2 GLN B 134      22.418  15.970  35.714  1.00 36.97           N  
ATOM   2670  N   GLY B 135      23.407  19.368  29.758  1.00 28.14           N  
ATOM   2671  CA  GLY B 135      24.400  19.851  28.820  1.00 26.82           C  
ATOM   2672  C   GLY B 135      24.883  18.723  27.933  1.00 26.70           C  
ATOM   2673  O   GLY B 135      24.349  17.614  27.985  1.00 26.62           O  
ATOM   2674  N   THR B 136      25.893  19.003  27.117  1.00 25.53           N  
ATOM   2675  CA  THR B 136      26.440  18.002  26.215  1.00 24.90           C  
ATOM   2676  C   THR B 136      27.452  17.121  26.925  1.00 25.40           C  
ATOM   2677  O   THR B 136      28.184  17.575  27.803  1.00 24.16           O  
ATOM   2678  CB  THR B 136      27.124  18.657  24.999  1.00 25.09           C  
ATOM   2679  OG1 THR B 136      26.157  19.415  24.264  1.00 25.72           O  
ATOM   2680  CG2 THR B 136      27.729  17.598  24.083  1.00 22.12           C  
ATOM   2681  N   VAL B 137      27.476  15.853  26.533  1.00 25.39           N  
ATOM   2682  CA  VAL B 137      28.389  14.868  27.094  1.00 26.18           C  
ATOM   2683  C   VAL B 137      28.836  13.964  25.956  1.00 26.71           C  
ATOM   2684  O   VAL B 137      28.129  13.822  24.958  1.00 27.01           O  
ATOM   2685  CB  VAL B 137      27.695  14.006  28.172  1.00 26.03           C  
ATOM   2686  CG1 VAL B 137      28.598  12.860  28.578  1.00 28.15           C  
ATOM   2687  CG2 VAL B 137      27.355  14.859  29.383  1.00 25.08           C  
ATOM   2688  N   ASN B 138      30.008  13.357  26.100  1.00 27.26           N  
ATOM   2689  CA  ASN B 138      30.521  12.472  25.066  1.00 28.85           C  
ATOM   2690  C   ASN B 138      30.836  11.080  25.609  1.00 29.09           C  
ATOM   2691  O   ASN B 138      31.544  10.933  26.605  1.00 28.91           O  
ATOM   2692  CB  ASN B 138      31.772  13.086  24.423  1.00 31.07           C  
ATOM   2693  CG  ASN B 138      31.486  14.419  23.745  1.00 33.48           C  
ATOM   2694  OD1 ASN B 138      31.179  15.414  24.402  1.00 37.13           O  
ATOM   2695  ND2 ASN B 138      31.581  14.440  22.423  1.00 35.49           N  
ATOM   2696  N   VAL B 139      30.285  10.062  24.954  1.00 28.97           N  
ATOM   2697  CA  VAL B 139      30.509   8.675  25.347  1.00 29.47           C  
ATOM   2698  C   VAL B 139      30.513   7.809  24.094  1.00 29.18           C  
ATOM   2699  O   VAL B 139      29.664   7.970  23.215  1.00 28.96           O  
ATOM   2700  CB  VAL B 139      29.404   8.157  26.306  1.00 29.38           C  
ATOM   2701  CG1 VAL B 139      29.375   8.989  27.581  1.00 30.64           C  
ATOM   2702  CG2 VAL B 139      28.067   8.209  25.625  1.00 30.11           C  
ATOM   2703  N   GLY B 140      31.476   6.897  24.012  1.00 29.83           N  
ATOM   2704  CA  GLY B 140      31.567   6.022  22.857  1.00 30.24           C  
ATOM   2705  C   GLY B 140      31.956   6.761  21.593  1.00 30.47           C  
ATOM   2706  O   GLY B 140      31.802   6.238  20.490  1.00 31.10           O  
ATOM   2707  N   GLY B 141      32.449   7.987  21.751  1.00 31.28           N  
ATOM   2708  CA  GLY B 141      32.863   8.780  20.606  1.00 30.68           C  
ATOM   2709  C   GLY B 141      31.776   9.646  19.998  1.00 30.69           C  
ATOM   2710  O   GLY B 141      31.981  10.265  18.952  1.00 31.05           O  
ATOM   2711  N   GLN B 142      30.624   9.704  20.657  1.00 29.60           N  
ATOM   2712  CA  GLN B 142      29.493  10.487  20.168  1.00 27.87           C  
ATOM   2713  C   GLN B 142      29.017  11.497  21.217  1.00 26.31           C  
ATOM   2714  O   GLN B 142      29.117  11.245  22.419  1.00 25.87           O  
ATOM   2715  CB  GLN B 142      28.358   9.527  19.787  1.00 28.01           C  
ATOM   2716  CG  GLN B 142      27.100  10.177  19.253  1.00 27.15           C  
ATOM   2717  CD  GLN B 142      26.157   9.175  18.601  1.00 26.78           C  
ATOM   2718  OE1 GLN B 142      25.074   9.538  18.143  1.00 27.46           O  
ATOM   2719  NE2 GLN B 142      26.570   7.910  18.552  1.00 25.33           N  
ATOM   2720  N   SER B 143      28.515  12.642  20.760  1.00 24.99           N  
ATOM   2721  CA  SER B 143      28.016  13.681  21.662  1.00 24.85           C  
ATOM   2722  C   SER B 143      26.535  13.465  21.950  1.00 24.48           C  
ATOM   2723  O   SER B 143      25.747  13.209  21.036  1.00 24.47           O  
ATOM   2724  CB  SER B 143      28.202  15.072  21.050  1.00 25.96           C  
ATOM   2725  OG  SER B 143      29.571  15.386  20.868  1.00 28.08           O  
ATOM   2726  N   TRP B 144      26.160  13.569  23.221  1.00 23.58           N  
ATOM   2727  CA  TRP B 144      24.770  13.387  23.620  1.00 21.56           C  
ATOM   2728  C   TRP B 144      24.353  14.504  24.553  1.00 22.07           C  
ATOM   2729  O   TRP B 144      25.182  15.065  25.266  1.00 23.99           O  
ATOM   2730  CB  TRP B 144      24.574  12.058  24.367  1.00 20.60           C  
ATOM   2731  CG  TRP B 144      25.231  10.871  23.737  1.00 18.35           C  
ATOM   2732  CD1 TRP B 144      26.556  10.547  23.784  1.00 18.69           C  
ATOM   2733  CD2 TRP B 144      24.597   9.856  22.949  1.00 19.24           C  
ATOM   2734  NE1 TRP B 144      26.789   9.395  23.073  1.00 18.13           N  
ATOM   2735  CE2 TRP B 144      25.604   8.949  22.549  1.00 18.12           C  
ATOM   2736  CE3 TRP B 144      23.277   9.626  22.539  1.00 17.90           C  
ATOM   2737  CZ2 TRP B 144      25.333   7.830  21.759  1.00 18.82           C  
ATOM   2738  CZ3 TRP B 144      23.006   8.512  21.753  1.00 18.65           C  
ATOM   2739  CH2 TRP B 144      24.030   7.628  21.372  1.00 19.91           C  
ATOM   2740  N   THR B 145      23.069  14.836  24.540  1.00 21.17           N  
ATOM   2741  CA  THR B 145      22.551  15.844  25.451  1.00 21.29           C  
ATOM   2742  C   THR B 145      21.988  15.016  26.594  1.00 21.17           C  
ATOM   2743  O   THR B 145      20.935  14.392  26.460  1.00 21.04           O  
ATOM   2744  CB  THR B 145      21.416  16.675  24.827  1.00 21.42           C  
ATOM   2745  OG1 THR B 145      21.935  17.464  23.751  1.00 20.44           O  
ATOM   2746  CG2 THR B 145      20.797  17.593  25.873  1.00 22.75           C  
ATOM   2747  N   LEU B 146      22.706  14.989  27.710  1.00 21.14           N  
ATOM   2748  CA  LEU B 146      22.278  14.207  28.863  1.00 21.73           C  
ATOM   2749  C   LEU B 146      21.177  14.877  29.673  1.00 21.39           C  
ATOM   2750  O   LEU B 146      21.298  16.036  30.063  1.00 22.02           O  
ATOM   2751  CB  LEU B 146      23.474  13.922  29.777  1.00 21.08           C  
ATOM   2752  CG  LEU B 146      23.149  13.181  31.077  1.00 20.83           C  
ATOM   2753  CD1 LEU B 146      22.579  11.806  30.751  1.00 20.95           C  
ATOM   2754  CD2 LEU B 146      24.405  13.059  31.928  1.00 19.88           C  
ATOM   2755  N   TYR B 147      20.098  14.138  29.916  1.00 21.69           N  
ATOM   2756  CA  TYR B 147      18.986  14.643  30.711  1.00 21.46           C  
ATOM   2757  C   TYR B 147      18.925  13.875  32.018  1.00 22.13           C  
ATOM   2758  O   TYR B 147      19.280  12.696  32.073  1.00 22.00           O  
ATOM   2759  CB  TYR B 147      17.649  14.475  29.984  1.00 21.91           C  
ATOM   2760  CG  TYR B 147      17.401  15.476  28.883  1.00 21.64           C  
ATOM   2761  CD1 TYR B 147      18.040  15.359  27.651  1.00 21.80           C  
ATOM   2762  CD2 TYR B 147      16.521  16.540  29.073  1.00 21.08           C  
ATOM   2763  CE1 TYR B 147      17.807  16.279  26.632  1.00 22.68           C  
ATOM   2764  CE2 TYR B 147      16.281  17.467  28.059  1.00 21.39           C  
ATOM   2765  CZ  TYR B 147      16.928  17.329  26.842  1.00 21.44           C  
ATOM   2766  OH  TYR B 147      16.701  18.240  25.835  1.00 25.05           O  
ATOM   2767  N   TYR B 148      18.475  14.550  33.069  1.00 22.03           N  
ATOM   2768  CA  TYR B 148      18.349  13.933  34.381  1.00 22.98           C  
ATOM   2769  C   TYR B 148      17.061  14.381  35.043  1.00 22.02           C  
ATOM   2770  O   TYR B 148      16.771  15.575  35.113  1.00 22.37           O  
ATOM   2771  CB  TYR B 148      19.530  14.309  35.278  1.00 24.44           C  
ATOM   2772  CG  TYR B 148      19.365  13.839  36.706  1.00 25.32           C  
ATOM   2773  CD1 TYR B 148      19.237  12.481  37.004  1.00 27.13           C  
ATOM   2774  CD2 TYR B 148      19.326  14.750  37.760  1.00 27.73           C  
ATOM   2775  CE1 TYR B 148      19.075  12.040  38.321  1.00 27.83           C  
ATOM   2776  CE2 TYR B 148      19.163  14.320  39.082  1.00 28.71           C  
ATOM   2777  CZ  TYR B 148      19.039  12.965  39.352  1.00 28.26           C  
ATOM   2778  OH  TYR B 148      18.884  12.535  40.651  1.00 30.10           O  
ATOM   2779  N   GLY B 149      16.295  13.415  35.533  1.00 22.44           N  
ATOM   2780  CA  GLY B 149      15.042  13.723  36.191  1.00 22.97           C  
ATOM   2781  C   GLY B 149      14.529  12.529  36.967  1.00 24.39           C  
ATOM   2782  O   GLY B 149      15.200  11.500  37.049  1.00 22.92           O  
ATOM   2783  N   TYR B 150      13.335  12.665  37.533  1.00 26.72           N  
ATOM   2784  CA  TYR B 150      12.724  11.595  38.313  1.00 29.03           C  
ATOM   2785  C   TYR B 150      11.358  11.138  37.808  1.00 29.64           C  
ATOM   2786  O   TYR B 150      10.544  11.940  37.349  1.00 29.47           O  
ATOM   2787  CB  TYR B 150      12.557  12.023  39.773  1.00 30.49           C  
ATOM   2788  CG  TYR B 150      13.823  12.017  40.597  1.00 33.02           C  
ATOM   2789  CD1 TYR B 150      14.801  12.997  40.427  1.00 32.98           C  
ATOM   2790  CD2 TYR B 150      14.032  11.035  41.567  1.00 33.99           C  
ATOM   2791  CE1 TYR B 150      15.959  13.001  41.211  1.00 33.57           C  
ATOM   2792  CE2 TYR B 150      15.182  11.027  42.353  1.00 34.54           C  
ATOM   2793  CZ  TYR B 150      16.140  12.013  42.173  1.00 35.12           C  
ATOM   2794  OH  TYR B 150      17.267  12.011  42.970  1.00 35.69           O  
ATOM   2795  N   ASN B 151      11.128   9.833  37.900  1.00 30.09           N  
ATOM   2796  CA  ASN B 151       9.853   9.220  37.539  1.00 30.81           C  
ATOM   2797  C   ASN B 151       9.495   8.544  38.852  1.00 30.53           C  
ATOM   2798  O   ASN B 151       9.581   7.323  38.986  1.00 29.90           O  
ATOM   2799  CB  ASN B 151      10.019   8.168  36.436  1.00 31.90           C  
ATOM   2800  CG  ASN B 151       8.723   7.409  36.148  1.00 33.54           C  
ATOM   2801  OD1 ASN B 151       8.702   6.464  35.355  1.00 32.48           O  
ATOM   2802  ND2 ASN B 151       7.638   7.824  36.795  1.00 34.43           N  
ATOM   2803  N   GLY B 152       9.118   9.359  39.829  1.00 30.33           N  
ATOM   2804  CA  GLY B 152       8.799   8.833  41.139  1.00 30.72           C  
ATOM   2805  C   GLY B 152      10.109   8.757  41.898  1.00 31.09           C  
ATOM   2806  O   GLY B 152      10.863   9.732  41.937  1.00 31.44           O  
ATOM   2807  N   ALA B 153      10.395   7.603  42.490  1.00 30.21           N  
ATOM   2808  CA  ALA B 153      11.635   7.426  43.238  1.00 29.45           C  
ATOM   2809  C   ALA B 153      12.721   6.880  42.309  1.00 28.57           C  
ATOM   2810  O   ALA B 153      13.843   6.605  42.735  1.00 27.54           O  
ATOM   2811  CB  ALA B 153      11.410   6.474  44.406  1.00 28.32           C  
ATOM   2812  N   MET B 154      12.375   6.733  41.034  1.00 27.92           N  
ATOM   2813  CA  MET B 154      13.309   6.219  40.044  1.00 25.77           C  
ATOM   2814  C   MET B 154      14.043   7.339  39.312  1.00 25.60           C  
ATOM   2815  O   MET B 154      13.423   8.192  38.677  1.00 24.42           O  
ATOM   2816  CB  MET B 154      12.566   5.341  39.032  1.00 26.13           C  
ATOM   2817  CG  MET B 154      13.429   4.870  37.867  1.00 24.81           C  
ATOM   2818  SD  MET B 154      12.611   3.663  36.797  1.00 24.51           S  
ATOM   2819  CE  MET B 154      11.541   4.734  35.808  1.00 25.08           C  
ATOM   2820  N   GLN B 155      15.367   7.335  39.412  1.00 24.11           N  
ATOM   2821  CA  GLN B 155      16.181   8.337  38.736  1.00 24.12           C  
ATOM   2822  C   GLN B 155      16.323   7.937  37.275  1.00 22.55           C  
ATOM   2823  O   GLN B 155      16.707   6.807  36.969  1.00 21.94           O  
ATOM   2824  CB  GLN B 155      17.558   8.430  39.390  1.00 24.01           C  
ATOM   2825  CG  GLN B 155      17.554   9.124  40.743  1.00 26.98           C  
ATOM   2826  CD  GLN B 155      18.892   9.017  41.441  1.00 28.27           C  
ATOM   2827  OE1 GLN B 155      19.237   7.970  41.985  1.00 31.13           O  
ATOM   2828  NE2 GLN B 155      19.662  10.096  41.414  1.00 29.25           N  
ATOM   2829  N   VAL B 156      16.009   8.865  36.376  1.00 21.11           N  
ATOM   2830  CA  VAL B 156      16.082   8.594  34.947  1.00 20.40           C  
ATOM   2831  C   VAL B 156      17.128   9.444  34.230  1.00 19.64           C  
ATOM   2832  O   VAL B 156      17.059  10.675  34.238  1.00 18.53           O  
ATOM   2833  CB  VAL B 156      14.711   8.838  34.268  1.00 19.75           C  
ATOM   2834  CG1 VAL B 156      14.779   8.457  32.796  1.00 20.08           C  
ATOM   2835  CG2 VAL B 156      13.631   8.044  34.978  1.00 19.86           C  
ATOM   2836  N   TYR B 157      18.100   8.775  33.619  1.00 18.49           N  
ATOM   2837  CA  TYR B 157      19.151   9.451  32.867  1.00 18.49           C  
ATOM   2838  C   TYR B 157      18.904   9.170  31.398  1.00 17.35           C  
ATOM   2839  O   TYR B 157      18.821   8.010  30.993  1.00 17.65           O  
ATOM   2840  CB  TYR B 157      20.536   8.925  33.251  1.00 19.93           C  
ATOM   2841  CG  TYR B 157      21.072   9.473  34.553  1.00 21.08           C  
ATOM   2842  CD1 TYR B 157      20.993   8.734  35.734  1.00 22.70           C  
ATOM   2843  CD2 TYR B 157      21.664  10.732  34.604  1.00 21.32           C  
ATOM   2844  CE1 TYR B 157      21.496   9.240  36.935  1.00 23.91           C  
ATOM   2845  CE2 TYR B 157      22.167  11.248  35.797  1.00 22.10           C  
ATOM   2846  CZ  TYR B 157      22.081  10.498  36.957  1.00 23.94           C  
ATOM   2847  OH  TYR B 157      22.573  11.012  38.137  1.00 25.57           O  
ATOM   2848  N   SER B 158      18.778  10.225  30.600  1.00 16.17           N  
ATOM   2849  CA  SER B 158      18.530  10.054  29.173  1.00 13.75           C  
ATOM   2850  C   SER B 158      19.619  10.707  28.334  1.00 14.38           C  
ATOM   2851  O   SER B 158      19.797  11.923  28.376  1.00 12.87           O  
ATOM   2852  CB  SER B 158      17.175  10.664  28.794  1.00 15.26           C  
ATOM   2853  OG  SER B 158      16.129  10.133  29.588  1.00 18.63           O  
ATOM   2854  N   PHE B 159      20.359   9.892  27.590  1.00 14.50           N  
ATOM   2855  CA  PHE B 159      21.403  10.401  26.710  1.00 14.80           C  
ATOM   2856  C   PHE B 159      20.739  10.553  25.344  1.00 14.73           C  
ATOM   2857  O   PHE B 159      20.390   9.562  24.703  1.00 14.67           O  
ATOM   2858  CB  PHE B 159      22.576   9.417  26.615  1.00 14.26           C  
ATOM   2859  CG  PHE B 159      23.385   9.297  27.888  1.00 14.69           C  
ATOM   2860  CD1 PHE B 159      22.893   8.590  28.984  1.00 15.28           C  
ATOM   2861  CD2 PHE B 159      24.644   9.888  27.984  1.00 13.83           C  
ATOM   2862  CE1 PHE B 159      23.645   8.472  30.160  1.00 14.62           C  
ATOM   2863  CE2 PHE B 159      25.403   9.777  29.153  1.00 14.23           C  
ATOM   2864  CZ  PHE B 159      24.899   9.065  30.245  1.00 14.71           C  
ATOM   2865  N   VAL B 160      20.557  11.794  24.906  1.00 14.42           N  
ATOM   2866  CA  VAL B 160      19.905  12.063  23.628  1.00 14.36           C  
ATOM   2867  C   VAL B 160      20.886  12.474  22.529  1.00 14.91           C  
ATOM   2868  O   VAL B 160      21.598  13.469  22.655  1.00 16.79           O  
ATOM   2869  CB  VAL B 160      18.831  13.171  23.789  1.00 13.88           C  
ATOM   2870  CG1 VAL B 160      18.040  13.332  22.495  1.00 12.94           C  
ATOM   2871  CG2 VAL B 160      17.900  12.830  24.951  1.00 15.90           C  
ATOM   2872  N   ALA B 161      20.918  11.701  21.449  1.00 14.84           N  
ATOM   2873  CA  ALA B 161      21.807  11.988  20.332  1.00 17.22           C  
ATOM   2874  C   ALA B 161      21.455  13.344  19.730  1.00 18.76           C  
ATOM   2875  O   ALA B 161      20.293  13.750  19.722  1.00 17.73           O  
ATOM   2876  CB  ALA B 161      21.690  10.898  19.273  1.00 16.93           C  
ATOM   2877  N   GLN B 162      22.466  14.038  19.221  1.00 21.10           N  
ATOM   2878  CA  GLN B 162      22.260  15.348  18.624  1.00 21.96           C  
ATOM   2879  C   GLN B 162      22.077  15.231  17.113  1.00 23.03           C  
ATOM   2880  O   GLN B 162      22.202  16.206  16.371  1.00 23.98           O  
ATOM   2881  CB  GLN B 162      23.432  16.259  18.998  1.00 23.62           C  
ATOM   2882  CG  GLN B 162      23.492  16.491  20.510  1.00 25.56           C  
ATOM   2883  CD  GLN B 162      24.614  17.407  20.955  1.00 27.33           C  
ATOM   2884  OE1 GLN B 162      24.678  17.798  22.121  1.00 28.47           O  
ATOM   2885  NE2 GLN B 162      25.507  17.748  20.036  1.00 27.88           N  
ATOM   2886  N   THR B 163      21.761  14.015  16.681  1.00 21.94           N  
ATOM   2887  CA  THR B 163      21.512  13.692  15.283  1.00 22.11           C  
ATOM   2888  C   THR B 163      20.941  12.278  15.277  1.00 20.82           C  
ATOM   2889  O   THR B 163      21.415  11.416  16.018  1.00 21.02           O  
ATOM   2890  CB  THR B 163      22.807  13.688  14.440  1.00 23.61           C  
ATOM   2891  OG1 THR B 163      23.566  14.873  14.709  1.00 27.86           O  
ATOM   2892  CG2 THR B 163      22.469  13.649  12.955  1.00 24.33           C  
ATOM   2893  N   ASN B 164      19.923  12.035  14.459  1.00 18.98           N  
ATOM   2894  CA  ASN B 164      19.339  10.701  14.398  1.00 18.08           C  
ATOM   2895  C   ASN B 164      20.428   9.734  13.962  1.00 18.70           C  
ATOM   2896  O   ASN B 164      20.948   9.828  12.851  1.00 19.86           O  
ATOM   2897  CB  ASN B 164      18.179  10.657  13.406  1.00 17.22           C  
ATOM   2898  CG  ASN B 164      17.029  11.555  13.816  1.00 16.50           C  
ATOM   2899  OD1 ASN B 164      16.316  11.282  14.787  1.00 15.00           O  
ATOM   2900  ND2 ASN B 164      16.868  12.641  13.069  1.00 14.70           N  
ATOM   2901  N   THR B 165      20.779   8.816  14.851  1.00 18.72           N  
ATOM   2902  CA  THR B 165      21.810   7.830  14.566  1.00 18.59           C  
ATOM   2903  C   THR B 165      21.108   6.551  14.120  1.00 19.13           C  
ATOM   2904  O   THR B 165      20.789   5.685  14.933  1.00 19.26           O  
ATOM   2905  CB  THR B 165      22.654   7.579  15.822  1.00 17.88           C  
ATOM   2906  OG1 THR B 165      23.104   8.839  16.340  1.00 15.99           O  
ATOM   2907  CG2 THR B 165      23.862   6.717  15.501  1.00 16.75           C  
ATOM   2908  N   THR B 166      20.869   6.456  12.815  1.00 19.99           N  
ATOM   2909  CA  THR B 166      20.169   5.327  12.212  1.00 20.80           C  
ATOM   2910  C   THR B 166      20.998   4.051  12.088  1.00 21.77           C  
ATOM   2911  O   THR B 166      20.454   2.968  11.871  1.00 19.96           O  
ATOM   2912  CB  THR B 166      19.630   5.711  10.814  1.00 21.60           C  
ATOM   2913  OG1 THR B 166      20.721   6.087   9.963  1.00 22.64           O  
ATOM   2914  CG2 THR B 166      18.669   6.886  10.922  1.00 21.31           C  
ATOM   2915  N   ASN B 167      22.313   4.185  12.214  1.00 23.41           N  
ATOM   2916  CA  ASN B 167      23.208   3.039  12.131  1.00 25.60           C  
ATOM   2917  C   ASN B 167      24.132   3.132  13.332  1.00 25.34           C  
ATOM   2918  O   ASN B 167      25.199   3.737  13.270  1.00 26.35           O  
ATOM   2919  CB  ASN B 167      24.018   3.084  10.838  1.00 28.00           C  
ATOM   2920  CG  ASN B 167      24.134   1.729  10.186  1.00 30.04           C  
ATOM   2921  OD1 ASN B 167      23.151   1.190   9.671  1.00 32.42           O  
ATOM   2922  ND2 ASN B 167      25.332   1.160  10.214  1.00 30.72           N  
ATOM   2923  N   TYR B 168      23.707   2.518  14.428  1.00 24.51           N  
ATOM   2924  CA  TYR B 168      24.453   2.568  15.670  1.00 24.39           C  
ATOM   2925  C   TYR B 168      25.254   1.321  16.008  1.00 25.79           C  
ATOM   2926  O   TYR B 168      24.872   0.199  15.671  1.00 25.96           O  
ATOM   2927  CB  TYR B 168      23.487   2.866  16.810  1.00 23.23           C  
ATOM   2928  CG  TYR B 168      24.149   3.062  18.144  1.00 23.49           C  
ATOM   2929  CD1 TYR B 168      24.995   4.148  18.370  1.00 23.26           C  
ATOM   2930  CD2 TYR B 168      23.919   2.173  19.191  1.00 22.95           C  
ATOM   2931  CE1 TYR B 168      25.592   4.344  19.607  1.00 23.31           C  
ATOM   2932  CE2 TYR B 168      24.513   2.361  20.433  1.00 23.68           C  
ATOM   2933  CZ  TYR B 168      25.346   3.445  20.633  1.00 23.06           C  
ATOM   2934  OH  TYR B 168      25.933   3.630  21.859  1.00 22.82           O  
ATOM   2935  N   SER B 169      26.373   1.547  16.685  1.00 26.60           N  
ATOM   2936  CA  SER B 169      27.268   0.488  17.130  1.00 27.83           C  
ATOM   2937  C   SER B 169      27.949   0.996  18.388  1.00 27.63           C  
ATOM   2938  O   SER B 169      28.720   1.955  18.342  1.00 28.38           O  
ATOM   2939  CB  SER B 169      28.319   0.182  16.064  1.00 30.41           C  
ATOM   2940  OG  SER B 169      29.299  -0.708  16.572  1.00 33.15           O  
ATOM   2941  N   GLY B 170      27.653   0.370  19.519  1.00 26.78           N  
ATOM   2942  CA  GLY B 170      28.260   0.810  20.757  1.00 25.69           C  
ATOM   2943  C   GLY B 170      28.195  -0.212  21.869  1.00 24.52           C  
ATOM   2944  O   GLY B 170      27.797  -1.357  21.662  1.00 23.21           O  
ATOM   2945  N   ASP B 171      28.601   0.217  23.057  1.00 24.72           N  
ATOM   2946  CA  ASP B 171      28.607  -0.632  24.240  1.00 25.31           C  
ATOM   2947  C   ASP B 171      27.930   0.166  25.347  1.00 24.25           C  
ATOM   2948  O   ASP B 171      28.451   1.193  25.783  1.00 25.05           O  
ATOM   2949  CB  ASP B 171      30.049  -0.960  24.642  1.00 26.23           C  
ATOM   2950  CG  ASP B 171      30.126  -1.942  25.796  1.00 29.97           C  
ATOM   2951  OD1 ASP B 171      29.304  -1.827  26.730  1.00 29.51           O  
ATOM   2952  OD2 ASP B 171      31.020  -2.819  25.776  1.00 30.69           O  
ATOM   2953  N   VAL B 172      26.772  -0.307  25.799  1.00 23.26           N  
ATOM   2954  CA  VAL B 172      26.020   0.384  26.839  1.00 21.70           C  
ATOM   2955  C   VAL B 172      26.812   0.552  28.125  1.00 22.38           C  
ATOM   2956  O   VAL B 172      26.508   1.426  28.938  1.00 20.51           O  
ATOM   2957  CB  VAL B 172      24.693  -0.350  27.148  1.00 21.41           C  
ATOM   2958  CG1 VAL B 172      24.003   0.286  28.346  1.00 21.22           C  
ATOM   2959  CG2 VAL B 172      23.778  -0.275  25.940  1.00 21.04           C  
ATOM   2960  N   LYS B 173      27.835  -0.276  28.308  1.00 22.99           N  
ATOM   2961  CA  LYS B 173      28.646  -0.186  29.511  1.00 23.65           C  
ATOM   2962  C   LYS B 173      29.259   1.204  29.641  1.00 22.07           C  
ATOM   2963  O   LYS B 173      29.445   1.710  30.747  1.00 22.40           O  
ATOM   2964  CB  LYS B 173      29.758  -1.238  29.488  1.00 26.60           C  
ATOM   2965  CG  LYS B 173      30.483  -1.364  30.813  1.00 28.20           C  
ATOM   2966  CD  LYS B 173      29.512  -1.741  31.922  1.00 29.24           C  
ATOM   2967  CE  LYS B 173      30.165  -1.655  33.290  1.00 29.80           C  
ATOM   2968  NZ  LYS B 173      31.318  -2.572  33.425  1.00 28.17           N  
ATOM   2969  N   ASN B 174      29.566   1.824  28.506  1.00 22.67           N  
ATOM   2970  CA  ASN B 174      30.161   3.155  28.512  1.00 21.08           C  
ATOM   2971  C   ASN B 174      29.265   4.178  29.198  1.00 20.95           C  
ATOM   2972  O   ASN B 174      29.750   5.070  29.894  1.00 19.68           O  
ATOM   2973  CB  ASN B 174      30.463   3.606  27.083  1.00 21.69           C  
ATOM   2974  CG  ASN B 174      31.430   2.680  26.375  1.00 24.12           C  
ATOM   2975  OD1 ASN B 174      32.494   2.352  26.903  1.00 24.61           O  
ATOM   2976  ND2 ASN B 174      31.069   2.256  25.170  1.00 24.80           N  
ATOM   2977  N   PHE B 175      27.955   4.057  29.006  1.00 19.37           N  
ATOM   2978  CA  PHE B 175      27.036   5.000  29.630  1.00 18.14           C  
ATOM   2979  C   PHE B 175      26.966   4.782  31.132  1.00 16.76           C  
ATOM   2980  O   PHE B 175      26.887   5.739  31.899  1.00 16.58           O  
ATOM   2981  CB  PHE B 175      25.646   4.886  29.005  1.00 18.36           C  
ATOM   2982  CG  PHE B 175      25.623   5.215  27.543  1.00 16.77           C  
ATOM   2983  CD1 PHE B 175      26.049   4.287  26.603  1.00 16.73           C  
ATOM   2984  CD2 PHE B 175      25.211   6.470  27.106  1.00 17.12           C  
ATOM   2985  CE1 PHE B 175      26.065   4.600  25.250  1.00 16.09           C  
ATOM   2986  CE2 PHE B 175      25.224   6.791  25.753  1.00 15.27           C  
ATOM   2987  CZ  PHE B 175      25.652   5.854  24.825  1.00 15.90           C  
ATOM   2988  N   PHE B 176      26.995   3.523  31.554  1.00 16.56           N  
ATOM   2989  CA  PHE B 176      26.965   3.219  32.977  1.00 17.77           C  
ATOM   2990  C   PHE B 176      28.262   3.721  33.607  1.00 17.39           C  
ATOM   2991  O   PHE B 176      28.265   4.222  34.730  1.00 18.68           O  
ATOM   2992  CB  PHE B 176      26.816   1.712  33.203  1.00 18.11           C  
ATOM   2993  CG  PHE B 176      25.407   1.207  33.026  1.00 17.91           C  
ATOM   2994  CD1 PHE B 176      25.110   0.254  32.058  1.00 18.78           C  
ATOM   2995  CD2 PHE B 176      24.383   1.679  33.839  1.00 17.69           C  
ATOM   2996  CE1 PHE B 176      23.808  -0.226  31.902  1.00 20.46           C  
ATOM   2997  CE2 PHE B 176      23.074   1.206  33.693  1.00 20.68           C  
ATOM   2998  CZ  PHE B 176      22.788   0.252  32.721  1.00 18.51           C  
ATOM   2999  N   ASN B 177      29.364   3.589  32.875  1.00 19.53           N  
ATOM   3000  CA  ASN B 177      30.652   4.052  33.375  1.00 20.75           C  
ATOM   3001  C   ASN B 177      30.611   5.564  33.556  1.00 21.68           C  
ATOM   3002  O   ASN B 177      31.036   6.088  34.588  1.00 22.28           O  
ATOM   3003  CB  ASN B 177      31.780   3.675  32.409  1.00 22.34           C  
ATOM   3004  CG  ASN B 177      32.024   2.183  32.354  1.00 22.63           C  
ATOM   3005  OD1 ASN B 177      32.002   1.504  33.378  1.00 22.80           O  
ATOM   3006  ND2 ASN B 177      32.274   1.665  31.158  1.00 24.38           N  
ATOM   3007  N   TYR B 178      30.097   6.270  32.553  1.00 21.67           N  
ATOM   3008  CA  TYR B 178      30.012   7.720  32.651  1.00 21.46           C  
ATOM   3009  C   TYR B 178      29.285   8.087  33.942  1.00 20.24           C  
ATOM   3010  O   TYR B 178      29.771   8.899  34.728  1.00 19.83           O  
ATOM   3011  CB  TYR B 178      29.260   8.315  31.457  1.00 21.75           C  
ATOM   3012  CG  TYR B 178      29.158   9.818  31.547  1.00 21.40           C  
ATOM   3013  CD1 TYR B 178      30.223  10.634  31.159  1.00 21.92           C  
ATOM   3014  CD2 TYR B 178      28.039  10.424  32.114  1.00 22.61           C  
ATOM   3015  CE1 TYR B 178      30.176  12.012  31.344  1.00 21.95           C  
ATOM   3016  CE2 TYR B 178      27.983  11.800  32.304  1.00 22.74           C  
ATOM   3017  CZ  TYR B 178      29.055  12.586  31.921  1.00 23.06           C  
ATOM   3018  OH  TYR B 178      29.007  13.942  32.135  1.00 23.48           O  
ATOM   3019  N   LEU B 179      28.121   7.479  34.159  1.00 19.50           N  
ATOM   3020  CA  LEU B 179      27.332   7.740  35.359  1.00 19.03           C  
ATOM   3021  C   LEU B 179      28.133   7.402  36.612  1.00 19.08           C  
ATOM   3022  O   LEU B 179      28.151   8.165  37.577  1.00 18.40           O  
ATOM   3023  CB  LEU B 179      26.039   6.911  35.341  1.00 18.63           C  
ATOM   3024  CG  LEU B 179      25.047   7.211  34.210  1.00 20.58           C  
ATOM   3025  CD1 LEU B 179      23.823   6.309  34.347  1.00 19.63           C  
ATOM   3026  CD2 LEU B 179      24.635   8.677  34.265  1.00 17.83           C  
ATOM   3027  N   ARG B 180      28.791   6.251  36.598  1.00 19.87           N  
ATOM   3028  CA  ARG B 180      29.586   5.840  37.746  1.00 21.92           C  
ATOM   3029  C   ARG B 180      30.672   6.870  38.046  1.00 22.00           C  
ATOM   3030  O   ARG B 180      30.817   7.323  39.180  1.00 21.73           O  
ATOM   3031  CB  ARG B 180      30.230   4.473  37.488  1.00 22.92           C  
ATOM   3032  CG  ARG B 180      31.172   4.022  38.601  1.00 25.44           C  
ATOM   3033  CD  ARG B 180      32.581   3.845  38.067  1.00 27.60           C  
ATOM   3034  NE  ARG B 180      32.695   2.666  37.219  1.00 28.87           N  
ATOM   3035  CZ  ARG B 180      33.569   2.543  36.224  1.00 31.19           C  
ATOM   3036  NH1 ARG B 180      34.404   3.536  35.946  1.00 31.20           N  
ATOM   3037  NH2 ARG B 180      33.616   1.423  35.512  1.00 30.40           N  
ATOM   3038  N   ASP B 181      31.423   7.244  37.016  1.00 23.28           N  
ATOM   3039  CA  ASP B 181      32.512   8.204  37.160  1.00 23.36           C  
ATOM   3040  C   ASP B 181      32.070   9.642  37.419  1.00 25.16           C  
ATOM   3041  O   ASP B 181      32.728  10.367  38.164  1.00 24.68           O  
ATOM   3042  CB  ASP B 181      33.393   8.184  35.907  1.00 23.05           C  
ATOM   3043  CG  ASP B 181      34.060   6.840  35.680  1.00 22.01           C  
ATOM   3044  OD1 ASP B 181      34.553   6.608  34.557  1.00 23.48           O  
ATOM   3045  OD2 ASP B 181      34.100   6.020  36.619  1.00 21.27           O  
ATOM   3046  N   ASN B 182      30.956  10.051  36.817  1.00 25.39           N  
ATOM   3047  CA  ASN B 182      30.483  11.423  36.960  1.00 26.28           C  
ATOM   3048  C   ASN B 182      29.230  11.672  37.795  1.00 27.06           C  
ATOM   3049  O   ASN B 182      29.035  12.783  38.286  1.00 28.03           O  
ATOM   3050  CB  ASN B 182      30.278  12.027  35.572  1.00 27.18           C  
ATOM   3051  CG  ASN B 182      31.554  12.062  34.764  1.00 27.21           C  
ATOM   3052  OD1 ASN B 182      32.457  12.856  35.038  1.00 28.44           O  
ATOM   3053  ND2 ASN B 182      31.646  11.190  33.770  1.00 27.34           N  
ATOM   3054  N   LYS B 183      28.382  10.662  37.959  1.00 27.11           N  
ATOM   3055  CA  LYS B 183      27.153  10.848  38.728  1.00 27.10           C  
ATOM   3056  C   LYS B 183      27.026  10.006  39.994  1.00 27.04           C  
ATOM   3057  O   LYS B 183      25.947   9.917  40.585  1.00 27.04           O  
ATOM   3058  CB  LYS B 183      25.939  10.613  37.825  1.00 27.27           C  
ATOM   3059  CG  LYS B 183      25.284  11.895  37.313  1.00 29.42           C  
ATOM   3060  CD  LYS B 183      26.216  12.743  36.468  1.00 29.48           C  
ATOM   3061  CE  LYS B 183      25.531  14.037  36.046  1.00 29.67           C  
ATOM   3062  NZ  LYS B 183      26.405  14.902  35.210  1.00 28.50           N  
ATOM   3063  N   GLY B 184      28.129   9.396  40.416  1.00 26.49           N  
ATOM   3064  CA  GLY B 184      28.109   8.592  41.625  1.00 26.40           C  
ATOM   3065  C   GLY B 184      27.247   7.347  41.537  1.00 26.30           C  
ATOM   3066  O   GLY B 184      26.849   6.787  42.559  1.00 28.53           O  
ATOM   3067  N   TYR B 185      26.952   6.912  40.320  1.00 25.65           N  
ATOM   3068  CA  TYR B 185      26.141   5.719  40.118  1.00 25.99           C  
ATOM   3069  C   TYR B 185      26.853   4.517  40.747  1.00 26.45           C  
ATOM   3070  O   TYR B 185      28.013   4.241  40.429  1.00 26.36           O  
ATOM   3071  CB  TYR B 185      25.937   5.486  38.620  1.00 24.35           C  
ATOM   3072  CG  TYR B 185      25.106   4.272  38.282  1.00 23.55           C  
ATOM   3073  CD1 TYR B 185      23.738   4.235  38.557  1.00 23.34           C  
ATOM   3074  CD2 TYR B 185      25.688   3.159  37.676  1.00 22.93           C  
ATOM   3075  CE1 TYR B 185      22.969   3.114  38.231  1.00 23.36           C  
ATOM   3076  CE2 TYR B 185      24.933   2.041  37.349  1.00 22.71           C  
ATOM   3077  CZ  TYR B 185      23.576   2.023  37.627  1.00 21.67           C  
ATOM   3078  OH  TYR B 185      22.837   0.913  37.293  1.00 22.36           O  
ATOM   3079  N   ASN B 186      26.163   3.813  41.644  1.00 26.90           N  
ATOM   3080  CA  ASN B 186      26.746   2.651  42.312  1.00 27.87           C  
ATOM   3081  C   ASN B 186      26.702   1.412  41.423  1.00 27.16           C  
ATOM   3082  O   ASN B 186      25.818   0.561  41.555  1.00 26.80           O  
ATOM   3083  CB  ASN B 186      26.024   2.377  43.636  1.00 30.06           C  
ATOM   3084  CG  ASN B 186      26.575   1.154  44.364  1.00 32.84           C  
ATOM   3085  OD1 ASN B 186      27.789   1.000  44.519  1.00 34.22           O  
ATOM   3086  ND2 ASN B 186      25.681   0.285  44.821  1.00 32.97           N  
ATOM   3087  N   ALA B 187      27.677   1.322  40.524  1.00 26.06           N  
ATOM   3088  CA  ALA B 187      27.788   0.216  39.580  1.00 26.05           C  
ATOM   3089  C   ALA B 187      28.021  -1.139  40.244  1.00 27.00           C  
ATOM   3090  O   ALA B 187      27.758  -2.187  39.650  1.00 25.67           O  
ATOM   3091  CB  ALA B 187      28.911   0.506  38.588  1.00 25.64           C  
ATOM   3092  N   ALA B 188      28.513  -1.118  41.477  1.00 27.46           N  
ATOM   3093  CA  ALA B 188      28.785  -2.352  42.201  1.00 28.09           C  
ATOM   3094  C   ALA B 188      27.524  -2.999  42.771  1.00 28.58           C  
ATOM   3095  O   ALA B 188      27.455  -4.222  42.891  1.00 28.18           O  
ATOM   3096  CB  ALA B 188      29.782  -2.081  43.322  1.00 29.54           C  
ATOM   3097  N   GLY B 189      26.528  -2.181  43.109  1.00 27.38           N  
ATOM   3098  CA  GLY B 189      25.305  -2.715  43.686  1.00 27.05           C  
ATOM   3099  C   GLY B 189      24.036  -2.662  42.849  1.00 26.04           C  
ATOM   3100  O   GLY B 189      22.958  -2.976  43.356  1.00 27.61           O  
ATOM   3101  N   GLN B 190      24.145  -2.269  41.583  1.00 23.89           N  
ATOM   3102  CA  GLN B 190      22.975  -2.196  40.706  1.00 22.28           C  
ATOM   3103  C   GLN B 190      22.976  -3.350  39.705  1.00 20.68           C  
ATOM   3104  O   GLN B 190      23.999  -3.635  39.085  1.00 21.13           O  
ATOM   3105  CB  GLN B 190      22.960  -0.868  39.939  1.00 21.40           C  
ATOM   3106  CG  GLN B 190      22.669   0.357  40.786  1.00 21.74           C  
ATOM   3107  CD  GLN B 190      21.248   0.373  41.313  1.00 20.97           C  
ATOM   3108  OE1 GLN B 190      20.292   0.218  40.554  1.00 18.36           O  
ATOM   3109  NE2 GLN B 190      21.101   0.569  42.619  1.00 20.88           N  
ATOM   3110  N   TYR B 191      21.830  -4.008  39.553  1.00 18.75           N  
ATOM   3111  CA  TYR B 191      21.702  -5.120  38.619  1.00 20.56           C  
ATOM   3112  C   TYR B 191      20.902  -4.689  37.399  1.00 20.21           C  
ATOM   3113  O   TYR B 191      19.901  -3.988  37.528  1.00 20.11           O  
ATOM   3114  CB  TYR B 191      20.989  -6.309  39.271  1.00 21.35           C  
ATOM   3115  CG  TYR B 191      21.701  -6.897  40.462  1.00 24.74           C  
ATOM   3116  CD1 TYR B 191      21.817  -6.183  41.653  1.00 25.32           C  
ATOM   3117  CD2 TYR B 191      22.263  -8.173  40.400  1.00 25.50           C  
ATOM   3118  CE1 TYR B 191      22.478  -6.726  42.759  1.00 26.78           C  
ATOM   3119  CE2 TYR B 191      22.925  -8.724  41.497  1.00 26.40           C  
ATOM   3120  CZ  TYR B 191      23.029  -7.996  42.671  1.00 27.07           C  
ATOM   3121  OH  TYR B 191      23.691  -8.529  43.754  1.00 28.33           O  
ATOM   3122  N   VAL B 192      21.345  -5.115  36.220  1.00 19.51           N  
ATOM   3123  CA  VAL B 192      20.662  -4.787  34.973  1.00 19.75           C  
ATOM   3124  C   VAL B 192      19.414  -5.660  34.838  1.00 21.03           C  
ATOM   3125  O   VAL B 192      19.515  -6.872  34.626  1.00 20.93           O  
ATOM   3126  CB  VAL B 192      21.583  -5.034  33.755  1.00 19.97           C  
ATOM   3127  CG1 VAL B 192      20.872  -4.642  32.466  1.00 19.47           C  
ATOM   3128  CG2 VAL B 192      22.869  -4.247  33.912  1.00 18.97           C  
ATOM   3129  N   LEU B 193      18.242  -5.039  34.954  1.00 19.36           N  
ATOM   3130  CA  LEU B 193      16.975  -5.757  34.869  1.00 19.64           C  
ATOM   3131  C   LEU B 193      16.475  -5.979  33.443  1.00 19.39           C  
ATOM   3132  O   LEU B 193      15.850  -6.999  33.155  1.00 19.66           O  
ATOM   3133  CB  LEU B 193      15.896  -5.018  35.666  1.00 20.65           C  
ATOM   3134  CG  LEU B 193      16.187  -4.699  37.136  1.00 22.27           C  
ATOM   3135  CD1 LEU B 193      15.009  -3.936  37.722  1.00 19.20           C  
ATOM   3136  CD2 LEU B 193      16.440  -5.983  37.920  1.00 20.80           C  
ATOM   3137  N   SER B 194      16.736  -5.026  32.555  1.00 17.97           N  
ATOM   3138  CA  SER B 194      16.297  -5.153  31.171  1.00 18.15           C  
ATOM   3139  C   SER B 194      17.228  -4.437  30.202  1.00 17.41           C  
ATOM   3140  O   SER B 194      17.926  -3.496  30.573  1.00 16.71           O  
ATOM   3141  CB  SER B 194      14.881  -4.595  31.010  1.00 19.68           C  
ATOM   3142  OG  SER B 194      14.852  -3.202  31.267  1.00 21.48           O  
ATOM   3143  N   TYR B 195      17.222  -4.900  28.956  1.00 17.10           N  
ATOM   3144  CA  TYR B 195      18.039  -4.336  27.886  1.00 15.72           C  
ATOM   3145  C   TYR B 195      17.095  -4.284  26.690  1.00 15.95           C  
ATOM   3146  O   TYR B 195      16.931  -5.272  25.968  1.00 14.87           O  
ATOM   3147  CB  TYR B 195      19.235  -5.253  27.616  1.00 16.21           C  
ATOM   3148  CG  TYR B 195      20.375  -4.622  26.841  1.00 16.97           C  
ATOM   3149  CD1 TYR B 195      21.648  -5.197  26.862  1.00 18.06           C  
ATOM   3150  CD2 TYR B 195      20.184  -3.472  26.071  1.00 17.20           C  
ATOM   3151  CE1 TYR B 195      22.703  -4.648  26.138  1.00 18.51           C  
ATOM   3152  CE2 TYR B 195      21.236  -2.913  25.338  1.00 17.56           C  
ATOM   3153  CZ  TYR B 195      22.491  -3.508  25.377  1.00 17.83           C  
ATOM   3154  OH  TYR B 195      23.532  -2.982  24.648  1.00 16.84           O  
ATOM   3155  N   GLN B 196      16.479  -3.120  26.491  1.00 15.86           N  
ATOM   3156  CA  GLN B 196      15.486  -2.929  25.440  1.00 15.53           C  
ATOM   3157  C   GLN B 196      15.795  -1.856  24.400  1.00 14.96           C  
ATOM   3158  O   GLN B 196      16.656  -0.998  24.600  1.00 16.61           O  
ATOM   3159  CB  GLN B 196      14.147  -2.598  26.099  1.00 17.55           C  
ATOM   3160  CG  GLN B 196      13.669  -3.651  27.093  1.00 19.63           C  
ATOM   3161  CD  GLN B 196      12.542  -3.151  27.976  1.00 20.16           C  
ATOM   3162  OE1 GLN B 196      12.776  -2.624  29.065  1.00 22.38           O  
ATOM   3163  NE2 GLN B 196      11.311  -3.303  27.505  1.00 20.35           N  
ATOM   3164  N   PHE B 197      15.061  -1.906  23.290  1.00 13.78           N  
ATOM   3165  CA  PHE B 197      15.223  -0.939  22.209  1.00 12.00           C  
ATOM   3166  C   PHE B 197      13.903  -0.782  21.467  1.00 11.05           C  
ATOM   3167  O   PHE B 197      13.326  -1.762  21.008  1.00 10.79           O  
ATOM   3168  CB  PHE B 197      16.295  -1.402  21.224  1.00 13.75           C  
ATOM   3169  CG  PHE B 197      16.529  -0.442  20.094  1.00 13.25           C  
ATOM   3170  CD1 PHE B 197      17.209   0.750  20.310  1.00 12.97           C  
ATOM   3171  CD2 PHE B 197      16.052  -0.721  18.818  1.00 13.83           C  
ATOM   3172  CE1 PHE B 197      17.411   1.651  19.269  1.00 12.00           C  
ATOM   3173  CE2 PHE B 197      16.249   0.175  17.772  1.00 12.09           C  
ATOM   3174  CZ  PHE B 197      16.930   1.362  18.000  1.00 11.77           C  
ATOM   3175  N   GLY B 198      13.427   0.450  21.345  1.00 10.45           N  
ATOM   3176  CA  GLY B 198      12.171   0.664  20.653  1.00 11.74           C  
ATOM   3177  C   GLY B 198      11.849   2.126  20.436  1.00 10.84           C  
ATOM   3178  O   GLY B 198      12.744   2.968  20.384  1.00 12.20           O  
ATOM   3179  N   THR B 199      10.563   2.432  20.313  1.00 11.06           N  
ATOM   3180  CA  THR B 199      10.128   3.803  20.085  1.00 10.22           C  
ATOM   3181  C   THR B 199       9.000   4.249  21.008  1.00  9.87           C  
ATOM   3182  O   THR B 199       8.065   3.499  21.271  1.00 11.42           O  
ATOM   3183  CB  THR B 199       9.662   3.994  18.625  1.00  8.50           C  
ATOM   3184  OG1 THR B 199       9.065   5.289  18.473  1.00  5.60           O  
ATOM   3185  CG2 THR B 199       8.634   2.925  18.243  1.00  9.73           C  
ATOM   3186  N   GLU B 200       9.107   5.478  21.500  1.00  9.07           N  
ATOM   3187  CA  GLU B 200       8.087   6.067  22.361  1.00 10.08           C  
ATOM   3188  C   GLU B 200       7.362   7.116  21.536  1.00  9.46           C  
ATOM   3189  O   GLU B 200       7.871   8.223  21.341  1.00  9.76           O  
ATOM   3190  CB  GLU B 200       8.712   6.749  23.577  1.00 11.34           C  
ATOM   3191  CG  GLU B 200       9.325   5.811  24.588  1.00 11.90           C  
ATOM   3192  CD  GLU B 200       9.744   6.541  25.844  1.00 10.58           C  
ATOM   3193  OE1 GLU B 200      10.484   7.533  25.726  1.00 11.57           O  
ATOM   3194  OE2 GLU B 200       9.333   6.125  26.948  1.00 13.38           O  
ATOM   3195  N   PRO B 201       6.163   6.783  21.037  1.00  9.06           N  
ATOM   3196  CA  PRO B 201       5.402   7.735  20.228  1.00  8.04           C  
ATOM   3197  C   PRO B 201       4.432   8.589  21.034  1.00  9.68           C  
ATOM   3198  O   PRO B 201       3.877   8.139  22.039  1.00  8.92           O  
ATOM   3199  CB  PRO B 201       4.687   6.829  19.241  1.00  7.69           C  
ATOM   3200  CG  PRO B 201       4.318   5.665  20.105  1.00  9.62           C  
ATOM   3201  CD  PRO B 201       5.553   5.441  20.979  1.00  9.80           C  
ATOM   3202  N   PHE B 202       4.249   9.829  20.587  1.00  8.66           N  
ATOM   3203  CA  PHE B 202       3.331  10.767  21.222  1.00  8.80           C  
ATOM   3204  C   PHE B 202       2.131  10.963  20.301  1.00  6.74           C  
ATOM   3205  O   PHE B 202       1.019  10.539  20.620  1.00  6.78           O  
ATOM   3206  CB  PHE B 202       4.024  12.112  21.472  1.00  6.27           C  
ATOM   3207  CG  PHE B 202       5.101  12.051  22.512  1.00  7.76           C  
ATOM   3208  CD1 PHE B 202       6.296  11.387  22.259  1.00  6.23           C  
ATOM   3209  CD2 PHE B 202       4.916  12.644  23.756  1.00  8.35           C  
ATOM   3210  CE1 PHE B 202       7.292  11.311  23.230  1.00  9.58           C  
ATOM   3211  CE2 PHE B 202       5.910  12.573  24.736  1.00 10.23           C  
ATOM   3212  CZ  PHE B 202       7.097  11.905  24.469  1.00 11.13           C  
ATOM   3213  N   THR B 203       2.362  11.596  19.153  1.00  6.87           N  
ATOM   3214  CA  THR B 203       1.296  11.827  18.178  1.00  7.01           C  
ATOM   3215  C   THR B 203       1.781  11.659  16.732  1.00  7.42           C  
ATOM   3216  O   THR B 203       2.989  11.614  16.461  1.00  5.10           O  
ATOM   3217  CB  THR B 203       0.680  13.248  18.318  1.00  6.77           C  
ATOM   3218  OG1 THR B 203       1.688  14.231  18.066  1.00  7.93           O  
ATOM   3219  CG2 THR B 203       0.103  13.463  19.721  1.00  5.56           C  
ATOM   3220  N   GLY B 204       0.823  11.570  15.812  1.00  8.42           N  
ATOM   3221  CA  GLY B 204       1.131  11.418  14.398  1.00  7.99           C  
ATOM   3222  C   GLY B 204       0.929   9.998  13.904  1.00 10.33           C  
ATOM   3223  O   GLY B 204       0.195   9.217  14.512  1.00  8.51           O  
ATOM   3224  N   SER B 205       1.561   9.665  12.783  1.00 10.84           N  
ATOM   3225  CA  SER B 205       1.483   8.314  12.242  1.00 14.01           C  
ATOM   3226  C   SER B 205       2.908   7.942  11.853  1.00 12.85           C  
ATOM   3227  O   SER B 205       3.623   8.745  11.255  1.00 12.59           O  
ATOM   3228  CB  SER B 205       0.567   8.265  11.012  1.00 15.25           C  
ATOM   3229  OG  SER B 205       1.207   8.852   9.898  1.00 24.56           O  
ATOM   3230  N   GLY B 206       3.338   6.735  12.201  1.00 12.06           N  
ATOM   3231  CA  GLY B 206       4.692   6.364  11.858  1.00 12.69           C  
ATOM   3232  C   GLY B 206       5.000   4.887  11.803  1.00 13.57           C  
ATOM   3233  O   GLY B 206       4.229   4.043  12.266  1.00 12.24           O  
ATOM   3234  N   THR B 207       6.150   4.581  11.218  1.00 13.72           N  
ATOM   3235  CA  THR B 207       6.601   3.212  11.107  1.00 14.67           C  
ATOM   3236  C   THR B 207       8.084   3.158  11.429  1.00 14.11           C  
ATOM   3237  O   THR B 207       8.907   3.756  10.730  1.00 14.88           O  
ATOM   3238  CB  THR B 207       6.371   2.651   9.686  1.00 17.24           C  
ATOM   3239  OG1 THR B 207       4.970   2.674   9.380  1.00 18.43           O  
ATOM   3240  CG2 THR B 207       6.875   1.220   9.592  1.00 17.57           C  
ATOM   3241  N   LEU B 208       8.418   2.470  12.513  1.00 13.28           N  
ATOM   3242  CA  LEU B 208       9.808   2.305  12.900  1.00 13.72           C  
ATOM   3243  C   LEU B 208      10.236   0.961  12.347  1.00 14.87           C  
ATOM   3244  O   LEU B 208       9.768  -0.082  12.807  1.00 16.44           O  
ATOM   3245  CB  LEU B 208       9.972   2.281  14.421  1.00 12.19           C  
ATOM   3246  CG  LEU B 208      11.382   1.893  14.888  1.00 11.14           C  
ATOM   3247  CD1 LEU B 208      12.398   2.888  14.348  1.00  8.88           C  
ATOM   3248  CD2 LEU B 208      11.438   1.854  16.410  1.00 10.59           C  
ATOM   3249  N   ASN B 209      11.100   0.981  11.341  1.00 15.43           N  
ATOM   3250  CA  ASN B 209      11.582  -0.264  10.775  1.00 16.61           C  
ATOM   3251  C   ASN B 209      12.933  -0.587  11.387  1.00 16.20           C  
ATOM   3252  O   ASN B 209      13.900   0.144  11.188  1.00 17.05           O  
ATOM   3253  CB  ASN B 209      11.732  -0.162   9.259  1.00 16.24           C  
ATOM   3254  CG  ASN B 209      12.134  -1.483   8.639  1.00 20.30           C  
ATOM   3255  OD1 ASN B 209      11.389  -2.460   8.710  1.00 19.83           O  
ATOM   3256  ND2 ASN B 209      13.321  -1.527   8.041  1.00 19.95           N  
ATOM   3257  N   VAL B 210      12.995  -1.674  12.148  1.00 17.26           N  
ATOM   3258  CA  VAL B 210      14.246  -2.086  12.769  1.00 17.31           C  
ATOM   3259  C   VAL B 210      14.866  -3.187  11.916  1.00 18.66           C  
ATOM   3260  O   VAL B 210      14.632  -4.370  12.147  1.00 17.55           O  
ATOM   3261  CB  VAL B 210      14.022  -2.619  14.197  1.00 17.23           C  
ATOM   3262  CG1 VAL B 210      15.361  -2.966  14.838  1.00 16.90           C  
ATOM   3263  CG2 VAL B 210      13.293  -1.575  15.027  1.00 16.02           C  
ATOM   3264  N   ALA B 211      15.641  -2.783  10.916  1.00 20.06           N  
ATOM   3265  CA  ALA B 211      16.294  -3.730  10.022  1.00 21.20           C  
ATOM   3266  C   ALA B 211      17.053  -4.774  10.830  1.00 21.80           C  
ATOM   3267  O   ALA B 211      16.980  -5.969  10.545  1.00 21.53           O  
ATOM   3268  CB  ALA B 211      17.251  -2.994   9.089  1.00 21.85           C  
ATOM   3269  N   SER B 212      17.780  -4.319  11.845  1.00 21.71           N  
ATOM   3270  CA  SER B 212      18.544  -5.232  12.682  1.00 22.57           C  
ATOM   3271  C   SER B 212      18.888  -4.650  14.046  1.00 22.20           C  
ATOM   3272  O   SER B 212      19.264  -3.484  14.163  1.00 23.15           O  
ATOM   3273  CB  SER B 212      19.838  -5.640  11.970  1.00 24.43           C  
ATOM   3274  OG  SER B 212      20.606  -6.515  12.778  1.00 26.54           O  
ATOM   3275  N   TRP B 213      18.752  -5.476  15.077  1.00 21.50           N  
ATOM   3276  CA  TRP B 213      19.075  -5.062  16.429  1.00 20.43           C  
ATOM   3277  C   TRP B 213      19.716  -6.210  17.183  1.00 21.57           C  
ATOM   3278  O   TRP B 213      19.151  -7.299  17.270  1.00 22.48           O  
ATOM   3279  CB  TRP B 213      17.829  -4.620  17.193  1.00 18.71           C  
ATOM   3280  CG  TRP B 213      18.178  -4.067  18.538  1.00 15.23           C  
ATOM   3281  CD1 TRP B 213      18.813  -2.884  18.797  1.00 16.49           C  
ATOM   3282  CD2 TRP B 213      17.964  -4.693  19.808  1.00 16.43           C  
ATOM   3283  NE1 TRP B 213      19.010  -2.737  20.148  1.00 16.52           N  
ATOM   3284  CE2 TRP B 213      18.497  -3.832  20.793  1.00 15.97           C  
ATOM   3285  CE3 TRP B 213      17.376  -5.899  20.210  1.00 13.73           C  
ATOM   3286  CZ2 TRP B 213      18.457  -4.138  22.157  1.00 16.99           C  
ATOM   3287  CZ3 TRP B 213      17.337  -6.205  21.567  1.00 16.21           C  
ATOM   3288  CH2 TRP B 213      17.874  -5.326  22.523  1.00 15.77           C  
ATOM   3289  N   THR B 214      20.900  -5.968  17.727  1.00 21.76           N  
ATOM   3290  CA  THR B 214      21.590  -6.995  18.489  1.00 22.93           C  
ATOM   3291  C   THR B 214      22.061  -6.398  19.802  1.00 22.63           C  
ATOM   3292  O   THR B 214      22.358  -5.206  19.884  1.00 23.29           O  
ATOM   3293  CB  THR B 214      22.815  -7.537  17.735  1.00 22.46           C  
ATOM   3294  OG1 THR B 214      23.771  -6.484  17.564  1.00 26.81           O  
ATOM   3295  CG2 THR B 214      22.406  -8.083  16.377  1.00 24.15           C  
ATOM   3296  N   ALA B 215      22.127  -7.235  20.827  1.00 21.72           N  
ATOM   3297  CA  ALA B 215      22.564  -6.799  22.140  1.00 22.83           C  
ATOM   3298  C   ALA B 215      22.929  -8.023  22.957  1.00 22.64           C  
ATOM   3299  O   ALA B 215      22.355  -9.097  22.773  1.00 22.22           O  
ATOM   3300  CB  ALA B 215      21.450  -6.019  22.832  1.00 21.67           C  
ATOM   3301  N   SER B 216      23.891  -7.859  23.856  1.00 22.85           N  
ATOM   3302  CA  SER B 216      24.320  -8.956  24.706  1.00 23.76           C  
ATOM   3303  C   SER B 216      25.010  -8.410  25.947  1.00 24.07           C  
ATOM   3304  O   SER B 216      25.501  -7.282  25.954  1.00 22.09           O  
ATOM   3305  CB  SER B 216      25.262  -9.883  23.934  1.00 24.99           C  
ATOM   3306  OG  SER B 216      26.415  -9.190  23.494  1.00 26.69           O  
ATOM   3307  N   ILE B 217      25.027  -9.213  27.003  1.00 24.64           N  
ATOM   3308  CA  ILE B 217      25.653  -8.819  28.255  1.00 25.35           C  
ATOM   3309  C   ILE B 217      26.760  -9.816  28.568  1.00 28.11           C  
ATOM   3310  O   ILE B 217      26.493 -10.993  28.810  1.00 28.20           O  
ATOM   3311  CB  ILE B 217      24.633  -8.815  29.405  1.00 24.72           C  
ATOM   3312  CG1 ILE B 217      23.493  -7.846  29.076  1.00 23.32           C  
ATOM   3313  CG2 ILE B 217      25.317  -8.431  30.712  1.00 24.46           C  
ATOM   3314  CD1 ILE B 217      22.421  -7.769  30.148  1.00 21.27           C  
ATOM   3315  N   ASN B 218      28.000  -9.337  28.558  1.00 28.94           N  
ATOM   3316  CA  ASN B 218      29.149 -10.192  28.822  1.00 29.88           C  
ATOM   3317  C   ASN B 218      29.768  -9.920  30.183  1.00 30.72           C  
ATOM   3318  O   ASN B 218      29.409  -8.898  30.808  1.00 31.37           O  
ATOM   3319  CB  ASN B 218      30.202  -9.989  27.733  1.00 30.24           C  
ATOM   3320  CG  ASN B 218      29.639 -10.180  26.337  1.00 31.05           C  
ATOM   3321  OD1 ASN B 218      29.127 -11.249  26.000  1.00 31.22           O  
ATOM   3322  ND2 ASN B 218      29.729  -9.139  25.516  1.00 30.02           N  
ATOM   3323  OXT ASN B 218      30.617 -10.736  30.600  1.00 31.33           O  
TER    3324      ASN B 218                                                      
HETATM 3325  N   PCA C   1      29.722  59.652   4.214  1.00 16.50           N  
HETATM 3326  CA  PCA C   1      28.294  59.839   4.460  1.00 15.40           C  
HETATM 3327  CB  PCA C   1      27.528  59.329   3.242  1.00 16.33           C  
HETATM 3328  CG  PCA C   1      28.621  59.201   2.174  1.00 17.14           C  
HETATM 3329  CD  PCA C   1      29.940  59.289   2.948  1.00 16.74           C  
HETATM 3330  OE  PCA C   1      31.075  59.060   2.473  1.00 18.99           O  
HETATM 3331  C   PCA C   1      27.817  59.039   5.677  1.00 14.87           C  
HETATM 3332  O   PCA C   1      28.565  58.218   6.205  1.00 12.82           O  
ATOM   3333  N   THR C   2      26.523  59.141   5.979  1.00 15.22           N  
ATOM   3334  CA  THR C   2      25.929  58.438   7.113  1.00 16.37           C  
ATOM   3335  C   THR C   2      24.674  57.661   6.726  1.00 16.98           C  
ATOM   3336  O   THR C   2      23.885  58.104   5.891  1.00 15.51           O  
ATOM   3337  CB  THR C   2      25.553  59.423   8.241  1.00 19.06           C  
ATOM   3338  OG1 THR C   2      26.735  60.085   8.714  1.00 21.12           O  
ATOM   3339  CG2 THR C   2      24.886  58.685   9.400  1.00 18.85           C  
ATOM   3340  N   SER C   3      24.500  56.491   7.335  1.00 14.96           N  
ATOM   3341  CA  SER C   3      23.332  55.662   7.080  1.00 14.15           C  
ATOM   3342  C   SER C   3      23.168  54.624   8.170  1.00 14.06           C  
ATOM   3343  O   SER C   3      24.150  54.121   8.717  1.00 13.41           O  
ATOM   3344  CB  SER C   3      23.439  54.946   5.735  1.00 15.87           C  
ATOM   3345  OG  SER C   3      22.308  54.107   5.550  1.00 15.16           O  
ATOM   3346  N   CYS C   4      21.918  54.305   8.480  1.00 12.68           N  
ATOM   3347  CA  CYS C   4      21.623  53.320   9.503  1.00 13.33           C  
ATOM   3348  C   CYS C   4      20.975  52.091   8.867  1.00 12.03           C  
ATOM   3349  O   CYS C   4      20.475  51.213   9.570  1.00 12.12           O  
ATOM   3350  CB  CYS C   4      20.693  53.921  10.561  1.00 13.02           C  
ATOM   3351  SG  CYS C   4      21.220  55.546  11.199  1.00 13.28           S  
ATOM   3352  N   ASP C   5      20.973  52.037   7.536  1.00 12.45           N  
ATOM   3353  CA  ASP C   5      20.398  50.890   6.841  1.00 13.75           C  
ATOM   3354  C   ASP C   5      21.227  49.662   7.186  1.00 13.34           C  
ATOM   3355  O   ASP C   5      22.458  49.725   7.282  1.00 12.47           O  
ATOM   3356  CB  ASP C   5      20.393  51.093   5.321  1.00 17.58           C  
ATOM   3357  CG  ASP C   5      19.377  52.130   4.867  1.00 23.95           C  
ATOM   3358  OD1 ASP C   5      18.225  52.102   5.360  1.00 25.19           O  
ATOM   3359  OD2 ASP C   5      19.729  52.964   4.003  1.00 28.08           O  
ATOM   3360  N   GLN C   6      20.539  48.542   7.364  1.00 12.22           N  
ATOM   3361  CA  GLN C   6      21.176  47.288   7.731  1.00 11.65           C  
ATOM   3362  C   GLN C   6      22.405  46.898   6.913  1.00 12.32           C  
ATOM   3363  O   GLN C   6      23.383  46.397   7.473  1.00  8.31           O  
ATOM   3364  CB  GLN C   6      20.143  46.164   7.681  1.00 10.97           C  
ATOM   3365  CG  GLN C   6      20.662  44.813   8.131  1.00 12.82           C  
ATOM   3366  CD  GLN C   6      19.546  43.814   8.339  1.00 14.19           C  
ATOM   3367  OE1 GLN C   6      18.608  43.738   7.541  1.00 14.95           O  
ATOM   3368  NE2 GLN C   6      19.645  43.031   9.405  1.00 14.70           N  
ATOM   3369  N   TRP C   7      22.364  47.124   5.601  1.00 10.81           N  
ATOM   3370  CA  TRP C   7      23.490  46.755   4.745  1.00 12.65           C  
ATOM   3371  C   TRP C   7      24.181  47.940   4.085  1.00 12.24           C  
ATOM   3372  O   TRP C   7      24.810  47.786   3.043  1.00 12.45           O  
ATOM   3373  CB  TRP C   7      23.026  45.790   3.652  1.00 12.29           C  
ATOM   3374  CG  TRP C   7      22.071  44.756   4.136  1.00 14.95           C  
ATOM   3375  CD1 TRP C   7      20.770  44.594   3.750  1.00 15.30           C  
ATOM   3376  CD2 TRP C   7      22.329  43.746   5.115  1.00 12.72           C  
ATOM   3377  NE1 TRP C   7      20.202  43.545   4.430  1.00 14.88           N  
ATOM   3378  CE2 TRP C   7      21.137  43.006   5.275  1.00 14.26           C  
ATOM   3379  CE3 TRP C   7      23.453  43.394   5.876  1.00 13.32           C  
ATOM   3380  CZ2 TRP C   7      21.035  41.930   6.167  1.00 14.21           C  
ATOM   3381  CZ3 TRP C   7      23.352  42.326   6.763  1.00 11.98           C  
ATOM   3382  CH2 TRP C   7      22.150  41.607   6.901  1.00 15.06           C  
ATOM   3383  N   ALA C   8      24.070  49.119   4.683  1.00 11.83           N  
ATOM   3384  CA  ALA C   8      24.701  50.305   4.115  1.00 13.38           C  
ATOM   3385  C   ALA C   8      26.219  50.163   3.979  1.00 13.22           C  
ATOM   3386  O   ALA C   8      26.886  49.615   4.858  1.00 11.81           O  
ATOM   3387  CB  ALA C   8      24.371  51.523   4.967  1.00 13.72           C  
ATOM   3388  N   THR C   9      26.763  50.652   2.867  1.00 13.20           N  
ATOM   3389  CA  THR C   9      28.204  50.604   2.647  1.00 14.00           C  
ATOM   3390  C   THR C   9      28.645  51.828   1.865  1.00 14.43           C  
ATOM   3391  O   THR C   9      27.888  52.366   1.057  1.00 14.41           O  
ATOM   3392  CB  THR C   9      28.648  49.350   1.853  1.00 14.79           C  
ATOM   3393  OG1 THR C   9      28.289  49.495   0.471  1.00 17.09           O  
ATOM   3394  CG2 THR C   9      27.997  48.106   2.414  1.00 15.56           C  
ATOM   3395  N   PHE C  10      29.868  52.269   2.132  1.00 13.74           N  
ATOM   3396  CA  PHE C  10      30.463  53.415   1.455  1.00 15.00           C  
ATOM   3397  C   PHE C  10      31.870  52.981   1.077  1.00 14.56           C  
ATOM   3398  O   PHE C  10      32.596  52.440   1.906  1.00 13.64           O  
ATOM   3399  CB  PHE C  10      30.535  54.626   2.389  1.00 14.15           C  
ATOM   3400  CG  PHE C  10      29.206  55.049   2.932  1.00 14.53           C  
ATOM   3401  CD1 PHE C  10      28.941  54.967   4.296  1.00 13.86           C  
ATOM   3402  CD2 PHE C  10      28.213  55.525   2.080  1.00 14.04           C  
ATOM   3403  CE1 PHE C  10      27.701  55.357   4.807  1.00 15.51           C  
ATOM   3404  CE2 PHE C  10      26.969  55.916   2.579  1.00 15.72           C  
ATOM   3405  CZ  PHE C  10      26.713  55.833   3.944  1.00 14.07           C  
ATOM   3406  N   THR C  11      32.257  53.208  -0.171  1.00 15.16           N  
ATOM   3407  CA  THR C  11      33.584  52.812  -0.610  1.00 16.13           C  
ATOM   3408  C   THR C  11      34.324  53.974  -1.245  1.00 16.96           C  
ATOM   3409  O   THR C  11      33.717  54.918  -1.751  1.00 17.43           O  
ATOM   3410  CB  THR C  11      33.520  51.645  -1.618  1.00 17.00           C  
ATOM   3411  OG1 THR C  11      32.781  50.560  -1.045  1.00 22.10           O  
ATOM   3412  CG2 THR C  11      34.917  51.145  -1.946  1.00 15.02           C  
ATOM   3413  N   GLY C  12      35.646  53.893  -1.210  1.00 16.85           N  
ATOM   3414  CA  GLY C  12      36.460  54.942  -1.781  1.00 16.33           C  
ATOM   3415  C   GLY C  12      37.929  54.693  -1.532  1.00 15.26           C  
ATOM   3416  O   GLY C  12      38.326  54.268  -0.446  1.00 13.79           O  
ATOM   3417  N   ASN C  13      38.733  54.938  -2.560  1.00 15.09           N  
ATOM   3418  CA  ASN C  13      40.173  54.780  -2.480  1.00 16.55           C  
ATOM   3419  C   ASN C  13      40.631  53.454  -1.870  1.00 16.56           C  
ATOM   3420  O   ASN C  13      41.572  53.419  -1.076  1.00 18.15           O  
ATOM   3421  CB  ASN C  13      40.759  55.957  -1.698  1.00 14.58           C  
ATOM   3422  CG  ASN C  13      40.380  57.296  -2.302  1.00 16.73           C  
ATOM   3423  OD1 ASN C  13      39.977  58.223  -1.593  1.00 14.36           O  
ATOM   3424  ND2 ASN C  13      40.509  57.408  -3.618  1.00 13.15           N  
ATOM   3425  N   GLY C  14      39.963  52.368  -2.245  1.00 16.76           N  
ATOM   3426  CA  GLY C  14      40.341  51.056  -1.748  1.00 17.04           C  
ATOM   3427  C   GLY C  14      39.767  50.636  -0.405  1.00 17.33           C  
ATOM   3428  O   GLY C  14      39.914  49.478  -0.003  1.00 16.75           O  
ATOM   3429  N   TYR C  15      39.127  51.568   0.296  1.00 14.73           N  
ATOM   3430  CA  TYR C  15      38.534  51.262   1.591  1.00 16.31           C  
ATOM   3431  C   TYR C  15      37.021  51.239   1.502  1.00 15.47           C  
ATOM   3432  O   TYR C  15      36.429  51.974   0.717  1.00 15.01           O  
ATOM   3433  CB  TYR C  15      38.956  52.291   2.643  1.00 15.12           C  
ATOM   3434  CG  TYR C  15      40.391  52.152   3.085  1.00 16.83           C  
ATOM   3435  CD1 TYR C  15      41.392  52.957   2.541  1.00 16.66           C  
ATOM   3436  CD2 TYR C  15      40.753  51.197   4.031  1.00 14.89           C  
ATOM   3437  CE1 TYR C  15      42.718  52.811   2.930  1.00 17.81           C  
ATOM   3438  CE2 TYR C  15      42.076  51.040   4.426  1.00 16.91           C  
ATOM   3439  CZ  TYR C  15      43.053  51.850   3.871  1.00 16.85           C  
ATOM   3440  OH  TYR C  15      44.362  51.692   4.248  1.00 16.33           O  
ATOM   3441  N   THR C  16      36.402  50.385   2.310  1.00 13.98           N  
ATOM   3442  CA  THR C  16      34.952  50.274   2.337  1.00 12.62           C  
ATOM   3443  C   THR C  16      34.484  50.235   3.787  1.00 12.59           C  
ATOM   3444  O   THR C  16      35.040  49.504   4.605  1.00 12.39           O  
ATOM   3445  CB  THR C  16      34.463  48.990   1.623  1.00 14.32           C  
ATOM   3446  OG1 THR C  16      34.886  49.010   0.253  1.00 15.20           O  
ATOM   3447  CG2 THR C  16      32.934  48.896   1.674  1.00 11.68           C  
ATOM   3448  N   VAL C  17      33.480  51.049   4.095  1.00 11.37           N  
ATOM   3449  CA  VAL C  17      32.896  51.114   5.434  1.00 12.32           C  
ATOM   3450  C   VAL C  17      31.501  50.492   5.324  1.00 12.32           C  
ATOM   3451  O   VAL C  17      30.701  50.912   4.484  1.00 12.45           O  
ATOM   3452  CB  VAL C  17      32.769  52.582   5.921  1.00 13.21           C  
ATOM   3453  CG1 VAL C  17      32.045  52.631   7.256  1.00 14.38           C  
ATOM   3454  CG2 VAL C  17      34.149  53.210   6.064  1.00 13.06           C  
ATOM   3455  N   SER C  18      31.220  49.489   6.158  1.00 11.61           N  
ATOM   3456  CA  SER C  18      29.928  48.799   6.133  1.00  9.12           C  
ATOM   3457  C   SER C  18      29.221  48.797   7.488  1.00  9.64           C  
ATOM   3458  O   SER C  18      29.861  48.627   8.531  1.00  9.26           O  
ATOM   3459  CB  SER C  18      30.118  47.337   5.699  1.00  9.28           C  
ATOM   3460  OG  SER C  18      30.926  47.231   4.537  1.00 10.18           O  
ATOM   3461  N   ASN C  19      27.900  48.960   7.464  1.00  8.42           N  
ATOM   3462  CA  ASN C  19      27.098  48.940   8.687  1.00  8.35           C  
ATOM   3463  C   ASN C  19      27.021  47.473   9.131  1.00  7.96           C  
ATOM   3464  O   ASN C  19      27.155  47.160  10.316  1.00  7.80           O  
ATOM   3465  CB  ASN C  19      25.697  49.496   8.416  1.00  7.06           C  
ATOM   3466  CG  ASN C  19      25.060  50.111   9.655  1.00 10.09           C  
ATOM   3467  OD1 ASN C  19      23.839  50.247   9.738  1.00 10.35           O  
ATOM   3468  ND2 ASN C  19      25.892  50.499  10.619  1.00  7.11           N  
ATOM   3469  N   ASN C  20      26.780  46.578   8.173  1.00  8.41           N  
ATOM   3470  CA  ASN C  20      26.759  45.136   8.441  1.00  7.50           C  
ATOM   3471  C   ASN C  20      26.015  44.725   9.717  1.00  8.95           C  
ATOM   3472  O   ASN C  20      26.585  44.056  10.580  1.00  7.14           O  
ATOM   3473  CB  ASN C  20      28.216  44.649   8.510  1.00  9.90           C  
ATOM   3474  CG  ASN C  20      28.350  43.137   8.592  1.00  9.97           C  
ATOM   3475  OD1 ASN C  20      29.370  42.627   9.064  1.00 14.41           O  
ATOM   3476  ND2 ASN C  20      27.349  42.416   8.113  1.00  8.62           N  
ATOM   3477  N   LEU C  21      24.746  45.115   9.835  1.00  7.44           N  
ATOM   3478  CA  LEU C  21      23.943  44.760  11.007  1.00  9.25           C  
ATOM   3479  C   LEU C  21      23.366  43.347  10.851  1.00  9.72           C  
ATOM   3480  O   LEU C  21      22.160  43.142  11.002  1.00  9.48           O  
ATOM   3481  CB  LEU C  21      22.798  45.763  11.179  1.00  6.90           C  
ATOM   3482  CG  LEU C  21      23.008  47.039  11.998  1.00  9.77           C  
ATOM   3483  CD1 LEU C  21      24.372  47.656  11.725  1.00  8.81           C  
ATOM   3484  CD2 LEU C  21      21.884  48.011  11.684  1.00  5.93           C  
ATOM   3485  N   TRP C  22      24.235  42.376  10.575  1.00 10.78           N  
ATOM   3486  CA  TRP C  22      23.812  40.992  10.359  1.00 11.39           C  
ATOM   3487  C   TRP C  22      23.017  40.319  11.478  1.00 12.59           C  
ATOM   3488  O   TRP C  22      22.111  39.526  11.204  1.00 11.80           O  
ATOM   3489  CB  TRP C  22      25.021  40.113  10.004  1.00 12.73           C  
ATOM   3490  CG  TRP C  22      25.975  39.858  11.135  1.00 11.92           C  
ATOM   3491  CD1 TRP C  22      27.120  40.548  11.422  1.00 10.70           C  
ATOM   3492  CD2 TRP C  22      25.871  38.826  12.125  1.00 11.93           C  
ATOM   3493  NE1 TRP C  22      27.737  40.005  12.529  1.00  8.11           N  
ATOM   3494  CE2 TRP C  22      26.992  38.949  12.979  1.00 11.48           C  
ATOM   3495  CE3 TRP C  22      24.937  37.809  12.374  1.00 11.32           C  
ATOM   3496  CZ2 TRP C  22      27.207  38.090  14.064  1.00 12.01           C  
ATOM   3497  CZ3 TRP C  22      25.152  36.954  13.459  1.00 14.03           C  
ATOM   3498  CH2 TRP C  22      26.279  37.103  14.288  1.00 11.47           C  
ATOM   3499  N   GLY C  23      23.344  40.625  12.730  1.00 10.52           N  
ATOM   3500  CA  GLY C  23      22.635  39.995  13.833  1.00 11.68           C  
ATOM   3501  C   GLY C  23      21.575  40.838  14.518  1.00 12.65           C  
ATOM   3502  O   GLY C  23      21.195  40.550  15.660  1.00 11.64           O  
ATOM   3503  N   ALA C  24      21.084  41.861  13.824  1.00 11.51           N  
ATOM   3504  CA  ALA C  24      20.067  42.758  14.371  1.00 14.56           C  
ATOM   3505  C   ALA C  24      18.845  42.018  14.922  1.00 16.38           C  
ATOM   3506  O   ALA C  24      18.216  42.469  15.885  1.00 16.30           O  
ATOM   3507  CB  ALA C  24      19.624  43.760  13.302  1.00 15.35           C  
ATOM   3508  N   SER C  25      18.519  40.880  14.313  1.00 16.32           N  
ATOM   3509  CA  SER C  25      17.369  40.085  14.734  1.00 18.56           C  
ATOM   3510  C   SER C  25      17.509  39.535  16.149  1.00 18.24           C  
ATOM   3511  O   SER C  25      16.511  39.213  16.792  1.00 19.55           O  
ATOM   3512  CB  SER C  25      17.155  38.915  13.771  1.00 18.65           C  
ATOM   3513  OG  SER C  25      16.836  39.382  12.476  1.00 27.76           O  
ATOM   3514  N   ALA C  26      18.746  39.425  16.626  1.00 18.49           N  
ATOM   3515  CA  ALA C  26      19.019  38.891  17.958  1.00 16.76           C  
ATOM   3516  C   ALA C  26      18.460  39.750  19.091  1.00 16.34           C  
ATOM   3517  O   ALA C  26      18.440  39.326  20.249  1.00 16.20           O  
ATOM   3518  CB  ALA C  26      20.526  38.702  18.146  1.00 16.88           C  
ATOM   3519  N   GLY C  27      18.012  40.955  18.760  1.00 14.53           N  
ATOM   3520  CA  GLY C  27      17.465  41.829  19.776  1.00 13.97           C  
ATOM   3521  C   GLY C  27      16.717  43.014  19.205  1.00 15.05           C  
ATOM   3522  O   GLY C  27      16.041  42.908  18.181  1.00 14.32           O  
ATOM   3523  N   SER C  28      16.844  44.149  19.881  1.00 13.82           N  
ATOM   3524  CA  SER C  28      16.188  45.382  19.470  1.00 14.39           C  
ATOM   3525  C   SER C  28      17.183  46.529  19.551  1.00 13.43           C  
ATOM   3526  O   SER C  28      18.022  46.565  20.451  1.00 12.25           O  
ATOM   3527  CB  SER C  28      15.003  45.676  20.393  1.00 17.22           C  
ATOM   3528  OG  SER C  28      14.587  47.024  20.257  1.00 24.52           O  
ATOM   3529  N   GLY C  29      17.084  47.471  18.621  1.00 11.70           N  
ATOM   3530  CA  GLY C  29      17.997  48.595  18.639  1.00 11.72           C  
ATOM   3531  C   GLY C  29      18.304  49.130  17.259  1.00 12.65           C  
ATOM   3532  O   GLY C  29      17.485  49.028  16.346  1.00 11.96           O  
ATOM   3533  N   PHE C  30      19.495  49.694  17.100  1.00 11.54           N  
ATOM   3534  CA  PHE C  30      19.884  50.256  15.818  1.00 11.33           C  
ATOM   3535  C   PHE C  30      21.393  50.339  15.691  1.00 12.23           C  
ATOM   3536  O   PHE C  30      22.135  50.155  16.662  1.00 11.47           O  
ATOM   3537  CB  PHE C  30      19.310  51.664  15.671  1.00 11.27           C  
ATOM   3538  CG  PHE C  30      20.029  52.696  16.499  1.00 12.71           C  
ATOM   3539  CD1 PHE C  30      21.178  53.318  16.018  1.00 11.60           C  
ATOM   3540  CD2 PHE C  30      19.583  53.013  17.777  1.00 12.48           C  
ATOM   3541  CE1 PHE C  30      21.873  54.241  16.800  1.00 13.50           C  
ATOM   3542  CE2 PHE C  30      20.274  53.936  18.566  1.00 14.90           C  
ATOM   3543  CZ  PHE C  30      21.420  54.549  18.075  1.00 13.17           C  
ATOM   3544  N   GLY C  31      21.828  50.646  14.479  1.00 10.52           N  
ATOM   3545  CA  GLY C  31      23.239  50.789  14.202  1.00 11.32           C  
ATOM   3546  C   GLY C  31      23.401  51.702  13.005  1.00  9.54           C  
ATOM   3547  O   GLY C  31      22.726  51.526  11.995  1.00 11.28           O  
ATOM   3548  N   CYS C  32      24.281  52.688  13.127  1.00 10.66           N  
ATOM   3549  CA  CYS C  32      24.542  53.621  12.038  1.00 10.36           C  
ATOM   3550  C   CYS C  32      26.046  53.715  11.852  1.00  9.99           C  
ATOM   3551  O   CYS C  32      26.816  53.561  12.803  1.00  8.95           O  
ATOM   3552  CB  CYS C  32      24.007  55.021  12.356  1.00 12.24           C  
ATOM   3553  SG  CYS C  32      22.272  55.139  12.891  1.00 12.89           S  
ATOM   3554  N   VAL C  33      26.467  53.975  10.626  1.00 10.32           N  
ATOM   3555  CA  VAL C  33      27.881  54.102  10.362  1.00 11.69           C  
ATOM   3556  C   VAL C  33      28.104  55.388   9.590  1.00 13.09           C  
ATOM   3557  O   VAL C  33      27.266  55.794   8.786  1.00 13.65           O  
ATOM   3558  CB  VAL C  33      28.404  52.898   9.564  1.00 13.74           C  
ATOM   3559  CG1 VAL C  33      27.911  52.960   8.127  1.00 10.45           C  
ATOM   3560  CG2 VAL C  33      29.911  52.858   9.632  1.00 16.90           C  
ATOM   3561  N   THR C  34      29.227  56.041   9.852  1.00 13.05           N  
ATOM   3562  CA  THR C  34      29.543  57.282   9.169  1.00 13.03           C  
ATOM   3563  C   THR C  34      30.959  57.257   8.631  1.00 12.10           C  
ATOM   3564  O   THR C  34      31.912  57.026   9.374  1.00 11.79           O  
ATOM   3565  CB  THR C  34      29.407  58.494  10.112  1.00 13.29           C  
ATOM   3566  OG1 THR C  34      28.060  58.581  10.586  1.00 13.37           O  
ATOM   3567  CG2 THR C  34      29.767  59.790   9.378  1.00 16.11           C  
ATOM   3568  N   ALA C  35      31.094  57.473   7.330  1.00 10.04           N  
ATOM   3569  CA  ALA C  35      32.409  57.517   6.718  1.00 11.55           C  
ATOM   3570  C   ALA C  35      32.774  58.994   6.689  1.00 12.49           C  
ATOM   3571  O   ALA C  35      32.131  59.779   5.998  1.00 13.12           O  
ATOM   3572  CB  ALA C  35      32.359  56.949   5.304  1.00 10.95           C  
ATOM   3573  N   VAL C  36      33.781  59.375   7.469  1.00 12.40           N  
ATOM   3574  CA  VAL C  36      34.219  60.763   7.518  1.00 13.68           C  
ATOM   3575  C   VAL C  36      35.146  61.044   6.336  1.00 14.88           C  
ATOM   3576  O   VAL C  36      34.952  62.013   5.601  1.00 14.26           O  
ATOM   3577  CB  VAL C  36      34.974  61.064   8.831  1.00 14.75           C  
ATOM   3578  CG1 VAL C  36      35.510  62.483   8.807  1.00 16.23           C  
ATOM   3579  CG2 VAL C  36      34.039  60.872  10.023  1.00 16.01           C  
ATOM   3580  N   SER C  37      36.152  60.193   6.163  1.00 13.50           N  
ATOM   3581  CA  SER C  37      37.094  60.346   5.064  1.00 17.16           C  
ATOM   3582  C   SER C  37      37.738  59.019   4.694  1.00 17.37           C  
ATOM   3583  O   SER C  37      38.019  58.184   5.559  1.00 18.63           O  
ATOM   3584  CB  SER C  37      38.184  61.361   5.417  1.00 17.53           C  
ATOM   3585  OG  SER C  37      39.054  61.561   4.313  1.00 18.02           O  
ATOM   3586  N   LEU C  38      37.967  58.833   3.399  1.00 18.63           N  
ATOM   3587  CA  LEU C  38      38.579  57.614   2.885  1.00 19.04           C  
ATOM   3588  C   LEU C  38      39.823  57.958   2.080  1.00 19.34           C  
ATOM   3589  O   LEU C  38      40.216  57.213   1.180  1.00 18.67           O  
ATOM   3590  CB  LEU C  38      37.591  56.854   1.996  1.00 20.67           C  
ATOM   3591  CG  LEU C  38      36.335  56.270   2.645  1.00 22.16           C  
ATOM   3592  CD1 LEU C  38      35.492  57.372   3.264  1.00 24.37           C  
ATOM   3593  CD2 LEU C  38      35.537  55.526   1.586  1.00 22.42           C  
ATOM   3594  N   SER C  39      40.433  59.092   2.410  1.00 18.38           N  
ATOM   3595  CA  SER C  39      41.638  59.550   1.730  1.00 20.38           C  
ATOM   3596  C   SER C  39      42.878  59.257   2.560  1.00 21.44           C  
ATOM   3597  O   SER C  39      43.107  59.889   3.588  1.00 23.54           O  
ATOM   3598  CB  SER C  39      41.558  61.055   1.458  1.00 19.86           C  
ATOM   3599  OG  SER C  39      40.490  61.361   0.583  1.00 19.21           O  
ATOM   3600  N   GLY C  40      43.683  58.303   2.107  1.00 22.43           N  
ATOM   3601  CA  GLY C  40      44.884  57.962   2.841  1.00 23.48           C  
ATOM   3602  C   GLY C  40      44.538  57.246   4.130  1.00 23.84           C  
ATOM   3603  O   GLY C  40      45.123  57.512   5.181  1.00 24.99           O  
ATOM   3604  N   GLY C  41      43.576  56.333   4.042  1.00 22.38           N  
ATOM   3605  CA  GLY C  41      43.158  55.578   5.205  1.00 20.28           C  
ATOM   3606  C   GLY C  41      41.683  55.793   5.465  1.00 19.50           C  
ATOM   3607  O   GLY C  41      41.098  56.753   4.967  1.00 18.96           O  
ATOM   3608  N   ALA C  42      41.079  54.902   6.244  1.00 18.09           N  
ATOM   3609  CA  ALA C  42      39.662  55.020   6.552  1.00 16.23           C  
ATOM   3610  C   ALA C  42      39.438  55.707   7.892  1.00 15.45           C  
ATOM   3611  O   ALA C  42      39.959  55.279   8.919  1.00 13.37           O  
ATOM   3612  CB  ALA C  42      39.012  53.645   6.559  1.00 15.38           C  
ATOM   3613  N   SER C  43      38.662  56.784   7.854  1.00 13.89           N  
ATOM   3614  CA  SER C  43      38.308  57.559   9.035  1.00 16.23           C  
ATOM   3615  C   SER C  43      36.786  57.436   9.143  1.00 14.96           C  
ATOM   3616  O   SER C  43      36.063  57.875   8.250  1.00 14.12           O  
ATOM   3617  CB  SER C  43      38.722  59.021   8.831  1.00 16.13           C  
ATOM   3618  OG  SER C  43      38.444  59.798   9.977  1.00 23.78           O  
ATOM   3619  N   TRP C  44      36.295  56.839  10.225  1.00 13.39           N  
ATOM   3620  CA  TRP C  44      34.853  56.640  10.362  1.00 12.46           C  
ATOM   3621  C   TRP C  44      34.412  56.385  11.796  1.00 12.18           C  
ATOM   3622  O   TRP C  44      35.233  56.277  12.701  1.00 11.01           O  
ATOM   3623  CB  TRP C  44      34.424  55.436   9.512  1.00  9.73           C  
ATOM   3624  CG  TRP C  44      35.109  54.148   9.911  1.00  9.72           C  
ATOM   3625  CD1 TRP C  44      36.423  53.820   9.712  1.00  9.07           C  
ATOM   3626  CD2 TRP C  44      34.521  53.036  10.605  1.00  9.79           C  
ATOM   3627  NE1 TRP C  44      36.688  52.574  10.238  1.00  8.42           N  
ATOM   3628  CE2 TRP C  44      35.539  52.072  10.792  1.00  9.07           C  
ATOM   3629  CE3 TRP C  44      33.233  52.762  11.087  1.00  8.83           C  
ATOM   3630  CZ2 TRP C  44      35.309  50.852  11.441  1.00  8.59           C  
ATOM   3631  CZ3 TRP C  44      33.004  51.548  11.734  1.00 10.34           C  
ATOM   3632  CH2 TRP C  44      34.041  50.609  11.904  1.00  8.25           C  
ATOM   3633  N   HIS C  45      33.103  56.303  12.003  1.00 11.87           N  
ATOM   3634  CA  HIS C  45      32.594  55.987  13.328  1.00 13.49           C  
ATOM   3635  C   HIS C  45      31.304  55.176  13.291  1.00 12.55           C  
ATOM   3636  O   HIS C  45      30.480  55.310  12.385  1.00 11.12           O  
ATOM   3637  CB  HIS C  45      32.437  57.241  14.210  1.00 13.14           C  
ATOM   3638  CG  HIS C  45      31.587  58.325  13.624  1.00 16.82           C  
ATOM   3639  ND1 HIS C  45      32.093  59.299  12.788  1.00 17.15           N  
ATOM   3640  CD2 HIS C  45      30.286  58.640  13.822  1.00 14.88           C  
ATOM   3641  CE1 HIS C  45      31.142  60.171  12.504  1.00 17.06           C  
ATOM   3642  NE2 HIS C  45      30.035  59.795  13.120  1.00 16.95           N  
ATOM   3643  N   ALA C  46      31.165  54.301  14.280  1.00 12.74           N  
ATOM   3644  CA  ALA C  46      30.004  53.437  14.402  1.00 12.77           C  
ATOM   3645  C   ALA C  46      29.212  53.855  15.630  1.00 12.85           C  
ATOM   3646  O   ALA C  46      29.788  54.134  16.682  1.00 13.59           O  
ATOM   3647  CB  ALA C  46      30.452  51.993  14.534  1.00 12.84           C  
ATOM   3648  N   ASP C  47      27.894  53.917  15.487  1.00 12.91           N  
ATOM   3649  CA  ASP C  47      27.024  54.300  16.591  1.00 13.46           C  
ATOM   3650  C   ASP C  47      25.952  53.235  16.727  1.00 12.41           C  
ATOM   3651  O   ASP C  47      25.470  52.707  15.725  1.00 12.76           O  
ATOM   3652  CB  ASP C  47      26.391  55.666  16.318  1.00 18.05           C  
ATOM   3653  CG  ASP C  47      27.430  56.747  16.078  1.00 21.95           C  
ATOM   3654  OD1 ASP C  47      28.051  56.758  14.988  1.00 24.00           O  
ATOM   3655  OD2 ASP C  47      27.638  57.578  16.987  1.00 23.68           O  
ATOM   3656  N   TRP C  48      25.575  52.917  17.961  1.00 11.20           N  
ATOM   3657  CA  TRP C  48      24.579  51.878  18.177  1.00  9.43           C  
ATOM   3658  C   TRP C  48      23.974  51.822  19.572  1.00  9.99           C  
ATOM   3659  O   TRP C  48      24.457  52.453  20.516  1.00  8.46           O  
ATOM   3660  CB  TRP C  48      25.195  50.507  17.888  1.00  8.52           C  
ATOM   3661  CG  TRP C  48      26.466  50.251  18.658  1.00  6.58           C  
ATOM   3662  CD1 TRP C  48      27.740  50.534  18.252  1.00  7.36           C  
ATOM   3663  CD2 TRP C  48      26.581  49.694  19.975  1.00  7.57           C  
ATOM   3664  NE1 TRP C  48      28.641  50.187  19.235  1.00  6.24           N  
ATOM   3665  CE2 TRP C  48      27.957  49.669  20.301  1.00  7.17           C  
ATOM   3666  CE3 TRP C  48      25.656  49.212  20.912  1.00  7.45           C  
ATOM   3667  CZ2 TRP C  48      28.432  49.182  21.525  1.00  6.91           C  
ATOM   3668  CZ3 TRP C  48      26.131  48.727  22.134  1.00  8.29           C  
ATOM   3669  CH2 TRP C  48      27.507  48.717  22.424  1.00  7.31           C  
ATOM   3670  N   GLN C  49      22.908  51.035  19.668  1.00 11.19           N  
ATOM   3671  CA  GLN C  49      22.202  50.778  20.913  1.00 13.29           C  
ATOM   3672  C   GLN C  49      21.499  49.454  20.679  1.00 12.96           C  
ATOM   3673  O   GLN C  49      20.724  49.318  19.729  1.00 12.45           O  
ATOM   3674  CB  GLN C  49      21.166  51.855  21.227  1.00 16.66           C  
ATOM   3675  CG  GLN C  49      20.536  51.669  22.606  1.00 22.30           C  
ATOM   3676  CD  GLN C  49      19.466  52.699  22.917  1.00 27.83           C  
ATOM   3677  OE1 GLN C  49      19.701  53.906  22.831  1.00 30.30           O  
ATOM   3678  NE2 GLN C  49      18.280  52.224  23.288  1.00 31.25           N  
ATOM   3679  N   TRP C  50      21.781  48.478  21.533  1.00 10.45           N  
ATOM   3680  CA  TRP C  50      21.183  47.157  21.404  1.00 10.78           C  
ATOM   3681  C   TRP C  50      20.698  46.609  22.736  1.00 12.59           C  
ATOM   3682  O   TRP C  50      21.367  46.757  23.760  1.00 11.43           O  
ATOM   3683  CB  TRP C  50      22.193  46.177  20.792  1.00  9.87           C  
ATOM   3684  CG  TRP C  50      22.580  46.514  19.388  1.00  9.47           C  
ATOM   3685  CD1 TRP C  50      23.756  47.069  18.969  1.00 10.20           C  
ATOM   3686  CD2 TRP C  50      21.765  46.371  18.216  1.00  9.81           C  
ATOM   3687  NE1 TRP C  50      23.722  47.286  17.611  1.00  8.59           N  
ATOM   3688  CE2 TRP C  50      22.512  46.866  17.123  1.00  9.58           C  
ATOM   3689  CE3 TRP C  50      20.477  45.874  17.985  1.00  9.27           C  
ATOM   3690  CZ2 TRP C  50      22.009  46.878  15.813  1.00  8.33           C  
ATOM   3691  CZ3 TRP C  50      19.976  45.886  16.681  1.00  9.55           C  
ATOM   3692  CH2 TRP C  50      20.745  46.386  15.614  1.00  8.27           C  
ATOM   3693  N   SER C  51      19.525  45.982  22.709  1.00 13.18           N  
ATOM   3694  CA  SER C  51      18.933  45.375  23.897  1.00 15.45           C  
ATOM   3695  C   SER C  51      18.521  43.945  23.560  1.00 15.69           C  
ATOM   3696  O   SER C  51      18.064  43.672  22.449  1.00 17.29           O  
ATOM   3697  CB  SER C  51      17.706  46.169  24.349  1.00 15.73           C  
ATOM   3698  OG  SER C  51      18.066  47.474  24.762  1.00 16.51           O  
ATOM   3699  N   GLY C  52      18.681  43.034  24.515  1.00 15.14           N  
ATOM   3700  CA  GLY C  52      18.313  41.650  24.277  1.00 13.31           C  
ATOM   3701  C   GLY C  52      19.456  40.829  23.708  1.00 13.12           C  
ATOM   3702  O   GLY C  52      20.463  41.385  23.269  1.00 12.28           O  
ATOM   3703  N   GLY C  53      19.296  39.507  23.712  1.00 12.63           N  
ATOM   3704  CA  GLY C  53      20.336  38.633  23.198  1.00 13.83           C  
ATOM   3705  C   GLY C  53      21.640  38.955  23.898  1.00 13.98           C  
ATOM   3706  O   GLY C  53      22.626  39.319  23.262  1.00 14.27           O  
ATOM   3707  N   GLN C  54      21.625  38.818  25.221  1.00 14.25           N  
ATOM   3708  CA  GLN C  54      22.766  39.113  26.079  1.00 13.46           C  
ATOM   3709  C   GLN C  54      24.118  38.687  25.516  1.00 13.37           C  
ATOM   3710  O   GLN C  54      25.069  39.463  25.528  1.00 12.24           O  
ATOM   3711  CB  GLN C  54      22.553  38.464  27.449  1.00 14.91           C  
ATOM   3712  CG  GLN C  54      23.571  38.850  28.512  1.00 13.05           C  
ATOM   3713  CD  GLN C  54      23.476  40.311  28.919  1.00 16.03           C  
ATOM   3714  OE1 GLN C  54      22.529  41.012  28.555  1.00 14.09           O  
ATOM   3715  NE2 GLN C  54      24.457  40.776  29.690  1.00 12.06           N  
ATOM   3716  N   ASN C  55      24.206  37.461  25.014  1.00 14.21           N  
ATOM   3717  CA  ASN C  55      25.475  36.979  24.486  1.00 15.17           C  
ATOM   3718  C   ASN C  55      25.529  36.707  22.983  1.00 15.52           C  
ATOM   3719  O   ASN C  55      26.283  35.845  22.531  1.00 16.34           O  
ATOM   3720  CB  ASN C  55      25.910  35.740  25.272  1.00 17.55           C  
ATOM   3721  CG  ASN C  55      26.309  36.078  26.705  1.00 18.90           C  
ATOM   3722  OD1 ASN C  55      27.267  36.818  26.933  1.00 19.38           O  
ATOM   3723  ND2 ASN C  55      25.569  35.546  27.671  1.00 21.08           N  
ATOM   3724  N   ASN C  56      24.735  37.444  22.211  1.00 15.12           N  
ATOM   3725  CA  ASN C  56      24.735  37.300  20.754  1.00 14.00           C  
ATOM   3726  C   ASN C  56      25.170  38.635  20.162  1.00 12.79           C  
ATOM   3727  O   ASN C  56      24.602  39.675  20.507  1.00 10.01           O  
ATOM   3728  CB  ASN C  56      23.335  36.965  20.229  1.00 17.08           C  
ATOM   3729  CG  ASN C  56      22.798  35.659  20.771  1.00 18.68           C  
ATOM   3730  OD1 ASN C  56      21.809  35.642  21.496  1.00 21.14           O  
ATOM   3731  ND2 ASN C  56      23.446  34.554  20.419  1.00 21.19           N  
ATOM   3732  N   VAL C  57      26.173  38.631  19.287  1.00 11.03           N  
ATOM   3733  CA  VAL C  57      26.592  39.899  18.704  1.00 10.95           C  
ATOM   3734  C   VAL C  57      25.499  40.300  17.717  1.00  8.81           C  
ATOM   3735  O   VAL C  57      24.889  39.446  17.070  1.00 10.50           O  
ATOM   3736  CB  VAL C  57      28.007  39.825  18.017  1.00 12.34           C  
ATOM   3737  CG1 VAL C  57      28.816  38.673  18.583  1.00 12.33           C  
ATOM   3738  CG2 VAL C  57      27.890  39.760  16.535  1.00 14.84           C  
ATOM   3739  N   LYS C  58      25.239  41.597  17.621  1.00  8.88           N  
ATOM   3740  CA  LYS C  58      24.182  42.099  16.752  1.00  7.51           C  
ATOM   3741  C   LYS C  58      24.681  42.564  15.393  1.00  8.58           C  
ATOM   3742  O   LYS C  58      23.902  42.680  14.440  1.00  8.24           O  
ATOM   3743  CB  LYS C  58      23.474  43.270  17.439  1.00  5.44           C  
ATOM   3744  CG  LYS C  58      23.018  42.987  18.869  1.00  5.41           C  
ATOM   3745  CD  LYS C  58      21.967  41.888  18.912  1.00  4.06           C  
ATOM   3746  CE  LYS C  58      21.382  41.737  20.305  1.00  6.48           C  
ATOM   3747  NZ  LYS C  58      22.417  41.413  21.328  1.00  5.52           N  
ATOM   3748  N   SER C  59      25.980  42.821  15.304  1.00  9.66           N  
ATOM   3749  CA  SER C  59      26.546  43.327  14.066  1.00  9.46           C  
ATOM   3750  C   SER C  59      28.060  43.382  14.079  1.00 10.48           C  
ATOM   3751  O   SER C  59      28.715  43.006  15.057  1.00  9.98           O  
ATOM   3752  CB  SER C  59      26.022  44.742  13.832  1.00 12.08           C  
ATOM   3753  OG  SER C  59      26.376  45.577  14.926  1.00 12.12           O  
ATOM   3754  N   TYR C  60      28.602  43.865  12.967  1.00  9.41           N  
ATOM   3755  CA  TYR C  60      30.030  44.047  12.819  1.00  9.78           C  
ATOM   3756  C   TYR C  60      30.264  45.214  11.862  1.00  7.59           C  
ATOM   3757  O   TYR C  60      30.645  45.029  10.701  1.00  7.20           O  
ATOM   3758  CB  TYR C  60      30.708  42.770  12.304  1.00  7.19           C  
ATOM   3759  CG  TYR C  60      32.222  42.869  12.262  1.00 10.31           C  
ATOM   3760  CD1 TYR C  60      32.950  43.274  13.385  1.00  9.14           C  
ATOM   3761  CD2 TYR C  60      32.927  42.563  11.100  1.00  8.83           C  
ATOM   3762  CE1 TYR C  60      34.344  43.376  13.346  1.00 10.50           C  
ATOM   3763  CE2 TYR C  60      34.319  42.659  11.051  1.00  9.34           C  
ATOM   3764  CZ  TYR C  60      35.023  43.066  12.174  1.00  9.26           C  
ATOM   3765  OH  TYR C  60      36.399  43.163  12.119  1.00  7.99           O  
ATOM   3766  N   GLN C  61      29.986  46.419  12.349  1.00  7.48           N  
ATOM   3767  CA  GLN C  61      30.205  47.619  11.557  1.00  7.79           C  
ATOM   3768  C   GLN C  61      31.712  47.626  11.406  1.00  8.02           C  
ATOM   3769  O   GLN C  61      32.437  47.524  12.393  1.00  9.76           O  
ATOM   3770  CB  GLN C  61      29.725  48.853  12.319  1.00  9.88           C  
ATOM   3771  CG  GLN C  61      28.209  48.896  12.486  1.00  9.97           C  
ATOM   3772  CD  GLN C  61      27.771  49.679  13.705  1.00 10.80           C  
ATOM   3773  OE1 GLN C  61      28.155  49.356  14.833  1.00 11.67           O  
ATOM   3774  NE2 GLN C  61      26.958  50.706  13.490  1.00 11.44           N  
ATOM   3775  N   ASN C  62      32.192  47.743  10.175  1.00  9.68           N  
ATOM   3776  CA  ASN C  62      33.624  47.680   9.955  1.00  9.64           C  
ATOM   3777  C   ASN C  62      34.121  48.429   8.738  1.00  9.12           C  
ATOM   3778  O   ASN C  62      33.349  48.857   7.879  1.00  9.82           O  
ATOM   3779  CB  ASN C  62      34.034  46.225   9.762  1.00  8.10           C  
ATOM   3780  CG  ASN C  62      33.522  45.659   8.440  1.00 12.00           C  
ATOM   3781  OD1 ASN C  62      32.347  45.308   8.312  1.00 12.00           O  
ATOM   3782  ND2 ASN C  62      34.399  45.597   7.441  1.00  9.89           N  
ATOM   3783  N   SER C  63      35.441  48.560   8.688  1.00  9.26           N  
ATOM   3784  CA  SER C  63      36.134  49.165   7.560  1.00 10.22           C  
ATOM   3785  C   SER C  63      37.007  48.011   7.067  1.00  9.81           C  
ATOM   3786  O   SER C  63      37.546  47.248   7.871  1.00  9.37           O  
ATOM   3787  CB  SER C  63      37.002  50.348   8.003  1.00 10.85           C  
ATOM   3788  OG  SER C  63      37.974  49.948   8.950  1.00 11.93           O  
ATOM   3789  N   GLN C  64      37.121  47.855   5.752  1.00  9.41           N  
ATOM   3790  CA  GLN C  64      37.926  46.777   5.200  1.00 10.64           C  
ATOM   3791  C   GLN C  64      38.578  47.213   3.898  1.00 11.47           C  
ATOM   3792  O   GLN C  64      38.287  48.290   3.383  1.00 11.68           O  
ATOM   3793  CB  GLN C  64      37.054  45.550   4.929  1.00  9.50           C  
ATOM   3794  CG  GLN C  64      36.093  45.723   3.749  1.00 13.16           C  
ATOM   3795  CD  GLN C  64      35.203  44.515   3.547  1.00 16.96           C  
ATOM   3796  OE1 GLN C  64      35.685  43.389   3.430  1.00 22.93           O  
ATOM   3797  NE2 GLN C  64      33.898  44.740   3.505  1.00 19.07           N  
ATOM   3798  N   ILE C  65      39.462  46.365   3.378  1.00 12.96           N  
ATOM   3799  CA  ILE C  65      40.136  46.632   2.114  1.00 13.81           C  
ATOM   3800  C   ILE C  65      39.792  45.518   1.132  1.00 14.82           C  
ATOM   3801  O   ILE C  65      39.380  44.428   1.530  1.00 16.25           O  
ATOM   3802  CB  ILE C  65      41.673  46.679   2.268  1.00 13.23           C  
ATOM   3803  CG1 ILE C  65      42.173  45.369   2.879  1.00 14.50           C  
ATOM   3804  CG2 ILE C  65      42.074  47.886   3.099  1.00 13.04           C  
ATOM   3805  CD1 ILE C  65      43.675  45.235   2.909  1.00 16.49           C  
ATOM   3806  N   ALA C  66      39.968  45.793  -0.152  1.00 15.35           N  
ATOM   3807  CA  ALA C  66      39.679  44.803  -1.178  1.00 15.95           C  
ATOM   3808  C   ALA C  66      40.824  43.813  -1.305  1.00 17.29           C  
ATOM   3809  O   ALA C  66      41.974  44.137  -1.013  1.00 18.18           O  
ATOM   3810  CB  ALA C  66      39.437  45.489  -2.514  1.00 16.74           C  
ATOM   3811  N   ILE C  67      40.494  42.601  -1.735  1.00 17.74           N  
ATOM   3812  CA  ILE C  67      41.479  41.550  -1.933  1.00 19.84           C  
ATOM   3813  C   ILE C  67      41.188  40.924  -3.301  1.00 22.21           C  
ATOM   3814  O   ILE C  67      40.589  39.850  -3.394  1.00 22.38           O  
ATOM   3815  CB  ILE C  67      41.375  40.474  -0.833  1.00 19.27           C  
ATOM   3816  CG1 ILE C  67      41.558  41.119   0.545  1.00 19.60           C  
ATOM   3817  CG2 ILE C  67      42.436  39.406  -1.048  1.00 18.58           C  
ATOM   3818  CD1 ILE C  67      41.390  40.153   1.704  1.00 16.18           C  
ATOM   3819  N   PRO C  68      41.604  41.606  -4.383  1.00 24.42           N  
ATOM   3820  CA  PRO C  68      41.421  41.186  -5.780  1.00 24.82           C  
ATOM   3821  C   PRO C  68      41.780  39.726  -6.040  1.00 25.53           C  
ATOM   3822  O   PRO C  68      40.969  38.960  -6.559  1.00 24.78           O  
ATOM   3823  CB  PRO C  68      42.329  42.143  -6.544  1.00 25.67           C  
ATOM   3824  CG  PRO C  68      42.262  43.387  -5.722  1.00 24.98           C  
ATOM   3825  CD  PRO C  68      42.406  42.841  -4.320  1.00 25.43           C  
ATOM   3826  N   GLN C  69      43.006  39.351  -5.692  1.00 26.49           N  
ATOM   3827  CA  GLN C  69      43.457  37.979  -5.883  1.00 27.36           C  
ATOM   3828  C   GLN C  69      43.812  37.366  -4.542  1.00 26.63           C  
ATOM   3829  O   GLN C  69      44.630  37.908  -3.799  1.00 25.01           O  
ATOM   3830  CB  GLN C  69      44.678  37.929  -6.808  1.00 29.71           C  
ATOM   3831  CG  GLN C  69      45.377  36.564  -6.869  1.00 33.39           C  
ATOM   3832  CD  GLN C  69      44.456  35.429  -7.314  1.00 37.08           C  
ATOM   3833  OE1 GLN C  69      43.860  35.480  -8.392  1.00 38.02           O  
ATOM   3834  NE2 GLN C  69      44.342  34.395  -6.481  1.00 37.31           N  
ATOM   3835  N   LYS C  70      43.181  36.239  -4.233  1.00 25.93           N  
ATOM   3836  CA  LYS C  70      43.441  35.544  -2.984  1.00 24.82           C  
ATOM   3837  C   LYS C  70      44.799  34.857  -3.042  1.00 25.22           C  
ATOM   3838  O   LYS C  70      45.138  34.191  -4.022  1.00 25.10           O  
ATOM   3839  CB  LYS C  70      42.339  34.519  -2.710  1.00 24.72           C  
ATOM   3840  CG  LYS C  70      41.152  35.079  -1.938  1.00 24.11           C  
ATOM   3841  CD  LYS C  70      40.496  36.256  -2.643  1.00 22.49           C  
ATOM   3842  CE  LYS C  70      39.337  36.803  -1.817  1.00 24.36           C  
ATOM   3843  NZ  LYS C  70      38.628  37.926  -2.495  1.00 21.99           N  
ATOM   3844  N   ARG C  71      45.580  35.036  -1.986  1.00 24.30           N  
ATOM   3845  CA  ARG C  71      46.904  34.445  -1.907  1.00 24.06           C  
ATOM   3846  C   ARG C  71      47.003  33.597  -0.650  1.00 23.02           C  
ATOM   3847  O   ARG C  71      46.252  33.803   0.306  1.00 22.46           O  
ATOM   3848  CB  ARG C  71      47.958  35.548  -1.870  1.00 24.86           C  
ATOM   3849  CG  ARG C  71      47.963  36.454  -3.092  1.00 26.23           C  
ATOM   3850  CD  ARG C  71      48.995  37.548  -2.913  1.00 29.64           C  
ATOM   3851  NE  ARG C  71      50.299  36.992  -2.557  1.00 31.49           N  
ATOM   3852  CZ  ARG C  71      51.339  37.716  -2.156  1.00 32.87           C  
ATOM   3853  NH1 ARG C  71      51.231  39.034  -2.056  1.00 32.43           N  
ATOM   3854  NH2 ARG C  71      52.488  37.123  -1.854  1.00 32.45           N  
ATOM   3855  N   THR C  72      47.926  32.641  -0.648  1.00 22.47           N  
ATOM   3856  CA  THR C  72      48.100  31.786   0.515  1.00 23.84           C  
ATOM   3857  C   THR C  72      48.768  32.605   1.613  1.00 23.49           C  
ATOM   3858  O   THR C  72      49.380  33.639   1.340  1.00 20.66           O  
ATOM   3859  CB  THR C  72      48.968  30.545   0.185  1.00 24.54           C  
ATOM   3860  OG1 THR C  72      48.954  29.639   1.295  1.00 30.43           O  
ATOM   3861  CG2 THR C  72      50.395  30.953  -0.103  1.00 22.08           C  
ATOM   3862  N   VAL C  73      48.632  32.152   2.855  1.00 24.22           N  
ATOM   3863  CA  VAL C  73      49.227  32.851   3.984  1.00 24.86           C  
ATOM   3864  C   VAL C  73      50.746  32.915   3.841  1.00 26.16           C  
ATOM   3865  O   VAL C  73      51.344  33.981   3.990  1.00 25.97           O  
ATOM   3866  CB  VAL C  73      48.858  32.160   5.314  1.00 26.09           C  
ATOM   3867  CG1 VAL C  73      49.597  32.819   6.471  1.00 25.21           C  
ATOM   3868  CG2 VAL C  73      47.349  32.242   5.533  1.00 24.17           C  
ATOM   3869  N   ASN C  74      51.370  31.781   3.536  1.00 26.75           N  
ATOM   3870  CA  ASN C  74      52.823  31.746   3.381  1.00 28.72           C  
ATOM   3871  C   ASN C  74      53.360  32.633   2.255  1.00 28.50           C  
ATOM   3872  O   ASN C  74      54.479  33.136   2.345  1.00 29.36           O  
ATOM   3873  CB  ASN C  74      53.305  30.308   3.162  1.00 30.34           C  
ATOM   3874  CG  ASN C  74      53.970  29.723   4.392  1.00 32.41           C  
ATOM   3875  OD1 ASN C  74      54.842  30.353   4.998  1.00 35.33           O  
ATOM   3876  ND2 ASN C  74      53.575  28.511   4.763  1.00 33.23           N  
ATOM   3877  N   SER C  75      52.577  32.830   1.197  1.00 28.88           N  
ATOM   3878  CA  SER C  75      53.027  33.659   0.078  1.00 28.68           C  
ATOM   3879  C   SER C  75      53.050  35.137   0.438  1.00 28.77           C  
ATOM   3880  O   SER C  75      53.906  35.886  -0.034  1.00 29.20           O  
ATOM   3881  CB  SER C  75      52.132  33.454  -1.149  1.00 30.96           C  
ATOM   3882  OG  SER C  75      50.839  33.998  -0.943  1.00 32.00           O  
ATOM   3883  N   ILE C  76      52.104  35.559   1.270  1.00 28.14           N  
ATOM   3884  CA  ILE C  76      52.024  36.954   1.688  1.00 27.81           C  
ATOM   3885  C   ILE C  76      53.312  37.358   2.403  1.00 27.51           C  
ATOM   3886  O   ILE C  76      53.806  36.625   3.264  1.00 27.63           O  
ATOM   3887  CB  ILE C  76      50.840  37.181   2.654  1.00 27.50           C  
ATOM   3888  CG1 ILE C  76      49.534  36.704   2.012  1.00 27.66           C  
ATOM   3889  CG2 ILE C  76      50.747  38.654   3.021  1.00 26.90           C  
ATOM   3890  CD1 ILE C  76      49.131  37.466   0.773  1.00 26.79           C  
ATOM   3891  N   SER C  77      53.853  38.521   2.046  1.00 26.54           N  
ATOM   3892  CA  SER C  77      55.084  39.007   2.667  1.00 27.13           C  
ATOM   3893  C   SER C  77      54.777  39.734   3.972  1.00 25.63           C  
ATOM   3894  O   SER C  77      55.428  39.502   4.992  1.00 23.45           O  
ATOM   3895  CB  SER C  77      55.831  39.948   1.717  1.00 28.57           C  
ATOM   3896  OG  SER C  77      55.056  41.096   1.410  1.00 31.64           O  
ATOM   3897  N   SER C  78      53.779  40.609   3.932  1.00 24.47           N  
ATOM   3898  CA  SER C  78      53.379  41.363   5.113  1.00 23.15           C  
ATOM   3899  C   SER C  78      51.932  41.821   4.999  1.00 22.27           C  
ATOM   3900  O   SER C  78      51.364  41.870   3.911  1.00 20.96           O  
ATOM   3901  CB  SER C  78      54.280  42.587   5.295  1.00 22.79           C  
ATOM   3902  OG  SER C  78      54.080  43.522   4.249  1.00 23.07           O  
ATOM   3903  N   MET C  79      51.345  42.151   6.142  1.00 21.55           N  
ATOM   3904  CA  MET C  79      49.970  42.627   6.206  1.00 19.94           C  
ATOM   3905  C   MET C  79      49.935  43.752   7.240  1.00 19.80           C  
ATOM   3906  O   MET C  79      49.294  43.639   8.285  1.00 20.15           O  
ATOM   3907  CB  MET C  79      49.040  41.480   6.611  1.00 18.76           C  
ATOM   3908  CG  MET C  79      48.945  40.375   5.559  1.00 15.48           C  
ATOM   3909  SD  MET C  79      47.974  38.966   6.074  1.00 16.94           S  
ATOM   3910  CE  MET C  79      46.312  39.665   5.948  1.00 14.22           C  
ATOM   3911  N   PRO C  80      50.645  44.855   6.957  1.00 19.55           N  
ATOM   3912  CA  PRO C  80      50.720  46.019   7.843  1.00 17.89           C  
ATOM   3913  C   PRO C  80      49.382  46.710   8.056  1.00 16.92           C  
ATOM   3914  O   PRO C  80      48.548  46.771   7.154  1.00 15.61           O  
ATOM   3915  CB  PRO C  80      51.728  46.920   7.140  1.00 18.85           C  
ATOM   3916  CG  PRO C  80      51.499  46.601   5.694  1.00 19.07           C  
ATOM   3917  CD  PRO C  80      51.405  45.100   5.717  1.00 19.70           C  
ATOM   3918  N   THR C  81      49.194  47.240   9.260  1.00 15.63           N  
ATOM   3919  CA  THR C  81      47.963  47.932   9.616  1.00 14.54           C  
ATOM   3920  C   THR C  81      48.189  48.817  10.833  1.00 14.64           C  
ATOM   3921  O   THR C  81      49.062  48.549  11.656  1.00 15.19           O  
ATOM   3922  CB  THR C  81      46.831  46.928   9.954  1.00 13.00           C  
ATOM   3923  OG1 THR C  81      45.651  47.642  10.351  1.00 14.46           O  
ATOM   3924  CG2 THR C  81      47.252  46.003  11.085  1.00 14.96           C  
ATOM   3925  N   THR C  82      47.405  49.882  10.927  1.00 15.39           N  
ATOM   3926  CA  THR C  82      47.467  50.788  12.063  1.00 15.84           C  
ATOM   3927  C   THR C  82      46.019  51.086  12.412  1.00 15.46           C  
ATOM   3928  O   THR C  82      45.157  51.120  11.528  1.00 15.69           O  
ATOM   3929  CB  THR C  82      48.165  52.116  11.727  1.00 15.48           C  
ATOM   3930  OG1 THR C  82      47.380  52.841  10.774  1.00 17.30           O  
ATOM   3931  CG2 THR C  82      49.555  51.861  11.159  1.00 17.24           C  
ATOM   3932  N   ALA C  83      45.751  51.297  13.694  1.00 13.45           N  
ATOM   3933  CA  ALA C  83      44.400  51.585  14.142  1.00 14.07           C  
ATOM   3934  C   ALA C  83      44.426  52.576  15.291  1.00 13.40           C  
ATOM   3935  O   ALA C  83      45.108  52.360  16.293  1.00 14.16           O  
ATOM   3936  CB  ALA C  83      43.710  50.295  14.583  1.00 13.28           C  
ATOM   3937  N   SER C  84      43.684  53.664  15.128  1.00 12.75           N  
ATOM   3938  CA  SER C  84      43.578  54.701  16.142  1.00 13.46           C  
ATOM   3939  C   SER C  84      42.092  54.879  16.430  1.00 13.19           C  
ATOM   3940  O   SER C  84      41.354  55.412  15.602  1.00 11.15           O  
ATOM   3941  CB  SER C  84      44.176  56.007  15.626  1.00 14.64           C  
ATOM   3942  OG  SER C  84      44.033  57.028  16.588  1.00 17.36           O  
ATOM   3943  N   TRP C  85      41.661  54.441  17.609  1.00 12.90           N  
ATOM   3944  CA  TRP C  85      40.249  54.512  17.971  1.00 12.04           C  
ATOM   3945  C   TRP C  85      39.981  54.851  19.431  1.00 11.71           C  
ATOM   3946  O   TRP C  85      40.891  54.885  20.258  1.00  9.59           O  
ATOM   3947  CB  TRP C  85      39.589  53.168  17.676  1.00 11.78           C  
ATOM   3948  CG  TRP C  85      40.206  52.036  18.459  1.00 12.61           C  
ATOM   3949  CD1 TRP C  85      41.292  51.282  18.102  1.00 12.12           C  
ATOM   3950  CD2 TRP C  85      39.797  51.561  19.750  1.00 11.48           C  
ATOM   3951  NE1 TRP C  85      41.580  50.368  19.089  1.00 11.30           N  
ATOM   3952  CE2 TRP C  85      40.679  50.519  20.112  1.00 11.95           C  
ATOM   3953  CE3 TRP C  85      38.768  51.915  20.636  1.00 13.42           C  
ATOM   3954  CZ2 TRP C  85      40.565  49.826  21.322  1.00 11.67           C  
ATOM   3955  CZ3 TRP C  85      38.655  51.227  21.841  1.00 10.31           C  
ATOM   3956  CH2 TRP C  85      39.550  50.194  22.171  1.00 11.77           C  
ATOM   3957  N   SER C  86      38.704  55.072  19.734  1.00 10.80           N  
ATOM   3958  CA  SER C  86      38.257  55.375  21.089  1.00 12.41           C  
ATOM   3959  C   SER C  86      36.785  54.977  21.181  1.00 12.91           C  
ATOM   3960  O   SER C  86      36.065  54.998  20.178  1.00 12.04           O  
ATOM   3961  CB  SER C  86      38.426  56.866  21.394  1.00 12.64           C  
ATOM   3962  OG  SER C  86      37.534  57.655  20.628  1.00 14.74           O  
ATOM   3963  N   TYR C  87      36.341  54.597  22.374  1.00 10.82           N  
ATOM   3964  CA  TYR C  87      34.948  54.195  22.569  1.00 10.72           C  
ATOM   3965  C   TYR C  87      34.268  55.065  23.626  1.00 11.83           C  
ATOM   3966  O   TYR C  87      34.858  55.377  24.664  1.00 11.09           O  
ATOM   3967  CB  TYR C  87      34.878  52.724  23.009  1.00 10.10           C  
ATOM   3968  CG  TYR C  87      33.946  51.843  22.194  1.00  8.54           C  
ATOM   3969  CD1 TYR C  87      34.410  50.662  21.612  1.00  8.19           C  
ATOM   3970  CD2 TYR C  87      32.605  52.183  22.007  1.00  7.17           C  
ATOM   3971  CE1 TYR C  87      33.562  49.840  20.859  1.00  5.71           C  
ATOM   3972  CE2 TYR C  87      31.748  51.369  21.253  1.00  7.21           C  
ATOM   3973  CZ  TYR C  87      32.235  50.201  20.682  1.00  6.54           C  
ATOM   3974  OH  TYR C  87      31.408  49.396  19.920  1.00  6.66           O  
ATOM   3975  N   SER C  88      33.032  55.464  23.337  1.00 10.79           N  
ATOM   3976  CA  SER C  88      32.217  56.254  24.253  1.00 12.53           C  
ATOM   3977  C   SER C  88      30.863  55.560  24.335  1.00 12.00           C  
ATOM   3978  O   SER C  88      30.541  54.736  23.482  1.00 10.62           O  
ATOM   3979  CB  SER C  88      32.026  57.676  23.729  1.00 15.02           C  
ATOM   3980  OG  SER C  88      33.207  58.435  23.904  1.00 22.70           O  
ATOM   3981  N   GLY C  89      30.079  55.886  25.358  1.00 12.03           N  
ATOM   3982  CA  GLY C  89      28.770  55.271  25.492  1.00 11.84           C  
ATOM   3983  C   GLY C  89      28.428  54.902  26.922  1.00 10.76           C  
ATOM   3984  O   GLY C  89      29.025  55.417  27.865  1.00 10.41           O  
ATOM   3985  N   SER C  90      27.458  54.008  27.084  1.00 11.24           N  
ATOM   3986  CA  SER C  90      27.050  53.576  28.412  1.00 11.51           C  
ATOM   3987  C   SER C  90      26.789  52.077  28.440  1.00 10.08           C  
ATOM   3988  O   SER C  90      26.178  51.521  27.524  1.00  8.22           O  
ATOM   3989  CB  SER C  90      25.797  54.335  28.861  1.00 13.66           C  
ATOM   3990  OG  SER C  90      24.697  54.045  28.023  1.00 21.54           O  
ATOM   3991  N   ASN C  91      27.267  51.426  29.495  1.00  9.20           N  
ATOM   3992  CA  ASN C  91      27.092  49.989  29.645  1.00  8.53           C  
ATOM   3993  C   ASN C  91      27.504  49.298  28.349  1.00  8.03           C  
ATOM   3994  O   ASN C  91      26.755  48.516  27.767  1.00  6.63           O  
ATOM   3995  CB  ASN C  91      25.634  49.680  29.984  1.00  9.76           C  
ATOM   3996  CG  ASN C  91      25.138  50.480  31.172  1.00 11.76           C  
ATOM   3997  OD1 ASN C  91      25.813  50.557  32.201  1.00 13.15           O  
ATOM   3998  ND2 ASN C  91      23.957  51.082  31.039  1.00  9.78           N  
ATOM   3999  N   ILE C  92      28.712  49.602  27.898  1.00  8.67           N  
ATOM   4000  CA  ILE C  92      29.212  49.025  26.669  1.00  6.83           C  
ATOM   4001  C   ILE C  92      29.659  47.568  26.807  1.00  7.50           C  
ATOM   4002  O   ILE C  92      30.587  47.254  27.553  1.00  6.12           O  
ATOM   4003  CB  ILE C  92      30.397  49.844  26.123  1.00  8.65           C  
ATOM   4004  CG1 ILE C  92      30.005  51.322  26.019  1.00  8.90           C  
ATOM   4005  CG2 ILE C  92      30.805  49.314  24.758  1.00  9.64           C  
ATOM   4006  CD1 ILE C  92      31.156  52.230  25.627  1.00 10.66           C  
ATOM   4007  N   ARG C  93      28.980  46.680  26.090  1.00  8.06           N  
ATOM   4008  CA  ARG C  93      29.351  45.271  26.071  1.00  7.34           C  
ATOM   4009  C   ARG C  93      29.626  45.009  24.599  1.00  9.37           C  
ATOM   4010  O   ARG C  93      28.718  44.752  23.808  1.00  7.96           O  
ATOM   4011  CB  ARG C  93      28.223  44.394  26.620  1.00  8.67           C  
ATOM   4012  CG  ARG C  93      28.074  44.536  28.140  1.00  8.59           C  
ATOM   4013  CD  ARG C  93      27.026  43.606  28.746  1.00  8.78           C  
ATOM   4014  NE  ARG C  93      27.372  42.191  28.616  1.00 10.49           N  
ATOM   4015  CZ  ARG C  93      26.837  41.366  27.720  1.00 11.56           C  
ATOM   4016  NH1 ARG C  93      25.924  41.812  26.867  1.00 10.35           N  
ATOM   4017  NH2 ARG C  93      27.210  40.094  27.682  1.00 10.03           N  
ATOM   4018  N   ALA C  94      30.900  45.120  24.239  1.00  8.63           N  
ATOM   4019  CA  ALA C  94      31.319  44.955  22.858  1.00  8.10           C  
ATOM   4020  C   ALA C  94      32.834  44.915  22.766  1.00  7.73           C  
ATOM   4021  O   ALA C  94      33.540  45.231  23.730  1.00  7.69           O  
ATOM   4022  CB  ALA C  94      30.790  46.121  22.031  1.00  9.57           C  
ATOM   4023  N   ASN C  95      33.329  44.533  21.596  1.00  7.23           N  
ATOM   4024  CA  ASN C  95      34.762  44.470  21.369  1.00  8.54           C  
ATOM   4025  C   ASN C  95      35.161  45.416  20.242  1.00  7.16           C  
ATOM   4026  O   ASN C  95      34.327  46.126  19.683  1.00  8.06           O  
ATOM   4027  CB  ASN C  95      35.196  43.037  21.009  1.00  7.39           C  
ATOM   4028  CG  ASN C  95      34.635  42.557  19.668  1.00  9.43           C  
ATOM   4029  OD1 ASN C  95      34.376  43.347  18.758  1.00  7.98           O  
ATOM   4030  ND2 ASN C  95      34.469  41.244  19.540  1.00  7.04           N  
ATOM   4031  N   VAL C  96      36.455  45.438  19.949  1.00  8.09           N  
ATOM   4032  CA  VAL C  96      37.019  46.219  18.858  1.00  7.54           C  
ATOM   4033  C   VAL C  96      38.007  45.212  18.307  1.00  9.44           C  
ATOM   4034  O   VAL C  96      38.950  44.827  18.998  1.00  7.85           O  
ATOM   4035  CB  VAL C  96      37.779  47.468  19.340  1.00  8.48           C  
ATOM   4036  CG1 VAL C  96      38.425  48.166  18.144  1.00  6.06           C  
ATOM   4037  CG2 VAL C  96      36.821  48.421  20.049  1.00  8.29           C  
ATOM   4038  N   ALA C  97      37.797  44.763  17.076  1.00  8.84           N  
ATOM   4039  CA  ALA C  97      38.691  43.751  16.556  1.00  8.31           C  
ATOM   4040  C   ALA C  97      38.804  43.611  15.061  1.00  9.62           C  
ATOM   4041  O   ALA C  97      37.942  44.049  14.295  1.00  6.60           O  
ATOM   4042  CB  ALA C  97      38.307  42.403  17.142  1.00 11.83           C  
ATOM   4043  N   TYR C  98      39.901  42.971  14.673  1.00  9.46           N  
ATOM   4044  CA  TYR C  98      40.191  42.671  13.287  1.00 11.28           C  
ATOM   4045  C   TYR C  98      39.558  41.312  13.055  1.00 12.21           C  
ATOM   4046  O   TYR C  98      39.498  40.480  13.968  1.00 11.22           O  
ATOM   4047  CB  TYR C  98      41.695  42.524  13.052  1.00 10.32           C  
ATOM   4048  CG  TYR C  98      42.493  43.800  13.079  1.00 12.64           C  
ATOM   4049  CD1 TYR C  98      42.894  44.380  14.285  1.00 11.18           C  
ATOM   4050  CD2 TYR C  98      42.866  44.422  11.894  1.00 10.64           C  
ATOM   4051  CE1 TYR C  98      43.649  45.552  14.298  1.00 10.83           C  
ATOM   4052  CE2 TYR C  98      43.616  45.583  11.895  1.00 12.88           C  
ATOM   4053  CZ  TYR C  98      44.006  46.146  13.094  1.00 10.90           C  
ATOM   4054  OH  TYR C  98      44.747  47.304  13.069  1.00 13.13           O  
ATOM   4055  N   ASP C  99      39.079  41.088  11.841  1.00 11.58           N  
ATOM   4056  CA  ASP C  99      38.499  39.803  11.503  1.00 12.91           C  
ATOM   4057  C   ASP C  99      39.020  39.416  10.123  1.00 14.11           C  
ATOM   4058  O   ASP C  99      38.977  40.221   9.187  1.00 10.79           O  
ATOM   4059  CB  ASP C  99      36.976  39.871  11.498  1.00 13.13           C  
ATOM   4060  CG  ASP C  99      36.349  38.504  11.419  1.00 14.69           C  
ATOM   4061  OD1 ASP C  99      36.653  37.665  12.297  1.00 11.97           O  
ATOM   4062  OD2 ASP C  99      35.561  38.265  10.483  1.00 15.82           O  
ATOM   4063  N   LEU C 100      39.536  38.192  10.023  1.00 14.75           N  
ATOM   4064  CA  LEU C 100      40.096  37.657   8.777  1.00 15.85           C  
ATOM   4065  C   LEU C 100      39.664  36.201   8.616  1.00 15.18           C  
ATOM   4066  O   LEU C 100      39.651  35.448   9.589  1.00 17.50           O  
ATOM   4067  CB  LEU C 100      41.632  37.656   8.817  1.00 15.87           C  
ATOM   4068  CG  LEU C 100      42.586  38.832   9.062  1.00 18.80           C  
ATOM   4069  CD1 LEU C 100      42.685  39.694   7.834  1.00 17.39           C  
ATOM   4070  CD2 LEU C 100      42.151  39.620  10.279  1.00 18.36           C  
ATOM   4071  N   PHE C 101      39.315  35.803   7.397  1.00 14.61           N  
ATOM   4072  CA  PHE C 101      38.949  34.414   7.138  1.00 14.04           C  
ATOM   4073  C   PHE C 101      39.954  33.818   6.160  1.00 14.70           C  
ATOM   4074  O   PHE C 101      40.484  34.526   5.303  1.00 14.40           O  
ATOM   4075  CB  PHE C 101      37.555  34.294   6.507  1.00 14.06           C  
ATOM   4076  CG  PHE C 101      36.425  34.535   7.463  1.00 13.32           C  
ATOM   4077  CD1 PHE C 101      35.666  35.697   7.380  1.00 13.71           C  
ATOM   4078  CD2 PHE C 101      36.108  33.594   8.440  1.00 14.42           C  
ATOM   4079  CE1 PHE C 101      34.604  35.922   8.256  1.00 14.27           C  
ATOM   4080  CE2 PHE C 101      35.046  33.810   9.325  1.00 15.37           C  
ATOM   4081  CZ  PHE C 101      34.293  34.977   9.230  1.00 13.78           C  
ATOM   4082  N   THR C 102      40.225  32.525   6.300  1.00 15.23           N  
ATOM   4083  CA  THR C 102      41.123  31.835   5.378  1.00 16.61           C  
ATOM   4084  C   THR C 102      40.488  30.497   5.040  1.00 15.86           C  
ATOM   4085  O   THR C 102      39.698  29.954   5.820  1.00 15.25           O  
ATOM   4086  CB  THR C 102      42.534  31.573   5.966  1.00 16.18           C  
ATOM   4087  OG1 THR C 102      42.452  30.588   7.000  1.00 15.75           O  
ATOM   4088  CG2 THR C 102      43.141  32.862   6.511  1.00 17.36           C  
ATOM   4089  N   ALA C 103      40.829  29.974   3.869  1.00 15.60           N  
ATOM   4090  CA  ALA C 103      40.297  28.699   3.419  1.00 15.58           C  
ATOM   4091  C   ALA C 103      41.225  28.107   2.367  1.00 14.66           C  
ATOM   4092  O   ALA C 103      41.910  28.834   1.652  1.00 15.16           O  
ATOM   4093  CB  ALA C 103      38.896  28.891   2.843  1.00 15.93           C  
ATOM   4094  N   ALA C 104      41.249  26.782   2.282  1.00 15.22           N  
ATOM   4095  CA  ALA C 104      42.096  26.110   1.311  1.00 16.78           C  
ATOM   4096  C   ALA C 104      41.649  26.477  -0.104  1.00 16.61           C  
ATOM   4097  O   ALA C 104      42.466  26.566  -1.017  1.00 17.61           O  
ATOM   4098  CB  ALA C 104      42.028  24.598   1.518  1.00 16.24           C  
ATOM   4099  N   ASN C 105      40.350  26.708  -0.270  1.00 17.12           N  
ATOM   4100  CA  ASN C 105      39.783  27.060  -1.573  1.00 16.47           C  
ATOM   4101  C   ASN C 105      39.856  28.557  -1.869  1.00 16.76           C  
ATOM   4102  O   ASN C 105      39.179  29.364  -1.225  1.00 17.30           O  
ATOM   4103  CB  ASN C 105      38.324  26.610  -1.652  1.00 15.69           C  
ATOM   4104  CG  ASN C 105      37.742  26.779  -3.041  1.00 15.97           C  
ATOM   4105  OD1 ASN C 105      38.308  27.477  -3.881  1.00 15.45           O  
ATOM   4106  ND2 ASN C 105      36.605  26.143  -3.288  1.00 16.79           N  
ATOM   4107  N   PRO C 106      40.665  28.946  -2.867  1.00 16.58           N  
ATOM   4108  CA  PRO C 106      40.829  30.353  -3.252  1.00 16.11           C  
ATOM   4109  C   PRO C 106      39.500  31.017  -3.602  1.00 15.70           C  
ATOM   4110  O   PRO C 106      39.338  32.229  -3.450  1.00 15.59           O  
ATOM   4111  CB  PRO C 106      41.751  30.277  -4.468  1.00 17.90           C  
ATOM   4112  CG  PRO C 106      42.518  29.015  -4.246  1.00 18.98           C  
ATOM   4113  CD  PRO C 106      41.477  28.068  -3.728  1.00 17.06           C  
ATOM   4114  N   ASN C 107      38.556  30.211  -4.074  1.00 15.97           N  
ATOM   4115  CA  ASN C 107      37.241  30.704  -4.470  1.00 17.25           C  
ATOM   4116  C   ASN C 107      36.190  30.547  -3.377  1.00 14.94           C  
ATOM   4117  O   ASN C 107      34.992  30.653  -3.638  1.00 12.84           O  
ATOM   4118  CB  ASN C 107      36.778  29.970  -5.731  1.00 20.21           C  
ATOM   4119  CG  ASN C 107      37.759  30.112  -6.875  1.00 23.65           C  
ATOM   4120  OD1 ASN C 107      38.025  31.219  -7.344  1.00 26.70           O  
ATOM   4121  ND2 ASN C 107      38.310  28.991  -7.327  1.00 25.11           N  
ATOM   4122  N   HIS C 108      36.643  30.304  -2.153  1.00 14.66           N  
ATOM   4123  CA  HIS C 108      35.736  30.121  -1.026  1.00 12.76           C  
ATOM   4124  C   HIS C 108      34.960  31.401  -0.735  1.00 12.79           C  
ATOM   4125  O   HIS C 108      35.488  32.501  -0.905  1.00 11.61           O  
ATOM   4126  CB  HIS C 108      36.532  29.696   0.213  1.00 15.10           C  
ATOM   4127  CG  HIS C 108      35.685  29.142   1.316  1.00 14.05           C  
ATOM   4128  ND1 HIS C 108      34.875  29.932   2.102  1.00 14.37           N  
ATOM   4129  CD2 HIS C 108      35.510  27.872   1.752  1.00 16.44           C  
ATOM   4130  CE1 HIS C 108      34.238  29.172   2.976  1.00 16.02           C  
ATOM   4131  NE2 HIS C 108      34.604  27.918   2.784  1.00 15.74           N  
ATOM   4132  N   VAL C 109      33.704  31.263  -0.313  1.00 12.30           N  
ATOM   4133  CA  VAL C 109      32.893  32.433   0.008  1.00 13.33           C  
ATOM   4134  C   VAL C 109      33.669  33.228   1.057  1.00 13.70           C  
ATOM   4135  O   VAL C 109      34.371  32.644   1.878  1.00 15.69           O  
ATOM   4136  CB  VAL C 109      31.504  32.023   0.544  1.00 14.37           C  
ATOM   4137  CG1 VAL C 109      30.715  31.329  -0.565  1.00 13.38           C  
ATOM   4138  CG2 VAL C 109      31.651  31.101   1.735  1.00 12.89           C  
ATOM   4139  N   THR C 110      33.545  34.553   1.029  1.00 13.56           N  
ATOM   4140  CA  THR C 110      34.299  35.409   1.939  1.00 13.28           C  
ATOM   4141  C   THR C 110      33.737  35.708   3.330  1.00 13.62           C  
ATOM   4142  O   THR C 110      34.367  36.437   4.099  1.00 11.43           O  
ATOM   4143  CB  THR C 110      34.631  36.755   1.255  1.00 13.50           C  
ATOM   4144  OG1 THR C 110      33.420  37.450   0.939  1.00 12.71           O  
ATOM   4145  CG2 THR C 110      35.418  36.514  -0.032  1.00 14.28           C  
ATOM   4146  N   TYR C 111      32.575  35.150   3.661  1.00 12.56           N  
ATOM   4147  CA  TYR C 111      31.973  35.383   4.975  1.00 13.91           C  
ATOM   4148  C   TYR C 111      32.277  34.228   5.933  1.00 13.06           C  
ATOM   4149  O   TYR C 111      31.798  34.198   7.069  1.00 10.93           O  
ATOM   4150  CB  TYR C 111      30.455  35.559   4.836  1.00 12.37           C  
ATOM   4151  CG  TYR C 111      29.730  34.315   4.378  1.00 12.36           C  
ATOM   4152  CD1 TYR C 111      29.441  33.281   5.272  1.00 13.28           C  
ATOM   4153  CD2 TYR C 111      29.348  34.157   3.043  1.00 11.82           C  
ATOM   4154  CE1 TYR C 111      28.792  32.121   4.850  1.00 11.07           C  
ATOM   4155  CE2 TYR C 111      28.700  32.999   2.611  1.00 12.23           C  
ATOM   4156  CZ  TYR C 111      28.426  31.988   3.519  1.00 11.85           C  
ATOM   4157  OH  TYR C 111      27.794  30.840   3.097  1.00 12.60           O  
ATOM   4158  N   SER C 112      33.076  33.277   5.464  1.00 13.27           N  
ATOM   4159  CA  SER C 112      33.444  32.120   6.269  1.00 13.44           C  
ATOM   4160  C   SER C 112      34.730  31.508   5.729  1.00 14.13           C  
ATOM   4161  O   SER C 112      35.345  32.052   4.813  1.00 13.14           O  
ATOM   4162  CB  SER C 112      32.332  31.074   6.225  1.00 14.51           C  
ATOM   4163  OG  SER C 112      32.209  30.539   4.917  1.00 16.59           O  
ATOM   4164  N   GLY C 113      35.126  30.372   6.294  1.00 15.28           N  
ATOM   4165  CA  GLY C 113      36.336  29.710   5.842  1.00 15.94           C  
ATOM   4166  C   GLY C 113      36.698  28.540   6.728  1.00 15.00           C  
ATOM   4167  O   GLY C 113      35.903  28.138   7.580  1.00 15.64           O  
ATOM   4168  N   ASP C 114      37.887  27.982   6.520  1.00 16.80           N  
ATOM   4169  CA  ASP C 114      38.348  26.858   7.328  1.00 17.54           C  
ATOM   4170  C   ASP C 114      38.785  27.415   8.676  1.00 17.15           C  
ATOM   4171  O   ASP C 114      38.681  26.748   9.705  1.00 16.77           O  
ATOM   4172  CB  ASP C 114      39.532  26.153   6.659  1.00 18.60           C  
ATOM   4173  CG  ASP C 114      39.186  25.592   5.294  1.00 20.59           C  
ATOM   4174  OD1 ASP C 114      38.072  25.048   5.135  1.00 22.69           O  
ATOM   4175  OD2 ASP C 114      40.035  25.680   4.382  1.00 22.84           O  
ATOM   4176  N   TYR C 115      39.273  28.650   8.653  1.00 15.74           N  
ATOM   4177  CA  TYR C 115      39.722  29.324   9.864  1.00 15.72           C  
ATOM   4178  C   TYR C 115      39.271  30.777   9.899  1.00 14.53           C  
ATOM   4179  O   TYR C 115      39.027  31.394   8.864  1.00 13.01           O  
ATOM   4180  CB  TYR C 115      41.250  29.300   9.971  1.00 16.23           C  
ATOM   4181  CG  TYR C 115      41.850  27.923  10.137  1.00 19.79           C  
ATOM   4182  CD1 TYR C 115      42.211  27.156   9.027  1.00 18.06           C  
ATOM   4183  CD2 TYR C 115      42.035  27.375  11.408  1.00 18.63           C  
ATOM   4184  CE1 TYR C 115      42.741  25.872   9.180  1.00 20.32           C  
ATOM   4185  CE2 TYR C 115      42.559  26.097  11.572  1.00 20.57           C  
ATOM   4186  CZ  TYR C 115      42.909  25.351  10.457  1.00 20.78           C  
ATOM   4187  OH  TYR C 115      43.414  24.082  10.622  1.00 21.56           O  
ATOM   4188  N   GLU C 116      39.155  31.307  11.110  1.00 14.42           N  
ATOM   4189  CA  GLU C 116      38.793  32.699  11.318  1.00 12.76           C  
ATOM   4190  C   GLU C 116      39.793  33.252  12.324  1.00 12.64           C  
ATOM   4191  O   GLU C 116      39.986  32.670  13.392  1.00 13.23           O  
ATOM   4192  CB  GLU C 116      37.372  32.838  11.873  1.00 11.04           C  
ATOM   4193  CG  GLU C 116      37.048  34.258  12.363  1.00 12.71           C  
ATOM   4194  CD  GLU C 116      35.575  34.462  12.699  1.00 11.54           C  
ATOM   4195  OE1 GLU C 116      34.913  33.499  13.130  1.00 11.67           O  
ATOM   4196  OE2 GLU C 116      35.084  35.596  12.545  1.00 11.12           O  
ATOM   4197  N   LEU C 117      40.444  34.353  11.968  1.00 12.28           N  
ATOM   4198  CA  LEU C 117      41.408  34.990  12.855  1.00 13.46           C  
ATOM   4199  C   LEU C 117      40.844  36.315  13.342  1.00 14.76           C  
ATOM   4200  O   LEU C 117      40.347  37.119  12.552  1.00 16.52           O  
ATOM   4201  CB  LEU C 117      42.737  35.250  12.137  1.00 11.37           C  
ATOM   4202  CG  LEU C 117      43.769  36.066  12.933  1.00 12.81           C  
ATOM   4203  CD1 LEU C 117      44.176  35.298  14.182  1.00 13.36           C  
ATOM   4204  CD2 LEU C 117      44.986  36.352  12.073  1.00 12.79           C  
ATOM   4205  N   MET C 118      40.919  36.535  14.647  1.00 13.96           N  
ATOM   4206  CA  MET C 118      40.432  37.773  15.234  1.00 12.83           C  
ATOM   4207  C   MET C 118      41.508  38.344  16.133  1.00 12.28           C  
ATOM   4208  O   MET C 118      42.188  37.608  16.847  1.00 11.42           O  
ATOM   4209  CB  MET C 118      39.164  37.535  16.067  1.00 12.37           C  
ATOM   4210  CG  MET C 118      37.932  37.119  15.265  1.00 13.80           C  
ATOM   4211  SD  MET C 118      36.407  37.199  16.247  1.00 15.13           S  
ATOM   4212  CE  MET C 118      35.932  38.916  15.972  1.00 15.98           C  
ATOM   4213  N   ILE C 119      41.666  39.659  16.075  1.00 11.24           N  
ATOM   4214  CA  ILE C 119      42.626  40.365  16.909  1.00 11.91           C  
ATOM   4215  C   ILE C 119      41.783  41.413  17.630  1.00 10.97           C  
ATOM   4216  O   ILE C 119      41.354  42.398  17.029  1.00 10.95           O  
ATOM   4217  CB  ILE C 119      43.707  41.063  16.066  1.00 10.59           C  
ATOM   4218  CG1 ILE C 119      44.498  40.022  15.263  1.00 11.84           C  
ATOM   4219  CG2 ILE C 119      44.644  41.846  16.982  1.00 11.48           C  
ATOM   4220  CD1 ILE C 119      45.507  40.626  14.297  1.00 13.65           C  
ATOM   4221  N   TRP C 120      41.525  41.175  18.909  1.00 10.84           N  
ATOM   4222  CA  TRP C 120      40.710  42.076  19.714  1.00  9.26           C  
ATOM   4223  C   TRP C 120      41.546  43.161  20.375  1.00  9.27           C  
ATOM   4224  O   TRP C 120      42.210  42.896  21.369  1.00  9.59           O  
ATOM   4225  CB  TRP C 120      39.987  41.287  20.807  1.00  8.62           C  
ATOM   4226  CG  TRP C 120      38.910  40.353  20.339  1.00  8.99           C  
ATOM   4227  CD1 TRP C 120      38.863  39.664  19.159  1.00  8.72           C  
ATOM   4228  CD2 TRP C 120      37.736  39.978  21.072  1.00  8.77           C  
ATOM   4229  NE1 TRP C 120      37.727  38.885  19.113  1.00 10.73           N  
ATOM   4230  CE2 TRP C 120      37.020  39.060  20.276  1.00  7.64           C  
ATOM   4231  CE3 TRP C 120      37.221  40.332  22.329  1.00  8.87           C  
ATOM   4232  CZ2 TRP C 120      35.812  38.488  20.693  1.00  9.33           C
[truncated: 579,961 more chars]
