# Supplementary material for: A new benchmark illustrates that integration of geometric constraints inferred from enzyme reaction chemistry can increase enzyme active site modeling accuracy
Source: PLoS One. 2019 Apr 4;14(4):e0214126. doi: 10.1371/journal.pone.0214126 (PMC6448891; doi:10.1371/journal.pone.0214126)
Supplement: S1 Files — (GZ) [file pone.0214126.s008.gz › benchmark-lite/templates/2nlr/1h8v.pdb.clean2]

ATOM      1  N   THR A   2      64.749  -7.810  47.617  1.00 13.39           N  
ATOM      2  CA  THR A   2      65.282  -6.463  47.485  1.00 14.61           C  
ATOM      3  C   THR A   2      66.560  -6.482  46.669  1.00 13.62           C  
ATOM      4  O   THR A   2      67.311  -7.456  46.693  1.00 12.31           O  
ATOM      5  CB  THR A   2      65.595  -5.843  48.863  1.00 16.02           C  
ATOM      6  OG1 THR A   2      64.404  -5.821  49.657  1.00 17.22           O  
ATOM      7  CG2 THR A   2      66.113  -4.423  48.702  1.00 17.18           C  
ATOM      8 1H   THR A   2      63.907  -7.785  48.156  1.00  0.00           H  
ATOM      9 2H   THR A   2      64.552  -8.181  46.710  1.00  0.00           H  
ATOM     10 3H   THR A   2      65.421  -8.391  48.076  1.00  0.00           H  
ATOM     11  HA  THR A   2      64.533  -5.841  46.994  1.00  0.00           H  
ATOM     12  HB  THR A   2      66.350  -6.444  49.369  1.00  0.00           H  
ATOM     13  HG1 THR A   2      63.678  -6.197  49.154  1.00  0.00           H  
ATOM     14 1HG2 THR A   2      66.329  -4.001  49.683  1.00  0.00           H  
ATOM     15 2HG2 THR A   2      67.023  -4.434  48.103  1.00  0.00           H  
ATOM     16 3HG2 THR A   2      65.359  -3.815  48.204  1.00  0.00           H  
ATOM     17  N   SER A   3      66.796  -5.397  45.942  1.00 11.39           N  
ATOM     18  CA  SER A   3      67.984  -5.272  45.119  1.00 10.03           C  
ATOM     19  C   SER A   3      68.147  -3.826  44.689  1.00 11.56           C  
ATOM     20  O   SER A   3      67.161  -3.110  44.501  1.00 10.03           O  
ATOM     21  CB  SER A   3      67.872  -6.154  43.872  1.00 11.43           C  
ATOM     22  OG  SER A   3      69.014  -5.998  43.039  1.00 11.87           O  
ATOM     23  H   SER A   3      66.130  -4.638  45.963  1.00  0.00           H  
ATOM     24  HA  SER A   3      68.845  -5.602  45.702  1.00  0.00           H  
ATOM     25 1HB  SER A   3      67.775  -7.197  44.172  1.00  0.00           H  
ATOM     26 2HB  SER A   3      66.973  -5.888  43.318  1.00  0.00           H  
ATOM     27  HG  SER A   3      69.580  -5.362  43.483  1.00  0.00           H  
ATOM     28  N   CYS A   4      69.396  -3.397  44.550  1.00 11.79           N  
ATOM     29  CA  CYS A   4      69.683  -2.042  44.111  1.00 11.60           C  
ATOM     30  C   CYS A   4      70.389  -2.130  42.758  1.00 12.16           C  
ATOM     31  O   CYS A   4      70.790  -1.111  42.187  1.00 10.77           O  
ATOM     32  CB  CYS A   4      70.575  -1.326  45.130  1.00 13.35           C  
ATOM     33  SG  CYS A   4      69.965  -1.392  46.850  1.00 10.57           S  
ATOM     34  H   CYS A   4      70.164  -4.022  44.752  1.00  0.00           H  
ATOM     35  HA  CYS A   4      68.742  -1.498  44.029  1.00  0.00           H  
ATOM     36 1HB  CYS A   4      71.572  -1.766  45.113  1.00  0.00           H  
ATOM     37 2HB  CYS A   4      70.675  -0.277  44.852  1.00  0.00           H  
ATOM     38  N   ASP A   5      70.542  -3.354  42.253  1.00 10.70           N  
ATOM     39  CA  ASP A   5      71.189  -3.568  40.963  1.00 11.18           C  
ATOM     40  C   ASP A   5      70.434  -2.795  39.887  1.00 10.00           C  
ATOM     41  O   ASP A   5      69.206  -2.788  39.855  1.00  8.60           O  
ATOM     42  CB  ASP A   5      71.235  -5.060  40.614  1.00 14.68           C  
ATOM     43  CG  ASP A   5      72.190  -5.840  41.507  1.00 19.43           C  
ATOM     44  OD1 ASP A   5      73.210  -5.260  41.946  1.00 20.93           O  
ATOM     45  OD2 ASP A   5      71.934  -7.036  41.759  1.00 22.83           O  
ATOM     46  H   ASP A   5      70.204  -4.152  42.772  1.00  0.00           H  
ATOM     47  HA  ASP A   5      72.212  -3.197  41.023  1.00  0.00           H  
ATOM     48 1HB  ASP A   5      70.236  -5.487  40.709  1.00  0.00           H  
ATOM     49 2HB  ASP A   5      71.545  -5.182  39.576  1.00  0.00           H  
ATOM     50  N   GLN A   6      71.181  -2.144  39.006  1.00  7.76           N  
ATOM     51  CA  GLN A   6      70.600  -1.329  37.950  1.00  9.97           C  
ATOM     52  C   GLN A   6      69.413  -1.908  37.177  1.00  9.97           C  
ATOM     53  O   GLN A   6      68.425  -1.207  36.952  1.00  9.39           O  
ATOM     54  CB  GLN A   6      71.704  -0.907  36.972  1.00 11.73           C  
ATOM     55  CG  GLN A   6      71.218  -0.093  35.789  1.00 12.38           C  
ATOM     56  CD  GLN A   6      72.358   0.562  35.032  1.00 14.60           C  
ATOM     57  OE1 GLN A   6      73.452   0.004  34.929  1.00 15.09           O  
ATOM     58  NE2 GLN A   6      72.105   1.749  34.491  1.00 15.59           N  
ATOM     59  H   GLN A   6      72.186  -2.219  39.073  1.00  0.00           H  
ATOM     60  HA  GLN A   6      70.161  -0.440  38.402  1.00  0.00           H  
ATOM     61 1HB  GLN A   6      72.451  -0.315  37.500  1.00  0.00           H  
ATOM     62 2HB  GLN A   6      72.204  -1.794  36.584  1.00  0.00           H  
ATOM     63 1HG  GLN A   6      70.685  -0.751  35.103  1.00  0.00           H  
ATOM     64 2HG  GLN A   6      70.551   0.690  36.149  1.00  0.00           H  
ATOM     65 1HE2 GLN A   6      72.819   2.229  33.980  1.00  0.00           H  
ATOM     66 2HE2 GLN A   6      71.201   2.164  34.594  1.00  0.00           H  
ATOM     67  N   TRP A   7      69.494  -3.172  36.773  1.00 10.68           N  
ATOM     68  CA  TRP A   7      68.410  -3.772  35.995  1.00 11.85           C  
ATOM     69  C   TRP A   7      67.688  -4.952  36.646  1.00 12.44           C  
ATOM     70  O   TRP A   7      67.134  -5.809  35.952  1.00 11.44           O  
ATOM     71  CB  TRP A   7      68.939  -4.194  34.618  1.00 12.57           C  
ATOM     72  CG  TRP A   7      69.556  -3.060  33.855  1.00 13.18           C  
ATOM     73  CD1 TRP A   7      70.888  -2.763  33.753  1.00 14.91           C  
ATOM     74  CD2 TRP A   7      68.860  -2.029  33.145  1.00 13.54           C  
ATOM     75  NE1 TRP A   7      71.060  -1.606  33.028  1.00 13.13           N  
ATOM     76  CE2 TRP A   7      69.833  -1.134  32.644  1.00 15.24           C  
ATOM     77  CE3 TRP A   7      67.506  -1.770  32.886  1.00 15.09           C  
ATOM     78  CZ2 TRP A   7      69.496   0.003  31.897  1.00 14.63           C  
ATOM     79  CZ3 TRP A   7      67.170  -0.638  32.143  1.00 14.41           C  
ATOM     80  CH2 TRP A   7      68.164   0.233  31.658  1.00 16.96           C  
ATOM     81  H   TRP A   7      70.305  -3.730  36.999  1.00  0.00           H  
ATOM     82  HA  TRP A   7      67.626  -3.027  35.863  1.00  0.00           H  
ATOM     83 1HB  TRP A   7      69.686  -4.979  34.740  1.00  0.00           H  
ATOM     84 2HB  TRP A   7      68.123  -4.608  34.026  1.00  0.00           H  
ATOM     85  HD1 TRP A   7      71.693  -3.356  34.183  1.00  0.00           H  
ATOM     86  HE1 TRP A   7      71.946  -1.173  32.813  1.00  0.00           H  
ATOM     87  HE3 TRP A   7      66.733  -2.442  33.256  1.00  0.00           H  
ATOM     88  HZ2 TRP A   7      70.252   0.688  31.512  1.00  0.00           H  
ATOM     89  HZ3 TRP A   7      66.115  -0.444  31.947  1.00  0.00           H  
ATOM     90  HH2 TRP A   7      67.867   1.109  31.081  1.00  0.00           H  
ATOM     91  N   ALA A   8      67.673  -4.982  37.972  1.00 11.24           N  
ATOM     92  CA  ALA A   8      67.021  -6.061  38.699  1.00 11.59           C  
ATOM     93  C   ALA A   8      65.517  -6.092  38.447  1.00 12.31           C  
ATOM     94  O   ALA A   8      64.872  -5.048  38.324  1.00 11.36           O  
ATOM     95  CB  ALA A   8      67.292  -5.917  40.187  1.00 11.62           C  
ATOM     96  H   ALA A   8      68.123  -4.241  38.490  1.00  0.00           H  
ATOM     97  HA  ALA A   8      67.438  -7.005  38.349  1.00  0.00           H  
ATOM     98 1HB  ALA A   8      66.802  -6.727  40.726  1.00  0.00           H  
ATOM     99 2HB  ALA A   8      68.366  -5.959  40.367  1.00  0.00           H  
ATOM    100 3HB  ALA A   8      66.903  -4.962  40.536  1.00  0.00           H  
ATOM    101  N   THR A   9      64.969  -7.300  38.358  1.00 11.24           N  
ATOM    102  CA  THR A   9      63.539  -7.489  38.152  1.00 12.58           C  
ATOM    103  C   THR A   9      63.084  -8.679  38.981  1.00 13.47           C  
ATOM    104  O   THR A   9      63.813  -9.659  39.131  1.00 14.25           O  
ATOM    105  CB  THR A   9      63.178  -7.780  36.670  1.00 13.17           C  
ATOM    106  OG1 THR A   9      63.823  -8.987  36.246  1.00 16.91           O  
ATOM    107  CG2 THR A   9      63.611  -6.634  35.776  1.00 13.94           C  
ATOM    108  H   THR A   9      65.566  -8.111  38.436  1.00  0.00           H  
ATOM    109  HA  THR A   9      63.024  -6.573  38.441  1.00  0.00           H  
ATOM    110  HB  THR A   9      62.101  -7.915  36.578  1.00  0.00           H  
ATOM    111  HG1 THR A   9      64.336  -9.348  36.974  1.00  0.00           H  
ATOM    112 1HG2 THR A   9      63.348  -6.859  34.743  1.00  0.00           H  
ATOM    113 2HG2 THR A   9      63.108  -5.719  36.088  1.00  0.00           H  
ATOM    114 3HG2 THR A   9      64.689  -6.499  35.854  1.00  0.00           H  
ATOM    115  N   PHE A  10      61.879  -8.575  39.526  1.00 13.42           N  
ATOM    116  CA  PHE A  10      61.287  -9.639  40.318  1.00 13.51           C  
ATOM    117  C   PHE A  10      59.941  -9.883  39.653  1.00 13.70           C  
ATOM    118  O   PHE A  10      59.099  -8.987  39.594  1.00 11.78           O  
ATOM    119  CB  PHE A  10      61.102  -9.187  41.768  1.00 12.60           C  
ATOM    120  CG  PHE A  10      62.381  -8.745  42.433  1.00 15.31           C  
ATOM    121  CD1 PHE A  10      62.446  -7.526  43.106  1.00 14.65           C  
ATOM    122  CD2 PHE A  10      63.519  -9.549  42.393  1.00 14.23           C  
ATOM    123  CE1 PHE A  10      63.622  -7.115  43.730  1.00 15.20           C  
ATOM    124  CE2 PHE A  10      64.706  -9.148  43.017  1.00 14.36           C  
ATOM    125  CZ  PHE A  10      64.756  -7.929  43.686  1.00 15.94           C  
ATOM    126  H   PHE A  10      61.359  -7.722  39.381  1.00  0.00           H  
ATOM    127  HA  PHE A  10      61.960 -10.497  40.303  1.00  0.00           H  
ATOM    128 1HB  PHE A  10      60.396  -8.359  41.803  1.00  0.00           H  
ATOM    129 2HB  PHE A  10      60.679 -10.003  42.352  1.00  0.00           H  
ATOM    130  HD1 PHE A  10      61.561  -6.890  43.142  1.00  0.00           H  
ATOM    131  HD2 PHE A  10      63.475 -10.503  41.867  1.00  0.00           H  
ATOM    132  HE1 PHE A  10      63.656  -6.159  44.252  1.00  0.00           H  
ATOM    133  HE2 PHE A  10      65.589  -9.785  42.980  1.00  0.00           H  
ATOM    134  HZ  PHE A  10      65.676  -7.610  44.173  1.00  0.00           H  
ATOM    135  N   THR A  11      59.751 -11.091  39.137  1.00 14.76           N  
ATOM    136  CA  THR A  11      58.517 -11.440  38.443  1.00 16.11           C  
ATOM    137  C   THR A  11      57.787 -12.605  39.089  1.00 17.02           C  
ATOM    138  O   THR A  11      58.400 -13.500  39.679  1.00 15.74           O  
ATOM    139  CB  THR A  11      58.792 -11.846  36.998  1.00 18.42           C  
ATOM    140  OG1 THR A  11      59.410 -13.139  36.991  1.00 22.85           O  
ATOM    141  CG2 THR A  11      59.721 -10.846  36.324  1.00 18.34           C  
ATOM    142  H   THR A  11      60.478 -11.786  39.227  1.00  0.00           H  
ATOM    143  HA  THR A  11      57.866 -10.566  38.435  1.00  0.00           H  
ATOM    144  HB  THR A  11      57.853 -11.887  36.447  1.00  0.00           H  
ATOM    145  HG1 THR A  11      59.508 -13.451  37.894  1.00  0.00           H  
ATOM    146 1HG2 THR A  11      59.903 -11.155  35.295  1.00  0.00           H  
ATOM    147 2HG2 THR A  11      59.259  -9.859  36.331  1.00  0.00           H  
ATOM    148 3HG2 THR A  11      60.667 -10.807  36.863  1.00  0.00           H  
ATOM    149  N   GLY A  12      56.468 -12.601  38.950  1.00 16.36           N  
ATOM    150  CA  GLY A  12      55.678 -13.673  39.517  1.00 17.17           C  
ATOM    151  C   GLY A  12      54.200 -13.359  39.525  1.00 16.54           C  
ATOM    152  O   GLY A  12      53.797 -12.225  39.787  1.00 16.59           O  
ATOM    153  H   GLY A  12      56.002 -11.857  38.451  1.00  0.00           H  
ATOM    154 1HA  GLY A  12      55.844 -14.588  38.948  1.00  0.00           H  
ATOM    155 2HA  GLY A  12      56.006 -13.866  40.538  1.00  0.00           H  
ATOM    156  N   ASN A  13      53.393 -14.370  39.223  1.00 14.62           N  
ATOM    157  CA  ASN A  13      51.947 -14.227  39.212  1.00 12.85           C  
ATOM    158  C   ASN A  13      51.421 -13.134  38.281  1.00 12.27           C  
ATOM    159  O   ASN A  13      50.456 -12.448  38.604  1.00 12.06           O  
ATOM    160  CB  ASN A  13      51.462 -13.992  40.641  1.00 11.54           C  
ATOM    161  CG  ASN A  13      51.688 -15.203  41.530  1.00 12.23           C  
ATOM    162  OD1 ASN A  13      51.884 -15.081  42.743  1.00 12.95           O  
ATOM    163  ND2 ASN A  13      51.655 -16.385  40.926  1.00  9.52           N  
ATOM    164  H   ASN A  13      53.801 -15.265  38.994  1.00  0.00           H  
ATOM    165  HA  ASN A  13      51.511 -15.151  38.828  1.00  0.00           H  
ATOM    166 1HB  ASN A  13      51.986 -13.135  41.067  1.00  0.00           H  
ATOM    167 2HB  ASN A  13      50.399 -13.753  40.630  1.00  0.00           H  
ATOM    168 1HD2 ASN A  13      51.797 -17.222  41.456  1.00  0.00           H  
ATOM    169 2HD2 ASN A  13      51.489 -16.439  39.942  1.00  0.00           H  
ATOM    170  N   GLY A  14      52.059 -12.984  37.126  1.00 11.46           N  
ATOM    171  CA  GLY A  14      51.611 -11.998  36.154  1.00 11.54           C  
ATOM    172  C   GLY A  14      52.026 -10.565  36.418  1.00 12.13           C  
ATOM    173  O   GLY A  14      51.543  -9.650  35.748  1.00 10.94           O  
ATOM    174  H   GLY A  14      52.864 -13.555  36.912  1.00  0.00           H  
ATOM    175 1HA  GLY A  14      51.987 -12.264  35.166  1.00  0.00           H  
ATOM    176 2HA  GLY A  14      50.523 -12.011  36.098  1.00  0.00           H  
ATOM    177  N   TYR A  15      52.898 -10.363  37.405  1.00 10.92           N  
ATOM    178  CA  TYR A  15      53.390  -9.027  37.735  1.00 12.42           C  
ATOM    179  C   TYR A  15      54.911  -9.019  37.769  1.00 12.24           C  
ATOM    180  O   TYR A  15      55.543 -10.033  38.070  1.00 12.62           O  
ATOM    181  CB  TYR A  15      52.870  -8.551  39.101  1.00 11.13           C  
ATOM    182  CG  TYR A  15      51.432  -8.082  39.113  1.00 11.10           C  
ATOM    183  CD1 TYR A  15      50.382  -8.992  39.143  1.00 10.30           C  
ATOM    184  CD2 TYR A  15      51.124  -6.720  39.092  1.00 12.21           C  
ATOM    185  CE1 TYR A  15      49.056  -8.565  39.156  1.00 11.90           C  
ATOM    186  CE2 TYR A  15      49.801  -6.280  39.105  1.00 11.37           C  
ATOM    187  CZ  TYR A  15      48.773  -7.210  39.136  1.00 12.05           C  
ATOM    188  OH  TYR A  15      47.467  -6.786  39.145  1.00 10.90           O  
ATOM    189  H   TYR A  15      53.227 -11.154  37.939  1.00  0.00           H  
ATOM    190  HA  TYR A  15      53.034  -8.330  36.976  1.00  0.00           H  
ATOM    191 1HB  TYR A  15      52.956  -9.362  39.826  1.00  0.00           H  
ATOM    192 2HB  TYR A  15      53.486  -7.726  39.457  1.00  0.00           H  
ATOM    193  HD1 TYR A  15      50.589 -10.062  39.157  1.00  0.00           H  
ATOM    194  HD2 TYR A  15      51.924  -5.981  39.064  1.00  0.00           H  
ATOM    195  HE1 TYR A  15      48.248  -9.296  39.180  1.00  0.00           H  
ATOM    196  HE2 TYR A  15      49.581  -5.212  39.090  1.00  0.00           H  
ATOM    197  HH  TYR A  15      47.443  -5.826  39.127  1.00  0.00           H  
ATOM    198  N   THR A  16      55.495  -7.866  37.458  1.00 11.79           N  
ATOM    199  CA  THR A  16      56.943  -7.715  37.474  1.00 10.91           C  
ATOM    200  C   THR A  16      57.331  -6.387  38.119  1.00 11.36           C  
ATOM    201  O   THR A  16      56.800  -5.333  37.762  1.00  9.78           O  
ATOM    202  CB  THR A  16      57.547  -7.752  36.043  1.00 12.35           C  
ATOM    203  OG1 THR A  16      57.383  -9.061  35.475  1.00 13.25           O  
ATOM    204  CG2 THR A  16      59.032  -7.407  36.084  1.00 12.45           C  
ATOM    205  H   THR A  16      54.921  -7.075  37.204  1.00  0.00           H  
ATOM    206  HA  THR A  16      57.371  -8.543  38.040  1.00  0.00           H  
ATOM    207  HB  THR A  16      57.028  -7.032  35.411  1.00  0.00           H  
ATOM    208  HG1 THR A  16      56.934  -9.629  36.106  1.00  0.00           H  
ATOM    209 1HG2 THR A  16      59.440  -7.437  35.074  1.00  0.00           H  
ATOM    210 2HG2 THR A  16      59.162  -6.408  36.499  1.00  0.00           H  
ATOM    211 3HG2 THR A  16      59.556  -8.130  36.708  1.00  0.00           H  
ATOM    212  N   VAL A  17      58.245  -6.448  39.080  1.00 10.22           N  
ATOM    213  CA  VAL A  17      58.735  -5.245  39.737  1.00  9.76           C  
ATOM    214  C   VAL A  17      60.153  -5.047  39.211  1.00  8.72           C  
ATOM    215  O   VAL A  17      60.963  -5.971  39.266  1.00 10.25           O  
ATOM    216  CB  VAL A  17      58.761  -5.407  41.270  1.00  9.11           C  
ATOM    217  CG1 VAL A  17      59.535  -4.261  41.900  1.00  8.40           C  
ATOM    218  CG2 VAL A  17      57.339  -5.418  41.814  1.00  7.67           C  
ATOM    219  H   VAL A  17      58.610  -7.346  39.363  1.00  0.00           H  
ATOM    220  HA  VAL A  17      58.064  -4.420  39.494  1.00  0.00           H  
ATOM    221  HB  VAL A  17      59.253  -6.347  41.518  1.00  0.00           H  
ATOM    222 1HG1 VAL A  17      59.549  -4.383  42.983  1.00  0.00           H  
ATOM    223 2HG1 VAL A  17      60.557  -4.261  41.522  1.00  0.00           H  
ATOM    224 3HG1 VAL A  17      59.054  -3.316  41.649  1.00  0.00           H  
ATOM    225 1HG2 VAL A  17      57.365  -5.533  42.897  1.00  0.00           H  
ATOM    226 2HG2 VAL A  17      56.845  -4.480  41.560  1.00  0.00           H  
ATOM    227 3HG2 VAL A  17      56.787  -6.249  41.374  1.00  0.00           H  
ATOM    228  N   SER A  18      60.450  -3.854  38.699  1.00  8.54           N  
ATOM    229  CA  SER A  18      61.776  -3.569  38.140  1.00  8.32           C  
ATOM    230  C   SER A  18      62.441  -2.319  38.717  1.00  8.94           C  
ATOM    231  O   SER A  18      61.778  -1.312  38.965  1.00  9.07           O  
ATOM    232  CB  SER A  18      61.678  -3.407  36.618  1.00 10.22           C  
ATOM    233  OG  SER A  18      60.890  -4.434  36.039  1.00  9.91           O  
ATOM    234  H   SER A  18      59.748  -3.128  38.695  1.00  0.00           H  
ATOM    235  HA  SER A  18      62.434  -4.410  38.364  1.00  0.00           H  
ATOM    236 1HB  SER A  18      61.240  -2.437  36.383  1.00  0.00           H  
ATOM    237 2HB  SER A  18      62.677  -3.428  36.185  1.00  0.00           H  
ATOM    238  HG  SER A  18      60.606  -4.992  36.767  1.00  0.00           H  
ATOM    239  N   ASN A  19      63.755  -2.390  38.923  1.00  8.65           N  
ATOM    240  CA  ASN A  19      64.506  -1.251  39.440  1.00  9.47           C  
ATOM    241  C   ASN A  19      64.588  -0.295  38.248  1.00  9.78           C  
ATOM    242  O   ASN A  19      64.295   0.891  38.366  1.00 10.18           O  
ATOM    243  CB  ASN A  19      65.901  -1.693  39.894  1.00  9.21           C  
ATOM    244  CG  ASN A  19      66.403  -0.910  41.101  1.00 10.27           C  
ATOM    245  OD1 ASN A  19      67.575  -1.002  41.469  1.00 11.98           O  
ATOM    246  ND2 ASN A  19      65.515  -0.151  41.730  1.00  6.25           N  
ATOM    247  H   ASN A  19      64.244  -3.249  38.718  1.00  0.00           H  
ATOM    248  HA  ASN A  19      63.971  -0.845  40.300  1.00  0.00           H  
ATOM    249 1HB  ASN A  19      65.882  -2.754  40.147  1.00  0.00           H  
ATOM    250 2HB  ASN A  19      66.608  -1.565  39.074  1.00  0.00           H  
ATOM    251 1HD2 ASN A  19      65.791   0.384  42.529  1.00  0.00           H  
ATOM    252 2HD2 ASN A  19      64.570  -0.114  41.406  1.00  0.00           H  
ATOM    253  N   ASN A  20      64.993  -0.826  37.096  1.00  9.96           N  
ATOM    254  CA  ASN A  20      65.036  -0.046  35.861  1.00  9.33           C  
ATOM    255  C   ASN A  20      65.691   1.332  36.018  1.00  9.40           C  
ATOM    256  O   ASN A  20      65.075   2.352  35.711  1.00  8.55           O  
ATOM    257  CB  ASN A  20      63.592   0.114  35.366  1.00 10.29           C  
ATOM    258  CG  ASN A  20      63.493   0.711  33.975  1.00 14.30           C  
ATOM    259  OD1 ASN A  20      62.493   1.352  33.640  1.00 12.62           O  
ATOM    260  ND2 ASN A  20      64.511   0.488  33.152  1.00 15.44           N  
ATOM    261  H   ASN A  20      65.278  -1.795  37.076  1.00  0.00           H  
ATOM    262  HA  ASN A  20      65.625  -0.595  35.125  1.00  0.00           H  
ATOM    263 1HB  ASN A  20      63.100  -0.859  35.358  1.00  0.00           H  
ATOM    264 2HB  ASN A  20      63.040   0.754  36.054  1.00  0.00           H  
ATOM    265 1HD2 ASN A  20      64.494   0.860  32.223  1.00  0.00           H  
ATOM    266 2HD2 ASN A  20      65.294  -0.052  33.460  1.00  0.00           H  
ATOM    267  N   LEU A  21      66.934   1.355  36.492  1.00  9.87           N  
ATOM    268  CA  LEU A  21      67.676   2.603  36.687  1.00  8.83           C  
ATOM    269  C   LEU A  21      68.361   2.999  35.373  1.00  9.04           C  
ATOM    270  O   LEU A  21      69.586   3.068  35.294  1.00 10.25           O  
ATOM    271  CB  LEU A  21      68.723   2.407  37.790  1.00 10.23           C  
ATOM    272  CG  LEU A  21      68.322   2.443  39.272  1.00 10.89           C  
ATOM    273  CD1 LEU A  21      66.936   1.885  39.493  1.00 11.15           C  
ATOM    274  CD2 LEU A  21      69.371   1.684  40.085  1.00 10.21           C  
ATOM    275  H   LEU A  21      67.377   0.478  36.724  1.00  0.00           H  
ATOM    276  HA  LEU A  21      66.974   3.378  36.994  1.00  0.00           H  
ATOM    277 1HB  LEU A  21      69.197   1.437  37.651  1.00  0.00           H  
ATOM    278 2HB  LEU A  21      69.486   3.179  37.686  1.00  0.00           H  
ATOM    279  HG  LEU A  21      68.271   3.478  39.610  1.00  0.00           H  
ATOM    280 1HD1 LEU A  21      66.691   1.929  40.554  1.00  0.00           H  
ATOM    281 2HD1 LEU A  21      66.212   2.474  38.930  1.00  0.00           H  
ATOM    282 3HD1 LEU A  21      66.903   0.850  39.156  1.00  0.00           H  
ATOM    283 1HD2 LEU A  21      69.097   1.703  41.140  1.00  0.00           H  
ATOM    284 2HD2 LEU A  21      69.420   0.650  39.742  1.00  0.00           H  
ATOM    285 3HD2 LEU A  21      70.345   2.156  39.954  1.00  0.00           H  
ATOM    286  N   TRP A  22      67.566   3.268  34.344  1.00  8.35           N  
ATOM    287  CA  TRP A  22      68.123   3.616  33.040  1.00  7.90           C  
ATOM    288  C   TRP A  22      68.872   4.943  32.974  1.00  8.68           C  
ATOM    289  O   TRP A  22      69.707   5.143  32.086  1.00  8.77           O  
ATOM    290  CB  TRP A  22      67.023   3.619  31.978  1.00  7.27           C  
ATOM    291  CG  TRP A  22      65.991   4.687  32.167  1.00  8.15           C  
ATOM    292  CD1 TRP A  22      64.774   4.558  32.774  1.00  9.29           C  
ATOM    293  CD2 TRP A  22      66.060   6.038  31.690  1.00  9.23           C  
ATOM    294  NE1 TRP A  22      64.077   5.741  32.695  1.00  9.24           N  
ATOM    295  CE2 TRP A  22      64.844   6.665  32.035  1.00 10.51           C  
ATOM    296  CE3 TRP A  22      67.032   6.777  30.999  1.00 11.21           C  
ATOM    297  CZ2 TRP A  22      64.572   8.001  31.713  1.00  9.30           C  
ATOM    298  CZ3 TRP A  22      66.760   8.106  30.677  1.00  7.57           C  
ATOM    299  CH2 TRP A  22      65.539   8.701  31.035  1.00  8.76           C  
ATOM    300  H   TRP A  22      66.563   3.233  34.457  1.00  0.00           H  
ATOM    301  HA  TRP A  22      68.868   2.867  32.771  1.00  0.00           H  
ATOM    302 1HB  TRP A  22      67.469   3.753  30.992  1.00  0.00           H  
ATOM    303 2HB  TRP A  22      66.514   2.655  31.979  1.00  0.00           H  
ATOM    304  HD1 TRP A  22      64.409   3.650  33.251  1.00  0.00           H  
ATOM    305  HE1 TRP A  22      63.150   5.904  33.062  1.00  0.00           H  
ATOM    306  HE3 TRP A  22      67.982   6.321  30.722  1.00  0.00           H  
ATOM    307  HZ2 TRP A  22      63.633   8.483  31.985  1.00  0.00           H  
ATOM    308  HZ3 TRP A  22      67.520   8.673  30.139  1.00  0.00           H  
ATOM    309  HH2 TRP A  22      65.357   9.742  30.767  1.00  0.00           H  
ATOM    310  N   GLY A  23      68.575   5.848  33.899  1.00  9.78           N  
ATOM    311  CA  GLY A  23      69.237   7.143  33.891  1.00  8.97           C  
ATOM    312  C   GLY A  23      70.233   7.344  35.020  1.00 10.47           C  
ATOM    313  O   GLY A  23      70.557   8.479  35.378  1.00 10.00           O  
ATOM    314  H   GLY A  23      67.890   5.650  34.615  1.00  0.00           H  
ATOM    315 1HA  GLY A  23      69.765   7.276  32.947  1.00  0.00           H  
ATOM    316 2HA  GLY A  23      68.490   7.934  33.955  1.00  0.00           H  
ATOM    317  N   ALA A  24      70.725   6.246  35.581  1.00 10.88           N  
ATOM    318  CA  ALA A  24      71.689   6.315  36.677  1.00 12.23           C  
ATOM    319  C   ALA A  24      72.945   7.084  36.275  1.00 12.51           C  
ATOM    320  O   ALA A  24      73.605   7.685  37.120  1.00 11.46           O  
ATOM    321  CB  ALA A  24      72.062   4.919  37.127  1.00 11.23           C  
ATOM    322  H   ALA A  24      70.427   5.342  35.244  1.00  0.00           H  
ATOM    323  HA  ALA A  24      71.221   6.844  37.507  1.00  0.00           H  
ATOM    324 1HB  ALA A  24      72.781   4.980  37.944  1.00  0.00           H  
ATOM    325 2HB  ALA A  24      71.169   4.396  37.468  1.00  0.00           H  
ATOM    326 3HB  ALA A  24      72.505   4.375  36.294  1.00  0.00           H  
ATOM    327  N   SER A  25      73.259   7.062  34.981  1.00 13.12           N  
ATOM    328  CA  SER A  25      74.431   7.749  34.434  1.00 16.16           C  
ATOM    329  C   SER A  25      74.343   9.258  34.602  1.00 15.24           C  
ATOM    330  O   SER A  25      75.362   9.946  34.693  1.00 14.20           O  
ATOM    331  CB  SER A  25      74.568   7.455  32.933  1.00 16.22           C  
ATOM    332  OG  SER A  25      74.702   6.070  32.683  1.00 24.87           O  
ATOM    333  H   SER A  25      72.656   6.546  34.357  1.00  0.00           H  
ATOM    334  HA  SER A  25      75.320   7.378  34.946  1.00  0.00           H  
ATOM    335 1HB  SER A  25      73.692   7.833  32.407  1.00  0.00           H  
ATOM    336 2HB  SER A  25      75.438   7.978  32.538  1.00  0.00           H  
ATOM    337  HG  SER A  25      74.673   5.642  33.542  1.00  0.00           H  
ATOM    338  N   ALA A  26      73.114   9.761  34.627  1.00 13.61           N  
ATOM    339  CA  ALA A  26      72.850  11.192  34.726  1.00 14.06           C  
ATOM    340  C   ALA A  26      73.107  11.855  36.075  1.00 13.57           C  
ATOM    341  O   ALA A  26      73.061  13.081  36.176  1.00 14.97           O  
ATOM    342  CB  ALA A  26      71.412  11.473  34.281  1.00 13.22           C  
ATOM    343  H   ALA A  26      72.336   9.120  34.575  1.00  0.00           H  
ATOM    344  HA  ALA A  26      73.542  11.711  34.063  1.00  0.00           H  
ATOM    345 1HB  ALA A  26      71.211  12.542  34.354  1.00  0.00           H  
ATOM    346 2HB  ALA A  26      71.281  11.148  33.249  1.00  0.00           H  
ATOM    347 3HB  ALA A  26      70.720  10.930  34.923  1.00  0.00           H  
ATOM    348  N   GLY A  27      73.368  11.069  37.110  1.00 12.10           N  
ATOM    349  CA  GLY A  27      73.612  11.673  38.405  1.00 13.35           C  
ATOM    350  C   GLY A  27      74.413  10.809  39.354  1.00 12.45           C  
ATOM    351  O   GLY A  27      75.025   9.820  38.954  1.00 13.65           O  
ATOM    352  H   GLY A  27      73.402  10.063  37.022  1.00  0.00           H  
ATOM    353 1HA  GLY A  27      74.145  12.614  38.273  1.00  0.00           H  
ATOM    354 2HA  GLY A  27      72.661  11.907  38.882  1.00  0.00           H  
ATOM    355  N   SER A  28      74.412  11.204  40.621  1.00 12.06           N  
ATOM    356  CA  SER A  28      75.116  10.478  41.666  1.00 13.32           C  
ATOM    357  C   SER A  28      74.077   9.972  42.659  1.00 12.81           C  
ATOM    358  O   SER A  28      73.225  10.730  43.115  1.00 15.04           O  
ATOM    359  CB  SER A  28      76.103  11.403  42.380  1.00 12.96           C  
ATOM    360  OG  SER A  28      76.673  10.751  43.496  1.00 18.72           O  
ATOM    361  H   SER A  28      73.901  12.041  40.862  1.00  0.00           H  
ATOM    362  HA  SER A  28      75.672   9.660  41.205  1.00  0.00           H  
ATOM    363 1HB  SER A  28      76.887  11.704  41.686  1.00  0.00           H  
ATOM    364 2HB  SER A  28      75.587  12.306  42.702  1.00  0.00           H  
ATOM    365  HG  SER A  28      76.283   9.874  43.518  1.00  0.00           H  
ATOM    366  N   GLY A  29      74.139   8.692  42.996  1.00 11.64           N  
ATOM    367  CA  GLY A  29      73.168   8.165  43.931  1.00 11.23           C  
ATOM    368  C   GLY A  29      72.871   6.697  43.735  1.00 10.74           C  
ATOM    369  O   GLY A  29      73.701   5.944  43.212  1.00 10.73           O  
ATOM    370  H   GLY A  29      74.844   8.075  42.619  1.00  0.00           H  
ATOM    371 1HA  GLY A  29      73.528   8.310  44.950  1.00  0.00           H  
ATOM    372 2HA  GLY A  29      72.235   8.720  43.838  1.00  0.00           H  
ATOM    373  N   PHE A  30      71.674   6.289  44.139  1.00 10.13           N  
ATOM    374  CA  PHE A  30      71.284   4.892  44.034  1.00  8.79           C  
ATOM    375  C   PHE A  30      69.775   4.736  43.999  1.00  8.91           C  
ATOM    376  O   PHE A  30      69.024   5.668  44.298  1.00  7.14           O  
ATOM    377  CB  PHE A  30      71.815   4.117  45.243  1.00  9.14           C  
ATOM    378  CG  PHE A  30      71.048   4.391  46.516  1.00 11.59           C  
ATOM    379  CD1 PHE A  30      69.892   3.672  46.819  1.00  9.19           C  
ATOM    380  CD2 PHE A  30      71.451   5.400  47.384  1.00 11.04           C  
ATOM    381  CE1 PHE A  30      69.152   3.956  47.961  1.00 12.14           C  
ATOM    382  CE2 PHE A  30      70.715   5.692  48.528  1.00 11.09           C  
ATOM    383  CZ  PHE A  30      69.563   4.969  48.818  1.00 12.03           C  
ATOM    384  H   PHE A  30      71.020   6.955  44.526  1.00  0.00           H  
ATOM    385  HA  PHE A  30      71.722   4.478  43.125  1.00  0.00           H  
ATOM    386 1HB  PHE A  30      71.770   3.048  45.038  1.00  0.00           H  
ATOM    387 2HB  PHE A  30      72.860   4.374  45.409  1.00  0.00           H  
ATOM    388  HD1 PHE A  30      69.569   2.876  46.148  1.00  0.00           H  
ATOM    389  HD2 PHE A  30      72.354   5.968  47.157  1.00  0.00           H  
ATOM    390  HE1 PHE A  30      68.251   3.384  48.182  1.00  0.00           H  
ATOM    391  HE2 PHE A  30      71.041   6.488  49.197  1.00  0.00           H  
ATOM    392  HZ  PHE A  30      68.984   5.196  49.712  1.00  0.00           H  
ATOM    393  N   GLY A  31      69.354   3.528  43.653  1.00  8.64           N  
ATOM    394  CA  GLY A  31      67.949   3.196  43.605  1.00  7.10           C  
ATOM    395  C   GLY A  31      67.814   1.729  43.964  1.00  8.30           C  
ATOM    396  O   GLY A  31      68.563   0.890  43.452  1.00  7.85           O  
ATOM    397  H   GLY A  31      70.035   2.821  43.417  1.00  0.00           H  
ATOM    398 1HA  GLY A  31      67.401   3.831  44.301  1.00  0.00           H  
ATOM    399 2HA  GLY A  31      67.561   3.402  42.608  1.00  0.00           H  
ATOM    400  N   CYS A  32      66.893   1.415  44.869  1.00  7.87           N  
ATOM    401  CA  CYS A  32      66.665   0.025  45.256  1.00 10.10           C  
ATOM    402  C   CYS A  32      65.175  -0.234  45.202  1.00 10.46           C  
ATOM    403  O   CYS A  32      64.370   0.665  45.443  1.00  9.59           O  
ATOM    404  CB  CYS A  32      67.139  -0.254  46.684  1.00  9.40           C  
ATOM    405  SG  CYS A  32      68.828   0.276  47.087  1.00 13.06           S  
ATOM    406  H   CYS A  32      66.340   2.142  45.299  1.00  0.00           H  
ATOM    407  HA  CYS A  32      67.230  -0.619  44.582  1.00  0.00           H  
ATOM    408 1HB  CYS A  32      66.474   0.242  47.392  1.00  0.00           H  
ATOM    409 2HB  CYS A  32      67.087  -1.324  46.882  1.00  0.00           H  
ATOM    410  N   VAL A  33      64.804  -1.469  44.899  1.00 10.63           N  
ATOM    411  CA  VAL A  33      63.398  -1.816  44.847  1.00 11.95           C  
ATOM    412  C   VAL A  33      63.145  -3.063  45.693  1.00 11.09           C  
ATOM    413  O   VAL A  33      63.979  -3.968  45.757  1.00  9.75           O  
ATOM    414  CB  VAL A  33      62.937  -2.034  43.381  1.00 13.57           C  
ATOM    415  CG1 VAL A  33      63.541  -3.307  42.808  1.00 13.78           C  
ATOM    416  CG2 VAL A  33      61.434  -2.061  43.320  1.00 15.85           C  
ATOM    417  H   VAL A  33      65.494  -2.180  44.702  1.00  0.00           H  
ATOM    418  HA  VAL A  33      62.822  -0.993  45.271  1.00  0.00           H  
ATOM    419  HB  VAL A  33      63.313  -1.216  42.766  1.00  0.00           H  
ATOM    420 1HG1 VAL A  33      63.204  -3.439  41.779  1.00  0.00           H  
ATOM    421 2HG1 VAL A  33      64.628  -3.234  42.826  1.00  0.00           H  
ATOM    422 3HG1 VAL A  33      63.223  -4.161  43.405  1.00  0.00           H  
ATOM    423 1HG2 VAL A  33      61.114  -2.213  42.290  1.00  0.00           H  
ATOM    424 2HG2 VAL A  33      61.059  -2.875  43.941  1.00  0.00           H  
ATOM    425 3HG2 VAL A  33      61.038  -1.114  43.686  1.00  0.00           H  
ATOM    426  N   THR A  34      62.004  -3.088  46.367  1.00 10.52           N  
ATOM    427  CA  THR A  34      61.648  -4.222  47.201  1.00 10.81           C  
ATOM    428  C   THR A  34      60.254  -4.709  46.838  1.00 10.62           C  
ATOM    429  O   THR A  34      59.290  -3.952  46.913  1.00 10.08           O  
ATOM    430  CB  THR A  34      61.671  -3.843  48.694  1.00 10.60           C  
ATOM    431  OG1 THR A  34      63.008  -3.503  49.079  1.00  9.17           O  
ATOM    432  CG2 THR A  34      61.174  -4.997  49.555  1.00 11.07           C  
ATOM    433  H   THR A  34      61.368  -2.306  46.302  1.00  0.00           H  
ATOM    434  HA  THR A  34      62.379  -5.015  47.037  1.00  0.00           H  
ATOM    435  HB  THR A  34      61.031  -2.976  48.859  1.00  0.00           H  
ATOM    436  HG1 THR A  34      63.590  -3.588  48.320  1.00  0.00           H  
ATOM    437 1HG2 THR A  34      61.199  -4.705  50.605  1.00  0.00           H  
ATOM    438 2HG2 THR A  34      60.152  -5.248  49.272  1.00  0.00           H  
ATOM    439 3HG2 THR A  34      61.815  -5.865  49.405  1.00  0.00           H  
ATOM    440  N   ALA A  35      60.164  -5.966  46.420  1.00 10.10           N  
ATOM    441  CA  ALA A  35      58.886  -6.566  46.075  1.00 10.32           C  
ATOM    442  C   ALA A  35      58.411  -7.315  47.317  1.00 11.89           C  
ATOM    443  O   ALA A  35      59.016  -8.310  47.724  1.00 12.36           O  
ATOM    444  CB  ALA A  35      59.051  -7.531  44.903  1.00 10.10           C  
ATOM    445  H   ALA A  35      61.005  -6.519  46.340  1.00  0.00           H  
ATOM    446  HA  ALA A  35      58.205  -5.767  45.781  1.00  0.00           H  
ATOM    447 1HB  ALA A  35      58.085  -7.972  44.656  1.00  0.00           H  
ATOM    448 2HB  ALA A  35      59.434  -6.990  44.038  1.00  0.00           H  
ATOM    449 3HB  ALA A  35      59.750  -8.319  45.177  1.00  0.00           H  
ATOM    450  N   VAL A  36      57.336  -6.829  47.925  1.00 12.22           N  
ATOM    451  CA  VAL A  36      56.806  -7.458  49.128  1.00 13.53           C  
ATOM    452  C   VAL A  36      55.937  -8.653  48.770  1.00 13.70           C  
ATOM    453  O   VAL A  36      56.138  -9.751  49.282  1.00 13.35           O  
ATOM    454  CB  VAL A  36      55.978  -6.457  49.956  1.00 14.62           C  
ATOM    455  CG1 VAL A  36      55.513  -7.110  51.250  1.00 16.48           C  
ATOM    456  CG2 VAL A  36      56.815  -5.222  50.254  1.00 16.20           C  
ATOM    457  H   VAL A  36      56.874  -6.011  47.553  1.00  0.00           H  
ATOM    458  HA  VAL A  36      57.643  -7.799  49.738  1.00  0.00           H  
ATOM    459  HB  VAL A  36      55.094  -6.171  49.385  1.00  0.00           H  
ATOM    460 1HG1 VAL A  36      54.928  -6.395  51.829  1.00  0.00           H  
ATOM    461 2HG1 VAL A  36      54.897  -7.979  51.018  1.00  0.00           H  
ATOM    462 3HG1 VAL A  36      56.380  -7.423  51.831  1.00  0.00           H  
ATOM    463 1HG2 VAL A  36      56.226  -4.516  50.839  1.00  0.00           H  
ATOM    464 2HG2 VAL A  36      57.702  -5.511  50.819  1.00  0.00           H  
ATOM    465 3HG2 VAL A  36      57.118  -4.753  49.318  1.00  0.00           H  
ATOM    466  N   SER A  37      54.972  -8.437  47.884  1.00 13.92           N  
ATOM    467  CA  SER A  37      54.084  -9.509  47.453  1.00 15.04           C  
ATOM    468  C   SER A  37      53.557  -9.231  46.054  1.00 13.97           C  
ATOM    469  O   SER A  37      53.271  -8.085  45.711  1.00 12.47           O  
ATOM    470  CB  SER A  37      52.904  -9.645  48.418  1.00 17.35           C  
ATOM    471  OG  SER A  37      52.036 -10.687  48.002  1.00 21.29           O  
ATOM    472  H   SER A  37      54.849  -7.511  47.499  1.00  0.00           H  
ATOM    473  HA  SER A  37      54.645 -10.445  47.453  1.00  0.00           H  
ATOM    474 1HB  SER A  37      53.276  -9.852  49.421  1.00  0.00           H  
ATOM    475 2HB  SER A  37      52.358  -8.703  48.460  1.00  0.00           H  
ATOM    476  HG  SER A  37      52.422 -11.049  47.201  1.00  0.00           H  
ATOM    477  N   LEU A  38      53.433 -10.286  45.253  1.00 14.30           N  
ATOM    478  CA  LEU A  38      52.935 -10.163  43.888  1.00 15.26           C  
ATOM    479  C   LEU A  38      51.670 -11.001  43.682  1.00 15.66           C  
ATOM    480  O   LEU A  38      51.317 -11.347  42.551  1.00 17.57           O  
ATOM    481  CB  LEU A  38      54.021 -10.596  42.898  1.00 14.39           C  
ATOM    482  CG  LEU A  38      55.350  -9.845  43.026  1.00 14.92           C  
ATOM    483  CD1 LEU A  38      56.371 -10.439  42.065  1.00 15.90           C  
ATOM    484  CD2 LEU A  38      55.135  -8.355  42.751  1.00 14.56           C  
ATOM    485  H   LEU A  38      53.692 -11.198  45.602  1.00  0.00           H  
ATOM    486  HA  LEU A  38      52.684  -9.119  43.704  1.00  0.00           H  
ATOM    487 1HB  LEU A  38      54.218 -11.657  43.041  1.00  0.00           H  
ATOM    488 2HB  LEU A  38      53.646 -10.450  41.885  1.00  0.00           H  
ATOM    489  HG  LEU A  38      55.744  -9.971  44.035  1.00  0.00           H  
ATOM    490 1HD1 LEU A  38      57.315  -9.902  42.159  1.00  0.00           H  
ATOM    491 2HD1 LEU A  38      56.527 -11.491  42.305  1.00  0.00           H  
ATOM    492 3HD1 LEU A  38      56.004 -10.350  41.043  1.00  0.00           H  
ATOM    493 1HD2 LEU A  38      56.084  -7.827  42.845  1.00  0.00           H  
ATOM    494 2HD2 LEU A  38      54.745  -8.224  41.742  1.00  0.00           H  
ATOM    495 3HD2 LEU A  38      54.423  -7.951  43.471  1.00  0.00           H  
ATOM    496  N   SER A  39      50.985 -11.312  44.780  1.00 15.23           N  
ATOM    497  CA  SER A  39      49.760 -12.108  44.734  1.00 14.59           C  
ATOM    498  C   SER A  39      48.499 -11.259  44.579  1.00 14.92           C  
ATOM    499  O   SER A  39      48.155 -10.476  45.468  1.00 15.28           O  
ATOM    500  CB  SER A  39      49.635 -12.963  46.001  1.00 12.57           C  
ATOM    501  OG  SER A  39      50.684 -13.911  46.089  1.00 10.13           O  
ATOM    502  H   SER A  39      51.326 -10.985  45.673  1.00  0.00           H  
ATOM    503  HA  SER A  39      49.809 -12.769  43.868  1.00  0.00           H  
ATOM    504 1HB  SER A  39      49.654 -12.318  46.879  1.00  0.00           H  
ATOM    505 2HB  SER A  39      48.677 -13.481  45.997  1.00  0.00           H  
ATOM    506  HG  SER A  39      51.228 -13.777  45.309  1.00  0.00           H  
ATOM    507  N   GLY A  40      47.809 -11.435  43.452  1.00 14.24           N  
ATOM    508  CA  GLY A  40      46.589 -10.690  43.193  1.00 15.46           C  
ATOM    509  C   GLY A  40      46.851  -9.210  43.004  1.00 16.74           C  
ATOM    510  O   GLY A  40      45.935  -8.391  43.061  1.00 15.95           O  
ATOM    511  H   GLY A  40      48.137 -12.097  42.763  1.00  0.00           H  
ATOM    512 1HA  GLY A  40      46.104 -11.085  42.300  1.00  0.00           H  
ATOM    513 2HA  GLY A  40      45.896 -10.828  44.022  1.00  0.00           H  
ATOM    514  N   GLY A  41      48.113  -8.871  42.768  1.00 16.11           N  
ATOM    515  CA  GLY A  41      48.496  -7.485  42.583  1.00 16.39           C  
ATOM    516  C   GLY A  41      49.929  -7.328  43.046  1.00 16.19           C  
ATOM    517  O   GLY A  41      50.559  -8.306  43.448  1.00 16.11           O  
ATOM    518  H   GLY A  41      48.822  -9.588  42.716  1.00  0.00           H  
ATOM    519 1HA  GLY A  41      48.387  -7.214  41.533  1.00  0.00           H  
ATOM    520 2HA  GLY A  41      47.824  -6.843  43.151  1.00  0.00           H  
ATOM    521  N   ALA A  42      50.451  -6.108  43.010  1.00 14.69           N  
ATOM    522  CA  ALA A  42      51.829  -5.887  43.425  1.00 12.75           C  
ATOM    523  C   ALA A  42      51.948  -4.930  44.596  1.00 13.04           C  
ATOM    524  O   ALA A  42      51.443  -3.810  44.556  1.00 11.63           O  
ATOM    525  CB  ALA A  42      52.656  -5.373  42.247  1.00 13.00           C  
ATOM    526  H   ALA A  42      49.900  -5.322  42.695  1.00  0.00           H  
ATOM    527  HA  ALA A  42      52.239  -6.840  43.758  1.00  0.00           H  
ATOM    528 1HB  ALA A  42      53.685  -5.211  42.568  1.00  0.00           H  
ATOM    529 2HB  ALA A  42      52.639  -6.108  41.442  1.00  0.00           H  
ATOM    530 3HB  ALA A  42      52.236  -4.434  41.890  1.00  0.00           H  
ATOM    531  N   SER A  43      52.619  -5.397  45.641  1.00 12.30           N  
ATOM    532  CA  SER A  43      52.869  -4.610  46.838  1.00 11.29           C  
ATOM    533  C   SER A  43      54.390  -4.485  46.857  1.00  9.80           C  
ATOM    534  O   SER A  43      55.090  -5.488  46.939  1.00  7.92           O  
ATOM    535  CB  SER A  43      52.378  -5.364  48.075  1.00 12.89           C  
ATOM    536  OG  SER A  43      52.573  -4.593  49.247  1.00 20.32           O  
ATOM    537  H   SER A  43      52.968  -6.344  45.593  1.00  0.00           H  
ATOM    538  HA  SER A  43      52.319  -3.671  46.756  1.00  0.00           H  
ATOM    539 1HB  SER A  43      51.320  -5.599  47.962  1.00  0.00           H  
ATOM    540 2HB  SER A  43      52.915  -6.308  48.163  1.00  0.00           H  
ATOM    541  HG  SER A  43      52.975  -3.770  48.959  1.00  0.00           H  
ATOM    542  N   TRP A  44      54.901  -3.261  46.760  1.00  9.31           N  
ATOM    543  CA  TRP A  44      56.345  -3.043  46.731  1.00  8.83           C  
ATOM    544  C   TRP A  44      56.699  -1.612  47.106  1.00  8.95           C  
ATOM    545  O   TRP A  44      55.824  -0.788  47.345  1.00  8.82           O  
ATOM    546  CB  TRP A  44      56.880  -3.312  45.319  1.00 10.16           C  
ATOM    547  CG  TRP A  44      56.263  -2.410  44.267  1.00 10.44           C  
ATOM    548  CD1 TRP A  44      54.969  -2.433  43.826  1.00 11.68           C  
ATOM    549  CD2 TRP A  44      56.904  -1.333  43.560  1.00 11.52           C  
ATOM    550  NE1 TRP A  44      54.763  -1.440  42.894  1.00 10.62           N  
ATOM    551  CE2 TRP A  44      55.933  -0.750  42.712  1.00 10.67           C  
ATOM    552  CE3 TRP A  44      58.205  -0.804  43.561  1.00 11.92           C  
ATOM    553  CZ2 TRP A  44      56.219   0.338  41.872  1.00 10.30           C  
ATOM    554  CZ3 TRP A  44      58.491   0.281  42.722  1.00  9.63           C  
ATOM    555  CH2 TRP A  44      57.497   0.838  41.890  1.00  8.57           C  
ATOM    556  H   TRP A  44      54.282  -2.465  46.705  1.00  0.00           H  
ATOM    557  HA  TRP A  44      56.814  -3.738  47.427  1.00  0.00           H  
ATOM    558 1HB  TRP A  44      57.961  -3.171  45.306  1.00  0.00           H  
ATOM    559 2HB  TRP A  44      56.682  -4.348  45.046  1.00  0.00           H  
ATOM    560  HD1 TRP A  44      54.209  -3.136  44.163  1.00  0.00           H  
ATOM    561  HE1 TRP A  44      53.892  -1.250  42.420  1.00  0.00           H  
ATOM    562  HE3 TRP A  44      58.976  -1.228  44.204  1.00  0.00           H  
ATOM    563  HZ2 TRP A  44      55.464   0.783  41.223  1.00  0.00           H  
ATOM    564  HZ3 TRP A  44      59.504   0.685  42.727  1.00  0.00           H  
ATOM    565  HH2 TRP A  44      57.751   1.682  41.248  1.00  0.00           H  
ATOM    566  N   HIS A  45      57.993  -1.327  47.170  1.00  9.95           N  
ATOM    567  CA  HIS A  45      58.439   0.027  47.453  1.00 11.59           C  
ATOM    568  C   HIS A  45      59.796   0.296  46.836  1.00 11.23           C  
ATOM    569  O   HIS A  45      60.626  -0.601  46.711  1.00  9.79           O  
ATOM    570  CB  HIS A  45      58.449   0.340  48.961  1.00 11.49           C  
ATOM    571  CG  HIS A  45      59.365  -0.520  49.778  1.00 13.78           C  
ATOM    572  ND1 HIS A  45      58.966  -1.720  50.329  1.00 15.30           N  
ATOM    573  CD2 HIS A  45      60.633  -0.315  50.206  1.00 13.48           C  
ATOM    574  CE1 HIS A  45      59.946  -2.212  51.065  1.00 13.19           C  
ATOM    575  NE2 HIS A  45      60.969  -1.379  51.007  1.00 14.01           N  
ATOM    576  H   HIS A  45      58.682  -2.051  47.022  1.00  0.00           H  
ATOM    577  HA  HIS A  45      57.762   0.739  46.982  1.00  0.00           H  
ATOM    578 1HB  HIS A  45      58.746   1.378  49.115  1.00  0.00           H  
ATOM    579 2HB  HIS A  45      57.443   0.225  49.363  1.00  0.00           H  
ATOM    580  HD2 HIS A  45      61.267   0.538  49.964  1.00  0.00           H  
ATOM    581  HE1 HIS A  45      59.916  -3.147  51.625  1.00  0.00           H  
ATOM    582  HE2 HIS A  45      61.857  -1.500  51.474  1.00  0.00           H  
ATOM    583  N   ALA A  46      59.993   1.543  46.420  1.00 11.56           N  
ATOM    584  CA  ALA A  46      61.234   1.972  45.800  1.00 11.05           C  
ATOM    585  C   ALA A  46      61.901   3.006  46.686  1.00 11.42           C  
ATOM    586  O   ALA A  46      61.245   3.911  47.200  1.00 10.98           O  
ATOM    587  CB  ALA A  46      60.948   2.572  44.440  1.00 13.08           C  
ATOM    588  H   ALA A  46      59.247   2.213  46.543  1.00  0.00           H  
ATOM    589  HA  ALA A  46      61.872   1.096  45.678  1.00  0.00           H  
ATOM    590 1HB  ALA A  46      61.883   2.892  43.980  1.00  0.00           H  
ATOM    591 2HB  ALA A  46      60.468   1.826  43.807  1.00  0.00           H  
ATOM    592 3HB  ALA A  46      60.287   3.430  44.553  1.00  0.00           H  
ATOM    593  N   ASP A  47      63.207   2.861  46.865  1.00 11.22           N  
ATOM    594  CA  ASP A  47      63.971   3.792  47.677  1.00 10.20           C  
ATOM    595  C   ASP A  47      65.084   4.347  46.814  1.00  9.20           C  
ATOM    596  O   ASP A  47      65.676   3.625  46.013  1.00 10.51           O  
ATOM    597  CB  ASP A  47      64.555   3.081  48.894  1.00 12.68           C  
ATOM    598  CG  ASP A  47      63.488   2.442  49.746  1.00 16.93           C  
ATOM    599  OD1 ASP A  47      62.959   1.380  49.348  1.00 19.97           O  
ATOM    600  OD2 ASP A  47      63.167   3.015  50.807  1.00 17.38           O  
ATOM    601  H   ASP A  47      63.683   2.085  46.427  1.00  0.00           H  
ATOM    602  HA  ASP A  47      63.302   4.581  48.021  1.00  0.00           H  
ATOM    603 1HB  ASP A  47      65.255   2.313  48.565  1.00  0.00           H  
ATOM    604 2HB  ASP A  47      65.113   3.795  49.500  1.00  0.00           H  
ATOM    605  N   TRP A  48      65.372   5.631  46.970  1.00  8.06           N  
ATOM    606  CA  TRP A  48      66.415   6.239  46.166  1.00  6.04           C  
ATOM    607  C   TRP A  48      66.963   7.533  46.740  1.00  4.43           C  
ATOM    608  O   TRP A  48      66.399   8.122  47.664  1.00  4.54           O  
ATOM    609  CB  TRP A  48      65.892   6.506  44.749  1.00  4.72           C  
ATOM    610  CG  TRP A  48      64.614   7.296  44.718  1.00  5.76           C  
ATOM    611  CD1 TRP A  48      63.342   6.801  44.692  1.00  6.25           C  
ATOM    612  CD2 TRP A  48      64.487   8.728  44.746  1.00  5.77           C  
ATOM    613  NE1 TRP A  48      62.429   7.833  44.704  1.00  5.14           N  
ATOM    614  CE2 TRP A  48      63.105   9.025  44.737  1.00  6.48           C  
ATOM    615  CE3 TRP A  48      65.408   9.787  44.777  1.00  4.74           C  
ATOM    616  CZ2 TRP A  48      62.617  10.337  44.759  1.00  5.32           C  
ATOM    617  CZ3 TRP A  48      64.923  11.100  44.796  1.00  3.56           C  
ATOM    618  CH2 TRP A  48      63.535  11.358  44.788  1.00  5.93           C  
ATOM    619  H   TRP A  48      64.876   6.198  47.643  1.00  0.00           H  
ATOM    620  HA  TRP A  48      67.255   5.547  46.108  1.00  0.00           H  
ATOM    621 1HB  TRP A  48      66.645   7.051  44.180  1.00  0.00           H  
ATOM    622 2HB  TRP A  48      65.720   5.558  44.240  1.00  0.00           H  
ATOM    623  HD1 TRP A  48      63.086   5.743  44.665  1.00  0.00           H  
ATOM    624  HE1 TRP A  48      61.424   7.730  44.690  1.00  0.00           H  
ATOM    625  HE3 TRP A  48      66.479   9.590  44.788  1.00  0.00           H  
ATOM    626  HZ2 TRP A  48      61.549  10.558  44.755  1.00  0.00           H  
ATOM    627  HZ3 TRP A  48      65.642  11.919  44.817  1.00  0.00           H  
ATOM    628  HH2 TRP A  48      63.187  12.391  44.804  1.00  0.00           H  
ATOM    629  N   GLN A  49      68.074   7.962  46.161  1.00  4.15           N  
ATOM    630  CA  GLN A  49      68.743   9.194  46.535  1.00  6.32           C  
ATOM    631  C   GLN A  49      69.536   9.580  45.290  1.00  6.82           C  
ATOM    632  O   GLN A  49      70.338   8.791  44.797  1.00  7.81           O  
ATOM    633  CB  GLN A  49      69.673   8.944  47.724  1.00  8.99           C  
ATOM    634  CG  GLN A  49      70.205  10.201  48.375  1.00 13.93           C  
ATOM    635  CD  GLN A  49      70.899   9.906  49.696  1.00 16.37           C  
ATOM    636  OE1 GLN A  49      70.272   9.452  50.655  1.00 18.84           O  
ATOM    637  NE2 GLN A  49      72.194  10.156  49.748  1.00 17.30           N  
ATOM    638  H   GLN A  49      68.465   7.394  45.423  1.00  0.00           H  
ATOM    639  HA  GLN A  49      67.987   9.923  46.826  1.00  0.00           H  
ATOM    640 1HB  GLN A  49      69.144   8.371  48.485  1.00  0.00           H  
ATOM    641 2HB  GLN A  49      70.526   8.348  47.400  1.00  0.00           H  
ATOM    642 1HG  GLN A  49      70.924  10.670  47.703  1.00  0.00           H  
ATOM    643 2HG  GLN A  49      69.373  10.880  48.564  1.00  0.00           H  
ATOM    644 1HE2 GLN A  49      72.704   9.982  50.591  1.00  0.00           H  
ATOM    645 2HE2 GLN A  49      72.666  10.520  48.945  1.00  0.00           H  
ATOM    646  N   TRP A  50      69.282  10.774  44.762  1.00  5.58           N  
ATOM    647  CA  TRP A  50      69.966  11.235  43.560  1.00  6.89           C  
ATOM    648  C   TRP A  50      70.353  12.707  43.627  1.00  6.79           C  
ATOM    649  O   TRP A  50      69.659  13.518  44.235  1.00  4.42           O  
ATOM    650  CB  TRP A  50      69.082  11.024  42.319  1.00  5.73           C  
ATOM    651  CG  TRP A  50      68.772   9.582  41.999  1.00  8.15           C  
ATOM    652  CD1 TRP A  50      67.581   8.937  42.180  1.00  6.74           C  
ATOM    653  CD2 TRP A  50      69.679   8.607  41.460  1.00  7.17           C  
ATOM    654  NE1 TRP A  50      67.691   7.619  41.789  1.00  6.14           N  
ATOM    655  CE2 TRP A  50      68.968   7.393  41.343  1.00  7.53           C  
ATOM    656  CE3 TRP A  50      71.025   8.644  41.067  1.00  8.43           C  
ATOM    657  CZ2 TRP A  50      69.559   6.221  40.847  1.00  8.36           C  
ATOM    658  CZ3 TRP A  50      71.615   7.476  40.575  1.00  8.92           C  
ATOM    659  CH2 TRP A  50      70.880   6.283  40.470  1.00  8.02           C  
ATOM    660  H   TRP A  50      68.601  11.376  45.202  1.00  0.00           H  
ATOM    661  HA  TRP A  50      70.880  10.654  43.438  1.00  0.00           H  
ATOM    662 1HB  TRP A  50      68.133  11.543  42.456  1.00  0.00           H  
ATOM    663 2HB  TRP A  50      69.570  11.458  41.447  1.00  0.00           H  
ATOM    664  HD1 TRP A  50      66.677   9.397  42.576  1.00  0.00           H  
ATOM    665  HE1 TRP A  50      66.953   6.931  41.825  1.00  0.00           H  
ATOM    666  HE3 TRP A  50      71.598   9.568  41.142  1.00  0.00           H  
ATOM    667  HZ2 TRP A  50      69.005   5.287  40.755  1.00  0.00           H  
ATOM    668  HZ3 TRP A  50      72.662   7.513  40.274  1.00  0.00           H  
ATOM    669  HH2 TRP A  50      71.369   5.389  40.082  1.00  0.00           H  
ATOM    670  N   SER A  51      71.472  13.036  42.989  1.00  7.11           N  
ATOM    671  CA  SER A  51      71.961  14.409  42.918  1.00  9.11           C  
ATOM    672  C   SER A  51      72.501  14.611  41.501  1.00 10.08           C  
ATOM    673  O   SER A  51      72.905  13.645  40.848  1.00 12.17           O  
ATOM    674  CB  SER A  51      73.065  14.645  43.964  1.00 11.45           C  
ATOM    675  OG  SER A  51      74.181  13.803  43.746  1.00 13.50           O  
ATOM    676  H   SER A  51      71.999  12.302  42.538  1.00  0.00           H  
ATOM    677  HA  SER A  51      71.130  15.084  43.131  1.00  0.00           H  
ATOM    678 1HB  SER A  51      73.386  15.686  43.925  1.00  0.00           H  
ATOM    679 2HB  SER A  51      72.666  14.463  44.961  1.00  0.00           H  
ATOM    680  HG  SER A  51      73.967  13.275  42.973  1.00  0.00           H  
ATOM    681  N   GLY A  52      72.493  15.850  41.020  1.00 10.29           N  
ATOM    682  CA  GLY A  52      72.978  16.121  39.673  1.00 10.77           C  
ATOM    683  C   GLY A  52      71.913  15.850  38.619  1.00  9.73           C  
ATOM    684  O   GLY A  52      70.875  15.263  38.923  1.00 10.07           O  
ATOM    685  H   GLY A  52      72.151  16.616  41.583  1.00  0.00           H  
ATOM    686 1HA  GLY A  52      73.297  17.161  39.604  1.00  0.00           H  
ATOM    687 2HA  GLY A  52      73.851  15.503  39.470  1.00  0.00           H  
ATOM    688  N   GLY A  53      72.165  16.268  37.380  1.00  8.47           N  
ATOM    689  CA  GLY A  53      71.195  16.050  36.318  1.00  7.25           C  
ATOM    690  C   GLY A  53      69.845  16.583  36.748  1.00  9.06           C  
ATOM    691  O   GLY A  53      68.850  15.862  36.753  1.00  7.32           O  
ATOM    692  H   GLY A  53      73.032  16.740  37.165  1.00  0.00           H  
ATOM    693 1HA  GLY A  53      71.532  16.549  35.409  1.00  0.00           H  
ATOM    694 2HA  GLY A  53      71.133  14.985  36.095  1.00  0.00           H  
ATOM    695  N   GLN A  54      69.824  17.865  37.105  1.00  9.29           N  
ATOM    696  CA  GLN A  54      68.624  18.543  37.579  1.00 10.18           C  
ATOM    697  C   GLN A  54      67.328  18.147  36.872  1.00 11.84           C  
ATOM    698  O   GLN A  54      66.327  17.851  37.530  1.00 12.20           O  
ATOM    699  CB  GLN A  54      68.814  20.062  37.475  1.00 10.39           C  
ATOM    700  CG  GLN A  54      67.715  20.888  38.128  1.00 12.78           C  
ATOM    701  CD  GLN A  54      67.648  20.705  39.637  1.00 13.02           C  
ATOM    702  OE1 GLN A  54      68.544  20.118  40.248  1.00 13.75           O  
ATOM    703  NE2 GLN A  54      66.584  21.220  40.247  1.00 13.12           N  
ATOM    704  H   GLN A  54      70.689  18.383  37.040  1.00  0.00           H  
ATOM    705  HA  GLN A  54      68.465  18.275  38.623  1.00  0.00           H  
ATOM    706 1HB  GLN A  54      69.759  20.343  37.939  1.00  0.00           H  
ATOM    707 2HB  GLN A  54      68.866  20.351  36.425  1.00  0.00           H  
ATOM    708 1HG  GLN A  54      67.899  21.943  37.925  1.00  0.00           H  
ATOM    709 2HG  GLN A  54      66.753  20.589  37.710  1.00  0.00           H  
ATOM    710 1HE2 GLN A  54      66.484  21.132  41.239  1.00  0.00           H  
ATOM    711 2HE2 GLN A  54      65.884  21.696  39.715  1.00  0.00           H  
ATOM    712  N   ASN A  55      67.336  18.147  35.542  1.00 11.18           N  
ATOM    713  CA  ASN A  55      66.125  17.798  34.811  1.00 12.50           C  
ATOM    714  C   ASN A  55      66.217  16.505  34.010  1.00 13.52           C  
ATOM    715  O   ASN A  55      65.540  16.330  33.001  1.00 11.80           O  
ATOM    716  CB  ASN A  55      65.710  18.973  33.922  1.00 13.76           C  
ATOM    717  CG  ASN A  55      65.303  20.190  34.741  1.00 15.59           C  
ATOM    718  OD1 ASN A  55      64.354  20.131  35.525  1.00 17.80           O  
ATOM    719  ND2 ASN A  55      66.027  21.290  34.576  1.00 16.74           N  
ATOM    720  H   ASN A  55      68.171  18.386  35.026  1.00  0.00           H  
ATOM    721  HA  ASN A  55      65.331  17.597  35.532  1.00  0.00           H  
ATOM    722 1HB  ASN A  55      66.538  19.244  33.266  1.00  0.00           H  
ATOM    723 2HB  ASN A  55      64.875  18.673  33.288  1.00  0.00           H  
ATOM    724 1HD2 ASN A  55      65.802  22.118  35.090  1.00  0.00           H  
ATOM    725 2HD2 ASN A  55      66.797  21.291  33.938  1.00  0.00           H  
ATOM    726  N   ASN A  56      67.052  15.590  34.490  1.00 13.39           N  
ATOM    727  CA  ASN A  56      67.226  14.292  33.849  1.00 14.02           C  
ATOM    728  C   ASN A  56      66.657  13.203  34.752  1.00 12.30           C  
ATOM    729  O   ASN A  56      67.088  13.060  35.900  1.00 11.19           O  
ATOM    730  CB  ASN A  56      68.713  14.012  33.603  1.00 14.63           C  
ATOM    731  CG  ASN A  56      69.240  14.694  32.357  1.00 17.79           C  
ATOM    732  OD1 ASN A  56      70.426  15.009  32.266  1.00 19.91           O  
ATOM    733  ND2 ASN A  56      68.365  14.907  31.379  1.00 15.69           N  
ATOM    734  H   ASN A  56      67.581  15.802  35.324  1.00  0.00           H  
ATOM    735  HA  ASN A  56      66.710  14.309  32.888  1.00  0.00           H  
ATOM    736 1HB  ASN A  56      69.294  14.352  34.461  1.00  0.00           H  
ATOM    737 2HB  ASN A  56      68.870  12.938  33.507  1.00  0.00           H  
ATOM    738 1HD2 ASN A  56      68.659  15.354  30.533  1.00  0.00           H  
ATOM    739 2HD2 ASN A  56      67.414  14.621  31.488  1.00  0.00           H  
ATOM    740  N   VAL A  57      65.683  12.453  34.242  1.00 10.01           N  
ATOM    741  CA  VAL A  57      65.087  11.355  35.003  1.00  9.13           C  
ATOM    742  C   VAL A  57      66.191  10.327  35.224  1.00  8.47           C  
ATOM    743  O   VAL A  57      66.957  10.015  34.311  1.00  8.36           O  
ATOM    744  CB  VAL A  57      63.914  10.698  34.225  1.00 10.62           C  
ATOM    745  CG1 VAL A  57      63.478   9.408  34.904  1.00  8.27           C  
ATOM    746  CG2 VAL A  57      62.743  11.659  34.149  1.00 11.69           C  
ATOM    747  H   VAL A  57      65.347  12.645  33.309  1.00  0.00           H  
ATOM    748  HA  VAL A  57      64.694  11.756  35.938  1.00  0.00           H  
ATOM    749  HB  VAL A  57      64.250  10.453  33.217  1.00  0.00           H  
ATOM    750 1HG1 VAL A  57      62.655   8.962  34.344  1.00  0.00           H  
ATOM    751 2HG1 VAL A  57      64.316   8.711  34.934  1.00  0.00           H  
ATOM    752 3HG1 VAL A  57      63.149   9.625  35.920  1.00  0.00           H  
ATOM    753 1HG2 VAL A  57      61.924  11.192  33.602  1.00  0.00           H  
ATOM    754 2HG2 VAL A  57      62.411  11.908  35.157  1.00  0.00           H  
ATOM    755 3HG2 VAL A  57      63.052  12.569  33.634  1.00  0.00           H  
ATOM    756  N   LYS A  58      66.281   9.801  36.436  1.00  8.10           N  
ATOM    757  CA  LYS A  58      67.325   8.839  36.749  1.00  6.52           C  
ATOM    758  C   LYS A  58      66.873   7.399  36.574  1.00  6.35           C  
ATOM    759  O   LYS A  58      67.701   6.497  36.426  1.00  7.21           O  
ATOM    760  CB  LYS A  58      67.801   9.037  38.192  1.00  5.93           C  
ATOM    761  CG  LYS A  58      68.298  10.448  38.513  1.00  8.11           C  
ATOM    762  CD  LYS A  58      69.467  10.852  37.621  1.00  8.09           C  
ATOM    763  CE  LYS A  58      70.070  12.183  38.054  1.00  7.88           C  
ATOM    764  NZ  LYS A  58      69.084  13.301  37.978  1.00  7.62           N  
ATOM    765  H   LYS A  58      65.623  10.065  37.156  1.00  0.00           H  
ATOM    766  HA  LYS A  58      68.164   9.007  36.073  1.00  0.00           H  
ATOM    767 1HB  LYS A  58      66.986   8.808  38.879  1.00  0.00           H  
ATOM    768 2HB  LYS A  58      68.614   8.342  38.406  1.00  0.00           H  
ATOM    769 1HG  LYS A  58      67.485  11.161  38.371  1.00  0.00           H  
ATOM    770 2HG  LYS A  58      68.619  10.493  39.553  1.00  0.00           H  
ATOM    771 1HD  LYS A  58      70.240  10.084  37.664  1.00  0.00           H  
ATOM    772 2HD  LYS A  58      69.124  10.941  36.590  1.00  0.00           H  
ATOM    773 1HE  LYS A  58      70.428  12.103  39.079  1.00  0.00           H  
ATOM    774 2HE  LYS A  58      70.919  12.423  37.414  1.00  0.00           H  
ATOM    775 1HZ  LYS A  58      69.525  14.161  38.272  1.00  0.00           H  
ATOM    776 2HZ  LYS A  58      68.758  13.399  37.027  1.00  0.00           H  
ATOM    777 3HZ  LYS A  58      68.300  13.101  38.583  1.00  0.00           H  
ATOM    778  N   SER A  59      65.562   7.186  36.577  1.00  6.35           N  
ATOM    779  CA  SER A  59      65.029   5.834  36.472  1.00  7.57           C  
ATOM    780  C   SER A  59      63.518   5.825  36.471  1.00  6.74           C  
ATOM    781  O   SER A  59      62.880   6.864  36.579  1.00  6.95           O  
ATOM    782  CB  SER A  59      65.467   5.039  37.690  1.00  7.91           C  
ATOM    783  OG  SER A  59      64.967   5.684  38.861  1.00  6.16           O  
ATOM    784  H   SER A  59      64.921   7.963  36.652  1.00  0.00           H  
ATOM    785  HA  SER A  59      65.434   5.371  35.571  1.00  0.00           H  
ATOM    786 1HB  SER A  59      65.086   4.021  37.616  1.00  0.00           H  
ATOM    787 2HB  SER A  59      66.554   4.981  37.714  1.00  0.00           H  
ATOM    788  HG  SER A  59      64.484   6.455  38.553  1.00  0.00           H  
ATOM    789  N   TYR A  60      62.965   4.622  36.352  1.00  8.08           N  
ATOM    790  CA  TYR A  60      61.527   4.408  36.426  1.00  7.58           C  
ATOM    791  C   TYR A  60      61.297   3.068  37.119  1.00  7.46           C  
ATOM    792  O   TYR A  60      60.962   2.071  36.477  1.00 10.65           O  
ATOM    793  CB  TYR A  60      60.861   4.402  35.042  1.00  7.77           C  
ATOM    794  CG  TYR A  60      59.354   4.223  35.115  1.00  7.94           C  
ATOM    795  CD1 TYR A  60      58.564   5.059  35.908  1.00  6.22           C  
ATOM    796  CD2 TYR A  60      58.720   3.203  34.407  1.00  5.85           C  
ATOM    797  CE1 TYR A  60      57.180   4.877  35.995  1.00  7.30           C  
ATOM    798  CE2 TYR A  60      57.350   3.017  34.482  1.00  5.81           C  
ATOM    799  CZ  TYR A  60      56.582   3.850  35.275  1.00  6.24           C  
ATOM    800  OH  TYR A  60      55.223   3.640  35.351  1.00  5.28           O  
ATOM    801  H   TYR A  60      63.573   3.829  36.204  1.00  0.00           H  
ATOM    802  HA  TYR A  60      61.085   5.222  37.002  1.00  0.00           H  
ATOM    803 1HB  TYR A  60      61.078   5.340  34.529  1.00  0.00           H  
ATOM    804 2HB  TYR A  60      61.280   3.596  34.440  1.00  0.00           H  
ATOM    805  HD1 TYR A  60      59.025   5.870  36.472  1.00  0.00           H  
ATOM    806  HD2 TYR A  60      59.305   2.531  33.779  1.00  0.00           H  
ATOM    807  HE1 TYR A  60      56.581   5.540  36.619  1.00  0.00           H  
ATOM    808  HE2 TYR A  60      56.877   2.214  33.917  1.00  0.00           H  
ATOM    809  HH  TYR A  60      54.985   2.889  34.802  1.00  0.00           H  
ATOM    810  N   GLN A  61      61.535   3.037  38.428  1.00  8.36           N  
ATOM    811  CA  GLN A  61      61.306   1.829  39.209  1.00  7.29           C  
ATOM    812  C   GLN A  61      59.801   1.653  39.084  1.00  7.60           C  
ATOM    813  O   GLN A  61      59.039   2.596  39.323  1.00  9.10           O  
ATOM    814  CB  GLN A  61      61.724   2.058  40.662  1.00  8.04           C  
ATOM    815  CG  GLN A  61      63.235   2.180  40.828  1.00  7.45           C  
ATOM    816  CD  GLN A  61      63.631   2.903  42.090  1.00  8.89           C  
ATOM    817  OE1 GLN A  61      63.276   4.068  42.284  1.00  7.80           O  
ATOM    818  NE2 GLN A  61      64.377   2.221  42.959  1.00  6.20           N  
ATOM    819  H   GLN A  61      61.881   3.865  38.892  1.00  0.00           H  
ATOM    820  HA  GLN A  61      61.913   1.026  38.790  1.00  0.00           H  
ATOM    821 1HB  GLN A  61      61.256   2.968  41.036  1.00  0.00           H  
ATOM    822 2HB  GLN A  61      61.370   1.231  41.277  1.00  0.00           H  
ATOM    823 1HG  GLN A  61      63.668   1.180  40.862  1.00  0.00           H  
ATOM    824 2HG  GLN A  61      63.640   2.734  39.981  1.00  0.00           H  
ATOM    825 1HE2 GLN A  61      64.669   2.651  43.814  1.00  0.00           H  
ATOM    826 2HE2 GLN A  61      64.645   1.279  42.757  1.00  0.00           H  
ATOM    827  N   ASN A  62      59.363   0.461  38.699  1.00  6.89           N  
ATOM    828  CA  ASN A  62      57.939   0.251  38.482  1.00  6.69           C  
ATOM    829  C   ASN A  62      57.477  -1.184  38.615  1.00  6.67           C  
ATOM    830  O   ASN A  62      58.280  -2.115  38.646  1.00  8.94           O  
ATOM    831  CB  ASN A  62      57.577   0.703  37.067  1.00  7.30           C  
ATOM    832  CG  ASN A  62      58.151  -0.226  35.999  1.00  9.27           C  
ATOM    833  OD1 ASN A  62      59.337  -0.151  35.650  1.00 10.72           O  
ATOM    834  ND2 ASN A  62      57.315  -1.124  35.490  1.00  8.13           N  
ATOM    835  H   ASN A  62      60.002  -0.308  38.553  1.00  0.00           H  
ATOM    836  HA  ASN A  62      57.386   0.852  39.205  1.00  0.00           H  
ATOM    837 1HB  ASN A  62      56.492   0.737  36.962  1.00  0.00           H  
ATOM    838 2HB  ASN A  62      57.954   1.712  36.900  1.00  0.00           H  
ATOM    839 1HD2 ASN A  62      57.632  -1.761  34.787  1.00  0.00           H  
ATOM    840 2HD2 ASN A  62      56.369  -1.164  35.810  1.00  0.00           H  
ATOM    841  N   SER A  63      56.160  -1.337  38.687  1.00  7.72           N  
ATOM    842  CA  SER A  63      55.524  -2.645  38.732  1.00  7.43           C  
ATOM    843  C   SER A  63      54.673  -2.628  37.465  1.00  6.85           C  
ATOM    844  O   SER A  63      54.107  -1.590  37.105  1.00  7.22           O  
ATOM    845  CB  SER A  63      54.634  -2.802  39.977  1.00  6.41           C  
ATOM    846  OG  SER A  63      53.600  -1.833  40.019  1.00  9.87           O  
ATOM    847  H   SER A  63      55.583  -0.508  38.711  1.00  0.00           H  
ATOM    848  HA  SER A  63      56.303  -3.407  38.775  1.00  0.00           H  
ATOM    849 1HB  SER A  63      54.190  -3.797  39.984  1.00  0.00           H  
ATOM    850 2HB  SER A  63      55.245  -2.710  40.874  1.00  0.00           H  
ATOM    851  HG  SER A  63      53.710  -1.294  39.232  1.00  0.00           H  
ATOM    852  N   GLN A  64      54.614  -3.758  36.771  1.00  6.71           N  
ATOM    853  CA  GLN A  64      53.830  -3.851  35.550  1.00  8.88           C  
ATOM    854  C   GLN A  64      53.241  -5.252  35.442  1.00  9.41           C  
ATOM    855  O   GLN A  64      53.679  -6.174  36.131  1.00  8.33           O  
ATOM    856  CB  GLN A  64      54.700  -3.546  34.321  1.00  8.69           C  
ATOM    857  CG  GLN A  64      55.778  -4.582  34.002  1.00 10.73           C  
ATOM    858  CD  GLN A  64      56.603  -4.195  32.779  1.00 12.78           C  
ATOM    859  OE1 GLN A  64      56.064  -4.021  31.684  1.00 13.74           O  
ATOM    860  NE2 GLN A  64      57.910  -4.053  32.963  1.00 11.77           N  
ATOM    861  H   GLN A  64      55.121  -4.570  37.093  1.00  0.00           H  
ATOM    862  HA  GLN A  64      53.027  -3.115  35.597  1.00  0.00           H  
ATOM    863 1HB  GLN A  64      54.066  -3.458  33.439  1.00  0.00           H  
ATOM    864 2HB  GLN A  64      55.203  -2.589  34.460  1.00  0.00           H  
ATOM    865 1HG  GLN A  64      56.449  -4.668  34.857  1.00  0.00           H  
ATOM    866 2HG  GLN A  64      55.299  -5.541  33.805  1.00  0.00           H  
ATOM    867 1HE2 GLN A  64      58.499  -3.800  32.195  1.00  0.00           H  
ATOM    868 2HE2 GLN A  64      58.307  -4.199  33.869  1.00  0.00           H  
ATOM    869  N   ILE A  65      52.237  -5.400  34.587  1.00  9.23           N  
ATOM    870  CA  ILE A  65      51.597  -6.691  34.393  1.00 10.61           C  
ATOM    871  C   ILE A  65      52.043  -7.296  33.074  1.00 12.43           C  
ATOM    872  O   ILE A  65      52.389  -6.584  32.129  1.00 11.01           O  
ATOM    873  CB  ILE A  65      50.057  -6.571  34.367  1.00 10.10           C  
ATOM    874  CG1 ILE A  65      49.624  -5.623  33.247  1.00 11.80           C  
ATOM    875  CG2 ILE A  65      49.549  -6.087  35.709  1.00 12.15           C  
ATOM    876  CD1 ILE A  65      48.125  -5.611  33.010  1.00  9.85           C  
ATOM    877  H   ILE A  65      51.908  -4.604  34.059  1.00  0.00           H  
ATOM    878  HA  ILE A  65      51.870  -7.340  35.224  1.00  0.00           H  
ATOM    879  HB  ILE A  65      49.620  -7.545  34.150  1.00  0.00           H  
ATOM    880 1HG1 ILE A  65      49.943  -4.609  33.485  1.00  0.00           H  
ATOM    881 2HG1 ILE A  65      50.116  -5.910  32.317  1.00  0.00           H  
ATOM    882 1HG2 ILE A  65      48.463  -6.006  35.679  1.00  0.00           H  
ATOM    883 2HG2 ILE A  65      49.838  -6.795  36.484  1.00  0.00           H  
ATOM    884 3HG2 ILE A  65      49.980  -5.111  35.931  1.00  0.00           H  
ATOM    885 1HD1 ILE A  65      47.890  -4.918  32.202  1.00  0.00           H  
ATOM    886 2HD1 ILE A  65      47.792  -6.613  32.737  1.00  0.00           H  
ATOM    887 3HD1 ILE A  65      47.616  -5.294  33.919  1.00  0.00           H  
ATOM    888  N   ALA A  66      52.041  -8.622  33.014  1.00 13.87           N  
ATOM    889  CA  ALA A  66      52.427  -9.309  31.798  1.00 13.74           C  
ATOM    890  C   ALA A  66      51.304  -9.145  30.776  1.00 13.80           C  
ATOM    891  O   ALA A  66      50.127  -9.074  31.135  1.00 12.85           O  
ATOM    892  CB  ALA A  66      52.670 -10.785  32.088  1.00 14.45           C  
ATOM    893  H   ALA A  66      51.769  -9.165  33.821  1.00  0.00           H  
ATOM    894  HA  ALA A  66      53.352  -8.860  31.435  1.00  0.00           H  
ATOM    895 1HB  ALA A  66      52.960 -11.294  31.168  1.00  0.00           H  
ATOM    896 2HB  ALA A  66      53.467 -10.885  32.824  1.00  0.00           H  
ATOM    897 3HB  ALA A  66      51.758 -11.234  32.478  1.00  0.00           H  
ATOM    898  N   ILE A  67      51.679  -9.066  29.504  1.00 15.02           N  
ATOM    899  CA  ILE A  67      50.712  -8.931  28.420  1.00 15.50           C  
ATOM    900  C   ILE A  67      51.101  -9.950  27.355  1.00 16.90           C  
ATOM    901  O   ILE A  67      51.754  -9.621  26.361  1.00 15.89           O  
ATOM    902  CB  ILE A  67      50.730  -7.514  27.815  1.00 15.41           C  
ATOM    903  CG1 ILE A  67      50.515  -6.477  28.917  1.00 13.68           C  
ATOM    904  CG2 ILE A  67      49.611  -7.372  26.790  1.00 16.03           C  
ATOM    905  CD1 ILE A  67      50.588  -5.042  28.425  1.00 13.24           C  
ATOM    906  H   ILE A  67      52.664  -9.101  29.283  1.00  0.00           H  
ATOM    907  HA  ILE A  67      49.716  -9.115  28.821  1.00  0.00           H  
ATOM    908  HB  ILE A  67      51.688  -7.339  27.327  1.00  0.00           H  
ATOM    909 1HG1 ILE A  67      49.540  -6.633  29.378  1.00  0.00           H  
ATOM    910 2HG1 ILE A  67      51.268  -6.610  29.694  1.00  0.00           H  
ATOM    911 1HG2 ILE A  67      49.630  -6.368  26.367  1.00  0.00           H  
ATOM    912 2HG2 ILE A  67      49.752  -8.103  25.995  1.00  0.00           H  
ATOM    913 3HG2 ILE A  67      48.650  -7.544  27.275  1.00  0.00           H  
ATOM    914 1HD1 ILE A  67      50.427  -4.362  29.262  1.00  0.00           H  
ATOM    915 2HD1 ILE A  67      51.571  -4.856  27.990  1.00  0.00           H  
ATOM    916 3HD1 ILE A  67      49.820  -4.877  27.671  1.00  0.00           H  
ATOM    917  N   PRO A  68      50.695 -11.211  27.558  1.00 17.23           N  
ATOM    918  CA  PRO A  68      50.955 -12.359  26.683  1.00 18.44           C  
ATOM    919  C   PRO A  68      50.679 -12.109  25.202  1.00 18.88           C  
ATOM    920  O   PRO A  68      51.478 -12.471  24.338  1.00 20.79           O  
ATOM    921  CB  PRO A  68      50.042 -13.442  27.261  1.00 17.49           C  
ATOM    922  CG  PRO A  68      49.961 -13.082  28.710  1.00 19.37           C  
ATOM    923  CD  PRO A  68      49.765 -11.588  28.637  1.00 18.30           C  
ATOM    924  HA  PRO A  68      52.013 -12.647  26.769  1.00  0.00           H  
ATOM    925 1HB  PRO A  68      49.067 -13.423  26.752  1.00  0.00           H  
ATOM    926 2HB  PRO A  68      50.478 -14.436  27.083  1.00  0.00           H  
ATOM    927 1HG  PRO A  68      49.130 -13.621  29.189  1.00  0.00           H  
ATOM    928 2HG  PRO A  68      50.881 -13.389  29.230  1.00  0.00           H  
ATOM    929 1HD  PRO A  68      48.718 -11.367  28.380  1.00  0.00           H  
ATOM    930 2HD  PRO A  68      50.031 -11.135  29.603  1.00  0.00           H  
ATOM    931  N   GLN A  69      49.544 -11.486  24.917  1.00 18.63           N  
ATOM    932  CA  GLN A  69      49.151 -11.208  23.543  1.00 19.86           C  
ATOM    933  C   GLN A  69      48.689  -9.760  23.398  1.00 18.65           C  
ATOM    934  O   GLN A  69      47.694  -9.349  23.999  1.00 17.62           O  
ATOM    935  CB  GLN A  69      48.025 -12.158  23.129  1.00 21.92           C  
ATOM    936  CG  GLN A  69      46.782 -12.037  23.999  1.00 27.49           C  
ATOM    937  CD  GLN A  69      47.048 -12.360  25.467  1.00 30.56           C  
ATOM    938  OE1 GLN A  69      47.176 -13.528  25.844  1.00 33.51           O  
ATOM    939  NE2 GLN A  69      47.144 -11.322  26.299  1.00 26.05           N  
ATOM    940  H   GLN A  69      48.937 -11.197  25.670  1.00  0.00           H  
ATOM    941  HA  GLN A  69      50.013 -11.374  22.897  1.00  0.00           H  
ATOM    942 1HB  GLN A  69      47.742 -11.959  22.095  1.00  0.00           H  
ATOM    943 2HB  GLN A  69      48.381 -13.187  23.178  1.00  0.00           H  
ATOM    944 1HG  GLN A  69      46.409 -11.014  23.941  1.00  0.00           H  
ATOM    945 2HG  GLN A  69      46.026 -12.732  23.633  1.00  0.00           H  
ATOM    946 1HE2 GLN A  69      47.318 -11.475  27.273  1.00  0.00           H  
ATOM    947 2HE2 GLN A  69      47.043 -10.390  25.950  1.00  0.00           H  
ATOM    948  N   LYS A  70      49.416  -8.993  22.594  1.00 17.86           N  
ATOM    949  CA  LYS A  70      49.082  -7.593  22.377  1.00 17.71           C  
ATOM    950  C   LYS A  70      47.776  -7.417  21.611  1.00 16.94           C  
ATOM    951  O   LYS A  70      47.546  -8.064  20.587  1.00 16.57           O  
ATOM    952  CB  LYS A  70      50.223  -6.889  21.637  1.00 19.26           C  
ATOM    953  CG  LYS A  70      51.339  -6.380  22.548  1.00 18.92           C  
ATOM    954  CD  LYS A  70      51.977  -7.505  23.342  1.00 21.47           C  
ATOM    955  CE  LYS A  70      53.066  -6.985  24.269  1.00 20.58           C  
ATOM    956  NZ  LYS A  70      53.741  -8.103  24.985  1.00 22.11           N  
ATOM    957  H   LYS A  70      50.218  -9.386  22.122  1.00  0.00           H  
ATOM    958  HA  LYS A  70      48.944  -7.116  23.348  1.00  0.00           H  
ATOM    959 1HB  LYS A  70      50.665  -7.574  20.913  1.00  0.00           H  
ATOM    960 2HB  LYS A  70      49.827  -6.038  21.082  1.00  0.00           H  
ATOM    961 1HG  LYS A  70      52.109  -5.897  21.945  1.00  0.00           H  
ATOM    962 2HG  LYS A  70      50.934  -5.646  23.244  1.00  0.00           H  
ATOM    963 1HD  LYS A  70      51.214  -8.008  23.938  1.00  0.00           H  
ATOM    964 2HD  LYS A  70      52.414  -8.231  22.657  1.00  0.00           H  
ATOM    965 1HE  LYS A  70      53.804  -6.433  23.689  1.00  0.00           H  
ATOM    966 2HE  LYS A  70      52.628  -6.305  24.999  1.00  0.00           H  
ATOM    967 1HZ  LYS A  70      54.457  -7.731  25.592  1.00  0.00           H  
ATOM    968 2HZ  LYS A  70      53.062  -8.609  25.536  1.00  0.00           H  
ATOM    969 3HZ  LYS A  70      54.162  -8.728  24.313  1.00  0.00           H  
ATOM    970  N   ARG A  71      46.923  -6.537  22.124  1.00 13.86           N  
ATOM    971  CA  ARG A  71      45.636  -6.247  21.504  1.00 14.11           C  
ATOM    972  C   ARG A  71      45.546  -4.755  21.193  1.00 14.74           C  
ATOM    973  O   ARG A  71      46.259  -3.945  21.788  1.00 13.51           O  
ATOM    974  CB  ARG A  71      44.498  -6.632  22.451  1.00 13.69           C  
ATOM    975  CG  ARG A  71      44.421  -8.111  22.779  1.00 14.29           C  
ATOM    976  CD  ARG A  71      43.331  -8.379  23.807  1.00 15.50           C  
ATOM    977  NE  ARG A  71      42.049  -7.808  23.403  1.00 16.84           N  
ATOM    978  CZ  ARG A  71      40.979  -7.740  24.189  1.00 17.75           C  
ATOM    979  NH1 ARG A  71      41.032  -8.210  25.428  1.00 18.00           N  
ATOM    980  NH2 ARG A  71      39.855  -7.194  23.738  1.00 18.87           N  
ATOM    981  H   ARG A  71      47.180  -6.055  22.973  1.00  0.00           H  
ATOM    982  HA  ARG A  71      45.550  -6.838  20.592  1.00  0.00           H  
ATOM    983 1HB  ARG A  71      44.606  -6.089  23.389  1.00  0.00           H  
ATOM    984 2HB  ARG A  71      43.544  -6.339  22.012  1.00  0.00           H  
ATOM    985 1HG  ARG A  71      44.196  -8.674  21.873  1.00  0.00           H  
ATOM    986 2HG  ARG A  71      45.377  -8.444  23.185  1.00  0.00           H  
ATOM    987 1HD  ARG A  71      43.202  -9.454  23.929  1.00  0.00           H  
ATOM    988 2HD  ARG A  71      43.615  -7.938  24.762  1.00  0.00           H  
ATOM    989  HE  ARG A  71      41.973  -7.441  22.464  1.00  0.00           H  
ATOM    990 1HH1 ARG A  71      41.887  -8.621  25.776  1.00  0.00           H  
ATOM    991 2HH1 ARG A  71      40.218  -8.157  26.023  1.00  0.00           H  
ATOM    992 1HH2 ARG A  71      39.813  -6.830  22.796  1.00  0.00           H  
ATOM    993 2HH2 ARG A  71      39.044  -7.143  24.336  1.00  0.00           H  
ATOM    994  N   THR A  72      44.667  -4.388  20.266  1.00 13.31           N  
ATOM    995  CA  THR A  72      44.505  -2.984  19.925  1.00 13.62           C  
ATOM    996  C   THR A  72      43.734  -2.282  21.038  1.00 14.47           C  
ATOM    997  O   THR A  72      42.938  -2.901  21.752  1.00 14.21           O  
ATOM    998  CB  THR A  72      43.729  -2.803  18.614  1.00 13.60           C  
ATOM    999  OG1 THR A  72      42.381  -3.259  18.790  1.00 11.71           O  
ATOM   1000  CG2 THR A  72      44.400  -3.586  17.495  1.00 15.51           C  
ATOM   1001  H   THR A  72      44.104  -5.078  19.790  1.00  0.00           H  
ATOM   1002  HA  THR A  72      45.494  -2.543  19.795  1.00  0.00           H  
ATOM   1003  HB  THR A  72      43.703  -1.746  18.350  1.00  0.00           H  
ATOM   1004  HG1 THR A  72      42.266  -3.576  19.689  1.00  0.00           H  
ATOM   1005 1HG2 THR A  72      43.841  -3.450  16.570  1.00  0.00           H  
ATOM   1006 2HG2 THR A  72      45.420  -3.226  17.360  1.00  0.00           H  
ATOM   1007 3HG2 THR A  72      44.421  -4.644  17.753  1.00  0.00           H  
ATOM   1008  N   VAL A  73      43.978  -0.986  21.180  1.00 13.27           N  
ATOM   1009  CA  VAL A  73      43.318  -0.187  22.197  1.00 14.82           C  
ATOM   1010  C   VAL A  73      41.796  -0.250  22.085  1.00 15.96           C  
ATOM   1011  O   VAL A  73      41.103  -0.421  23.086  1.00 16.20           O  
ATOM   1012  CB  VAL A  73      43.771   1.285  22.103  1.00 14.97           C  
ATOM   1013  CG1 VAL A  73      42.934   2.154  23.024  1.00 14.94           C  
ATOM   1014  CG2 VAL A  73      45.249   1.389  22.456  1.00 13.63           C  
ATOM   1015  H   VAL A  73      44.643  -0.544  20.562  1.00  0.00           H  
ATOM   1016  HA  VAL A  73      43.596  -0.576  23.177  1.00  0.00           H  
ATOM   1017  HB  VAL A  73      43.611   1.640  21.085  1.00  0.00           H  
ATOM   1018 1HG1 VAL A  73      43.265   3.190  22.947  1.00  0.00           H  
ATOM   1019 2HG1 VAL A  73      41.885   2.086  22.735  1.00  0.00           H  
ATOM   1020 3HG1 VAL A  73      43.051   1.812  24.052  1.00  0.00           H  
ATOM   1021 1HG2 VAL A  73      45.567   2.429  22.388  1.00  0.00           H  
ATOM   1022 2HG2 VAL A  73      45.407   1.026  23.472  1.00  0.00           H  
ATOM   1023 3HG2 VAL A  73      45.833   0.786  21.761  1.00  0.00           H  
ATOM   1024  N   ASN A  74      41.276  -0.115  20.870  1.00 17.59           N  
ATOM   1025  CA  ASN A  74      39.831  -0.149  20.665  1.00 19.65           C  
ATOM   1026  C   ASN A  74      39.193  -1.505  20.965  1.00 19.56           C  
ATOM   1027  O   ASN A  74      38.050  -1.562  21.419  1.00 20.56           O  
ATOM   1028  CB  ASN A  74      39.492   0.284  19.234  1.00 20.08           C  
ATOM   1029  CG  ASN A  74      38.767   1.615  19.187  1.00 21.87           C  
ATOM   1030  OD1 ASN A  74      38.689   2.327  20.186  1.00 21.87           O  
ATOM   1031  ND2 ASN A  74      38.236   1.961  18.021  1.00 22.71           N  
ATOM   1032  H   ASN A  74      41.883   0.013  20.073  1.00  0.00           H  
ATOM   1033  HA  ASN A  74      39.366   0.548  21.364  1.00  0.00           H  
ATOM   1034 1HB  ASN A  74      40.410   0.361  18.650  1.00  0.00           H  
ATOM   1035 2HB  ASN A  74      38.867  -0.475  18.763  1.00  0.00           H  
ATOM   1036 1HD2 ASN A  74      37.746   2.829  17.932  1.00  0.00           H  
ATOM   1037 2HD2 ASN A  74      38.326   1.355  17.231  1.00  0.00           H  
ATOM   1038  N   SER A  75      39.926  -2.590  20.725  1.00 18.57           N  
ATOM   1039  CA  SER A  75      39.402  -3.933  20.970  1.00 18.13           C  
ATOM   1040  C   SER A  75      39.271  -4.236  22.457  1.00 18.99           C  
ATOM   1041  O   SER A  75      38.433  -5.042  22.861  1.00 16.38           O  
ATOM   1042  CB  SER A  75      40.305  -4.995  20.332  1.00 20.22           C  
ATOM   1043  OG  SER A  75      41.513  -5.142  21.060  1.00 20.01           O  
ATOM   1044  H   SER A  75      40.864  -2.486  20.366  1.00  0.00           H  
ATOM   1045  HA  SER A  75      38.411  -4.006  20.519  1.00  0.00           H  
ATOM   1046 1HB  SER A  75      39.779  -5.949  20.301  1.00  0.00           H  
ATOM   1047 2HB  SER A  75      40.530  -4.712  19.305  1.00  0.00           H  
ATOM   1048  HG  SER A  75      41.459  -4.521  21.790  1.00  0.00           H  
ATOM   1049  N   ILE A  76      40.111  -3.600  23.269  1.00 17.81           N  
ATOM   1050  CA  ILE A  76      40.081  -3.809  24.712  1.00 18.31           C  
ATOM   1051  C   ILE A  76      38.844  -3.154  25.331  1.00 18.55           C  
ATOM   1052  O   ILE A  76      38.543  -1.991  25.063  1.00 18.77           O  
ATOM   1053  CB  ILE A  76      41.372  -3.259  25.360  1.00 18.68           C  
ATOM   1054  CG1 ILE A  76      42.573  -4.044  24.821  1.00 17.54           C  
ATOM   1055  CG2 ILE A  76      41.294  -3.366  26.880  1.00 16.23           C  
ATOM   1056  CD1 ILE A  76      43.930  -3.493  25.221  1.00 18.73           C  
ATOM   1057  H   ILE A  76      40.786  -2.957  22.879  1.00  0.00           H  
ATOM   1058  HA  ILE A  76      40.021  -4.879  24.905  1.00  0.00           H  
ATOM   1059  HB  ILE A  76      41.500  -2.212  25.085  1.00  0.00           H  
ATOM   1060 1HG1 ILE A  76      42.519  -5.075  25.169  1.00  0.00           H  
ATOM   1061 2HG1 ILE A  76      42.535  -4.065  23.732  1.00  0.00           H  
ATOM   1062 1HG2 ILE A  76      42.211  -2.975  27.320  1.00  0.00           H  
ATOM   1063 2HG2 ILE A  76      40.444  -2.789  27.242  1.00  0.00           H  
ATOM   1064 3HG2 ILE A  76      41.172  -4.411  27.165  1.00  0.00           H  
ATOM   1065 1HD1 ILE A  76      44.716  -4.115  24.792  1.00  0.00           H  
ATOM   1066 2HD1 ILE A  76      44.032  -2.472  24.851  1.00  0.00           H  
ATOM   1067 3HD1 ILE A  76      44.018  -3.496  26.306  1.00  0.00           H  
ATOM   1068  N   SER A  77      38.126  -3.913  26.154  1.00 18.78           N  
ATOM   1069  CA  SER A  77      36.910  -3.414  26.790  1.00 19.27           C  
ATOM   1070  C   SER A  77      37.175  -2.550  28.027  1.00 17.90           C  
ATOM   1071  O   SER A  77      36.469  -1.570  28.275  1.00 16.56           O  
ATOM   1072  CB  SER A  77      35.997  -4.589  27.161  1.00 21.72           C  
ATOM   1073  OG  SER A  77      36.645  -5.472  28.061  1.00 26.10           O  
ATOM   1074  H   SER A  77      38.429  -4.858  26.344  1.00  0.00           H  
ATOM   1075  HA  SER A  77      36.388  -2.770  26.081  1.00  0.00           H  
ATOM   1076 1HB  SER A  77      35.082  -4.209  27.615  1.00  0.00           H  
ATOM   1077 2HB  SER A  77      35.714  -5.129  26.258  1.00  0.00           H  
ATOM   1078  HG  SER A  77      37.517  -5.100  28.215  1.00  0.00           H  
ATOM   1079  N   SER A  78      38.182  -2.914  28.810  1.00 17.15           N  
ATOM   1080  CA  SER A  78      38.507  -2.139  30.000  1.00 16.65           C  
ATOM   1081  C   SER A  78      39.913  -2.434  30.487  1.00 15.75           C  
ATOM   1082  O   SER A  78      40.444  -3.525  30.276  1.00 14.35           O  
ATOM   1083  CB  SER A  78      37.502  -2.424  31.123  1.00 16.96           C  
ATOM   1084  OG  SER A  78      37.648  -3.740  31.625  1.00 14.82           O  
ATOM   1085  H   SER A  78      38.733  -3.731  28.589  1.00  0.00           H  
ATOM   1086  HA  SER A  78      38.454  -1.079  29.748  1.00  0.00           H  
ATOM   1087 1HB  SER A  78      37.648  -1.709  31.932  1.00  0.00           H  
ATOM   1088 2HB  SER A  78      36.489  -2.290  30.747  1.00  0.00           H  
ATOM   1089  HG  SER A  78      38.362  -4.138  31.121  1.00  0.00           H  
ATOM   1090  N   MET A  79      40.509  -1.440  31.135  1.00 14.51           N  
ATOM   1091  CA  MET A  79      41.852  -1.556  31.678  1.00 13.31           C  
ATOM   1092  C   MET A  79      41.803  -1.035  33.113  1.00 13.79           C  
ATOM   1093  O   MET A  79      42.436  -0.030  33.452  1.00 12.74           O  
ATOM   1094  CB  MET A  79      42.822  -0.734  30.830  1.00 13.35           C  
ATOM   1095  CG  MET A  79      43.029  -1.306  29.428  1.00 14.32           C  
ATOM   1096  SD  MET A  79      44.048  -0.265  28.368  1.00 12.72           S  
ATOM   1097  CE  MET A  79      45.623  -0.351  29.224  1.00 10.93           C  
ATOM   1098  H   MET A  79      40.004  -0.573  31.252  1.00  0.00           H  
ATOM   1099  HA  MET A  79      42.150  -2.604  31.644  1.00  0.00           H  
ATOM   1100 1HB  MET A  79      42.449   0.285  30.736  1.00  0.00           H  
ATOM   1101 2HB  MET A  79      43.790  -0.684  31.330  1.00  0.00           H  
ATOM   1102 1HG  MET A  79      43.507  -2.282  29.500  1.00  0.00           H  
ATOM   1103 2HG  MET A  79      42.062  -1.436  28.942  1.00  0.00           H  
ATOM   1104 1HE  MET A  79      46.362   0.246  28.688  1.00  0.00           H  
ATOM   1105 2HE  MET A  79      45.508   0.036  30.237  1.00  0.00           H  
ATOM   1106 3HE  MET A  79      45.957  -1.388  29.268  1.00  0.00           H  
ATOM   1107  N   PRO A  80      41.042  -1.727  33.978  1.00 13.24           N  
ATOM   1108  CA  PRO A  80      40.887  -1.351  35.385  1.00 12.27           C  
ATOM   1109  C   PRO A  80      42.194  -1.388  36.157  1.00 11.29           C  
ATOM   1110  O   PRO A  80      43.056  -2.225  35.891  1.00 10.17           O  
ATOM   1111  CB  PRO A  80      39.885  -2.376  35.901  1.00 14.14           C  
ATOM   1112  CG  PRO A  80      40.259  -3.602  35.112  1.00 15.86           C  
ATOM   1113  CD  PRO A  80      40.422  -3.040  33.720  1.00 13.74           C  
ATOM   1114  HA  PRO A  80      40.476  -0.332  35.444  1.00  0.00           H  
ATOM   1115 1HB  PRO A  80      39.995  -2.495  36.989  1.00  0.00           H  
ATOM   1116 2HB  PRO A  80      38.859  -2.024  35.718  1.00  0.00           H  
ATOM   1117 1HG  PRO A  80      41.176  -4.051  35.520  1.00  0.00           H  
ATOM   1118 2HG  PRO A  80      39.469  -4.363  35.195  1.00  0.00           H  
ATOM   1119 1HD  PRO A  80      41.080  -3.698  33.133  1.00  0.00           H  
ATOM   1120 2HD  PRO A  80      39.435  -2.951  33.242  1.00  0.00           H  
ATOM   1121  N   THR A  81      42.330  -0.472  37.110  1.00 10.88           N  
ATOM   1122  CA  THR A  81      43.524  -0.400  37.941  1.00 11.58           C  
ATOM   1123  C   THR A  81      43.222   0.307  39.255  1.00 10.65           C  
ATOM   1124  O   THR A  81      42.345   1.166  39.322  1.00 12.39           O  
ATOM   1125  CB  THR A  81      44.666   0.370  37.235  1.00 11.67           C  
ATOM   1126  OG1 THR A  81      45.831   0.378  38.070  1.00 11.77           O  
ATOM   1127  CG2 THR A  81      44.250   1.812  36.966  1.00 12.18           C  
ATOM   1128  H   THR A  81      41.584   0.192  37.262  1.00  0.00           H  
ATOM   1129  HA  THR A  81      43.871  -1.415  38.137  1.00  0.00           H  
ATOM   1130  HB  THR A  81      44.903  -0.117  36.289  1.00  0.00           H  
ATOM   1131  HG1 THR A  81      45.644  -0.097  38.883  1.00  0.00           H  
ATOM   1132 1HG2 THR A  81      45.064   2.339  36.469  1.00  0.00           H  
ATOM   1133 2HG2 THR A  81      43.367   1.823  36.327  1.00  0.00           H  
ATOM   1134 3HG2 THR A  81      44.021   2.306  37.909  1.00  0.00           H  
ATOM   1135  N   THR A  82      43.940  -0.077  40.303  1.00 11.87           N  
ATOM   1136  CA  THR A  82      43.786   0.551  41.605  1.00 11.77           C  
ATOM   1137  C   THR A  82      45.191   0.745  42.136  1.00 11.64           C  
ATOM   1138  O   THR A  82      46.097  -0.029  41.817  1.00 11.22           O  
ATOM   1139  CB  THR A  82      42.992  -0.322  42.601  1.00 13.04           C  
ATOM   1140  OG1 THR A  82      43.739  -1.505  42.908  1.00 12.99           O  
ATOM   1141  CG2 THR A  82      41.640  -0.711  42.003  1.00 13.85           C  
ATOM   1142  H   THR A  82      44.610  -0.824  40.194  1.00  0.00           H  
ATOM   1143  HA  THR A  82      43.236   1.484  41.476  1.00  0.00           H  
ATOM   1144  HB  THR A  82      42.831   0.234  43.524  1.00  0.00           H  
ATOM   1145  HG1 THR A  82      44.569  -1.493  42.426  1.00  0.00           H  
ATOM   1146 1HG2 THR A  82      41.090  -1.326  42.716  1.00  0.00           H  
ATOM   1147 2HG2 THR A  82      41.067   0.190  41.783  1.00  0.00           H  
ATOM   1148 3HG2 THR A  82      41.797  -1.274  41.084  1.00  0.00           H  
ATOM   1149  N   ALA A  83      45.377   1.792  42.927  1.00 11.87           N  
ATOM   1150  CA  ALA A  83      46.681   2.077  43.492  1.00 11.68           C  
ATOM   1151  C   ALA A  83      46.554   2.804  44.818  1.00 12.26           C  
ATOM   1152  O   ALA A  83      45.753   3.731  44.957  1.00 12.08           O  
ATOM   1153  CB  ALA A  83      47.501   2.915  42.520  1.00 10.56           C  
ATOM   1154  H   ALA A  83      44.603   2.404  43.143  1.00  0.00           H  
ATOM   1155  HA  ALA A  83      47.191   1.129  43.662  1.00  0.00           H  
ATOM   1156 1HB  ALA A  83      48.479   3.123  42.954  1.00  0.00           H  
ATOM   1157 2HB  ALA A  83      47.628   2.368  41.586  1.00  0.00           H  
ATOM   1158 3HB  ALA A  83      46.984   3.853  42.323  1.00  0.00           H  
ATOM   1159  N   SER A  84      47.332   2.348  45.794  1.00 11.74           N  
ATOM   1160  CA  SER A  84      47.382   2.952  47.119  1.00 11.77           C  
ATOM   1161  C   SER A  84      48.864   3.153  47.367  1.00 10.02           C  
ATOM   1162  O   SER A  84      49.611   2.185  47.491  1.00  8.40           O  
ATOM   1163  CB  SER A  84      46.808   2.016  48.185  1.00 12.94           C  
ATOM   1164  OG  SER A  84      45.397   1.945  48.097  1.00 17.29           O  
ATOM   1165  H   SER A  84      47.912   1.545  45.597  1.00  0.00           H  
ATOM   1166  HA  SER A  84      46.781   3.862  47.107  1.00  0.00           H  
ATOM   1167 1HB  SER A  84      47.232   1.020  48.061  1.00  0.00           H  
ATOM   1168 2HB  SER A  84      47.094   2.372  49.174  1.00  0.00           H  
ATOM   1169  HG  SER A  84      45.148   2.519  47.369  1.00  0.00           H  
ATOM   1170  N   TRP A  85      49.294   4.406  47.417  1.00  9.42           N  
ATOM   1171  CA  TRP A  85      50.702   4.698  47.629  1.00  9.98           C  
ATOM   1172  C   TRP A  85      50.900   5.886  48.554  1.00  9.57           C  
ATOM   1173  O   TRP A  85      49.946   6.582  48.914  1.00 10.18           O  
ATOM   1174  CB  TRP A  85      51.397   4.984  46.287  1.00  7.32           C  
ATOM   1175  CG  TRP A  85      50.801   6.147  45.521  1.00  7.35           C  
ATOM   1176  CD1 TRP A  85      49.767   6.101  44.628  1.00  6.28           C  
ATOM   1177  CD2 TRP A  85      51.179   7.524  45.624  1.00  7.16           C  
ATOM   1178  NE1 TRP A  85      49.476   7.365  44.171  1.00  5.42           N  
ATOM   1179  CE2 TRP A  85      50.329   8.257  44.767  1.00  7.91           C  
ATOM   1180  CE3 TRP A  85      52.154   8.212  46.362  1.00  7.80           C  
ATOM   1181  CZ2 TRP A  85      50.421   9.644  44.627  1.00  4.19           C  
ATOM   1182  CZ3 TRP A  85      52.245   9.590  46.226  1.00  5.98           C  
ATOM   1183  CH2 TRP A  85      51.381  10.292  45.363  1.00  8.04           C  
ATOM   1184  H   TRP A  85      48.644   5.171  47.308  1.00  0.00           H  
ATOM   1185  HA  TRP A  85      51.171   3.827  48.087  1.00  0.00           H  
ATOM   1186 1HB  TRP A  85      52.451   5.198  46.462  1.00  0.00           H  
ATOM   1187 2HB  TRP A  85      51.344   4.099  45.654  1.00  0.00           H  
ATOM   1188  HD1 TRP A  85      49.248   5.194  44.322  1.00  0.00           H  
ATOM   1189  HE1 TRP A  85      48.753   7.598  43.505  1.00  0.00           H  
ATOM   1190  HE3 TRP A  85      52.825   7.674  47.031  1.00  0.00           H  
ATOM   1191  HZ2 TRP A  85      49.762  10.204  43.964  1.00  0.00           H  
ATOM   1192  HZ3 TRP A  85      53.004  10.117  46.805  1.00  0.00           H  
ATOM   1193  HH2 TRP A  85      51.480  11.375  45.279  1.00  0.00           H  
ATOM   1194  N   SER A  86      52.155   6.105  48.929  1.00  7.14           N  
ATOM   1195  CA  SER A  86      52.534   7.218  49.787  1.00  9.18           C  
ATOM   1196  C   SER A  86      53.999   7.496  49.486  1.00  8.81           C  
ATOM   1197  O   SER A  86      54.742   6.585  49.125  1.00  7.56           O  
ATOM   1198  CB  SER A  86      52.365   6.850  51.263  1.00  8.92           C  
ATOM   1199  OG  SER A  86      53.195   5.759  51.604  1.00 11.52           O  
ATOM   1200  H   SER A  86      52.869   5.470  48.602  1.00  0.00           H  
ATOM   1201  HA  SER A  86      51.882   8.064  49.565  1.00  0.00           H  
ATOM   1202 1HB  SER A  86      52.613   7.711  51.883  1.00  0.00           H  
ATOM   1203 2HB  SER A  86      51.324   6.596  51.458  1.00  0.00           H  
ATOM   1204  HG  SER A  86      53.664   5.522  50.801  1.00  0.00           H  
ATOM   1205  N   TYR A  87      54.407   8.753  49.616  1.00  7.33           N  
ATOM   1206  CA  TYR A  87      55.793   9.124  49.354  1.00  7.50           C  
ATOM   1207  C   TYR A  87      56.345   9.819  50.590  1.00  9.31           C  
ATOM   1208  O   TYR A  87      55.662  10.634  51.211  1.00  6.89           O  
ATOM   1209  CB  TYR A  87      55.871  10.086  48.159  1.00  7.11           C  
ATOM   1210  CG  TYR A  87      56.915   9.743  47.108  1.00  7.11           C  
ATOM   1211  CD1 TYR A  87      56.567   9.664  45.757  1.00  7.49           C  
ATOM   1212  CD2 TYR A  87      58.239   9.489  47.459  1.00  6.40           C  
ATOM   1213  CE1 TYR A  87      57.510   9.334  44.781  1.00  6.06           C  
ATOM   1214  CE2 TYR A  87      59.194   9.161  46.490  1.00  7.00           C  
ATOM   1215  CZ  TYR A  87      58.821   9.083  45.156  1.00  7.04           C  
ATOM   1216  OH  TYR A  87      59.752   8.745  44.202  1.00  5.55           O  
ATOM   1217  H   TYR A  87      53.752   9.467  49.900  1.00  0.00           H  
ATOM   1218  HA  TYR A  87      56.353   8.220  49.113  1.00  0.00           H  
ATOM   1219 1HB  TYR A  87      54.904  10.120  47.655  1.00  0.00           H  
ATOM   1220 2HB  TYR A  87      56.090  11.092  48.516  1.00  0.00           H  
ATOM   1221  HD1 TYR A  87      55.541   9.862  45.446  1.00  0.00           H  
ATOM   1222  HD2 TYR A  87      58.546   9.543  48.504  1.00  0.00           H  
ATOM   1223  HE1 TYR A  87      57.214   9.279  43.734  1.00  0.00           H  
ATOM   1224  HE2 TYR A  87      60.226   8.967  46.785  1.00  0.00           H  
ATOM   1225  HH  TYR A  87      60.602   8.597  44.624  1.00  0.00           H  
ATOM   1226  N   SER A  88      57.570   9.470  50.960  1.00  7.21           N  
ATOM   1227  CA  SER A  88      58.228  10.103  52.090  1.00  9.26           C  
ATOM   1228  C   SER A  88      59.643  10.385  51.610  1.00  7.16           C  
ATOM   1229  O   SER A  88      60.100   9.782  50.637  1.00  8.23           O  
ATOM   1230  CB  SER A  88      58.263   9.175  53.311  1.00  8.86           C  
ATOM   1231  OG  SER A  88      59.080   8.052  53.067  1.00 11.24           O  
ATOM   1232  H   SER A  88      58.058   8.749  50.447  1.00  0.00           H  
ATOM   1233  HA  SER A  88      57.667  10.999  52.360  1.00  0.00           H  
ATOM   1234 1HB  SER A  88      58.641   9.723  54.174  1.00  0.00           H  
ATOM   1235 2HB  SER A  88      57.251   8.848  53.548  1.00  0.00           H  
ATOM   1236  HG  SER A  88      59.415   8.158  52.174  1.00  0.00           H  
ATOM   1237  N   GLY A  89      60.328  11.303  52.279  1.00  6.06           N  
ATOM   1238  CA  GLY A  89      61.687  11.632  51.890  1.00  7.56           C  
ATOM   1239  C   GLY A  89      61.954  13.108  52.088  1.00  8.12           C  
ATOM   1240  O   GLY A  89      61.240  13.775  52.832  1.00  8.30           O  
ATOM   1241  H   GLY A  89      59.912  11.782  53.065  1.00  0.00           H  
ATOM   1242 1HA  GLY A  89      62.388  11.043  52.482  1.00  0.00           H  
ATOM   1243 2HA  GLY A  89      61.842  11.361  50.846  1.00  0.00           H  
ATOM   1244  N   SER A  90      62.982  13.628  51.430  1.00  9.73           N  
ATOM   1245  CA  SER A  90      63.297  15.045  51.570  1.00 10.63           C  
ATOM   1246  C   SER A  90      63.716  15.653  50.235  1.00  9.62           C  
ATOM   1247  O   SER A  90      64.420  15.017  49.441  1.00  8.33           O  
ATOM   1248  CB  SER A  90      64.400  15.239  52.614  1.00 13.96           C  
ATOM   1249  OG  SER A  90      65.622  14.688  52.170  1.00 19.26           O  
ATOM   1250  H   SER A  90      63.555  13.054  50.828  1.00  0.00           H  
ATOM   1251  HA  SER A  90      62.400  15.568  51.905  1.00  0.00           H  
ATOM   1252 1HB  SER A  90      64.529  16.302  52.813  1.00  0.00           H  
ATOM   1253 2HB  SER A  90      64.103  14.765  53.549  1.00  0.00           H  
ATOM   1254  HG  SER A  90      65.446  14.321  51.300  1.00  0.00           H  
ATOM   1255  N   ASN A  91      63.277  16.887  49.996  1.00  6.76           N  
ATOM   1256  CA  ASN A  91      63.593  17.592  48.756  1.00  6.66           C  
ATOM   1257  C   ASN A  91      63.246  16.701  47.561  1.00  5.86           C  
ATOM   1258  O   ASN A  91      64.000  16.593  46.598  1.00  2.95           O  
ATOM   1259  CB  ASN A  91      65.076  17.964  48.741  1.00  6.58           C  
ATOM   1260  CG  ASN A  91      65.471  18.803  49.944  1.00  6.78           C  
ATOM   1261  OD1 ASN A  91      64.809  19.787  50.259  1.00  9.09           O  
ATOM   1262  ND2 ASN A  91      66.552  18.423  50.615  1.00  5.88           N  
ATOM   1263  H   ASN A  91      62.709  17.348  50.693  1.00  0.00           H  
ATOM   1264  HA  ASN A  91      62.996  18.505  48.715  1.00  0.00           H  
ATOM   1265 1HB  ASN A  91      65.679  17.055  48.728  1.00  0.00           H  
ATOM   1266 2HB  ASN A  91      65.303  18.520  47.831  1.00  0.00           H  
ATOM   1267 1HD2 ASN A  91      66.853  18.943  51.415  1.00  0.00           H  
ATOM   1268 2HD2 ASN A  91      67.065  17.617  50.321  1.00  0.00           H  
ATOM   1269  N   ILE A  92      62.078  16.078  47.634  1.00  5.12           N  
ATOM   1270  CA  ILE A  92      61.629  15.171  46.591  1.00  6.69           C  
ATOM   1271  C   ILE A  92      61.255  15.845  45.274  1.00  6.09           C  
ATOM   1272  O   ILE A  92      60.317  16.635  45.214  1.00  6.64           O  
ATOM   1273  CB  ILE A  92      60.414  14.356  47.070  1.00  5.57           C  
ATOM   1274  CG1 ILE A  92      60.743  13.661  48.393  1.00  6.63           C  
ATOM   1275  CG2 ILE A  92      60.022  13.336  46.008  1.00  6.97           C  
ATOM   1276  CD1 ILE A  92      59.528  13.052  49.081  1.00  5.86           C  
ATOM   1277  H   ILE A  92      61.485  16.238  48.436  1.00  0.00           H  
ATOM   1278  HA  ILE A  92      62.440  14.482  46.359  1.00  0.00           H  
ATOM   1279  HB  ILE A  92      59.575  15.027  47.251  1.00  0.00           H  
ATOM   1280 1HG1 ILE A  92      61.471  12.869  48.217  1.00  0.00           H  
ATOM   1281 2HG1 ILE A  92      61.200  14.377  49.077  1.00  0.00           H  
ATOM   1282 1HG2 ILE A  92      59.162  12.763  46.354  1.00  0.00           H  
ATOM   1283 2HG2 ILE A  92      59.765  13.853  45.084  1.00  0.00           H  
ATOM   1284 3HG2 ILE A  92      60.858  12.661  45.825  1.00  0.00           H  
ATOM   1285 1HD1 ILE A  92      59.837  12.577  50.012  1.00  0.00           H  
ATOM   1286 2HD1 ILE A  92      58.801  13.836  49.297  1.00  0.00           H  
ATOM   1287 3HD1 ILE A  92      59.076  12.307  48.428  1.00  0.00           H  
ATOM   1288  N   ARG A  93      62.012  15.540  44.227  1.00  5.32           N  
ATOM   1289  CA  ARG A  93      61.719  16.053  42.894  1.00  6.14           C  
ATOM   1290  C   ARG A  93      61.499  14.789  42.087  1.00  5.75           C  
ATOM   1291  O   ARG A  93      62.443  14.180  41.574  1.00  5.39           O  
ATOM   1292  CB  ARG A  93      62.884  16.884  42.342  1.00  5.54           C  
ATOM   1293  CG  ARG A  93      63.032  18.212  43.076  1.00  7.78           C  
ATOM   1294  CD  ARG A  93      64.079  19.140  42.476  1.00  7.32           C  
ATOM   1295  NE  ARG A  93      63.746  19.591  41.126  1.00  6.95           N  
ATOM   1296  CZ  ARG A  93      64.311  19.112  40.019  1.00  7.55           C  
ATOM   1297  NH1 ARG A  93      65.236  18.165  40.101  1.00  4.86           N  
ATOM   1298  NH2 ARG A  93      63.965  19.594  38.832  1.00  5.91           N  
ATOM   1299  H   ARG A  93      62.812  14.937  44.357  1.00  0.00           H  
ATOM   1300  HA  ARG A  93      60.842  16.698  42.956  1.00  0.00           H  
ATOM   1301 1HB  ARG A  93      63.810  16.318  42.435  1.00  0.00           H  
ATOM   1302 2HB  ARG A  93      62.723  17.077  41.281  1.00  0.00           H  
ATOM   1303 1HG  ARG A  93      62.082  18.746  43.057  1.00  0.00           H  
ATOM   1304 2HG  ARG A  93      63.323  18.026  44.110  1.00  0.00           H  
ATOM   1305 1HD  ARG A  93      64.181  20.026  43.102  1.00  0.00           H  
ATOM   1306 2HD  ARG A  93      65.036  18.622  42.422  1.00  0.00           H  
ATOM   1307  HE  ARG A  93      63.043  20.311  41.031  1.00  0.00           H  
ATOM   1308 1HH1 ARG A  93      65.513  17.806  41.004  1.00  0.00           H  
ATOM   1309 2HH1 ARG A  93      65.663  17.803  39.261  1.00  0.00           H  
ATOM   1310 1HH2 ARG A  93      63.271  20.326  38.767  1.00  0.00           H  
ATOM   1311 2HH2 ARG A  93      64.394  19.229  37.995  1.00  0.00           H  
ATOM   1312  N   ALA A  94      60.235  14.389  42.008  1.00  6.48           N  
ATOM   1313  CA  ALA A  94      59.861  13.168  41.319  1.00  6.60           C  
ATOM   1314  C   ALA A  94      58.350  13.075  41.171  1.00  6.80           C  
ATOM   1315  O   ALA A  94      57.604  13.882  41.728  1.00  6.06           O  
ATOM   1316  CB  ALA A  94      60.368  11.972  42.107  1.00  5.80           C  
ATOM   1317  H   ALA A  94      59.515  14.951  42.440  1.00  0.00           H  
ATOM   1318  HA  ALA A  94      60.329  13.178  40.334  1.00  0.00           H  
ATOM   1319 1HB  ALA A  94      60.089  11.052  41.592  1.00  0.00           H  
ATOM   1320 2HB  ALA A  94      61.453  12.025  42.191  1.00  0.00           H  
ATOM   1321 3HB  ALA A  94      59.926  11.979  43.102  1.00  0.00           H  
ATOM   1322  N   ASN A  95      57.902  12.074  40.423  1.00  7.41           N  
ATOM   1323  CA  ASN A  95      56.478  11.874  40.232  1.00  7.53           C  
ATOM   1324  C   ASN A  95      56.072  10.459  40.604  1.00  8.64           C  
ATOM   1325  O   ASN A  95      56.881   9.647  41.049  1.00  9.17           O  
ATOM   1326  CB  ASN A  95      56.081  12.139  38.773  1.00  7.95           C  
ATOM   1327  CG  ASN A  95      56.719  11.152  37.797  1.00  9.05           C  
ATOM   1328  OD1 ASN A  95      56.913   9.978  38.118  1.00  7.73           O  
ATOM   1329  ND2 ASN A  95      57.032  11.623  36.597  1.00  8.20           N  
ATOM   1330  H   ASN A  95      58.552  11.441  39.979  1.00  0.00           H  
ATOM   1331  HA  ASN A  95      55.941  12.578  40.870  1.00  0.00           H  
ATOM   1332 1HB  ASN A  95      54.996  12.077  38.674  1.00  0.00           H  
ATOM   1333 2HB  ASN A  95      56.378  13.150  38.493  1.00  0.00           H  
ATOM   1334 1HD2 ASN A  95      57.452  11.021  35.917  1.00  0.00           H  
ATOM   1335 2HD2 ASN A  95      56.848  12.579  36.372  1.00  0.00           H  
ATOM   1336  N   VAL A  96      54.788  10.193  40.436  1.00  8.40           N  
ATOM   1337  CA  VAL A  96      54.209   8.883  40.673  1.00  7.62           C  
ATOM   1338  C   VAL A  96      53.320   8.792  39.448  1.00  8.16           C  
ATOM   1339  O   VAL A  96      52.414   9.611  39.273  1.00  4.61           O  
ATOM   1340  CB  VAL A  96      53.368   8.854  41.950  1.00  7.29           C  
ATOM   1341  CG1 VAL A  96      52.769   7.465  42.139  1.00  7.69           C  
ATOM   1342  CG2 VAL A  96      54.244   9.214  43.146  1.00  7.30           C  
ATOM   1343  H   VAL A  96      54.190  10.946  40.127  1.00  0.00           H  
ATOM   1344  HA  VAL A  96      55.019   8.162  40.788  1.00  0.00           H  
ATOM   1345  HB  VAL A  96      52.558   9.577  41.857  1.00  0.00           H  
ATOM   1346 1HG1 VAL A  96      52.170   7.448  43.050  1.00  0.00           H  
ATOM   1347 2HG1 VAL A  96      52.137   7.222  41.285  1.00  0.00           H  
ATOM   1348 3HG1 VAL A  96      53.571   6.731  42.219  1.00  0.00           H  
ATOM   1349 1HG2 VAL A  96      53.644   9.194  44.055  1.00  0.00           H  
ATOM   1350 2HG2 VAL A  96      55.057   8.493  43.231  1.00  0.00           H  
ATOM   1351 3HG2 VAL A  96      54.658  10.213  43.007  1.00  0.00           H  
ATOM   1352  N   ALA A  97      53.588   7.817  38.587  1.00  7.10           N  
ATOM   1353  CA  ALA A  97      52.819   7.722  37.364  1.00  7.24           C  
ATOM   1354  C   ALA A  97      52.737   6.373  36.695  1.00  6.90           C  
ATOM   1355  O   ALA A  97      53.621   5.518  36.831  1.00  5.18           O  
ATOM   1356  CB  ALA A  97      53.363   8.725  36.361  1.00  7.70           C  
ATOM   1357  H   ALA A  97      54.316   7.139  38.764  1.00  0.00           H  
ATOM   1358  HA  ALA A  97      51.782   7.964  37.597  1.00  0.00           H  
ATOM   1359 1HB  ALA A  97      52.790   8.661  35.436  1.00  0.00           H  
ATOM   1360 2HB  ALA A  97      53.279   9.732  36.771  1.00  0.00           H  
ATOM   1361 3HB  ALA A  97      54.409   8.503  36.156  1.00  0.00           H  
ATOM   1362  N   TYR A  98      51.643   6.210  35.962  1.00  7.00           N  
ATOM   1363  CA  TYR A  98      51.418   5.025  35.164  1.00  7.68           C  
ATOM   1364  C   TYR A  98      52.182   5.352  33.896  1.00  7.38           C  
ATOM   1365  O   TYR A  98      52.350   6.529  33.554  1.00  7.17           O  
ATOM   1366  CB  TYR A  98      49.942   4.867  34.797  1.00  7.08           C  
ATOM   1367  CG  TYR A  98      49.059   4.349  35.901  1.00  7.93           C  
ATOM   1368  CD1 TYR A  98      48.542   5.205  36.869  1.00  6.67           C  
ATOM   1369  CD2 TYR A  98      48.733   2.993  35.973  1.00  9.29           C  
ATOM   1370  CE1 TYR A  98      47.719   4.725  37.881  1.00  8.70           C  
ATOM   1371  CE2 TYR A  98      47.916   2.504  36.977  1.00  7.90           C  
ATOM   1372  CZ  TYR A  98      47.412   3.373  37.927  1.00  7.11           C  
ATOM   1373  OH  TYR A  98      46.602   2.889  38.925  1.00  9.14           O  
ATOM   1374  H   TYR A  98      50.946   6.941  35.964  1.00  0.00           H  
ATOM   1375  HA  TYR A  98      51.718   4.154  35.747  1.00  0.00           H  
ATOM   1376 1HB  TYR A  98      49.540   5.831  34.482  1.00  0.00           H  
ATOM   1377 2HB  TYR A  98      49.848   4.182  33.955  1.00  0.00           H  
ATOM   1378  HD1 TYR A  98      48.781   6.268  36.840  1.00  0.00           H  
ATOM   1379  HD2 TYR A  98      49.125   2.298  35.230  1.00  0.00           H  
ATOM   1380  HE1 TYR A  98      47.323   5.409  38.631  1.00  0.00           H  
ATOM   1381  HE2 TYR A  98      47.675   1.441  37.015  1.00  0.00           H  
ATOM   1382  HH  TYR A  98      46.491   1.942  38.814  1.00  0.00           H  
ATOM   1383  N   ASP A  99      52.637   4.321  33.201  1.00  7.00           N  
ATOM   1384  CA  ASP A  99      53.368   4.501  31.957  1.00  7.69           C  
ATOM   1385  C   ASP A  99      52.967   3.373  31.005  1.00  8.12           C  
ATOM   1386  O   ASP A  99      53.052   2.199  31.357  1.00  8.66           O  
ATOM   1387  CB  ASP A  99      54.868   4.470  32.243  1.00  6.97           C  
ATOM   1388  CG  ASP A  99      55.697   5.034  31.110  1.00  8.96           C  
ATOM   1389  OD1 ASP A  99      55.238   5.976  30.422  1.00  8.08           O  
ATOM   1390  OD2 ASP A  99      56.830   4.545  30.923  1.00 11.33           O  
ATOM   1391  H   ASP A  99      52.472   3.385  33.544  1.00  0.00           H  
ATOM   1392  HA  ASP A  99      53.103   5.472  31.537  1.00  0.00           H  
ATOM   1393 1HB  ASP A  99      55.078   5.043  33.147  1.00  0.00           H  
ATOM   1394 2HB  ASP A  99      55.182   3.442  32.426  1.00  0.00           H  
ATOM   1395  N   LEU A 100      52.506   3.731  29.812  1.00  8.97           N  
ATOM   1396  CA  LEU A 100      52.099   2.732  28.828  1.00 10.21           C  
ATOM   1397  C   LEU A 100      52.530   3.134  27.431  1.00  8.65           C  
ATOM   1398  O   LEU A 100      52.357   4.280  27.028  1.00 11.43           O  
ATOM   1399  CB  LEU A 100      50.576   2.554  28.817  1.00  9.47           C  
ATOM   1400  CG  LEU A 100      49.844   2.213  30.109  1.00  9.36           C  
ATOM   1401  CD1 LEU A 100      49.510   3.490  30.861  1.00 10.22           C  
ATOM   1402  CD2 LEU A 100      48.575   1.450  29.778  1.00  9.86           C  
ATOM   1403  H   LEU A 100      52.434   4.711  29.577  1.00  0.00           H  
ATOM   1404  HA  LEU A 100      52.553   1.778  29.095  1.00  0.00           H  
ATOM   1405 1HB  LEU A 100      50.121   3.476  28.459  1.00  0.00           H  
ATOM   1406 2HB  LEU A 100      50.324   1.755  28.120  1.00  0.00           H  
ATOM   1407  HG  LEU A 100      50.486   1.598  30.740  1.00  0.00           H  
ATOM   1408 1HD1 LEU A 100      48.987   3.242  31.785  1.00  0.00           H  
ATOM   1409 2HD1 LEU A 100      50.430   4.024  31.098  1.00  0.00           H  
ATOM   1410 3HD1 LEU A 100      48.873   4.121  30.242  1.00  0.00           H  
ATOM   1411 1HD2 LEU A 100      48.048   1.203  30.700  1.00  0.00           H  
ATOM   1412 2HD2 LEU A 100      47.934   2.066  29.147  1.00  0.00           H  
ATOM   1413 3HD2 LEU A 100      48.830   0.532  29.249  1.00  0.00           H  
ATOM   1414  N   PHE A 101      53.092   2.191  26.690  1.00  9.56           N  
ATOM   1415  CA  PHE A 101      53.504   2.477  25.323  1.00  8.30           C  
ATOM   1416  C   PHE A 101      52.576   1.754  24.360  1.00  9.00           C  
ATOM   1417  O   PHE A 101      52.098   0.659  24.656  1.00 10.34           O  
ATOM   1418  CB  PHE A 101      54.938   2.013  25.072  1.00  8.69           C  
ATOM   1419  CG  PHE A 101      55.945   2.675  25.958  1.00  9.54           C  
ATOM   1420  CD1 PHE A 101      56.337   2.083  27.151  1.00 12.53           C  
ATOM   1421  CD2 PHE A 101      56.485   3.907  25.608  1.00 10.38           C  
ATOM   1422  CE1 PHE A 101      57.256   2.710  27.988  1.00 12.39           C  
ATOM   1423  CE2 PHE A 101      57.399   4.542  26.434  1.00 12.44           C  
ATOM   1424  CZ  PHE A 101      57.787   3.942  27.628  1.00 12.55           C  
ATOM   1425  H   PHE A 101      53.240   1.265  27.065  1.00  0.00           H  
ATOM   1426  HA  PHE A 101      53.460   3.556  25.167  1.00  0.00           H  
ATOM   1427 1HB  PHE A 101      55.004   0.936  25.224  1.00  0.00           H  
ATOM   1428 2HB  PHE A 101      55.209   2.214  24.036  1.00  0.00           H  
ATOM   1429  HD1 PHE A 101      55.917   1.116  27.429  1.00  0.00           H  
ATOM   1430  HD2 PHE A 101      56.179   4.376  24.672  1.00  0.00           H  
ATOM   1431  HE1 PHE A 101      57.556   2.234  28.921  1.00  0.00           H  
ATOM   1432  HE2 PHE A 101      57.813   5.509  26.151  1.00  0.00           H  
ATOM   1433  HZ  PHE A 101      58.505   4.439  28.280  1.00  0.00           H  
ATOM   1434  N   THR A 102      52.303   2.378  23.218  1.00  9.42           N  
ATOM   1435  CA  THR A 102      51.464   1.751  22.204  1.00  9.26           C  
ATOM   1436  C   THR A 102      52.131   1.961  20.849  1.00  8.51           C  
ATOM   1437  O   THR A 102      52.913   2.904  20.662  1.00  8.64           O  
ATOM   1438  CB  THR A 102      50.021   2.339  22.169  1.00  8.79           C  
ATOM   1439  OG1 THR A 102      50.044   3.668  21.639  1.00 11.09           O  
ATOM   1440  CG2 THR A 102      49.422   2.377  23.566  1.00 10.29           C  
ATOM   1441  H   THR A 102      52.679   3.299  23.045  1.00  0.00           H  
ATOM   1442  HA  THR A 102      51.381   0.688  22.433  1.00  0.00           H  
ATOM   1443  HB  THR A 102      49.392   1.721  21.528  1.00  0.00           H  
ATOM   1444  HG1 THR A 102      50.947   3.909  21.420  1.00  0.00           H  
ATOM   1445 1HG2 THR A 102      48.415   2.790  23.519  1.00  0.00           H  
ATOM   1446 2HG2 THR A 102      49.381   1.366  23.972  1.00  0.00           H  
ATOM   1447 3HG2 THR A 102      50.040   3.002  24.210  1.00  0.00           H  
ATOM   1448  N   ALA A 103      51.845   1.066  19.913  1.00  8.34           N  
ATOM   1449  CA  ALA A 103      52.403   1.161  18.574  1.00 10.27           C  
ATOM   1450  C   ALA A 103      51.536   0.384  17.593  1.00 10.46           C  
ATOM   1451  O   ALA A 103      50.800  -0.525  17.983  1.00 11.89           O  
ATOM   1452  CB  ALA A 103      53.825   0.627  18.551  1.00 11.59           C  
ATOM   1453  H   ALA A 103      51.225   0.300  20.134  1.00  0.00           H  
ATOM   1454  HA  ALA A 103      52.417   2.212  18.287  1.00  0.00           H  
ATOM   1455 1HB  ALA A 103      54.227   0.706  17.541  1.00  0.00           H  
ATOM   1456 2HB  ALA A 103      54.443   1.209  19.234  1.00  0.00           H  
ATOM   1457 3HB  ALA A 103      53.826  -0.417  18.861  1.00  0.00           H  
ATOM   1458  N   ALA A 104      51.635   0.751  16.321  1.00 11.03           N  
ATOM   1459  CA  ALA A 104      50.870   0.109  15.262  1.00 11.67           C  
ATOM   1460  C   ALA A 104      51.355  -1.316  15.034  1.00 13.43           C  
ATOM   1461  O   ALA A 104      50.589  -2.177  14.614  1.00 14.75           O  
ATOM   1462  CB  ALA A 104      50.994   0.917  13.972  1.00 11.68           C  
ATOM   1463  H   ALA A 104      52.266   1.504  16.085  1.00  0.00           H  
ATOM   1464  HA  ALA A 104      49.824   0.082  15.568  1.00  0.00           H  
ATOM   1465 1HB  ALA A 104      50.420   0.432  13.182  1.00  0.00           H  
ATOM   1466 2HB  ALA A 104      50.609   1.924  14.135  1.00  0.00           H  
ATOM   1467 3HB  ALA A 104      52.041   0.972  13.677  1.00  0.00           H  
ATOM   1468  N   ASN A 105      52.636  -1.556  15.298  1.00 12.51           N  
ATOM   1469  CA  ASN A 105      53.217  -2.884  15.127  1.00 13.20           C  
ATOM   1470  C   ASN A 105      53.090  -3.633  16.455  1.00 14.72           C  
ATOM   1471  O   ASN A 105      53.760  -3.299  17.429  1.00 14.64           O  
ATOM   1472  CB  ASN A 105      54.690  -2.759  14.726  1.00 14.68           C  
ATOM   1473  CG  ASN A 105      55.329  -4.100  14.420  1.00 16.14           C  
ATOM   1474  OD1 ASN A 105      55.071  -5.090  15.099  1.00 18.16           O  
ATOM   1475  ND2 ASN A 105      56.183  -4.133  13.401  1.00 15.81           N  
ATOM   1476  H   ASN A 105      53.222  -0.801  15.625  1.00  0.00           H  
ATOM   1477  HA  ASN A 105      52.676  -3.399  14.332  1.00  0.00           H  
ATOM   1478 1HB  ASN A 105      54.775  -2.121  13.845  1.00  0.00           H  
ATOM   1479 2HB  ASN A 105      55.247  -2.281  15.532  1.00  0.00           H  
ATOM   1480 1HD2 ASN A 105      56.634  -4.991  13.154  1.00  0.00           H  
ATOM   1481 2HD2 ASN A 105      56.374  -3.301  12.882  1.00  0.00           H  
ATOM   1482  N   PRO A 106      52.230  -4.665  16.505  1.00 15.40           N  
ATOM   1483  CA  PRO A 106      52.011  -5.458  17.719  1.00 16.06           C  
ATOM   1484  C   PRO A 106      53.259  -6.084  18.335  1.00 16.06           C  
ATOM   1485  O   PRO A 106      53.274  -6.387  19.527  1.00 16.24           O  
ATOM   1486  CB  PRO A 106      51.002  -6.511  17.261  1.00 16.53           C  
ATOM   1487  CG  PRO A 106      51.345  -6.694  15.827  1.00 16.31           C  
ATOM   1488  CD  PRO A 106      51.526  -5.272  15.361  1.00 15.82           C  
ATOM   1489  HA  PRO A 106      51.582  -4.813  18.500  1.00  0.00           H  
ATOM   1490 1HB  PRO A 106      51.116  -7.427  17.860  1.00  0.00           H  
ATOM   1491 2HB  PRO A 106      49.977  -6.146  17.424  1.00  0.00           H  
ATOM   1492 1HG  PRO A 106      52.250  -7.311  15.729  1.00  0.00           H  
ATOM   1493 2HG  PRO A 106      50.537  -7.231  15.309  1.00  0.00           H  
ATOM   1494 1HD  PRO A 106      52.134  -5.261  14.444  1.00  0.00           H  
ATOM   1495 2HD  PRO A 106      50.541  -4.817  15.179  1.00  0.00           H  
ATOM   1496  N   ASN A 107      54.300  -6.275  17.528  1.00 16.84           N  
ATOM   1497  CA  ASN A 107      55.542  -6.875  18.016  1.00 19.00           C  
ATOM   1498  C   ASN A 107      56.600  -5.836  18.382  1.00 18.80           C  
ATOM   1499  O   ASN A 107      57.775  -6.167  18.550  1.00 17.43           O  
ATOM   1500  CB  ASN A 107      56.113  -7.828  16.963  1.00 21.08           C  
ATOM   1501  CG  ASN A 107      55.103  -8.861  16.511  1.00 23.61           C  
ATOM   1502  OD1 ASN A 107      54.515  -9.569  17.332  1.00 25.96           O  
ATOM   1503  ND2 ASN A 107      54.894  -8.955  15.200  1.00 25.94           N  
ATOM   1504  H   ASN A 107      54.234  -6.001  16.558  1.00  0.00           H  
ATOM   1505  HA  ASN A 107      55.320  -7.442  18.922  1.00  0.00           H  
ATOM   1506 1HB  ASN A 107      56.445  -7.256  16.096  1.00  0.00           H  
ATOM   1507 2HB  ASN A 107      56.984  -8.341  17.371  1.00  0.00           H  
ATOM   1508 1HD2 ASN A 107      54.237  -9.621  14.845  1.00  0.00           H  
ATOM   1509 2HD2 ASN A 107      55.393  -8.360  14.570  1.00  0.00           H  
ATOM   1510  N   HIS A 108      56.174  -4.584  18.510  1.00 16.90           N  
ATOM   1511  CA  HIS A 108      57.073  -3.480  18.845  1.00 16.58           C  
ATOM   1512  C   HIS A 108      57.719  -3.715  20.208  1.00 15.23           C  
ATOM   1513  O   HIS A 108      57.122  -4.362  21.069  1.00 16.05           O  
ATOM   1514  CB  HIS A 108      56.274  -2.172  18.863  1.00 15.43           C  
ATOM   1515  CG  HIS A 108      57.122  -0.940  18.824  1.00 16.70           C  
ATOM   1516  ND1 HIS A 108      57.929  -0.554  19.873  1.00 15.42           N  
ATOM   1517  CD2 HIS A 108      57.286  -0.004  17.859  1.00 14.78           C  
ATOM   1518  CE1 HIS A 108      58.551   0.568  19.556  1.00 15.95           C  
ATOM   1519  NE2 HIS A 108      58.178   0.922  18.340  1.00 14.56           N  
ATOM   1520  H   HIS A 108      55.192  -4.394  18.370  1.00  0.00           H  
ATOM   1521  HA  HIS A 108      57.854  -3.405  18.089  1.00  0.00           H  
ATOM   1522 1HB  HIS A 108      55.599  -2.146  18.006  1.00  0.00           H  
ATOM   1523 2HB  HIS A 108      55.661  -2.132  19.763  1.00  0.00           H  
ATOM   1524  HD2 HIS A 108      56.799   0.012  16.883  1.00  0.00           H  
ATOM   1525  HE1 HIS A 108      59.253   1.109  20.190  1.00  0.00           H  
ATOM   1526  HE2 HIS A 108      58.495   1.740  17.840  1.00  0.00           H  
ATOM   1527  N   VAL A 109      58.936  -3.208  20.410  1.00 16.06           N  
ATOM   1528  CA  VAL A 109      59.595  -3.378  21.704  1.00 15.11           C  
ATOM   1529  C   VAL A 109      58.670  -2.756  22.741  1.00 15.69           C  
ATOM   1530  O   VAL A 109      57.996  -1.767  22.456  1.00 15.83           O  
ATOM   1531  CB  VAL A 109      60.984  -2.702  21.745  1.00 15.02           C  
ATOM   1532  CG1 VAL A 109      61.953  -3.466  20.846  1.00 15.97           C  
ATOM   1533  CG2 VAL A 109      60.881  -1.260  21.304  1.00 12.90           C  
ATOM   1534  H   VAL A 109      59.414  -2.704  19.677  1.00  0.00           H  
ATOM   1535  HA  VAL A 109      59.738  -4.444  21.882  1.00  0.00           H  
ATOM   1536  HB  VAL A 109      61.366  -2.740  22.765  1.00  0.00           H  
ATOM   1537 1HG1 VAL A 109      62.932  -2.987  20.877  1.00  0.00           H  
ATOM   1538 2HG1 VAL A 109      62.041  -4.494  21.197  1.00  0.00           H  
ATOM   1539 3HG1 VAL A 109      61.580  -3.461  19.822  1.00  0.00           H  
ATOM   1540 1HG2 VAL A 109      61.867  -0.798  21.339  1.00  0.00           H  
ATOM   1541 2HG2 VAL A 109      60.496  -1.218  20.285  1.00  0.00           H  
ATOM   1542 3HG2 VAL A 109      60.205  -0.723  21.970  1.00  0.00           H  
ATOM   1543  N   THR A 110      58.639  -3.334  23.938  1.00 14.52           N  
ATOM   1544  CA  THR A 110      57.735  -2.878  24.987  1.00 15.50           C  
ATOM   1545  C   THR A 110      58.171  -1.727  25.894  1.00 15.29           C  
ATOM   1546  O   THR A 110      57.456  -1.384  26.833  1.00 16.12           O  
ATOM   1547  CB  THR A 110      57.323  -4.059  25.882  1.00 13.75           C  
ATOM   1548  OG1 THR A 110      58.484  -4.592  26.533  1.00 15.16           O  
ATOM   1549  CG2 THR A 110      56.671  -5.155  25.045  1.00 13.70           C  
ATOM   1550  H   THR A 110      59.258  -4.110  24.125  1.00  0.00           H  
ATOM   1551  HA  THR A 110      56.842  -2.464  24.518  1.00  0.00           H  
ATOM   1552  HB  THR A 110      56.616  -3.714  26.637  1.00  0.00           H  
ATOM   1553  HG1 THR A 110      59.259  -4.092  26.264  1.00  0.00           H  
ATOM   1554 1HG2 THR A 110      56.384  -5.984  25.691  1.00  0.00           H  
ATOM   1555 2HG2 THR A 110      55.785  -4.757  24.550  1.00  0.00           H  
ATOM   1556 3HG2 THR A 110      57.377  -5.508  24.295  1.00  0.00           H  
ATOM   1557  N   TYR A 111      59.323  -1.127  25.621  1.00 16.24           N  
ATOM   1558  CA  TYR A 111      59.790  -0.014  26.440  1.00 15.67           C  
ATOM   1559  C   TYR A 111      59.723   1.301  25.669  1.00 17.11           C  
ATOM   1560  O   TYR A 111      60.261   2.319  26.104  1.00 15.73           O  
ATOM   1561  CB  TYR A 111      61.211  -0.284  26.941  1.00 16.43           C  
ATOM   1562  CG  TYR A 111      62.156  -0.759  25.866  1.00 15.71           C  
ATOM   1563  CD1 TYR A 111      62.726   0.139  24.964  1.00 15.19           C  
ATOM   1564  CD2 TYR A 111      62.445  -2.116  25.723  1.00 14.41           C  
ATOM   1565  CE1 TYR A 111      63.561  -0.303  23.941  1.00 13.33           C  
ATOM   1566  CE2 TYR A 111      63.277  -2.568  24.705  1.00 14.30           C  
ATOM   1567  CZ  TYR A 111      63.830  -1.655  23.817  1.00 14.74           C  
ATOM   1568  OH  TYR A 111      64.649  -2.101  22.804  1.00 17.22           O  
ATOM   1569  H   TYR A 111      59.888  -1.436  24.843  1.00  0.00           H  
ATOM   1570  HA  TYR A 111      59.128   0.084  27.301  1.00  0.00           H  
ATOM   1571 1HB  TYR A 111      61.623   0.627  27.377  1.00  0.00           H  
ATOM   1572 2HB  TYR A 111      61.183  -1.039  27.726  1.00  0.00           H  
ATOM   1573  HD1 TYR A 111      62.520   1.206  25.053  1.00  0.00           H  
ATOM   1574  HD2 TYR A 111      62.016  -2.841  26.415  1.00  0.00           H  
ATOM   1575  HE1 TYR A 111      63.997   0.414  23.246  1.00  0.00           H  
ATOM   1576  HE2 TYR A 111      63.490  -3.633  24.608  1.00  0.00           H  
ATOM   1577  HH  TYR A 111      64.730  -3.056  22.857  1.00  0.00           H  
ATOM   1578  N   SER A 112      59.053   1.264  24.519  1.00 16.58           N  
ATOM   1579  CA  SER A 112      58.857   2.444  23.681  1.00 15.23           C  
ATOM   1580  C   SER A 112      57.775   2.137  22.650  1.00 13.16           C  
ATOM   1581  O   SER A 112      57.258   1.021  22.598  1.00 13.39           O  
ATOM   1582  CB  SER A 112      60.154   2.851  22.973  1.00 15.74           C  
ATOM   1583  OG  SER A 112      60.609   1.828  22.115  1.00 21.87           O  
ATOM   1584  H   SER A 112      58.667   0.379  24.221  1.00  0.00           H  
ATOM   1585  HA  SER A 112      58.543   3.272  24.318  1.00  0.00           H  
ATOM   1586 1HB  SER A 112      59.984   3.761  22.398  1.00  0.00           H  
ATOM   1587 2HB  SER A 112      60.920   3.072  23.715  1.00  0.00           H  
ATOM   1588  HG  SER A 112      59.972   1.114  22.194  1.00  0.00           H  
ATOM   1589  N   GLY A 113      57.425   3.130  21.840  1.00 12.92           N  
ATOM   1590  CA  GLY A 113      56.403   2.920  20.830  1.00 11.37           C  
ATOM   1591  C   GLY A 113      56.047   4.193  20.091  1.00 11.49           C  
ATOM   1592  O   GLY A 113      56.742   5.204  20.226  1.00 11.84           O  
ATOM   1593  H   GLY A 113      57.862   4.037  21.916  1.00  0.00           H  
ATOM   1594 1HA  GLY A 113      56.749   2.177  20.111  1.00  0.00           H  
ATOM   1595 2HA  GLY A 113      55.505   2.519  21.299  1.00  0.00           H  
ATOM   1596  N   ASP A 114      54.978   4.143  19.298  1.00 10.36           N  
ATOM   1597  CA  ASP A 114      54.525   5.314  18.556  1.00  9.71           C  
ATOM   1598  C   ASP A 114      54.077   6.368  19.555  1.00  9.22           C  
ATOM   1599  O   ASP A 114      54.240   7.568  19.326  1.00  9.12           O  
ATOM   1600  CB  ASP A 114      53.326   4.991  17.657  1.00 12.15           C  
ATOM   1601  CG  ASP A 114      53.651   3.990  16.567  1.00 15.48           C  
ATOM   1602  OD1 ASP A 114      54.816   3.938  16.122  1.00 19.35           O  
ATOM   1603  OD2 ASP A 114      52.724   3.268  16.141  1.00 14.34           O  
ATOM   1604  H   ASP A 114      54.468   3.276  19.207  1.00  0.00           H  
ATOM   1605  HA  ASP A 114      55.341   5.657  17.919  1.00  0.00           H  
ATOM   1606 1HB  ASP A 114      52.514   4.591  18.264  1.00  0.00           H  
ATOM   1607 2HB  ASP A 114      52.964   5.907  17.189  1.00  0.00           H  
ATOM   1608  N   TYR A 115      53.483   5.905  20.650  1.00  7.14           N  
ATOM   1609  CA  TYR A 115      52.990   6.798  21.692  1.00 10.12           C  
ATOM   1610  C   TYR A 115      53.329   6.297  23.083  1.00  9.54           C  
ATOM   1611  O   TYR A 115      53.498   5.096  23.304  1.00 10.99           O  
ATOM   1612  CB  TYR A 115      51.460   6.950  21.620  1.00  8.68           C  
ATOM   1613  CG  TYR A 115      50.923   7.620  20.373  1.00  9.14           C  
ATOM   1614  CD1 TYR A 115      50.712   6.894  19.202  1.00 11.37           C  
ATOM   1615  CD2 TYR A 115      50.605   8.977  20.373  1.00 10.41           C  
ATOM   1616  CE1 TYR A 115      50.190   7.505  18.056  1.00  8.65           C  
ATOM   1617  CE2 TYR A 115      50.081   9.600  19.228  1.00  9.62           C  
ATOM   1618  CZ  TYR A 115      49.877   8.855  18.080  1.00 10.52           C  
ATOM   1619  OH  TYR A 115      49.355   9.453  16.954  1.00  9.46           O  
ATOM   1620  H   TYR A 115      53.370   4.908  20.763  1.00  0.00           H  
ATOM   1621  HA  TYR A 115      53.438   7.781  21.546  1.00  0.00           H  
ATOM   1622 1HB  TYR A 115      50.993   5.966  21.683  1.00  0.00           H  
ATOM   1623 2HB  TYR A 115      51.112   7.532  22.473  1.00  0.00           H  
ATOM   1624  HD1 TYR A 115      50.955   5.832  19.168  1.00  0.00           H  
ATOM   1625  HD2 TYR A 115      50.763   9.574  21.271  1.00  0.00           H  
ATOM   1626  HE1 TYR A 115      50.032   6.920  17.150  1.00  0.00           H  
ATOM   1627  HE2 TYR A 115      49.839  10.663  19.248  1.00  0.00           H  
ATOM   1628  HH  TYR A 115      49.190  10.382  17.133  1.00  0.00           H  
ATOM   1629  N   GLU A 116      53.417   7.239  24.015  1.00  9.66           N  
ATOM   1630  CA  GLU A 116      53.668   6.937  25.413  1.00  7.85           C  
ATOM   1631  C   GLU A 116      52.551   7.658  26.161  1.00  8.13           C  
ATOM   1632  O   GLU A 116      52.347   8.855  25.976  1.00  9.11           O  
ATOM   1633  CB  GLU A 116      55.029   7.471  25.878  1.00  7.83           C  
ATOM   1634  CG  GLU A 116      55.236   7.325  27.394  1.00  6.12           C  
ATOM   1635  CD  GLU A 116      56.623   7.733  27.870  1.00 11.59           C  
ATOM   1636  OE1 GLU A 116      57.252   8.596  27.222  1.00 13.55           O  
ATOM   1637  OE2 GLU A 116      57.075   7.201  28.913  1.00 11.32           O  
ATOM   1638  H   GLU A 116      53.304   8.202  23.732  1.00  0.00           H  
ATOM   1639  HA  GLU A 116      53.671   5.854  25.538  1.00  0.00           H  
ATOM   1640 1HB  GLU A 116      55.826   6.935  25.362  1.00  0.00           H  
ATOM   1641 2HB  GLU A 116      55.117   8.524  25.612  1.00  0.00           H  
ATOM   1642 1HG  GLU A 116      54.502   7.942  27.912  1.00  0.00           H  
ATOM   1643 2HG  GLU A 116      55.062   6.287  27.676  1.00  0.00           H  
ATOM   1644  N   LEU A 117      51.816   6.920  26.981  1.00  8.17           N  
ATOM   1645  CA  LEU A 117      50.720   7.493  27.749  1.00  8.66           C  
ATOM   1646  C   LEU A 117      51.134   7.462  29.204  1.00  8.49           C  
ATOM   1647  O   LEU A 117      51.447   6.398  29.735  1.00  7.92           O  
ATOM   1648  CB  LEU A 117      49.448   6.655  27.576  1.00  9.34           C  
ATOM   1649  CG  LEU A 117      48.074   7.186  28.004  1.00 13.86           C  
ATOM   1650  CD1 LEU A 117      47.170   5.997  28.281  1.00 13.13           C  
ATOM   1651  CD2 LEU A 117      48.159   8.049  29.229  1.00 15.30           C  
ATOM   1652  H   LEU A 117      52.021   5.936  27.076  1.00  0.00           H  
ATOM   1653  HA  LEU A 117      50.527   8.499  27.378  1.00  0.00           H  
ATOM   1654 1HB  LEU A 117      49.332   6.413  26.521  1.00  0.00           H  
ATOM   1655 2HB  LEU A 117      49.567   5.724  28.130  1.00  0.00           H  
ATOM   1656  HG  LEU A 117      47.647   7.783  27.197  1.00  0.00           H  
ATOM   1657 1HD1 LEU A 117      46.186   6.352  28.587  1.00  0.00           H  
ATOM   1658 2HD1 LEU A 117      47.073   5.395  27.377  1.00  0.00           H  
ATOM   1659 3HD1 LEU A 117      47.601   5.390  29.077  1.00  0.00           H  
ATOM   1660 1HD2 LEU A 117      47.162   8.403  29.495  1.00  0.00           H  
ATOM   1661 2HD2 LEU A 117      48.570   7.469  30.055  1.00  0.00           H  
ATOM   1662 3HD2 LEU A 117      48.806   8.903  29.028  1.00  0.00           H  
ATOM   1663  N   MET A 118      51.147   8.624  29.847  1.00  8.60           N  
ATOM   1664  CA  MET A 118      51.502   8.690  31.256  1.00  7.40           C  
ATOM   1665  C   MET A 118      50.349   9.287  32.051  1.00  7.15           C  
ATOM   1666  O   MET A 118      49.648  10.185  31.574  1.00  6.68           O  
ATOM   1667  CB  MET A 118      52.750   9.552  31.475  1.00  6.84           C  
ATOM   1668  CG  MET A 118      54.002   9.088  30.741  1.00  7.59           C  
ATOM   1669  SD  MET A 118      55.495   9.933  31.354  1.00  9.56           S  
ATOM   1670  CE  MET A 118      55.996   8.792  32.613  1.00 10.22           C  
ATOM   1671  H   MET A 118      50.909   9.476  29.359  1.00  0.00           H  
ATOM   1672  HA  MET A 118      51.718   7.681  31.606  1.00  0.00           H  
ATOM   1673 1HB  MET A 118      52.547  10.573  31.156  1.00  0.00           H  
ATOM   1674 2HB  MET A 118      52.989   9.582  32.539  1.00  0.00           H  
ATOM   1675 1HG  MET A 118      54.124   8.014  30.874  1.00  0.00           H  
ATOM   1676 2HG  MET A 118      53.895   9.290  29.675  1.00  0.00           H  
ATOM   1677 1HE  MET A 118      56.903   9.157  33.095  1.00  0.00           H  
ATOM   1678 2HE  MET A 118      55.202   8.697  33.355  1.00  0.00           H  
ATOM   1679 3HE  MET A 118      56.191   7.817  32.164  1.00  0.00           H  
ATOM   1680  N   ILE A 119      50.147   8.774  33.260  1.00  5.94           N  
ATOM   1681  CA  ILE A 119      49.115   9.286  34.153  1.00  5.84           C  
ATOM   1682  C   ILE A 119      49.823   9.543  35.478  1.00  7.30           C  
ATOM   1683  O   ILE A 119      50.123   8.609  36.225  1.00  6.84           O  
ATOM   1684  CB  ILE A 119      47.975   8.279  34.352  1.00  6.26           C  
ATOM   1685  CG1 ILE A 119      47.344   7.945  32.998  1.00  8.17           C  
ATOM   1686  CG2 ILE A 119      46.900   8.883  35.256  1.00  6.74           C  
ATOM   1687  CD1 ILE A 119      46.398   6.765  33.046  1.00  8.11           C  
ATOM   1688  H   ILE A 119      50.727   8.006  33.567  1.00  0.00           H  
ATOM   1689  HA  ILE A 119      48.692  10.187  33.711  1.00  0.00           H  
ATOM   1690  HB  ILE A 119      48.366   7.373  34.815  1.00  0.00           H  
ATOM   1691 1HG1 ILE A 119      46.795   8.811  32.629  1.00  0.00           H  
ATOM   1692 2HG1 ILE A 119      48.130   7.725  32.275  1.00  0.00           H  
ATOM   1693 1HG2 ILE A 119      46.093   8.163  35.393  1.00  0.00           H  
ATOM   1694 2HG2 ILE A 119      47.335   9.129  36.224  1.00  0.00           H  
ATOM   1695 3HG2 ILE A 119      46.504   9.789  34.796  1.00  0.00           H  
ATOM   1696 1HD1 ILE A 119      45.989   6.586  32.051  1.00  0.00           H  
ATOM   1697 2HD1 ILE A 119      46.938   5.879  33.381  1.00  0.00           H  
ATOM   1698 3HD1 ILE A 119      45.585   6.979  33.739  1.00  0.00           H  
ATOM   1699  N   TRP A 120      50.117  10.816  35.739  1.00  6.97           N  
ATOM   1700  CA  TRP A 120      50.824  11.230  36.949  1.00  6.95           C  
ATOM   1701  C   TRP A 120      49.886  11.410  38.138  1.00  7.02           C  
ATOM   1702  O   TRP A 120      49.243  12.452  38.266  1.00  7.06           O  
ATOM   1703  CB  TRP A 120      51.560  12.557  36.707  1.00  6.17           C  
ATOM   1704  CG  TRP A 120      52.695  12.510  35.704  1.00  7.70           C  
ATOM   1705  CD1 TRP A 120      52.802  11.690  34.610  1.00  8.63           C  
ATOM   1706  CD2 TRP A 120      53.862  13.347  35.690  1.00  6.33           C  
ATOM   1707  NE1 TRP A 120      53.962  11.967  33.922  1.00  6.00           N  
ATOM   1708  CE2 TRP A 120      54.630  12.977  34.562  1.00  6.63           C  
ATOM   1709  CE3 TRP A 120      54.332  14.376  36.522  1.00  8.26           C  
ATOM   1710  CZ2 TRP A 120      55.847  13.597  34.244  1.00  6.93           C  
ATOM   1711  CZ3 TRP A 120      55.547  14.995  36.204  1.00  5.48           C  
ATOM   1712  CH2 TRP A 120      56.288  14.599  35.076  1.00  7.83           C  
ATOM   1713  H   TRP A 120      49.837  11.518  35.069  1.00  0.00           H  
ATOM   1714  HA  TRP A 120      51.557  10.464  37.201  1.00  0.00           H  
ATOM   1715 1HB  TRP A 120      50.852  13.307  36.354  1.00  0.00           H  
ATOM   1716 2HB  TRP A 120      51.978  12.918  37.647  1.00  0.00           H  
ATOM   1717  HD1 TRP A 120      52.075  10.931  34.327  1.00  0.00           H  
ATOM   1718  HE1 TRP A 120      54.273  11.502  33.081  1.00  0.00           H  
ATOM   1719  HE3 TRP A 120      53.761  14.688  37.396  1.00  0.00           H  
ATOM   1720  HZ2 TRP A 120      56.434  13.308  33.372  1.00  0.00           H  
ATOM   1721  HZ3 TRP A 120      55.906  15.793  36.854  1.00  0.00           H  
ATOM   1722  HH2 TRP A 120      57.233  15.098  34.859  1.00  0.00           H  
ATOM   1723  N   LEU A 121      49.809  10.405  39.008  1.00  6.32           N  
ATOM   1724  CA  LEU A 121      48.965  10.507  40.194  1.00  5.02           C  
ATOM   1725  C   LEU A 121      49.644  11.422  41.206  1.00  5.36           C  
ATOM   1726  O   LEU A 121      48.992  11.984  42.083  1.00  7.17           O  
ATOM   1727  CB  LEU A 121      48.744   9.138  40.840  1.00  5.67           C  
ATOM   1728  CG  LEU A 121      48.026   8.076  40.004  1.00  5.34           C  
ATOM   1729  CD1 LEU A 121      47.793   6.848  40.871  1.00  5.11           C  
ATOM   1730  CD2 LEU A 121      46.710   8.623  39.482  1.00  4.29           C  
ATOM   1731  H   LEU A 121      50.338   9.559  38.852  1.00  0.00           H  
ATOM   1732  HA  LEU A 121      47.995  10.903  39.895  1.00  0.00           H  
ATOM   1733 1HB  LEU A 121      49.713   8.723  41.114  1.00  0.00           H  
ATOM   1734 2HB  LEU A 121      48.159   9.273  41.750  1.00  0.00           H  
ATOM   1735  HG  LEU A 121      48.654   7.791  39.160  1.00  0.00           H  
ATOM   1736 1HD1 LEU A 121      47.282   6.082  40.287  1.00  0.00           H  
ATOM   1737 2HD1 LEU A 121      48.751   6.460  41.217  1.00  0.00           H  
ATOM   1738 3HD1 LEU A 121      47.179   7.120  41.729  1.00  0.00           H  
ATOM   1739 1HD2 LEU A 121      46.208   7.859  38.888  1.00  0.00           H  
ATOM   1740 2HD2 LEU A 121      46.074   8.905  40.322  1.00  0.00           H  
ATOM   1741 3HD2 LEU A 121      46.901   9.498  38.861  1.00  0.00           H  
ATOM   1742  N   GLY A 122      50.959  11.567  41.077  1.00  6.27           N  
ATOM   1743  CA  GLY A 122      51.692  12.419  41.996  1.00  4.90           C  
ATOM   1744  C   GLY A 122      52.759  13.233  41.294  1.00  6.51           C  
ATOM   1745  O   GLY A 122      53.307  12.798  40.279  1.00  3.18           O  
ATOM   1746  H   GLY A 122      51.461  11.089  40.342  1.00  0.00           H  
ATOM   1747 1HA  GLY A 122      50.999  13.094  42.498  1.00  0.00           H  
ATOM   1748 2HA  GLY A 122      52.158  11.806  42.767  1.00  0.00           H  
ATOM   1749  N   LYS A 123      53.041  14.423  41.818  1.00  3.32           N  
ATOM   1750  CA  LYS A 123      54.072  15.276  41.241  1.00  5.42           C  
ATOM   1751  C   LYS A 123      54.721  16.089  42.356  1.00  7.74           C  
ATOM   1752  O   LYS A 123      54.075  16.946  42.973  1.00  7.02           O  
ATOM   1753  CB  LYS A 123      53.484  16.220  40.178  1.00  5.91           C  
ATOM   1754  CG  LYS A 123      54.554  16.979  39.393  1.00  5.22           C  
ATOM   1755  CD  LYS A 123      53.986  17.927  38.339  1.00  6.70           C  
ATOM   1756  CE  LYS A 123      53.362  19.167  38.957  1.00  8.88           C  
ATOM   1757  NZ  LYS A 123      53.111  20.209  37.921  1.00  9.78           N  
ATOM   1758  H   LYS A 123      52.534  14.745  42.630  1.00  0.00           H  
ATOM   1759  HA  LYS A 123      54.817  14.641  40.760  1.00  0.00           H  
ATOM   1760 1HB  LYS A 123      52.880  15.646  39.475  1.00  0.00           H  
ATOM   1761 2HB  LYS A 123      52.827  16.945  40.659  1.00  0.00           H  
ATOM   1762 1HG  LYS A 123      55.159  17.571  40.081  1.00  0.00           H  
ATOM   1763 2HG  LYS A 123      55.205  16.268  38.884  1.00  0.00           H  
ATOM   1764 1HD  LYS A 123      54.783  18.240  37.663  1.00  0.00           H  
ATOM   1765 2HD  LYS A 123      53.223  17.410  37.758  1.00  0.00           H  
ATOM   1766 1HE  LYS A 123      52.421  18.900  39.436  1.00  0.00           H  
ATOM   1767 2HE  LYS A 123      54.030  19.570  39.718  1.00  0.00           H  
ATOM   1768 1HZ  LYS A 123      52.697  21.022  38.354  1.00  0.00           H  
ATOM   1769 2HZ  LYS A 123      53.985  20.468  37.485  1.00  0.00           H  
ATOM   1770 3HZ  LYS A 123      52.481  19.844  37.221  1.00  0.00           H  
ATOM   1771  N   TYR A 124      55.994  15.803  42.616  1.00  6.48           N  
ATOM   1772  CA  TYR A 124      56.743  16.505  43.654  1.00  7.80           C  
ATOM   1773  C   TYR A 124      57.821  17.403  43.061  1.00  5.84           C  
ATOM   1774  O   TYR A 124      58.567  16.987  42.175  1.00  8.84           O  
ATOM   1775  CB  TYR A 124      57.391  15.504  44.610  1.00  6.73           C  
ATOM   1776  CG  TYR A 124      56.414  14.845  45.549  1.00  9.95           C  
ATOM   1777  CD1 TYR A 124      55.459  13.948  45.078  1.00  8.09           C  
ATOM   1778  CD2 TYR A 124      56.444  15.123  46.916  1.00  9.53           C  
ATOM   1779  CE1 TYR A 124      54.556  13.339  45.947  1.00 13.19           C  
ATOM   1780  CE2 TYR A 124      55.549  14.524  47.791  1.00 13.42           C  
ATOM   1781  CZ  TYR A 124      54.609  13.631  47.301  1.00 13.81           C  
ATOM   1782  OH  TYR A 124      53.736  13.025  48.175  1.00 19.12           O  
ATOM   1783  H   TYR A 124      56.454  15.081  42.081  1.00  0.00           H  
ATOM   1784  HA  TYR A 124      56.050  17.130  44.218  1.00  0.00           H  
ATOM   1785 1HB  TYR A 124      57.892  14.724  44.035  1.00  0.00           H  
ATOM   1786 2HB  TYR A 124      58.150  16.010  45.207  1.00  0.00           H  
ATOM   1787  HD1 TYR A 124      55.410  13.713  44.015  1.00  0.00           H  
ATOM   1788  HD2 TYR A 124      57.179  15.823  47.314  1.00  0.00           H  
ATOM   1789  HE1 TYR A 124      53.815  12.639  45.561  1.00  0.00           H  
ATOM   1790  HE2 TYR A 124      55.588  14.758  48.855  1.00  0.00           H  
ATOM   1791  HH  TYR A 124      53.915  13.330  49.068  1.00  0.00           H  
ATOM   1792  N   GLY A 125      57.898  18.635  43.559  1.00  6.60           N  
ATOM   1793  CA  GLY A 125      58.893  19.570  43.067  1.00  7.30           C  
ATOM   1794  C   GLY A 125      58.472  20.323  41.814  1.00  7.76           C  
ATOM   1795  O   GLY A 125      57.298  20.322  41.431  1.00 10.31           O  
ATOM   1796  H   GLY A 125      57.262  18.930  44.286  1.00  0.00           H  
ATOM   1797 1HA  GLY A 125      59.120  20.301  43.843  1.00  0.00           H  
ATOM   1798 2HA  GLY A 125      59.817  19.036  42.848  1.00  0.00           H  
ATOM   1799  N   ASP A 126      59.441  20.970  41.176  1.00  6.14           N  
ATOM   1800  CA  ASP A 126      59.198  21.740  39.962  1.00  8.74           C  
ATOM   1801  C   ASP A 126      59.457  20.939  38.685  1.00  8.79           C  
ATOM   1802  O   ASP A 126      59.716  21.521  37.627  1.00  9.93           O  
ATOM   1803  CB  ASP A 126      60.074  23.003  39.954  1.00  8.53           C  
ATOM   1804  CG  ASP A 126      61.551  22.702  40.187  1.00  9.74           C  
ATOM   1805  OD1 ASP A 126      61.978  21.546  39.986  1.00  9.79           O  
ATOM   1806  OD2 ASP A 126      62.296  23.634  40.560  1.00 10.73           O  
ATOM   1807  H   ASP A 126      60.378  20.923  41.550  1.00  0.00           H  
ATOM   1808  HA  ASP A 126      58.149  22.039  39.946  1.00  0.00           H  
ATOM   1809 1HB  ASP A 126      59.969  23.513  38.996  1.00  0.00           H  
ATOM   1810 2HB  ASP A 126      59.731  23.689  40.729  1.00  0.00           H  
ATOM   1811  N   ILE A 127      59.379  19.614  38.770  1.00  6.98           N  
ATOM   1812  CA  ILE A 127      59.627  18.778  37.599  1.00  8.06           C  
ATOM   1813  C   ILE A 127      58.540  18.959  36.551  1.00 10.84           C  
ATOM   1814  O   ILE A 127      57.412  19.332  36.867  1.00  9.65           O  
ATOM   1815  CB  ILE A 127      59.706  17.283  37.969  1.00  8.72           C  
ATOM   1816  CG1 ILE A 127      58.412  16.845  38.662  1.00  8.85           C  
ATOM   1817  CG2 ILE A 127      60.909  17.039  38.860  1.00  9.64           C  
ATOM   1818  CD1 ILE A 127      58.289  15.345  38.842  1.00  9.10           C  
ATOM   1819  H   ILE A 127      59.147  19.173  39.649  1.00  0.00           H  
ATOM   1820  HA  ILE A 127      60.582  19.068  37.163  1.00  0.00           H  
ATOM   1821  HB  ILE A 127      59.803  16.688  37.061  1.00  0.00           H  
ATOM   1822 1HG1 ILE A 127      58.349  17.312  39.644  1.00  0.00           H  
ATOM   1823 2HG1 ILE A 127      57.555  17.188  38.083  1.00  0.00           H  
ATOM   1824 1HG2 ILE A 127      60.961  15.982  39.120  1.00  0.00           H  
ATOM   1825 2HG2 ILE A 127      61.817  17.328  38.332  1.00  0.00           H  
ATOM   1826 3HG2 ILE A 127      60.814  17.632  39.770  1.00  0.00           H  
ATOM   1827 1HD1 ILE A 127      57.347  15.114  39.339  1.00  0.00           H  
ATOM   1828 2HD1 ILE A 127      58.313  14.858  37.866  1.00  0.00           H  
ATOM   1829 3HD1 ILE A 127      59.117  14.983  39.449  1.00  0.00           H  
ATOM   1830  N   GLY A 128      58.883  18.691  35.298  1.00 12.00           N  
ATOM   1831  CA  GLY A 128      57.902  18.855  34.246  1.00 13.33           C  
ATOM   1832  C   GLY A 128      57.791  17.692  33.288  1.00 10.72           C  
ATOM   1833  O   GLY A 128      58.768  16.992  33.031  1.00 11.01           O  
ATOM   1834  H   GLY A 128      59.812  18.375  35.059  1.00  0.00           H  
ATOM   1835 1HA  GLY A 128      56.918  19.015  34.688  1.00  0.00           H  
ATOM   1836 2HA  GLY A 128      58.140  19.743  33.662  1.00  0.00           H  
ATOM   1837  N   PRO A 129      56.586  17.454  32.754  1.00 11.69           N  
ATOM   1838  CA  PRO A 129      56.338  16.370  31.806  1.00  9.61           C  
ATOM   1839  C   PRO A 129      56.921  16.744  30.450  1.00 11.10           C  
ATOM   1840  O   PRO A 129      57.367  17.875  30.240  1.00 10.68           O  
ATOM   1841  CB  PRO A 129      54.810  16.298  31.750  1.00 11.95           C  
ATOM   1842  CG  PRO A 129      54.376  16.867  33.068  1.00 10.50           C  
ATOM   1843  CD  PRO A 129      55.315  18.031  33.224  1.00 11.02           C  
ATOM   1844  HA  PRO A 129      56.760  15.436  32.206  1.00  0.00           H  
ATOM   1845 1HB  PRO A 129      54.438  16.873  30.890  1.00  0.00           H  
ATOM   1846 2HB  PRO A 129      54.488  15.257  31.604  1.00  0.00           H  
ATOM   1847 1HG  PRO A 129      53.315  17.153  33.027  1.00  0.00           H  
ATOM   1848 2HG  PRO A 129      54.471  16.108  33.859  1.00  0.00           H  
ATOM   1849 1HD  PRO A 129      54.975  18.864  32.591  1.00  0.00           H  
ATOM   1850 2HD  PRO A 129      55.350  18.335  34.281  1.00  0.00           H  
ATOM   1851  N   ILE A 130      56.914  15.793  29.529  1.00 11.34           N  
ATOM   1852  CA  ILE A 130      57.407  16.051  28.191  1.00 12.25           C  
ATOM   1853  C   ILE A 130      56.410  17.013  27.544  1.00 11.33           C  
ATOM   1854  O   ILE A 130      55.218  16.981  27.854  1.00 11.22           O  
ATOM   1855  CB  ILE A 130      57.447  14.749  27.357  1.00 14.26           C  
ATOM   1856  CG1 ILE A 130      58.567  13.829  27.857  1.00 15.57           C  
ATOM   1857  CG2 ILE A 130      57.622  15.083  25.885  1.00 13.74           C  
ATOM   1858  CD1 ILE A 130      59.966  14.333  27.550  1.00 17.00           C  
ATOM   1859  H   ILE A 130      56.562  14.874  29.755  1.00  0.00           H  
ATOM   1860  HA  ILE A 130      58.420  16.444  28.266  1.00  0.00           H  
ATOM   1861  HB  ILE A 130      56.515  14.201  27.493  1.00  0.00           H  
ATOM   1862 1HG1 ILE A 130      58.481  13.704  28.936  1.00  0.00           H  
ATOM   1863 2HG1 ILE A 130      58.457  12.843  27.405  1.00  0.00           H  
ATOM   1864 1HG2 ILE A 130      57.650  14.162  25.304  1.00  0.00           H  
ATOM   1865 2HG2 ILE A 130      56.788  15.698  25.550  1.00  0.00           H  
ATOM   1866 3HG2 ILE A 130      58.555  15.629  25.744  1.00  0.00           H  
ATOM   1867 1HD1 ILE A 130      60.701  13.626  27.936  1.00  0.00           H  
ATOM   1868 2HD1 ILE A 130      60.089  14.431  26.471  1.00  0.00           H  
ATOM   1869 3HD1 ILE A 130      60.115  15.303  28.022  1.00  0.00           H  
ATOM   1870  N   GLY A 131      56.901  17.880  26.666  1.00 13.47           N  
ATOM   1871  CA  GLY A 131      56.021  18.801  25.966  1.00 11.75           C  
ATOM   1872  C   GLY A 131      55.479  19.977  26.755  1.00 13.64           C  
ATOM   1873  O   GLY A 131      56.114  20.452  27.700  1.00 13.57           O  
ATOM   1874  H   GLY A 131      57.893  17.907  26.476  1.00  0.00           H  
ATOM   1875 1HA  GLY A 131      56.543  19.220  25.105  1.00  0.00           H  
ATOM   1876 2HA  GLY A 131      55.156  18.259  25.585  1.00  0.00           H  
ATOM   1877  N   SER A 132      54.296  20.441  26.359  1.00 12.17           N  
ATOM   1878  CA  SER A 132      53.656  21.581  27.004  1.00 13.29           C  
ATOM   1879  C   SER A 132      52.194  21.316  27.369  1.00 12.17           C  
ATOM   1880  O   SER A 132      51.547  20.432  26.809  1.00 13.28           O  
ATOM   1881  CB  SER A 132      53.732  22.798  26.085  1.00 13.62           C  
ATOM   1882  OG  SER A 132      53.021  22.555  24.885  1.00 14.64           O  
ATOM   1883  H   SER A 132      53.829  19.987  25.587  1.00  0.00           H  
ATOM   1884  HA  SER A 132      54.190  21.800  27.930  1.00  0.00           H  
ATOM   1885 1HB  SER A 132      53.315  23.666  26.595  1.00  0.00           H  
ATOM   1886 2HB  SER A 132      54.775  23.020  25.861  1.00  0.00           H  
ATOM   1887  HG  SER A 132      52.667  21.666  24.963  1.00  0.00           H  
ATOM   1888  N   SER A 133      51.683  22.106  28.307  1.00 11.55           N  
ATOM   1889  CA  SER A 133      50.311  21.978  28.780  1.00 10.32           C  
ATOM   1890  C   SER A 133      49.263  22.275  27.719  1.00 12.57           C  
ATOM   1891  O   SER A 133      49.358  23.268  26.993  1.00 12.71           O  
ATOM   1892  CB  SER A 133      50.080  22.910  29.974  1.00 11.72           C  
ATOM   1893  OG  SER A 133      48.725  22.870  30.390  1.00 11.09           O  
ATOM   1894  H   SER A 133      52.275  22.822  28.703  1.00  0.00           H  
ATOM   1895  HA  SER A 133      50.150  20.948  29.100  1.00  0.00           H  
ATOM   1896 1HB  SER A 133      50.727  22.612  30.799  1.00  0.00           H  
ATOM   1897 2HB  SER A 133      50.350  23.928  29.698  1.00  0.00           H  
ATOM   1898  HG  SER A 133      48.285  22.252  29.801  1.00  0.00           H  
ATOM   1899  N   GLN A 134      48.259  21.410  27.648  1.00 11.55           N  
ATOM   1900  CA  GLN A 134      47.163  21.564  26.703  1.00 14.77           C  
ATOM   1901  C   GLN A 134      45.920  21.991  27.478  1.00 14.40           C  
ATOM   1902  O   GLN A 134      44.819  22.035  26.934  1.00 15.44           O  
ATOM   1903  CB  GLN A 134      46.897  20.245  25.973  1.00 14.93           C  
ATOM   1904  CG  GLN A 134      48.122  19.661  25.268  1.00 21.34           C  
ATOM   1905  CD  GLN A 134      48.634  20.536  24.136  1.00 24.22           C  
ATOM   1906  OE1 GLN A 134      47.930  20.778  23.153  1.00 26.43           O  
ATOM   1907  NE2 GLN A 134      49.869  21.012  24.266  1.00 25.67           N  
ATOM   1908  H   GLN A 134      48.261  20.618  28.275  1.00  0.00           H  
ATOM   1909  HA  GLN A 134      47.443  22.319  25.968  1.00  0.00           H  
ATOM   1910 1HB  GLN A 134      46.532  19.503  26.683  1.00  0.00           H  
ATOM   1911 2HB  GLN A 134      46.118  20.394  25.226  1.00  0.00           H  
ATOM   1912 1HG  GLN A 134      48.927  19.548  25.994  1.00  0.00           H  
ATOM   1913 2HG  GLN A 134      47.858  18.690  24.848  1.00  0.00           H  
ATOM   1914 1HE2 GLN A 134      50.259  21.594  23.551  1.00  0.00           H  
ATOM   1915 2HE2 GLN A 134      50.409  20.789  25.078  1.00  0.00           H  
ATOM   1916  N   GLY A 135      46.108  22.304  28.756  1.00 14.11           N  
ATOM   1917  CA  GLY A 135      44.994  22.735  29.580  1.00 13.00           C  
ATOM   1918  C   GLY A 135      44.392  21.610  30.392  1.00 12.83           C  
ATOM   1919  O   GLY A 135      44.910  20.493  30.393  1.00 12.48           O  
ATOM   1920  H   GLY A 135      47.029  22.245  29.166  1.00  0.00           H  
ATOM   1921 1HA  GLY A 135      45.326  23.520  30.260  1.00  0.00           H  
ATOM   1922 2HA  GLY A 135      44.219  23.165  28.947  1.00  0.00           H  
ATOM   1923  N   THR A 136      43.294  21.907  31.081  1.00 11.01           N  
ATOM   1924  CA  THR A 136      42.615  20.924  31.916  1.00 11.35           C  
ATOM   1925  C   THR A 136      41.651  20.046  31.135  1.00 12.68           C  
ATOM   1926  O   THR A 136      40.988  20.510  30.209  1.00 13.51           O  
ATOM   1927  CB  THR A 136      41.818  21.610  33.041  1.00 11.80           C  
ATOM   1928  OG1 THR A 136      42.699  22.423  33.821  1.00 11.82           O  
ATOM   1929  CG2 THR A 136      41.168  20.569  33.948  1.00 12.23           C  
ATOM   1930  H   THR A 136      42.921  22.844  31.022  1.00  0.00           H  
ATOM   1931  HA  THR A 136      43.367  20.279  32.372  1.00  0.00           H  
ATOM   1932  HB  THR A 136      41.042  22.239  32.606  1.00  0.00           H  
ATOM   1933  HG1 THR A 136      43.590  22.358  33.468  1.00  0.00           H  
ATOM   1934 1HG2 THR A 136      40.609  21.072  34.737  1.00  0.00           H  
ATOM   1935 2HG2 THR A 136      40.491  19.948  33.362  1.00  0.00           H  
ATOM   1936 3HG2 THR A 136      41.940  19.943  34.394  1.00  0.00           H  
ATOM   1937  N   VAL A 137      41.578  18.776  31.521  1.00 12.78           N  
ATOM   1938  CA  VAL A 137      40.679  17.827  30.882  1.00 13.44           C  
ATOM   1939  C   VAL A 137      40.066  16.939  31.960  1.00 15.00           C  
ATOM   1940  O   VAL A 137      40.642  16.772  33.036  1.00 14.07           O  
ATOM   1941  CB  VAL A 137      41.425  16.939  29.852  1.00 13.67           C  
ATOM   1942  CG1 VAL A 137      42.061  17.815  28.776  1.00 14.56           C  
ATOM   1943  CG2 VAL A 137      42.484  16.094  30.547  1.00 12.74           C  
ATOM   1944  H   VAL A 137      42.165  18.463  32.281  1.00  0.00           H  
ATOM   1945  HA  VAL A 137      39.907  18.385  30.352  1.00  0.00           H  
ATOM   1946  HB  VAL A 137      40.705  16.282  29.363  1.00  0.00           H  
ATOM   1947 1HG1 VAL A 137      42.583  17.185  28.055  1.00  0.00           H  
ATOM   1948 2HG1 VAL A 137      41.285  18.384  28.264  1.00  0.00           H  
ATOM   1949 3HG1 VAL A 137      42.771  18.501  29.238  1.00  0.00           H  
ATOM   1950 1HG2 VAL A 137      42.997  15.476  29.811  1.00  0.00           H  
ATOM   1951 2HG2 VAL A 137      43.205  16.747  31.040  1.00  0.00           H  
ATOM   1952 3HG2 VAL A 137      42.008  15.453  31.289  1.00  0.00           H  
ATOM   1953  N   ASN A 138      38.888  16.388  31.678  1.00 15.38           N  
ATOM   1954  CA  ASN A 138      38.214  15.513  32.629  1.00 17.30           C  
ATOM   1955  C   ASN A 138      38.197  14.075  32.132  1.00 16.74           C  
ATOM   1956  O   ASN A 138      37.712  13.788  31.033  1.00 18.54           O  
ATOM   1957  CB  ASN A 138      36.777  15.982  32.876  1.00 21.44           C  
ATOM   1958  CG  ASN A 138      35.951  14.948  33.627  1.00 25.89           C  
ATOM   1959  OD1 ASN A 138      36.328  14.508  34.713  1.00 28.26           O  
ATOM   1960  ND2 ASN A 138      34.822  14.551  33.047  1.00 27.63           N  
ATOM   1961  H   ASN A 138      38.450  16.578  30.788  1.00  0.00           H  
ATOM   1962  HA  ASN A 138      38.756  15.547  33.575  1.00  0.00           H  
ATOM   1963 1HB  ASN A 138      36.790  16.909  33.450  1.00  0.00           H  
ATOM   1964 2HB  ASN A 138      36.295  16.195  31.922  1.00  0.00           H  
ATOM   1965 1HD2 ASN A 138      34.240  13.873  33.497  1.00  0.00           H  
ATOM   1966 2HD2 ASN A 138      34.555  14.930  32.162  1.00  0.00           H  
ATOM   1967  N   VAL A 139      38.742  13.174  32.941  1.00 13.97           N  
ATOM   1968  CA  VAL A 139      38.782  11.762  32.593  1.00 13.15           C  
ATOM   1969  C   VAL A 139      38.466  10.932  33.830  1.00 12.58           C  
ATOM   1970  O   VAL A 139      39.110  11.074  34.870  1.00 12.00           O  
ATOM   1971  CB  VAL A 139      40.170  11.341  32.050  1.00 13.45           C  
ATOM   1972  CG1 VAL A 139      40.126   9.896  31.588  1.00 10.77           C  
ATOM   1973  CG2 VAL A 139      40.576  12.240  30.897  1.00 13.10           C  
ATOM   1974  H   VAL A 139      39.139  13.476  33.820  1.00  0.00           H  
ATOM   1975  HA  VAL A 139      38.045  11.577  31.811  1.00  0.00           H  
ATOM   1976  HB  VAL A 139      40.904  11.426  32.851  1.00  0.00           H  
ATOM   1977 1HG1 VAL A 139      41.106   9.606  31.207  1.00  0.00           H  
ATOM   1978 2HG1 VAL A 139      39.858   9.254  32.427  1.00  0.00           H  
ATOM   1979 3HG1 VAL A 139      39.384   9.789  30.797  1.00  0.00           H  
ATOM   1980 1HG2 VAL A 139      41.553  11.935  30.524  1.00  0.00           H  
ATOM   1981 2HG2 VAL A 139      39.841  12.159  30.096  1.00  0.00           H  
ATOM   1982 3HG2 VAL A 139      40.626  13.273  31.241  1.00  0.00           H  
ATOM   1983  N   GLY A 140      37.456  10.079  33.710  1.00 12.67           N  
ATOM   1984  CA  GLY A 140      37.063   9.230  34.817  1.00 15.50           C  
ATOM   1985  C   GLY A 140      36.533   9.970  36.031  1.00 16.48           C  
ATOM   1986  O   GLY A 140      36.612   9.459  37.145  1.00 18.23           O  
ATOM   1987  H   GLY A 140      36.950  10.016  32.838  1.00  0.00           H  
ATOM   1988 1HA  GLY A 140      36.290   8.536  34.487  1.00  0.00           H  
ATOM   1989 2HA  GLY A 140      37.916   8.633  35.138  1.00  0.00           H  
ATOM   1990  N   GLY A 141      36.005  11.173  35.829  1.00 16.64           N  
ATOM   1991  CA  GLY A 141      35.460  11.934  36.943  1.00 15.67           C  
ATOM   1992  C   GLY A 141      36.485  12.733  37.728  1.00 15.04           C  
ATOM   1993  O   GLY A 141      36.198  13.225  38.824  1.00 13.56           O  
ATOM   1994  H   GLY A 141      35.977  11.571  34.901  1.00  0.00           H  
ATOM   1995 1HA  GLY A 141      34.706  12.629  36.574  1.00  0.00           H  
ATOM   1996 2HA  GLY A 141      34.962  11.257  37.636  1.00  0.00           H  
ATOM   1997  N   GLN A 142      37.682  12.862  37.171  1.00 13.78           N  
ATOM   1998  CA  GLN A 142      38.753  13.612  37.817  1.00 13.35           C  
ATOM   1999  C   GLN A 142      39.354  14.577  36.800  1.00 13.50           C  
ATOM   2000  O   GLN A 142      39.379  14.284  35.603  1.00 13.57           O  
ATOM   2001  CB  GLN A 142      39.838  12.657  38.341  1.00 12.66           C  
ATOM   2002  CG  GLN A 142      41.039  13.361  38.973  1.00 11.14           C  
ATOM   2003  CD  GLN A 142      41.934  12.433  39.797  1.00 13.61           C  
ATOM   2004  OE1 GLN A 142      42.975  12.856  40.315  1.00 15.19           O  
ATOM   2005  NE2 GLN A 142      41.533  11.175  39.927  1.00  7.17           N  
ATOM   2006  H   GLN A 142      37.856  12.429  36.275  1.00  0.00           H  
ATOM   2007  HA  GLN A 142      38.332  14.158  38.661  1.00  0.00           H  
ATOM   2008 1HB  GLN A 142      39.407  11.991  39.088  1.00  0.00           H  
ATOM   2009 2HB  GLN A 142      40.203  12.037  37.522  1.00  0.00           H  
ATOM   2010 1HG  GLN A 142      41.652  13.793  38.182  1.00  0.00           H  
ATOM   2011 2HG  GLN A 142      40.679  14.147  39.637  1.00  0.00           H  
ATOM   2012 1HE2 GLN A 142      42.082  10.526  40.456  1.00  0.00           H  
ATOM   2013 2HE2 GLN A 142      40.682  10.874  39.496  1.00  0.00           H  
ATOM   2014  N   SER A 143      39.820  15.731  37.275  1.00 12.40           N  
ATOM   2015  CA  SER A 143      40.427  16.727  36.397  1.00 12.82           C  
ATOM   2016  C   SER A 143      41.927  16.482  36.273  1.00 12.94           C  
ATOM   2017  O   SER A 143      42.590  16.122  37.247  1.00 13.03           O  
ATOM   2018  CB  SER A 143      40.183  18.140  36.935  1.00 13.45           C  
ATOM   2019  OG  SER A 143      38.800  18.468  36.926  1.00 17.52           O  
ATOM   2020  H   SER A 143      39.753  15.923  38.264  1.00  0.00           H  
ATOM   2021  HA  SER A 143      39.967  16.646  35.411  1.00  0.00           H  
ATOM   2022 1HB  SER A 143      40.566  18.213  37.953  1.00  0.00           H  
ATOM   2023 2HB  SER A 143      40.730  18.860  36.327  1.00  0.00           H  
ATOM   2024  HG  SER A 143      38.348  17.698  36.574  1.00  0.00           H  
ATOM   2025  N   TRP A 144      42.457  16.680  35.071  1.00 11.51           N  
ATOM   2026  CA  TRP A 144      43.878  16.481  34.828  1.00  9.62           C  
ATOM   2027  C   TRP A 144      44.434  17.577  33.940  1.00  8.91           C  
ATOM   2028  O   TRP A 144      43.723  18.135  33.106  1.00 10.00           O  
ATOM   2029  CB  TRP A 144      44.132  15.142  34.131  1.00 10.23           C  
ATOM   2030  CG  TRP A 144      43.419  13.983  34.736  1.00  8.47           C  
ATOM   2031  CD1 TRP A 144      42.099  13.662  34.585  1.00 10.55           C  
ATOM   2032  CD2 TRP A 144      43.980  12.986  35.596  1.00  9.36           C  
ATOM   2033  NE1 TRP A 144      41.803  12.522  35.300  1.00  9.18           N  
ATOM   2034  CE2 TRP A 144      42.940  12.088  35.930  1.00  9.49           C  
ATOM   2035  CE3 TRP A 144      45.262  12.763  36.121  1.00  8.77           C  
ATOM   2036  CZ2 TRP A 144      43.143  10.982  36.765  1.00  9.93           C  
ATOM   2037  CZ3 TRP A 144      45.462  11.664  36.952  1.00  8.11           C  
ATOM   2038  CH2 TRP A 144      44.409  10.788  37.265  1.00  8.13           C  
ATOM   2039  H   TRP A 144      41.864  16.975  34.308  1.00  0.00           H  
ATOM   2040  HA  TRP A 144      44.395  16.473  35.787  1.00  0.00           H  
ATOM   2041 1HB  TRP A 144      43.827  15.212  33.087  1.00  0.00           H  
ATOM   2042 2HB  TRP A 144      45.199  14.921  34.146  1.00  0.00           H  
ATOM   2043  HD1 TRP A 144      41.385  14.226  33.987  1.00  0.00           H  
ATOM   2044  HE1 TRP A 144      40.897  12.079  35.352  1.00  0.00           H  
ATOM   2045  HE3 TRP A 144      46.085  13.436  35.881  1.00  0.00           H  
ATOM   2046  HZ2 TRP A 144      42.338  10.291  37.017  1.00  0.00           H  
ATOM   2047  HZ3 TRP A 144      46.461  11.500  37.356  1.00  0.00           H  
ATOM   2048  HH2 TRP A 144      44.602   9.937  37.919  1.00  0.00           H  
ATOM   2049  N   THR A 145      45.706  17.897  34.135  1.00  8.80           N  
ATOM   2050  CA  THR A 145      46.358  18.879  33.288  1.00  7.85           C  
ATOM   2051  C   THR A 145      47.036  18.006  32.248  1.00  8.29           C  
ATOM   2052  O   THR A 145      47.917  17.208  32.579  1.00  8.26           O  
ATOM   2053  CB  THR A 145      47.412  19.683  34.046  1.00  9.89           C  
ATOM   2054  OG1 THR A 145      46.763  20.523  35.008  1.00 10.02           O  
ATOM   2055  CG2 THR A 145      48.218  20.538  33.082  1.00 10.79           C  
ATOM   2056  H   THR A 145      46.234  17.459  34.877  1.00  0.00           H  
ATOM   2057  HA  THR A 145      45.604  19.577  32.924  1.00  0.00           H  
ATOM   2058  HB  THR A 145      48.083  19.002  34.569  1.00  0.00           H  
ATOM   2059  HG1 THR A 145      45.813  20.391  34.959  1.00  0.00           H  
ATOM   2060 1HG2 THR A 145      48.966  21.105  33.636  1.00  0.00           H  
ATOM   2061 2HG2 THR A 145      48.715  19.896  32.355  1.00  0.00           H  
ATOM   2062 3HG2 THR A 145      47.552  21.227  32.563  1.00  0.00           H  
ATOM   2063  N   LEU A 146      46.617  18.144  30.996  1.00  6.95           N  
ATOM   2064  CA  LEU A 146      47.174  17.329  29.930  1.00  8.18           C  
ATOM   2065  C   LEU A 146      48.376  17.955  29.245  1.00  9.52           C  
ATOM   2066  O   LEU A 146      48.332  19.109  28.825  1.00 11.58           O  
ATOM   2067  CB  LEU A 146      46.097  17.030  28.886  1.00  7.66           C  
ATOM   2068  CG  LEU A 146      46.563  16.225  27.672  1.00  7.90           C  
ATOM   2069  CD1 LEU A 146      47.063  14.862  28.130  1.00  7.43           C  
ATOM   2070  CD2 LEU A 146      45.410  16.070  26.687  1.00  7.84           C  
ATOM   2071  H   LEU A 146      45.902  18.822  30.774  1.00  0.00           H  
ATOM   2072  HA  LEU A 146      47.521  16.389  30.359  1.00  0.00           H  
ATOM   2073 1HB  LEU A 146      45.293  16.474  29.366  1.00  0.00           H  
ATOM   2074 2HB  LEU A 146      45.692  17.975  28.524  1.00  0.00           H  
ATOM   2075  HG  LEU A 146      47.388  16.746  27.185  1.00  0.00           H  
ATOM   2076 1HD1 LEU A 146      47.396  14.287  27.266  1.00  0.00           H  
ATOM   2077 2HD1 LEU A 146      47.897  14.993  28.820  1.00  0.00           H  
ATOM   2078 3HD1 LEU A 146      46.256  14.328  28.632  1.00  0.00           H  
ATOM   2079 1HD2 LEU A 146      45.745  15.497  25.822  1.00  0.00           H  
ATOM   2080 2HD2 LEU A 146      44.585  15.547  27.172  1.00  0.00           H  
ATOM   2081 3HD2 LEU A 146      45.074  17.055  26.362  1.00  0.00           H  
ATOM   2082  N   TYR A 147      49.449  17.179  29.138  1.00  9.72           N  
ATOM   2083  CA  TYR A 147      50.664  17.630  28.478  1.00 10.59           C  
ATOM   2084  C   TYR A 147      50.852  16.812  27.207  1.00  9.89           C  
ATOM   2085  O   TYR A 147      50.466  15.645  27.147  1.00 10.11           O  
ATOM   2086  CB  TYR A 147      51.884  17.446  29.388  1.00 10.13           C  
ATOM   2087  CG  TYR A 147      52.038  18.512  30.449  1.00 11.86           C  
ATOM   2088  CD1 TYR A 147      51.179  18.563  31.545  1.00 10.75           C  
ATOM   2089  CD2 TYR A 147      53.044  19.474  30.353  1.00 11.42           C  
ATOM   2090  CE1 TYR A 147      51.320  19.544  32.523  1.00 14.20           C  
ATOM   2091  CE2 TYR A 147      53.192  20.465  31.326  1.00 15.20           C  
ATOM   2092  CZ  TYR A 147      52.326  20.491  32.407  1.00 15.62           C  
ATOM   2093  OH  TYR A 147      52.467  21.461  33.374  1.00 20.80           O  
ATOM   2094  H   TYR A 147      49.417  16.248  29.528  1.00  0.00           H  
ATOM   2095  HA  TYR A 147      50.561  18.691  28.251  1.00  0.00           H  
ATOM   2096 1HB  TYR A 147      51.821  16.480  29.891  1.00  0.00           H  
ATOM   2097 2HB  TYR A 147      52.791  17.442  28.784  1.00  0.00           H  
ATOM   2098  HD1 TYR A 147      50.381  17.827  31.647  1.00  0.00           H  
ATOM   2099  HD2 TYR A 147      53.731  19.461  29.507  1.00  0.00           H  
ATOM   2100  HE1 TYR A 147      50.639  19.568  33.373  1.00  0.00           H  
ATOM   2101  HE2 TYR A 147      53.983  21.209  31.230  1.00  0.00           H  
ATOM   2102  HH  TYR A 147      53.205  22.032  33.148  1.00  0.00           H  
ATOM   2103  N   TYR A 148      51.443  17.432  26.195  1.00 10.74           N  
ATOM   2104  CA  TYR A 148      51.685  16.761  24.924  1.00 10.12           C  
ATOM   2105  C   TYR A 148      52.939  17.300  24.271  1.00 10.86           C  
ATOM   2106  O   TYR A 148      53.237  18.489  24.353  1.00  8.32           O  
ATOM   2107  CB  TYR A 148      50.511  16.965  23.969  1.00 11.64           C  
ATOM   2108  CG  TYR A 148      50.808  16.522  22.552  1.00 14.92           C  
ATOM   2109  CD1 TYR A 148      50.913  15.169  22.227  1.00 13.61           C  
ATOM   2110  CD2 TYR A 148      50.999  17.459  21.535  1.00 14.85           C  
ATOM   2111  CE1 TYR A 148      51.198  14.759  20.922  1.00 13.80           C  
ATOM   2112  CE2 TYR A 148      51.288  17.061  20.231  1.00 15.78           C  
ATOM   2113  CZ  TYR A 148      51.385  15.712  19.931  1.00 15.78           C  
ATOM   2114  OH  TYR A 148      51.679  15.324  18.645  1.00 15.07           O  
ATOM   2115  H   TYR A 148      51.733  18.393  26.307  1.00  0.00           H  
ATOM   2116  HA  TYR A 148      51.795  15.693  25.112  1.00  0.00           H  
ATOM   2117 1HB  TYR A 148      49.646  16.407  24.331  1.00  0.00           H  
ATOM   2118 2HB  TYR A 148      50.236  18.019  23.950  1.00  0.00           H  
ATOM   2119  HD1 TYR A 148      50.772  14.411  22.998  1.00  0.00           H  
ATOM   2120  HD2 TYR A 148      50.924  18.524  21.754  1.00  0.00           H  
ATOM   2121  HE1 TYR A 148      51.276  13.697  20.689  1.00  0.00           H  
ATOM   2122  HE2 TYR A 148      51.437  17.810  19.453  1.00  0.00           H  
ATOM   2123  HH  TYR A 148      51.784  16.103  18.093  1.00  0.00           H  
ATOM   2124  N   GLY A 149      53.669  16.417  23.610  1.00 11.26           N  
ATOM   2125  CA  GLY A 149      54.879  16.833  22.939  1.00 11.55           C  
ATOM   2126  C   GLY A 149      55.632  15.618  22.452  1.00 12.44           C  
ATOM   2127  O   GLY A 149      55.258  14.489  22.766  1.00 11.73           O  
ATOM   2128  H   GLY A 149      53.391  15.447  23.567  1.00  0.00           H  
ATOM   2129 1HA  GLY A 149      54.626  17.486  22.104  1.00  0.00           H  
ATOM   2130 2HA  GLY A 149      55.494  17.414  23.625  1.00  0.00           H  
ATOM   2131  N   TYR A 150      56.685  15.848  21.678  1.00 12.90           N  
ATOM   2132  CA  TYR A 150      57.496  14.757  21.164  1.00 13.93           C  
ATOM   2133  C   TYR A 150      58.733  14.534  22.018  1.00 14.02           C  
ATOM   2134  O   TYR A 150      59.275  15.465  22.606  1.00 11.88           O  
ATOM   2135  CB  TYR A 150      57.975  15.048  19.739  1.00 15.74           C  
ATOM   2136  CG  TYR A 150      56.922  14.919  18.666  1.00 16.33           C  
ATOM   2137  CD1 TYR A 150      55.936  15.890  18.504  1.00 17.63           C  
ATOM   2138  CD2 TYR A 150      56.912  13.818  17.811  1.00 15.63           C  
ATOM   2139  CE1 TYR A 150      54.964  15.769  17.512  1.00 18.55           C  
ATOM   2140  CE2 TYR A 150      55.947  13.686  16.820  1.00 18.80           C  
ATOM   2141  CZ  TYR A 150      54.975  14.666  16.675  1.00 20.72           C  
ATOM   2142  OH  TYR A 150      54.021  14.537  15.688  1.00 22.15           O  
ATOM   2143  H   TYR A 150      56.931  16.798  21.439  1.00  0.00           H  
ATOM   2144  HA  TYR A 150      56.887  13.853  21.143  1.00  0.00           H  
ATOM   2145 1HB  TYR A 150      58.370  16.064  19.688  1.00  0.00           H  
ATOM   2146 2HB  TYR A 150      58.787  14.368  19.482  1.00  0.00           H  
ATOM   2147  HD1 TYR A 150      55.916  16.762  19.159  1.00  0.00           H  
ATOM   2148  HD2 TYR A 150      57.670  13.041  17.914  1.00  0.00           H  
ATOM   2149  HE1 TYR A 150      54.201  16.539  17.400  1.00  0.00           H  
ATOM   2150  HE2 TYR A 150      55.956  12.816  16.163  1.00  0.00           H  
ATOM   2151  HH  TYR A 150      54.174  13.724  15.201  1.00  0.00           H  
ATOM   2152  N   ASN A 151      59.152  13.278  22.086  1.00 13.53           N  
ATOM   2153  CA  ASN A 151      60.372  12.884  22.774  1.00 13.92           C  
ATOM   2154  C   ASN A 151      60.998  12.072  21.652  1.00 13.24           C  
ATOM   2155  O   ASN A 151      60.992  10.846  21.675  1.00 14.70           O  
ATOM   2156  CB  ASN A 151      60.089  11.993  23.983  1.00 13.88           C  
ATOM   2157  CG  ASN A 151      61.350  11.668  24.772  1.00 15.79           C  
ATOM   2158  OD1 ASN A 151      61.298  11.010  25.811  1.00 17.98           O  
ATOM   2159  ND2 ASN A 151      62.493  12.135  24.279  1.00 13.98           N  
ATOM   2160  H   ASN A 151      58.590  12.570  21.636  1.00  0.00           H  
ATOM   2161  HA  ASN A 151      60.874  13.784  23.132  1.00  0.00           H  
ATOM   2162 1HB  ASN A 151      59.377  12.490  24.643  1.00  0.00           H  
ATOM   2163 2HB  ASN A 151      59.631  11.062  23.649  1.00  0.00           H  
ATOM   2164 1HD2 ASN A 151      63.354  11.953  24.754  1.00  0.00           H  
ATOM   2165 2HD2 ASN A 151      62.492  12.668  23.433  1.00  0.00           H  
ATOM   2166  N   GLY A 152      61.503  12.777  20.647  1.00 12.99           N  
ATOM   2167  CA  GLY A 152      62.073  12.110  19.492  1.00 11.86           C  
ATOM   2168  C   GLY A 152      60.915  11.855  18.546  1.00 11.51           C  
ATOM   2169  O   GLY A 152      60.041  12.709  18.390  1.00 11.39           O  
ATOM   2170  H   GLY A 152      61.495  13.786  20.678  1.00  0.00           H  
ATOM   2171 1HA  GLY A 152      62.840  12.744  19.048  1.00  0.00           H  
ATOM   2172 2HA  GLY A 152      62.561  11.189  19.808  1.00  0.00           H  
ATOM   2173  N   ALA A 153      60.880  10.687  17.919  1.00 10.36           N  
ATOM   2174  CA  ALA A 153      59.786  10.375  17.008  1.00 14.14           C  
ATOM   2175  C   ALA A 153      58.508  10.037  17.788  1.00 13.54           C  
ATOM   2176  O   ALA A 153      57.397  10.199  17.285  1.00 12.03           O  
ATOM   2177  CB  ALA A 153      60.180   9.211  16.110  1.00 14.79           C  
ATOM   2178  H   ALA A 153      61.609  10.003  18.065  1.00  0.00           H  
ATOM   2179  HA  ALA A 153      59.597  11.254  16.392  1.00  0.00           H  
ATOM   2180 1HB  ALA A 153      59.359   8.981  15.431  1.00  0.00           H  
ATOM   2181 2HB  ALA A 153      61.064   9.480  15.532  1.00  0.00           H  
ATOM   2182 3HB  ALA A 153      60.399   8.338  16.722  1.00  0.00           H  
ATOM   2183  N   MET A 154      58.681   9.578  19.024  1.00 12.85           N  
ATOM   2184  CA  MET A 154      57.561   9.200  19.885  1.00 11.93           C  
ATOM   2185  C   MET A 154      56.751  10.389  20.413  1.00 12.45           C  
ATOM   2186  O   MET A 154      57.313  11.407  20.823  1.00 12.81           O  
ATOM   2187  CB  MET A 154      58.096   8.381  21.067  1.00 11.28           C  
ATOM   2188  CG  MET A 154      57.047   7.794  21.997  1.00  9.13           C  
ATOM   2189  SD  MET A 154      57.815   6.641  23.174  1.00 11.20           S  
ATOM   2190  CE  MET A 154      58.611   7.806  24.325  1.00 10.10           C  
ATOM   2191  H   MET A 154      59.624   9.489  19.376  1.00  0.00           H  
ATOM   2192  HA  MET A 154      56.870   8.589  19.305  1.00  0.00           H  
ATOM   2193 1HB  MET A 154      58.692   7.550  20.693  1.00  0.00           H  
ATOM   2194 2HB  MET A 154      58.750   9.006  21.676  1.00  0.00           H  
ATOM   2195 1HG  MET A 154      56.554   8.598  22.542  1.00  0.00           H  
ATOM   2196 2HG  MET A 154      56.294   7.268  21.410  1.00  0.00           H  
ATOM   2197 1HE  MET A 154      59.126   7.249  25.108  1.00  0.00           H  
ATOM   2198 2HE  MET A 154      59.331   8.420  23.782  1.00  0.00           H  
ATOM   2199 3HE  MET A 154      57.853   8.448  24.775  1.00  0.00           H  
ATOM   2200  N   GLN A 155      55.428  10.249  20.400  1.00 10.40           N  
ATOM   2201  CA  GLN A 155      54.528  11.284  20.910  1.00 10.06           C  
ATOM   2202  C   GLN A 155      54.130  10.905  22.333  1.00  9.43           C  
ATOM   2203  O   GLN A 155      53.718   9.772  22.592  1.00  9.22           O  
ATOM   2204  CB  GLN A 155      53.280  11.393  20.029  1.00  9.58           C  
ATOM   2205  CG  GLN A 155      53.528  12.096  18.703  1.00 11.94           C  
ATOM   2206  CD  GLN A 155      52.334  12.021  17.773  1.00 13.52           C  
ATOM   2207  OE1 GLN A 155      52.249  11.135  16.920  1.00 18.33           O  
ATOM   2208  NE2 GLN A 155      51.398  12.939  17.943  1.00 12.44           N  
ATOM   2209  H   GLN A 155      55.036   9.397  20.024  1.00  0.00           H  
ATOM   2210  HA  GLN A 155      55.053  12.239  20.890  1.00  0.00           H  
ATOM   2211 1HB  GLN A 155      52.894  10.395  19.820  1.00  0.00           H  
ATOM   2212 2HB  GLN A 155      52.503  11.938  20.565  1.00  0.00           H  
ATOM   2213 1HG  GLN A 155      53.744  13.147  18.896  1.00  0.00           H  
ATOM   2214 2HG  GLN A 155      54.376  11.625  18.207  1.00  0.00           H  
ATOM   2215 1HE2 GLN A 155      50.586  12.940  17.358  1.00  0.00           H  
ATOM   2216 2HE2 GLN A 155      51.501  13.633  18.656  1.00  0.00           H  
ATOM   2217  N   VAL A 156      54.253  11.856  23.255  1.00  9.00           N  
ATOM   2218  CA  VAL A 156      53.937  11.594  24.653  1.00  7.52           C  
ATOM   2219  C   VAL A 156      52.786  12.431  25.204  1.00  7.58           C  
ATOM   2220  O   VAL A 156      52.815  13.658  25.128  1.00  7.99           O  
ATOM   2221  CB  VAL A 156      55.172  11.845  25.550  1.00  8.48           C  
ATOM   2222  CG1 VAL A 156      54.862  11.450  26.999  1.00  6.63           C  
ATOM   2223  CG2 VAL A 156      56.368  11.062  25.025  1.00  9.86           C  
ATOM   2224  H   VAL A 156      54.570  12.776  22.986  1.00  0.00           H  
ATOM   2225  HA  VAL A 156      53.644  10.548  24.751  1.00  0.00           H  
ATOM   2226  HB  VAL A 156      55.405  12.910  25.543  1.00  0.00           H  
ATOM   2227 1HG1 VAL A 156      55.739  11.631  27.621  1.00  0.00           H  
ATOM   2228 2HG1 VAL A 156      54.027  12.045  27.368  1.00  0.00           H  
ATOM   2229 3HG1 VAL A 156      54.602  10.393  27.040  1.00  0.00           H  
ATOM   2230 1HG2 VAL A 156      57.232  11.246  25.663  1.00  0.00           H  
ATOM   2231 2HG2 VAL A 156      56.135   9.997  25.027  1.00  0.00           H  
ATOM   2232 3HG2 VAL A 156      56.594  11.382  24.008  1.00  0.00           H  
ATOM   2233  N   TYR A 157      51.777  11.753  25.749  1.00  7.40           N  
ATOM   2234  CA  TYR A 157      50.630  12.411  26.376  1.00  6.72           C  
ATOM   2235  C   TYR A 157      50.703  12.136  27.880  1.00  9.24           C  
ATOM   2236  O   TYR A 157      50.708  10.976  28.305  1.00  9.02           O  
ATOM   2237  CB  TYR A 157      49.299  11.859  25.849  1.00  6.51           C  
ATOM   2238  CG  TYR A 157      48.905  12.367  24.481  1.00  7.52           C  
ATOM   2239  CD1 TYR A 157      49.128  11.600  23.338  1.00 10.49           C  
ATOM   2240  CD2 TYR A 157      48.321  13.625  24.328  1.00  8.62           C  
ATOM   2241  CE1 TYR A 157      48.775  12.078  22.064  1.00 10.66           C  
ATOM   2242  CE2 TYR A 157      47.967  14.110  23.066  1.00 10.44           C  
ATOM   2243  CZ  TYR A 157      48.198  13.334  21.941  1.00 11.14           C  
ATOM   2244  OH  TYR A 157      47.861  13.824  20.694  1.00 13.19           O  
ATOM   2245  H   TYR A 157      51.812  10.744  25.724  1.00  0.00           H  
ATOM   2246  HA  TYR A 157      50.670  13.475  26.141  1.00  0.00           H  
ATOM   2247 1HB  TYR A 157      49.351  10.770  25.798  1.00  0.00           H  
ATOM   2248 2HB  TYR A 157      48.499  12.116  26.542  1.00  0.00           H  
ATOM   2249  HD1 TYR A 157      49.583  10.613  23.424  1.00  0.00           H  
ATOM   2250  HD2 TYR A 157      48.134  14.249  25.202  1.00  0.00           H  
ATOM   2251  HE1 TYR A 157      48.957  11.464  21.182  1.00  0.00           H  
ATOM   2252  HE2 TYR A 157      47.512  15.096  22.969  1.00  0.00           H  
ATOM   2253  HH  TYR A 157      47.484  14.702  20.788  1.00  0.00           H  
ATOM   2254  N   SER A 158      50.759  13.191  28.687  1.00  8.55           N  
ATOM   2255  CA  SER A 158      50.829  13.010  30.129  1.00  6.88           C  
ATOM   2256  C   SER A 158      49.668  13.685  30.856  1.00  7.53           C  
ATOM   2257  O   SER A 158      49.545  14.914  30.846  1.00  9.18           O  
ATOM   2258  CB  SER A 158      52.162  13.554  30.667  1.00  8.20           C  
ATOM   2259  OG  SER A 158      53.271  12.915  30.050  1.00  7.93           O  
ATOM   2260  H   SER A 158      50.754  14.127  28.308  1.00  0.00           H  
ATOM   2261  HA  SER A 158      50.771  11.943  30.347  1.00  0.00           H  
ATOM   2262 1HB  SER A 158      52.216  14.627  30.487  1.00  0.00           H  
ATOM   2263 2HB  SER A 158      52.209  13.400  31.744  1.00  0.00           H  
ATOM   2264  HG  SER A 158      52.901  12.282  29.430  1.00  0.00           H  
ATOM   2265  N   PHE A 159      48.812  12.875  31.473  1.00  6.98           N  
ATOM   2266  CA  PHE A 159      47.680  13.388  32.239  1.00  6.94           C  
ATOM   2267  C   PHE A 159      48.180  13.544  33.672  1.00  6.15           C  
ATOM   2268  O   PHE A 159      48.407  12.558  34.368  1.00  6.92           O  
ATOM   2269  CB  PHE A 159      46.500  12.412  32.199  1.00  5.25           C  
ATOM   2270  CG  PHE A 159      45.858  12.294  30.847  1.00  5.71           C  
ATOM   2271  CD1 PHE A 159      46.472  11.567  29.827  1.00  6.21           C  
ATOM   2272  CD2 PHE A 159      44.652  12.938  30.579  1.00  6.20           C  
ATOM   2273  CE1 PHE A 159      45.896  11.483  28.561  1.00  8.24           C  
ATOM   2274  CE2 PHE A 159      44.066  12.862  29.314  1.00  6.62           C  
ATOM   2275  CZ  PHE A 159      44.690  12.132  28.302  1.00  8.26           C  
ATOM   2276  H   PHE A 159      48.951  11.877  31.409  1.00  0.00           H  
ATOM   2277  HA  PHE A 159      47.360  14.332  31.795  1.00  0.00           H  
ATOM   2278 1HB  PHE A 159      46.837  11.422  32.503  1.00  0.00           H  
ATOM   2279 2HB  PHE A 159      45.739  12.732  32.910  1.00  0.00           H  
ATOM   2280  HD1 PHE A 159      47.415  11.059  30.029  1.00  0.00           H  
ATOM   2281  HD2 PHE A 159      44.166  13.509  31.371  1.00  0.00           H  
ATOM   2282  HE1 PHE A 159      46.389  10.910  27.776  1.00  0.00           H  
ATOM   2283  HE2 PHE A 159      43.124  13.372  29.115  1.00  0.00           H  
ATOM   2284  HZ  PHE A 159      44.238  12.070  27.313  1.00  0.00           H  
ATOM   2285  N   VAL A 160      48.350  14.793  34.099  1.00  6.42           N  
ATOM   2286  CA  VAL A 160      48.860  15.105  35.430  1.00  5.17           C  
ATOM   2287  C   VAL A 160      47.766  15.510  36.418  1.00  6.37           C  
ATOM   2288  O   VAL A 160      47.074  16.509  36.217  1.00  7.54           O  
ATOM   2289  CB  VAL A 160      49.905  16.243  35.344  1.00  4.25           C  
ATOM   2290  CG1 VAL A 160      50.460  16.559  36.715  1.00  6.20           C  
ATOM   2291  CG2 VAL A 160      51.021  15.844  34.400  1.00  6.01           C  
ATOM   2292  H   VAL A 160      48.115  15.549  33.472  1.00  0.00           H  
ATOM   2293  HA  VAL A 160      49.342  14.214  35.834  1.00  0.00           H  
ATOM   2294  HB  VAL A 160      49.417  17.144  34.973  1.00  0.00           H  
ATOM   2295 1HG1 VAL A 160      51.193  17.362  36.635  1.00  0.00           H  
ATOM   2296 2HG1 VAL A 160      49.649  16.873  37.372  1.00  0.00           H  
ATOM   2297 3HG1 VAL A 160      50.939  15.671  37.127  1.00  0.00           H  
ATOM   2298 1HG2 VAL A 160      51.754  16.648  34.342  1.00  0.00           H  
ATOM   2299 2HG2 VAL A 160      51.504  14.939  34.769  1.00  0.00           H  
ATOM   2300 3HG2 VAL A 160      50.609  15.657  33.408  1.00  0.00           H  
ATOM   2301  N   ALA A 161      47.623  14.730  37.487  1.00  5.49           N  
ATOM   2302  CA  ALA A 161      46.619  15.002  38.508  1.00  6.43           C  
ATOM   2303  C   ALA A 161      46.875  16.384  39.106  1.00  6.40           C  
ATOM   2304  O   ALA A 161      48.025  16.800  39.267  1.00  5.14           O  
ATOM   2305  CB  ALA A 161      46.672  13.928  39.601  1.00  4.42           C  
ATOM   2306  H   ALA A 161      48.227  13.928  37.593  1.00  0.00           H  
ATOM   2307  HA  ALA A 161      45.638  14.977  38.033  1.00  0.00           H  
ATOM   2308 1HB  ALA A 161      45.918  14.142  40.358  1.00  0.00           H  
ATOM   2309 2HB  ALA A 161      46.477  12.950  39.160  1.00  0.00           H  
ATOM   2310 3HB  ALA A 161      47.658  13.927  40.062  1.00  0.00           H  
ATOM   2311  N   GLN A 162      45.799  17.089  39.438  1.00  8.02           N  
ATOM   2312  CA  GLN A 162      45.918  18.431  39.991  1.00  9.87           C  
ATOM   2313  C   GLN A 162      46.065  18.449  41.511  1.00 10.34           C  
ATOM   2314  O   GLN A 162      46.181  19.505  42.128  1.00 10.69           O  
ATOM   2315  CB  GLN A 162      44.742  19.279  39.490  1.00 10.75           C  
ATOM   2316  CG  GLN A 162      44.823  19.437  37.961  1.00 12.18           C  
ATOM   2317  CD  GLN A 162      43.662  20.184  37.321  1.00 16.43           C  
ATOM   2318  OE1 GLN A 162      43.685  20.456  36.117  1.00 16.37           O  
ATOM   2319  NE2 GLN A 162      42.647  20.513  38.107  1.00 12.04           N  
ATOM   2320  H   GLN A 162      44.880  16.691  39.306  1.00  0.00           H  
ATOM   2321  HA  GLN A 162      46.854  18.867  39.642  1.00  0.00           H  
ATOM   2322 1HB  GLN A 162      43.803  18.801  39.770  1.00  0.00           H  
ATOM   2323 2HB  GLN A 162      44.767  20.257  39.971  1.00  0.00           H  
ATOM   2324 1HG  GLN A 162      45.729  19.989  37.711  1.00  0.00           H  
ATOM   2325 2HG  GLN A 162      44.851  18.447  37.505  1.00  0.00           H  
ATOM   2326 1HE2 GLN A 162      41.861  21.005  37.730  1.00  0.00           H  
ATOM   2327 2HE2 GLN A 162      42.666  20.270  39.077  1.00  0.00           H  
ATOM   2328  N   THR A 163      46.086  17.253  42.090  1.00  8.68           N  
ATOM   2329  CA  THR A 163      46.279  17.045  43.522  1.00  9.88           C  
ATOM   2330  C   THR A 163      46.861  15.638  43.606  1.00  9.45           C  
ATOM   2331  O   THR A 163      46.445  14.766  42.843  1.00  9.71           O  
ATOM   2332  CB  THR A 163      44.951  17.027  44.313  1.00 10.57           C  
ATOM   2333  OG1 THR A 163      44.149  18.157  43.953  1.00 16.33           O  
ATOM   2334  CG2 THR A 163      45.238  17.072  45.807  1.00 11.65           C  
ATOM   2335  H   THR A 163      45.959  16.451  41.489  1.00  0.00           H  
ATOM   2336  HA  THR A 163      46.881  17.866  43.913  1.00  0.00           H  
ATOM   2337  HB  THR A 163      44.399  16.118  44.076  1.00  0.00           H  
ATOM   2338  HG1 THR A 163      44.613  18.682  43.296  1.00  0.00           H  
ATOM   2339 1HG2 THR A 163      44.298  17.059  46.359  1.00  0.00           H  
ATOM   2340 2HG2 THR A 163      45.837  16.206  46.089  1.00  0.00           H  
ATOM   2341 3HG2 THR A 163      45.785  17.984  46.045  1.00  0.00           H  
ATOM   2342  N   ASN A 164      47.814  15.403  44.505  1.00  7.65           N  
ATOM   2343  CA  ASN A 164      48.379  14.059  44.628  1.00  9.80           C  
ATOM   2344  C   ASN A 164      47.242  13.092  44.943  1.00  9.93           C  
ATOM   2345  O   ASN A 164      46.507  13.274  45.915  1.00 10.25           O  
ATOM   2346  CB  ASN A 164      49.427  14.000  45.740  1.00  9.15           C  
ATOM   2347  CG  ASN A 164      50.652  14.840  45.429  1.00 11.09           C  
ATOM   2348  OD1 ASN A 164      51.385  14.565  44.475  1.00  8.34           O  
ATOM   2349  ND2 ASN A 164      50.852  15.873  46.241  1.00  8.95           N  
ATOM   2350  H   ASN A 164      48.157  16.138  45.107  1.00  0.00           H  
ATOM   2351  HA  ASN A 164      48.864  13.800  43.686  1.00  0.00           H  
ATOM   2352 1HB  ASN A 164      48.987  14.351  46.674  1.00  0.00           H  
ATOM   2353 2HB  ASN A 164      49.738  12.966  45.893  1.00  0.00           H  
ATOM   2354 1HD2 ASN A 164      51.639  16.475  46.101  1.00  0.00           H  
ATOM   2355 2HD2 ASN A 164      50.216  16.049  46.992  1.00  0.00           H  
ATOM   2356  N   THR A 165      47.094  12.071  44.106  1.00  9.60           N  
ATOM   2357  CA  THR A 165      46.038  11.081  44.280  1.00  8.72           C  
ATOM   2358  C   THR A 165      46.681   9.786  44.786  1.00 10.33           C  
ATOM   2359  O   THR A 165      47.155   8.958  43.999  1.00  8.71           O  
ATOM   2360  CB  THR A 165      45.302  10.868  42.936  1.00 10.52           C  
ATOM   2361  OG1 THR A 165      44.905  12.147  42.413  1.00  8.17           O  
ATOM   2362  CG2 THR A 165      44.065  10.010  43.123  1.00  8.40           C  
ATOM   2363  H   THR A 165      47.731  11.979  43.328  1.00  0.00           H  
ATOM   2364  HA  THR A 165      45.330  11.457  45.019  1.00  0.00           H  
ATOM   2365  HB  THR A 165      45.970  10.376  42.230  1.00  0.00           H  
ATOM   2366  HG1 THR A 165      45.186  12.840  43.016  1.00  0.00           H  
ATOM   2367 1HG2 THR A 165      43.567   9.876  42.163  1.00  0.00           H  
ATOM   2368 2HG2 THR A 165      44.354   9.038  43.522  1.00  0.00           H  
ATOM   2369 3HG2 THR A 165      43.385  10.500  43.819  1.00  0.00           H  
ATOM   2370  N   THR A 166      46.683   9.635  46.112  1.00  9.79           N  
ATOM   2371  CA  THR A 166      47.294   8.503  46.808  1.00 10.55           C  
ATOM   2372  C   THR A 166      46.488   7.209  46.856  1.00 11.76           C  
ATOM   2373  O   THR A 166      47.037   6.139  47.119  1.00 10.91           O  
ATOM   2374  CB  THR A 166      47.658   8.904  48.245  1.00 10.38           C  
ATOM   2375  OG1 THR A 166      46.472   9.298  48.945  1.00 13.59           O  
ATOM   2376  CG2 THR A 166      48.637  10.074  48.228  1.00  8.90           C  
ATOM   2377  H   THR A 166      46.229  10.358  46.652  1.00  0.00           H  
ATOM   2378  HA  THR A 166      48.205   8.222  46.279  1.00  0.00           H  
ATOM   2379  HB  THR A 166      48.115   8.056  48.755  1.00  0.00           H  
ATOM   2380  HG1 THR A 166      45.715   9.223  48.359  1.00  0.00           H  
ATOM   2381 1HG2 THR A 166      48.890  10.352  49.251  1.00  0.00           H  
ATOM   2382 2HG2 THR A 166      49.543   9.783  47.696  1.00  0.00           H  
ATOM   2383 3HG2 THR A 166      48.179  10.924  47.725  1.00  0.00           H  
ATOM   2384  N   ASN A 167      45.185   7.311  46.627  1.00 12.23           N  
ATOM   2385  CA  ASN A 167      44.315   6.141  46.605  1.00 12.11           C  
ATOM   2386  C   ASN A 167      43.477   6.324  45.356  1.00 11.50           C  
ATOM   2387  O   ASN A 167      42.506   7.076  45.343  1.00 13.84           O  
ATOM   2388  CB  ASN A 167      43.454   6.086  47.868  1.00 14.20           C  
ATOM   2389  CG  ASN A 167      44.277   5.782  49.114  1.00 18.98           C  
ATOM   2390  OD1 ASN A 167      45.123   6.578  49.523  1.00 25.30           O  
ATOM   2391  ND2 ASN A 167      44.043   4.620  49.712  1.00 22.34           N  
ATOM   2392  H   ASN A 167      44.786   8.224  46.464  1.00  0.00           H  
ATOM   2393  HA  ASN A 167      44.939   5.246  46.570  1.00  0.00           H  
ATOM   2394 1HB  ASN A 167      42.944   7.041  48.003  1.00  0.00           H  
ATOM   2395 2HB  ASN A 167      42.688   5.319  47.753  1.00  0.00           H  
ATOM   2396 1HD2 ASN A 167      44.555   4.369  50.534  1.00  0.00           H  
ATOM   2397 2HD2 ASN A 167      43.356   3.996  49.341  1.00  0.00           H  
ATOM   2398  N   TYR A 168      43.877   5.623  44.304  1.00 10.84           N  
ATOM   2399  CA  TYR A 168      43.245   5.735  43.001  1.00 11.78           C  
ATOM   2400  C   TYR A 168      42.551   4.466  42.521  1.00 12.35           C  
ATOM   2401  O   TYR A 168      42.979   3.349  42.816  1.00 11.71           O  
ATOM   2402  CB  TYR A 168      44.318   6.148  41.985  1.00 12.01           C  
ATOM   2403  CG  TYR A 168      43.845   6.346  40.564  1.00 12.76           C  
ATOM   2404  CD1 TYR A 168      43.088   7.459  40.208  1.00 13.45           C  
ATOM   2405  CD2 TYR A 168      44.170   5.423  39.569  1.00 13.74           C  
ATOM   2406  CE1 TYR A 168      42.665   7.655  38.897  1.00 13.80           C  
ATOM   2407  CE2 TYR A 168      43.751   5.607  38.251  1.00 15.39           C  
ATOM   2408  CZ  TYR A 168      43.000   6.727  37.924  1.00 15.71           C  
ATOM   2409  OH  TYR A 168      42.586   6.924  36.626  1.00 16.19           O  
ATOM   2410  H   TYR A 168      44.653   4.988  44.421  1.00  0.00           H  
ATOM   2411  HA  TYR A 168      42.473   6.503  43.056  1.00  0.00           H  
ATOM   2412 1HB  TYR A 168      44.778   7.086  42.301  1.00  0.00           H  
ATOM   2413 2HB  TYR A 168      45.102   5.392  41.957  1.00  0.00           H  
ATOM   2414  HD1 TYR A 168      42.816   8.197  40.963  1.00  0.00           H  
ATOM   2415  HD2 TYR A 168      44.760   4.540  39.816  1.00  0.00           H  
ATOM   2416  HE1 TYR A 168      42.073   8.533  38.641  1.00  0.00           H  
ATOM   2417  HE2 TYR A 168      44.013   4.874  37.488  1.00  0.00           H  
ATOM   2418  HH  TYR A 168      42.899   6.200  36.078  1.00  0.00           H  
ATOM   2419  N   SER A 169      41.472   4.669  41.777  1.00 11.60           N  
ATOM   2420  CA  SER A 169      40.702   3.591  41.190  1.00 12.59           C  
ATOM   2421  C   SER A 169      40.196   4.129  39.861  1.00 12.20           C  
ATOM   2422  O   SER A 169      39.446   5.103  39.832  1.00 12.36           O  
ATOM   2423  CB  SER A 169      39.518   3.223  42.079  1.00 15.53           C  
ATOM   2424  OG  SER A 169      38.782   2.158  41.498  1.00 18.93           O  
ATOM   2425  H   SER A 169      41.182   5.623  41.619  1.00  0.00           H  
ATOM   2426  HA  SER A 169      41.347   2.717  41.095  1.00  0.00           H  
ATOM   2427 1HB  SER A 169      39.880   2.933  43.065  1.00  0.00           H  
ATOM   2428 2HB  SER A 169      38.876   4.094  42.209  1.00  0.00           H  
ATOM   2429  HG  SER A 169      39.232   1.942  40.678  1.00  0.00           H  
ATOM   2430  N   GLY A 170      40.617   3.514  38.762  1.00 12.42           N  
ATOM   2431  CA  GLY A 170      40.174   3.988  37.463  1.00 13.35           C  
ATOM   2432  C   GLY A 170      40.235   2.963  36.351  1.00 14.88           C  
ATOM   2433  O   GLY A 170      40.465   1.773  36.584  1.00 15.76           O  
ATOM   2434  H   GLY A 170      41.241   2.721  38.810  1.00  0.00           H  
ATOM   2435 1HA  GLY A 170      39.144   4.337  37.535  1.00  0.00           H  
ATOM   2436 2HA  GLY A 170      40.781   4.840  37.160  1.00  0.00           H  
ATOM   2437  N   ASP A 171      40.030   3.442  35.129  1.00 14.67           N  
ATOM   2438  CA  ASP A 171      40.045   2.608  33.931  1.00 13.49           C  
ATOM   2439  C   ASP A 171      40.906   3.337  32.901  1.00 12.14           C  
ATOM   2440  O   ASP A 171      40.487   4.354  32.349  1.00 11.46           O  
ATOM   2441  CB  ASP A 171      38.616   2.454  33.400  1.00 15.25           C  
ATOM   2442  CG  ASP A 171      38.515   1.485  32.235  1.00 16.34           C  
ATOM   2443  OD1 ASP A 171      39.548   1.191  31.594  1.00 17.47           O  
ATOM   2444  OD2 ASP A 171      37.386   1.026  31.956  1.00 18.29           O  
ATOM   2445  H   ASP A 171      39.856   4.433  35.037  1.00  0.00           H  
ATOM   2446  HA  ASP A 171      40.435   1.626  34.198  1.00  0.00           H  
ATOM   2447 1HB  ASP A 171      37.966   2.102  34.201  1.00  0.00           H  
ATOM   2448 2HB  ASP A 171      38.241   3.426  33.077  1.00  0.00           H  
ATOM   2449  N   VAL A 172      42.109   2.828  32.650  1.00 10.75           N  
ATOM   2450  CA  VAL A 172      43.006   3.470  31.695  1.00 11.39           C  
ATOM   2451  C   VAL A 172      42.354   3.626  30.324  1.00 11.83           C  
ATOM   2452  O   VAL A 172      42.762   4.465  29.521  1.00  9.84           O  
ATOM   2453  CB  VAL A 172      44.341   2.690  31.573  1.00 11.00           C  
ATOM   2454  CG1 VAL A 172      45.165   3.217  30.409  1.00 14.58           C  
ATOM   2455  CG2 VAL A 172      45.137   2.848  32.859  1.00 13.28           C  
ATOM   2456  H   VAL A 172      42.412   1.988  33.122  1.00  0.00           H  
ATOM   2457  HA  VAL A 172      43.228   4.477  32.051  1.00  0.00           H  
ATOM   2458  HB  VAL A 172      44.121   1.636  31.403  1.00  0.00           H  
ATOM   2459 1HG1 VAL A 172      46.098   2.656  30.340  1.00  0.00           H  
ATOM   2460 2HG1 VAL A 172      44.603   3.100  29.483  1.00  0.00           H  
ATOM   2461 3HG1 VAL A 172      45.388   4.272  30.569  1.00  0.00           H  
ATOM   2462 1HG2 VAL A 172      46.075   2.300  32.776  1.00  0.00           H  
ATOM   2463 2HG2 VAL A 172      45.347   3.904  33.030  1.00  0.00           H  
ATOM   2464 3HG2 VAL A 172      44.560   2.453  33.695  1.00  0.00           H  
ATOM   2465  N   LYS A 173      41.325   2.829  30.060  1.00 12.22           N  
ATOM   2466  CA  LYS A 173      40.635   2.924  28.783  1.00 12.91           C  
ATOM   2467  C   LYS A 173      40.030   4.321  28.620  1.00 12.34           C  
ATOM   2468  O   LYS A 173      39.927   4.843  27.513  1.00  9.64           O  
ATOM   2469  CB  LYS A 173      39.537   1.867  28.698  1.00 17.00           C  
ATOM   2470  CG  LYS A 173      38.998   1.692  27.308  1.00 21.85           C  
ATOM   2471  CD  LYS A 173      40.112   1.254  26.368  1.00 22.86           C  
ATOM   2472  CE  LYS A 173      39.657   1.327  24.934  1.00 23.49           C  
ATOM   2473  NZ  LYS A 173      38.441   0.510  24.713  1.00 23.73           N  
ATOM   2474  H   LYS A 173      41.011   2.151  30.740  1.00  0.00           H  
ATOM   2475  HA  LYS A 173      41.357   2.745  27.985  1.00  0.00           H  
ATOM   2476 1HB  LYS A 173      39.927   0.909  29.043  1.00  0.00           H  
ATOM   2477 2HB  LYS A 173      38.714   2.143  29.358  1.00  0.00           H  
ATOM   2478 1HG  LYS A 173      38.208   0.940  27.316  1.00  0.00           H  
ATOM   2479 2HG  LYS A 173      38.575   2.634  26.961  1.00  0.00           H  
ATOM   2480 1HD  LYS A 173      40.980   1.901  26.505  1.00  0.00           H  
ATOM   2481 2HD  LYS A 173      40.403   0.230  26.601  1.00  0.00           H  
ATOM   2482 1HE  LYS A 173      39.444   2.362  24.672  1.00  0.00           H  
ATOM   2483 2HE  LYS A 173      40.452   0.967  24.281  1.00  0.00           H  
ATOM   2484 1HZ  LYS A 173      38.160   0.578  23.745  1.00  0.00           H  
ATOM   2485 2HZ  LYS A 173      38.637  -0.455  24.939  1.00  0.00           H  
ATOM   2486 3HZ  LYS A 173      37.695   0.849  25.304  1.00  0.00           H  
ATOM   2487  N   ASN A 174      39.631   4.932  29.730  1.00 11.96           N  
ATOM   2488  CA  ASN A 174      39.056   6.268  29.669  1.00 11.67           C  
ATOM   2489  C   ASN A 174      40.033   7.266  29.059  1.00 11.60           C  
ATOM   2490  O   ASN A 174      39.637   8.140  28.289  1.00 12.42           O  
ATOM   2491  CB  ASN A 174      38.643   6.744  31.066  1.00 12.54           C  
ATOM   2492  CG  ASN A 174      37.469   5.966  31.618  1.00 15.34           C  
ATOM   2493  OD1 ASN A 174      36.520   5.656  30.892  1.00 17.38           O  
ATOM   2494  ND2 ASN A 174      37.514   5.659  32.907  1.00 16.31           N  
ATOM   2495  H   ASN A 174      39.722   4.476  30.627  1.00  0.00           H  
ATOM   2496  HA  ASN A 174      38.167   6.234  29.037  1.00  0.00           H  
ATOM   2497 1HB  ASN A 174      39.487   6.642  31.750  1.00  0.00           H  
ATOM   2498 2HB  ASN A 174      38.379   7.801  31.027  1.00  0.00           H  
ATOM   2499 1HD2 ASN A 174      36.764   5.145  33.325  1.00  0.00           H  
ATOM   2500 2HD2 ASN A 174      38.297   5.941  33.461  1.00  0.00           H  
ATOM   2501  N   PHE A 175      41.310   7.139  29.403  1.00  9.90           N  
ATOM   2502  CA  PHE A 175      42.314   8.051  28.876  1.00 11.21           C  
ATOM   2503  C   PHE A 175      42.506   7.853  27.373  1.00 11.22           C  
ATOM   2504  O   PHE A 175      42.557   8.826  26.617  1.00  9.75           O  
ATOM   2505  CB  PHE A 175      43.639   7.877  29.632  1.00  9.99           C  
ATOM   2506  CG  PHE A 175      43.547   8.232  31.097  1.00 10.30           C  
ATOM   2507  CD1 PHE A 175      42.989   7.341  32.009  1.00 12.53           C  
ATOM   2508  CD2 PHE A 175      43.962   9.480  31.551  1.00 11.72           C  
ATOM   2509  CE1 PHE A 175      42.839   7.688  33.352  1.00 10.37           C  
ATOM   2510  CE2 PHE A 175      43.818   9.838  32.894  1.00  9.56           C  
ATOM   2511  CZ  PHE A 175      43.254   8.942  33.794  1.00 11.07           C  
ATOM   2512  H   PHE A 175      41.596   6.405  30.036  1.00  0.00           H  
ATOM   2513  HA  PHE A 175      41.961   9.074  29.017  1.00  0.00           H  
ATOM   2514 1HB  PHE A 175      43.971   6.843  29.550  1.00  0.00           H  
ATOM   2515 2HB  PHE A 175      44.404   8.504  29.175  1.00  0.00           H  
ATOM   2516  HD1 PHE A 175      42.666   6.358  31.664  1.00  0.00           H  
ATOM   2517  HD2 PHE A 175      44.404  10.183  30.844  1.00  0.00           H  
ATOM   2518  HE1 PHE A 175      42.398   6.978  34.052  1.00  0.00           H  
ATOM   2519  HE2 PHE A 175      44.147  10.819  33.236  1.00  0.00           H  
ATOM   2520  HZ  PHE A 175      43.135   9.219  34.841  1.00  0.00           H  
ATOM   2521  N   PHE A 176      42.610   6.603  26.935  1.00 10.80           N  
ATOM   2522  CA  PHE A 176      42.767   6.339  25.508  1.00 12.18           C  
ATOM   2523  C   PHE A 176      41.540   6.858  24.765  1.00 11.75           C  
ATOM   2524  O   PHE A 176      41.664   7.462  23.701  1.00 10.70           O  
ATOM   2525  CB  PHE A 176      42.939   4.840  25.238  1.00 11.23           C  
ATOM   2526  CG  PHE A 176      44.301   4.302  25.603  1.00 12.99           C  
ATOM   2527  CD1 PHE A 176      44.448   3.384  26.639  1.00 11.81           C  
ATOM   2528  CD2 PHE A 176      45.431   4.696  24.893  1.00 10.41           C  
ATOM   2529  CE1 PHE A 176      45.706   2.861  26.962  1.00 13.59           C  
ATOM   2530  CE2 PHE A 176      46.693   4.182  25.205  1.00 12.30           C  
ATOM   2531  CZ  PHE A 176      46.831   3.261  26.243  1.00 12.11           C  
ATOM   2532  H   PHE A 176      42.582   5.825  27.579  1.00  0.00           H  
ATOM   2533  HA  PHE A 176      43.662   6.855  25.157  1.00  0.00           H  
ATOM   2534 1HB  PHE A 176      42.193   4.281  25.802  1.00  0.00           H  
ATOM   2535 2HB  PHE A 176      42.769   4.639  24.181  1.00  0.00           H  
ATOM   2536  HD1 PHE A 176      43.568   3.071  27.202  1.00  0.00           H  
ATOM   2537  HD2 PHE A 176      45.321   5.417  24.082  1.00  0.00           H  
ATOM   2538  HE1 PHE A 176      45.804   2.142  27.775  1.00  0.00           H  
ATOM   2539  HE2 PHE A 176      47.569   4.500  24.640  1.00  0.00           H  
ATOM   2540  HZ  PHE A 176      47.811   2.857  26.493  1.00  0.00           H  
ATOM   2541  N   ASN A 177      40.355   6.627  25.326  1.00 12.15           N  
ATOM   2542  CA  ASN A 177      39.128   7.096  24.692  1.00 13.34           C  
ATOM   2543  C   ASN A 177      39.163   8.614  24.531  1.00 13.04           C  
ATOM   2544  O   ASN A 177      38.695   9.148  23.524  1.00 13.61           O  
ATOM   2545  CB  ASN A 177      37.895   6.691  25.508  1.00 13.26           C  
ATOM   2546  CG  ASN A 177      37.565   5.212  25.387  1.00 14.41           C  
ATOM   2547  OD1 ASN A 177      38.070   4.516  24.504  1.00 15.25           O  
ATOM   2548  ND2 ASN A 177      36.698   4.729  26.267  1.00 15.53           N  
ATOM   2549  H   ASN A 177      40.296   6.123  26.199  1.00  0.00           H  
ATOM   2550  HA  ASN A 177      39.052   6.638  23.705  1.00  0.00           H  
ATOM   2551 1HB  ASN A 177      38.061   6.926  26.560  1.00  0.00           H  
ATOM   2552 2HB  ASN A 177      37.033   7.269  25.175  1.00  0.00           H  
ATOM   2553 1HD2 ASN A 177      36.441   3.762  26.238  1.00  0.00           H  
ATOM   2554 2HD2 ASN A 177      36.301   5.331  26.959  1.00  0.00           H  
ATOM   2555  N   TYR A 178      39.723   9.313  25.515  1.00 10.56           N  
ATOM   2556  CA  TYR A 178      39.809  10.764  25.425  1.00 10.58           C  
ATOM   2557  C   TYR A 178      40.686  11.163  24.240  1.00  9.57           C  
ATOM   2558  O   TYR A 178      40.341  12.059  23.471  1.00  9.24           O  
ATOM   2559  CB  TYR A 178      40.404  11.369  26.705  1.00 11.12           C  
ATOM   2560  CG  TYR A 178      40.577  12.867  26.597  1.00 13.61           C  
ATOM   2561  CD1 TYR A 178      39.508  13.731  26.844  1.00 15.64           C  
ATOM   2562  CD2 TYR A 178      41.775  13.416  26.141  1.00 14.34           C  
ATOM   2563  CE1 TYR A 178      39.625  15.099  26.631  1.00 17.38           C  
ATOM   2564  CE2 TYR A 178      41.902  14.786  25.921  1.00 17.26           C  
ATOM   2565  CZ  TYR A 178      40.821  15.619  26.166  1.00 18.17           C  
ATOM   2566  OH  TYR A 178      40.926  16.967  25.925  1.00 21.12           O  
ATOM   2567  H   TYR A 178      40.093   8.848  26.332  1.00  0.00           H  
ATOM   2568  HA  TYR A 178      38.803  11.163  25.295  1.00  0.00           H  
ATOM   2569 1HB  TYR A 178      39.752  11.145  27.551  1.00  0.00           H  
ATOM   2570 2HB  TYR A 178      41.372  10.912  26.908  1.00  0.00           H  
ATOM   2571  HD1 TYR A 178      38.561  13.335  27.211  1.00  0.00           H  
ATOM   2572  HD2 TYR A 178      42.632  12.771  25.949  1.00  0.00           H  
ATOM   2573  HE1 TYR A 178      38.779  15.756  26.830  1.00  0.00           H  
ATOM   2574  HE2 TYR A 178      42.845  15.195  25.558  1.00  0.00           H  
ATOM   2575  HH  TYR A 178      41.805  17.164  25.593  1.00  0.00           H  
ATOM   2576  N   LEU A 179      41.827  10.497  24.098  1.00  9.32           N  
ATOM   2577  CA  LEU A 179      42.752  10.803  23.013  1.00  8.30           C  
ATOM   2578  C   LEU A 179      42.142  10.451  21.666  1.00  9.88           C  
ATOM   2579  O   LEU A 179      42.295  11.185  20.689  1.00  9.59           O  
ATOM   2580  CB  LEU A 179      44.058  10.027  23.200  1.00  7.29           C  
ATOM   2581  CG  LEU A 179      44.843  10.328  24.480  1.00  6.23           C  
ATOM   2582  CD1 LEU A 179      46.065   9.423  24.543  1.00  8.25           C  
ATOM   2583  CD2 LEU A 179      45.260  11.796  24.499  1.00  9.26           C  
ATOM   2584  H   LEU A 179      42.061   9.764  24.752  1.00  0.00           H  
ATOM   2585  HA  LEU A 179      42.971  11.870  23.036  1.00  0.00           H  
ATOM   2586 1HB  LEU A 179      43.833   8.962  23.197  1.00  0.00           H  
ATOM   2587 2HB  LEU A 179      44.713  10.241  22.356  1.00  0.00           H  
ATOM   2588  HG  LEU A 179      44.217  10.121  25.348  1.00  0.00           H  
ATOM   2589 1HD1 LEU A 179      46.627   9.633  25.453  1.00  0.00           H  
ATOM   2590 2HD1 LEU A 179      45.746   8.381  24.548  1.00  0.00           H  
ATOM   2591 3HD1 LEU A 179      46.698   9.606  23.675  1.00  0.00           H  
ATOM   2592 1HD2 LEU A 179      45.818  12.004  25.413  1.00  0.00           H  
ATOM   2593 2HD2 LEU A 179      45.889  12.007  23.634  1.00  0.00           H  
ATOM   2594 3HD2 LEU A 179      44.372  12.427  24.464  1.00  0.00           H  
ATOM   2595  N   ARG A 180      41.453   9.318  21.618  1.00  9.91           N  
ATOM   2596  CA  ARG A 180      40.822   8.876  20.384  1.00 11.86           C  
ATOM   2597  C   ARG A 180      39.788   9.896  19.916  1.00 13.29           C  
ATOM   2598  O   ARG A 180      39.763  10.289  18.748  1.00 13.14           O  
ATOM   2599  CB  ARG A 180      40.137   7.518  20.602  1.00 13.36           C  
ATOM   2600  CG  ARG A 180      39.302   7.041  19.420  1.00 15.80           C  
ATOM   2601  CD  ARG A 180      37.866   6.802  19.844  1.00 18.93           C  
ATOM   2602  NE  ARG A 180      37.651   5.457  20.360  1.00 21.15           N  
ATOM   2603  CZ  ARG A 180      36.755   5.138  21.290  1.00 18.20           C  
ATOM   2604  NH1 ARG A 180      35.979   6.068  21.835  1.00 19.10           N  
ATOM   2605  NH2 ARG A 180      36.619   3.874  21.657  1.00 18.12           N  
ATOM   2606  H   ARG A 180      41.362   8.750  22.448  1.00  0.00           H  
ATOM   2607  HA  ARG A 180      41.594   8.764  19.622  1.00  0.00           H  
ATOM   2608 1HB  ARG A 180      40.891   6.760  20.808  1.00  0.00           H  
ATOM   2609 2HB  ARG A 180      39.484   7.575  21.473  1.00  0.00           H  
ATOM   2610 1HG  ARG A 180      39.317   7.797  18.635  1.00  0.00           H  
ATOM   2611 2HG  ARG A 180      39.716   6.109  19.034  1.00  0.00           H  
ATOM   2612 1HD  ARG A 180      37.596   7.508  20.629  1.00  0.00           H  
ATOM   2613 2HD  ARG A 180      37.206   6.941  18.988  1.00  0.00           H  
ATOM   2614  HE  ARG A 180      38.223   4.712  19.985  1.00  0.00           H  
ATOM   2615 1HH1 ARG A 180      36.065   7.032  21.544  1.00  0.00           H  
ATOM   2616 2HH1 ARG A 180      35.303   5.812  22.540  1.00  0.00           H  
ATOM   2617 1HH2 ARG A 180      37.194   3.159  21.231  1.00  0.00           H  
ATOM   2618 2HH2 ARG A 180      35.942   3.623  22.362  1.00  0.00           H  
ATOM   2619  N   ASP A 181      38.955  10.342  20.849  1.00 12.83           N  
ATOM   2620  CA  ASP A 181      37.880  11.276  20.541  1.00 15.02           C  
ATOM   2621  C   ASP A 181      38.217  12.761  20.534  1.00 15.58           C  
ATOM   2622  O   ASP A 181      37.406  13.567  20.089  1.00 16.26           O  
ATOM   2623  CB  ASP A 181      36.725  11.026  21.508  1.00 16.09           C  
ATOM   2624  CG  ASP A 181      36.189   9.616  21.411  1.00 17.27           C  
ATOM   2625  OD1 ASP A 181      35.605   9.130  22.398  1.00 19.58           O  
ATOM   2626  OD2 ASP A 181      36.346   8.996  20.337  1.00 17.77           O  
ATOM   2627  H   ASP A 181      39.072  10.023  21.800  1.00  0.00           H  
ATOM   2628  HA  ASP A 181      37.546  11.094  19.519  1.00  0.00           H  
ATOM   2629 1HB  ASP A 181      37.060  11.208  22.530  1.00  0.00           H  
ATOM   2630 2HB  ASP A 181      35.917  11.727  21.299  1.00  0.00           H  
ATOM   2631  N   ASN A 182      39.401  13.135  21.006  1.00 15.49           N  
ATOM   2632  CA  ASN A 182      39.757  14.552  21.045  1.00 15.45           C  
ATOM   2633  C   ASN A 182      41.101  14.913  20.424  1.00 15.59           C  
ATOM   2634  O   ASN A 182      41.349  16.079  20.112  1.00 15.69           O  
ATOM   2635  CB  ASN A 182      39.739  15.041  22.495  1.00 16.96           C  
ATOM   2636  CG  ASN A 182      38.365  14.954  23.118  1.00 17.47           C  
ATOM   2637  OD1 ASN A 182      37.498  15.777  22.842  1.00 19.99           O  
ATOM   2638  ND2 ASN A 182      38.155  13.943  23.957  1.00 16.60           N  
ATOM   2639  H   ASN A 182      40.065  12.452  21.341  1.00  0.00           H  
ATOM   2640  HA  ASN A 182      39.017  15.111  20.469  1.00  0.00           H  
ATOM   2641 1HB  ASN A 182      40.434  14.445  23.089  1.00  0.00           H  
ATOM   2642 2HB  ASN A 182      40.079  16.076  22.534  1.00  0.00           H  
ATOM   2643 1HD2 ASN A 182      37.264  13.836  24.399  1.00  0.00           H  
ATOM   2644 2HD2 ASN A 182      38.888  13.290  24.146  1.00  0.00           H  
ATOM   2645  N   LYS A 183      41.965  13.923  20.240  1.00 16.09           N  
ATOM   2646  CA  LYS A 183      43.292  14.175  19.689  1.00 16.18           C  
ATOM   2647  C   LYS A 183      43.601  13.391  18.421  1.00 16.74           C  
ATOM   2648  O   LYS A 183      44.739  13.389  17.952  1.00 16.05           O  
ATOM   2649  CB  LYS A 183      44.353  13.864  20.750  1.00 17.07           C  
ATOM   2650  CG  LYS A 183      45.015  15.089  21.364  1.00 22.41           C  
ATOM   2651  CD  LYS A 183      44.016  16.005  22.044  1.00 22.26           C  
ATOM   2652  CE  LYS A 183      44.704  17.257  22.551  1.00 25.24           C  
ATOM   2653  NZ  LYS A 183      43.744  18.223  23.149  1.00 24.96           N  
ATOM   2654  H   LYS A 183      41.705  12.978  20.484  1.00  0.00           H  
ATOM   2655  HA  LYS A 183      43.359  15.228  19.415  1.00  0.00           H  
ATOM   2656 1HB  LYS A 183      43.901  13.290  21.559  1.00  0.00           H  
ATOM   2657 2HB  LYS A 183      45.138  13.248  20.310  1.00  0.00           H  
ATOM   2658 1HG  LYS A 183      45.752  14.773  22.103  1.00  0.00           H  
ATOM   2659 2HG  LYS A 183      45.527  15.654  20.586  1.00  0.00           H  
ATOM   2660 1HD  LYS A 183      43.234  16.282  21.335  1.00  0.00           H  
ATOM   2661 2HD  LYS A 183      43.554  15.482  22.881  1.00  0.00           H  
ATOM   2662 1HE  LYS A 183      45.442  16.986  23.305  1.00  0.00           H  
ATOM   2663 2HE  LYS A 183      45.222  17.747  21.727  1.00  0.00           H  
ATOM   2664 1HZ  LYS A 183      44.244  19.039  23.472  1.00  0.00           H  
ATOM   2665 2HZ  LYS A 183      43.065  18.498  22.453  1.00  0.00           H  
ATOM   2666 3HZ  LYS A 183      43.270  17.789  23.928  1.00  0.00           H  
ATOM   2667  N   GLY A 184      42.593  12.725  17.870  1.00 15.97           N  
ATOM   2668  CA  GLY A 184      42.807  11.956  16.659  1.00 16.41           C  
ATOM   2669  C   GLY A 184      43.694  10.741  16.861  1.00 14.94           C  
ATOM   2670  O   GLY A 184      44.273  10.226  15.907  1.00 14.95           O  
ATOM   2671  H   GLY A 184      41.672  12.745  18.284  1.00  0.00           H  
ATOM   2672 1HA  GLY A 184      41.847  11.621  16.266  1.00  0.00           H  
ATOM   2673 2HA  GLY A 184      43.260  12.592  15.900  1.00  0.00           H  
ATOM   2674  N   TYR A 185      43.803  10.275  18.100  1.00 13.83           N  
ATOM   2675  CA  TYR A 185      44.620   9.101  18.397  1.00 13.28           C  
ATOM   2676  C   TYR A 185      43.986   7.879  17.731  1.00 13.19           C  
ATOM   2677  O   TYR A 185      42.794   7.617  17.908  1.00 13.02           O  
ATOM   2678  CB  TYR A 185      44.695   8.895  19.908  1.00 11.52           C  
ATOM   2679  CG  TYR A 185      45.423   7.646  20.337  1.00 10.73           C  
ATOM   2680  CD1 TYR A 185      46.818   7.588  20.349  1.00 11.24           C  
ATOM   2681  CD2 TYR A 185      44.715   6.522  20.747  1.00 10.71           C  
ATOM   2682  CE1 TYR A 185      47.486   6.436  20.768  1.00 10.60           C  
ATOM   2683  CE2 TYR A 185      45.368   5.369  21.165  1.00  9.69           C  
ATOM   2684  CZ  TYR A 185      46.749   5.332  21.177  1.00 10.21           C  
ATOM   2685  OH  TYR A 185      47.381   4.193  21.627  1.00  9.31           O  
ATOM   2686  H   TYR A 185      43.314  10.737  18.853  1.00  0.00           H  
ATOM   2687  HA  TYR A 185      45.625   9.273  18.011  1.00  0.00           H  
ATOM   2688 1HB  TYR A 185      45.198   9.747  20.367  1.00  0.00           H  
ATOM   2689 2HB  TYR A 185      43.687   8.850  20.319  1.00  0.00           H  
ATOM   2690  HD1 TYR A 185      47.402   8.451  20.028  1.00  0.00           H  
ATOM   2691  HD2 TYR A 185      43.625   6.533  20.744  1.00  0.00           H  
ATOM   2692  HE1 TYR A 185      48.575   6.408  20.771  1.00  0.00           H  
ATOM   2693  HE2 TYR A 185      44.791   4.500  21.480  1.00  0.00           H  
ATOM   2694  HH  TYR A 185      46.722   3.544  21.885  1.00  0.00           H  
ATOM   2695  N   ASN A 186      44.782   7.136  16.968  1.00 13.81           N  
ATOM   2696  CA  ASN A 186      44.284   5.956  16.269  1.00 11.10           C  
ATOM   2697  C   ASN A 186      44.148   4.732  17.165  1.00 12.25           C  
ATOM   2698  O   ASN A 186      44.911   3.771  17.049  1.00 12.01           O  
ATOM   2699  CB  ASN A 186      45.189   5.627  15.075  1.00 13.42           C  
ATOM   2700  CG  ASN A 186      44.665   4.460  14.255  1.00 15.20           C  
ATOM   2701  OD1 ASN A 186      43.455   4.295  14.100  1.00 15.83           O  
ATOM   2702  ND2 ASN A 186      45.573   3.651  13.718  1.00 16.27           N  
ATOM   2703  H   ASN A 186      45.754   7.393  16.869  1.00  0.00           H  
ATOM   2704  HA  ASN A 186      43.280   6.170  15.900  1.00  0.00           H  
ATOM   2705 1HB  ASN A 186      45.274   6.503  14.430  1.00  0.00           H  
ATOM   2706 2HB  ASN A 186      46.190   5.386  15.433  1.00  0.00           H  
ATOM   2707 1HD2 ASN A 186      45.282   2.867  13.169  1.00  0.00           H  
ATOM   2708 2HD2 ASN A 186      46.546   3.826  13.863  1.00  0.00           H  
ATOM   2709  N   ALA A 187      43.159   4.771  18.052  1.00 12.03           N  
ATOM   2710  CA  ALA A 187      42.900   3.669  18.972  1.00 12.09           C  
ATOM   2711  C   ALA A 187      42.633   2.358  18.232  1.00 12.71           C  
ATOM   2712  O   ALA A 187      42.932   1.279  18.742  1.00 13.72           O  
ATOM   2713  CB  ALA A 187      41.710   4.008  19.862  1.00 12.62           C  
ATOM   2714  H   ALA A 187      42.570   5.591  18.088  1.00  0.00           H  
ATOM   2715  HA  ALA A 187      43.785   3.532  19.594  1.00  0.00           H  
ATOM   2716 1HB  ALA A 187      41.521   3.182  20.547  1.00  0.00           H  
ATOM   2717 2HB  ALA A 187      41.928   4.910  20.433  1.00  0.00           H  
ATOM   2718 3HB  ALA A 187      40.829   4.175  19.244  1.00  0.00           H  
ATOM   2719  N   ALA A 188      42.064   2.446  17.036  1.00 12.97           N  
ATOM   2720  CA  ALA A 188      41.764   1.245  16.261  1.00 13.08           C  
ATOM   2721  C   ALA A 188      43.020   0.521  15.782  1.00 13.59           C  
ATOM   2722  O   ALA A 188      42.996  -0.691  15.567  1.00 12.69           O  
ATOM   2723  CB  ALA A 188      40.887   1.600  15.067  1.00 13.77           C  
ATOM   2724  H   ALA A 188      41.833   3.351  16.651  1.00  0.00           H  
ATOM   2725  HA  ALA A 188      41.224   0.552  16.906  1.00  0.00           H  
ATOM   2726 1HB  ALA A 188      40.669   0.698  14.495  1.00  0.00           H  
ATOM   2727 2HB  ALA A 188      39.954   2.041  15.419  1.00  0.00           H  
ATOM   2728 3HB  ALA A 188      41.409   2.314  14.432  1.00  0.00           H  
ATOM   2729  N   GLY A 189      44.118   1.254  15.619  1.00 14.15           N  
ATOM   2730  CA  GLY A 189      45.340   0.625  15.140  1.00 14.26           C  
ATOM   2731  C   GLY A 189      46.493   0.504  16.122  1.00 14.73           C  
ATOM   2732  O   GLY A 189      47.500  -0.137  15.818  1.00 17.22           O  
ATOM   2733  H   GLY A 189      44.121   2.243  15.822  1.00  0.00           H  
ATOM   2734 1HA  GLY A 189      45.119  -0.386  14.798  1.00  0.00           H  
ATOM   2735 2HA  GLY A 189      45.722   1.178  14.283  1.00  0.00           H  
ATOM   2736  N   GLN A 190      46.359   1.104  17.297  1.00 12.25           N  
ATOM   2737  CA  GLN A 190      47.424   1.055  18.296  1.00 11.55           C  
ATOM   2738  C   GLN A 190      47.274  -0.090  19.298  1.00 10.50           C  
ATOM   2739  O   GLN A 190      46.205  -0.278  19.880  1.00 10.89           O  
ATOM   2740  CB  GLN A 190      47.479   2.386  19.050  1.00 11.77           C  
ATOM   2741  CG  GLN A 190      47.919   3.579  18.205  1.00  9.40           C  
ATOM   2742  CD  GLN A 190      49.404   3.559  17.909  1.00 12.62           C  
ATOM   2743  OE1 GLN A 190      50.224   3.367  18.811  1.00 10.53           O  
ATOM   2744  NE2 GLN A 190      49.763   3.765  16.645  1.00 11.79           N  
ATOM   2745  H   GLN A 190      45.508   1.605  17.509  1.00  0.00           H  
ATOM   2746  HA  GLN A 190      48.372   0.896  17.783  1.00  0.00           H  
ATOM   2747 1HB  GLN A 190      46.494   2.614  19.459  1.00  0.00           H  
ATOM   2748 2HB  GLN A 190      48.170   2.301  19.889  1.00  0.00           H  
ATOM   2749 1HG  GLN A 190      47.381   3.558  17.257  1.00  0.00           H  
ATOM   2750 2HG  GLN A 190      47.690   4.498  18.745  1.00  0.00           H  
ATOM   2751 1HE2 GLN A 190      50.732   3.762  16.393  1.00  0.00           H  
ATOM   2752 2HE2 GLN A 190      49.065   3.923  15.946  1.00  0.00           H  
ATOM   2753  N   TYR A 191      48.352  -0.847  19.497  1.00 10.00           N  
ATOM   2754  CA  TYR A 191      48.359  -1.963  20.441  1.00 11.51           C  
ATOM   2755  C   TYR A 191      48.971  -1.535  21.769  1.00 11.37           C  
ATOM   2756  O   TYR A 191      49.935  -0.775  21.788  1.00 10.14           O  
ATOM   2757  CB  TYR A 191      49.177  -3.134  19.897  1.00 12.68           C  
ATOM   2758  CG  TYR A 191      48.538  -3.854  18.737  1.00 13.56           C  
ATOM   2759  CD1 TYR A 191      48.585  -3.327  17.446  1.00 14.08           C  
ATOM   2760  CD2 TYR A 191      47.873  -5.063  18.934  1.00 15.94           C  
ATOM   2761  CE1 TYR A 191      47.982  -3.992  16.378  1.00 15.00           C  
ATOM   2762  CE2 TYR A 191      47.268  -5.734  17.877  1.00 14.87           C  
ATOM   2763  CZ  TYR A 191      47.327  -5.193  16.604  1.00 14.85           C  
ATOM   2764  OH  TYR A 191      46.728  -5.860  15.565  1.00 14.87           O  
ATOM   2765  H   TYR A 191      49.191  -0.639  18.975  1.00  0.00           H  
ATOM   2766  HA  TYR A 191      47.332  -2.299  20.587  1.00  0.00           H  
ATOM   2767 1HB  TYR A 191      50.154  -2.775  19.571  1.00  0.00           H  
ATOM   2768 2HB  TYR A 191      49.344  -3.861  20.691  1.00  0.00           H  
ATOM   2769  HD1 TYR A 191      49.098  -2.383  17.261  1.00  0.00           H  
ATOM   2770  HD2 TYR A 191      47.819  -5.499  19.931  1.00  0.00           H  
ATOM   2771  HE1 TYR A 191      48.028  -3.567  15.376  1.00  0.00           H  
ATOM   2772  HE2 TYR A 191      46.752  -6.678  18.054  1.00  0.00           H  
ATOM   2773  HH  TYR A 191      46.324  -6.666  15.894  1.00  0.00           H  
ATOM   2774  N   VAL A 192      48.418  -2.032  22.872  1.00 11.76           N  
ATOM   2775  CA  VAL A 192      48.941  -1.700  24.198  1.00 12.16           C  
ATOM   2776  C   VAL A 192      50.143  -2.600  24.479  1.00 13.16           C  
ATOM   2777  O   VAL A 192      49.996  -3.801  24.729  1.00 12.28           O  
ATOM   2778  CB  VAL A 192      47.873  -1.901  25.292  1.00 10.91           C  
ATOM   2779  CG1 VAL A 192      48.455  -1.568  26.664  1.00 11.39           C  
ATOM   2780  CG2 VAL A 192      46.675  -1.018  25.003  1.00 11.70           C  
ATOM   2781  H   VAL A 192      47.623  -2.650  22.797  1.00  0.00           H  
ATOM   2782  HA  VAL A 192      49.237  -0.650  24.200  1.00  0.00           H  
ATOM   2783  HB  VAL A 192      47.565  -2.947  25.298  1.00  0.00           H  
ATOM   2784 1HG1 VAL A 192      47.691  -1.714  27.428  1.00  0.00           H  
ATOM   2785 2HG1 VAL A 192      49.302  -2.222  26.868  1.00  0.00           H  
ATOM   2786 3HG1 VAL A 192      48.786  -0.530  26.677  1.00  0.00           H  
ATOM   2787 1HG2 VAL A 192      45.922  -1.162  25.777  1.00  0.00           H  
ATOM   2788 2HG2 VAL A 192      46.987   0.026  24.990  1.00  0.00           H  
ATOM   2789 3HG2 VAL A 192      46.254  -1.282  24.033  1.00  0.00           H  
ATOM   2790  N   LEU A 193      51.331  -2.006  24.434  1.00 12.27           N  
ATOM   2791  CA  LEU A 193      52.573  -2.742  24.643  1.00 11.85           C  
ATOM   2792  C   LEU A 193      52.941  -2.966  26.111  1.00 12.77           C  
ATOM   2793  O   LEU A 193      53.559  -3.976  26.453  1.00 10.37           O  
ATOM   2794  CB  LEU A 193      53.716  -2.024  23.914  1.00 10.49           C  
ATOM   2795  CG  LEU A 193      53.464  -1.683  22.439  1.00 11.12           C  
ATOM   2796  CD1 LEU A 193      54.655  -0.937  21.874  1.00  7.79           C  
ATOM   2797  CD2 LEU A 193      53.218  -2.955  21.639  1.00 10.27           C  
ATOM   2798  H   LEU A 193      51.372  -1.014  24.249  1.00  0.00           H  
ATOM   2799  HA  LEU A 193      52.456  -3.743  24.228  1.00  0.00           H  
ATOM   2800 1HB  LEU A 193      53.929  -1.092  24.435  1.00  0.00           H  
ATOM   2801 2HB  LEU A 193      54.606  -2.652  23.959  1.00  0.00           H  
ATOM   2802  HG  LEU A 193      52.589  -1.037  22.359  1.00  0.00           H  
ATOM   2803 1HD1 LEU A 193      54.471  -0.697  20.827  1.00  0.00           H  
ATOM   2804 2HD1 LEU A 193      54.806  -0.015  22.435  1.00  0.00           H  
ATOM   2805 3HD1 LEU A 193      55.545  -1.560  21.952  1.00  0.00           H  
ATOM   2806 1HD2 LEU A 193      53.040  -2.699  20.594  1.00  0.00           H  
ATOM   2807 2HD2 LEU A 193      54.091  -3.604  21.710  1.00  0.00           H  
ATOM   2808 3HD2 LEU A 193      52.347  -3.474  22.039  1.00  0.00           H  
ATOM   2809  N   SER A 194      52.561  -2.031  26.979  1.00 12.94           N  
ATOM   2810  CA  SER A 194      52.863  -2.163  28.397  1.00 11.93           C  
ATOM   2811  C   SER A 194      51.819  -1.469  29.267  1.00 11.94           C  
ATOM   2812  O   SER A 194      51.043  -0.641  28.794  1.00 11.27           O  
ATOM   2813  CB  SER A 194      54.245  -1.582  28.703  1.00 12.73           C  
ATOM   2814  OG  SER A 194      54.244  -0.171  28.566  1.00 14.94           O  
ATOM   2815  H   SER A 194      52.057  -1.217  26.657  1.00  0.00           H  
ATOM   2816  HA  SER A 194      52.865  -3.223  28.653  1.00  0.00           H  
ATOM   2817 1HB  SER A 194      54.536  -1.852  29.718  1.00  0.00           H  
ATOM   2818 2HB  SER A 194      54.980  -2.015  28.026  1.00  0.00           H  
ATOM   2819  HG  SER A 194      53.351   0.069  28.309  1.00  0.00           H  
ATOM   2820  N   TYR A 195      51.811  -1.816  30.547  1.00  9.67           N  
ATOM   2821  CA  TYR A 195      50.873  -1.245  31.502  1.00  9.54           C  
ATOM   2822  C   TYR A 195      51.668  -1.221  32.800  1.00 10.27           C  
ATOM   2823  O   TYR A 195      51.740  -2.220  33.517  1.00  9.00           O  
ATOM   2824  CB  TYR A 195      49.644  -2.150  31.604  1.00  9.32           C  
ATOM   2825  CG  TYR A 195      48.433  -1.527  32.263  1.00 11.30           C  
ATOM   2826  CD1 TYR A 195      47.176  -2.126  32.145  1.00 10.84           C  
ATOM   2827  CD2 TYR A 195      48.535  -0.350  33.010  1.00 10.48           C  
ATOM   2828  CE1 TYR A 195      46.055  -1.576  32.751  1.00 10.86           C  
ATOM   2829  CE2 TYR A 195      47.409   0.212  33.625  1.00 10.35           C  
ATOM   2830  CZ  TYR A 195      46.177  -0.410  33.488  1.00  9.44           C  
ATOM   2831  OH  TYR A 195      45.059   0.127  34.082  1.00  9.77           O  
ATOM   2832  H   TYR A 195      52.481  -2.501  30.865  1.00  0.00           H  
ATOM   2833  HA  TYR A 195      50.567  -0.263  31.141  1.00  0.00           H  
ATOM   2834 1HB  TYR A 195      49.343  -2.469  30.605  1.00  0.00           H  
ATOM   2835 2HB  TYR A 195      49.898  -3.045  32.171  1.00  0.00           H  
ATOM   2836  HD1 TYR A 195      47.062  -3.044  31.568  1.00  0.00           H  
ATOM   2837  HD2 TYR A 195      49.500   0.144  33.119  1.00  0.00           H  
ATOM   2838  HE1 TYR A 195      45.085  -2.061  32.645  1.00  0.00           H  
ATOM   2839  HE2 TYR A 195      47.506   1.131  34.204  1.00  0.00           H  
ATOM   2840  HH  TYR A 195      45.301   0.929  34.552  1.00  0.00           H  
ATOM   2841  N   GLN A 196      52.264  -0.067  33.087  1.00  9.37           N  
ATOM   2842  CA  GLN A 196      53.137   0.086  34.244  1.00  9.55           C  
ATOM   2843  C   GLN A 196      52.771   1.208  35.207  1.00  8.99           C  
ATOM   2844  O   GLN A 196      51.994   2.102  34.874  1.00 10.66           O  
ATOM   2845  CB  GLN A 196      54.558   0.308  33.735  1.00 10.32           C  
ATOM   2846  CG  GLN A 196      54.940  -0.626  32.598  1.00 10.16           C  
ATOM   2847  CD  GLN A 196      56.238  -0.235  31.927  1.00 10.28           C  
ATOM   2848  OE1 GLN A 196      56.241   0.300  30.816  1.00  9.29           O  
ATOM   2849  NE2 GLN A 196      57.351  -0.492  32.603  1.00  7.51           N  
ATOM   2850  H   GLN A 196      52.105   0.726  32.483  1.00  0.00           H  
ATOM   2851  HA  GLN A 196      53.094  -0.830  34.833  1.00  0.00           H  
ATOM   2852 1HB  GLN A 196      54.664   1.336  33.388  1.00  0.00           H  
ATOM   2853 2HB  GLN A 196      55.264   0.164  34.553  1.00  0.00           H  
ATOM   2854 1HG  GLN A 196      55.055  -1.635  32.994  1.00  0.00           H  
ATOM   2855 2HG  GLN A 196      54.152  -0.607  31.846  1.00  0.00           H  
ATOM   2856 1HE2 GLN A 196      58.241  -0.256  32.211  1.00  0.00           H  
ATOM   2857 2HE2 GLN A 196      57.301  -0.922  33.505  1.00  0.00           H  
ATOM   2858  N   PHE A 197      53.362   1.153  36.398  1.00  8.60           N  
ATOM   2859  CA  PHE A 197      53.124   2.140  37.443  1.00  8.03           C  
ATOM   2860  C   PHE A 197      54.377   2.263  38.301  1.00  7.91           C  
ATOM   2861  O   PHE A 197      54.926   1.258  38.752  1.00  8.62           O  
ATOM   2862  CB  PHE A 197      51.962   1.694  38.330  1.00  8.78           C  
ATOM   2863  CG  PHE A 197      51.654   2.644  39.448  1.00  8.78           C  
ATOM   2864  CD1 PHE A 197      51.008   3.851  39.195  1.00  7.51           C  
ATOM   2865  CD2 PHE A 197      52.016   2.335  40.757  1.00  7.97           C  
ATOM   2866  CE1 PHE A 197      50.723   4.741  40.231  1.00  9.58           C  
ATOM   2867  CE2 PHE A 197      51.737   3.215  41.797  1.00  8.87           C  
ATOM   2868  CZ  PHE A 197      51.087   4.423  41.532  1.00  8.99           C  
ATOM   2869  H   PHE A 197      54.001   0.392  36.577  1.00  0.00           H  
ATOM   2870  HA  PHE A 197      52.863   3.088  36.971  1.00  0.00           H  
ATOM   2871 1HB  PHE A 197      51.064   1.581  37.724  1.00  0.00           H  
ATOM   2872 2HB  PHE A 197      52.188   0.721  38.764  1.00  0.00           H  
ATOM   2873  HD1 PHE A 197      50.723   4.098  38.172  1.00  0.00           H  
ATOM   2874  HD2 PHE A 197      52.524   1.392  40.963  1.00  0.00           H  
ATOM   2875  HE1 PHE A 197      50.216   5.682  40.017  1.00  0.00           H  
ATOM   2876  HE2 PHE A 197      52.025   2.964  42.818  1.00  0.00           H  
ATOM   2877  HZ  PHE A 197      50.868   5.114  42.345  1.00  0.00           H  
ATOM   2878  N   GLY A 198      54.824   3.489  38.540  1.00  8.09           N  
ATOM   2879  CA  GLY A 198      56.017   3.671  39.343  1.00  7.15           C  
ATOM   2880  C   GLY A 198      56.357   5.124  39.594  1.00  7.53           C  
ATOM   2881  O   GLY A 198      55.472   5.973  39.692  1.00  7.66           O  
ATOM   2882  H   GLY A 198      54.349   4.301  38.173  1.00  0.00           H  
ATOM   2883 1HA  GLY A 198      55.888   3.174  40.305  1.00  0.00           H  
ATOM   2884 2HA  GLY A 198      56.864   3.197  38.848  1.00  0.00           H  
ATOM   2885  N   THR A 199      57.650   5.409  39.690  1.00  5.72           N  
ATOM   2886  CA  THR A 199      58.111   6.761  39.948  1.00  6.96           C  
ATOM   2887  C   THR A 199      59.351   7.109  39.136  1.00  8.13           C  
ATOM   2888  O   THR A 199      60.250   6.284  38.972  1.00  8.72           O  
ATOM   2889  CB  THR A 199      58.433   6.964  41.458  1.00  7.46           C  
ATOM   2890  OG1 THR A 199      58.942   8.290  41.674  1.00  8.39           O  
ATOM   2891  CG2 THR A 199      59.473   5.952  41.934  1.00  5.91           C  
ATOM   2892  H   THR A 199      58.330   4.670  39.581  1.00  0.00           H  
ATOM   2893  HA  THR A 199      57.318   7.456  39.669  1.00  0.00           H  
ATOM   2894  HB  THR A 199      57.523   6.839  42.044  1.00  0.00           H  
ATOM   2895  HG1 THR A 199      58.972   8.761  40.838  1.00  0.00           H  
ATOM   2896 1HG2 THR A 199      59.681   6.114  42.992  1.00  0.00           H  
ATOM   2897 2HG2 THR A 199      59.090   4.942  41.790  1.00  0.00           H  
ATOM   2898 3HG2 THR A 199      60.391   6.077  41.361  1.00  0.00           H  
ATOM   2899  N   GLU A 200      59.362   8.329  38.605  1.00  8.34           N  
ATOM   2900  CA  GLU A 200      60.494   8.854  37.852  1.00  7.77           C  
ATOM   2901  C   GLU A 200      61.069   9.929  38.754  1.00  7.52           C  
ATOM   2902  O   GLU A 200      60.472  10.999  38.908  1.00  6.33           O  
ATOM   2903  CB  GLU A 200      60.058   9.531  36.555  1.00  6.55           C  
ATOM   2904  CG  GLU A 200      59.509   8.611  35.495  1.00 10.32           C  
ATOM   2905  CD  GLU A 200      59.186   9.360  34.222  1.00  7.83           C  
ATOM   2906  OE1 GLU A 200      58.375  10.308  34.284  1.00  5.46           O  
ATOM   2907  OE2 GLU A 200      59.742   9.000  33.165  1.00 10.26           O  
ATOM   2908  H   GLU A 200      58.546   8.909  38.735  1.00  0.00           H  
ATOM   2909  HA  GLU A 200      61.151   8.024  37.591  1.00  0.00           H  
ATOM   2910 1HB  GLU A 200      59.287  10.271  36.772  1.00  0.00           H  
ATOM   2911 2HB  GLU A 200      60.905  10.059  36.118  1.00  0.00           H  
ATOM   2912 1HG  GLU A 200      60.245   7.836  35.284  1.00  0.00           H  
ATOM   2913 2HG  GLU A 200      58.612   8.127  35.878  1.00  0.00           H  
ATOM   2914  N   PRO A 201      62.226   9.659  39.371  1.00  6.45           N  
ATOM   2915  CA  PRO A 201      62.837  10.650  40.254  1.00  6.34           C  
ATOM   2916  C   PRO A 201      63.930  11.429  39.533  1.00  7.20           C  
ATOM   2917  O   PRO A 201      64.550  10.919  38.592  1.00  5.81           O  
ATOM   2918  CB  PRO A 201      63.387   9.788  41.378  1.00  5.68           C  
ATOM   2919  CG  PRO A 201      63.916   8.613  40.617  1.00  5.66           C  
ATOM   2920  CD  PRO A 201      62.884   8.348  39.525  1.00  5.71           C  
ATOM   2921  HA  PRO A 201      62.059  11.336  40.621  1.00  0.00           H  
ATOM   2922 1HB  PRO A 201      64.153  10.344  41.938  1.00  0.00           H  
ATOM   2923 2HB  PRO A 201      62.585   9.540  42.089  1.00  0.00           H  
ATOM   2924 1HG  PRO A 201      64.909   8.843  40.205  1.00  0.00           H  
ATOM   2925 2HG  PRO A 201      64.043   7.751  41.289  1.00  0.00           H  
ATOM   2926 1HD  PRO A 201      63.397   8.037  38.603  1.00  0.00           H  
ATOM   2927 2HD  PRO A 201      62.185   7.568  39.862  1.00  0.00           H  
ATOM   2928  N   PHE A 202      64.145  12.670  39.964  1.00  6.68           N  
ATOM   2929  CA  PHE A 202      65.179  13.523  39.385  1.00  7.35           C  
ATOM   2930  C   PHE A 202      66.273  13.775  40.430  1.00  6.48           C  
ATOM   2931  O   PHE A 202      67.438  13.434  40.216  1.00  7.93           O  
ATOM   2932  CB  PHE A 202      64.575  14.854  38.907  1.00  5.80           C  
ATOM   2933  CG  PHE A 202      63.606  14.706  37.755  1.00  8.02           C  
ATOM   2934  CD1 PHE A 202      62.391  14.046  37.927  1.00  9.10           C  
ATOM   2935  CD2 PHE A 202      63.902  15.243  36.503  1.00 10.28           C  
ATOM   2936  CE1 PHE A 202      61.482  13.926  36.869  1.00 11.14           C  
ATOM   2937  CE2 PHE A 202      62.999  15.128  35.438  1.00  9.92           C  
ATOM   2938  CZ  PHE A 202      61.789  14.471  35.624  1.00 10.22           C  
ATOM   2939  H   PHE A 202      63.574  13.030  40.715  1.00  0.00           H  
ATOM   2940  HA  PHE A 202      65.611  13.008  38.526  1.00  0.00           H  
ATOM   2941 1HB  PHE A 202      64.050  15.333  39.733  1.00  0.00           H  
ATOM   2942 2HB  PHE A 202      65.374  15.525  38.595  1.00  0.00           H  
ATOM   2943  HD1 PHE A 202      62.150  13.620  38.901  1.00  0.00           H  
ATOM   2944  HD2 PHE A 202      64.852  15.758  36.358  1.00  0.00           H  
ATOM   2945  HE1 PHE A 202      60.536  13.407  37.020  1.00  0.00           H  
ATOM   2946  HE2 PHE A 202      63.244  15.552  34.464  1.00  0.00           H  
ATOM   2947  HZ  PHE A 202      61.083  14.381  34.800  1.00  0.00           H  
ATOM   2948  N   THR A 203      65.893  14.358  41.564  1.00  6.82           N  
ATOM   2949  CA  THR A 203      66.841  14.636  42.645  1.00  6.32           C  
ATOM   2950  C   THR A 203      66.166  14.564  44.012  1.00  7.12           C  
ATOM   2951  O   THR A 203      64.939  14.660  44.120  1.00  7.56           O  
ATOM   2952  CB  THR A 203      67.471  16.036  42.513  1.00  7.04           C  
ATOM   2953  OG1 THR A 203      66.434  17.023  42.527  1.00  5.74           O  
ATOM   2954  CG2 THR A 203      68.267  16.154  41.217  1.00  8.67           C  
ATOM   2955  H   THR A 203      64.923  14.616  41.682  1.00  0.00           H  
ATOM   2956  HA  THR A 203      67.645  13.901  42.598  1.00  0.00           H  
ATOM   2957  HB  THR A 203      68.138  16.216  43.356  1.00  0.00           H  
ATOM   2958  HG1 THR A 203      65.582  16.590  42.615  1.00  0.00           H  
ATOM   2959 1HG2 THR A 203      68.702  17.151  41.147  1.00  0.00           H  
ATOM   2960 2HG2 THR A 203      69.062  15.409  41.209  1.00  0.00           H  
ATOM   2961 3HG2 THR A 203      67.606  15.987  40.368  1.00  0.00           H  
ATOM   2962  N   GLY A 204      66.981  14.405  45.052  1.00  5.88           N  
ATOM   2963  CA  GLY A 204      66.469  14.327  46.408  1.00  6.10           C  
ATOM   2964  C   GLY A 204      66.659  12.942  46.989  1.00  7.14           C  
ATOM   2965  O   GLY A 204      67.549  12.199  46.577  1.00  7.90           O  
ATOM   2966  H   GLY A 204      67.977  14.337  44.897  1.00  0.00           H  
ATOM   2967 1HA  GLY A 204      66.980  15.060  47.033  1.00  0.00           H  
ATOM   2968 2HA  GLY A 204      65.410  14.584  46.412  1.00  0.00           H  
ATOM   2969  N   SER A 205      65.825  12.600  47.961  1.00  8.92           N  
ATOM   2970  CA  SER A 205      65.873  11.289  48.581  1.00  9.12           C  
ATOM   2971  C   SER A 205      64.422  10.920  48.821  1.00  9.09           C  
ATOM   2972  O   SER A 205      63.640  11.724  49.326  1.00 10.12           O  
ATOM   2973  CB  SER A 205      66.640  11.332  49.906  1.00 13.00           C  
ATOM   2974  OG  SER A 205      65.870  11.969  50.909  1.00 21.05           O  
ATOM   2975  H   SER A 205      65.138  13.269  48.278  1.00  0.00           H  
ATOM   2976  HA  SER A 205      66.392  10.606  47.907  1.00  0.00           H  
ATOM   2977 1HB  SER A 205      66.885  10.317  50.217  1.00  0.00           H  
ATOM   2978 2HB  SER A 205      67.578  11.867  49.766  1.00  0.00           H  
ATOM   2979  HG  SER A 205      65.043  12.217  50.490  1.00  0.00           H  
ATOM   2980  N   GLY A 206      64.041   9.713  48.436  1.00  8.51           N  
ATOM   2981  CA  GLY A 206      62.662   9.341  48.644  1.00  9.52           C  
ATOM   2982  C   GLY A 206      62.382   7.864  48.691  1.00  8.83           C  
ATOM   2983  O   GLY A 206      63.217   7.037  48.321  1.00  9.49           O  
ATOM   2984  H   GLY A 206      64.670   9.049  48.007  1.00  0.00           H  
ATOM   2985 1HA  GLY A 206      62.308   9.767  49.583  1.00  0.00           H  
ATOM   2986 2HA  GLY A 206      62.048   9.761  47.848  1.00  0.00           H  
ATOM   2987  N   THR A 207      61.190   7.548  49.183  1.00  7.10           N  
ATOM   2988  CA  THR A 207      60.718   6.183  49.259  1.00  7.20           C  
ATOM   2989  C   THR A 207      59.258   6.199  48.837  1.00  7.04           C  
ATOM   2990  O   THR A 207      58.413   6.839  49.477  1.00  4.67           O  
ATOM   2991  CB  THR A 207      60.812   5.605  50.683  1.00  9.21           C  
ATOM   2992  OG1 THR A 207      62.182   5.551  51.091  1.00 11.96           O  
ATOM   2993  CG2 THR A 207      60.233   4.201  50.721  1.00 11.46           C  
ATOM   2994  H   THR A 207      60.595   8.294  49.515  1.00  0.00           H  
ATOM   2995  HA  THR A 207      61.339   5.565  48.610  1.00  0.00           H  
ATOM   2996  HB  THR A 207      60.257   6.242  51.372  1.00  0.00           H  
ATOM   2997  HG1 THR A 207      62.739   5.888  50.385  1.00  0.00           H  
ATOM   2998 1HG2 THR A 207      60.306   3.805  51.734  1.00  0.00           H  
ATOM   2999 2HG2 THR A 207      59.187   4.231  50.417  1.00  0.00           H  
ATOM   3000 3HG2 THR A 207      60.791   3.559  50.040  1.00  0.00           H  
ATOM   3001  N   LEU A 208      58.973   5.527  47.732  1.00  6.30           N  
ATOM   3002  CA  LEU A 208      57.611   5.426  47.257  1.00  8.80           C  
ATOM   3003  C   LEU A 208      57.108   4.096  47.767  1.00  9.43           C  
ATOM   3004  O   LEU A 208      57.628   3.050  47.380  1.00 10.63           O  
ATOM   3005  CB  LEU A 208      57.552   5.415  45.732  1.00  9.67           C  
ATOM   3006  CG  LEU A 208      56.161   5.091  45.177  1.00 10.96           C  
ATOM   3007  CD1 LEU A 208      55.213   6.263  45.420  1.00 12.71           C  
ATOM   3008  CD2 LEU A 208      56.261   4.787  43.691  1.00 10.36           C  
ATOM   3009  H   LEU A 208      59.711   5.077  47.209  1.00  0.00           H  
ATOM   3010  HA  LEU A 208      57.056   6.293  47.613  1.00  0.00           H  
ATOM   3011 1HB  LEU A 208      57.858   6.394  45.366  1.00  0.00           H  
ATOM   3012 2HB  LEU A 208      58.260   4.674  45.362  1.00  0.00           H  
ATOM   3013  HG  LEU A 208      55.755   4.223  45.697  1.00  0.00           H  
ATOM   3014 1HD1 LEU A 208      54.227   6.022  45.022  1.00  0.00           H  
ATOM   3015 2HD1 LEU A 208      55.135   6.452  46.491  1.00  0.00           H  
ATOM   3016 3HD1 LEU A 208      55.598   7.152  44.921  1.00  0.00           H  
ATOM   3017 1HD2 LEU A 208      55.270   4.556  43.299  1.00  0.00           H  
ATOM   3018 2HD2 LEU A 208      56.665   5.654  43.168  1.00  0.00           H  
ATOM   3019 3HD2 LEU A 208      56.920   3.932  43.538  1.00  0.00           H  
ATOM   3020  N   ASN A 209      56.122   4.120  48.651  1.00  8.38           N  
ATOM   3021  CA  ASN A 209      55.586   2.864  49.134  1.00  8.34           C  
ATOM   3022  C   ASN A 209      54.306   2.566  48.383  1.00  8.62           C  
ATOM   3023  O   ASN A 209      53.371   3.361  48.402  1.00 10.83           O  
ATOM   3024  CB  ASN A 209      55.267   2.904  50.630  1.00  7.48           C  
ATOM   3025  CG  ASN A 209      54.875   1.536  51.158  1.00  8.68           C  
ATOM   3026  OD1 ASN A 209      55.692   0.614  51.159  1.00  6.82           O  
ATOM   3027  ND2 ASN A 209      53.618   1.387  51.583  1.00  6.94           N  
ATOM   3028  H   ASN A 209      55.734   4.986  48.997  1.00  0.00           H  
ATOM   3029  HA  ASN A 209      56.333   2.085  48.974  1.00  0.00           H  
ATOM   3030 1HB  ASN A 209      56.138   3.265  51.178  1.00  0.00           H  
ATOM   3031 2HB  ASN A 209      54.453   3.606  50.810  1.00  0.00           H  
ATOM   3032 1HD2 ASN A 209      53.312   0.504  51.940  1.00  0.00           H  
ATOM   3033 2HD2 ASN A 209      52.983   2.158  51.545  1.00  0.00           H  
ATOM   3034  N   VAL A 210      54.271   1.429  47.702  1.00  9.31           N  
ATOM   3035  CA  VAL A 210      53.071   1.035  46.986  1.00  8.58           C  
ATOM   3036  C   VAL A 210      52.419  -0.069  47.810  1.00  9.13           C  
ATOM   3037  O   VAL A 210      52.728  -1.253  47.656  1.00  9.67           O  
ATOM   3038  CB  VAL A 210      53.397   0.518  45.580  1.00  8.39           C  
ATOM   3039  CG1 VAL A 210      52.107   0.196  44.842  1.00  7.66           C  
ATOM   3040  CG2 VAL A 210      54.189   1.571  44.819  1.00 10.53           C  
ATOM   3041  H   VAL A 210      55.080   0.825  47.675  1.00  0.00           H  
ATOM   3042  HA  VAL A 210      52.426   1.909  46.885  1.00  0.00           H  
ATOM   3043  HB  VAL A 210      53.988  -0.394  45.666  1.00  0.00           H  
ATOM   3044 1HG1 VAL A 210      52.341  -0.172  43.843  1.00  0.00           H  
ATOM   3045 2HG1 VAL A 210      51.556  -0.569  45.389  1.00  0.00           H  
ATOM   3046 3HG1 VAL A 210      51.499   1.097  44.763  1.00  0.00           H  
ATOM   3047 1HG2 VAL A 210      54.420   1.201  43.820  1.00  0.00           H  
ATOM   3048 2HG2 VAL A 210      53.599   2.484  44.741  1.00  0.00           H  
ATOM   3049 3HG2 VAL A 210      55.117   1.783  45.351  1.00  0.00           H  
ATOM   3050  N   ALA A 211      51.532   0.336  48.710  1.00  8.74           N  
ATOM   3051  CA  ALA A 211      50.841  -0.608  49.573  1.00  9.68           C  
ATOM   3052  C   ALA A 211      50.019  -1.575  48.736  1.00 10.30           C  
ATOM   3053  O   ALA A 211      49.794  -2.717  49.134  1.00  9.29           O  
ATOM   3054  CB  ALA A 211      49.943   0.137  50.544  1.00  9.40           C  
ATOM   3055  H   ALA A 211      51.331   1.322  48.799  1.00  0.00           H  
ATOM   3056  HA  ALA A 211      51.591  -1.164  50.136  1.00  0.00           H  
ATOM   3057 1HB  ALA A 211      49.429  -0.578  51.187  1.00  0.00           H  
ATOM   3058 2HB  ALA A 211      50.546   0.807  51.157  1.00  0.00           H  
ATOM   3059 3HB  ALA A 211      49.208   0.717  49.988  1.00  0.00           H  
ATOM   3060  N   SER A 212      49.573  -1.111  47.574  1.00  8.12           N  
ATOM   3061  CA  SER A 212      48.778  -1.948  46.695  1.00  9.76           C  
ATOM   3062  C   SER A 212      48.671  -1.409  45.276  1.00  9.30           C  
ATOM   3063  O   SER A 212      48.510  -0.208  45.066  1.00 10.16           O  
ATOM   3064  CB  SER A 212      47.371  -2.109  47.277  1.00 12.30           C  
ATOM   3065  OG  SER A 212      46.563  -2.905  46.436  1.00 13.88           O  
ATOM   3066  H   SER A 212      49.786  -0.165  47.292  1.00  0.00           H  
ATOM   3067  HA  SER A 212      49.252  -2.929  46.629  1.00  0.00           H  
ATOM   3068 1HB  SER A 212      47.436  -2.567  48.264  1.00  0.00           H  
ATOM   3069 2HB  SER A 212      46.915  -1.128  47.401  1.00  0.00           H  
ATOM   3070  HG  SER A 212      47.117  -3.150  45.691  1.00  0.00           H  
ATOM   3071  N   TRP A 213      48.772  -2.307  44.304  1.00  9.70           N  
ATOM   3072  CA  TRP A 213      48.635  -1.938  42.903  1.00 11.01           C  
ATOM   3073  C   TRP A 213      48.051  -3.098  42.115  1.00 12.54           C  
ATOM   3074  O   TRP A 213      48.541  -4.224  42.208  1.00 12.76           O  
ATOM   3075  CB  TRP A 213      49.980  -1.564  42.278  1.00 10.62           C  
ATOM   3076  CG  TRP A 213      49.815  -1.001  40.897  1.00  9.24           C  
ATOM   3077  CD1 TRP A 213      49.242   0.191  40.567  1.00  9.96           C  
ATOM   3078  CD2 TRP A 213      50.179  -1.625  39.658  1.00  9.00           C  
ATOM   3079  NE1 TRP A 213      49.224   0.352  39.204  1.00 10.66           N  
ATOM   3080  CE2 TRP A 213      49.793  -0.749  38.620  1.00 10.91           C  
ATOM   3081  CE3 TRP A 213      50.790  -2.839  39.324  1.00  9.66           C  
ATOM   3082  CZ2 TRP A 213      49.999  -1.048  37.270  1.00  9.20           C  
ATOM   3083  CZ3 TRP A 213      50.996  -3.138  37.983  1.00 10.35           C  
ATOM   3084  CH2 TRP A 213      50.601  -2.244  36.972  1.00  9.39           C  
ATOM   3085  H   TRP A 213      48.949  -3.272  44.544  1.00  0.00           H  
ATOM   3086  HA  TRP A 213      47.980  -1.069  42.837  1.00  0.00           H  
ATOM   3087 1HB  TRP A 213      50.482  -0.829  42.908  1.00  0.00           H  
ATOM   3088 2HB  TRP A 213      50.618  -2.446  42.232  1.00  0.00           H  
ATOM   3089  HD1 TRP A 213      48.853   0.914  41.282  1.00  0.00           H  
ATOM   3090  HE1 TRP A 213      48.852   1.151  38.711  1.00  0.00           H  
ATOM   3091  HE3 TRP A 213      51.100  -3.535  40.103  1.00  0.00           H  
ATOM   3092  HZ2 TRP A 213      49.700  -0.366  36.473  1.00  0.00           H  
ATOM   3093  HZ3 TRP A 213      51.473  -4.086  37.733  1.00  0.00           H  
ATOM   3094  HH2 TRP A 213      50.777  -2.510  35.929  1.00  0.00           H  
ATOM   3095  N   THR A 214      47.003  -2.820  41.343  1.00 13.24           N  
ATOM   3096  CA  THR A 214      46.371  -3.833  40.507  1.00 12.54           C  
ATOM   3097  C   THR A 214      46.130  -3.250  39.121  1.00 12.86           C  
ATOM   3098  O   THR A 214      45.883  -2.051  38.972  1.00 12.06           O  
ATOM   3099  CB  THR A 214      45.008  -4.300  41.067  1.00 13.09           C  
ATOM   3100  OG1 THR A 214      44.076  -3.217  41.028  1.00 15.85           O  
ATOM   3101  CG2 THR A 214      45.152  -4.796  42.498  1.00 15.48           C  
ATOM   3102  H   THR A 214      46.636  -1.879  41.338  1.00  0.00           H  
ATOM   3103  HA  THR A 214      47.026  -4.704  40.464  1.00  0.00           H  
ATOM   3104  HB  THR A 214      44.618  -5.108  40.449  1.00  0.00           H  
ATOM   3105  HG1 THR A 214      44.505  -2.440  40.662  1.00  0.00           H  
ATOM   3106 1HG2 THR A 214      44.180  -5.120  42.870  1.00  0.00           H  
ATOM   3107 2HG2 THR A 214      45.848  -5.634  42.524  1.00  0.00           H  
ATOM   3108 3HG2 THR A 214      45.531  -3.990  43.126  1.00  0.00           H  
ATOM   3109  N   ALA A 215      46.218  -4.099  38.108  1.00 11.57           N  
ATOM   3110  CA  ALA A 215      45.992  -3.670  36.737  1.00 12.35           C  
ATOM   3111  C   ALA A 215      45.737  -4.887  35.876  1.00 12.41           C  
ATOM   3112  O   ALA A 215      46.337  -5.944  36.078  1.00 12.29           O  
ATOM   3113  CB  ALA A 215      47.192  -2.902  36.213  1.00 12.23           C  
ATOM   3114  H   ALA A 215      46.447  -5.066  38.290  1.00  0.00           H  
ATOM   3115  HA  ALA A 215      45.123  -3.012  36.727  1.00  0.00           H  
ATOM   3116 1HB  ALA A 215      47.004  -2.589  35.186  1.00  0.00           H  
ATOM   3117 2HB  ALA A 215      47.361  -2.023  36.835  1.00  0.00           H  
ATOM   3118 3HB  ALA A 215      48.073  -3.541  36.242  1.00  0.00           H  
ATOM   3119  N   SER A 216      44.832  -4.741  34.920  1.00 12.93           N  
ATOM   3120  CA  SER A 216      44.516  -5.844  34.034  1.00 14.30           C  
ATOM   3121  C   SER A 216      43.924  -5.324  32.739  1.00 15.11           C  
ATOM   3122  O   SER A 216      43.492  -4.179  32.654  1.00 13.73           O  
ATOM   3123  CB  SER A 216      43.526  -6.798  34.710  1.00 14.15           C  
ATOM   3124  OG  SER A 216      42.297  -6.154  34.997  1.00 14.13           O  
ATOM   3125  H   SER A 216      44.353  -3.860  34.799  1.00  0.00           H  
ATOM   3126  HA  SER A 216      45.436  -6.388  33.817  1.00  0.00           H  
ATOM   3127 1HB  SER A 216      43.343  -7.653  34.060  1.00  0.00           H  
ATOM   3128 2HB  SER A 216      43.960  -7.177  35.634  1.00  0.00           H  
ATOM   3129  HG  SER A 216      42.393  -5.250  34.687  1.00  0.00           H  
ATOM   3130  N   ILE A 217      43.920  -6.182  31.730  1.00 16.80           N  
ATOM   3131  CA  ILE A 217      43.367  -5.846  30.431  1.00 17.52           C  
ATOM   3132  C   ILE A 217      42.275  -6.873  30.155  1.00 20.51           C  
ATOM   3133  O   ILE A 217      42.509  -8.078  30.246  1.00 19.37           O  
ATOM   3134  CB  ILE A 217      44.455  -5.918  29.342  1.00 17.49           C  
ATOM   3135  CG1 ILE A 217      45.530  -4.865  29.635  1.00 16.22           C  
ATOM   3136  CG2 ILE A 217      43.836  -5.716  27.962  1.00 15.15           C  
ATOM   3137  CD1 ILE A 217      46.687  -4.855  28.647  1.00 16.46           C  
ATOM   3138  H   ILE A 217      44.316  -7.100  31.874  1.00  0.00           H  
ATOM   3139  HA  ILE A 217      42.984  -4.827  30.472  1.00  0.00           H  
ATOM   3140  HB  ILE A 217      44.939  -6.894  29.375  1.00  0.00           H  
ATOM   3141 1HG1 ILE A 217      45.078  -3.874  29.633  1.00  0.00           H  
ATOM   3142 2HG1 ILE A 217      45.942  -5.033  30.630  1.00  0.00           H  
ATOM   3143 1HG2 ILE A 217      44.616  -5.769  27.202  1.00  0.00           H  
ATOM   3144 2HG2 ILE A 217      43.097  -6.494  27.778  1.00  0.00           H  
ATOM   3145 3HG2 ILE A 217      43.353  -4.740  27.919  1.00  0.00           H  
ATOM   3146 1HD1 ILE A 217      47.400  -4.081  28.930  1.00  0.00           H  
ATOM   3147 2HD1 ILE A 217      47.183  -5.826  28.657  1.00  0.00           H  
ATOM   3148 3HD1 ILE A 217      46.309  -4.651  27.646  1.00  0.00           H  
ATOM   3149  N   ASN A 218      41.076  -6.392  29.851  1.00 22.62           N  
ATOM   3150  CA  ASN A 218      39.955  -7.281  29.577  1.00 26.01           C  
ATOM   3151  C   ASN A 218      39.540  -7.173  28.120  1.00 26.49           C  
ATOM   3152  O   ASN A 218      39.194  -8.212  27.520  1.00 26.73           O  
ATOM   3153  OXT ASN A 218      39.562  -6.041  27.601  1.00 27.48           O  
ATOM   3154  CB  ASN A 218      38.773  -6.939  30.484  1.00 29.25           C  
ATOM   3155  CG  ASN A 218      39.137  -6.996  31.954  1.00 32.66           C  
ATOM   3156  OD1 ASN A 218      39.759  -7.957  32.414  1.00 34.39           O  
ATOM   3157  ND2 ASN A 218      38.746  -5.968  32.703  1.00 32.82           N  
ATOM   3158  H   ASN A 218      40.934  -5.393  29.808  1.00  0.00           H  
ATOM   3159  HA  ASN A 218      40.268  -8.306  29.781  1.00  0.00           H  
ATOM   3160 1HB  ASN A 218      38.411  -5.937  30.248  1.00  0.00           H  
ATOM   3161 2HB  ASN A 218      37.956  -7.635  30.295  1.00  0.00           H  
ATOM   3162 1HD2 ASN A 218      38.959  -5.952  33.680  1.00  0.00           H  
ATOM   3163 2HD2 ASN A 218      38.240  -5.212  32.289  1.00  0.00           H  
TER                                                                             
