# Supplementary material for: A new benchmark illustrates that integration of geometric constraints inferred from enzyme reaction chemistry can increase enzyme active site modeling accuracy
Source: PLoS One. 2019 Apr 4;14(4):e0214126. doi: 10.1371/journal.pone.0214126 (PMC6448891; doi:10.1371/journal.pone.0214126)
Supplement: S1 Files — (GZ) [file pone.0214126.s008.gz › benchmark-lite/templates/2nlr/1h8v.pdb.pdb]

REMARK query_anchored_aln -TTICEPFGTTTIQ-RYVVQNNRWGSTAPQCVTATDTGFRVT-ADGSAPT-GAPKSYPSVFNG---------TDLPVRLDTVSAAPSSISYGFVDGAVYNASYDIWLDPTARTDGVNQTEIMIWFNRVGPIQPIGSPVGTASVGGRTWEVWSGGNGSNDVLSFVAPSAISGWSFDVMDFVRATVARGLAENDWYLTSVQAGFEPWQNGAGLAVNSFSSTVE-------------
ATOM      1  N   THR A   2      59.362   8.329  38.605  1.00  0.00           N  
ATOM      2  CA  THR A   2      60.494   8.854  37.852  1.00  0.00           C  
ATOM      3  C   THR A   2      61.069   9.929  38.754  1.00  0.00           C  
ATOM      4  O   THR A   2      60.472  10.999  38.908  1.00  0.00           O  
ATOM      5  CB  THR A   2      60.095   9.427  36.480  1.00  0.00           C  
ATOM      6  OG1 THR A   2      59.498   8.396  35.683  1.00  0.00           O  
ATOM      7  CG2 THR A   2      61.315   9.978  35.757  1.00  0.00           C  
ATOM      8  H   THR A   2      59.480   8.112  39.584  1.00  0.00           H  
ATOM      9  HA  THR A   2      61.197   8.040  37.672  1.00  0.00           H  
ATOM     10  HB  THR A   2      59.369  10.228  36.617  1.00  0.00           H  
ATOM     11  HG1 THR A   2      58.542   8.484  35.711  1.00  0.00           H  
ATOM     12 1HG2 THR A   2      61.015  10.379  34.789  1.00  0.00           H  
ATOM     13 2HG2 THR A   2      61.765  10.771  36.355  1.00  0.00           H  
ATOM     14 3HG2 THR A   2      62.041   9.180  35.608  1.00  0.00           H  
ATOM     15  N   THR A   3       2.391 -10.679  13.274  1.00  0.00           N  
ATOM     16  CA  THR A   3       1.882  -9.350  13.591  1.00  0.00           C  
ATOM     17  C   THR A   3       0.733  -9.341  14.591  1.00  0.00           C  
ATOM     18  O   THR A   3      -0.113 -10.232  14.596  1.00  0.00           O  
ATOM     19  CB  THR A   3       1.428  -8.634  12.306  1.00  0.00           C  
ATOM     20  OG1 THR A   3       0.997  -7.304  12.623  1.00  0.00           O  
ATOM     21  CG2 THR A   3       0.283  -9.390  11.649  1.00  0.00           C  
ATOM     22  H   THR A   3       1.774 -11.352  12.843  1.00  0.00           H  
ATOM     23  HA  THR A   3       2.685  -8.772  14.050  1.00  0.00           H  
ATOM     24  HB  THR A   3       2.263  -8.574  11.608  1.00  0.00           H  
ATOM     25  HG1 THR A   3       0.264  -7.345  13.242  1.00  0.00           H  
ATOM     26 1HG2 THR A   3      -0.024  -8.870  10.742  1.00  0.00           H  
ATOM     27 2HG2 THR A   3       0.611 -10.398  11.396  1.00  0.00           H  
ATOM     28 3HG2 THR A   3      -0.558  -9.446  12.338  1.00  0.00           H  
ATOM     29  N   ILE A   4       0.710  -8.321  15.440  1.00  0.00           N  
ATOM     30  CA  ILE A   4      -0.355  -8.162  16.416  1.00  0.00           C  
ATOM     31  C   ILE A   4      -0.440  -6.708  16.831  1.00  0.00           C  
ATOM     32  O   ILE A   4       0.576  -6.016  16.912  1.00  0.00           O  
ATOM     33  CB  ILE A   4      -0.123  -9.048  17.653  1.00  0.00           C  
ATOM     34  CG1 ILE A   4      -1.354  -9.026  18.564  1.00  0.00           C  
ATOM     35  CG2 ILE A   4       1.113  -8.590  18.412  1.00  0.00           C  
ATOM     36  CD1 ILE A   4      -1.348 -10.103  19.625  1.00  0.00           C  
ATOM     37  H   ILE A   4       1.453  -7.637  15.406  1.00  0.00           H  
ATOM     38  HA  ILE A   4      -1.295  -8.463  15.954  1.00  0.00           H  
ATOM     39  HB  ILE A   4       0.018 -10.082  17.339  1.00  0.00           H  
ATOM     40 1HG1 ILE A   4      -1.421  -8.059  19.060  1.00  0.00           H  
ATOM     41 2HG1 ILE A   4      -2.254  -9.147  17.962  1.00  0.00           H  
ATOM     42 1HG2 ILE A   4       1.261  -9.227  19.284  1.00  0.00           H  
ATOM     43 2HG2 ILE A   4       1.984  -8.656  17.762  1.00  0.00           H  
ATOM     44 3HG2 ILE A   4       0.979  -7.557  18.735  1.00  0.00           H  
ATOM     45 1HD1 ILE A   4      -2.251 -10.023  20.230  1.00  0.00           H  
ATOM     46 2HD1 ILE A   4      -1.316 -11.084  19.148  1.00  0.00           H  
ATOM     47 3HD1 ILE A   4      -0.473  -9.981  20.262  1.00  0.00           H  
ATOM     48  N   CYS A   5      -1.658  -6.247  17.079  1.00  0.00           N  
ATOM     49  CA  CYS A   5      -1.879  -4.875  17.503  1.00  0.00           C  
ATOM     50  C   CYS A   5      -2.441  -4.887  18.917  1.00  0.00           C  
ATOM     51  O   CYS A   5      -2.853  -3.844  19.435  1.00  0.00           O  
ATOM     52  CB  CYS A   5      -2.845  -4.153  16.564  1.00  0.00           C  
ATOM     53  SG  CYS A   5      -4.522  -4.832  16.565  1.00  0.00           S  
ATOM     54  H   CYS A   5      -2.452  -6.862  16.971  1.00  0.00           H  
ATOM     55  HA  CYS A   5      -0.925  -4.348  17.482  1.00  0.00           H  
ATOM     56 1HB  CYS A   5      -2.907  -3.101  16.843  1.00  0.00           H  
ATOM     57 2HB  CYS A   5      -2.464  -4.199  15.544  1.00  0.00           H  
ATOM     58  HG  CYS A   5      -4.756  -4.622  17.857  1.00  0.00           H  
ATOM     59  N   GLU A   6      -2.462  -6.069  19.535  1.00  0.00           N  
ATOM     60  CA  GLU A   6      -2.971  -6.207  20.898  1.00  0.00           C  
ATOM     61  C   GLU A   6      -2.053  -5.461  21.863  1.00  0.00           C  
ATOM     62  O   GLU A   6      -0.833  -5.513  21.738  1.00  0.00           O  
ATOM     63  CB  GLU A   6      -3.073  -7.681  21.296  1.00  0.00           C  
ATOM     64  CG  GLU A   6      -3.690  -7.922  22.666  1.00  0.00           C  
ATOM     65  CD  GLU A   6      -3.839  -9.382  22.993  1.00  0.00           C  
ATOM     66  OE1 GLU A   6      -3.494 -10.194  22.168  1.00  0.00           O  
ATOM     67  OE2 GLU A   6      -4.299  -9.685  24.068  1.00  0.00           O  
ATOM     68  H   GLU A   6      -2.119  -6.888  19.053  1.00  0.00           H  
ATOM     69  HA  GLU A   6      -3.968  -5.768  20.941  1.00  0.00           H  
ATOM     70 1HB  GLU A   6      -3.673  -8.216  20.560  1.00  0.00           H  
ATOM     71 2HB  GLU A   6      -2.078  -8.128  21.294  1.00  0.00           H  
ATOM     72 1HG  GLU A   6      -3.061  -7.454  23.423  1.00  0.00           H  
ATOM     73 2HG  GLU A   6      -4.668  -7.445  22.701  1.00  0.00           H  
ATOM     74  N   PRO A   7      -2.657  -4.777  22.827  1.00  0.00           N  
ATOM     75  CA  PRO A   7      -1.931  -3.980  23.810  1.00  0.00           C  
ATOM     76  C   PRO A   7      -0.724  -4.642  24.472  1.00  0.00           C  
ATOM     77  O   PRO A   7       0.293  -3.987  24.700  1.00  0.00           O  
ATOM     78  CB  PRO A   7      -3.026  -3.698  24.844  1.00  0.00           C  
ATOM     79  CG  PRO A   7      -4.285  -3.672  24.045  1.00  0.00           C  
ATOM     80  CD  PRO A   7      -4.115  -4.782  23.042  1.00  0.00           C  
ATOM     81  HA  PRO A   7      -1.575  -3.055  23.334  1.00  0.00           H  
ATOM     82 1HB  PRO A   7      -3.027  -4.483  25.615  1.00  0.00           H  
ATOM     83 2HB  PRO A   7      -2.825  -2.746  25.355  1.00  0.00           H  
ATOM     84 1HG  PRO A   7      -5.154  -3.823  24.701  1.00  0.00           H  
ATOM     85 2HG  PRO A   7      -4.412  -2.688  23.570  1.00  0.00           H  
ATOM     86 1HD  PRO A   7      -4.450  -5.731  23.486  1.00  0.00           H  
ATOM     87 2HD  PRO A   7      -4.695  -4.551  22.137  1.00  0.00           H  
ATOM     88  N   PHE A   8      -0.819  -5.932  24.775  1.00  0.00           N  
ATOM     89  CA  PHE A   8       0.287  -6.617  25.431  1.00  0.00           C  
ATOM     90  C   PHE A   8       0.887  -7.765  24.626  1.00  0.00           C  
ATOM     91  O   PHE A   8       1.515  -8.658  25.191  1.00  0.00           O  
ATOM     92  CB  PHE A   8      -0.178  -7.153  26.787  1.00  0.00           C  
ATOM     93  CG  PHE A   8      -0.601  -6.080  27.749  1.00  0.00           C  
ATOM     94  CD1 PHE A   8      -1.939  -5.741  27.887  1.00  0.00           C  
ATOM     95  CD2 PHE A   8       0.337  -5.407  28.517  1.00  0.00           C  
ATOM     96  CE1 PHE A   8      -2.330  -4.754  28.772  1.00  0.00           C  
ATOM     97  CE2 PHE A   8      -0.051  -4.421  29.404  1.00  0.00           C  
ATOM     98  CZ  PHE A   8      -1.386  -4.094  29.531  1.00  0.00           C  
ATOM     99  H   PHE A   8      -1.657  -6.450  24.554  1.00  0.00           H  
ATOM    100  HA  PHE A   8       1.094  -5.900  25.587  1.00  0.00           H  
ATOM    101 1HB  PHE A   8      -1.018  -7.830  26.641  1.00  0.00           H  
ATOM    102 2HB  PHE A   8       0.627  -7.724  27.247  1.00  0.00           H  
ATOM    103  HD1 PHE A   8      -2.685  -6.264  27.288  1.00  0.00           H  
ATOM    104  HD2 PHE A   8       1.391  -5.665  28.417  1.00  0.00           H  
ATOM    105  HE1 PHE A   8      -3.384  -4.498  28.871  1.00  0.00           H  
ATOM    106  HE2 PHE A   8       0.696  -3.900  30.002  1.00  0.00           H  
ATOM    107  HZ  PHE A   8      -1.693  -3.316  30.228  1.00  0.00           H  
ATOM    108  N   GLY A   9       0.711  -7.738  23.308  1.00  0.00           N  
ATOM    109  CA  GLY A   9       1.251  -8.795  22.455  1.00  0.00           C  
ATOM    110  C   GLY A   9       2.767  -8.908  22.571  1.00  0.00           C  
ATOM    111  O   GLY A   9       3.472  -7.903  22.649  1.00  0.00           O  
ATOM    112  H   GLY A   9       0.197  -6.978  22.885  1.00  0.00           H  
ATOM    113 1HA  GLY A   9       0.798  -9.749  22.727  1.00  0.00           H  
ATOM    114 2HA  GLY A   9       0.984  -8.597  21.418  1.00  0.00           H  
ATOM    115  N   THR A  10       3.270 -10.139  22.588  1.00  0.00           N  
ATOM    116  CA  THR A  10       4.707 -10.365  22.675  1.00  0.00           C  
ATOM    117  C   THR A  10       5.090 -11.545  21.796  1.00  0.00           C  
ATOM    118  O   THR A  10       4.332 -12.509  21.670  1.00  0.00           O  
ATOM    119  CB  THR A  10       5.154 -10.622  24.126  1.00  0.00           C  
ATOM    120  OG1 THR A  10       6.581 -10.747  24.174  1.00  0.00           O  
ATOM    121  CG2 THR A  10       4.519 -11.895  24.663  1.00  0.00           C  
ATOM    122  H   THR A  10       2.649 -10.934  22.540  1.00  0.00           H  
ATOM    123  HA  THR A  10       5.220  -9.473  22.315  1.00  0.00           H  
ATOM    124  HB  THR A  10       4.855  -9.781  24.753  1.00  0.00           H  
ATOM    125  HG1 THR A  10       6.978 -10.100  23.586  1.00  0.00           H  
ATOM    126 1HG2 THR A  10       4.845 -12.060  25.689  1.00  0.00           H  
ATOM    127 2HG2 THR A  10       3.433 -11.799  24.638  1.00  0.00           H  
ATOM    128 3HG2 THR A  10       4.822 -12.740  24.046  1.00  0.00           H  
ATOM    129  N   THR A  11       6.270 -11.453  21.193  1.00  0.00           N  
ATOM    130  CA  THR A  11       6.797 -12.493  20.321  1.00  0.00           C  
ATOM    131  C   THR A  11       8.213 -12.805  20.794  1.00  0.00           C  
ATOM    132  O   THR A  11       9.075 -11.929  20.803  1.00  0.00           O  
ATOM    133  CB  THR A  11       6.799 -12.065  18.842  1.00  0.00           C  
ATOM    134  OG1 THR A  11       5.463 -11.746  18.432  1.00  0.00           O  
ATOM    135  CG2 THR A  11       7.342 -13.182  17.964  1.00  0.00           C  
ATOM    136  H   THR A  11       6.819 -10.620  21.353  1.00  0.00           H  
ATOM    137  HA  THR A  11       6.163 -13.375  20.412  1.00  0.00           H  
ATOM    138  HB  THR A  11       7.423 -11.179  18.720  1.00  0.00           H  
ATOM    139  HG1 THR A  11       4.838 -12.153  19.036  1.00  0.00           H  
ATOM    140 1HG2 THR A  11       7.337 -12.861  16.922  1.00  0.00           H  
ATOM    141 2HG2 THR A  11       8.363 -13.419  18.266  1.00  0.00           H  
ATOM    142 3HG2 THR A  11       6.717 -14.067  18.074  1.00  0.00           H  
ATOM    143  N   THR A  12       8.449 -14.055  21.186  1.00  0.00           N  
ATOM    144  CA  THR A  12       9.756 -14.466  21.689  1.00  0.00           C  
ATOM    145  C   THR A  12      10.381 -15.599  20.885  1.00  0.00           C  
ATOM    146  O   THR A  12       9.693 -16.541  20.484  1.00  0.00           O  
ATOM    147  CB  THR A  12       9.657 -14.892  23.166  1.00  0.00           C  
ATOM    148  OG1 THR A  12      10.959 -15.240  23.654  1.00  0.00           O  
ATOM    149  CG2 THR A  12       8.728 -16.087  23.315  1.00  0.00           C  
ATOM    150  H   THR A  12       7.705 -14.736  21.134  1.00  0.00           H  
ATOM    151  HA  THR A  12      10.437 -13.618  21.616  1.00  0.00           H  
ATOM    152  HB  THR A  12       9.271 -14.062  23.758  1.00  0.00           H  
ATOM    153  HG1 THR A  12      11.628 -14.847  23.087  1.00  0.00           H  
ATOM    154 1HG2 THR A  12       8.670 -16.373  24.365  1.00  0.00           H  
ATOM    155 2HG2 THR A  12       7.734 -15.822  22.955  1.00  0.00           H  
ATOM    156 3HG2 THR A  12       9.113 -16.922  22.732  1.00  0.00           H  
ATOM    157  N   ILE A  13      11.689 -15.514  20.662  1.00  0.00           N  
ATOM    158  CA  ILE A  13      12.358 -16.558  19.909  1.00  0.00           C  
ATOM    159  C   ILE A  13      13.869 -16.458  19.845  1.00  0.00           C  
ATOM    160  O   ILE A  13      14.412 -15.553  19.214  1.00  0.00           O  
ATOM    161  CB  ILE A  13      11.813 -16.587  18.469  1.00  0.00           C  
ATOM    162  CG1 ILE A  13      12.378 -17.788  17.708  1.00  0.00           C  
ATOM    163  CG2 ILE A  13      12.147 -15.290  17.748  1.00  0.00           C  
ATOM    164  CD1 ILE A  13      11.662 -18.080  16.409  1.00  0.00           C  
ATOM    165  H   ILE A  13      12.229 -14.734  21.008  1.00  0.00           H  
ATOM    166  HA  ILE A  13      12.152 -17.515  20.387  1.00  0.00           H  
ATOM    167  HB  ILE A  13      10.730 -16.709  18.493  1.00  0.00           H  
ATOM    168 1HG1 ILE A  13      13.431 -17.616  17.487  1.00  0.00           H  
ATOM    169 2HG1 ILE A  13      12.318 -18.678  18.336  1.00  0.00           H  
ATOM    170 1HG2 ILE A  13      11.755 -15.328  16.732  1.00  0.00           H  
ATOM    171 2HG2 ILE A  13      11.698 -14.452  18.279  1.00  0.00           H  
ATOM    172 3HG2 ILE A  13      13.229 -15.161  17.715  1.00  0.00           H  
ATOM    173 1HD1 ILE A  13      12.120 -18.945  15.928  1.00  0.00           H  
ATOM    174 2HD1 ILE A  13      10.612 -18.290  16.611  1.00  0.00           H  
ATOM    175 3HD1 ILE A  13      11.739 -17.216  15.750  1.00  0.00           H  
ATOM    176  N   GLN A  14      14.547 -17.388  20.508  1.00  0.00           N  
ATOM    177  CA  GLN A  14      16.003 -17.436  20.504  1.00  0.00           C  
ATOM    178  C   GLN A  14      16.687 -16.276  21.221  1.00  0.00           C  
ATOM    179  O   GLN A  14      17.575 -15.630  20.666  1.00  0.00           O  
ATOM    180  CB  GLN A  14      16.505 -17.496  19.059  1.00  0.00           C  
ATOM    181  CG  GLN A  14      16.108 -18.760  18.314  1.00  0.00           C  
ATOM    182  CD  GLN A  14      16.726 -20.006  18.919  1.00  0.00           C  
ATOM    183  OE1 GLN A  14      17.939 -20.071  19.136  1.00  0.00           O  
ATOM    184  NE2 GLN A  14      15.895 -21.005  19.194  1.00  0.00           N  
ATOM    185  H   GLN A  14      14.033 -18.083  21.031  1.00  0.00           H  
ATOM    186  HA  GLN A  14      16.321 -18.335  21.031  1.00  0.00           H  
ATOM    187 1HB  GLN A  14      16.117 -16.643  18.503  1.00  0.00           H  
ATOM    188 2HB  GLN A  14      17.592 -17.427  19.048  1.00  0.00           H  
ATOM    189 1HG  GLN A  14      15.023 -18.865  18.350  1.00  0.00           H  
ATOM    190 2HG  GLN A  14      16.441 -18.680  17.280  1.00  0.00           H  
ATOM    191 1HE2 GLN A  14      16.246 -21.852  19.594  1.00  0.00           H  
ATOM    192 2HE2 GLN A  14      14.918 -20.910  19.001  1.00  0.00           H  
ATOM    193  N   ARG A  16      16.272 -16.011  22.455  1.00  0.00           N  
ATOM    194  CA  ARG A  16      16.892 -14.946  23.225  1.00  0.00           C  
ATOM    195  C   ARG A  16      16.397 -13.535  22.971  1.00  0.00           C  
ATOM    196  O   ARG A  16      16.833 -12.603  23.645  1.00  0.00           O  
ATOM    197  CB  ARG A  16      18.393 -14.966  22.977  1.00  0.00           C  
ATOM    198  CG  ARG A  16      19.116 -16.185  23.529  1.00  0.00           C  
ATOM    199  CD  ARG A  16      20.570 -16.144  23.227  1.00  0.00           C  
ATOM    200  NE  ARG A  16      21.265 -17.308  23.750  1.00  0.00           N  
ATOM    201  CZ  ARG A  16      22.574 -17.566  23.563  1.00  0.00           C  
ATOM    202  NH1 ARG A  16      23.315 -16.735  22.864  1.00  0.00           N  
ATOM    203  NH2 ARG A  16      23.114 -18.655  24.081  1.00  0.00           N  
ATOM    204  H   ARG A  16      16.483 -16.972  22.685  1.00  0.00           H  
ATOM    205  HA  ARG A  16      16.698 -15.126  24.283  1.00  0.00           H  
ATOM    206 1HB  ARG A  16      18.585 -14.926  21.906  1.00  0.00           H  
ATOM    207 2HB  ARG A  16      18.848 -14.082  23.425  1.00  0.00           H  
ATOM    208 1HG  ARG A  16      18.992 -16.223  24.611  1.00  0.00           H  
ATOM    209 2HG  ARG A  16      18.699 -17.088  23.083  1.00  0.00           H  
ATOM    210 1HD  ARG A  16      20.717 -16.116  22.148  1.00  0.00           H  
ATOM    211 2HD  ARG A  16      21.010 -15.254  23.676  1.00  0.00           H  
ATOM    212  HE  ARG A  16      20.729 -17.972  24.294  1.00  0.00           H  
ATOM    213 1HH1 ARG A  16      22.902 -15.902  22.467  1.00  0.00           H  
ATOM    214 2HH1 ARG A  16      24.296 -16.928  22.723  1.00  0.00           H  
ATOM    215 1HH2 ARG A  16      22.545 -19.295  24.619  1.00  0.00           H  
ATOM    216 2HH2 ARG A  16      24.095 -18.849  23.941  1.00  0.00           H  
ATOM    217  N   TYR A  17      15.505 -13.364  22.003  1.00  0.00           N  
ATOM    218  CA  TYR A  17      14.966 -12.039  21.704  1.00  0.00           C  
ATOM    219  C   TYR A  17      13.445 -12.010  21.812  1.00  0.00           C  
ATOM    220  O   TYR A  17      12.773 -13.012  21.571  1.00  0.00           O  
ATOM    221  CB  TYR A  17      15.403 -11.589  20.308  1.00  0.00           C  
ATOM    222  CG  TYR A  17      16.899 -11.418  20.162  1.00  0.00           C  
ATOM    223  CD1 TYR A  17      17.675 -12.469  19.694  1.00  0.00           C  
ATOM    224  CD2 TYR A  17      17.495 -10.212  20.497  1.00  0.00           C  
ATOM    225  CE1 TYR A  17      19.041 -12.312  19.561  1.00  0.00           C  
ATOM    226  CE2 TYR A  17      18.861 -10.055  20.365  1.00  0.00           C  
ATOM    227  CZ  TYR A  17      19.633 -11.100  19.898  1.00  0.00           C  
ATOM    228  OH  TYR A  17      20.994 -10.944  19.766  1.00  0.00           O  
ATOM    229  H   TYR A  17      15.190 -14.157  21.462  1.00  0.00           H  
ATOM    230  HA  TYR A  17      15.357 -11.333  22.437  1.00  0.00           H  
ATOM    231 1HB  TYR A  17      15.071 -12.320  19.569  1.00  0.00           H  
ATOM    232 2HB  TYR A  17      14.927 -10.640  20.066  1.00  0.00           H  
ATOM    233  HD1 TYR A  17      17.207 -13.417  19.431  1.00  0.00           H  
ATOM    234  HD2 TYR A  17      16.885  -9.387  20.867  1.00  0.00           H  
ATOM    235  HE1 TYR A  17      19.651 -13.137  19.193  1.00  0.00           H  
ATOM    236  HE2 TYR A  17      19.329  -9.107  20.629  1.00  0.00           H  
ATOM    237  HH  TYR A  17      21.377 -11.759  19.432  1.00  0.00           H  
ATOM    238  N   VAL A  18      12.909 -10.852  22.183  1.00  0.00           N  
ATOM    239  CA  VAL A  18      11.469 -10.692  22.319  1.00  0.00           C  
ATOM    240  C   VAL A  18      10.988  -9.340  21.805  1.00  0.00           C  
ATOM    241  O   VAL A  18      11.585  -8.308  22.092  1.00  0.00           O  
ATOM    242  CB  VAL A  18      11.060 -10.846  23.796  1.00  0.00           C  
ATOM    243  CG1 VAL A  18       9.559 -10.655  23.956  1.00  0.00           C  
ATOM    244  CG2 VAL A  18      11.488 -12.211  24.312  1.00  0.00           C  
ATOM    245  H   VAL A  18      13.512 -10.065  22.375  1.00  0.00           H  
ATOM    246  HA  VAL A  18      10.978 -11.470  21.734  1.00  0.00           H  
ATOM    247  HB  VAL A  18      11.547 -10.066  24.381  1.00  0.00           H  
ATOM    248 1HG1 VAL A  18       9.288 -10.767  25.006  1.00  0.00           H  
ATOM    249 2HG1 VAL A  18       9.281  -9.658  23.614  1.00  0.00           H  
ATOM    250 3HG1 VAL A  18       9.032 -11.403  23.364  1.00  0.00           H  
ATOM    251 1HG2 VAL A  18      11.197 -12.313  25.357  1.00  0.00           H  
ATOM    252 2HG2 VAL A  18      11.005 -12.991  23.723  1.00  0.00           H  
ATOM    253 3HG2 VAL A  18      12.571 -12.310  24.227  1.00  0.00           H  
ATOM    254  N   VAL A  19       9.902  -9.356  21.045  1.00  0.00           N  
ATOM    255  CA  VAL A  19       9.327  -8.126  20.524  1.00  0.00           C  
ATOM    256  C   VAL A  19       7.989  -7.937  21.226  1.00  0.00           C  
ATOM    257  O   VAL A  19       7.161  -8.846  21.239  1.00  0.00           O  
ATOM    258  CB  VAL A  19       9.130  -8.197  18.998  1.00  0.00           C  
ATOM    259  CG1 VAL A  19       8.484  -6.919  18.484  1.00  0.00           C  
ATOM    260  CG2 VAL A  19      10.468  -8.437  18.314  1.00  0.00           C  
ATOM    261  H   VAL A  19       9.463 -10.238  20.821  1.00  0.00           H  
ATOM    262  HA  VAL A  19      10.012  -7.305  20.741  1.00  0.00           H  
ATOM    263  HB  VAL A  19       8.451  -9.017  18.766  1.00  0.00           H  
ATOM    264 1HG1 VAL A  19       8.352  -6.987  17.404  1.00  0.00           H  
ATOM    265 2HG1 VAL A  19       7.512  -6.787  18.960  1.00  0.00           H  
ATOM    266 3HG1 VAL A  19       9.123  -6.068  18.719  1.00  0.00           H  
ATOM    267 1HG2 VAL A  19      10.321  -8.487  17.236  1.00  0.00           H  
ATOM    268 2HG2 VAL A  19      11.149  -7.620  18.551  1.00  0.00           H  
ATOM    269 3HG2 VAL A  19      10.893  -9.377  18.666  1.00  0.00           H  
ATOM    270  N   GLN A  20       7.786  -6.762  21.818  1.00  0.00           N  
ATOM    271  CA  GLN A  20       6.555  -6.474  22.552  1.00  0.00           C  
ATOM    272  C   GLN A  20       5.849  -5.224  22.036  1.00  0.00           C  
ATOM    273  O   GLN A  20       6.503  -4.243  21.691  1.00  0.00           O  
ATOM    274  CB  GLN A  20       6.855  -6.316  24.045  1.00  0.00           C  
ATOM    275  CG  GLN A  20       7.774  -5.152  24.375  1.00  0.00           C  
ATOM    276  CD  GLN A  20       8.075  -5.055  25.859  1.00  0.00           C  
ATOM    277  OE1 GLN A  20       7.490  -5.774  26.673  1.00  0.00           O  
ATOM    278  NE2 GLN A  20       8.991  -4.163  26.219  1.00  0.00           N  
ATOM    279  H   GLN A  20       8.501  -6.051  21.758  1.00  0.00           H  
ATOM    280  HA  GLN A  20       5.869  -7.310  22.419  1.00  0.00           H  
ATOM    281 1HB  GLN A  20       5.923  -6.173  24.591  1.00  0.00           H  
ATOM    282 2HB  GLN A  20       7.319  -7.228  24.422  1.00  0.00           H  
ATOM    283 1HG  GLN A  20       8.717  -5.284  23.843  1.00  0.00           H  
ATOM    284 2HG  GLN A  20       7.296  -4.224  24.062  1.00  0.00           H  
ATOM    285 1HE2 GLN A  20       9.231  -4.053  27.184  1.00  0.00           H  
ATOM    286 2HE2 GLN A  20       9.441  -3.600  25.525  1.00  0.00           H  
ATOM    287  N   ASN A  21       4.516  -5.254  22.002  1.00  0.00           N  
ATOM    288  CA  ASN A  21       3.739  -4.102  21.542  1.00  0.00           C  
ATOM    289  C   ASN A  21       3.770  -3.088  22.683  1.00  0.00           C  
ATOM    290  O   ASN A  21       3.965  -1.892  22.462  1.00  0.00           O  
ATOM    291  CB  ASN A  21       2.320  -4.484  21.164  1.00  0.00           C  
ATOM    292  CG  ASN A  21       1.560  -3.344  20.545  1.00  0.00           C  
ATOM    293  OD1 ASN A  21       2.087  -2.235  20.403  1.00  0.00           O  
ATOM    294  ND2 ASN A  21       0.330  -3.595  20.175  1.00  0.00           N  
ATOM    295  H   ASN A  21       4.030  -6.088  22.299  1.00  0.00           H  
ATOM    296  HA  ASN A  21       4.222  -3.691  20.654  1.00  0.00           H  
ATOM    297 1HB  ASN A  21       2.342  -5.316  20.458  1.00  0.00           H  
ATOM    298 2HB  ASN A  21       1.785  -4.823  22.052  1.00  0.00           H  
ATOM    299 1HD2 ASN A  21      -0.224  -2.874  19.757  1.00  0.00           H  
ATOM    300 2HD2 ASN A  21      -0.056  -4.507  20.309  1.00  0.00           H  
ATOM    301  N   ASN A  22       3.562  -3.580  23.903  1.00  0.00           N  
ATOM    302  CA  ASN A  22       3.649  -2.750  25.101  1.00  0.00           C  
ATOM    303  C   ASN A  22       2.975  -1.378  24.969  1.00  0.00           C  
ATOM    304  O   ASN A  22       3.625  -0.343  25.147  1.00  0.00           O  
ATOM    305  CB  ASN A  22       5.105  -2.576  25.493  1.00  0.00           C  
ATOM    306  CG  ASN A  22       5.267  -2.036  26.887  1.00  0.00           C  
ATOM    307  OD1 ASN A  22       4.400  -2.232  27.747  1.00  0.00           O  
ATOM    308  ND2 ASN A  22       6.361  -1.360  27.128  1.00  0.00           N  
ATOM    309  H   ASN A  22       3.337  -4.560  23.999  1.00  0.00           H  
ATOM    310  HA  ASN A  22       3.119  -3.254  25.911  1.00  0.00           H  
ATOM    311 1HB  ASN A  22       5.617  -3.537  25.427  1.00  0.00           H  
ATOM    312 2HB  ASN A  22       5.591  -1.896  24.794  1.00  0.00           H  
ATOM    313 1HD2 ASN A  22       6.523  -0.977  28.038  1.00  0.00           H  
ATOM    314 2HD2 ASN A  22       7.036  -1.226  26.402  1.00  0.00           H  
ATOM    315  N   ARG A  23       1.681  -1.360  24.668  1.00  0.00           N  
ATOM    316  CA  ARG A  23       0.957  -0.097  24.523  1.00  0.00           C  
ATOM    317  C   ARG A  23       0.435   0.350  25.891  1.00  0.00           C  
ATOM    318  O   ARG A  23      -0.767   0.514  26.089  1.00  0.00           O  
ATOM    319  CB  ARG A  23      -0.203  -0.240  23.549  1.00  0.00           C  
ATOM    320  CG  ARG A  23       0.199  -0.546  22.115  1.00  0.00           C  
ATOM    321  CD  ARG A  23      -0.985  -0.668  21.227  1.00  0.00           C  
ATOM    322  NE  ARG A  23      -1.694   0.594  21.091  1.00  0.00           N  
ATOM    323  CZ  ARG A  23      -2.875   0.876  21.675  1.00  0.00           C  
ATOM    324  NH1 ARG A  23      -3.466  -0.024  22.430  1.00  0.00           N  
ATOM    325  NH2 ARG A  23      -3.440   2.056  21.489  1.00  0.00           N  
ATOM    326  H   ARG A  23       1.185  -2.230  24.536  1.00  0.00           H  
ATOM    327  HA  ARG A  23       1.644   0.653  24.130  1.00  0.00           H  
ATOM    328 1HB  ARG A  23      -0.862  -1.040  23.884  1.00  0.00           H  
ATOM    329 2HB  ARG A  23      -0.786   0.681  23.539  1.00  0.00           H  
ATOM    330 1HG  ARG A  23       0.831   0.257  21.736  1.00  0.00           H  
ATOM    331 2HG  ARG A  23       0.750  -1.487  22.084  1.00  0.00           H  
ATOM    332 1HD  ARG A  23      -0.665  -0.987  20.236  1.00  0.00           H  
ATOM    333 2HD  ARG A  23      -1.675  -1.403  21.639  1.00  0.00           H  
ATOM    334  HE  ARG A  23      -1.270   1.312  20.517  1.00  0.00           H  
ATOM    335 1HH1 ARG A  23      -3.034  -0.926  22.572  1.00  0.00           H  
ATOM    336 2HH1 ARG A  23      -4.351   0.187  22.867  1.00  0.00           H  
ATOM    337 1HH2 ARG A  23      -2.985   2.748  20.909  1.00  0.00           H  
ATOM    338 2HH2 ARG A  23      -4.324   2.266  21.927  1.00  0.00           H  
ATOM    339  N   TRP A  24       1.355   0.560  26.828  1.00  0.00           N  
ATOM    340  CA  TRP A  24       0.994   0.957  28.182  1.00  0.00           C  
ATOM    341  C   TRP A  24       0.239   2.278  28.297  1.00  0.00           C  
ATOM    342  O   TRP A  24      -0.589   2.440  29.194  1.00  0.00           O  
ATOM    343  CB  TRP A  24       2.262   1.043  29.034  1.00  0.00           C  
ATOM    344  CG  TRP A  24       3.192   2.141  28.615  1.00  0.00           C  
ATOM    345  CD1 TRP A  24       4.230   2.039  27.739  1.00  0.00           C  
ATOM    346  CD2 TRP A  24       3.171   3.520  29.055  1.00  0.00           C  
ATOM    347  NE1 TRP A  24       4.856   3.253  27.604  1.00  0.00           N  
ATOM    348  CE2 TRP A  24       4.220   4.172  28.401  1.00  0.00           C  
ATOM    349  CE3 TRP A  24       2.358   4.243  29.936  1.00  0.00           C  
ATOM    350  CZ2 TRP A  24       4.485   5.518  28.599  1.00  0.00           C  
ATOM    351  CZ3 TRP A  24       2.623   5.593  30.134  1.00  0.00           C  
ATOM    352  CH2 TRP A  24       3.659   6.213  29.482  1.00  0.00           C  
ATOM    353  H   TRP A  24       2.330   0.441  26.594  1.00  0.00           H  
ATOM    354  HA  TRP A  24       0.330   0.200  28.599  1.00  0.00           H  
ATOM    355 1HB  TRP A  24       1.989   1.204  30.077  1.00  0.00           H  
ATOM    356 2HB  TRP A  24       2.801   0.097  28.980  1.00  0.00           H  
ATOM    357  HD1 TRP A  24       4.522   1.127  27.222  1.00  0.00           H  
ATOM    358  HE1 TRP A  24       5.655   3.442  27.016  1.00  0.00           H  
ATOM    359  HE3 TRP A  24       1.533   3.757  30.455  1.00  0.00           H  
ATOM    360  HZ2 TRP A  24       5.303   6.028  28.091  1.00  0.00           H  
ATOM    361  HZ3 TRP A  24       1.986   6.149  30.823  1.00  0.00           H  
ATOM    362  HH2 TRP A  24       3.838   7.274  29.661  1.00  0.00           H  
ATOM    363  N   GLY A  25       0.509   3.213  27.391  1.00  0.00           N  
ATOM    364  CA  GLY A  25      -0.149   4.509  27.463  1.00  0.00           C  
ATOM    365  C   GLY A  25      -1.303   4.762  26.511  1.00  0.00           C  
ATOM    366  O   GLY A  25      -1.660   5.911  26.266  1.00  0.00           O  
ATOM    367  H   GLY A  25       1.169   3.037  26.647  1.00  0.00           H  
ATOM    368 1HA  GLY A  25      -0.541   4.663  28.469  1.00  0.00           H  
ATOM    369 2HA  GLY A  25       0.580   5.298  27.278  1.00  0.00           H  
ATOM    370  N   SER A  26      -1.903   3.701  25.985  1.00  0.00           N  
ATOM    371  CA  SER A  26      -3.017   3.853  25.052  1.00  0.00           C  
ATOM    372  C   SER A  26      -4.112   4.770  25.594  1.00  0.00           C  
ATOM    373  O   SER A  26      -4.651   5.600  24.860  1.00  0.00           O  
ATOM    374  CB  SER A  26      -3.607   2.493  24.732  1.00  0.00           C  
ATOM    375  OG  SER A  26      -4.680   2.609  23.839  1.00  0.00           O  
ATOM    376  H   SER A  26      -1.589   2.773  26.230  1.00  0.00           H  
ATOM    377  HA  SER A  26      -2.639   4.302  24.132  1.00  0.00           H  
ATOM    378 1HB  SER A  26      -2.837   1.856  24.299  1.00  0.00           H  
ATOM    379 2HB  SER A  26      -3.945   2.018  25.652  1.00  0.00           H  
ATOM    380  HG  SER A  26      -5.331   3.163  24.277  1.00  0.00           H  
ATOM    381  N   THR A  27      -4.425   4.628  26.882  1.00  0.00           N  
ATOM    382  CA  THR A  27      -5.477   5.424  27.514  1.00  0.00           C  
ATOM    383  C   THR A  27      -5.219   6.929  27.550  1.00  0.00           C  
ATOM    384  O   THR A  27      -6.098   7.701  27.937  1.00  0.00           O  
ATOM    385  CB  THR A  27      -5.716   4.932  28.954  1.00  0.00           C  
ATOM    386  OG1 THR A  27      -4.503   5.050  29.709  1.00  0.00           O  
ATOM    387  CG2 THR A  27      -6.169   3.480  28.953  1.00  0.00           C  
ATOM    388  H   THR A  27      -3.920   3.951  27.436  1.00  0.00           H  
ATOM    389  HA  THR A  27      -6.396   5.299  26.941  1.00  0.00           H  
ATOM    390  HB  THR A  27      -6.483   5.546  29.425  1.00  0.00           H  
ATOM    391  HG1 THR A  27      -4.404   4.282  30.277  1.00  0.00           H  
ATOM    392 1HG2 THR A  27      -6.333   3.150  29.978  1.00  0.00           H  
ATOM    393 2HG2 THR A  27      -7.097   3.389  28.389  1.00  0.00           H  
ATOM    394 3HG2 THR A  27      -5.401   2.860  28.491  1.00  0.00           H  
ATOM    395  N   ALA A  28      -6.054   5.795  19.008  1.00  0.00           N  
ATOM    396  CA  ALA A  28      -5.265   5.360  17.870  1.00  0.00           C  
ATOM    397  C   ALA A  28      -4.922   3.888  17.973  1.00  0.00           C  
ATOM    398  O   ALA A  28      -5.661   3.123  18.592  1.00  0.00           O  
ATOM    399  CB  ALA A  28      -3.996   6.192  17.755  1.00  0.00           C  
ATOM    400  H   ALA A  28      -7.014   6.074  18.863  1.00  0.00           H  
ATOM    401  HA  ALA A  28      -5.863   5.502  16.969  1.00  0.00           H  
ATOM    402 1HB  ALA A  28      -3.415   5.853  16.897  1.00  0.00           H  
ATOM    403 2HB  ALA A  28      -4.259   7.241  17.624  1.00  0.00           H  
ATOM    404 3HB  ALA A  28      -3.403   6.078  18.661  1.00  0.00           H  
ATOM    405  N   PRO A  29      -3.801   3.486  17.383  1.00  0.00           N  
ATOM    406  CA  PRO A  29      -3.398   2.089  17.435  1.00  0.00           C  
ATOM    407  C   PRO A  29      -1.888   1.899  17.425  1.00  0.00           C  
ATOM    408  O   PRO A  29      -1.119   2.820  17.140  1.00  0.00           O  
ATOM    409  CB  PRO A  29      -4.039   1.513  16.168  1.00  0.00           C  
ATOM    410  CG  PRO A  29      -4.126   2.678  15.241  1.00  0.00           C  
ATOM    411  CD  PRO A  29      -4.397   3.853  16.142  1.00  0.00           C  
ATOM    412  HA  PRO A  29      -3.818   1.625  18.340  1.00  0.00           H  
ATOM    413 1HB  PRO A  29      -3.418   0.697  15.770  1.00  0.00           H  
ATOM    414 2HB  PRO A  29      -5.023   1.083  16.406  1.00  0.00           H  
ATOM    415 1HG  PRO A  29      -3.189   2.784  14.676  1.00  0.00           H  
ATOM    416 2HG  PRO A  29      -4.926   2.516  14.504  1.00  0.00           H  
ATOM    417 1HD  PRO A  29      -3.917   4.752  15.727  1.00  0.00           H  
ATOM    418 2HD  PRO A  29      -5.483   4.002  16.236  1.00  0.00           H  
ATOM    419  N   GLN A  30      -1.483   0.673  17.725  1.00  0.00           N  
ATOM    420  CA  GLN A  30      -0.084   0.312  17.728  1.00  0.00           C  
ATOM    421  C   GLN A  30      -0.002  -1.160  17.378  1.00  0.00           C  
ATOM    422  O   GLN A  30      -0.679  -1.982  17.997  1.00  0.00           O  
ATOM    423  CB  GLN A  30       0.566   0.592  19.086  1.00  0.00           C  
ATOM    424  CG  GLN A  30       2.059   0.311  19.130  1.00  0.00           C  
ATOM    425  CD  GLN A  30       2.673   0.662  20.472  1.00  0.00           C  
ATOM    426  OE1 GLN A  30       1.964   0.970  21.434  1.00  0.00           O  
ATOM    427  NE2 GLN A  30       3.999   0.616  20.545  1.00  0.00           N  
ATOM    428  H   GLN A  30      -2.172  -0.028  17.958  1.00  0.00           H  
ATOM    429  HA  GLN A  30       0.429   0.911  16.976  1.00  0.00           H  
ATOM    430 1HB  GLN A  30       0.412   1.637  19.355  1.00  0.00           H  
ATOM    431 2HB  GLN A  30       0.087  -0.018  19.851  1.00  0.00           H  
ATOM    432 1HG  GLN A  30       2.224  -0.750  18.945  1.00  0.00           H  
ATOM    433 2HG  GLN A  30       2.553   0.906  18.362  1.00  0.00           H  
ATOM    434 1HE2 GLN A  30       4.461   0.837  21.405  1.00  0.00           H  
ATOM    435 2HE2 GLN A  30       4.536   0.361  19.741  1.00  0.00           H  
ATOM    436  N   CYS A  31       0.799  -1.490  16.370  1.00  0.00           N  
ATOM    437  CA  CYS A  31       0.976  -2.874  15.942  1.00  0.00           C  
ATOM    438  C   CYS A  31       2.459  -3.136  15.788  1.00  0.00           C  
ATOM    439  O   CYS A  31       3.221  -2.246  15.400  1.00  0.00           O  
ATOM    440  CB  CYS A  31       0.260  -3.149  14.620  1.00  0.00           C  
ATOM    441  SG  CYS A  31       0.372  -4.867  14.062  1.00  0.00           S  
ATOM    442  H   CYS A  31       1.300  -0.758  15.887  1.00  0.00           H  
ATOM    443  HA  CYS A  31       0.548  -3.528  16.702  1.00  0.00           H  
ATOM    444 1HB  CYS A  31      -0.796  -2.895  14.718  1.00  0.00           H  
ATOM    445 2HB  CYS A  31       0.679  -2.514  13.840  1.00  0.00           H  
ATOM    446  HG  CYS A  31      -0.334  -4.698  12.949  1.00  0.00           H  
ATOM    447  N   VAL A  32       2.864  -4.364  16.068  1.00  0.00           N  
ATOM    448  CA  VAL A  32       4.259  -4.731  15.928  1.00  0.00           C  
ATOM    449  C   VAL A  32       4.358  -6.004  15.089  1.00  0.00           C  
ATOM    450  O   VAL A  32       3.472  -6.859  15.133  1.00  0.00           O  
ATOM    451  CB  VAL A  32       4.904  -4.956  17.308  1.00  0.00           C  
ATOM    452  CG1 VAL A  32       4.885  -3.670  18.121  1.00  0.00           C  
ATOM    453  CG2 VAL A  32       4.177  -6.071  18.044  1.00  0.00           C  
ATOM    454  H   VAL A  32       2.202  -5.059  16.383  1.00  0.00           H  
ATOM    455  HA  VAL A  32       4.783  -3.915  15.429  1.00  0.00           H  
ATOM    456  HB  VAL A  32       5.949  -5.233  17.170  1.00  0.00           H  
ATOM    457 1HG1 VAL A  32       5.345  -3.848  19.094  1.00  0.00           H  
ATOM    458 2HG1 VAL A  32       5.442  -2.897  17.593  1.00  0.00           H  
ATOM    459 3HG1 VAL A  32       3.854  -3.345  18.262  1.00  0.00           H  
ATOM    460 1HG2 VAL A  32       4.638  -6.225  19.019  1.00  0.00           H  
ATOM    461 2HG2 VAL A  32       3.130  -5.796  18.178  1.00  0.00           H  
ATOM    462 3HG2 VAL A  32       4.239  -6.991  17.464  1.00  0.00           H  
ATOM    463  N   THR A  33       5.427  -6.107  14.307  1.00  0.00           N  
ATOM    464  CA  THR A  33       5.650  -7.269  13.455  1.00  0.00           C  
ATOM    465  C   THR A  33       7.062  -7.804  13.614  1.00  0.00           C  
ATOM    466  O   THR A  33       8.038  -7.092  13.375  1.00  0.00           O  
ATOM    467  CB  THR A  33       5.390  -6.931  11.975  1.00  0.00           C  
ATOM    468  OG1 THR A  33       4.042  -6.472  11.816  1.00  0.00           O  
ATOM    469  CG2 THR A  33       5.611  -8.157  11.102  1.00  0.00           C  
ATOM    470  H   THR A  33       6.104  -5.357  14.304  1.00  0.00           H  
ATOM    471  HA  THR A  33       4.956  -8.055  13.754  1.00  0.00           H  
ATOM    472  HB  THR A  33       6.069  -6.140  11.658  1.00  0.00           H  
ATOM    473  HG1 THR A  33       3.516  -6.762  12.566  1.00  0.00           H  
ATOM    474 1HG2 THR A  33       5.423  -7.900  10.060  1.00  0.00           H  
ATOM    475 2HG2 THR A  33       6.639  -8.502  11.212  1.00  0.00           H  
ATOM    476 3HG2 THR A  33       4.928  -8.949  11.408  1.00  0.00           H  
ATOM    477  N   ALA A  34       7.169  -9.063  14.022  1.00  0.00           N  
ATOM    478  CA  ALA A  34       8.473  -9.686  14.180  1.00  0.00           C  
ATOM    479  C   ALA A  34       8.804 -10.399  12.875  1.00  0.00           C  
ATOM    480  O   ALA A  34       8.000 -11.182  12.369  1.00  0.00           O  
ATOM    481  CB  ALA A  34       8.487 -10.651  15.356  1.00  0.00           C  
ATOM    482  H   ALA A  34       6.339  -9.601  14.227  1.00  0.00           H  
ATOM    483  HA  ALA A  34       9.203  -8.899  14.371  1.00  0.00           H  
ATOM    484 1HB  ALA A  34       9.476 -11.100  15.447  1.00  0.00           H  
ATOM    485 2HB  ALA A  34       8.248 -10.111  16.273  1.00  0.00           H  
ATOM    486 3HB  ALA A  34       7.747 -11.434  15.193  1.00  0.00           H  
ATOM    487  N   THR A  35       9.983 -10.120  12.328  1.00  0.00           N  
ATOM    488  CA  THR A  35      10.408 -10.740  11.080  1.00  0.00           C  
ATOM    489  C   THR A  35      11.412 -11.854  11.349  1.00  0.00           C  
ATOM    490  O   THR A  35      11.354 -12.920  10.733  1.00  0.00           O  
ATOM    491  CB  THR A  35      11.024  -9.703  10.123  1.00  0.00           C  
ATOM    492  OG1 THR A  35      10.059  -8.683   9.834  1.00  0.00           O  
ATOM    493  CG2 THR A  35      11.458 -10.366   8.825  1.00  0.00           C  
ATOM    494  H   THR A  35      10.599  -9.464  12.786  1.00  0.00           H  
ATOM    495  HA  THR A  35       9.534 -11.176  10.595  1.00  0.00           H  
ATOM    496  HB  THR A  35      11.890  -9.241  10.596  1.00  0.00           H  
ATOM    497  HG1 THR A  35      10.030  -8.056  10.561  1.00  0.00           H  
ATOM    498 1HG2 THR A  35      11.892  -9.618   8.161  1.00  0.00           H  
ATOM    499 2HG2 THR A  35      12.201 -11.134   9.040  1.00  0.00           H  
ATOM    500 3HG2 THR A  35      10.595 -10.822   8.343  1.00  0.00           H  
ATOM    501  N   ASP A  36      12.330 -11.599  12.274  1.00  0.00           N  
ATOM    502  CA  ASP A  36      13.349 -12.573  12.642  1.00  0.00           C  
ATOM    503  C   ASP A  36      13.840 -12.323  14.056  1.00  0.00           C  
ATOM    504  O   ASP A  36      13.948 -11.178  14.490  1.00  0.00           O  
ATOM    505  CB  ASP A  36      14.528 -12.520  11.667  1.00  0.00           C  
ATOM    506  CG  ASP A  36      15.449 -13.727  11.784  1.00  0.00           C  
ATOM    507  OD1 ASP A  36      15.230 -14.533  12.657  1.00  0.00           O  
ATOM    508  OD2 ASP A  36      16.362 -13.830  11.001  1.00  0.00           O  
ATOM    509  H   ASP A  36      12.319 -10.701  12.735  1.00  0.00           H  
ATOM    510  HA  ASP A  36      12.908 -13.569  12.597  1.00  0.00           H  
ATOM    511 1HB  ASP A  36      14.152 -12.466  10.645  1.00  0.00           H  
ATOM    512 2HB  ASP A  36      15.111 -11.617  11.850  1.00  0.00           H  
ATOM    513  N   THR A  37      14.144 -13.401  14.769  1.00  0.00           N  
ATOM    514  CA  THR A  37      14.628 -13.294  16.137  1.00  0.00           C  
ATOM    515  C   THR A  37      15.870 -14.156  16.358  1.00  0.00           C  
ATOM    516  O   THR A  37      16.239 -14.445  17.496  1.00  0.00           O  
ATOM    517  CB  THR A  37      13.532 -13.696  17.141  1.00  0.00           C  
ATOM    518  OG1 THR A  37      13.071 -15.021  16.845  1.00  0.00           O  
ATOM    519  CG2 THR A  37      12.361 -12.728  17.069  1.00  0.00           C  
ATOM    520  H   THR A  37      14.038 -14.316  14.355  1.00  0.00           H  
ATOM    521  HA  THR A  37      14.905 -12.257  16.326  1.00  0.00           H  
ATOM    522  HB  THR A  37      13.942 -13.686  18.151  1.00  0.00           H  
ATOM    523  HG1 THR A  37      13.549 -15.363  16.085  1.00  0.00           H  
ATOM    524 1HG2 THR A  37      11.597 -13.027  17.785  1.00  0.00           H  
ATOM    525 2HG2 THR A  37      12.706 -11.721  17.305  1.00  0.00           H  
ATOM    526 3HG2 THR A  37      11.941 -12.741  16.064  1.00  0.00           H  
ATOM    527  N   GLY A  38      14.861  -8.452  14.127  1.00  0.00           N  
ATOM    528  CA  GLY A  38      14.477  -7.755  12.906  1.00  0.00           C  
ATOM    529  C   GLY A  38      12.957  -7.606  12.981  1.00  0.00           C  
ATOM    530  O   GLY A  38      12.220  -8.587  12.851  1.00  0.00           O  
ATOM    531  H   GLY A  38      15.053  -7.915  14.961  1.00  0.00           H  
ATOM    532 1HA  GLY A  38      14.990  -6.794  12.859  1.00  0.00           H  
ATOM    533 2HA  GLY A  38      14.798  -8.333  12.041  1.00  0.00           H  
ATOM    534  N   PHE A  39      12.491  -6.377  13.191  1.00  0.00           N  
ATOM    535  CA  PHE A  39      11.061  -6.125  13.339  1.00  0.00           C  
ATOM    536  C   PHE A  39      10.689  -4.681  13.020  1.00  0.00           C  
ATOM    537  O   PHE A  39      11.552  -3.850  12.761  1.00  0.00           O  
ATOM    538  CB  PHE A  39      10.612  -6.462  14.762  1.00  0.00           C  
ATOM    539  CG  PHE A  39      11.273  -5.624  15.820  1.00  0.00           C  
ATOM    540  CD1 PHE A  39      10.538  -4.712  16.562  1.00  0.00           C  
ATOM    541  CD2 PHE A  39      12.630  -5.747  16.076  1.00  0.00           C  
ATOM    542  CE1 PHE A  39      11.144  -3.940  17.535  1.00  0.00           C  
ATOM    543  CE2 PHE A  39      13.239  -4.979  17.049  1.00  0.00           C  
ATOM    544  CZ  PHE A  39      12.495  -4.074  17.779  1.00  0.00           C  
ATOM    545  H   PHE A  39      13.136  -5.602  13.250  1.00  0.00           H  
ATOM    546  HA  PHE A  39      10.522  -6.765  12.639  1.00  0.00           H  
ATOM    547 1HB  PHE A  39       9.535  -6.327  14.845  1.00  0.00           H  
ATOM    548 2HB  PHE A  39      10.828  -7.508  14.973  1.00  0.00           H  
ATOM    549  HD1 PHE A  39       9.469  -4.607  16.369  1.00  0.00           H  
ATOM    550  HD2 PHE A  39      13.218  -6.461  15.498  1.00  0.00           H  
ATOM    551  HE1 PHE A  39      10.555  -3.227  18.110  1.00  0.00           H  
ATOM    552  HE2 PHE A  39      14.307  -5.085  17.240  1.00  0.00           H  
ATOM    553  HZ  PHE A  39      12.974  -3.466  18.545  1.00  0.00           H  
ATOM    554  N   ARG A  40       9.391  -4.392  13.037  1.00  0.00           N  
ATOM    555  CA  ARG A  40       8.925  -3.027  12.816  1.00  0.00           C  
ATOM    556  C   ARG A  40       7.671  -2.707  13.630  1.00  0.00           C  
ATOM    557  O   ARG A  40       6.844  -3.576  13.899  1.00  0.00           O  
ATOM    558  CB  ARG A  40       8.633  -2.802  11.340  1.00  0.00           C  
ATOM    559  CG  ARG A  40       7.497  -3.641  10.777  1.00  0.00           C  
ATOM    560  CD  ARG A  40       7.342  -3.444   9.313  1.00  0.00           C  
ATOM    561  NE  ARG A  40       6.196  -4.169   8.787  1.00  0.00           N  
ATOM    562  CZ  ARG A  40       6.225  -5.450   8.373  1.00  0.00           C  
ATOM    563  NH1 ARG A  40       7.347  -6.134   8.429  1.00  0.00           N  
ATOM    564  NH2 ARG A  40       5.127  -6.020   7.909  1.00  0.00           N  
ATOM    565  H   ARG A  40       8.713  -5.122  13.204  1.00  0.00           H  
ATOM    566  HA  ARG A  40       9.711  -2.338  13.127  1.00  0.00           H  
ATOM    567 1HB  ARG A  40       8.384  -1.755  11.174  1.00  0.00           H  
ATOM    568 2HB  ARG A  40       9.527  -3.022  10.755  1.00  0.00           H  
ATOM    569 1HG  ARG A  40       7.697  -4.696  10.962  1.00  0.00           H  
ATOM    570 2HG  ARG A  40       6.562  -3.358  11.262  1.00  0.00           H  
ATOM    571 1HD  ARG A  40       7.202  -2.385   9.101  1.00  0.00           H  
ATOM    572 2HD  ARG A  40       8.235  -3.802   8.802  1.00  0.00           H  
ATOM    573  HE  ARG A  40       5.315  -3.676   8.728  1.00  0.00           H  
ATOM    574 1HH1 ARG A  40       8.187  -5.698   8.783  1.00  0.00           H  
ATOM    575 2HH1 ARG A  40       7.369  -7.094   8.119  1.00  0.00           H  
ATOM    576 1HH2 ARG A  40       4.264  -5.495   7.866  1.00  0.00           H  
ATOM    577 2HH2 ARG A  40       5.149  -6.980   7.599  1.00  0.00           H  
ATOM    578  N   VAL A  41       7.563  -1.452  14.051  1.00  0.00           N  
ATOM    579  CA  VAL A  41       6.423  -0.994  14.829  1.00  0.00           C  
ATOM    580  C   VAL A  41       5.638  -0.013  13.976  1.00  0.00           C  
ATOM    581  O   VAL A  41       6.220   0.856  13.327  1.00  0.00           O  
ATOM    582  CB  VAL A  41       6.876  -0.316  16.136  1.00  0.00           C  
ATOM    583  CG1 VAL A  41       7.597  -1.313  17.031  1.00  0.00           C  
ATOM    584  CG2 VAL A  41       7.773   0.871  15.819  1.00  0.00           C  
ATOM    585  H   VAL A  41       8.297  -0.797  13.822  1.00  0.00           H  
ATOM    586  HA  VAL A  41       5.810  -1.859  15.087  1.00  0.00           H  
ATOM    587  HB  VAL A  41       5.997   0.027  16.680  1.00  0.00           H  
ATOM    588 1HG1 VAL A  41       7.910  -0.818  17.950  1.00  0.00           H  
ATOM    589 2HG1 VAL A  41       6.925  -2.136  17.274  1.00  0.00           H  
ATOM    590 3HG1 VAL A  41       8.474  -1.701  16.512  1.00  0.00           H  
ATOM    591 1HG2 VAL A  41       8.089   1.346  16.748  1.00  0.00           H  
ATOM    592 2HG2 VAL A  41       8.650   0.528  15.269  1.00  0.00           H  
ATOM    593 3HG2 VAL A  41       7.223   1.591  15.213  1.00  0.00           H  
ATOM    594  N   THR A  42       4.319  -0.160  13.972  1.00  0.00           N  
ATOM    595  CA  THR A  42       3.463   0.720  13.194  1.00  0.00           C  
ATOM    596  C   THR A  42       2.440   1.354  14.116  1.00  0.00           C  
ATOM    597  O   THR A  42       1.903   0.696  15.000  1.00  0.00           O  
ATOM    598  CB  THR A  42       2.754  -0.034  12.054  1.00  0.00           C  
ATOM    599  OG1 THR A  42       1.852  -1.002  12.606  1.00  0.00           O  
ATOM    600  CG2 THR A  42       3.770  -0.741  11.169  1.00  0.00           C  
ATOM    601  H   THR A  42       3.899  -0.897  14.520  1.00  0.00           H  
ATOM    602  HA  THR A  42       4.082   1.500  12.749  1.00  0.00           H  
ATOM    603  HB  THR A  42       2.184   0.671  11.450  1.00  0.00           H  
ATOM    604  HG1 THR A  42       2.344  -1.782  12.872  1.00  0.00           H  
ATOM    605 1HG2 THR A  42       3.252  -1.268  10.369  1.00  0.00           H  
ATOM    606 2HG2 THR A  42       4.451  -0.007  10.739  1.00  0.00           H  
ATOM    607 3HG2 THR A  42       4.337  -1.455  11.766  1.00  0.00           H  
ATOM    608  N   ALA A  44       2.162   2.632  13.908  1.00  0.00           N  
ATOM    609  CA  ALA A  44       1.223   3.308  14.779  1.00  0.00           C  
ATOM    610  C   ALA A  44       0.648   4.607  14.256  1.00  0.00           C  
ATOM    611  O   ALA A  44       1.100   5.159  13.260  1.00  0.00           O  
ATOM    612  CB  ALA A  44       1.891   3.564  16.122  1.00  0.00           C  
ATOM    613  H   ALA A  44       2.982   2.200  14.309  1.00  0.00           H  
ATOM    614  HA  ALA A  44       0.361   2.656  14.918  1.00  0.00           H  
ATOM    615 1HB  ALA A  44       1.192   4.073  16.785  1.00  0.00           H  
ATOM    616 2HB  ALA A  44       2.188   2.614  16.567  1.00  0.00           H  
ATOM    617 3HB  ALA A  44       2.772   4.187  15.977  1.00  0.00           H  
ATOM    618  N   ASP A  45      -0.373   5.069  14.967  1.00  0.00           N  
ATOM    619  CA  ASP A  45      -1.041   6.331  14.706  1.00  0.00           C  
ATOM    620  C   ASP A  45      -1.659   6.690  16.046  1.00  0.00           C  
ATOM    621  O   ASP A  45      -2.405   5.895  16.625  1.00  0.00           O  
ATOM    622  CB  ASP A  45      -2.101   6.220  13.607  1.00  0.00           C  
ATOM    623  CG  ASP A  45      -2.683   7.569  13.206  1.00  0.00           C  
ATOM    624  OD1 ASP A  45      -2.372   8.543  13.850  1.00  0.00           O  
ATOM    625  OD2 ASP A  45      -3.432   7.612  12.260  1.00  0.00           O  
ATOM    626  H   ASP A  45      -0.691   4.493  15.733  1.00  0.00           H  
ATOM    627  HA  ASP A  45      -0.296   7.054  14.373  1.00  0.00           H  
ATOM    628 1HB  ASP A  45      -1.663   5.753  12.725  1.00  0.00           H  
ATOM    629 2HB  ASP A  45      -2.913   5.577  13.949  1.00  0.00           H  
ATOM    630  N   GLY A  46      -1.319   7.869  16.555  1.00  0.00           N  
ATOM    631  CA  GLY A  46      -1.845   8.319  17.836  1.00  0.00           C  
ATOM    632  C   GLY A  46      -2.215   9.794  17.788  1.00  0.00           C  
ATOM    633  O   GLY A  46      -1.550  10.596  17.123  1.00  0.00           O  
ATOM    634  H   GLY A  46      -0.684   8.467  16.046  1.00  0.00           H  
ATOM    635 1HA  GLY A  46      -2.722   7.727  18.097  1.00  0.00           H  
ATOM    636 2HA  GLY A  46      -1.101   8.151  18.614  1.00  0.00           H  
ATOM    637  N   SER A  47      -3.284  10.132  18.501  1.00  0.00           N  
ATOM    638  CA  SER A  47      -3.786  11.499  18.602  1.00  0.00           C  
ATOM    639  C   SER A  47      -4.224  11.680  20.054  1.00  0.00           C  
ATOM    640  O   SER A  47      -4.590  10.707  20.719  1.00  0.00           O  
ATOM    641  CB  SER A  47      -4.940  11.741  17.648  1.00  0.00           C  
ATOM    642  OG  SER A  47      -6.044  10.947  17.985  1.00  0.00           O  
ATOM    643  H   SER A  47      -3.765   9.394  18.994  1.00  0.00           H  
ATOM    644  HA  SER A  47      -2.979  12.184  18.339  1.00  0.00           H  
ATOM    645 1HB  SER A  47      -5.222  12.793  17.678  1.00  0.00           H  
ATOM    646 2HB  SER A  47      -4.623  11.516  16.631  1.00  0.00           H  
ATOM    647  HG  SER A  47      -6.480  11.396  18.713  1.00  0.00           H  
ATOM    648  N   ALA A  48      -4.190  12.915  20.542  1.00  0.00           N  
ATOM    649  CA  ALA A  48      -4.571  13.168  21.922  1.00  0.00           C  
ATOM    650  C   ALA A  48      -3.371  13.026  22.845  1.00  0.00           C  
ATOM    651  O   ALA A  48      -2.359  12.448  22.457  1.00  0.00           O  
ATOM    652  CB  ALA A  48      -5.686  12.224  22.349  1.00  0.00           C  
ATOM    653  H   ALA A  48      -3.900  13.689  19.962  1.00  0.00           H  
ATOM    654  HA  ALA A  48      -4.933  14.194  21.991  1.00  0.00           H  
ATOM    655 1HB  ALA A  48      -5.959  12.428  23.384  1.00  0.00           H  
ATOM    656 2HB  ALA A  48      -6.555  12.375  21.708  1.00  0.00           H  
ATOM    657 3HB  ALA A  48      -5.344  11.194  22.260  1.00  0.00           H  
ATOM    658  N   PRO A  49      -3.473  13.554  24.062  1.00  0.00           N  
ATOM    659  CA  PRO A  49      -2.361  13.464  24.991  1.00  0.00           C  
ATOM    660  C   PRO A  49      -1.073  13.938  24.345  1.00  0.00           C  
ATOM    661  O   PRO A  49      -0.092  13.199  24.269  1.00  0.00           O  
ATOM    662  CB  PRO A  49      -2.310  11.970  25.326  1.00  0.00           C  
ATOM    663  CG  PRO A  49      -3.700  11.492  25.081  1.00  0.00           C  
ATOM    664  CD  PRO A  49      -4.163  12.283  23.886  1.00  0.00           C  
ATOM    665  HA  PRO A  49      -2.589  14.060  25.887  1.00  0.00           H  
ATOM    666 1HB  PRO A  49      -1.568  11.467  24.688  1.00  0.00           H  
ATOM    667 2HB  PRO A  49      -1.987  11.828  26.368  1.00  0.00           H  
ATOM    668 1HG  PRO A  49      -3.703  10.408  24.898  1.00  0.00           H  
ATOM    669 2HG  PRO A  49      -4.324  11.666  25.970  1.00  0.00           H  
ATOM    670 1HD  PRO A  49      -3.853  11.770  22.964  1.00  0.00           H  
ATOM    671 2HD  PRO A  49      -5.257  12.393  23.920  1.00  0.00           H  
ATOM    672  N   THR A  50      -1.086  15.185  23.889  1.00  0.00           N  
ATOM    673  CA  THR A  50       0.047  15.803  23.207  1.00  0.00           C  
ATOM    674  C   THR A  50       1.428  15.408  23.722  1.00  0.00           C  
ATOM    675  O   THR A  50       2.297  15.014  22.945  1.00  0.00           O  
ATOM    676  CB  THR A  50      -0.078  17.336  23.274  1.00  0.00           C  
ATOM    677  OG1 THR A  50      -1.295  17.747  22.637  1.00  0.00           O  
ATOM    678  CG2 THR A  50       1.102  17.999  22.580  1.00  0.00           C  
ATOM    679  H   THR A  50      -1.930  15.723  24.028  1.00  0.00           H  
ATOM    680  HA  THR A  50       0.034  15.491  22.162  1.00  0.00           H  
ATOM    681  HB  THR A  50      -0.105  17.654  24.317  1.00  0.00           H  
ATOM    682  HG1 THR A  50      -1.169  17.758  21.685  1.00  0.00           H  
ATOM    683 1HG2 THR A  50       0.996  19.082  22.638  1.00  0.00           H  
ATOM    684 2HG2 THR A  50       2.028  17.698  23.070  1.00  0.00           H  
ATOM    685 3HG2 THR A  50       1.128  17.693  21.535  1.00  0.00           H  
ATOM    686  N   GLY A  52       1.639  15.518  25.030  1.00  0.00           N  
ATOM    687  CA  GLY A  52       2.938  15.188  25.588  1.00  0.00           C  
ATOM    688  C   GLY A  52       2.946  13.926  26.439  1.00  0.00           C  
ATOM    689  O   GLY A  52       3.778  13.783  27.333  1.00  0.00           O  
ATOM    690  H   GLY A  52       1.091  16.250  25.459  1.00  0.00           H  
ATOM    691 1HA  GLY A  52       3.659  15.058  24.780  1.00  0.00           H  
ATOM    692 2HA  GLY A  52       3.290  16.015  26.203  1.00  0.00           H  
ATOM    693  N   ALA A  53       2.027  13.009  26.145  1.00  0.00           N  
ATOM    694  CA  ALA A  53       1.942  11.748  26.876  1.00  0.00           C  
ATOM    695  C   ALA A  53       2.382  10.594  25.975  1.00  0.00           C  
ATOM    696  O   ALA A  53       1.800  10.382  24.914  1.00  0.00           O  
ATOM    697  CB  ALA A  53       0.529  11.519  27.392  1.00  0.00           C  
ATOM    698  H   ALA A  53       1.372  13.190  25.398  1.00  0.00           H  
ATOM    699  HA  ALA A  53       2.621  11.804  27.727  1.00  0.00           H  
ATOM    700 1HB  ALA A  53       0.488  10.574  27.934  1.00  0.00           H  
ATOM    701 2HB  ALA A  53       0.250  12.334  28.061  1.00  0.00           H  
ATOM    702 3HB  ALA A  53      -0.164  11.486  26.553  1.00  0.00           H  
ATOM    703  N   PRO A  54       3.404   9.850  26.390  1.00  0.00           N  
ATOM    704  CA  PRO A  54       3.869   8.709  25.599  1.00  0.00           C  
ATOM    705  C   PRO A  54       2.725   7.706  25.578  1.00  0.00           C  
ATOM    706  O   PRO A  54       2.120   7.438  26.613  1.00  0.00           O  
ATOM    707  CB  PRO A  54       5.090   8.189  26.364  1.00  0.00           C  
ATOM    708  CG  PRO A  54       5.544   9.359  27.168  1.00  0.00           C  
ATOM    709  CD  PRO A  54       4.272  10.069  27.547  1.00  0.00           C  
ATOM    710  HA  PRO A  54       4.165   9.059  24.599  1.00  0.00           H  
ATOM    711 1HB  PRO A  54       4.805   7.328  26.987  1.00  0.00           H  
ATOM    712 2HB  PRO A  54       5.854   7.834  25.657  1.00  0.00           H  
ATOM    713 1HG  PRO A  54       6.117   9.020  28.043  1.00  0.00           H  
ATOM    714 2HG  PRO A  54       6.219   9.990  26.572  1.00  0.00           H  
ATOM    715 1HD  PRO A  54       3.861   9.622  28.465  1.00  0.00           H  
ATOM    716 2HD  PRO A  54       4.479  11.139  27.695  1.00  0.00           H  
ATOM    717  N   LYS A  55       2.439   7.146  24.407  1.00  0.00           N  
ATOM    718  CA  LYS A  55       1.349   6.193  24.267  1.00  0.00           C  
ATOM    719  C   LYS A  55       1.794   4.742  24.413  1.00  0.00           C  
ATOM    720  O   LYS A  55       0.976   3.867  24.712  1.00  0.00           O  
ATOM    721  CB  LYS A  55       0.661   6.387  22.915  1.00  0.00           C  
ATOM    722  CG  LYS A  55       0.031   7.759  22.720  1.00  0.00           C  
ATOM    723  CD  LYS A  55      -1.081   8.005  23.729  1.00  0.00           C  
ATOM    724  CE  LYS A  55      -1.766   9.341  23.484  1.00  0.00           C  
ATOM    725  NZ  LYS A  55      -2.832   9.611  24.487  1.00  0.00           N  
ATOM    726  H   LYS A  55       2.990   7.386  23.595  1.00  0.00           H  
ATOM    727  HA  LYS A  55       0.625   6.376  25.062  1.00  0.00           H  
ATOM    728 1HB  LYS A  55       1.385   6.234  22.113  1.00  0.00           H  
ATOM    729 2HB  LYS A  55      -0.122   5.639  22.794  1.00  0.00           H  
ATOM    730 1HG  LYS A  55       0.794   8.530  22.838  1.00  0.00           H  
ATOM    731 2HG  LYS A  55      -0.380   7.831  21.714  1.00  0.00           H  
ATOM    732 1HD  LYS A  55      -1.821   7.207  23.656  1.00  0.00           H  
ATOM    733 2HD  LYS A  55      -0.666   8.000  24.737  1.00  0.00           H  
ATOM    734 1HE  LYS A  55      -1.029  10.142  23.531  1.00  0.00           H  
ATOM    735 2HE  LYS A  55      -2.211   9.345  22.490  1.00  0.00           H  
ATOM    736 1HZ  LYS A  55      -3.262  10.504  24.290  1.00  0.00           H  
ATOM    737 2HZ  LYS A  55      -3.532   8.884  24.439  1.00  0.00           H  
ATOM    738 3HZ  LYS A  55      -2.429   9.629  25.412  1.00  0.00           H  
ATOM    739  N   SER A  56       3.084   4.490  24.206  1.00  0.00           N  
ATOM    740  CA  SER A  56       3.607   3.129  24.290  1.00  0.00           C  
ATOM    741  C   SER A  56       5.125   3.049  24.119  1.00  0.00           C  
ATOM    742  O   SER A  56       5.794   4.050  23.900  1.00  0.00           O  
ATOM    743  CB  SER A  56       2.937   2.265  23.239  1.00  0.00           C  
ATOM    744  OG  SER A  56       3.330   2.647  21.950  1.00  0.00           O  
ATOM    745  H   SER A  56       3.716   5.247  23.987  1.00  0.00           H  
ATOM    746  HA  SER A  56       3.378   2.731  25.280  1.00  0.00           H  
ATOM    747 1HB  SER A  56       3.197   1.220  23.407  1.00  0.00           H  
ATOM    748 2HB  SER A  56       1.855   2.352  23.333  1.00  0.00           H  
ATOM    749  HG  SER A  56       2.526   2.904  21.493  1.00  0.00           H  
ATOM    750  N   TYR A  57       5.655   1.833  24.226  1.00  0.00           N  
ATOM    751  CA  TYR A  57       7.075   1.589  24.008  1.00  0.00           C  
ATOM    752  C   TYR A  57       7.238   0.225  23.347  1.00  0.00           C  
ATOM    753  O   TYR A  57       7.695  -0.742  23.966  1.00  0.00           O  
ATOM    754  CB  TYR A  57       7.856   1.658  25.322  1.00  0.00           C  
ATOM    755  CG  TYR A  57       9.356   1.723  25.138  1.00  0.00           C  
ATOM    756  CD1 TYR A  57       9.908   2.652  24.268  1.00  0.00           C  
ATOM    757  CD2 TYR A  57      10.180   0.855  25.839  1.00  0.00           C  
ATOM    758  CE1 TYR A  57      11.278   2.712  24.099  1.00  0.00           C  
ATOM    759  CE2 TYR A  57      11.549   0.915  25.670  1.00  0.00           C  
ATOM    760  CZ  TYR A  57      12.098   1.839  24.805  1.00  0.00           C  
ATOM    761  OH  TYR A  57      13.463   1.899  24.637  1.00  0.00           O  
ATOM    762  H   TYR A  57       5.054   1.058  24.465  1.00  0.00           H  
ATOM    763  HA  TYR A  57       7.460   2.360  23.340  1.00  0.00           H  
ATOM    764 1HB  TYR A  57       7.544   2.538  25.886  1.00  0.00           H  
ATOM    765 2HB  TYR A  57       7.626   0.782  25.928  1.00  0.00           H  
ATOM    766  HD1 TYR A  57       9.261   3.335  23.717  1.00  0.00           H  
ATOM    767  HD2 TYR A  57       9.746   0.124  26.521  1.00  0.00           H  
ATOM    768  HE1 TYR A  57      11.711   3.442  23.416  1.00  0.00           H  
ATOM    769  HE2 TYR A  57      12.197   0.232  26.220  1.00  0.00           H  
ATOM    770  HH  TYR A  57      13.677   2.590  24.006  1.00  0.00           H  
ATOM    771  N   PRO A  58       6.823   0.152  22.087  1.00  0.00           N  
ATOM    772  CA  PRO A  58       6.948  -1.068  21.307  1.00  0.00           C  
ATOM    773  C   PRO A  58       8.450  -1.286  21.264  1.00  0.00           C  
ATOM    774  O   PRO A  58       9.198  -0.355  20.964  1.00  0.00           O  
ATOM    775  CB  PRO A  58       6.347  -0.733  19.938  1.00  0.00           C  
ATOM    776  CG  PRO A  58       5.416   0.398  20.215  1.00  0.00           C  
ATOM    777  CD  PRO A  58       6.108   1.199  21.285  1.00  0.00           C  
ATOM    778  HA  PRO A  58       6.365  -1.867  21.788  1.00  0.00           H  
ATOM    779 1HB  PRO A  58       7.146  -0.465  19.232  1.00  0.00           H  
ATOM    780 2HB  PRO A  58       5.836  -1.615  19.526  1.00  0.00           H  
ATOM    781 1HG  PRO A  58       5.241   0.979  19.297  1.00  0.00           H  
ATOM    782 2HG  PRO A  58       4.437   0.014  20.540  1.00  0.00           H  
ATOM    783 1HD  PRO A  58       6.806   1.910  20.818  1.00  0.00           H  
ATOM    784 2HD  PRO A  58       5.358   1.732  21.888  1.00  0.00           H  
ATOM    785  N   SER A  59       8.903  -2.500  21.558  1.00  0.00           N  
ATOM    786  CA  SER A  59      10.338  -2.738  21.597  1.00  0.00           C  
ATOM    787  C   SER A  59      10.769  -4.183  21.415  1.00  0.00           C  
ATOM    788  O   SER A  59       9.961  -5.107  21.478  1.00  0.00           O  
ATOM    789  CB  SER A  59      10.884  -2.230  22.917  1.00  0.00           C  
ATOM    790  OG  SER A  59      10.412  -3.002  23.987  1.00  0.00           O  
ATOM    791  H   SER A  59       8.272  -3.264  21.756  1.00  0.00           H  
ATOM    792  HA  SER A  59      10.802  -2.189  20.777  1.00  0.00           H  
ATOM    793 1HB  SER A  59      11.973  -2.260  22.896  1.00  0.00           H  
ATOM    794 2HB  SER A  59      10.589  -1.191  23.057  1.00  0.00           H  
ATOM    795  HG  SER A  59      10.715  -3.898  23.820  1.00  0.00           H  
ATOM    796  N   VAL A  60      12.073  -4.348  21.208  1.00  0.00           N  
ATOM    797  CA  VAL A  60      12.691  -5.658  21.087  1.00  0.00           C  
ATOM    798  C   VAL A  60      13.682  -5.671  22.242  1.00  0.00           C  
ATOM    799  O   VAL A  60      14.349  -4.668  22.497  1.00  0.00           O  
ATOM    800  CB  VAL A  60      13.400  -5.854  19.734  1.00  0.00           C  
ATOM    801  CG1 VAL A  60      14.485  -4.804  19.545  1.00  0.00           C  
ATOM    802  CG2 VAL A  60      13.986  -7.255  19.654  1.00  0.00           C  
ATOM    803  H   VAL A  60      12.650  -3.523  21.133  1.00  0.00           H  
ATOM    804  HA  VAL A  60      11.911  -6.417  21.164  1.00  0.00           H  
ATOM    805  HB  VAL A  60      12.676  -5.715  18.931  1.00  0.00           H  
ATOM    806 1HG1 VAL A  60      14.976  -4.957  18.583  1.00  0.00           H  
ATOM    807 2HG1 VAL A  60      14.039  -3.810  19.569  1.00  0.00           H  
ATOM    808 3HG1 VAL A  60      15.221  -4.893  20.344  1.00  0.00           H  
ATOM    809 1HG2 VAL A  60      14.485  -7.387  18.695  1.00  0.00           H  
ATOM    810 2HG2 VAL A  60      14.706  -7.395  20.461  1.00  0.00           H  
ATOM    811 3HG2 VAL A  60      13.186  -7.990  19.750  1.00  0.00           H  
ATOM    812  N   PHE A  61      13.766  -6.784  22.964  1.00  0.00           N  
ATOM    813  CA  PHE A  61      14.700  -6.859  24.083  1.00  0.00           C  
ATOM    814  C   PHE A  61      15.329  -8.239  24.196  1.00  0.00           C  
ATOM    815  O   PHE A  61      14.860  -9.196  23.582  1.00  0.00           O  
ATOM    816  CB  PHE A  61      13.991  -6.512  25.393  1.00  0.00           C  
ATOM    817  CG  PHE A  61      12.924  -7.495  25.784  1.00  0.00           C  
ATOM    818  CD1 PHE A  61      13.222  -8.576  26.600  1.00  0.00           C  
ATOM    819  CD2 PHE A  61      11.621  -7.341  25.335  1.00  0.00           C  
ATOM    820  CE1 PHE A  61      12.241  -9.481  26.960  1.00  0.00           C  
ATOM    821  CE2 PHE A  61      10.638  -8.243  25.694  1.00  0.00           C  
ATOM    822  CZ  PHE A  61      10.949  -9.315  26.507  1.00  0.00           C  
ATOM    823  H   PHE A  61      13.190  -7.585  22.750  1.00  0.00           H  
ATOM    824  HA  PHE A  61      15.499  -6.136  23.916  1.00  0.00           H  
ATOM    825 1HB  PHE A  61      14.721  -6.464  26.200  1.00  0.00           H  
ATOM    826 2HB  PHE A  61      13.532  -5.528  25.309  1.00  0.00           H  
ATOM    827  HD1 PHE A  61      14.243  -8.707  26.959  1.00  0.00           H  
ATOM    828  HD2 PHE A  61      11.375  -6.495  24.692  1.00  0.00           H  
ATOM    829  HE1 PHE A  61      12.489 -10.326  27.601  1.00  0.00           H  
ATOM    830  HE2 PHE A  61       9.618  -8.111  25.335  1.00  0.00           H  
ATOM    831  HZ  PHE A  61      10.176 -10.028  26.789  1.00  0.00           H  
ATOM    832  N   ASN A  62      16.395  -8.337  24.983  1.00  0.00           N  
ATOM    833  CA  ASN A  62      17.073  -9.612  25.174  1.00  0.00           C  
ATOM    834  C   ASN A  62      16.673 -10.236  26.502  1.00  0.00           C  
ATOM    835  O   ASN A  62      16.363  -9.539  27.470  1.00  0.00           O  
ATOM    836  CB  ASN A  62      18.579  -9.439  25.093  1.00  0.00           C  
ATOM    837  CG  ASN A  62      19.312 -10.752  25.106  1.00  0.00           C  
ATOM    838  OD1 ASN A  62      18.771 -11.784  24.693  1.00  0.00           O  
ATOM    839  ND2 ASN A  62      20.535 -10.733  25.572  1.00  0.00           N  
ATOM    840  H   ASN A  62      16.745  -7.518  25.459  1.00  0.00           H  
ATOM    841  HA  ASN A  62      16.760 -10.293  24.381  1.00  0.00           H  
ATOM    842 1HB  ASN A  62      18.835  -8.902  24.179  1.00  0.00           H  
ATOM    843 2HB  ASN A  62      18.922  -8.837  25.934  1.00  0.00           H  
ATOM    844 1HD2 ASN A  62      21.071 -11.577  25.604  1.00  0.00           H  
ATOM    845 2HD2 ASN A  62      20.933  -9.875  25.895  1.00  0.00           H  
ATOM    846  N   GLY A  63      16.679 -11.561  26.542  1.00  0.00           N  
ATOM    847  CA  GLY A  63      16.332 -12.273  27.757  1.00  0.00           C  
ATOM    848  C   GLY A  63      17.476 -12.131  28.753  1.00  0.00           C  
ATOM    849  O   GLY A  63      18.645 -12.221  28.382  1.00  0.00           O  
ATOM    850  H   GLY A  63      16.928 -12.088  25.717  1.00  0.00           H  
ATOM    851 1HA  GLY A  63      15.407 -11.866  28.166  1.00  0.00           H  
ATOM    852 2HA  GLY A  63      16.146 -13.321  27.524  1.00  0.00           H  
ATOM    853  N   THR A  73      17.136 -11.881  30.010  1.00  0.00           N  
ATOM    854  CA  THR A  73      18.136 -11.760  31.059  1.00  0.00           C  
ATOM    855  C   THR A  73      17.724 -12.750  32.150  1.00  0.00           C  
ATOM    856  O   THR A  73      17.166 -12.368  33.179  1.00  0.00           O  
ATOM    857  CB  THR A  73      18.232 -10.328  31.617  1.00  0.00           C  
ATOM    858  OG1 THR A  73      16.975  -9.954  32.198  1.00  0.00           O  
ATOM    859  CG2 THR A  73      18.587  -9.347  30.511  1.00  0.00           C  
ATOM    860  H   THR A  73      16.501 -12.666  30.024  1.00  0.00           H  
ATOM    861  HA  THR A  73      19.109 -12.018  30.641  1.00  0.00           H  
ATOM    862  HB  THR A  73      18.999 -10.289  32.390  1.00  0.00           H  
ATOM    863  HG1 THR A  73      17.037  -9.061  32.545  1.00  0.00           H  
ATOM    864 1HG2 THR A  73      18.651  -8.340  30.924  1.00  0.00           H  
ATOM    865 2HG2 THR A  73      19.548  -9.622  30.076  1.00  0.00           H  
ATOM    866 3HG2 THR A  73      17.818  -9.374  29.740  1.00  0.00           H  
ATOM    867  N   ASP A  74      17.978 -14.050  31.916  1.00  0.00           N  
ATOM    868  CA  ASP A  74      17.654 -15.146  32.838  1.00  0.00           C  
ATOM    869  C   ASP A  74      18.331 -15.013  34.202  1.00  0.00           C  
ATOM    870  O   ASP A  74      17.741 -15.342  35.237  1.00  0.00           O  
ATOM    871  CB  ASP A  74      18.046 -16.487  32.214  1.00  0.00           C  
ATOM    872  CG  ASP A  74      17.130 -16.899  31.069  1.00  0.00           C  
ATOM    873  OD1 ASP A  74      16.062 -16.345  30.961  1.00  0.00           O  
ATOM    874  OD2 ASP A  74      17.508 -17.763  30.314  1.00  0.00           O  
ATOM    875  H   ASP A  74      18.425 -14.264  31.036  1.00  0.00           H  
ATOM    876  HA  ASP A  74      16.578 -15.141  33.017  1.00  0.00           H  
ATOM    877 1HB  ASP A  74      19.069 -16.429  31.839  1.00  0.00           H  
ATOM    878 2HB  ASP A  74      18.021 -17.265  32.977  1.00  0.00           H  
ATOM    879  N   LEU A  75      19.568 -14.530  34.198  1.00  0.00           N  
ATOM    880  CA  LEU A  75      20.326 -14.376  35.432  1.00  0.00           C  
ATOM    881  C   LEU A  75      20.792 -12.932  35.639  1.00  0.00           C  
ATOM    882  O   LEU A  75      21.770 -12.490  35.033  1.00  0.00           O  
ATOM    883  CB  LEU A  75      21.540 -15.314  35.419  1.00  0.00           C  
ATOM    884  CG  LEU A  75      22.448 -15.243  36.653  1.00  0.00           C  
ATOM    885  CD1 LEU A  75      21.657 -15.645  37.891  1.00  0.00           C  
ATOM    886  CD2 LEU A  75      23.649 -16.155  36.453  1.00  0.00           C  
ATOM    887  H   LEU A  75      19.994 -14.263  33.322  1.00  0.00           H  
ATOM    888  HA  LEU A  75      19.682 -14.643  36.269  1.00  0.00           H  
ATOM    889 1HB  LEU A  75      21.185 -16.339  35.327  1.00  0.00           H  
ATOM    890 2HB  LEU A  75      22.149 -15.082  34.545  1.00  0.00           H  
ATOM    891  HG  LEU A  75      22.791 -14.218  36.795  1.00  0.00           H  
ATOM    892 1HD1 LEU A  75      22.302 -15.594  38.768  1.00  0.00           H  
ATOM    893 2HD1 LEU A  75      20.815 -14.964  38.021  1.00  0.00           H  
ATOM    894 3HD1 LEU A  75      21.286 -16.662  37.771  1.00  0.00           H  
ATOM    895 1HD2 LEU A  75      24.295 -16.105  37.329  1.00  0.00           H  
ATOM    896 2HD2 LEU A  75      23.308 -17.181  36.312  1.00  0.00           H  
ATOM    897 3HD2 LEU A  75      24.206 -15.835  35.572  1.00  0.00           H  
ATOM    898  N   PRO A  76      20.085 -12.197  36.491  1.00  0.00           N  
ATOM    899  CA  PRO A  76      20.452 -10.814  36.776  1.00  0.00           C  
ATOM    900  C   PRO A  76      21.850 -10.751  37.386  1.00  0.00           C  
ATOM    901  O   PRO A  76      22.261 -11.657  38.118  1.00  0.00           O  
ATOM    902  CB  PRO A  76      19.376 -10.364  37.770  1.00  0.00           C  
ATOM    903  CG  PRO A  76      18.230 -11.280  37.506  1.00  0.00           C  
ATOM    904  CD  PRO A  76      18.873 -12.595  37.158  1.00  0.00           C  
ATOM    905  HA  PRO A  76      20.398 -10.227  35.847  1.00  0.00           H  
ATOM    906 1HB  PRO A  76      19.758 -10.443  38.798  1.00  0.00           H  
ATOM    907 2HB  PRO A  76      19.126  -9.307  37.600  1.00  0.00           H  
ATOM    908 1HG  PRO A  76      17.584 -11.346  38.395  1.00  0.00           H  
ATOM    909 2HG  PRO A  76      17.607 -10.884  36.690  1.00  0.00           H  
ATOM    910 1HD  PRO A  76      19.074 -13.161  38.080  1.00  0.00           H  
ATOM    911 2HD  PRO A  76      18.209 -13.164  36.491  1.00  0.00           H  
ATOM    912  N   VAL A  77      22.576  -9.681  37.076  1.00  0.00           N  
ATOM    913  CA  VAL A  77      23.930  -9.485  37.586  1.00  0.00           C  
ATOM    914  C   VAL A  77      24.189  -7.998  37.778  1.00  0.00           C  
ATOM    915  O   VAL A  77      23.474  -7.164  37.225  1.00  0.00           O  
ATOM    916  CB  VAL A  77      24.971 -10.073  36.616  1.00  0.00           C  
ATOM    917  CG1 VAL A  77      24.778 -11.575  36.473  1.00  0.00           C  
ATOM    918  CG2 VAL A  77      24.866  -9.385  35.263  1.00  0.00           C  
ATOM    919  H   VAL A  77      22.174  -8.983  36.467  1.00  0.00           H  
ATOM    920  HA  VAL A  77      24.018 -10.002  38.542  1.00  0.00           H  
ATOM    921  HB  VAL A  77      25.968  -9.915  37.027  1.00  0.00           H  
ATOM    922 1HG1 VAL A  77      25.523 -11.975  35.784  1.00  0.00           H  
ATOM    923 2HG1 VAL A  77      24.894 -12.051  37.447  1.00  0.00           H  
ATOM    924 3HG1 VAL A  77      23.780 -11.779  36.085  1.00  0.00           H  
ATOM    925 1HG2 VAL A  77      25.605  -9.805  34.582  1.00  0.00           H  
ATOM    926 2HG2 VAL A  77      23.867  -9.538  34.854  1.00  0.00           H  
ATOM    927 3HG2 VAL A  77      25.049  -8.317  35.383  1.00  0.00           H  
ATOM    928  N   ARG A  78      25.207  -7.667  38.566  1.00  0.00           N  
ATOM    929  CA  ARG A  78      25.543  -6.273  38.817  1.00  0.00           C  
ATOM    930  C   ARG A  78      26.182  -5.680  37.567  1.00  0.00           C  
ATOM    931  O   ARG A  78      26.767  -6.401  36.759  1.00  0.00           O  
ATOM    932  CB  ARG A  78      26.494  -6.142  39.997  1.00  0.00           C  
ATOM    933  CG  ARG A  78      25.947  -6.654  41.320  1.00  0.00           C  
ATOM    934  CD  ARG A  78      24.888  -5.762  41.858  1.00  0.00           C  
ATOM    935  NE  ARG A  78      24.414  -6.206  43.159  1.00  0.00           N  
ATOM    936  CZ  ARG A  78      23.445  -5.596  43.869  1.00  0.00           C  
ATOM    937  NH1 ARG A  78      22.858  -4.521  43.392  1.00  0.00           N  
ATOM    938  NH2 ARG A  78      23.085  -6.079  45.046  1.00  0.00           N  
ATOM    939  H   ARG A  78      25.760  -8.392  39.000  1.00  0.00           H  
ATOM    940  HA  ARG A  78      24.626  -5.733  39.055  1.00  0.00           H  
ATOM    941 1HB  ARG A  78      27.412  -6.689  39.787  1.00  0.00           H  
ATOM    942 2HB  ARG A  78      26.762  -5.094  40.134  1.00  0.00           H  
ATOM    943 1HG  ARG A  78      25.519  -7.646  41.177  1.00  0.00           H  
ATOM    944 2HG  ARG A  78      26.754  -6.708  42.051  1.00  0.00           H  
ATOM    945 1HD  ARG A  78      25.283  -4.752  41.966  1.00  0.00           H  
ATOM    946 2HD  ARG A  78      24.041  -5.748  41.173  1.00  0.00           H  
ATOM    947  HE  ARG A  78      24.843  -7.030  43.559  1.00  0.00           H  
ATOM    948 1HH1 ARG A  78      23.133  -4.152  42.493  1.00  0.00           H  
ATOM    949 2HH1 ARG A  78      22.131  -4.064  43.924  1.00  0.00           H  
ATOM    950 1HH2 ARG A  78      23.536  -6.905  45.413  1.00  0.00           H  
ATOM    951 2HH2 ARG A  78      22.359  -5.622  45.577  1.00  0.00           H  
ATOM    952  N   LEU A  79      26.064  -4.370  37.395  1.00  0.00           N  
ATOM    953  CA  LEU A  79      26.646  -3.730  36.224  1.00  0.00           C  
ATOM    954  C   LEU A  79      28.170  -3.708  36.363  1.00  0.00           C  
ATOM    955  O   LEU A  79      28.896  -3.634  35.372  1.00  0.00           O  
ATOM    956  CB  LEU A  79      26.105  -2.304  36.064  1.00  0.00           C  
ATOM    957  CG  LEU A  79      24.613  -2.192  35.728  1.00  0.00           C  
ATOM    958  CD1 LEU A  79      24.199  -0.726  35.733  1.00  0.00           C  
ATOM    959  CD2 LEU A  79      24.348  -2.830  34.373  1.00  0.00           C  
ATOM    960  H   LEU A  79      25.571  -3.804  38.071  1.00  0.00           H  
ATOM    961  HA  LEU A  79      26.370  -4.307  35.342  1.00  0.00           H  
ATOM    962 1HB  LEU A  79      26.278  -1.761  36.992  1.00  0.00           H  
ATOM    963 2HB  LEU A  79      26.662  -1.808  35.269  1.00  0.00           H  
ATOM    964  HG  LEU A  79      24.028  -2.705  36.492  1.00  0.00           H  
ATOM    965 1HD1 LEU A  79      23.139  -0.647  35.495  1.00  0.00           H  
ATOM    966 2HD1 LEU A  79      24.381  -0.300  36.720  1.00  0.00           H  
ATOM    967 3HD1 LEU A  79      24.780  -0.182  34.989  1.00  0.00           H  
ATOM    968 1HD2 LEU A  79      23.287  -2.751  34.134  1.00  0.00           H  
ATOM    969 2HD2 LEU A  79      24.931  -2.316  33.608  1.00  0.00           H  
ATOM    970 3HD2 LEU A  79      24.636  -3.881  34.403  1.00  0.00           H  
ATOM    971  N   ASP A  80      28.652  -3.784  37.599  1.00  0.00           N  
ATOM    972  CA  ASP A  80      30.087  -3.772  37.839  1.00  0.00           C  
ATOM    973  C   ASP A  80      30.680  -5.114  37.428  1.00  0.00           C  
ATOM    974  O   ASP A  80      31.855  -5.198  37.075  1.00  0.00           O  
ATOM    975  CB  ASP A  80      30.394  -3.487  39.311  1.00  0.00           C  
ATOM    976  CG  ASP A  80      31.871  -3.218  39.567  1.00  0.00           C  
ATOM    977  OD1 ASP A  80      32.415  -2.346  38.933  1.00  0.00           O  
ATOM    978  OD2 ASP A  80      32.441  -3.889  40.395  1.00  0.00           O  
ATOM    979  H   ASP A  80      28.022  -3.851  38.386  1.00  0.00           H  
ATOM    980  HA  ASP A  80      30.532  -2.981  37.235  1.00  0.00           H  
ATOM    981 1HB  ASP A  80      29.820  -2.621  39.642  1.00  0.00           H  
ATOM    982 2HB  ASP A  80      30.083  -4.337  39.919  1.00  0.00           H  
ATOM    983  N   THR A  81      29.859  -6.160  37.472  1.00  0.00           N  
ATOM    984  CA  THR A  81      30.306  -7.499  37.098  1.00  0.00           C  
ATOM    985  C   THR A  81      30.303  -7.661  35.584  1.00  0.00           C  
ATOM    986  O   THR A  81      30.994  -8.523  35.042  1.00  0.00           O  
ATOM    987  CB  THR A  81      29.421  -8.584  37.739  1.00  0.00           C  
ATOM    988  OG1 THR A  81      28.071  -8.434  37.282  1.00  0.00           O  
ATOM    989  CG2 THR A  81      29.454  -8.473  39.255  1.00  0.00           C  
ATOM    990  H   THR A  81      28.904  -6.026  37.771  1.00  0.00           H  
ATOM    991  HA  THR A  81      31.327  -7.636  37.456  1.00  0.00           H  
ATOM    992  HB  THR A  81      29.783  -9.569  37.445  1.00  0.00           H  
ATOM    993  HG1 THR A  81      27.944  -7.544  36.946  1.00  0.00           H  
ATOM    994 1HG2 THR A  81      28.824  -9.247  39.691  1.00  0.00           H  
ATOM    995 2HG2 THR A  81      30.478  -8.598  39.607  1.00  0.00           H  
ATOM    996 3HG2 THR A  81      29.085  -7.493  39.556  1.00  0.00           H  
ATOM    997  N   VAL A  82      29.520  -6.829  34.904  1.00  0.00           N  
ATOM    998  CA  VAL A  82      29.425  -6.883  33.450  1.00  0.00           C  
ATOM    999  C   VAL A  82      30.679  -6.287  32.819  1.00  0.00           C  
ATOM   1000  O   VAL A  82      31.099  -5.191  33.181  1.00  0.00           O  
ATOM   1001  CB  VAL A  82      28.184  -6.114  32.960  1.00  0.00           C  
ATOM   1002  CG1 VAL A  82      28.145  -6.079  31.439  1.00  0.00           C  
ATOM   1003  CG2 VAL A  82      26.923  -6.758  33.517  1.00  0.00           C  
ATOM   1004  H   VAL A  82      28.977  -6.142  35.407  1.00  0.00           H  
ATOM   1005  HA  VAL A  82      29.330  -7.927  33.148  1.00  0.00           H  
ATOM   1006  HB  VAL A  82      28.248  -5.082  33.304  1.00  0.00           H  
ATOM   1007 1HG1 VAL A  82      27.261  -5.532  31.110  1.00  0.00           H  
ATOM   1008 2HG1 VAL A  82      29.039  -5.582  31.064  1.00  0.00           H  
ATOM   1009 3HG1 VAL A  82      28.105  -7.097  31.053  1.00  0.00           H  
ATOM   1010 1HG2 VAL A  82      26.049  -6.209  33.167  1.00  0.00           H  
ATOM   1011 2HG2 VAL A  82      26.862  -7.792  33.177  1.00  0.00           H  
ATOM   1012 3HG2 VAL A  82      26.953  -6.735  34.606  1.00  0.00           H  
ATOM   1013  N   SER A  83      31.278  -7.014  31.881  1.00  0.00           N  
ATOM   1014  CA  SER A  83      32.482  -6.532  31.217  1.00  0.00           C  
ATOM   1015  C   SER A  83      32.129  -5.718  29.978  1.00  0.00           C  
ATOM   1016  O   SER A  83      32.825  -4.761  29.637  1.00  0.00           O  
ATOM   1017  CB  SER A  83      33.371  -7.699  30.834  1.00  0.00           C  
ATOM   1018  OG  SER A  83      32.748  -8.512  29.878  1.00  0.00           O  
ATOM   1019  H   SER A  83      30.899  -7.913  31.620  1.00  0.00           H  
ATOM   1020  HA  SER A  83      33.026  -5.889  31.910  1.00  0.00           H  
ATOM   1021 1HB  SER A  83      34.314  -7.322  30.436  1.00  0.00           H  
ATOM   1022 2HB  SER A  83      33.603  -8.287  31.721  1.00  0.00           H  
ATOM   1023  HG  SER A  83      32.870  -8.071  29.034  1.00  0.00           H  
ATOM   1024  N   ALA A  84      31.044  -6.093  29.307  1.00  0.00           N  
ATOM   1025  CA  ALA A  84      30.617  -5.372  28.116  1.00  0.00           C  
ATOM   1026  C   ALA A  84      29.150  -5.630  27.782  1.00  0.00           C  
ATOM   1027  O   ALA A  84      28.598  -6.681  28.113  1.00  0.00           O  
ATOM   1028  CB  ALA A  84      31.498  -5.749  26.934  1.00  0.00           C  
ATOM   1029  H   ALA A  84      30.504  -6.887  29.621  1.00  0.00           H  
ATOM   1030  HA  ALA A  84      30.721  -4.305  28.311  1.00  0.00           H  
ATOM   1031 1HB  ALA A  84      31.172  -5.205  26.048  1.00  0.00           H  
ATOM   1032 2HB  ALA A  84      32.534  -5.493  27.156  1.00  0.00           H  
ATOM   1033 3HB  ALA A  84      31.422  -6.820  26.751  1.00  0.00           H  
ATOM   1034  N   ALA A  85      28.526  -4.652  27.133  1.00  0.00           N  
ATOM   1035  CA  ALA A  85      27.130  -4.745  26.722  1.00  0.00           C  
ATOM   1036  C   ALA A  85      27.036  -4.220  25.296  1.00  0.00           C  
ATOM   1037  O   ALA A  85      26.443  -3.168  25.048  1.00  0.00           O  
ATOM   1038  CB  ALA A  85      26.221  -3.963  27.659  1.00  0.00           C  
ATOM   1039  H   ALA A  85      29.047  -3.813  26.920  1.00  0.00           H  
ATOM   1040  HA  ALA A  85      26.836  -5.794  26.755  1.00  0.00           H  
ATOM   1041 1HB  ALA A  85      25.188  -4.053  27.323  1.00  0.00           H  
ATOM   1042 2HB  ALA A  85      26.311  -4.361  28.669  1.00  0.00           H  
ATOM   1043 3HB  ALA A  85      26.512  -2.914  27.656  1.00  0.00           H  
ATOM   1044  N   PRO A  86      27.630  -4.946  24.337  1.00  0.00           N  
ATOM   1045  CA  PRO A  86      27.624  -4.561  22.923  1.00  0.00           C  
ATOM   1046  C   PRO A  86      26.243  -4.566  22.280  1.00  0.00           C  
ATOM   1047  O   PRO A  86      25.405  -5.418  22.581  1.00  0.00           O  
ATOM   1048  CB  PRO A  86      28.527  -5.625  22.291  1.00  0.00           C  
ATOM   1049  CG  PRO A  86      29.346  -6.132  23.428  1.00  0.00           C  
ATOM   1050  CD  PRO A  86      28.419  -6.073  24.613  1.00  0.00           C  
ATOM   1051  HA  PRO A  86      28.059  -3.556  22.820  1.00  0.00           H  
ATOM   1052 1HB  PRO A  86      27.913  -6.410  21.824  1.00  0.00           H  
ATOM   1053 2HB  PRO A  86      29.136  -5.176  21.493  1.00  0.00           H  
ATOM   1054 1HG  PRO A  86      29.698  -7.153  23.217  1.00  0.00           H  
ATOM   1055 2HG  PRO A  86      30.241  -5.508  23.560  1.00  0.00           H  
ATOM   1056 1HD  PRO A  86      27.825  -6.998  24.661  1.00  0.00           H  
ATOM   1057 2HD  PRO A  86      29.007  -5.941  25.533  1.00  0.00           H  
ATOM   1058  N   SER A  87      26.017  -3.608  21.388  1.00  0.00           N  
ATOM   1059  CA  SER A  87      24.744  -3.500  20.695  1.00  0.00           C  
ATOM   1060  C   SER A  87      24.884  -2.805  19.345  1.00  0.00           C  
ATOM   1061  O   SER A  87      25.704  -1.898  19.177  1.00  0.00           O  
ATOM   1062  CB  SER A  87      23.752  -2.746  21.558  1.00  0.00           C  
ATOM   1063  OG  SER A  87      22.518  -2.614  20.907  1.00  0.00           O  
ATOM   1064  H   SER A  87      26.746  -2.938  21.186  1.00  0.00           H  
ATOM   1065  HA  SER A  87      24.363  -4.506  20.513  1.00  0.00           H  
ATOM   1066 1HB  SER A  87      23.614  -3.275  22.501  1.00  0.00           H  
ATOM   1067 2HB  SER A  87      24.149  -1.759  21.792  1.00  0.00           H  
ATOM   1068  HG  SER A  87      22.361  -3.452  20.466  1.00  0.00           H  
ATOM   1069  N   SER A  88      24.090  -3.255  18.381  1.00  0.00           N  
ATOM   1070  CA  SER A  88      24.081  -2.669  17.048  1.00  0.00           C  
ATOM   1071  C   SER A  88      22.624  -2.434  16.685  1.00  0.00           C  
ATOM   1072  O   SER A  88      21.782  -3.313  16.870  1.00  0.00           O  
ATOM   1073  CB  SER A  88      24.751  -3.580  16.038  1.00  0.00           C  
ATOM   1074  OG  SER A  88      24.686  -3.035  14.749  1.00  0.00           O  
ATOM   1075  H   SER A  88      23.473  -4.029  18.582  1.00  0.00           H  
ATOM   1076  HA  SER A  88      24.635  -1.730  17.079  1.00  0.00           H  
ATOM   1077 1HB  SER A  88      25.793  -3.732  16.320  1.00  0.00           H  
ATOM   1078 2HB  SER A  88      24.264  -4.555  16.048  1.00  0.00           H  
ATOM   1079  HG  SER A  88      24.842  -2.093  14.852  1.00  0.00           H  
ATOM   1080  N   ILE A  89      22.329  -1.241  16.182  1.00  0.00           N  
ATOM   1081  CA  ILE A  89      20.970  -0.901  15.797  1.00  0.00           C  
ATOM   1082  C   ILE A  89      20.928  -0.244  14.422  1.00  0.00           C  
ATOM   1083  O   ILE A  89      21.563   0.786  14.194  1.00  0.00           O  
ATOM   1084  CB  ILE A  89      20.328   0.037  16.836  1.00  0.00           C  
ATOM   1085  CG1 ILE A  89      18.886   0.364  16.439  1.00  0.00           C  
ATOM   1086  CG2 ILE A  89      21.146   1.311  16.980  1.00  0.00           C  
ATOM   1087  CD1 ILE A  89      17.936  -0.805  16.567  1.00  0.00           C  
ATOM   1088  H   ILE A  89      23.060  -0.555  16.063  1.00  0.00           H  
ATOM   1089  HA  ILE A  89      20.384  -1.818  15.750  1.00  0.00           H  
ATOM   1090  HB  ILE A  89      20.283  -0.466  17.801  1.00  0.00           H  
ATOM   1091 1HG1 ILE A  89      18.513   1.177  17.063  1.00  0.00           H  
ATOM   1092 2HG1 ILE A  89      18.862   0.710  15.405  1.00  0.00           H  
ATOM   1093 1HG2 ILE A  89      20.678   1.962  17.717  1.00  0.00           H  
ATOM   1094 2HG2 ILE A  89      22.155   1.060  17.306  1.00  0.00           H  
ATOM   1095 3HG2 ILE A  89      21.193   1.824  16.020  1.00  0.00           H  
ATOM   1096 1HD1 ILE A  89      16.935  -0.495  16.269  1.00  0.00           H  
ATOM   1097 2HD1 ILE A  89      18.272  -1.618  15.923  1.00  0.00           H  
ATOM   1098 3HD1 ILE A  89      17.917  -1.146  17.602  1.00  0.00           H  
ATOM   1099  N   SER A  90      20.182  -0.852  13.509  1.00  0.00           N  
ATOM   1100  CA  SER A  90      20.020  -0.320  12.161  1.00  0.00           C  
ATOM   1101  C   SER A  90      18.527  -0.081  11.968  1.00  0.00           C  
ATOM   1102  O   SER A  90      17.743  -1.029  11.923  1.00  0.00           O  
ATOM   1103  CB  SER A  90      20.556  -1.280  11.118  1.00  0.00           C  
ATOM   1104  OG  SER A  90      20.334  -0.791   9.823  1.00  0.00           O  
ATOM   1105  H   SER A  90      19.713  -1.711  13.759  1.00  0.00           H  
ATOM   1106  HA  SER A  90      20.582   0.612  12.087  1.00  0.00           H  
ATOM   1107 1HB  SER A  90      21.624  -1.429  11.275  1.00  0.00           H  
ATOM   1108 2HB  SER A  90      20.071  -2.249  11.231  1.00  0.00           H  
ATOM   1109  HG  SER A  90      20.506   0.152   9.864  1.00  0.00           H  
ATOM   1110  N   TYR A  91      18.130   1.183  11.855  1.00  0.00           N  
ATOM   1111  CA  TYR A  91      16.716   1.504  11.705  1.00  0.00           C  
ATOM   1112  C   TYR A  91      16.438   2.692  10.801  1.00  0.00           C  
ATOM   1113  O   TYR A  91      17.355   3.358  10.316  1.00  0.00           O  
ATOM   1114  CB  TYR A  91      16.097   1.756  13.082  1.00  0.00           C  
ATOM   1115  CG  TYR A  91      16.656   2.970  13.790  1.00  0.00           C  
ATOM   1116  CD1 TYR A  91      16.394   4.241  13.299  1.00  0.00           C  
ATOM   1117  CD2 TYR A  91      17.431   2.812  14.929  1.00  0.00           C  
ATOM   1118  CE1 TYR A  91      16.905   5.350  13.946  1.00  0.00           C  
ATOM   1119  CE2 TYR A  91      17.942   3.921  15.576  1.00  0.00           C  
ATOM   1120  CZ  TYR A  91      17.681   5.185  15.088  1.00  0.00           C  
ATOM   1121  OH  TYR A  91      18.190   6.289  15.732  1.00  0.00           O  
ATOM   1122  H   TYR A  91      18.806   1.933  11.872  1.00  0.00           H  
ATOM   1123  HA  TYR A  91      16.216   0.654  11.240  1.00  0.00           H  
ATOM   1124 1HB  TYR A  91      15.019   1.889  12.977  1.00  0.00           H  
ATOM   1125 2HB  TYR A  91      16.259   0.886  13.718  1.00  0.00           H  
ATOM   1126  HD1 TYR A  91      15.785   4.365  12.404  1.00  0.00           H  
ATOM   1127  HD2 TYR A  91      17.638   1.813  15.314  1.00  0.00           H  
ATOM   1128  HE1 TYR A  91      16.699   6.348  13.561  1.00  0.00           H  
ATOM   1129  HE2 TYR A  91      18.551   3.797  16.471  1.00  0.00           H  
ATOM   1130  HH  TYR A  91      18.699   6.007  16.496  1.00  0.00           H  
ATOM   1131  N   GLY A  92      15.150   2.945  10.589  1.00  0.00           N  
ATOM   1132  CA  GLY A  92      14.682   4.059   9.776  1.00  0.00           C  
ATOM   1133  C   GLY A  92      13.254   4.374  10.205  1.00  0.00           C  
ATOM   1134  O   GLY A  92      12.517   3.482  10.634  1.00  0.00           O  
ATOM   1135  H   GLY A  92      14.473   2.329  11.017  1.00  0.00           H  
ATOM   1136 1HA  GLY A  92      15.341   4.916   9.918  1.00  0.00           H  
ATOM   1137 2HA  GLY A  92      14.732   3.787   8.722  1.00  0.00           H  
ATOM   1138  N   PHE A  93      12.866   5.638  10.092  1.00  0.00           N  
ATOM   1139  CA  PHE A  93      11.518   6.040  10.465  1.00  0.00           C  
ATOM   1140  C   PHE A  93      10.810   6.649   9.267  1.00  0.00           C  
ATOM   1141  O   PHE A  93      11.412   7.396   8.493  1.00  0.00           O  
ATOM   1142  CB  PHE A  93      11.549   7.043  11.619  1.00  0.00           C  
ATOM   1143  CG  PHE A  93      12.097   6.478  12.899  1.00  0.00           C  
ATOM   1144  CD1 PHE A  93      13.442   6.608  13.211  1.00  0.00           C  
ATOM   1145  CD2 PHE A  93      11.270   5.816  13.792  1.00  0.00           C  
ATOM   1146  CE1 PHE A  93      13.948   6.089  14.388  1.00  0.00           C  
ATOM   1147  CE2 PHE A  93      11.771   5.297  14.970  1.00  0.00           C  
ATOM   1148  CZ  PHE A  93      13.112   5.433  15.267  1.00  0.00           C  
ATOM   1149  H   PHE A  93      13.509   6.335   9.744  1.00  0.00           H  
ATOM   1150  HA  PHE A  93      10.971   5.155  10.791  1.00  0.00           H  
ATOM   1151 1HB  PHE A  93      12.158   7.902  11.338  1.00  0.00           H  
ATOM   1152 2HB  PHE A  93      10.541   7.407  11.812  1.00  0.00           H  
ATOM   1153  HD1 PHE A  93      14.103   7.127  12.516  1.00  0.00           H  
ATOM   1154  HD2 PHE A  93      10.210   5.708  13.557  1.00  0.00           H  
ATOM   1155  HE1 PHE A  93      15.007   6.197  14.621  1.00  0.00           H  
ATOM   1156  HE2 PHE A  93      11.110   4.778  15.664  1.00  0.00           H  
ATOM   1157  HZ  PHE A  93      13.510   5.022  16.194  1.00  0.00           H  
ATOM   1158  N   VAL A  94       9.537   6.300   9.113  1.00  0.00           N  
ATOM   1159  CA  VAL A  94       8.697   6.809   8.035  1.00  0.00           C  
ATOM   1160  C   VAL A  94       7.358   7.186   8.661  1.00  0.00           C  
ATOM   1161  O   VAL A  94       7.018   6.690   9.734  1.00  0.00           O  
ATOM   1162  CB  VAL A  94       8.497   5.755   6.930  1.00  0.00           C  
ATOM   1163  CG1 VAL A  94       9.832   5.380   6.304  1.00  0.00           C  
ATOM   1164  CG2 VAL A  94       7.806   4.528   7.503  1.00  0.00           C  
ATOM   1165  H   VAL A  94       9.143   5.651   9.779  1.00  0.00           H  
ATOM   1166  HA  VAL A  94       9.189   7.676   7.593  1.00  0.00           H  
ATOM   1167  HB  VAL A  94       7.881   6.184   6.139  1.00  0.00           H  
ATOM   1168 1HG1 VAL A  94       9.672   4.634   5.525  1.00  0.00           H  
ATOM   1169 2HG1 VAL A  94      10.292   6.266   5.868  1.00  0.00           H  
ATOM   1170 3HG1 VAL A  94      10.489   4.968   7.070  1.00  0.00           H  
ATOM   1171 1HG2 VAL A  94       7.667   3.787   6.716  1.00  0.00           H  
ATOM   1172 2HG2 VAL A  94       8.420   4.103   8.298  1.00  0.00           H  
ATOM   1173 3HG2 VAL A  94       6.835   4.813   7.908  1.00  0.00           H  
ATOM   1174  N   ASP A  95       6.608   8.061   7.995  1.00  0.00           N  
ATOM   1175  CA  ASP A  95       5.317   8.482   8.518  1.00  0.00           C  
ATOM   1176  C   ASP A  95       5.052   9.956   8.270  1.00  0.00           C  
ATOM   1177  O   ASP A  95       5.708  10.572   7.433  1.00  0.00           O  
ATOM   1178  CB  ASP A  95       5.234   8.195  10.019  1.00  0.00           C  
ATOM   1179  CG  ASP A  95       6.260   8.975  10.830  1.00  0.00           C  
ATOM   1180  OD1 ASP A  95       6.627  10.048  10.412  1.00  0.00           O  
ATOM   1181  OD2 ASP A  95       6.668   8.490  11.858  1.00  0.00           O  
ATOM   1182  H   ASP A  95       6.931   8.441   7.117  1.00  0.00           H  
ATOM   1183  HA  ASP A  95       4.536   7.916   8.009  1.00  0.00           H  
ATOM   1184 1HB  ASP A  95       4.237   8.447  10.383  1.00  0.00           H  
ATOM   1185 2HB  ASP A  95       5.386   7.130  10.195  1.00  0.00           H  
ATOM   1186  N   GLY A  96       4.116  13.806  10.333  1.00  0.00           N  
ATOM   1187  CA  GLY A  96       3.998  14.564  11.571  1.00  0.00           C  
ATOM   1188  C   GLY A  96       4.416  13.677  12.739  1.00  0.00           C  
ATOM   1189  O   GLY A  96       3.749  13.604  13.768  1.00  0.00           O  
ATOM   1190  H   GLY A  96       3.915  14.263   9.455  1.00  0.00           H  
ATOM   1191 1HA  GLY A  96       4.627  15.453  11.515  1.00  0.00           H  
ATOM   1192 2HA  GLY A  96       2.970  14.905  11.692  1.00  0.00           H  
ATOM   1193  N   ALA A  97       5.548  13.011  12.557  1.00  0.00           N  
ATOM   1194  CA  ALA A  97       6.081  12.095  13.551  1.00  0.00           C  
ATOM   1195  C   ALA A  97       6.607  12.765  14.810  1.00  0.00           C  
ATOM   1196  O   ALA A  97       7.582  13.519  14.761  1.00  0.00           O  
ATOM   1197  CB  ALA A  97       7.184  11.255  12.923  1.00  0.00           C  
ATOM   1198  H   ALA A  97       6.054  13.149  11.694  1.00  0.00           H  
ATOM   1199  HA  ALA A  97       5.272  11.442  13.879  1.00  0.00           H  
ATOM   1200 1HB  ALA A  97       7.586  10.567  13.667  1.00  0.00           H  
ATOM   1201 2HB  ALA A  97       6.777  10.688  12.086  1.00  0.00           H  
ATOM   1202 3HB  ALA A  97       7.979  11.908  12.566  1.00  0.00           H  
ATOM   1203  N   VAL A  98       5.953  12.486  15.935  1.00  0.00           N  
ATOM   1204  CA  VAL A  98       6.380  13.006  17.225  1.00  0.00           C  
ATOM   1205  C   VAL A  98       6.637  11.773  18.082  1.00  0.00           C  
ATOM   1206  O   VAL A  98       5.730  11.220  18.707  1.00  0.00           O  
ATOM   1207  CB  VAL A  98       5.308  13.907  17.866  1.00  0.00           C  
ATOM   1208  CG1 VAL A  98       5.800  14.456  19.197  1.00  0.00           C  
ATOM   1209  CG2 VAL A  98       4.948  15.039  16.916  1.00  0.00           C  
ATOM   1210  H   VAL A  98       5.135  11.895  15.889  1.00  0.00           H  
ATOM   1211  HA  VAL A  98       7.278  13.606  17.076  1.00  0.00           H  
ATOM   1212  HB  VAL A  98       4.420  13.310  18.073  1.00  0.00           H  
ATOM   1213 1HG1 VAL A  98       5.030  15.091  19.636  1.00  0.00           H  
ATOM   1214 2HG1 VAL A  98       6.017  13.629  19.873  1.00  0.00           H  
ATOM   1215 3HG1 VAL A  98       6.704  15.042  19.037  1.00  0.00           H  
ATOM   1216 1HG2 VAL A  98       4.189  15.672  17.375  1.00  0.00           H  
ATOM   1217 2HG2 VAL A  98       5.837  15.634  16.704  1.00  0.00           H  
ATOM   1218 3HG2 VAL A  98       4.560  14.624  15.986  1.00  0.00           H  
ATOM   1219  N   TYR A  99       7.892  11.335  18.073  1.00  0.00           N  
ATOM   1220  CA  TYR A  99       8.307  10.145  18.801  1.00  0.00           C  
ATOM   1221  C   TYR A  99       9.827  10.033  18.785  1.00  0.00           C  
ATOM   1222  O   TYR A  99      10.507  10.731  18.025  1.00  0.00           O  
ATOM   1223  CB  TYR A  99       7.666   8.890  18.203  1.00  0.00           C  
ATOM   1224  CG  TYR A  99       8.039   8.644  16.758  1.00  0.00           C  
ATOM   1225  CD1 TYR A  99       9.341   8.296  16.427  1.00  0.00           C  
ATOM   1226  CD2 TYR A  99       7.080   8.767  15.764  1.00  0.00           C  
ATOM   1227  CE1 TYR A  99       9.681   8.071  15.107  1.00  0.00           C  
ATOM   1228  CE2 TYR A  99       7.421   8.542  14.444  1.00  0.00           C  
ATOM   1229  CZ  TYR A  99       8.715   8.196  14.115  1.00  0.00           C  
ATOM   1230  OH  TYR A  99       9.054   7.972  12.800  1.00  0.00           O  
ATOM   1231  H   TYR A  99       8.578  11.850  17.540  1.00  0.00           H  
ATOM   1232  HA  TYR A  99       7.979  10.241  19.836  1.00  0.00           H  
ATOM   1233 1HB  TYR A  99       7.964   8.017  18.785  1.00  0.00           H  
ATOM   1234 2HB  TYR A  99       6.581   8.971  18.265  1.00  0.00           H  
ATOM   1235  HD1 TYR A  99      10.095   8.200  17.208  1.00  0.00           H  
ATOM   1236  HD2 TYR A  99       6.058   9.042  16.023  1.00  0.00           H  
ATOM   1237  HE1 TYR A  99      10.703   7.798  14.847  1.00  0.00           H  
ATOM   1238  HE2 TYR A  99       6.667   8.639  13.662  1.00  0.00           H  
ATOM   1239  HH  TYR A  99       8.281   8.097  12.245  1.00  0.00           H  
ATOM   1240  N   ASN A 100      10.352   9.142  19.615  1.00  0.00           N  
ATOM   1241  CA  ASN A 100      11.787   8.926  19.678  1.00  0.00           C  
ATOM   1242  C   ASN A 100      12.116   7.492  19.280  1.00  0.00           C  
ATOM   1243  O   ASN A 100      11.237   6.713  18.922  1.00  0.00           O  
ATOM   1244  CB  ASN A 100      12.321   9.242  21.063  1.00  0.00           C  
ATOM   1245  CG  ASN A 100      11.759   8.333  22.120  1.00  0.00           C  
ATOM   1246  OD1 ASN A 100      11.547   7.139  21.881  1.00  0.00           O  
ATOM   1247  ND2 ASN A 100      11.514   8.875  23.286  1.00  0.00           N  
ATOM   1248  H   ASN A 100       9.746   8.602  20.216  1.00  0.00           H  
ATOM   1249  HA  ASN A 100      12.269   9.593  18.961  1.00  0.00           H  
ATOM   1250 1HB  ASN A 100      13.408   9.153  21.064  1.00  0.00           H  
ATOM   1251 2HB  ASN A 100      12.077  10.273  21.320  1.00  0.00           H  
ATOM   1252 1HD2 ASN A 100      11.139   8.318  24.028  1.00  0.00           H  
ATOM   1253 2HD2 ASN A 100      11.701   9.845  23.436  1.00  0.00           H  
ATOM   1254  N   ALA A 101      13.401   7.171  19.326  1.00  0.00           N  
ATOM   1255  CA  ALA A 101      13.895   5.829  19.052  1.00  0.00           C  
ATOM   1256  C   ALA A 101      14.919   5.704  20.155  1.00  0.00           C  
ATOM   1257  O   ALA A 101      15.865   6.497  20.220  1.00  0.00           O  
ATOM   1258  CB  ALA A 101      14.493   5.669  17.662  1.00  0.00           C  
ATOM   1259  H   ALA A 101      14.060   7.899  19.563  1.00  0.00           H  
ATOM   1260  HA  ALA A 101      13.055   5.138  19.124  1.00  0.00           H  
ATOM   1261 1HB  ALA A 101      14.840   4.644  17.531  1.00  0.00           H  
ATOM   1262 2HB  ALA A 101      13.736   5.895  16.912  1.00  0.00           H  
ATOM   1263 3HB  ALA A 101      15.333   6.353  17.547  1.00  0.00           H  
ATOM   1264  N   SER A 102      14.743   4.736  21.045  1.00  0.00           N  
ATOM   1265  CA  SER A 102      15.681   4.656  22.147  1.00  0.00           C  
ATOM   1266  C   SER A 102      15.821   3.341  22.871  1.00  0.00           C  
ATOM   1267  O   SER A 102      14.933   2.484  22.845  1.00  0.00           O  
ATOM   1268  CB  SER A 102      15.305   5.714  23.167  1.00  0.00           C  
ATOM   1269  OG  SER A 102      14.068   5.425  23.757  1.00  0.00           O  
ATOM   1270  H   SER A 102      13.993   4.062  20.987  1.00  0.00           H  
ATOM   1271  HA  SER A 102      16.683   4.853  21.764  1.00  0.00           H  
ATOM   1272 1HB  SER A 102      16.075   5.767  23.936  1.00  0.00           H  
ATOM   1273 2HB  SER A 102      15.261   6.687  22.681  1.00  0.00           H  
ATOM   1274  HG  SER A 102      13.498   6.171  23.555  1.00  0.00           H  
ATOM   1275  N   TYR A 103      16.972   3.212  23.524  1.00  0.00           N  
ATOM   1276  CA  TYR A 103      17.289   2.055  24.336  1.00  0.00           C  
ATOM   1277  C   TYR A 103      16.667   2.384  25.678  1.00  0.00           C  
ATOM   1278  O   TYR A 103      16.580   3.556  26.059  1.00  0.00           O  
ATOM   1279  CB  TYR A 103      18.795   1.804  24.441  1.00  0.00           C  
ATOM   1280  CG  TYR A 103      19.430   1.347  23.147  1.00  0.00           C  
ATOM   1281  CD1 TYR A 103      18.663   1.249  21.995  1.00  0.00           C  
ATOM   1282  CD2 TYR A 103      20.778   1.024  23.112  1.00  0.00           C  
ATOM   1283  CE1 TYR A 103      19.243   0.831  20.813  1.00  0.00           C  
ATOM   1284  CE2 TYR A 103      21.358   0.606  21.930  1.00  0.00           C  
ATOM   1285  CZ  TYR A 103      20.595   0.509  20.784  1.00  0.00           C  
ATOM   1286  OH  TYR A 103      21.173   0.093  19.606  1.00  0.00           O  
ATOM   1287  H   TYR A 103      17.649   3.958  23.445  1.00  0.00           H  
ATOM   1288  HA  TYR A 103      16.840   1.175  23.875  1.00  0.00           H  
ATOM   1289 1HB  TYR A 103      19.295   2.720  24.761  1.00  0.00           H  
ATOM   1290 2HB  TYR A 103      18.985   1.046  25.200  1.00  0.00           H  
ATOM   1291  HD1 TYR A 103      17.603   1.503  22.022  1.00  0.00           H  
ATOM   1292  HD2 TYR A 103      21.380   1.099  24.017  1.00  0.00           H  
ATOM   1293  HE1 TYR A 103      18.641   0.755  19.908  1.00  0.00           H  
ATOM   1294  HE2 TYR A 103      22.418   0.351  21.903  1.00  0.00           H  
ATOM   1295  HH  TYR A 103      22.104  -0.089  19.754  1.00  0.00           H  
ATOM   1296  N   ASP A 104      16.227   1.357  26.389  1.00  0.00           N  
ATOM   1297  CA  ASP A 104      15.640   1.550  27.702  1.00  0.00           C  
ATOM   1298  C   ASP A 104      16.183   0.422  28.569  1.00  0.00           C  
ATOM   1299  O   ASP A 104      16.057  -0.754  28.214  1.00  0.00           O  
ATOM   1300  CB  ASP A 104      14.110   1.522  27.654  1.00  0.00           C  
ATOM   1301  CG  ASP A 104      13.470   1.852  28.996  1.00  0.00           C  
ATOM   1302  OD1 ASP A 104      14.031   1.494  30.004  1.00  0.00           O  
ATOM   1303  OD2 ASP A 104      12.425   2.458  28.999  1.00  0.00           O  
ATOM   1304  H   ASP A 104      16.299   0.422  26.015  1.00  0.00           H  
ATOM   1305  HA  ASP A 104      15.946   2.527  28.078  1.00  0.00           H  
ATOM   1306 1HB  ASP A 104      13.756   2.239  26.913  1.00  0.00           H  
ATOM   1307 2HB  ASP A 104      13.774   0.534  27.340  1.00  0.00           H  
ATOM   1308  N   ILE A 105      16.815   0.795  29.680  1.00  0.00           N  
ATOM   1309  CA  ILE A 105      17.406  -0.157  30.622  1.00  0.00           C  
ATOM   1310  C   ILE A 105      16.989   0.198  32.042  1.00  0.00           C  
ATOM   1311  O   ILE A 105      16.985   1.370  32.417  1.00  0.00           O  
ATOM   1312  CB  ILE A 105      18.942  -0.170  30.519  1.00  0.00           C  
ATOM   1313  CG1 ILE A 105      19.378  -0.519  29.093  1.00  0.00           C  
ATOM   1314  CG2 ILE A 105      19.534  -1.154  31.515  1.00  0.00           C  
ATOM   1315  CD1 ILE A 105      19.608   0.688  28.212  1.00  0.00           C  
ATOM   1316  H   ILE A 105      16.884   1.784  29.872  1.00  0.00           H  
ATOM   1317  HA  ILE A 105      17.040  -1.154  30.381  1.00  0.00           H  
ATOM   1318  HB  ILE A 105      19.329   0.826  30.732  1.00  0.00           H  
ATOM   1319 1HG1 ILE A 105      20.301  -1.097  29.126  1.00  0.00           H  
ATOM   1320 2HG1 ILE A 105      18.618  -1.143  28.622  1.00  0.00           H  
ATOM   1321 1HG2 ILE A 105      20.620  -1.152  31.428  1.00  0.00           H  
ATOM   1322 2HG2 ILE A 105      19.250  -0.863  32.526  1.00  0.00           H  
ATOM   1323 3HG2 ILE A 105      19.156  -2.155  31.307  1.00  0.00           H  
ATOM   1324 1HD1 ILE A 105      19.914   0.361  27.218  1.00  0.00           H  
ATOM   1325 2HD1 ILE A 105      18.685   1.264  28.136  1.00  0.00           H  
ATOM   1326 3HD1 ILE A 105      20.390   1.311  28.645  1.00  0.00           H  
ATOM   1327  N   TRP A 106      16.643  -0.811  32.833  1.00  0.00           N  
ATOM   1328  CA  TRP A 106      16.281  -0.582  34.228  1.00  0.00           C  
ATOM   1329  C   TRP A 106      17.269  -1.334  35.110  1.00  0.00           C  
ATOM   1330  O   TRP A 106      17.692  -2.438  34.773  1.00  0.00           O  
ATOM   1331  CB  TRP A 106      14.853  -1.050  34.513  1.00  0.00           C  
ATOM   1332  CG  TRP A 106      13.807  -0.247  33.801  1.00  0.00           C  
ATOM   1333  CD1 TRP A 106      13.269   0.937  34.209  1.00  0.00           C  
ATOM   1334  CD2 TRP A 106      13.164  -0.566  32.543  1.00  0.00           C  
ATOM   1335  NE1 TRP A 106      12.339   1.373  33.299  1.00  0.00           N  
ATOM   1336  CE2 TRP A 106      12.263   0.467  32.272  1.00  0.00           C  
ATOM   1337  CE3 TRP A 106      13.280  -1.630  31.639  1.00  0.00           C  
ATOM   1338  CZ2 TRP A 106      11.474   0.472  31.132  1.00  0.00           C  
ATOM   1339  CZ3 TRP A 106      12.490  -1.624  30.495  1.00  0.00           C  
ATOM   1340  CH2 TRP A 106      11.612  -0.599  30.249  1.00  0.00           C  
ATOM   1341  H   TRP A 106      16.628  -1.753  32.469  1.00  0.00           H  
ATOM   1342  HA  TRP A 106      16.337   0.488  34.429  1.00  0.00           H  
ATOM   1343 1HB  TRP A 106      14.745  -2.093  34.216  1.00  0.00           H  
ATOM   1344 2HB  TRP A 106      14.658  -0.992  35.584  1.00  0.00           H  
ATOM   1345  HD1 TRP A 106      13.537   1.460  35.126  1.00  0.00           H  
ATOM   1346  HE1 TRP A 106      11.798   2.223  33.372  1.00  0.00           H  
ATOM   1347  HE3 TRP A 106      13.978  -2.444  31.829  1.00  0.00           H  
ATOM   1348  HZ2 TRP A 106      10.770   1.276  30.918  1.00  0.00           H  
ATOM   1349  HZ3 TRP A 106      12.586  -2.456  29.797  1.00  0.00           H  
ATOM   1350  HH2 TRP A 106      11.007  -0.626  29.342  1.00  0.00           H  
ATOM   1351  N   LEU A 107      17.653  -0.729  36.227  1.00  0.00           N  
ATOM   1352  CA  LEU A 107      18.565  -1.383  37.155  1.00  0.00           C  
ATOM   1353  C   LEU A 107      18.050  -1.149  38.566  1.00  0.00           C  
ATOM   1354  O   LEU A 107      17.425  -0.119  38.847  1.00  0.00           O  
ATOM   1355  CB  LEU A 107      19.990  -0.836  37.006  1.00  0.00           C  
ATOM   1356  CG  LEU A 107      20.170   0.651  37.339  1.00  0.00           C  
ATOM   1357  CD1 LEU A 107      20.320   0.820  38.845  1.00  0.00           C  
ATOM   1358  CD2 LEU A 107      21.388   1.192  36.604  1.00  0.00           C  
ATOM   1359  H   LEU A 107      17.312   0.197  36.443  1.00  0.00           H  
ATOM   1360  HA  LEU A 107      18.582  -2.449  36.930  1.00  0.00           H  
ATOM   1361 1HB  LEU A 107      20.650  -1.404  37.660  1.00  0.00           H  
ATOM   1362 2HB  LEU A 107      20.315  -0.987  35.977  1.00  0.00           H  
ATOM   1363  HG  LEU A 107      19.283   1.203  37.029  1.00  0.00           H  
ATOM   1364 1HD1 LEU A 107      20.448   1.876  39.082  1.00  0.00           H  
ATOM   1365 2HD1 LEU A 107      19.428   0.442  39.344  1.00  0.00           H  
ATOM   1366 3HD1 LEU A 107      21.192   0.263  39.189  1.00  0.00           H  
ATOM   1367 1HD2 LEU A 107      21.515   2.249  36.840  1.00  0.00           H  
ATOM   1368 2HD2 LEU A 107      22.275   0.641  36.915  1.00  0.00           H  
ATOM   1369 3HD2 LEU A 107      21.246   1.074  35.530  1.00  0.00           H  
ATOM   1370  N   ASP A 108      18.306  -2.108  39.447  1.00  0.00           N  
ATOM   1371  CA  ASP A 108      17.878  -2.003  40.834  1.00  0.00           C  
ATOM   1372  C   ASP A 108      18.873  -2.716  41.739  1.00  0.00           C  
ATOM   1373  O   ASP A 108      19.583  -3.625  41.305  1.00  0.00           O  
ATOM   1374  CB  ASP A 108      16.480  -2.598  41.019  1.00  0.00           C  
ATOM   1375  CG  ASP A 108      15.393  -1.784  40.329  1.00  0.00           C  
ATOM   1376  OD1 ASP A 108      15.280  -1.877  39.130  1.00  0.00           O  
ATOM   1377  OD2 ASP A 108      14.687  -1.077  41.008  1.00  0.00           O  
ATOM   1378  H   ASP A 108      18.810  -2.931  39.149  1.00  0.00           H  
ATOM   1379  HA  ASP A 108      17.843  -0.948  41.106  1.00  0.00           H  
ATOM   1380 1HB  ASP A 108      16.461  -3.613  40.622  1.00  0.00           H  
ATOM   1381 2HB  ASP A 108      16.248  -2.658  42.083  1.00  0.00           H  
ATOM   1382  N   PRO A 109      18.927  -2.284  42.995  1.00  0.00           N  
ATOM   1383  CA  PRO A 109      19.823  -2.885  43.972  1.00  0.00           C  
ATOM   1384  C   PRO A 109      19.344  -4.304  44.278  1.00  0.00           C  
ATOM   1385  O   PRO A 109      20.104  -5.128  44.777  1.00  0.00           O  
ATOM   1386  CB  PRO A 109      19.700  -1.959  45.187  1.00  0.00           C  
ATOM   1387  CG  PRO A 109      18.356  -1.333  45.035  1.00  0.00           C  
ATOM   1388  CD  PRO A 109      18.181  -1.179  43.547  1.00  0.00           C  
ATOM   1389  HA  PRO A 109      20.849  -2.875  43.576  1.00  0.00           H  
ATOM   1390 1HB  PRO A 109      19.797  -2.542  46.115  1.00  0.00           H  
ATOM   1391 2HB  PRO A 109      20.517  -1.223  45.182  1.00  0.00           H  
ATOM   1392 1HG  PRO A 109      17.585  -1.974  45.488  1.00  0.00           H  
ATOM   1393 2HG  PRO A 109      18.322  -0.371  45.567  1.00  0.00           H  
ATOM   1394 1HD  PRO A 109      17.114  -1.261  43.293  1.00  0.00           H  
ATOM   1395 2HD  PRO A 109      18.582  -0.205  43.230  1.00  0.00           H  
ATOM   1396  N   THR A 110      18.077  -4.576  43.973  1.00  0.00           N  
ATOM   1397  CA  THR A 110      17.487  -5.899  44.183  1.00  0.00           C  
ATOM   1398  C   THR A 110      17.466  -6.662  42.859  1.00  0.00           C  
ATOM   1399  O   THR A 110      16.723  -6.311  41.942  1.00  0.00           O  
ATOM   1400  CB  THR A 110      16.062  -5.800  44.758  1.00  0.00           C  
ATOM   1401  OG1 THR A 110      16.102  -5.135  46.028  1.00  0.00           O  
ATOM   1402  CG2 THR A 110      15.461  -7.186  44.935  1.00  0.00           C  
ATOM   1403  H   THR A 110      17.507  -3.839  43.583  1.00  0.00           H  
ATOM   1404  HA  THR A 110      18.104  -6.443  44.898  1.00  0.00           H  
ATOM   1405  HB  THR A 110      15.435  -5.222  44.080  1.00  0.00           H  
ATOM   1406  HG1 THR A 110      15.212  -5.074  46.384  1.00  0.00           H  
ATOM   1407 1HG2 THR A 110      14.454  -7.096  45.342  1.00  0.00           H  
ATOM   1408 2HG2 THR A 110      15.419  -7.690  43.970  1.00  0.00           H  
ATOM   1409 3HG2 THR A 110      16.078  -7.765  45.620  1.00  0.00           H  
ATOM   1410  N   ALA A 111      18.274  -7.730  42.750  1.00  0.00           N  
ATOM   1411  CA  ALA A 111      18.358  -8.547  41.534  1.00  0.00           C  
ATOM   1412  C   ALA A 111      17.042  -9.179  41.084  1.00  0.00           C  
ATOM   1413  O   ALA A 111      16.882  -9.520  39.911  1.00  0.00           O  
ATOM   1414  CB  ALA A 111      19.397  -9.641  41.734  1.00  0.00           C  
ATOM   1415  H   ALA A 111      18.845  -7.973  43.547  1.00  0.00           H  
ATOM   1416  HA  ALA A 111      18.666  -7.900  40.712  1.00  0.00           H  
ATOM   1417 1HB  ALA A 111      19.462 -10.250  40.832  1.00  0.00           H  
ATOM   1418 2HB  ALA A 111      20.368  -9.188  41.936  1.00  0.00           H  
ATOM   1419 3HB  ALA A 111      19.108 -10.268  42.575  1.00  0.00           H  
ATOM   1420  N   ARG A 112      16.104  -9.325  42.014  1.00  0.00           N  
ATOM   1421  CA  ARG A 112      14.811  -9.928  41.706  1.00  0.00           C  
ATOM   1422  C   ARG A 112      13.709  -8.888  41.499  1.00  0.00           C  
ATOM   1423  O   ARG A 112      12.524  -9.221  41.465  1.00  0.00           O  
ATOM   1424  CB  ARG A 112      14.396 -10.875  42.822  1.00  0.00           C  
ATOM   1425  CG  ARG A 112      15.305 -12.080  43.010  1.00  0.00           C  
ATOM   1426  CD  ARG A 112      14.831 -12.960  44.108  1.00  0.00           C  
ATOM   1427  NE  ARG A 112      15.700 -14.111  44.294  1.00  0.00           N  
ATOM   1428  CZ  ARG A 112      15.491 -15.090  45.196  1.00  0.00           C  
ATOM   1429  NH1 ARG A 112      14.440 -15.043  45.985  1.00  0.00           N  
ATOM   1430  NH2 ARG A 112      16.341 -16.097  45.288  1.00  0.00           N  
ATOM   1431  H   ARG A 112      16.289  -9.012  42.956  1.00  0.00           H  
ATOM   1432  HA  ARG A 112      14.906 -10.496  40.780  1.00  0.00           H  
ATOM   1433 1HB  ARG A 112      14.368 -10.334  43.767  1.00  0.00           H  
ATOM   1434 2HB  ARG A 112      13.391 -11.248  42.628  1.00  0.00           H  
ATOM   1435 1HG  ARG A 112      15.330 -12.663  42.089  1.00  0.00           H  
ATOM   1436 2HG  ARG A 112      16.313 -11.741  43.252  1.00  0.00           H  
ATOM   1437 1HD  ARG A 112      14.807 -12.397  45.041  1.00  0.00           H  
ATOM   1438 2HD  ARG A 112      13.830 -13.322  43.877  1.00  0.00           H  
ATOM   1439  HE  ARG A 112      16.519 -14.181  43.706  1.00  0.00           H  
ATOM   1440 1HH1 ARG A 112      13.789 -14.273  45.914  1.00  0.00           H  
ATOM   1441 2HH1 ARG A 112      14.283 -15.777  46.660  1.00  0.00           H  
ATOM   1442 1HH2 ARG A 112      17.150 -16.132  44.682  1.00  0.00           H  
ATOM   1443 2HH2 ARG A 112      16.185 -16.830  45.963  1.00  0.00           H  
ATOM   1444  N   THR A 113      14.113  -7.630  41.357  1.00  0.00           N  
ATOM   1445  CA  THR A 113      13.186  -6.520  41.144  1.00  0.00           C  
ATOM   1446  C   THR A 113      12.397  -6.764  39.854  1.00  0.00           C  
ATOM   1447  O   THR A 113      12.849  -7.511  38.981  1.00  0.00           O  
ATOM   1448  CB  THR A 113      13.924  -5.171  41.069  1.00  0.00           C  
ATOM   1449  OG1 THR A 113      14.622  -4.936  42.299  1.00  0.00           O  
ATOM   1450  CG2 THR A 113      12.940  -4.037  40.824  1.00  0.00           C  
ATOM   1451  H   THR A 113      15.104  -7.442  41.399  1.00  0.00           H  
ATOM   1452  HA  THR A 113      12.494  -6.481  41.986  1.00  0.00           H  
ATOM   1453  HB  THR A 113      14.649  -5.198  40.255  1.00  0.00           H  
ATOM   1454  HG1 THR A 113      15.550  -5.158  42.187  1.00  0.00           H  
ATOM   1455 1HG2 THR A 113      13.480  -3.092  40.773  1.00  0.00           H  
ATOM   1456 2HG2 THR A 113      12.416  -4.207  39.883  1.00  0.00           H  
ATOM   1457 3HG2 THR A 113      12.219  -3.999  41.639  1.00  0.00           H  
ATOM   1458  N   ASP A 114      11.215  -6.373  36.229  1.00  0.00           N  
ATOM   1459  CA  ASP A 114      11.943  -5.900  35.050  1.00  0.00           C  
ATOM   1460  C   ASP A 114      11.374  -4.691  34.304  1.00  0.00           C  
ATOM   1461  O   ASP A 114      11.986  -4.220  33.342  1.00  0.00           O  
ATOM   1462  CB  ASP A 114      12.069  -7.057  34.056  1.00  0.00           C  
ATOM   1463  CG  ASP A 114      10.722  -7.543  33.538  1.00  0.00           C  
ATOM   1464  OD1 ASP A 114       9.723  -6.975  33.913  1.00  0.00           O  
ATOM   1465  OD2 ASP A 114      10.704  -8.477  32.773  1.00  0.00           O  
ATOM   1466  H   ASP A 114      10.249  -6.653  36.132  1.00  0.00           H  
ATOM   1467  HA  ASP A 114      12.937  -5.579  35.363  1.00  0.00           H  
ATOM   1468 1HB  ASP A 114      12.676  -6.742  33.206  1.00  0.00           H  
ATOM   1469 2HB  ASP A 114      12.582  -7.893  34.532  1.00  0.00           H  
ATOM   1470  N   GLY A 115      10.221  -4.181  34.731  1.00  0.00           N  
ATOM   1471  CA  GLY A 115       9.626  -3.034  34.050  1.00  0.00           C  
ATOM   1472  C   GLY A 115       9.908  -1.688  34.720  1.00  0.00           C  
ATOM   1473  O   GLY A 115       9.491  -0.642  34.219  1.00  0.00           O  
ATOM   1474  H   GLY A 115       9.746  -4.580  35.528  1.00  0.00           H  
ATOM   1475 1HA  GLY A 115       9.997  -2.986  33.026  1.00  0.00           H  
ATOM   1476 2HA  GLY A 115       8.546  -3.164  33.995  1.00  0.00           H  
ATOM   1477  N   VAL A 116      10.618  -1.720  35.844  1.00  0.00           N  
ATOM   1478  CA  VAL A 116      10.973  -0.507  36.582  1.00  0.00           C  
ATOM   1479  C   VAL A 116      12.222  -0.776  37.429  1.00  0.00           C  
ATOM   1480  O   VAL A 116      12.872  -1.809  37.265  1.00  0.00           O  
ATOM   1481  CB  VAL A 116       9.811  -0.060  37.489  1.00  0.00           C  
ATOM   1482  CG1 VAL A 116       9.517  -1.121  38.539  1.00  0.00           C  
ATOM   1483  CG2 VAL A 116      10.150   1.270  38.146  1.00  0.00           C  
ATOM   1484  H   VAL A 116      10.921  -2.617  36.197  1.00  0.00           H  
ATOM   1485  HA  VAL A 116      11.177   0.288  35.864  1.00  0.00           H  
ATOM   1486  HB  VAL A 116       8.912   0.051  36.884  1.00  0.00           H  
ATOM   1487 1HG1 VAL A 116       8.693  -0.789  39.171  1.00  0.00           H  
ATOM   1488 2HG1 VAL A 116       9.242  -2.054  38.047  1.00  0.00           H  
ATOM   1489 3HG1 VAL A 116      10.403  -1.281  39.153  1.00  0.00           H  
ATOM   1490 1HG2 VAL A 116       9.324   1.580  38.786  1.00  0.00           H  
ATOM   1491 2HG2 VAL A 116      11.053   1.159  38.747  1.00  0.00           H  
ATOM   1492 3HG2 VAL A 116      10.316   2.024  37.377  1.00  0.00           H  
ATOM   1493  N   ASN A 117      12.561   0.148  38.325  1.00  0.00           N  
ATOM   1494  CA  ASN A 117      13.733  -0.037  39.170  1.00  0.00           C  
ATOM   1495  C   ASN A 117      14.248   1.240  39.813  1.00  0.00           C  
ATOM   1496  O   ASN A 117      13.588   2.276  39.752  1.00  0.00           O  
ATOM   1497  CB  ASN A 117      14.843  -0.693  38.369  1.00  0.00           C  
ATOM   1498  CG  ASN A 117      15.289   0.147  37.204  1.00  0.00           C  
ATOM   1499  OD1 ASN A 117      15.363   1.377  37.302  1.00  0.00           O  
ATOM   1500  ND2 ASN A 117      15.587  -0.494  36.103  1.00  0.00           N  
ATOM   1501  H   ASN A 117      12.008   0.987  38.427  1.00  0.00           H  
ATOM   1502  HA  ASN A 117      13.461  -0.690  40.001  1.00  0.00           H  
ATOM   1503 1HB  ASN A 117      15.700  -0.877  39.019  1.00  0.00           H  
ATOM   1504 2HB  ASN A 117      14.501  -1.658  37.997  1.00  0.00           H  
ATOM   1505 1HD2 ASN A 117      15.889   0.013  35.295  1.00  0.00           H  
ATOM   1506 2HD2 ASN A 117      15.512  -1.490  36.069  1.00  0.00           H  
ATOM   1507  N   GLN A 118      15.423   1.168  40.440  1.00  0.00           N  
ATOM   1508  CA  GLN A 118      16.024   2.336  41.086  1.00  0.00           C  
ATOM   1509  C   GLN A 118      16.479   3.359  40.051  1.00  0.00           C  
ATOM   1510  O   GLN A 118      16.450   4.566  40.300  1.00  0.00           O  
ATOM   1511  CB  GLN A 118      17.208   1.918  41.962  1.00  0.00           C  
ATOM   1512  CG  GLN A 118      17.808   3.049  42.779  1.00  0.00           C  
ATOM   1513  CD  GLN A 118      16.827   3.621  43.785  1.00  0.00           C  
ATOM   1514  OE1 GLN A 118      16.203   2.883  44.553  1.00  0.00           O  
ATOM   1515  NE2 GLN A 118      16.684   4.942  43.786  1.00  0.00           N  
ATOM   1516  H   GLN A 118      15.911   0.284  40.470  1.00  0.00           H  
ATOM   1517  HA  GLN A 118      15.272   2.806  41.719  1.00  0.00           H  
ATOM   1518 1HB  GLN A 118      16.891   1.136  42.653  1.00  0.00           H  
ATOM   1519 2HB  GLN A 118      17.996   1.501  41.335  1.00  0.00           H  
ATOM   1520 1HG  GLN A 118      18.674   2.672  43.323  1.00  0.00           H  
ATOM   1521 2HG  GLN A 118      18.111   3.850  42.104  1.00  0.00           H  
ATOM   1522 1HE2 GLN A 118      16.050   5.376  44.428  1.00  0.00           H  
ATOM   1523 2HE2 GLN A 118      17.210   5.502  43.146  1.00  0.00           H  
ATOM   1524  N   THR A 119      16.919   2.868  38.897  1.00  0.00           N  
ATOM   1525  CA  THR A 119      17.384   3.742  37.830  1.00  0.00           C  
ATOM   1526  C   THR A 119      16.857   3.314  36.477  1.00  0.00           C  
ATOM   1527  O   THR A 119      16.557   2.140  36.250  1.00  0.00           O  
ATOM   1528  CB  THR A 119      18.923   3.788  37.786  1.00  0.00           C  
ATOM   1529  OG1 THR A 119      19.425   4.257  39.044  1.00  0.00           O  
ATOM   1530  CG2 THR A 119      19.397   4.715  36.678  1.00  0.00           C  
ATOM   1531  H   THR A 119      16.932   1.868  38.755  1.00  0.00           H  
ATOM   1532  HA  THR A 119      17.015   4.750  38.023  1.00  0.00           H  
ATOM   1533  HB  THR A 119      19.312   2.786  37.606  1.00  0.00           H  
ATOM   1534  HG1 THR A 119      18.866   4.968  39.367  1.00  0.00           H  
ATOM   1535 1HG2 THR A 119      20.487   4.735  36.661  1.00  0.00           H  
ATOM   1536 2HG2 THR A 119      19.026   4.355  35.718  1.00  0.00           H  
ATOM   1537 3HG2 THR A 119      19.019   5.721  36.858  1.00  0.00           H  
ATOM   1538  N   GLU A 120      16.747   4.283  35.578  1.00  0.00           N  
ATOM   1539  CA  GLU A 120      16.328   4.009  34.215  1.00  0.00           C  
ATOM   1540  C   GLU A 120      17.346   4.687  33.315  1.00  0.00           C  
ATOM   1541  O   GLU A 120      17.609   5.883  33.444  1.00  0.00           O  
ATOM   1542  CB  GLU A 120      14.915   4.529  33.940  1.00  0.00           C  
ATOM   1543  CG  GLU A 120      14.399   4.234  32.539  1.00  0.00           C  
ATOM   1544  CD  GLU A 120      12.992   4.717  32.320  1.00  0.00           C  
ATOM   1545  OE1 GLU A 120      12.826   5.847  31.928  1.00  0.00           O  
ATOM   1546  OE2 GLU A 120      12.082   3.955  32.546  1.00  0.00           O  
ATOM   1547  H   GLU A 120      16.959   5.233  35.846  1.00  0.00           H  
ATOM   1548  HA  GLU A 120      16.325   2.929  34.064  1.00  0.00           H  
ATOM   1549 1HB  GLU A 120      14.219   4.087  34.653  1.00  0.00           H  
ATOM   1550 2HB  GLU A 120      14.891   5.609  34.084  1.00  0.00           H  
ATOM   1551 1HG  GLU A 120      15.053   4.715  31.812  1.00  0.00           H  
ATOM   1552 2HG  GLU A 120      14.440   3.159  32.367  1.00  0.00           H  
ATOM   1553  N   ILE A 121      17.939   3.910  32.420  1.00  0.00           N  
ATOM   1554  CA  ILE A 121      18.922   4.446  31.498  1.00  0.00           C  
ATOM   1555  C   ILE A 121      18.311   4.464  30.108  1.00  0.00           C  
ATOM   1556  O   ILE A 121      17.867   3.435  29.604  1.00  0.00           O  
ATOM   1557  CB  ILE A 121      20.218   3.614  31.501  1.00  0.00           C  
ATOM   1558  CG1 ILE A 121      20.849   3.614  32.895  1.00  0.00           C  
ATOM   1559  CG2 ILE A 121      21.197   4.152  30.469  1.00  0.00           C  
ATOM   1560  CD1 ILE A 121      21.998   2.643  33.046  1.00  0.00           C  
ATOM   1561  H   ILE A 121      17.706   2.928  32.375  1.00  0.00           H  
ATOM   1562  HA  ILE A 121      19.171   5.460  31.809  1.00  0.00           H  
ATOM   1563  HB  ILE A 121      19.984   2.577  31.261  1.00  0.00           H  
ATOM   1564 1HG1 ILE A 121      21.214   4.614  33.129  1.00  0.00           H  
ATOM   1565 2HG1 ILE A 121      20.091   3.362  33.638  1.00  0.00           H  
ATOM   1566 1HG2 ILE A 121      22.107   3.553  30.485  1.00  0.00           H  
ATOM   1567 2HG2 ILE A 121      20.747   4.101  29.479  1.00  0.00           H  
ATOM   1568 3HG2 ILE A 121      21.441   5.188  30.704  1.00  0.00           H  
ATOM   1569 1HD1 ILE A 121      22.393   2.700  34.060  1.00  0.00           H  
ATOM   1570 2HD1 ILE A 121      21.645   1.629  32.850  1.00  0.00           H  
ATOM   1571 3HD1 ILE A 121      22.784   2.897  32.336  1.00  0.00           H  
ATOM   1572  N   MET A 122      18.275   5.642  29.497  1.00  0.00           N  
ATOM   1573  CA  MET A 122      17.728   5.788  28.154  1.00  0.00           C  
ATOM   1574  C   MET A 122      18.787   6.350  27.216  1.00  0.00           C  
ATOM   1575  O   MET A 122      19.520   7.273  27.572  1.00  0.00           O  
ATOM   1576  CB  MET A 122      16.493   6.686  28.173  1.00  0.00           C  
ATOM   1577  CG  MET A 122      15.359   6.179  29.053  1.00  0.00           C  
ATOM   1578  SD  MET A 122      14.631   4.648  28.436  1.00  0.00           S  
ATOM   1579  CE  MET A 122      13.824   5.232  26.949  1.00  0.00           C  
ATOM   1580  H   MET A 122      18.635   6.457  29.973  1.00  0.00           H  
ATOM   1581  HA  MET A 122      17.436   4.803  27.790  1.00  0.00           H  
ATOM   1582 1HB  MET A 122      16.770   7.678  28.526  1.00  0.00           H  
ATOM   1583 2HB  MET A 122      16.106   6.795  27.159  1.00  0.00           H  
ATOM   1584 1HG  MET A 122      15.733   6.001  30.061  1.00  0.00           H  
ATOM   1585 2HG  MET A 122      14.575   6.934  29.109  1.00  0.00           H  
ATOM   1586 1HE  MET A 122      13.327   4.398  26.453  1.00  0.00           H  
ATOM   1587 2HE  MET A 122      13.086   5.992  27.210  1.00  0.00           H  
ATOM   1588 3HE  MET A 122      14.567   5.664  26.277  1.00  0.00           H  
ATOM   1589  N   ILE A 123      18.859   5.782  26.018  1.00  0.00           N  
ATOM   1590  CA  ILE A 123      19.802   6.221  24.999  1.00  0.00           C  
ATOM   1591  C   ILE A 123      18.984   6.488  23.742  1.00  0.00           C  
ATOM   1592  O   ILE A 123      18.650   5.564  23.004  1.00  0.00           O  
ATOM   1593  CB  ILE A 123      20.894   5.171  24.726  1.00  0.00           C  
ATOM   1594  CG1 ILE A 123      21.653   4.842  26.014  1.00  0.00           C  
ATOM   1595  CG2 ILE A 123      21.851   5.666  23.652  1.00  0.00           C  
ATOM   1596  CD1 ILE A 123      21.071   3.681  26.786  1.00  0.00           C  
ATOM   1597  H   ILE A 123      18.233   5.017  25.812  1.00  0.00           H  
ATOM   1598  HA  ILE A 123      20.293   7.128  25.350  1.00  0.00           H  
ATOM   1599  HB  ILE A 123      20.431   4.244  24.388  1.00  0.00           H  
ATOM   1600 1HG1 ILE A 123      22.690   4.608  25.775  1.00  0.00           H  
ATOM   1601 2HG1 ILE A 123      21.658   5.716  26.666  1.00  0.00           H  
ATOM   1602 1HG2 ILE A 123      22.617   4.912  23.472  1.00  0.00           H  
ATOM   1603 2HG2 ILE A 123      21.300   5.850  22.731  1.00  0.00           H  
ATOM   1604 3HG2 ILE A 123      22.323   6.591  23.984  1.00  0.00           H  
ATOM   1605 1HD1 ILE A 123      21.662   3.509  27.686  1.00  0.00           H  
ATOM   1606 2HD1 ILE A 123      20.042   3.909  27.066  1.00  0.00           H  
ATOM   1607 3HD1 ILE A 123      21.088   2.786  26.165  1.00  0.00           H  
ATOM   1608  N   TRP A 124      18.653   7.756  23.511  1.00  0.00           N  
ATOM   1609  CA  TRP A 124      17.845   8.143  22.355  1.00  0.00           C  
ATOM   1610  C   TRP A 124      18.661   8.287  21.075  1.00  0.00           C  
ATOM   1611  O   TRP A 124      19.361   9.283  20.902  1.00  0.00           O  
ATOM   1612  CB  TRP A 124      17.126   9.463  22.641  1.00  0.00           C  
ATOM   1613  CG  TRP A 124      16.065   9.350  23.694  1.00  0.00           C  
ATOM   1614  CD1 TRP A 124      15.828   8.278  24.501  1.00  0.00           C  
ATOM   1615  CD2 TRP A 124      15.087  10.353  24.061  1.00  0.00           C  
ATOM   1616  NE1 TRP A 124      14.775   8.542  25.341  1.00  0.00           N  
ATOM   1617  CE2 TRP A 124      14.310   9.807  25.086  1.00  0.00           C  
ATOM   1618  CE3 TRP A 124      14.813  11.650  23.609  1.00  0.00           C  
ATOM   1619  CZ2 TRP A 124      13.270  10.512  25.672  1.00  0.00           C  
ATOM   1620  CZ3 TRP A 124      13.771  12.356  24.198  1.00  0.00           C  
ATOM   1621  CH2 TRP A 124      13.020  11.802  25.203  1.00  0.00           C  
ATOM   1622  H   TRP A 124      18.969   8.470  24.152  1.00  0.00           H  
ATOM   1623  HA  TRP A 124      17.101   7.366  22.177  1.00  0.00           H  
ATOM   1624 1HB  TRP A 124      17.851  10.210  22.963  1.00  0.00           H  
ATOM   1625 2HB  TRP A 124      16.662   9.830  21.725  1.00  0.00           H  
ATOM   1626  HD1 TRP A 124      16.393   7.348  24.483  1.00  0.00           H  
ATOM   1627  HE1 TRP A 124      14.401   7.908  26.033  1.00  0.00           H  
ATOM   1628  HE3 TRP A 124      15.408  12.096  22.813  1.00  0.00           H  
ATOM   1629  HZ2 TRP A 124      12.662  10.088  26.472  1.00  0.00           H  
ATOM   1630  HZ3 TRP A 124      13.564  13.365  23.839  1.00  0.00           H  
ATOM   1631  HH2 TRP A 124      12.210  12.384  25.643  1.00  0.00           H  
ATOM   1632  N   PHE A 125      18.562   7.308  20.179  1.00  0.00           N  
ATOM   1633  CA  PHE A 125      19.274   7.371  18.906  1.00  0.00           C  
ATOM   1634  C   PHE A 125      18.489   8.257  17.942  1.00  0.00           C  
ATOM   1635  O   PHE A 125      19.036   8.760  16.960  1.00  0.00           O  
ATOM   1636  CB  PHE A 125      19.459   5.974  18.310  1.00  0.00           C  
ATOM   1637  CG  PHE A 125      20.444   5.122  19.058  1.00  0.00           C  
ATOM   1638  CD1 PHE A 125      20.062   3.900  19.590  1.00  0.00           C  
ATOM   1639  CD2 PHE A 125      21.755   5.541  19.231  1.00  0.00           C  
ATOM   1640  CE1 PHE A 125      20.968   3.115  20.279  1.00  0.00           C  
ATOM   1641  CE2 PHE A 125      22.663   4.758  19.918  1.00  0.00           C  
ATOM   1642  CZ  PHE A 125      22.268   3.543  20.442  1.00  0.00           C  
ATOM   1643  H   PHE A 125      17.984   6.504  20.380  1.00  0.00           H  
ATOM   1644  HA  PHE A 125      20.260   7.803  19.082  1.00  0.00           H  
ATOM   1645 1HB  PHE A 125      18.502   5.455  18.297  1.00  0.00           H  
ATOM   1646 2HB  PHE A 125      19.799   6.061  17.279  1.00  0.00           H  
ATOM   1647  HD1 PHE A 125      19.034   3.560  19.460  1.00  0.00           H  
ATOM   1648  HD2 PHE A 125      22.067   6.500  18.817  1.00  0.00           H  
ATOM   1649  HE1 PHE A 125      20.654   2.157  20.692  1.00  0.00           H  
ATOM   1650  HE2 PHE A 125      23.690   5.098  20.046  1.00  0.00           H  
ATOM   1651  HZ  PHE A 125      22.982   2.926  20.985  1.00  0.00           H  
ATOM   1652  N   ASN A 126      17.201   8.434  18.227  1.00  0.00           N  
ATOM   1653  CA  ASN A 126      16.360   9.256  17.375  1.00  0.00           C  
ATOM   1654  C   ASN A 126      15.365  10.101  18.151  1.00  0.00           C  
ATOM   1655  O   ASN A 126      14.892   9.700  19.216  1.00  0.00           O  
ATOM   1656  CB  ASN A 126      15.631   8.384  16.369  1.00  0.00           C  
ATOM   1657  CG  ASN A 126      16.564   7.729  15.389  1.00  0.00           C  
ATOM   1658  OD1 ASN A 126      17.283   8.409  14.647  1.00  0.00           O  
ATOM   1659  ND2 ASN A 126      16.568   6.421  15.371  1.00  0.00           N  
ATOM   1660  H   ASN A 126      16.796   7.996  19.042  1.00  0.00           H  
ATOM   1661  HA  ASN A 126      16.996   9.960  16.836  1.00  0.00           H  
ATOM   1662 1HB  ASN A 126      15.074   7.608  16.896  1.00  0.00           H  
ATOM   1663 2HB  ASN A 126      14.910   8.988  15.819  1.00  0.00           H  
ATOM   1664 1HD2 ASN A 126      17.169   5.931  14.738  1.00  0.00           H  
ATOM   1665 2HD2 ASN A 126      15.970   5.911  15.988  1.00  0.00           H  
ATOM   1666  N   ARG A 127      15.064  11.284  17.621  1.00  0.00           N  
ATOM   1667  CA  ARG A 127      14.103  12.193  18.238  1.00  0.00           C  
ATOM   1668  C   ARG A 127      13.387  12.997  17.158  1.00  0.00           C  
ATOM   1669  O   ARG A 127      13.992  13.826  16.478  1.00  0.00           O  
ATOM   1670  CB  ARG A 127      14.793  13.139  19.209  1.00  0.00           C  
ATOM   1671  CG  ARG A 127      13.864  14.095  19.941  1.00  0.00           C  
ATOM   1672  CD  ARG A 127      14.577  14.848  21.004  1.00  0.00           C  
ATOM   1673  NE  ARG A 127      15.617  15.705  20.457  1.00  0.00           N  
ATOM   1674  CZ  ARG A 127      15.423  16.969  20.035  1.00  0.00           C  
ATOM   1675  NH1 ARG A 127      14.226  17.509  20.103  1.00  0.00           N  
ATOM   1676  NH2 ARG A 127      16.436  17.668  19.552  1.00  0.00           N  
ATOM   1677  H   ARG A 127      15.519  11.558  16.762  1.00  0.00           H  
ATOM   1678  HA  ARG A 127      13.374  11.601  18.793  1.00  0.00           H  
ATOM   1679 1HB  ARG A 127      15.330  12.561  19.960  1.00  0.00           H  
ATOM   1680 2HB  ARG A 127      15.528  13.740  18.672  1.00  0.00           H  
ATOM   1681 1HG  ARG A 127      13.448  14.811  19.233  1.00  0.00           H  
ATOM   1682 2HG  ARG A 127      13.054  13.531  20.405  1.00  0.00           H  
ATOM   1683 1HD  ARG A 127      13.868  15.475  21.543  1.00  0.00           H  
ATOM   1684 2HD  ARG A 127      15.042  14.148  21.697  1.00  0.00           H  
ATOM   1685  HE  ARG A 127      16.552  15.324  20.388  1.00  0.00           H  
ATOM   1686 1HH1 ARG A 127      13.452  16.975  20.472  1.00  0.00           H  
ATOM   1687 2HH1 ARG A 127      14.081  18.457  19.787  1.00  0.00           H  
ATOM   1688 1HH2 ARG A 127      17.356  17.253  19.499  1.00  0.00           H  
ATOM   1689 2HH2 ARG A 127      16.291  18.615  19.236  1.00  0.00           H  
ATOM   1690  N   VAL A 128      12.095  12.727  17.005  1.00  0.00           N  
ATOM   1691  CA  VAL A 128      11.261  13.401  16.020  1.00  0.00           C  
ATOM   1692  C   VAL A 128      10.226  14.291  16.689  1.00  0.00           C  
ATOM   1693  O   VAL A 128       9.540  13.871  17.626  1.00  0.00           O  
ATOM   1694  CB  VAL A 128      10.545  12.368  15.130  1.00  0.00           C  
ATOM   1695  CG1 VAL A 128       9.627  13.065  14.137  1.00  0.00           C  
ATOM   1696  CG2 VAL A 128      11.571  11.510  14.404  1.00  0.00           C  
ATOM   1697  H   VAL A 128      11.682  12.024  17.601  1.00  0.00           H  
ATOM   1698  HA  VAL A 128      11.901  14.022  15.392  1.00  0.00           H  
ATOM   1699  HB  VAL A 128       9.919  11.734  15.757  1.00  0.00           H  
ATOM   1700 1HG1 VAL A 128       9.129  12.320  13.516  1.00  0.00           H  
ATOM   1701 2HG1 VAL A 128       8.879  13.644  14.679  1.00  0.00           H  
ATOM   1702 3HG1 VAL A 128      10.213  13.731  13.504  1.00  0.00           H  
ATOM   1703 1HG2 VAL A 128      11.058  10.782  13.777  1.00  0.00           H  
ATOM   1704 2HG2 VAL A 128      12.202  12.146  13.782  1.00  0.00           H  
ATOM   1705 3HG2 VAL A 128      12.190  10.989  15.134  1.00  0.00           H  
ATOM   1706  N   GLY A 129      10.117  15.521  16.199  1.00  0.00           N  
ATOM   1707  CA  GLY A 129       9.160  16.455  16.755  1.00  0.00           C  
ATOM   1708  C   GLY A 129       9.684  17.224  17.953  1.00  0.00           C  
ATOM   1709  O   GLY A 129      10.858  17.121  18.312  1.00  0.00           O  
ATOM   1710  H   GLY A 129      10.703  15.816  15.431  1.00  0.00           H  
ATOM   1711 1HA  GLY A 129       8.864  17.172  15.989  1.00  0.00           H  
ATOM   1712 2HA  GLY A 129       8.261  15.918  17.057  1.00  0.00           H  
ATOM   1713  N   PRO A 130       8.803  17.997  18.575  1.00  0.00           N  
ATOM   1714  CA  PRO A 130       9.168  18.798  19.738  1.00  0.00           C  
ATOM   1715  C   PRO A 130       8.986  18.046  21.058  1.00  0.00           C  
ATOM   1716  O   PRO A 130       8.734  18.657  22.094  1.00  0.00           O  
ATOM   1717  CB  PRO A 130       8.208  19.987  19.635  1.00  0.00           C  
ATOM   1718  CG  PRO A 130       6.947  19.395  19.105  1.00  0.00           C  
ATOM   1719  CD  PRO A 130       7.408  18.338  18.137  1.00  0.00           C  
ATOM   1720  HA  PRO A 130      10.215  19.122  19.640  1.00  0.00           H  
ATOM   1721 1HB  PRO A 130       8.078  20.452  20.624  1.00  0.00           H  
ATOM   1722 2HB  PRO A 130       8.630  20.756  18.971  1.00  0.00           H  
ATOM   1723 1HG  PRO A 130       6.346  18.981  19.928  1.00  0.00           H  
ATOM   1724 2HG  PRO A 130       6.335  20.172  18.624  1.00  0.00           H  
ATOM   1725 1HD  PRO A 130       6.752  17.459  18.213  1.00  0.00           H  
ATOM   1726 2HD  PRO A 130       7.394  18.746  17.115  1.00  0.00           H  
ATOM   1727  N   ILE A 131       9.120  16.721  21.023  1.00  0.00           N  
ATOM   1728  CA  ILE A 131       8.957  15.913  22.229  1.00  0.00           C  
ATOM   1729  C   ILE A 131      10.099  16.148  23.210  1.00  0.00           C  
ATOM   1730  O   ILE A 131      11.241  16.385  22.812  1.00  0.00           O  
ATOM   1731  CB  ILE A 131       8.880  14.415  21.881  1.00  0.00           C  
ATOM   1732  CG1 ILE A 131       7.685  14.141  20.965  1.00  0.00           C  
ATOM   1733  CG2 ILE A 131       8.787  13.579  23.148  1.00  0.00           C  
ATOM   1734  CD1 ILE A 131       6.351  14.510  21.573  1.00  0.00           C  
ATOM   1735  H   ILE A 131       9.338  16.263  20.150  1.00  0.00           H  
ATOM   1736  HA  ILE A 131       8.026  16.202  22.715  1.00  0.00           H  
ATOM   1737  HB  ILE A 131       9.773  14.124  21.329  1.00  0.00           H  
ATOM   1738 1HG1 ILE A 131       7.803  14.699  20.036  1.00  0.00           H  
ATOM   1739 2HG1 ILE A 131       7.659  13.081  20.707  1.00  0.00           H  
ATOM   1740 1HG2 ILE A 131       8.733  12.523  22.884  1.00  0.00           H  
ATOM   1741 2HG2 ILE A 131       9.667  13.754  23.765  1.00  0.00           H  
ATOM   1742 3HG2 ILE A 131       7.892  13.860  23.704  1.00  0.00           H  
ATOM   1743 1HD1 ILE A 131       5.554  14.286  20.864  1.00  0.00           H  
ATOM   1744 2HD1 ILE A 131       6.197  13.935  22.487  1.00  0.00           H  
ATOM   1745 3HD1 ILE A 131       6.340  15.574  21.807  1.00  0.00           H  
ATOM   1746  N   GLN A 132       9.789  16.077  24.498  1.00  0.00           N  
ATOM   1747  CA  GLN A 132      10.813  16.318  25.494  1.00  0.00           C  
ATOM   1748  C   GLN A 132      11.129  15.158  26.412  1.00  0.00           C  
ATOM   1749  O   GLN A 132      10.223  14.473  26.889  1.00  0.00           O  
ATOM   1750  CB  GLN A 132      10.410  17.524  26.346  1.00  0.00           C  
ATOM   1751  CG  GLN A 132      10.242  18.814  25.560  1.00  0.00           C  
ATOM   1752  CD  GLN A 132      11.562  19.349  25.038  1.00  0.00           C  
ATOM   1753  OE1 GLN A 132      12.533  19.486  25.789  1.00  0.00           O  
ATOM   1754  NE2 GLN A 132      11.606  19.655  23.747  1.00  0.00           N  
ATOM   1755  H   GLN A 132       8.851  15.858  24.800  1.00  0.00           H  
ATOM   1756  HA  GLN A 132      11.750  16.536  24.981  1.00  0.00           H  
ATOM   1757 1HB  GLN A 132       9.468  17.314  26.852  1.00  0.00           H  
ATOM   1758 2HB  GLN A 132      11.164  17.695  27.115  1.00  0.00           H  
ATOM   1759 1HG  GLN A 132       9.589  18.625  24.708  1.00  0.00           H  
ATOM   1760 2HG  GLN A 132       9.800  19.568  26.210  1.00  0.00           H  
ATOM   1761 1HE2 GLN A 132      12.451  20.013  23.346  1.00  0.00           H  
ATOM   1762 2HE2 GLN A 132      10.796  19.528  23.174  1.00  0.00           H  
ATOM   1763  N   PRO A 133      12.423  14.906  26.662  1.00  0.00           N  
ATOM   1764  CA  PRO A 133      12.888  13.827  27.537  1.00  0.00           C  
ATOM   1765  C   PRO A 133      12.484  14.123  28.981  1.00  0.00           C  
ATOM   1766  O   PRO A 133      12.095  15.243  29.306  1.00  0.00           O  
ATOM   1767  CB  PRO A 133      14.409  13.851  27.353  1.00  0.00           C  
ATOM   1768  CG  PRO A 133      14.710  15.262  26.978  1.00  0.00           C  
ATOM   1769  CD  PRO A 133      13.524  15.692  26.156  1.00  0.00           C  
ATOM   1770  HA  PRO A 133      12.467  12.872  27.189  1.00  0.00           H  
ATOM   1771 1HB  PRO A 133      14.905  13.541  28.284  1.00  0.00           H  
ATOM   1772 2HB  PRO A 133      14.705  13.130  26.576  1.00  0.00           H  
ATOM   1773 1HG  PRO A 133      14.843  15.874  27.882  1.00  0.00           H  
ATOM   1774 2HG  PRO A 133      15.655  15.312  26.418  1.00  0.00           H  
ATOM   1775 1HD  PRO A 133      13.335  16.763  26.317  1.00  0.00           H  
ATOM   1776 2HD  PRO A 133      13.721  15.488  25.093  1.00  0.00           H  
ATOM   1777  N   ILE A 134      12.581  13.117  29.842  1.00  0.00           N  
ATOM   1778  CA  ILE A 134      12.235  13.284  31.249  1.00  0.00           C  
ATOM   1779  C   ILE A 134      13.311  14.131  31.931  1.00  0.00           C  
ATOM   1780  O   ILE A 134      14.491  14.026  31.599  1.00  0.00           O  
ATOM   1781  CB  ILE A 134      12.101  11.925  31.960  1.00  0.00           C  
ATOM   1782  CG1 ILE A 134      10.934  11.127  31.371  1.00  0.00           C  
ATOM   1783  CG2 ILE A 134      11.913  12.124  33.456  1.00  0.00           C  
ATOM   1784  CD1 ILE A 134      10.880   9.690  31.838  1.00  0.00           C  
ATOM   1785  H   ILE A 134      12.901  12.216  29.518  1.00  0.00           H  
ATOM   1786  HA  ILE A 134      11.276  13.796  31.311  1.00  0.00           H  
ATOM   1787  HB  ILE A 134      13.002  11.336  31.792  1.00  0.00           H  
ATOM   1788 1HG1 ILE A 134       9.994  11.608  31.638  1.00  0.00           H  
ATOM   1789 2HG1 ILE A 134      11.005  11.129  30.283  1.00  0.00           H  
ATOM   1790 1HG2 ILE A 134      11.819  11.154  33.943  1.00  0.00           H  
ATOM   1791 2HG2 ILE A 134      12.773  12.653  33.864  1.00  0.00           H  
ATOM   1792 3HG2 ILE A 134      11.010  12.708  33.635  1.00  0.00           H  
ATOM   1793 1HD1 ILE A 134      10.028   9.190  31.378  1.00  0.00           H  
ATOM   1794 2HD1 ILE A 134      11.800   9.179  31.549  1.00  0.00           H  
ATOM   1795 3HD1 ILE A 134      10.774   9.663  32.921  1.00  0.00           H  
ATOM   1796  N   GLY A 135      12.900  14.981  32.868  1.00  0.00           N  
ATOM   1797  CA  GLY A 135      13.856  15.812  33.586  1.00  0.00           C  
ATOM   1798  C   GLY A 135      14.354  17.035  32.837  1.00  0.00           C  
ATOM   1799  O   GLY A 135      13.683  17.542  31.939  1.00  0.00           O  
ATOM   1800  H   GLY A 135      11.918  15.057  33.090  1.00  0.00           H  
ATOM   1801 1HA  GLY A 135      13.408  16.160  34.517  1.00  0.00           H  
ATOM   1802 2HA  GLY A 135      14.728  15.216  33.852  1.00  0.00           H  
ATOM   1803  N   SER A 136      15.538  17.513  33.212  1.00  0.00           N  
ATOM   1804  CA  SER A 136      16.129  18.687  32.579  1.00  0.00           C  
ATOM   1805  C   SER A 136      17.517  18.412  32.001  1.00  0.00           C  
ATOM   1806  O   SER A 136      18.217  17.496  32.438  1.00  0.00           O  
ATOM   1807  CB  SER A 136      16.214  19.819  33.584  1.00  0.00           C  
ATOM   1808  OG  SER A 136      14.939  20.196  34.025  1.00  0.00           O  
ATOM   1809  H   SER A 136      16.041  17.050  33.955  1.00  0.00           H  
ATOM   1810  HA  SER A 136      15.488  18.993  31.751  1.00  0.00           H  
ATOM   1811 1HB  SER A 136      16.818  19.505  34.435  1.00  0.00           H  
ATOM   1812 2HB  SER A 136      16.712  20.674  33.128  1.00  0.00           H  
ATOM   1813  HG  SER A 136      14.373  20.170  33.250  1.00  0.00           H  
ATOM   1814  N   PRO A 137      17.910  19.220  31.020  1.00  0.00           N  
ATOM   1815  CA  PRO A 137      19.203  19.064  30.362  1.00  0.00           C  
ATOM   1816  C   PRO A 137      20.386  19.267  31.293  1.00  0.00           C  
ATOM   1817  O   PRO A 137      20.372  20.145  32.158  1.00  0.00           O  
ATOM   1818  CB  PRO A 137      19.157  20.150  29.282  1.00  0.00           C  
ATOM   1819  CG  PRO A 137      18.160  21.132  29.794  1.00  0.00           C  
ATOM   1820  CD  PRO A 137      17.164  20.295  30.551  1.00  0.00           C  
ATOM   1821  HA  PRO A 137      19.263  18.061  29.915  1.00  0.00           H  
ATOM   1822 1HB  PRO A 137      20.157  20.588  29.147  1.00  0.00           H  
ATOM   1823 2HB  PRO A 137      18.867  19.709  28.317  1.00  0.00           H  
ATOM   1824 1HG  PRO A 137      18.655  21.880  30.430  1.00  0.00           H  
ATOM   1825 2HG  PRO A 137      17.702  21.680  28.956  1.00  0.00           H  
ATOM   1826 1HD  PRO A 137      16.758  20.877  31.391  1.00  0.00           H  
ATOM   1827 2HD  PRO A 137      16.358  19.979  29.872  1.00  0.00           H  
ATOM   1828  N   VAL A 138      21.412  18.448  31.091  1.00  0.00           N  
ATOM   1829  CA  VAL A 138      22.632  18.500  31.884  1.00  0.00           C  
ATOM   1830  C   VAL A 138      23.760  19.000  30.984  1.00  0.00           C  
ATOM   1831  O   VAL A 138      24.923  19.046  31.387  1.00  0.00           O  
ATOM   1832  CB  VAL A 138      22.982  17.113  32.455  1.00  0.00           C  
ATOM   1833  CG1 VAL A 138      21.877  16.624  33.380  1.00  0.00           C  
ATOM   1834  CG2 VAL A 138      23.209  16.128  31.318  1.00  0.00           C  
ATOM   1835  H   VAL A 138      21.334  17.763  30.353  1.00  0.00           H  
ATOM   1836  HA  VAL A 138      22.474  19.184  32.718  1.00  0.00           H  
ATOM   1837  HB  VAL A 138      23.889  17.195  33.053  1.00  0.00           H  
ATOM   1838 1HG1 VAL A 138      22.141  15.642  33.775  1.00  0.00           H  
ATOM   1839 2HG1 VAL A 138      21.757  17.326  34.205  1.00  0.00           H  
ATOM   1840 3HG1 VAL A 138      20.943  16.551  32.824  1.00  0.00           H  
ATOM   1841 1HG2 VAL A 138      23.456  15.149  31.729  1.00  0.00           H  
ATOM   1842 2HG2 VAL A 138      22.303  16.051  30.717  1.00  0.00           H  
ATOM   1843 3HG2 VAL A 138      24.031  16.477  30.693  1.00  0.00           H  
ATOM   1844  N   GLY A 139      23.407  19.368  29.758  1.00  0.00           N  
ATOM   1845  CA  GLY A 139      24.400  19.851  28.820  1.00  0.00           C  
ATOM   1846  C   GLY A 139      24.883  18.723  27.933  1.00  0.00           C  
ATOM   1847  O   GLY A 139      24.349  17.614  27.985  1.00  0.00           O  
ATOM   1848  H   GLY A 139      22.441  19.314  29.468  1.00  0.00           H  
ATOM   1849 1HA  GLY A 139      23.970  20.647  28.212  1.00  0.00           H  
ATOM   1850 2HA  GLY A 139      25.238  20.282  29.367  1.00  0.00           H  
ATOM   1851  N   THR A 140      25.893  19.003  27.117  1.00  0.00           N  
ATOM   1852  CA  THR A 140      26.440  18.002  26.215  1.00  0.00           C  
ATOM   1853  C   THR A 140      27.452  17.121  26.925  1.00  0.00           C  
ATOM   1854  O   THR A 140      28.184  17.575  27.803  1.00  0.00           O  
ATOM   1855  CB  THR A 140      27.098  18.660  24.988  1.00  0.00           C  
ATOM   1856  OG1 THR A 140      26.115  19.408  24.259  1.00  0.00           O  
ATOM   1857  CG2 THR A 140      27.704  17.604  24.077  1.00  0.00           C  
ATOM   1858  H   THR A 140      26.291  19.931  27.122  1.00  0.00           H  
ATOM   1859  HA  THR A 140      25.625  17.367  25.868  1.00  0.00           H  
ATOM   1860  HB  THR A 140      27.882  19.341  25.317  1.00  0.00           H  
ATOM   1861  HG1 THR A 140      25.416  18.817  23.969  1.00  0.00           H  
ATOM   1862 1HG2 THR A 140      28.165  18.087  23.216  1.00  0.00           H  
ATOM   1863 2HG2 THR A 140      28.460  17.041  24.625  1.00  0.00           H  
ATOM   1864 3HG2 THR A 140      26.923  16.925  23.737  1.00  0.00           H  
ATOM   1865  N   ALA A 141      27.476  15.853  26.533  1.00  0.00           N  
ATOM   1866  CA  ALA A 141      28.389  14.868  27.094  1.00  0.00           C  
ATOM   1867  C   ALA A 141      28.836  13.964  25.956  1.00  0.00           C  
ATOM   1868  O   ALA A 141      28.129  13.822  24.958  1.00  0.00           O  
ATOM   1869  CB  ALA A 141      27.730  14.069  28.209  1.00  0.00           C  
ATOM   1870  H   ALA A 141      26.828  15.569  25.813  1.00  0.00           H  
ATOM   1871  HA  ALA A 141      29.245  15.399  27.512  1.00  0.00           H  
ATOM   1872 1HB  ALA A 141      28.440  13.343  28.605  1.00  0.00           H  
ATOM   1873 2HB  ALA A 141      27.419  14.744  29.006  1.00  0.00           H  
ATOM   1874 3HB  ALA A 141      26.859  13.547  27.816  1.00  0.00           H  
ATOM   1875  N   SER A 142      30.008  13.357  26.100  1.00  0.00           N  
ATOM   1876  CA  SER A 142      30.521  12.472  25.066  1.00  0.00           C  
ATOM   1877  C   SER A 142      30.836  11.080  25.609  1.00  0.00           C  
ATOM   1878  O   SER A 142      31.544  10.933  26.605  1.00  0.00           O  
ATOM   1879  CB  SER A 142      31.767  13.074  24.446  1.00  0.00           C  
ATOM   1880  OG  SER A 142      32.325  12.208  23.497  1.00  0.00           O  
ATOM   1881  H   SER A 142      30.556  13.507  26.935  1.00  0.00           H  
ATOM   1882  HA  SER A 142      29.758  12.363  24.294  1.00  0.00           H  
ATOM   1883 1HB  SER A 142      31.516  14.023  23.973  1.00  0.00           H  
ATOM   1884 2HB  SER A 142      32.498  13.282  25.227  1.00  0.00           H  
ATOM   1885  HG  SER A 142      31.584  11.825  23.020  1.00  0.00           H  
ATOM   1886  N   VAL A 143      30.285  10.062  24.954  1.00  0.00           N  
ATOM   1887  CA  VAL A 143      30.509   8.675  25.347  1.00  0.00           C  
ATOM   1888  C   VAL A 143      30.513   7.809  24.094  1.00  0.00           C  
ATOM   1889  O   VAL A 143      29.664   7.970  23.215  1.00  0.00           O  
ATOM   1890  CB  VAL A 143      29.415   8.192  26.317  1.00  0.00           C  
ATOM   1891  CG1 VAL A 143      29.646   6.737  26.699  1.00  0.00           C  
ATOM   1892  CG2 VAL A 143      29.391   9.077  27.554  1.00  0.00           C  
ATOM   1893  H   VAL A 143      29.693  10.259  24.160  1.00  0.00           H  
ATOM   1894  HA  VAL A 143      31.472   8.610  25.855  1.00  0.00           H  
ATOM   1895  HB  VAL A 143      28.448   8.243  25.815  1.00  0.00           H  
ATOM   1896 1HG1 VAL A 143      28.863   6.412  27.385  1.00  0.00           H  
ATOM   1897 2HG1 VAL A 143      29.622   6.118  25.803  1.00  0.00           H  
ATOM   1898 3HG1 VAL A 143      30.616   6.638  27.185  1.00  0.00           H  
ATOM   1899 1HG2 VAL A 143      28.615   8.730  28.235  1.00  0.00           H  
ATOM   1900 2HG2 VAL A 143      30.360   9.030  28.053  1.00  0.00           H  
ATOM   1901 3HG2 VAL A 143      29.183  10.106  27.261  1.00  0.00           H  
ATOM   1902  N   GLY A 144      31.476   6.897  24.012  1.00  0.00           N  
ATOM   1903  CA  GLY A 144      31.567   6.022  22.857  1.00  0.00           C  
ATOM   1904  C   GLY A 144      31.956   6.761  21.593  1.00  0.00           C  
ATOM   1905  O   GLY A 144      31.802   6.238  20.490  1.00  0.00           O  
ATOM   1906  H   GLY A 144      32.155   6.804  24.754  1.00  0.00           H  
ATOM   1907 1HA  GLY A 144      32.302   5.240  23.050  1.00  0.00           H  
ATOM   1908 2HA  GLY A 144      30.609   5.529  22.697  1.00  0.00           H  
ATOM   1909  N   GLY A 145      32.449   7.987  21.751  1.00  0.00           N  
ATOM   1910  CA  GLY A 145      32.863   8.780  20.606  1.00  0.00           C  
ATOM   1911  C   GLY A 145      31.776   9.646  19.998  1.00  0.00           C  
ATOM   1912  O   GLY A 145      31.981  10.265  18.952  1.00  0.00           O  
ATOM   1913  H   GLY A 145      32.539   8.377  22.678  1.00  0.00           H  
ATOM   1914 1HA  GLY A 145      33.685   9.435  20.895  1.00  0.00           H  
ATOM   1915 2HA  GLY A 145      33.237   8.121  19.824  1.00  0.00           H  
ATOM   1916  N   ARG A 146      30.624   9.704  20.657  1.00  0.00           N  
ATOM   1917  CA  ARG A 146      29.493  10.487  20.168  1.00  0.00           C  
ATOM   1918  C   ARG A 146      29.017  11.497  21.217  1.00  0.00           C  
ATOM   1919  O   ARG A 146      29.117  11.245  22.419  1.00  0.00           O  
ATOM   1920  CB  ARG A 146      28.338   9.572  19.787  1.00  0.00           C  
ATOM   1921  CG  ARG A 146      28.419   8.991  18.384  1.00  0.00           C  
ATOM   1922  CD  ARG A 146      29.490   7.967  18.275  1.00  0.00           C  
ATOM   1923  NE  ARG A 146      29.486   7.314  16.976  1.00  0.00           N  
ATOM   1924  CZ  ARG A 146      30.401   6.412  16.570  1.00  0.00           C  
ATOM   1925  NH1 ARG A 146      31.384   6.067  17.372  1.00  0.00           N  
ATOM   1926  NH2 ARG A 146      30.310   5.874  15.366  1.00  0.00           N  
ATOM   1927  H   ARG A 146      30.530   9.191  21.522  1.00  0.00           H  
ATOM   1928  HA  ARG A 146      29.810  11.036  19.281  1.00  0.00           H  
ATOM   1929 1HB  ARG A 146      28.288   8.739  20.487  1.00  0.00           H  
ATOM   1930 2HB  ARG A 146      27.399  10.121  19.863  1.00  0.00           H  
ATOM   1931 1HG  ARG A 146      27.469   8.521  18.129  1.00  0.00           H  
ATOM   1932 2HG  ARG A 146      28.633   9.788  17.671  1.00  0.00           H  
ATOM   1933 1HD  ARG A 146      30.461   8.440  18.416  1.00  0.00           H  
ATOM   1934 2HD  ARG A 146      29.344   7.205  19.040  1.00  0.00           H  
ATOM   1935  HE  ARG A 146      28.745   7.554  16.332  1.00  0.00           H  
ATOM   1936 1HH1 ARG A 146      31.454   6.478  18.292  1.00  0.00           H  
ATOM   1937 2HH1 ARG A 146      32.070   5.391  17.067  1.00  0.00           H  
ATOM   1938 1HH2 ARG A 146      29.554   6.140  14.750  1.00  0.00           H  
ATOM   1939 2HH2 ARG A 146      30.995   5.199  15.062  1.00  0.00           H  
ATOM   1940  N   THR A 147      28.515  12.642  20.760  1.00  0.00           N  
ATOM   1941  CA  THR A 147      28.016  13.681  21.662  1.00  0.00           C  
ATOM   1942  C   THR A 147      26.535  13.465  21.950  1.00  0.00           C  
ATOM   1943  O   THR A 147      25.747  13.209  21.036  1.00  0.00           O  
ATOM   1944  CB  THR A 147      28.233  15.088  21.074  1.00  0.00           C  
ATOM   1945  OG1 THR A 147      27.554  15.193  19.816  1.00  0.00           O  
ATOM   1946  CG2 THR A 147      29.716  15.358  20.870  1.00  0.00           C  
ATOM   1947  H   THR A 147      28.478  12.797  19.763  1.00  0.00           H  
ATOM   1948  HA  THR A 147      28.565  13.616  22.602  1.00  0.00           H  
ATOM   1949  HB  THR A 147      27.824  15.834  21.756  1.00  0.00           H  
ATOM   1950  HG1 THR A 147      27.690  16.071  19.452  1.00  0.00           H  
ATOM   1951 1HG2 THR A 147      29.850  16.356  20.454  1.00  0.00           H  
ATOM   1952 2HG2 THR A 147      30.233  15.290  21.826  1.00  0.00           H  
ATOM   1953 3HG2 THR A 147      30.128  14.621  20.182  1.00  0.00           H  
ATOM   1954  N   TRP A 148      26.160  13.569  23.221  1.00  0.00           N  
ATOM   1955  CA  TRP A 148      24.770  13.387  23.620  1.00  0.00           C  
ATOM   1956  C   TRP A 148      24.353  14.504  24.553  1.00  0.00           C  
ATOM   1957  O   TRP A 148      25.182  15.065  25.266  1.00  0.00           O  
ATOM   1958  CB  TRP A 148      24.572  12.035  24.308  1.00  0.00           C  
ATOM   1959  CG  TRP A 148      24.850  10.863  23.416  1.00  0.00           C  
ATOM   1960  CD1 TRP A 148      26.073  10.420  23.010  1.00  0.00           C  
ATOM   1961  CD2 TRP A 148      23.880   9.973  22.812  1.00  0.00           C  
ATOM   1962  NE1 TRP A 148      25.933   9.322  22.198  1.00  0.00           N  
ATOM   1963  CE2 TRP A 148      24.598   9.033  22.067  1.00  0.00           C  
ATOM   1964  CE3 TRP A 148      22.482   9.899  22.845  1.00  0.00           C  
ATOM   1965  CZ2 TRP A 148      23.967   8.026  21.354  1.00  0.00           C  
ATOM   1966  CZ3 TRP A 148      21.850   8.888  22.131  1.00  0.00           C  
ATOM   1967  CH2 TRP A 148      22.574   7.976  21.405  1.00  0.00           C  
ATOM   1968  H   TRP A 148      26.851  13.779  23.927  1.00  0.00           H  
ATOM   1969  HA  TRP A 148      24.147  13.413  22.726  1.00  0.00           H  
ATOM   1970 1HB  TRP A 148      25.229  11.969  25.176  1.00  0.00           H  
ATOM   1971 2HB  TRP A 148      23.546  11.956  24.667  1.00  0.00           H  
ATOM   1972  HD1 TRP A 148      27.023  10.872  23.289  1.00  0.00           H  
ATOM   1973  HE1 TRP A 148      26.688   8.810  21.765  1.00  0.00           H  
ATOM   1974  HE3 TRP A 148      21.903  10.619  23.422  1.00  0.00           H  
ATOM   1975  HZ2 TRP A 148      24.525   7.293  20.771  1.00  0.00           H  
ATOM   1976  HZ3 TRP A 148      20.761   8.838  22.161  1.00  0.00           H  
ATOM   1977  HH2 TRP A 148      22.046   7.196  20.857  1.00  0.00           H  
ATOM   1978  N   GLU A 149      23.069  14.836  24.540  1.00  0.00           N  
ATOM   1979  CA  GLU A 149      22.551  15.844  25.451  1.00  0.00           C  
ATOM   1980  C   GLU A 149      21.988  15.016  26.594  1.00  0.00           C  
ATOM   1981  O   GLU A 149      20.935  14.392  26.460  1.00  0.00           O  
ATOM   1982  CB  GLU A 149      21.481  16.728  24.806  1.00  0.00           C  
ATOM   1983  CG  GLU A 149      20.948  17.830  25.709  1.00  0.00           C  
ATOM   1984  CD  GLU A 149      19.901  18.678  25.042  1.00  0.00           C  
ATOM   1985  OE1 GLU A 149      18.903  18.139  24.627  1.00  0.00           O  
ATOM   1986  OE2 GLU A 149      20.098  19.866  24.948  1.00  0.00           O  
ATOM   1987  H   GLU A 149      22.437  14.387  23.892  1.00  0.00           H  
ATOM   1988  HA  GLU A 149      23.374  16.492  25.755  1.00  0.00           H  
ATOM   1989 1HB  GLU A 149      21.888  17.197  23.910  1.00  0.00           H  
ATOM   1990 2HB  GLU A 149      20.637  16.111  24.497  1.00  0.00           H  
ATOM   1991 1HG  GLU A 149      20.518  17.378  26.603  1.00  0.00           H  
ATOM   1992 2HG  GLU A 149      21.777  18.464  26.020  1.00  0.00           H  
ATOM   1993  N   VAL A 150      22.706  14.989  27.710  1.00  0.00           N  
ATOM   1994  CA  VAL A 150      22.278  14.207  28.863  1.00  0.00           C  
ATOM   1995  C   VAL A 150      21.177  14.877  29.673  1.00  0.00           C  
ATOM   1996  O   VAL A 150      21.298  16.036  30.063  1.00  0.00           O  
ATOM   1997  CB  VAL A 150      23.482  13.942  29.786  1.00  0.00           C  
ATOM   1998  CG1 VAL A 150      23.038  13.210  31.044  1.00  0.00           C  
ATOM   1999  CG2 VAL A 150      24.539  13.141  29.041  1.00  0.00           C  
ATOM   2000  H   VAL A 150      23.565  15.518  27.766  1.00  0.00           H  
ATOM   2001  HA  VAL A 150      21.885  13.253  28.508  1.00  0.00           H  
ATOM   2002  HB  VAL A 150      23.904  14.897  30.101  1.00  0.00           H  
ATOM   2003 1HG1 VAL A 150      23.902  13.031  31.685  1.00  0.00           H  
ATOM   2004 2HG1 VAL A 150      22.309  13.817  31.580  1.00  0.00           H  
ATOM   2005 3HG1 VAL A 150      22.587  12.257  30.770  1.00  0.00           H  
ATOM   2006 1HG2 VAL A 150      25.388  12.958  29.699  1.00  0.00           H  
ATOM   2007 2HG2 VAL A 150      24.116  12.189  28.721  1.00  0.00           H  
ATOM   2008 3HG2 VAL A 150      24.872  13.702  28.168  1.00  0.00           H  
ATOM   2009  N   TRP A 151      20.098  14.138  29.916  1.00  0.00           N  
ATOM   2010  CA  TRP A 151      18.986  14.643  30.711  1.00  0.00           C  
ATOM   2011  C   TRP A 151      18.925  13.875  32.018  1.00  0.00           C  
ATOM   2012  O   TRP A 151      19.280  12.696  32.073  1.00  0.00           O  
ATOM   2013  CB  TRP A 151      17.662  14.504  29.957  1.00  0.00           C  
ATOM   2014  CG  TRP A 151      17.572  15.373  28.740  1.00  0.00           C  
ATOM   2015  CD1 TRP A 151      18.217  15.185  27.554  1.00  0.00           C  
ATOM   2016  CD2 TRP A 151      16.786  16.579  28.582  1.00  0.00           C  
ATOM   2017  NE1 TRP A 151      17.889  16.187  26.674  1.00  0.00           N  
ATOM   2018  CE2 TRP A 151      17.014  17.048  27.286  1.00  0.00           C  
ATOM   2019  CE3 TRP A 151      15.920  17.288  29.425  1.00  0.00           C  
ATOM   2020  CZ2 TRP A 151      16.408  18.198  26.804  1.00  0.00           C  
ATOM   2021  CZ3 TRP A 151      15.312  18.440  28.942  1.00  0.00           C  
ATOM   2022  CH2 TRP A 151      15.550  18.883  27.665  1.00  0.00           C  
ATOM   2023  H   TRP A 151      20.048  13.202  29.539  1.00  0.00           H  
ATOM   2024  HA  TRP A 151      19.157  15.701  30.912  1.00  0.00           H  
ATOM   2025 1HB  TRP A 151      17.527  13.467  29.648  1.00  0.00           H  
ATOM   2026 2HB  TRP A 151      16.837  14.758  30.622  1.00  0.00           H  
ATOM   2027  HD1 TRP A 151      18.893  14.361  27.337  1.00  0.00           H  
ATOM   2028  HE1 TRP A 151      18.236  16.276  25.730  1.00  0.00           H  
ATOM   2029  HE3 TRP A 151      15.726  16.939  30.439  1.00  0.00           H  
ATOM   2030  HZ2 TRP A 151      16.585  18.566  25.793  1.00  0.00           H  
ATOM   2031  HZ3 TRP A 151      14.640  18.986  29.604  1.00  0.00           H  
ATOM   2032  HH2 TRP A 151      15.056  19.791  27.318  1.00  0.00           H  
ATOM   2033  N   SER A 152      18.475  14.550  33.069  1.00  0.00           N  
ATOM   2034  CA  SER A 152      18.349  13.933  34.381  1.00  0.00           C  
ATOM   2035  C   SER A 152      17.061  14.381  35.043  1.00  0.00           C  
ATOM   2036  O   SER A 152      16.771  15.575  35.113  1.00  0.00           O  
ATOM   2037  CB  SER A 152      19.535  14.293  35.254  1.00  0.00           C  
ATOM   2038  OG  SER A 152      19.401  13.742  36.536  1.00  0.00           O  
ATOM   2039  H   SER A 152      18.213  15.519  32.954  1.00  0.00           H  
ATOM   2040  HA  SER A 152      18.326  12.850  34.253  1.00  0.00           H  
ATOM   2041 1HB  SER A 152      20.452  13.926  34.792  1.00  0.00           H  
ATOM   2042 2HB  SER A 152      19.617  15.376  35.328  1.00  0.00           H  
ATOM   2043  HG  SER A 152      18.475  13.841  36.771  1.00  0.00           H  
ATOM   2044  N   GLY A 153      16.295  13.415  35.533  1.00  0.00           N  
ATOM   2045  CA  GLY A 153      15.042  13.723  36.191  1.00  0.00           C  
ATOM   2046  C   GLY A 153      14.529  12.529  36.967  1.00  0.00           C  
ATOM   2047  O   GLY A 153      15.200  11.500  37.049  1.00  0.00           O  
ATOM   2048  H   GLY A 153      16.583  12.450  35.450  1.00  0.00           H  
ATOM   2049 1HA  GLY A 153      15.183  14.569  36.865  1.00  0.00           H  
ATOM   2050 2HA  GLY A 153      14.305  14.024  35.447  1.00  0.00           H  
ATOM   2051  N   GLY A 154      13.335  12.665  37.533  1.00  0.00           N  
ATOM   2052  CA  GLY A 154      12.724  11.595  38.313  1.00  0.00           C  
ATOM   2053  C   GLY A 154      11.358  11.138  37.808  1.00  0.00           C  
ATOM   2054  O   GLY A 154      10.544  11.940  37.349  1.00  0.00           O  
ATOM   2055  H   GLY A 154      12.837  13.536  37.418  1.00  0.00           H  
ATOM   2056 1HA  GLY A 154      13.385  10.728  38.321  1.00  0.00           H  
ATOM   2057 2HA  GLY A 154      12.607  11.920  39.346  1.00  0.00           H  
ATOM   2058  N   ASN A 155      11.128   9.833  37.900  1.00  0.00           N  
ATOM   2059  CA  ASN A 155       9.853   9.220  37.539  1.00  0.00           C  
ATOM   2060  C   ASN A 155       9.495   8.544  38.852  1.00  0.00           C  
ATOM   2061  O   ASN A 155       9.581   7.323  38.986  1.00  0.00           O  
ATOM   2062  CB  ASN A 155       9.948   8.253  36.373  1.00  0.00           C  
ATOM   2063  CG  ASN A 155       8.602   7.759  35.921  1.00  0.00           C  
ATOM   2064  OD1 ASN A 155       7.571   8.097  36.515  1.00  0.00           O  
ATOM   2065  ND2 ASN A 155       8.590   6.965  34.881  1.00  0.00           N  
ATOM   2066  H   ASN A 155      11.878   9.246  38.237  1.00  0.00           H  
ATOM   2067  HA  ASN A 155       9.160  10.010  37.244  1.00  0.00           H  
ATOM   2068 1HB  ASN A 155      10.442   8.743  35.533  1.00  0.00           H  
ATOM   2069 2HB  ASN A 155      10.559   7.397  36.659  1.00  0.00           H  
ATOM   2070 1HD2 ASN A 155       7.723   6.605  34.536  1.00  0.00           H  
ATOM   2071 2HD2 ASN A 155       9.448   6.717  34.432  1.00  0.00           H  
ATOM   2072  N   GLY A 156       9.118   9.359  39.829  1.00  0.00           N  
ATOM   2073  CA  GLY A 156       8.799   8.833  41.139  1.00  0.00           C  
ATOM   2074  C   GLY A 156      10.109   8.757  41.898  1.00  0.00           C  
ATOM   2075  O   GLY A 156      10.863   9.732  41.937  1.00  0.00           O  
ATOM   2076  H   GLY A 156       9.050  10.354  39.668  1.00  0.00           H  
ATOM   2077 1HA  GLY A 156       8.077   9.488  41.628  1.00  0.00           H  
ATOM   2078 2HA  GLY A 156       8.327   7.857  41.034  1.00  0.00           H  
ATOM   2079  N   SER A 157      10.395   7.603  42.490  1.00  0.00           N  
ATOM   2080  CA  SER A 157      11.635   7.426  43.238  1.00  0.00           C  
ATOM   2081  C   SER A 157      12.721   6.880  42.309  1.00  0.00           C  
ATOM   2082  O   SER A 157      13.843   6.605  42.735  1.00  0.00           O  
ATOM   2083  CB  SER A 157      11.420   6.485  44.407  1.00  0.00           C  
ATOM   2084  OG  SER A 157      11.103   5.195  43.962  1.00  0.00           O  
ATOM   2085  H   SER A 157       9.746   6.832  42.424  1.00  0.00           H  
ATOM   2086  HA  SER A 157      11.947   8.397  43.625  1.00  0.00           H  
ATOM   2087 1HB  SER A 157      12.323   6.450  45.017  1.00  0.00           H  
ATOM   2088 2HB  SER A 157      10.616   6.864  45.036  1.00  0.00           H  
ATOM   2089  HG  SER A 157      11.937   4.787  43.716  1.00  0.00           H  
ATOM   2090  N   ASN A 158      12.375   6.733  41.034  1.00  0.00           N  
ATOM   2091  CA  ASN A 158      13.309   6.219  40.044  1.00  0.00           C  
ATOM   2092  C   ASN A 158      14.043   7.339  39.312  1.00  0.00           C  
ATOM   2093  O   ASN A 158      13.423   8.192  38.677  1.00  0.00           O  
ATOM   2094  CB  ASN A 158      12.586   5.323  39.055  1.00  0.00           C  
ATOM   2095  CG  ASN A 158      13.520   4.679  38.069  1.00  0.00           C  
ATOM   2096  OD1 ASN A 158      14.190   5.366  37.289  1.00  0.00           O  
ATOM   2097  ND2 ASN A 158      13.578   3.372  38.088  1.00  0.00           N  
ATOM   2098  H   ASN A 158      11.440   6.984  40.745  1.00  0.00           H  
ATOM   2099  HA  ASN A 158      14.070   5.631  40.559  1.00  0.00           H  
ATOM   2100 1HB  ASN A 158      12.051   4.541  39.596  1.00  0.00           H  
ATOM   2101 2HB  ASN A 158      11.846   5.908  38.508  1.00  0.00           H  
ATOM   2102 1HD2 ASN A 158      14.183   2.889  37.453  1.00  0.00           H  
ATOM   2103 2HD2 ASN A 158      13.018   2.856  38.735  1.00  0.00           H  
ATOM   2104  N   ASP A 159      15.367   7.335  39.412  1.00  0.00           N  
ATOM   2105  CA  ASP A 159      16.181   8.337  38.736  1.00  0.00           C  
ATOM   2106  C   ASP A 159      16.323   7.937  37.275  1.00  0.00           C  
ATOM   2107  O   ASP A 159      16.707   6.807  36.969  1.00  0.00           O  
ATOM   2108  CB  ASP A 159      17.559   8.467  39.389  1.00  0.00           C  
ATOM   2109  CG  ASP A 159      17.501   9.099  40.774  1.00  0.00           C  
ATOM   2110  OD1 ASP A 159      16.509   9.716  41.083  1.00  0.00           O  
ATOM   2111  OD2 ASP A 159      18.450   8.959  41.508  1.00  0.00           O  
ATOM   2112  H   ASP A 159      15.822   6.624  39.967  1.00  0.00           H  
ATOM   2113  HA  ASP A 159      15.676   9.300  38.810  1.00  0.00           H  
ATOM   2114 1HB  ASP A 159      18.016   7.481  39.475  1.00  0.00           H  
ATOM   2115 2HB  ASP A 159      18.207   9.074  38.756  1.00  0.00           H  
ATOM   2116  N   VAL A 160      16.009   8.865  36.376  1.00  0.00           N  
ATOM   2117  CA  VAL A 160      16.082   8.594  34.947  1.00  0.00           C  
ATOM   2118  C   VAL A 160      17.128   9.444  34.230  1.00  0.00           C  
ATOM   2119  O   VAL A 160      17.059  10.675  34.238  1.00  0.00           O  
ATOM   2120  CB  VAL A 160      14.706   8.842  34.300  1.00  0.00           C  
ATOM   2121  CG1 VAL A 160      14.770   8.595  32.801  1.00  0.00           C  
ATOM   2122  CG2 VAL A 160      13.660   7.949  34.950  1.00  0.00           C  
ATOM   2123  H   VAL A 160      15.713   9.779  36.689  1.00  0.00           H  
ATOM   2124  HA  VAL A 160      16.357   7.548  34.807  1.00  0.00           H  
ATOM   2125  HB  VAL A 160      14.431   9.887  34.443  1.00  0.00           H  
ATOM   2126 1HG1 VAL A 160      13.789   8.776  32.360  1.00  0.00           H  
ATOM   2127 2HG1 VAL A 160      15.499   9.270  32.352  1.00  0.00           H  
ATOM   2128 3HG1 VAL A 160      15.067   7.564  32.614  1.00  0.00           H  
ATOM   2129 1HG2 VAL A 160      12.690   8.130  34.488  1.00  0.00           H  
ATOM   2130 2HG2 VAL A 160      13.938   6.904  34.812  1.00  0.00           H  
ATOM   2131 3HG2 VAL A 160      13.602   8.172  36.015  1.00  0.00           H  
ATOM   2132  N   LEU A 161      18.100   8.775  33.619  1.00  0.00           N  
ATOM   2133  CA  LEU A 161      19.151   9.451  32.867  1.00  0.00           C  
ATOM   2134  C   LEU A 161      18.904   9.170  31.398  1.00  0.00           C  
ATOM   2135  O   LEU A 161      18.821   8.010  30.993  1.00  0.00           O  
ATOM   2136  CB  LEU A 161      20.543   8.959  33.284  1.00  0.00           C  
ATOM   2137  CG  LEU A 161      20.903   9.156  34.762  1.00  0.00           C  
ATOM   2138  CD1 LEU A 161      22.271   8.546  35.037  1.00  0.00           C  
ATOM   2139  CD2 LEU A 161      20.888  10.640  35.095  1.00  0.00           C  
ATOM   2140  H   LEU A 161      18.109   7.767  33.679  1.00  0.00           H  
ATOM   2141  HA  LEU A 161      19.092  10.519  33.074  1.00  0.00           H  
ATOM   2142 1HB  LEU A 161      20.616   7.895  33.064  1.00  0.00           H  
ATOM   2143 2HB  LEU A 161      21.290   9.484  32.688  1.00  0.00           H  
ATOM   2144  HG  LEU A 161      20.175   8.637  35.386  1.00  0.00           H  
ATOM   2145 1HD1 LEU A 161      22.527   8.686  36.088  1.00  0.00           H  
ATOM   2146 2HD1 LEU A 161      22.247   7.481  34.809  1.00  0.00           H  
ATOM   2147 3HD1 LEU A 161      23.019   9.035  34.414  1.00  0.00           H  
ATOM   2148 1HD2 LEU A 161      21.144  10.780  36.146  1.00  0.00           H  
ATOM   2149 2HD2 LEU A 161      21.617  11.160  34.472  1.00  0.00           H  
ATOM   2150 3HD2 LEU A 161      19.894  11.046  34.906  1.00  0.00           H  
ATOM   2151  N   SER A 162      18.778  10.225  30.600  1.00  0.00           N  
ATOM   2152  CA  SER A 162      18.530  10.054  29.173  1.00  0.00           C  
ATOM   2153  C   SER A 162      19.619  10.707  28.334  1.00  0.00           C  
ATOM   2154  O   SER A 162      19.797  11.923  28.376  1.00  0.00           O  
ATOM   2155  CB  SER A 162      17.181  10.640  28.806  1.00  0.00           C  
ATOM   2156  OG  SER A 162      16.953  10.551  27.426  1.00  0.00           O  
ATOM   2157  H   SER A 162      18.853  11.159  30.978  1.00  0.00           H  
ATOM   2158  HA  SER A 162      18.524   8.986  28.948  1.00  0.00           H  
ATOM   2159 1HB  SER A 162      16.395  10.108  29.342  1.00  0.00           H  
ATOM   2160 2HB  SER A 162      17.140  11.683  29.117  1.00  0.00           H  
ATOM   2161  HG  SER A 162      17.733  10.129  27.056  1.00  0.00           H  
ATOM   2162  N   PHE A 163      20.359   9.892  27.590  1.00  0.00           N  
ATOM   2163  CA  PHE A 163      21.403  10.401  26.710  1.00  0.00           C  
ATOM   2164  C   PHE A 163      20.739  10.553  25.344  1.00  0.00           C  
ATOM   2165  O   PHE A 163      20.390   9.562  24.703  1.00  0.00           O  
ATOM   2166  CB  PHE A 163      22.605   9.457  26.639  1.00  0.00           C  
ATOM   2167  CG  PHE A 163      23.374   9.357  27.925  1.00  0.00           C  
ATOM   2168  CD1 PHE A 163      22.831   8.713  29.027  1.00  0.00           C  
ATOM   2169  CD2 PHE A 163      24.642   9.908  28.037  1.00  0.00           C  
ATOM   2170  CE1 PHE A 163      23.538   8.621  30.211  1.00  0.00           C  
ATOM   2171  CE2 PHE A 163      25.351   9.817  29.218  1.00  0.00           C  
ATOM   2172  CZ  PHE A 163      24.798   9.172  30.307  1.00  0.00           C  
ATOM   2173  H   PHE A 163      20.195   8.896  27.634  1.00  0.00           H  
ATOM   2174  HA  PHE A 163      21.751  11.357  27.103  1.00  0.00           H  
ATOM   2175 1HB  PHE A 163      22.266   8.458  26.367  1.00  0.00           H  
ATOM   2176 2HB  PHE A 163      23.287   9.795  25.860  1.00  0.00           H  
ATOM   2177  HD1 PHE A 163      21.835   8.275  28.950  1.00  0.00           H  
ATOM   2178  HD2 PHE A 163      25.078  10.418  27.177  1.00  0.00           H  
ATOM   2179  HE1 PHE A 163      23.099   8.111  31.068  1.00  0.00           H  
ATOM   2180  HE2 PHE A 163      26.347  10.254  29.293  1.00  0.00           H  
ATOM   2181  HZ  PHE A 163      25.355   9.101  31.240  1.00  0.00           H  
ATOM   2182  N   VAL A 164      20.557  11.794  24.906  1.00  0.00           N  
ATOM   2183  CA  VAL A 164      19.905  12.063  23.628  1.00  0.00           C  
ATOM   2184  C   VAL A 164      20.886  12.474  22.529  1.00  0.00           C  
ATOM   2185  O   VAL A 164      21.598  13.469  22.655  1.00  0.00           O  
ATOM   2186  CB  VAL A 164      18.856  13.177  23.804  1.00  0.00           C  
ATOM   2187  CG1 VAL A 164      18.191  13.498  22.474  1.00  0.00           C  
ATOM   2188  CG2 VAL A 164      17.822  12.755  24.837  1.00  0.00           C  
ATOM   2189  H   VAL A 164      20.876  12.570  25.468  1.00  0.00           H  
ATOM   2190  HA  VAL A 164      19.404  11.153  23.297  1.00  0.00           H  
ATOM   2191  HB  VAL A 164      19.357  14.085  24.141  1.00  0.00           H  
ATOM   2192 1HG1 VAL A 164      17.453  14.287  22.617  1.00  0.00           H  
ATOM   2193 2HG1 VAL A 164      18.945  13.832  21.762  1.00  0.00           H  
ATOM   2194 3HG1 VAL A 164      17.697  12.606  22.090  1.00  0.00           H  
ATOM   2195 1HG2 VAL A 164      17.084  13.548  24.957  1.00  0.00           H  
ATOM   2196 2HG2 VAL A 164      17.325  11.844  24.503  1.00  0.00           H  
ATOM   2197 3HG2 VAL A 164      18.314  12.571  25.792  1.00  0.00           H  
ATOM   2198  N   ALA A 165      20.918  11.701  21.449  1.00  0.00           N  
ATOM   2199  CA  ALA A 165      21.807  11.988  20.332  1.00  0.00           C  
ATOM   2200  C   ALA A 165      21.455  13.344  19.730  1.00  0.00           C  
ATOM   2201  O   ALA A 165      20.293  13.750  19.722  1.00  0.00           O  
ATOM   2202  CB  ALA A 165      21.722  10.892  19.280  1.00  0.00           C  
ATOM   2203  H   ALA A 165      20.312  10.895  21.401  1.00  0.00           H  
ATOM   2204  HA  ALA A 165      22.827  12.028  20.713  1.00  0.00           H  
ATOM   2205 1HB  ALA A 165      22.394  11.127  18.454  1.00  0.00           H  
ATOM   2206 2HB  ALA A 165      22.011   9.939  19.723  1.00  0.00           H  
ATOM   2207 3HB  ALA A 165      20.701  10.824  18.907  1.00  0.00           H  
ATOM   2208  N   PRO A 166      22.466  14.038  19.221  1.00  0.00           N  
ATOM   2209  CA  PRO A 166      22.260  15.348  18.624  1.00  0.00           C  
ATOM   2210  C   PRO A 166      22.077  15.231  17.113  1.00  0.00           C  
ATOM   2211  O   PRO A 166      22.202  16.206  16.371  1.00  0.00           O  
ATOM   2212  CB  PRO A 166      23.546  16.098  18.985  1.00  0.00           C  
ATOM   2213  CG  PRO A 166      24.611  15.059  18.901  1.00  0.00           C  
ATOM   2214  CD  PRO A 166      23.949  13.803  19.402  1.00  0.00           C  
ATOM   2215  HA  PRO A 166      21.383  15.823  19.088  1.00  0.00           H  
ATOM   2216 1HB  PRO A 166      23.706  16.930  18.284  1.00  0.00           H  
ATOM   2217 2HB  PRO A 166      23.456  16.537  19.990  1.00  0.00           H  
ATOM   2218 1HG  PRO A 166      24.969  14.965  17.865  1.00  0.00           H  
ATOM   2219 2HG  PRO A 166      25.478  15.353  19.511  1.00  0.00           H  
ATOM   2220 1HD  PRO A 166      24.274  12.948  18.791  1.00  0.00           H  
ATOM   2221 2HD  PRO A 166      24.211  13.646  20.459  1.00  0.00           H  
ATOM   2222  N   SER A 167      21.761  14.015  16.681  1.00  0.00           N  
ATOM   2223  CA  SER A 167      21.512  13.692  15.283  1.00  0.00           C  
ATOM   2224  C   SER A 167      20.941  12.278  15.277  1.00  0.00           C  
ATOM   2225  O   SER A 167      21.415  11.416  16.018  1.00  0.00           O  
ATOM   2226  CB  SER A 167      22.781  13.774  14.457  1.00  0.00           C  
ATOM   2227  OG  SER A 167      22.533  13.436  13.120  1.00  0.00           O  
ATOM   2228  H   SER A 167      21.694  13.284  17.374  1.00  0.00           H  
ATOM   2229  HA  SER A 167      20.799  14.414  14.882  1.00  0.00           H  
ATOM   2230 1HB  SER A 167      23.185  14.785  14.511  1.00  0.00           H  
ATOM   2231 2HB  SER A 167      23.529  13.101  14.872  1.00  0.00           H  
ATOM   2232  HG  SER A 167      22.198  12.537  13.132  1.00  0.00           H  
ATOM   2233  N   ALA A 168      19.923  12.035  14.459  1.00  0.00           N  
ATOM   2234  CA  ALA A 168      19.339  10.701  14.398  1.00  0.00           C  
ATOM   2235  C   ALA A 168      20.428   9.734  13.962  1.00  0.00           C  
ATOM   2236  O   ALA A 168      20.948   9.828  12.851  1.00  0.00           O  
ATOM   2237  CB  ALA A 168      18.153  10.658  13.445  1.00  0.00           C  
ATOM   2238  H   ALA A 168      19.544  12.765  13.874  1.00  0.00           H  
ATOM   2239  HA  ALA A 168      18.988  10.439  15.396  1.00  0.00           H  
ATOM   2240 1HB  ALA A 168      17.741   9.649  13.423  1.00  0.00           H  
ATOM   2241 2HB  ALA A 168      17.388  11.356  13.785  1.00  0.00           H  
ATOM   2242 3HB  ALA A 168      18.481  10.938  12.445  1.00  0.00           H  
ATOM   2243  N   ILE A 169      20.779   8.816  14.851  1.00  0.00           N  
ATOM   2244  CA  ILE A 169      21.810   7.830  14.566  1.00  0.00           C  
ATOM   2245  C   ILE A 169      21.108   6.551  14.120  1.00  0.00           C  
ATOM   2246  O   ILE A 169      20.789   5.685  14.933  1.00  0.00           O  
ATOM   2247  CB  ILE A 169      22.699   7.558  15.793  1.00  0.00           C  
ATOM   2248  CG1 ILE A 169      23.370   8.851  16.263  1.00  0.00           C  
ATOM   2249  CG2 ILE A 169      23.743   6.500  15.470  1.00  0.00           C  
ATOM   2250  CD1 ILE A 169      24.099   8.717  17.581  1.00  0.00           C  
ATOM   2251  H   ILE A 169      20.319   8.801  15.750  1.00  0.00           H  
ATOM   2252  HA  ILE A 169      22.446   8.215  13.769  1.00  0.00           H  
ATOM   2253  HB  ILE A 169      22.082   7.206  16.619  1.00  0.00           H  
ATOM   2254 1HG1 ILE A 169      24.084   9.185  15.511  1.00  0.00           H  
ATOM   2255 2HG1 ILE A 169      22.618   9.634  16.369  1.00  0.00           H  
ATOM   2256 1HG2 ILE A 169      24.363   6.321  16.348  1.00  0.00           H  
ATOM   2257 2HG2 ILE A 169      23.245   5.575  15.182  1.00  0.00           H  
ATOM   2258 3HG2 ILE A 169      24.369   6.846  14.648  1.00  0.00           H  
ATOM   2259 1HD1 ILE A 169      24.548   9.674  17.848  1.00  0.00           H  
ATOM   2260 2HD1 ILE A 169      23.395   8.418  18.358  1.00  0.00           H  
ATOM   2261 3HD1 ILE A 169      24.880   7.964  17.489  1.00  0.00           H  
ATOM   2262  N   SER A 170      20.869   6.456  12.815  1.00  0.00           N  
ATOM   2263  CA  SER A 170      20.169   5.327  12.212  1.00  0.00           C  
ATOM   2264  C   SER A 170      20.998   4.051  12.088  1.00  0.00           C  
ATOM   2265  O   SER A 170      20.454   2.968  11.871  1.00  0.00           O  
ATOM   2266  CB  SER A 170      19.674   5.729  10.836  1.00  0.00           C  
ATOM   2267  OG  SER A 170      20.745   5.933   9.957  1.00  0.00           O  
ATOM   2268  H   SER A 170      21.192   7.208  12.223  1.00  0.00           H  
ATOM   2269  HA  SER A 170      19.316   5.072  12.842  1.00  0.00           H  
ATOM   2270 1HB  SER A 170      19.020   4.951  10.443  1.00  0.00           H  
ATOM   2271 2HB  SER A 170      19.085   6.642  10.914  1.00  0.00           H  
ATOM   2272  HG  SER A 170      20.471   5.561   9.115  1.00  0.00           H  
ATOM   2273  N   GLY A 171      22.313   4.185  12.214  1.00  0.00           N  
ATOM   2274  CA  GLY A 171      23.208   3.039  12.131  1.00  0.00           C  
ATOM   2275  C   GLY A 171      24.132   3.132  13.332  1.00  0.00           C  
ATOM   2276  O   GLY A 171      25.199   3.737  13.270  1.00  0.00           O  
ATOM   2277  H   GLY A 171      22.703   5.103  12.371  1.00  0.00           H  
ATOM   2278 1HA  GLY A 171      22.623   2.119  12.132  1.00  0.00           H  
ATOM   2279 2HA  GLY A 171      23.754   3.071  11.189  1.00  0.00           H  
ATOM   2280  N   TRP A 172      23.707   2.518  14.428  1.00  0.00           N  
ATOM   2281  CA  TRP A 172      24.453   2.568  15.670  1.00  0.00           C  
ATOM   2282  C   TRP A 172      25.254   1.321  16.008  1.00  0.00           C  
ATOM   2283  O   TRP A 172      24.872   0.199  15.671  1.00  0.00           O  
ATOM   2284  CB  TRP A 172      23.487   2.854  16.821  1.00  0.00           C  
ATOM   2285  CG  TRP A 172      24.160   2.960  18.156  1.00  0.00           C  
ATOM   2286  CD1 TRP A 172      23.949   2.163  19.241  1.00  0.00           C  
ATOM   2287  CD2 TRP A 172      25.165   3.924  18.555  1.00  0.00           C  
ATOM   2288  NE1 TRP A 172      24.747   2.563  20.284  1.00  0.00           N  
ATOM   2289  CE2 TRP A 172      25.499   3.638  19.881  1.00  0.00           C  
ATOM   2290  CE3 TRP A 172      25.798   4.989  17.903  1.00  0.00           C  
ATOM   2291  CZ2 TRP A 172      26.440   4.381  20.577  1.00  0.00           C  
ATOM   2292  CZ3 TRP A 172      26.743   5.733  18.600  1.00  0.00           C  
ATOM   2293  CH2 TRP A 172      27.055   5.435  19.902  1.00  0.00           C  
ATOM   2294  H   TRP A 172      22.840   2.002  14.396  1.00  0.00           H  
ATOM   2295  HA  TRP A 172      25.183   3.375  15.603  1.00  0.00           H  
ATOM   2296 1HB  TRP A 172      22.958   3.787  16.629  1.00  0.00           H  
ATOM   2297 2HB  TRP A 172      22.741   2.061  16.876  1.00  0.00           H  
ATOM   2298  HD1 TRP A 172      23.249   1.331  19.276  1.00  0.00           H  
ATOM   2299  HE1 TRP A 172      24.777   2.137  21.199  1.00  0.00           H  
ATOM   2300  HE3 TRP A 172      25.555   5.228  16.868  1.00  0.00           H  
ATOM   2301  HZ2 TRP A 172      26.702   4.160  21.612  1.00  0.00           H  
ATOM   2302  HZ3 TRP A 172      27.230   6.561  18.085  1.00  0.00           H  
ATOM   2303  HH2 TRP A 172      27.802   6.039  20.419  1.00  0.00           H  
ATOM   2304  N   SER A 173      26.373   1.547  16.685  1.00  0.00           N  
ATOM   2305  CA  SER A 173      27.268   0.488  17.130  1.00  0.00           C  
ATOM   2306  C   SER A 173      27.949   0.996  18.388  1.00  0.00           C  
ATOM   2307  O   SER A 173      28.720   1.955  18.342  1.00  0.00           O  
ATOM   2308  CB  SER A 173      28.289   0.140  16.064  1.00  0.00           C  
ATOM   2309  OG  SER A 173      29.164  -0.858  16.514  1.00  0.00           O  
ATOM   2310  H   SER A 173      26.604   2.507  16.896  1.00  0.00           H  
ATOM   2311  HA  SER A 173      26.674  -0.404  17.336  1.00  0.00           H  
ATOM   2312 1HB  SER A 173      27.775  -0.201  15.166  1.00  0.00           H  
ATOM   2313 2HB  SER A 173      28.856   1.031  15.799  1.00  0.00           H  
ATOM   2314  HG  SER A 173      29.354  -0.650  17.432  1.00  0.00           H  
ATOM   2315  N   PHE A 174      27.653   0.370  19.519  1.00  0.00           N  
ATOM   2316  CA  PHE A 174      28.260   0.810  20.757  1.00  0.00           C  
ATOM   2317  C   PHE A 174      28.195  -0.212  21.869  1.00  0.00           C  
ATOM   2318  O   PHE A 174      27.797  -1.357  21.662  1.00  0.00           O  
ATOM   2319  CB  PHE A 174      27.590   2.102  21.229  1.00  0.00           C  
ATOM   2320  CG  PHE A 174      26.123   1.952  21.520  1.00  0.00           C  
ATOM   2321  CD1 PHE A 174      25.684   1.635  22.796  1.00  0.00           C  
ATOM   2322  CD2 PHE A 174      25.181   2.128  20.518  1.00  0.00           C  
ATOM   2323  CE1 PHE A 174      24.335   1.497  23.065  1.00  0.00           C  
ATOM   2324  CE2 PHE A 174      23.832   1.992  20.784  1.00  0.00           C  
ATOM   2325  CZ  PHE A 174      23.409   1.676  22.059  1.00  0.00           C  
ATOM   2326  H   PHE A 174      27.011  -0.410  19.536  1.00  0.00           H  
ATOM   2327  HA  PHE A 174      29.318   1.004  20.574  1.00  0.00           H  
ATOM   2328 1HB  PHE A 174      28.081   2.457  22.133  1.00  0.00           H  
ATOM   2329 2HB  PHE A 174      27.709   2.872  20.468  1.00  0.00           H  
ATOM   2330  HD1 PHE A 174      26.416   1.495  23.592  1.00  0.00           H  
ATOM   2331  HD2 PHE A 174      25.515   2.377  19.510  1.00  0.00           H  
ATOM   2332  HE1 PHE A 174      24.004   1.248  24.073  1.00  0.00           H  
ATOM   2333  HE2 PHE A 174      23.102   2.133  19.987  1.00  0.00           H  
ATOM   2334  HZ  PHE A 174      22.347   1.566  22.270  1.00  0.00           H  
ATOM   2335  N   ASP A 175      28.601   0.217  23.057  1.00  0.00           N  
ATOM   2336  CA  ASP A 175      28.607  -0.632  24.240  1.00  0.00           C  
ATOM   2337  C   ASP A 175      27.930   0.166  25.347  1.00  0.00           C  
ATOM   2338  O   ASP A 175      28.451   1.193  25.783  1.00  0.00           O  
ATOM   2339  CB  ASP A 175      30.028  -1.033  24.645  1.00  0.00           C  
ATOM   2340  CG  ASP A 175      30.058  -1.992  25.828  1.00  0.00           C  
ATOM   2341  OD1 ASP A 175      29.020  -2.234  26.398  1.00  0.00           O  
ATOM   2342  OD2 ASP A 175      31.118  -2.473  26.150  1.00  0.00           O  
ATOM   2343  H   ASP A 175      28.917   1.173  23.136  1.00  0.00           H  
ATOM   2344  HA  ASP A 175      28.051  -1.543  24.015  1.00  0.00           H  
ATOM   2345 1HB  ASP A 175      30.528  -1.506  23.800  1.00  0.00           H  
ATOM   2346 2HB  ASP A 175      30.597  -0.140  24.906  1.00  0.00           H  
ATOM   2347  N   VAL A 176      26.772  -0.307  25.799  1.00  0.00           N  
ATOM   2348  CA  VAL A 176      26.020   0.384  26.839  1.00  0.00           C  
ATOM   2349  C   VAL A 176      26.812   0.552  28.125  1.00  0.00           C  
ATOM   2350  O   VAL A 176      26.508   1.426  28.938  1.00  0.00           O  
ATOM   2351  CB  VAL A 176      24.723  -0.387  27.148  1.00  0.00           C  
ATOM   2352  CG1 VAL A 176      24.023   0.212  28.359  1.00  0.00           C  
ATOM   2353  CG2 VAL A 176      23.808  -0.371  25.933  1.00  0.00           C  
ATOM   2354  H   VAL A 176      26.404  -1.165  25.413  1.00  0.00           H  
ATOM   2355  HA  VAL A 176      25.761   1.379  26.476  1.00  0.00           H  
ATOM   2356  HB  VAL A 176      24.975  -1.417  27.401  1.00  0.00           H  
ATOM   2357 1HG1 VAL A 176      23.109  -0.345  28.564  1.00  0.00           H  
ATOM   2358 2HG1 VAL A 176      24.682   0.157  29.225  1.00  0.00           H  
ATOM   2359 3HG1 VAL A 176      23.774   1.254  28.157  1.00  0.00           H  
ATOM   2360 1HG2 VAL A 176      22.894  -0.918  26.159  1.00  0.00           H  
ATOM   2361 2HG2 VAL A 176      23.561   0.660  25.678  1.00  0.00           H  
ATOM   2362 3HG2 VAL A 176      24.315  -0.842  25.090  1.00  0.00           H  
ATOM   2363  N   MET A 177      27.835  -0.276  28.308  1.00  0.00           N  
ATOM   2364  CA  MET A 177      28.646  -0.186  29.511  1.00  0.00           C  
ATOM   2365  C   MET A 177      29.259   1.204  29.641  1.00  0.00           C  
ATOM   2366  O   MET A 177      29.445   1.710  30.747  1.00  0.00           O  
ATOM   2367  CB  MET A 177      29.735  -1.257  29.497  1.00  0.00           C  
ATOM   2368  CG  MET A 177      30.514  -1.380  30.799  1.00  0.00           C  
ATOM   2369  SD  MET A 177      29.492  -1.960  32.168  1.00  0.00           S  
ATOM   2370  CE  MET A 177      30.598  -1.697  33.551  1.00  0.00           C  
ATOM   2371  H   MET A 177      28.059  -0.975  27.615  1.00  0.00           H  
ATOM   2372  HA  MET A 177      28.003  -0.352  30.375  1.00  0.00           H  
ATOM   2373 1HB  MET A 177      29.289  -2.226  29.282  1.00  0.00           H  
ATOM   2374 2HB  MET A 177      30.448  -1.040  28.701  1.00  0.00           H  
ATOM   2375 1HG  MET A 177      31.339  -2.078  30.665  1.00  0.00           H  
ATOM   2376 2HG  MET A 177      30.930  -0.409  31.068  1.00  0.00           H  
ATOM   2377 1HE  MET A 177      30.108  -2.009  34.474  1.00  0.00           H  
ATOM   2378 2HE  MET A 177      31.507  -2.282  33.407  1.00  0.00           H  
ATOM   2379 3HE  MET A 177      30.854  -0.639  33.617  1.00  0.00           H  
ATOM   2380  N   ASP A 178      29.566   1.824  28.506  1.00  0.00           N  
ATOM   2381  CA  ASP A 178      30.161   3.155  28.512  1.00  0.00           C  
ATOM   2382  C   ASP A 178      29.265   4.178  29.198  1.00  0.00           C  
ATOM   2383  O   ASP A 178      29.750   5.070  29.894  1.00  0.00           O  
ATOM   2384  CB  ASP A 178      30.455   3.611  27.081  1.00  0.00           C  
ATOM   2385  CG  ASP A 178      31.624   2.867  26.450  1.00  0.00           C  
ATOM   2386  OD1 ASP A 178      32.374   2.255  27.173  1.00  0.00           O  
ATOM   2387  OD2 ASP A 178      31.755   2.916  25.250  1.00  0.00           O  
ATOM   2388  H   ASP A 178      29.386   1.370  27.622  1.00  0.00           H  
ATOM   2389  HA  ASP A 178      31.099   3.112  29.066  1.00  0.00           H  
ATOM   2390 1HB  ASP A 178      29.570   3.461  26.462  1.00  0.00           H  
ATOM   2391 2HB  ASP A 178      30.679   4.678  27.078  1.00  0.00           H  
ATOM   2392  N   PHE A 179      27.955   4.057  29.006  1.00  0.00           N  
ATOM   2393  CA  PHE A 179      27.036   5.000  29.630  1.00  0.00           C  
ATOM   2394  C   PHE A 179      26.966   4.782  31.132  1.00  0.00           C  
ATOM   2395  O   PHE A 179      26.887   5.739  31.899  1.00  0.00           O  
ATOM   2396  CB  PHE A 179      25.637   4.866  29.025  1.00  0.00           C  
ATOM   2397  CG  PHE A 179      25.522   5.425  27.635  1.00  0.00           C  
ATOM   2398  CD1 PHE A 179      25.092   4.628  26.585  1.00  0.00           C  
ATOM   2399  CD2 PHE A 179      25.844   6.749  27.376  1.00  0.00           C  
ATOM   2400  CE1 PHE A 179      24.986   5.142  25.306  1.00  0.00           C  
ATOM   2401  CE2 PHE A 179      25.738   7.265  26.099  1.00  0.00           C  
ATOM   2402  CZ  PHE A 179      25.309   6.460  25.063  1.00  0.00           C  
ATOM   2403  H   PHE A 179      27.583   3.316  28.430  1.00  0.00           H  
ATOM   2404  HA  PHE A 179      27.400   6.012  29.446  1.00  0.00           H  
ATOM   2405 1HB  PHE A 179      25.354   3.815  28.993  1.00  0.00           H  
ATOM   2406 2HB  PHE A 179      24.916   5.380  29.659  1.00  0.00           H  
ATOM   2407  HD1 PHE A 179      24.836   3.586  26.777  1.00  0.00           H  
ATOM   2408  HD2 PHE A 179      26.184   7.385  28.194  1.00  0.00           H  
ATOM   2409  HE1 PHE A 179      24.647   4.504  24.490  1.00  0.00           H  
ATOM   2410  HE2 PHE A 179      25.993   8.307  25.908  1.00  0.00           H  
ATOM   2411  HZ  PHE A 179      25.226   6.865  24.055  1.00  0.00           H  
ATOM   2412  N   VAL A 180      26.995   3.523  31.554  1.00  0.00           N  
ATOM   2413  CA  VAL A 180      26.965   3.219  32.977  1.00  0.00           C  
ATOM   2414  C   VAL A 180      28.262   3.721  33.607  1.00  0.00           C  
ATOM   2415  O   VAL A 180      28.265   4.222  34.730  1.00  0.00           O  
ATOM   2416  CB  VAL A 180      26.813   1.705  33.214  1.00  0.00           C  
ATOM   2417  CG1 VAL A 180      26.964   1.379  34.692  1.00  0.00           C  
ATOM   2418  CG2 VAL A 180      25.464   1.232  32.693  1.00  0.00           C  
ATOM   2419  H   VAL A 180      27.038   2.764  30.890  1.00  0.00           H  
ATOM   2420  HA  VAL A 180      26.107   3.725  33.421  1.00  0.00           H  
ATOM   2421  HB  VAL A 180      27.611   1.182  32.686  1.00  0.00           H  
ATOM   2422 1HG1 VAL A 180      26.854   0.305  34.842  1.00  0.00           H  
ATOM   2423 2HG1 VAL A 180      27.950   1.693  35.035  1.00  0.00           H  
ATOM   2424 3HG1 VAL A 180      26.197   1.904  35.261  1.00  0.00           H  
ATOM   2425 1HG2 VAL A 180      25.364   0.161  32.863  1.00  0.00           H  
ATOM   2426 2HG2 VAL A 180      24.667   1.760  33.216  1.00  0.00           H  
ATOM   2427 3HG2 VAL A 180      25.394   1.438  31.624  1.00  0.00           H  
ATOM   2428  N   ARG A 181      29.364   3.589  32.875  1.00  0.00           N  
ATOM   2429  CA  ARG A 181      30.652   4.052  33.375  1.00  0.00           C  
ATOM   2430  C   ARG A 181      30.611   5.564  33.556  1.00  0.00           C  
ATOM   2431  O   ARG A 181      31.036   6.088  34.588  1.00  0.00           O  
ATOM   2432  CB  ARG A 181      31.776   3.677  32.421  1.00  0.00           C  
ATOM   2433  CG  ARG A 181      32.060   2.187  32.320  1.00  0.00           C  
ATOM   2434  CD  ARG A 181      32.572   1.637  33.602  1.00  0.00           C  
ATOM   2435  NE  ARG A 181      33.880   2.176  33.938  1.00  0.00           N  
ATOM   2436  CZ  ARG A 181      34.437   2.123  35.164  1.00  0.00           C  
ATOM   2437  NH1 ARG A 181      33.789   1.553  36.156  1.00  0.00           N  
ATOM   2438  NH2 ARG A 181      35.634   2.643  35.369  1.00  0.00           N  
ATOM   2439  H   ARG A 181      29.315   3.164  31.960  1.00  0.00           H  
ATOM   2440  HA  ARG A 181      30.843   3.573  34.336  1.00  0.00           H  
ATOM   2441 1HB  ARG A 181      31.539   4.036  31.420  1.00  0.00           H  
ATOM   2442 2HB  ARG A 181      32.698   4.168  32.734  1.00  0.00           H  
ATOM   2443 1HG  ARG A 181      31.141   1.658  32.063  1.00  0.00           H  
ATOM   2444 2HG  ARG A 181      32.809   2.010  31.547  1.00  0.00           H  
ATOM   2445 1HD  ARG A 181      31.882   1.889  34.407  1.00  0.00           H  
ATOM   2446 2HD  ARG A 181      32.659   0.554  33.524  1.00  0.00           H  
ATOM   2447  HE  ARG A 181      34.409   2.622  33.201  1.00  0.00           H  
ATOM   2448 1HH1 ARG A 181      32.873   1.156  36.000  1.00  0.00           H  
ATOM   2449 2HH1 ARG A 181      34.206   1.514  37.075  1.00  0.00           H  
ATOM   2450 1HH2 ARG A 181      36.132   3.081  34.606  1.00  0.00           H  
ATOM   2451 2HH2 ARG A 181      36.051   2.603  36.287  1.00  0.00           H  
ATOM   2452  N   ALA A 182      30.097   6.270  32.553  1.00  0.00           N  
ATOM   2453  CA  ALA A 182      30.012   7.720  32.651  1.00  0.00           C  
ATOM   2454  C   ALA A 182      29.285   8.087  33.942  1.00  0.00           C  
ATOM   2455  O   ALA A 182      29.771   8.899  34.728  1.00  0.00           O  
ATOM   2456  CB  ALA A 182      29.302   8.307  31.440  1.00  0.00           C  
ATOM   2457  H   ALA A 182      29.762   5.813  31.717  1.00  0.00           H  
ATOM   2458  HA  ALA A 182      31.027   8.117  32.686  1.00  0.00           H  
ATOM   2459 1HB  ALA A 182      29.251   9.391  31.537  1.00  0.00           H  
ATOM   2460 2HB  ALA A 182      29.852   8.049  30.535  1.00  0.00           H  
ATOM   2461 3HB  ALA A 182      28.293   7.901  31.378  1.00  0.00           H  
ATOM   2462  N   THR A 183      28.121   7.479  34.159  1.00  0.00           N  
ATOM   2463  CA  THR A 183      27.332   7.740  35.359  1.00  0.00           C  
ATOM   2464  C   THR A 183      28.133   7.402  36.612  1.00  0.00           C  
ATOM   2465  O   THR A 183      28.151   8.165  37.577  1.00  0.00           O  
ATOM   2466  CB  THR A 183      26.018   6.938  35.349  1.00  0.00           C  
ATOM   2467  OG1 THR A 183      26.310   5.538  35.249  1.00  0.00           O  
ATOM   2468  CG2 THR A 183      25.147   7.355  34.173  1.00  0.00           C  
ATOM   2469  H   THR A 183      27.775   6.820  33.476  1.00  0.00           H  
ATOM   2470  HA  THR A 183      27.084   8.801  35.386  1.00  0.00           H  
ATOM   2471  HB  THR A 183      25.475   7.117  36.277  1.00  0.00           H  
ATOM   2472  HG1 THR A 183      27.198   5.421  34.904  1.00  0.00           H  
ATOM   2473 1HG2 THR A 183      24.223   6.778  34.182  1.00  0.00           H  
ATOM   2474 2HG2 THR A 183      24.914   8.417  34.252  1.00  0.00           H  
ATOM   2475 3HG2 THR A 183      25.681   7.169  33.242  1.00  0.00           H  
ATOM   2476  N   VAL A 184      28.791   6.251  36.598  1.00  0.00           N  
ATOM   2477  CA  VAL A 184      29.586   5.840  37.746  1.00  0.00           C  
ATOM   2478  C   VAL A 184      30.672   6.870  38.046  1.00  0.00           C  
ATOM   2479  O   VAL A 184      30.817   7.323  39.180  1.00  0.00           O  
ATOM   2480  CB  VAL A 184      30.235   4.468  37.485  1.00  0.00           C  
ATOM   2481  CG1 VAL A 184      31.232   4.133  38.584  1.00  0.00           C  
ATOM   2482  CG2 VAL A 184      29.159   3.397  37.388  1.00  0.00           C  
ATOM   2483  H   VAL A 184      28.746   5.648  35.789  1.00  0.00           H  
ATOM   2484  HA  VAL A 184      28.927   5.757  38.611  1.00  0.00           H  
ATOM   2485  HB  VAL A 184      30.791   4.511  36.548  1.00  0.00           H  
ATOM   2486 1HG1 VAL A 184      31.681   3.159  38.383  1.00  0.00           H  
ATOM   2487 2HG1 VAL A 184      32.013   4.893  38.611  1.00  0.00           H  
ATOM   2488 3HG1 VAL A 184      30.719   4.103  39.545  1.00  0.00           H  
ATOM   2489 1HG2 VAL A 184      29.625   2.429  37.203  1.00  0.00           H  
ATOM   2490 2HG2 VAL A 184      28.599   3.357  38.323  1.00  0.00           H  
ATOM   2491 3HG2 VAL A 184      28.480   3.635  36.569  1.00  0.00           H  
ATOM   2492  N   ALA A 185      31.423   7.244  37.016  1.00  0.00           N  
ATOM   2493  CA  ALA A 185      32.512   8.204  37.160  1.00  0.00           C  
ATOM   2494  C   ALA A 185      32.070   9.642  37.419  1.00  0.00           C  
ATOM   2495  O   ALA A 185      32.728  10.367  38.164  1.00  0.00           O  
ATOM   2496  CB  ALA A 185      33.388   8.159  35.917  1.00  0.00           C  
ATOM   2497  H   ALA A 185      31.232   6.850  36.106  1.00  0.00           H  
ATOM   2498  HA  ALA A 185      33.103   7.918  38.030  1.00  0.00           H  
ATOM   2499 1HB  ALA A 185      34.203   8.876  36.020  1.00  0.00           H  
ATOM   2500 2HB  ALA A 185      33.799   7.157  35.797  1.00  0.00           H  
ATOM   2501 3HB  ALA A 185      32.791   8.414  35.042  1.00  0.00           H  
ATOM   2502  N   ARG A 186      28.382  10.662  37.959  1.00  0.00           N  
ATOM   2503  CA  ARG A 186      27.153  10.848  38.728  1.00  0.00           C  
ATOM   2504  C   ARG A 186      27.026  10.006  39.994  1.00  0.00           C  
ATOM   2505  O   ARG A 186      25.947   9.917  40.585  1.00  0.00           O  
ATOM   2506  CB  ARG A 186      25.954  10.552  37.839  1.00  0.00           C  
ATOM   2507  CG  ARG A 186      25.770  11.510  36.673  1.00  0.00           C  
ATOM   2508  CD  ARG A 186      25.397  12.872  37.136  1.00  0.00           C  
ATOM   2509  NE  ARG A 186      24.139  12.871  37.865  1.00  0.00           N  
ATOM   2510  CZ  ARG A 186      22.922  12.936  37.291  1.00  0.00           C  
ATOM   2511  NH1 ARG A 186      22.815  13.006  35.983  1.00  0.00           N  
ATOM   2512  NH2 ARG A 186      21.835  12.929  38.044  1.00  0.00           N  
ATOM   2513  H   ARG A 186      28.393  10.914  36.981  1.00  0.00           H  
ATOM   2514  HA  ARG A 186      27.106  11.886  39.060  1.00  0.00           H  
ATOM   2515 1HB  ARG A 186      26.046   9.547  37.429  1.00  0.00           H  
ATOM   2516 2HB  ARG A 186      25.043  10.579  38.436  1.00  0.00           H  
ATOM   2517 1HG  ARG A 186      26.701  11.582  36.111  1.00  0.00           H  
ATOM   2518 2HG  ARG A 186      24.978  11.141  36.020  1.00  0.00           H  
ATOM   2519 1HD  ARG A 186      26.173  13.257  37.795  1.00  0.00           H  
ATOM   2520 2HD  ARG A 186      25.291  13.531  36.275  1.00  0.00           H  
ATOM   2521  HE  ARG A 186      24.181  12.818  38.874  1.00  0.00           H  
ATOM   2522 1HH1 ARG A 186      23.645  13.011  35.408  1.00  0.00           H  
ATOM   2523 2HH1 ARG A 186      21.902  13.055  35.553  1.00  0.00           H  
ATOM   2524 1HH2 ARG A 186      21.918  12.875  39.050  1.00  0.00           H  
ATOM   2525 2HH2 ARG A 186      20.923  12.978  37.614  1.00  0.00           H  
ATOM   2526  N   GLY A 187      28.129   9.396  40.416  1.00  0.00           N  
ATOM   2527  CA  GLY A 187      28.109   8.592  41.625  1.00  0.00           C  
ATOM   2528  C   GLY A 187      27.247   7.347  41.537  1.00  0.00           C  
ATOM   2529  O   GLY A 187      26.849   6.787  42.559  1.00  0.00           O  
ATOM   2530  H   GLY A 187      28.992   9.486  39.899  1.00  0.00           H  
ATOM   2531 1HA  GLY A 187      29.124   8.282  41.873  1.00  0.00           H  
ATOM   2532 2HA  GLY A 187      27.746   9.195  42.457  1.00  0.00           H  
ATOM   2533  N   LEU A 188      26.952   6.912  40.320  1.00  0.00           N  
ATOM   2534  CA  LEU A 188      26.141   5.719  40.118  1.00  0.00           C  
ATOM   2535  C   LEU A 188      26.853   4.517  40.747  1.00  0.00           C  
ATOM   2536  O   LEU A 188      28.013   4.241  40.429  1.00  0.00           O  
ATOM   2537  CB  LEU A 188      25.900   5.475  38.623  1.00  0.00           C  
ATOM   2538  CG  LEU A 188      24.902   4.361  38.283  1.00  0.00           C  
ATOM   2539  CD1 LEU A 188      24.316   4.608  36.900  1.00  0.00           C  
ATOM   2540  CD2 LEU A 188      25.605   3.013  38.346  1.00  0.00           C  
ATOM   2541  H   LEU A 188      27.295   7.416  39.515  1.00  0.00           H  
ATOM   2542  HA  LEU A 188      25.178   5.869  40.604  1.00  0.00           H  
ATOM   2543 1HB  LEU A 188      25.532   6.397  38.176  1.00  0.00           H  
ATOM   2544 2HB  LEU A 188      26.851   5.222  38.154  1.00  0.00           H  
ATOM   2545  HG  LEU A 188      24.081   4.376  39.001  1.00  0.00           H  
ATOM   2546 1HD1 LEU A 188      23.606   3.816  36.659  1.00  0.00           H  
ATOM   2547 2HD1 LEU A 188      23.802   5.569  36.889  1.00  0.00           H  
ATOM   2548 3HD1 LEU A 188      25.116   4.615  36.161  1.00  0.00           H  
ATOM   2549 1HD2 LEU A 188      24.895   2.221  38.106  1.00  0.00           H  
ATOM   2550 2HD2 LEU A 188      26.425   2.996  37.628  1.00  0.00           H  
ATOM   2551 3HD2 LEU A 188      25.999   2.854  39.350  1.00  0.00           H  
ATOM   2552  N   ALA A 189      26.163   3.813  41.644  1.00  0.00           N  
ATOM   2553  CA  ALA A 189      26.746   2.651  42.312  1.00  0.00           C  
ATOM   2554  C   ALA A 189      26.702   1.412  41.423  1.00  0.00           C  
ATOM   2555  O   ALA A 189      25.818   0.561  41.555  1.00  0.00           O  
ATOM   2556  CB  ALA A 189      26.027   2.382  43.626  1.00  0.00           C  
ATOM   2557  H   ALA A 189      25.217   4.086  41.869  1.00  0.00           H  
ATOM   2558  HA  ALA A 189      27.793   2.870  42.521  1.00  0.00           H  
ATOM   2559 1HB  ALA A 189      26.471   1.514  44.113  1.00  0.00           H  
ATOM   2560 2HB  ALA A 189      26.121   3.251  44.277  1.00  0.00           H  
ATOM   2561 3HB  ALA A 189      24.973   2.188  43.430  1.00  0.00           H  
ATOM   2562  N   GLU A 190      27.677   1.322  40.524  1.00  0.00           N  
ATOM   2563  CA  GLU A 190      27.788   0.216  39.580  1.00  0.00           C  
ATOM   2564  C   GLU A 190      28.021  -1.139  40.244  1.00  0.00           C  
ATOM   2565  O   GLU A 190      27.758  -2.187  39.650  1.00  0.00           O  
ATOM   2566  CB  GLU A 190      28.923   0.496  38.592  1.00  0.00           C  
ATOM   2567  CG  GLU A 190      30.314   0.477  39.211  1.00  0.00           C  
ATOM   2568  CD  GLU A 190      31.397   0.810  38.223  1.00  0.00           C  
ATOM   2569  OE1 GLU A 190      31.085   1.021  37.076  1.00  0.00           O  
ATOM   2570  OE2 GLU A 190      32.539   0.852  38.617  1.00  0.00           O  
ATOM   2571  H   GLU A 190      28.368   2.059  40.502  1.00  0.00           H  
ATOM   2572  HA  GLU A 190      26.850   0.135  39.031  1.00  0.00           H  
ATOM   2573 1HB  GLU A 190      28.902  -0.246  37.794  1.00  0.00           H  
ATOM   2574 2HB  GLU A 190      28.774   1.473  38.134  1.00  0.00           H  
ATOM   2575 1HG  GLU A 190      30.347   1.199  40.026  1.00  0.00           H  
ATOM   2576 2HG  GLU A 190      30.500  -0.511  39.629  1.00  0.00           H  
ATOM   2577  N   ASN A 191      28.513  -1.118  41.477  1.00  0.00           N  
ATOM   2578  CA  ASN A 191      28.785  -2.352  42.201  1.00  0.00           C  
ATOM   2579  C   ASN A 191      27.524  -2.999  42.771  1.00  0.00           C  
ATOM   2580  O   ASN A 191      27.455  -4.222  42.891  1.00  0.00           O  
ATOM   2581  CB  ASN A 191      29.789  -2.093  43.309  1.00  0.00           C  
ATOM   2582  CG  ASN A 191      30.271  -3.359  43.960  1.00  0.00           C  
ATOM   2583  OD1 ASN A 191      30.788  -4.259  43.289  1.00  0.00           O  
ATOM   2584  ND2 ASN A 191      30.111  -3.447  45.256  1.00  0.00           N  
ATOM   2585  H   ASN A 191      28.703  -0.233  41.925  1.00  0.00           H  
ATOM   2586  HA  ASN A 191      29.208  -3.077  41.503  1.00  0.00           H  
ATOM   2587 1HB  ASN A 191      30.648  -1.557  42.904  1.00  0.00           H  
ATOM   2588 2HB  ASN A 191      29.336  -1.457  44.070  1.00  0.00           H  
ATOM   2589 1HD2 ASN A 191      30.413  -4.267  45.743  1.00  0.00           H  
ATOM   2590 2HD2 ASN A 191      29.687  -2.694  45.760  1.00  0.00           H  
ATOM   2591  N   ASP A 192      26.528  -2.181  43.109  1.00  0.00           N  
ATOM   2592  CA  ASP A 192      25.305  -2.715  43.686  1.00  0.00           C  
ATOM   2593  C   ASP A 192      24.036  -2.662  42.849  1.00  0.00           C  
ATOM   2594  O   ASP A 192      22.958  -2.976  43.356  1.00  0.00           O  
ATOM   2595  CB  ASP A 192      25.033  -1.988  45.005  1.00  0.00           C  
ATOM   2596  CG  ASP A 192      24.791  -0.496  44.820  1.00  0.00           C  
ATOM   2597  OD1 ASP A 192      24.809  -0.045  43.699  1.00  0.00           O  
ATOM   2598  OD2 ASP A 192      24.591   0.179  45.802  1.00  0.00           O  
ATOM   2599  H   ASP A 192      26.611  -1.184  42.969  1.00  0.00           H  
ATOM   2600  HA  ASP A 192      25.449  -3.779  43.878  1.00  0.00           H  
ATOM   2601 1HB  ASP A 192      24.159  -2.425  45.488  1.00  0.00           H  
ATOM   2602 2HB  ASP A 192      25.881  -2.123  45.677  1.00  0.00           H  
ATOM   2603  N   TRP A 193      24.145  -2.269  41.583  1.00  0.00           N  
ATOM   2604  CA  TRP A 193      22.975  -2.196  40.706  1.00  0.00           C  
ATOM   2605  C   TRP A 193      22.976  -3.350  39.705  1.00  0.00           C  
ATOM   2606  O   TRP A 193      23.999  -3.635  39.085  1.00  0.00           O  
ATOM   2607  CB  TRP A 193      22.948  -0.863  39.956  1.00  0.00           C  
ATOM   2608  CG  TRP A 193      22.693   0.318  40.843  1.00  0.00           C  
ATOM   2609  CD1 TRP A 193      22.653   0.320  42.205  1.00  0.00           C  
ATOM   2610  CD2 TRP A 193      22.440   1.683  40.432  1.00  0.00           C  
ATOM   2611  NE1 TRP A 193      22.392   1.586  42.669  1.00  0.00           N  
ATOM   2612  CE2 TRP A 193      22.261   2.433  41.597  1.00  0.00           C  
ATOM   2613  CE3 TRP A 193      22.353   2.319  39.187  1.00  0.00           C  
ATOM   2614  CZ2 TRP A 193      21.997   3.793  41.561  1.00  0.00           C  
ATOM   2615  CZ3 TRP A 193      22.090   3.683  39.151  1.00  0.00           C  
ATOM   2616  CH2 TRP A 193      21.917   4.401  40.308  1.00  0.00           C  
ATOM   2617  H   TRP A 193      25.051  -2.015  41.216  1.00  0.00           H  
ATOM   2618  HA  TRP A 193      22.077  -2.268  41.320  1.00  0.00           H  
ATOM   2619 1HB  TRP A 193      23.902  -0.711  39.450  1.00  0.00           H  
ATOM   2620 2HB  TRP A 193      22.172  -0.891  39.191  1.00  0.00           H  
ATOM   2621  HD1 TRP A 193      22.805  -0.555  42.835  1.00  0.00           H  
ATOM   2622  HE1 TRP A 193      22.310   1.852  43.640  1.00  0.00           H  
ATOM   2623  HE3 TRP A 193      22.493   1.755  38.266  1.00  0.00           H  
ATOM   2624  HZ2 TRP A 193      21.856   4.381  42.469  1.00  0.00           H  
ATOM   2625  HZ3 TRP A 193      22.023   4.170  38.178  1.00  0.00           H  
ATOM   2626  HH2 TRP A 193      21.712   5.470  40.243  1.00  0.00           H  
ATOM   2627  N   TYR A 194      21.830  -4.008  39.553  1.00  0.00           N  
ATOM   2628  CA  TYR A 194      21.702  -5.120  38.619  1.00  0.00           C  
ATOM   2629  C   TYR A 194      20.902  -4.689  37.399  1.00  0.00           C  
ATOM   2630  O   TYR A 194      19.901  -3.988  37.528  1.00  0.00           O  
ATOM   2631  CB  TYR A 194      21.043  -6.325  39.295  1.00  0.00           C  
ATOM   2632  CG  TYR A 194      21.888  -6.952  40.381  1.00  0.00           C  
ATOM   2633  CD1 TYR A 194      22.085  -6.283  41.580  1.00  0.00           C  
ATOM   2634  CD2 TYR A 194      22.465  -8.197  40.179  1.00  0.00           C  
ATOM   2635  CE1 TYR A 194      22.856  -6.857  42.573  1.00  0.00           C  
ATOM   2636  CE2 TYR A 194      23.236  -8.771  41.171  1.00  0.00           C  
ATOM   2637  CZ  TYR A 194      23.432  -8.105  42.364  1.00  0.00           C  
ATOM   2638  OH  TYR A 194      24.200  -8.676  43.352  1.00  0.00           O  
ATOM   2639  H   TYR A 194      21.027  -3.730  40.099  1.00  0.00           H  
ATOM   2640  HA  TYR A 194      22.700  -5.411  38.289  1.00  0.00           H  
ATOM   2641 1HB  TYR A 194      20.093  -6.020  39.735  1.00  0.00           H  
ATOM   2642 2HB  TYR A 194      20.828  -7.088  38.548  1.00  0.00           H  
ATOM   2643  HD1 TYR A 194      21.631  -5.305  41.739  1.00  0.00           H  
ATOM   2644  HD2 TYR A 194      22.310  -8.723  39.237  1.00  0.00           H  
ATOM   2645  HE1 TYR A 194      23.011  -6.331  43.515  1.00  0.00           H  
ATOM   2646  HE2 TYR A 194      23.690  -9.749  41.012  1.00  0.00           H  
ATOM   2647  HH  TYR A 194      24.521  -9.530  43.053  1.00  0.00           H  
ATOM   2648  N   LEU A 195      21.345  -5.115  36.220  1.00  0.00           N  
ATOM   2649  CA  LEU A 195      20.662  -4.787  34.973  1.00  0.00           C  
ATOM   2650  C   LEU A 195      19.414  -5.660  34.838  1.00  0.00           C  
ATOM   2651  O   LEU A 195      19.515  -6.872  34.626  1.00  0.00           O  
ATOM   2652  CB  LEU A 195      21.592  -5.001  33.772  1.00  0.00           C  
ATOM   2653  CG  LEU A 195      21.095  -4.435  32.436  1.00  0.00           C  
ATOM   2654  CD1 LEU A 195      22.269  -4.290  31.477  1.00  0.00           C  
ATOM   2655  CD2 LEU A 195      20.029  -5.355  31.861  1.00  0.00           C  
ATOM   2656  H   LEU A 195      22.180  -5.683  36.189  1.00  0.00           H  
ATOM   2657  HA  LEU A 195      20.372  -3.737  35.004  1.00  0.00           H  
ATOM   2658 1HB  LEU A 195      22.553  -4.538  33.991  1.00  0.00           H  
ATOM   2659 2HB  LEU A 195      21.750  -6.071  33.641  1.00  0.00           H  
ATOM   2660  HG  LEU A 195      20.671  -3.443  32.596  1.00  0.00           H  
ATOM   2661 1HD1 LEU A 195      21.916  -3.888  30.528  1.00  0.00           H  
ATOM   2662 2HD1 LEU A 195      23.007  -3.612  31.905  1.00  0.00           H  
ATOM   2663 3HD1 LEU A 195      22.725  -5.265  31.310  1.00  0.00           H  
ATOM   2664 1HD2 LEU A 195      19.675  -4.952  30.911  1.00  0.00           H  
ATOM   2665 2HD2 LEU A 195      20.452  -6.346  31.699  1.00  0.00           H  
ATOM   2666 3HD2 LEU A 195      19.194  -5.426  32.558  1.00  0.00           H  
ATOM   2667  N   THR A 196      18.242  -5.039  34.954  1.00  0.00           N  
ATOM   2668  CA  THR A 196      16.975  -5.757  34.869  1.00  0.00           C  
ATOM   2669  C   THR A 196      16.475  -5.979  33.443  1.00  0.00           C  
ATOM   2670  O   THR A 196      15.850  -6.999  33.155  1.00  0.00           O  
ATOM   2671  CB  THR A 196      15.889  -5.014  35.669  1.00  0.00           C  
ATOM   2672  OG1 THR A 196      15.715  -3.696  35.133  1.00  0.00           O  
ATOM   2673  CG2 THR A 196      16.280  -4.914  37.135  1.00  0.00           C  
ATOM   2674  H   THR A 196      18.232  -4.040  35.105  1.00  0.00           H  
ATOM   2675  HA  THR A 196      17.110  -6.750  35.299  1.00  0.00           H  
ATOM   2676  HB  THR A 196      14.945  -5.552  35.586  1.00  0.00           H  
ATOM   2677  HG1 THR A 196      16.316  -3.569  34.394  1.00  0.00           H  
ATOM   2678 1HG2 THR A 196      15.501  -4.386  37.684  1.00  0.00           H  
ATOM   2679 2HG2 THR A 196      16.402  -5.915  37.548  1.00  0.00           H  
ATOM   2680 3HG2 THR A 196      17.219  -4.368  37.224  1.00  0.00           H  
ATOM   2681  N   SER A 197      16.736  -5.026  32.555  1.00  0.00           N  
ATOM   2682  CA  SER A 197      16.297  -5.153  31.171  1.00  0.00           C  
ATOM   2683  C   SER A 197      17.228  -4.437  30.202  1.00  0.00           C  
ATOM   2684  O   SER A 197      17.926  -3.496  30.573  1.00  0.00           O  
ATOM   2685  CB  SER A 197      14.891  -4.603  31.025  1.00  0.00           C  
ATOM   2686  OG  SER A 197      13.989  -5.311  31.830  1.00  0.00           O  
ATOM   2687  H   SER A 197      17.245  -4.200  32.836  1.00  0.00           H  
ATOM   2688  HA  SER A 197      16.293  -6.211  30.905  1.00  0.00           H  
ATOM   2689 1HB  SER A 197      14.882  -3.550  31.303  1.00  0.00           H  
ATOM   2690 2HB  SER A 197      14.582  -4.669  29.983  1.00  0.00           H  
ATOM   2691  HG  SER A 197      13.393  -4.655  32.199  1.00  0.00           H  
ATOM   2692  N   VAL A 198      17.222  -4.900  28.956  1.00  0.00           N  
ATOM   2693  CA  VAL A 198      18.039  -4.336  27.886  1.00  0.00           C  
ATOM   2694  C   VAL A 198      17.095  -4.284  26.690  1.00  0.00           C  
ATOM   2695  O   VAL A 198      16.931  -5.272  25.968  1.00  0.00           O  
ATOM   2696  CB  VAL A 198      19.276  -5.200  27.579  1.00  0.00           C  
ATOM   2697  CG1 VAL A 198      20.108  -4.566  26.474  1.00  0.00           C  
ATOM   2698  CG2 VAL A 198      20.106  -5.384  28.841  1.00  0.00           C  
ATOM   2699  H   VAL A 198      16.617  -5.682  28.752  1.00  0.00           H  
ATOM   2700  HA  VAL A 198      18.390  -3.352  28.200  1.00  0.00           H  
ATOM   2701  HB  VAL A 198      18.947  -6.174  27.215  1.00  0.00           H  
ATOM   2702 1HG1 VAL A 198      20.979  -5.190  26.270  1.00  0.00           H  
ATOM   2703 2HG1 VAL A 198      19.506  -4.478  25.570  1.00  0.00           H  
ATOM   2704 3HG1 VAL A 198      20.438  -3.576  26.790  1.00  0.00           H  
ATOM   2705 1HG2 VAL A 198      20.979  -5.996  28.617  1.00  0.00           H  
ATOM   2706 2HG2 VAL A 198      20.430  -4.410  29.208  1.00  0.00           H  
ATOM   2707 3HG2 VAL A 198      19.503  -5.877  29.604  1.00  0.00           H  
ATOM   2708  N   GLN A 199      16.479  -3.120  26.491  1.00  0.00           N  
ATOM   2709  CA  GLN A 199      15.486  -2.929  25.440  1.00  0.00           C  
ATOM   2710  C   GLN A 199      15.795  -1.856  24.400  1.00  0.00           C  
ATOM   2711  O   GLN A 199      16.656  -0.998  24.600  1.00  0.00           O  
ATOM   2712  CB  GLN A 199      14.134  -2.611  26.085  1.00  0.00           C  
ATOM   2713  CG  GLN A 199      13.580  -3.729  26.952  1.00  0.00           C  
ATOM   2714  CD  GLN A 199      12.242  -3.373  27.571  1.00  0.00           C  
ATOM   2715  OE1 GLN A 199      11.679  -2.309  27.296  1.00  0.00           O  
ATOM   2716  NE2 GLN A 199      11.724  -4.261  28.411  1.00  0.00           N  
ATOM   2717  H   GLN A 199      16.713  -2.344  27.094  1.00  0.00           H  
ATOM   2718  HA  GLN A 199      15.405  -3.853  24.868  1.00  0.00           H  
ATOM   2719 1HB  GLN A 199      14.228  -1.720  26.706  1.00  0.00           H  
ATOM   2720 2HB  GLN A 199      13.402  -2.394  25.308  1.00  0.00           H  
ATOM   2721 1HG  GLN A 199      13.446  -4.619  26.337  1.00  0.00           H  
ATOM   2722 2HG  GLN A 199      14.285  -3.934  27.757  1.00  0.00           H  
ATOM   2723 1HE2 GLN A 199      10.843  -4.081  28.850  1.00  0.00           H  
ATOM   2724 2HE2 GLN A 199      12.214  -5.111  28.605  1.00  0.00           H  
ATOM   2725  N   ALA A 200      15.061  -1.906  23.290  1.00  0.00           N  
ATOM   2726  CA  ALA A 200      15.223  -0.939  22.209  1.00  0.00           C  
ATOM   2727  C   ALA A 200      13.903  -0.782  21.467  1.00  0.00           C  
ATOM   2728  O   ALA A 200      13.326  -1.762  21.008  1.00  0.00           O  
ATOM   2729  CB  ALA A 200      16.329  -1.369  21.256  1.00  0.00           C  
ATOM   2730  H   ALA A 200      14.371  -2.638  23.196  1.00  0.00           H  
ATOM   2731  HA  ALA A 200      15.497   0.019  22.650  1.00  0.00           H  
ATOM   2732 1HB  ALA A 200      16.430  -0.633  20.460  1.00  0.00           H  
ATOM   2733 2HB  ALA A 200      17.270  -1.446  21.802  1.00  0.00           H  
ATOM   2734 3HB  ALA A 200      16.080  -2.338  20.825  1.00  0.00           H  
ATOM   2735  N   GLY A 201      13.427   0.450  21.345  1.00  0.00           N  
ATOM   2736  CA  GLY A 201      12.171   0.664  20.653  1.00  0.00           C  
ATOM   2737  C   GLY A 201      11.849   2.126  20.436  1.00  0.00           C  
ATOM   2738  O   GLY A 201      12.744   2.968  20.384  1.00  0.00           O  
ATOM   2739  H   GLY A 201      13.921   1.245  21.724  1.00  0.00           H  
ATOM   2740 1HA  GLY A 201      12.200   0.167  19.683  1.00  0.00           H  
ATOM   2741 2HA  GLY A 201      11.360   0.210  21.222  1.00  0.00           H  
ATOM   2742  N   PHE A 202      10.563   2.432  20.313  1.00  0.00           N  
ATOM   2743  CA  PHE A 202      10.128   3.803  20.085  1.00  0.00           C  
ATOM   2744  C   PHE A 202       9.000   4.249  21.008  1.00  0.00           C  
ATOM   2745  O   PHE A 202       8.065   3.499  21.271  1.00  0.00           O  
ATOM   2746  CB  PHE A 202       9.680   3.967  18.632  1.00  0.00           C  
ATOM   2747  CG  PHE A 202       8.497   3.117  18.263  1.00  0.00           C  
ATOM   2748  CD1 PHE A 202       7.206   3.609  18.387  1.00  0.00           C  
ATOM   2749  CD2 PHE A 202       8.672   1.825  17.793  1.00  0.00           C  
ATOM   2750  CE1 PHE A 202       6.117   2.829  18.048  1.00  0.00           C  
ATOM   2751  CE2 PHE A 202       7.585   1.042  17.453  1.00  0.00           C  
ATOM   2752  CZ  PHE A 202       6.306   1.545  17.581  1.00  0.00           C  
ATOM   2753  H   PHE A 202       9.870   1.700  20.379  1.00  0.00           H  
ATOM   2754  HA  PHE A 202      10.971   4.470  20.274  1.00  0.00           H  
ATOM   2755 1HB  PHE A 202       9.421   5.008  18.446  1.00  0.00           H  
ATOM   2756 2HB  PHE A 202      10.503   3.710  17.966  1.00  0.00           H  
ATOM   2757  HD1 PHE A 202       7.056   4.624  18.756  1.00  0.00           H  
ATOM   2758  HD2 PHE A 202       9.682   1.427  17.692  1.00  0.00           H  
ATOM   2759  HE1 PHE A 202       5.108   3.228  18.151  1.00  0.00           H  
ATOM   2760  HE2 PHE A 202       7.737   0.028  17.083  1.00  0.00           H  
ATOM   2761  HZ  PHE A 202       5.448   0.929  17.315  1.00  0.00           H  
ATOM   2762  N   GLU A 203       9.107   5.478  21.500  1.00  0.00           N  
ATOM   2763  CA  GLU A 203       8.087   6.067  22.361  1.00  0.00           C  
ATOM   2764  C   GLU A 203       7.362   7.116  21.536  1.00  0.00           C  
ATOM   2765  O   GLU A 203       7.871   8.223  21.341  1.00  0.00           O  
ATOM   2766  CB  GLU A 203       8.699   6.690  23.617  1.00  0.00           C  
ATOM   2767  CG  GLU A 203       9.377   5.694  24.547  1.00  0.00           C  
ATOM   2768  CD  GLU A 203       9.967   6.342  25.769  1.00  0.00           C  
ATOM   2769  OE1 GLU A 203      10.441   7.447  25.661  1.00  0.00           O  
ATOM   2770  OE2 GLU A 203       9.944   5.730  26.811  1.00  0.00           O  
ATOM   2771  H   GLU A 203       9.926   6.020  21.266  1.00  0.00           H  
ATOM   2772  HA  GLU A 203       7.401   5.279  22.674  1.00  0.00           H  
ATOM   2773 1HB  GLU A 203       9.441   7.436  23.329  1.00  0.00           H  
ATOM   2774 2HB  GLU A 203       7.923   7.203  24.185  1.00  0.00           H  
ATOM   2775 1HG  GLU A 203       8.644   4.951  24.863  1.00  0.00           H  
ATOM   2776 2HG  GLU A 203      10.164   5.178  23.999  1.00  0.00           H  
ATOM   2777  N   PRO A 204       6.163   6.783  21.037  1.00  0.00           N  
ATOM   2778  CA  PRO A 204       5.402   7.735  20.228  1.00  0.00           C  
ATOM   2779  C   PRO A 204       4.432   8.589  21.034  1.00  0.00           C  
ATOM   2780  O   PRO A 204       3.877   8.139  22.039  1.00  0.00           O  
ATOM   2781  CB  PRO A 204       4.652   6.816  19.258  1.00  0.00           C  
ATOM   2782  CG  PRO A 204       4.397   5.579  20.050  1.00  0.00           C  
ATOM   2783  CD  PRO A 204       5.608   5.444  20.934  1.00  0.00           C  
ATOM   2784  HA  PRO A 204       6.101   8.395  19.693  1.00  0.00           H  
ATOM   2785 1HB  PRO A 204       3.726   7.304  18.918  1.00  0.00           H  
ATOM   2786 2HB  PRO A 204       5.266   6.632  18.364  1.00  0.00           H  
ATOM   2787 1HG  PRO A 204       3.464   5.680  20.622  1.00  0.00           H  
ATOM   2788 2HG  PRO A 204       4.266   4.718  19.377  1.00  0.00           H  
ATOM   2789 1HD  PRO A 204       5.299   5.086  21.927  1.00  0.00           H  
ATOM   2790 2HD  PRO A 204       6.323   4.746  20.474  1.00  0.00           H  
ATOM   2791  N   TRP A 205       4.249   9.829  20.587  1.00  0.00           N  
ATOM   2792  CA  TRP A 205       3.331  10.767  21.222  1.00  0.00           C  
ATOM   2793  C   TRP A 205       2.131  10.963  20.301  1.00  0.00           C  
ATOM   2794  O   TRP A 205       1.019  10.539  20.620  1.00  0.00           O  
ATOM   2795  CB  TRP A 205       4.014  12.108  21.498  1.00  0.00           C  
ATOM   2796  CG  TRP A 205       5.046  12.041  22.583  1.00  0.00           C  
ATOM   2797  CD1 TRP A 205       4.821  12.089  23.926  1.00  0.00           C  
ATOM   2798  CD2 TRP A 205       6.480  11.912  22.421  1.00  0.00           C  
ATOM   2799  NE1 TRP A 205       6.009  12.001  24.609  1.00  0.00           N  
ATOM   2800  CE2 TRP A 205       7.034  11.891  23.703  1.00  0.00           C  
ATOM   2801  CE3 TRP A 205       7.323  11.814  21.308  1.00  0.00           C  
ATOM   2802  CZ2 TRP A 205       8.400  11.777  23.910  1.00  0.00           C  
ATOM   2803  CZ3 TRP A 205       8.692  11.699  21.515  1.00  0.00           C  
ATOM   2804  CH2 TRP A 205       9.216  11.680  22.783  1.00  0.00           C  
ATOM   2805  H   TRP A 205       4.771  10.125  19.774  1.00  0.00           H  
ATOM   2806  HA  TRP A 205       3.009  10.345  22.174  1.00  0.00           H  
ATOM   2807 1HB  TRP A 205       4.497  12.464  20.588  1.00  0.00           H  
ATOM   2808 2HB  TRP A 205       3.265  12.846  21.782  1.00  0.00           H  
ATOM   2809  HD1 TRP A 205       3.841  12.184  24.390  1.00  0.00           H  
ATOM   2810  HE1 TRP A 205       6.113  12.016  25.613  1.00  0.00           H  
ATOM   2811  HE3 TRP A 205       6.912  11.826  20.298  1.00  0.00           H  
ATOM   2812  HZ2 TRP A 205       8.835  11.761  24.909  1.00  0.00           H  
ATOM   2813  HZ3 TRP A 205       9.342  11.624  20.642  1.00  0.00           H  
ATOM   2814  HH2 TRP A 205      10.295  11.589  22.909  1.00  0.00           H  
ATOM   2815  N   GLN A 206       2.362  11.596  19.153  1.00  0.00           N  
ATOM   2816  CA  GLN A 206       1.296  11.827  18.178  1.00  0.00           C  
ATOM   2817  C   GLN A 206       1.781  11.659  16.732  1.00  0.00           C  
ATOM   2818  O   GLN A 206       2.989  11.614  16.461  1.00  0.00           O  
ATOM   2819  CB  GLN A 206       0.706  13.227  18.367  1.00  0.00           C  
ATOM   2820  CG  GLN A 206       1.691  14.356  18.119  1.00  0.00           C  
ATOM   2821  CD  GLN A 206       1.080  15.723  18.367  1.00  0.00           C  
ATOM   2822  OE1 GLN A 206       0.501  15.976  19.427  1.00  0.00           O  
ATOM   2823  NE2 GLN A 206       1.205  16.612  17.389  1.00  0.00           N  
ATOM   2824  H   GLN A 206       3.295  11.925  18.949  1.00  0.00           H  
ATOM   2825  HA  GLN A 206       0.511  11.089  18.343  1.00  0.00           H  
ATOM   2826 1HB  GLN A 206      -0.137  13.361  17.688  1.00  0.00           H  
ATOM   2827 2HB  GLN A 206       0.327  13.328  19.383  1.00  0.00           H  
ATOM   2828 1HG  GLN A 206       2.542  14.236  18.789  1.00  0.00           H  
ATOM   2829 2HG  GLN A 206       2.024  14.314  17.082  1.00  0.00           H  
ATOM   2830 1HE2 GLN A 206       0.822  17.531  17.495  1.00  0.00           H  
ATOM   2831 2HE2 GLN A 206       1.682  16.365  16.545  1.00  0.00           H  
ATOM   2832  N   ASN A 207       0.823  11.570  15.812  1.00  0.00           N  
ATOM   2833  CA  ASN A 207       1.131  11.418  14.398  1.00  0.00           C  
ATOM   2834  C   ASN A 207       0.929   9.998  13.904  1.00  0.00           C  
ATOM   2835  O   ASN A 207       0.195   9.217  14.512  1.00  0.00           O  
ATOM   2836  CB  ASN A 207       2.552  11.872  14.119  1.00  0.00           C  
ATOM   2837  CG  ASN A 207       2.732  13.354  14.300  1.00  0.00           C  
ATOM   2838  OD1 ASN A 207       1.790  14.133  14.113  1.00  0.00           O  
ATOM   2839  ND2 ASN A 207       3.923  13.758  14.660  1.00  0.00           N  
ATOM   2840  H   ASN A 207      -0.143  11.609  16.104  1.00  0.00           H  
ATOM   2841  HA  ASN A 207       0.444  12.043  13.825  1.00  0.00           H  
ATOM   2842 1HB  ASN A 207       3.239  11.350  14.788  1.00  0.00           H  
ATOM   2843 2HB  ASN A 207       2.825  11.606  13.098  1.00  0.00           H  
ATOM   2844 1HD2 ASN A 207       4.100  14.733  14.795  1.00  0.00           H  
ATOM   2845 2HD2 ASN A 207       4.655  13.093  14.800  1.00  0.00           H  
ATOM   2846  N   GLY A 208       1.561   9.665  12.783  1.00  0.00           N  
ATOM   2847  CA  GLY A 208       1.483   8.314  12.242  1.00  0.00           C  
ATOM   2848  C   GLY A 208       2.908   7.942  11.853  1.00  0.00           C  
ATOM   2849  O   GLY A 208       3.623   8.745  11.255  1.00  0.00           O  
ATOM   2850  H   GLY A 208       2.107  10.360  12.294  1.00  0.00           H  
ATOM   2851 1HA  GLY A 208       1.068   7.644  12.995  1.00  0.00           H  
ATOM   2852 2HA  GLY A 208       0.802   8.302  11.391  1.00  0.00           H  
ATOM   2853  N   ALA A 209       3.338   6.735  12.201  1.00  0.00           N  
ATOM   2854  CA  ALA A 209       4.692   6.364  11.858  1.00  0.00           C  
ATOM   2855  C   ALA A 209       5.000   4.887  11.803  1.00  0.00           C  
ATOM   2856  O   ALA A 209       4.229   4.043  12.266  1.00  0.00           O  
ATOM   2857  CB  ALA A 209       5.645   7.030  12.840  1.00  0.00           C  
ATOM   2858  H   ALA A 209       2.756   6.072  12.693  1.00  0.00           H  
ATOM   2859  HA  ALA A 209       4.896   6.722  10.849  1.00  0.00           H  
ATOM   2860 1HB  ALA A 209       6.671   6.759  12.592  1.00  0.00           H  
ATOM   2861 2HB  ALA A 209       5.531   8.113  12.779  1.00  0.00           H  
ATOM   2862 3HB  ALA A 209       5.416   6.698  13.851  1.00  0.00           H  
ATOM   2863  N   GLY A 210       6.150   4.581  11.218  1.00  0.00           N  
ATOM   2864  CA  GLY A 210       6.601   3.212  11.107  1.00  0.00           C  
ATOM   2865  C   GLY A 210       8.084   3.158  11.429  1.00  0.00           C  
ATOM   2866  O   GLY A 210       8.907   3.756  10.730  1.00  0.00           O  
ATOM   2867  H   GLY A 210       6.725   5.321  10.841  1.00  0.00           H  
ATOM   2868 1HA  GLY A 210       6.030   2.584  11.792  1.00  0.00           H  
ATOM   2869 2HA  GLY A 210       6.408   2.846  10.099  1.00  0.00           H  
ATOM   2870  N   LEU A 211       8.418   2.470  12.513  1.00  0.00           N  
ATOM   2871  CA  LEU A 211       9.808   2.305  12.900  1.00  0.00           C  
ATOM   2872  C   LEU A 211      10.236   0.961  12.347  1.00  0.00           C  
ATOM   2873  O   LEU A 211       9.768  -0.082  12.807  1.00  0.00           O  
ATOM   2874  CB  LEU A 211       9.983   2.353  14.423  1.00  0.00           C  
ATOM   2875  CG  LEU A 211      11.425   2.500  14.923  1.00  0.00           C  
ATOM   2876  CD1 LEU A 211      11.416   2.931  16.383  1.00  0.00           C  
ATOM   2877  CD2 LEU A 211      12.161   1.180  14.747  1.00  0.00           C  
ATOM   2878  H   LEU A 211       7.696   2.052  13.082  1.00  0.00           H  
ATOM   2879  HA  LEU A 211      10.386   3.121  12.468  1.00  0.00           H  
ATOM   2880 1HB  LEU A 211       9.410   3.194  14.812  1.00  0.00           H  
ATOM   2881 2HB  LEU A 211       9.576   1.436  14.849  1.00  0.00           H  
ATOM   2882  HG  LEU A 211      11.932   3.277  14.350  1.00  0.00           H  
ATOM   2883 1HD1 LEU A 211      12.441   3.035  16.739  1.00  0.00           H  
ATOM   2884 2HD1 LEU A 211      10.901   3.887  16.478  1.00  0.00           H  
ATOM   2885 3HD1 LEU A 211      10.900   2.180  16.981  1.00  0.00           H  
ATOM   2886 1HD2 LEU A 211      13.187   1.285  15.101  1.00  0.00           H  
ATOM   2887 2HD2 LEU A 211      11.656   0.403  15.321  1.00  0.00           H  
ATOM   2888 3HD2 LEU A 211      12.168   0.905  13.692  1.00  0.00           H  
ATOM   2889  N   ALA A 212      11.100   0.981  11.341  1.00  0.00           N  
ATOM   2890  CA  ALA A 212      11.582  -0.264  10.775  1.00  0.00           C  
ATOM   2891  C   ALA A 212      12.933  -0.587  11.387  1.00  0.00           C  
ATOM   2892  O   ALA A 212      13.900   0.144  11.188  1.00  0.00           O  
ATOM   2893  CB  ALA A 212      11.678  -0.174   9.259  1.00  0.00           C  
ATOM   2894  H   ALA A 212      11.431   1.856  10.959  1.00  0.00           H  
ATOM   2895  HA  ALA A 212      10.872  -1.050  11.032  1.00  0.00           H  
ATOM   2896 1HB  ALA A 212      12.042  -1.121   8.861  1.00  0.00           H  
ATOM   2897 2HB  ALA A 212      10.692   0.039   8.844  1.00  0.00           H  
ATOM   2898 3HB  ALA A 212      12.367   0.623   8.985  1.00  0.00           H  
ATOM   2899  N   VAL A 213      12.995  -1.674  12.148  1.00  0.00           N  
ATOM   2900  CA  VAL A 213      14.246  -2.086  12.769  1.00  0.00           C  
ATOM   2901  C   VAL A 213      14.866  -3.187  11.916  1.00  0.00           C  
ATOM   2902  O   VAL A 213      14.632  -4.370  12.147  1.00  0.00           O  
ATOM   2903  CB  VAL A 213      14.010  -2.597  14.203  1.00  0.00           C  
ATOM   2904  CG1 VAL A 213      15.327  -3.004  14.847  1.00  0.00           C  
ATOM   2905  CG2 VAL A 213      13.315  -1.524  15.027  1.00  0.00           C  
ATOM   2906  H   VAL A 213      12.164  -2.227  12.302  1.00  0.00           H  
ATOM   2907  HA  VAL A 213      14.910  -1.222  12.817  1.00  0.00           H  
ATOM   2908  HB  VAL A 213      13.383  -3.488  14.162  1.00  0.00           H  
ATOM   2909 1HG1 VAL A 213      15.141  -3.363  15.860  1.00  0.00           H  
ATOM   2910 2HG1 VAL A 213      15.789  -3.797  14.260  1.00  0.00           H  
ATOM   2911 3HG1 VAL A 213      15.994  -2.143  14.885  1.00  0.00           H  
ATOM   2912 1HG2 VAL A 213      13.150  -1.892  16.039  1.00  0.00           H  
ATOM   2913 2HG2 VAL A 213      13.939  -0.631  15.062  1.00  0.00           H  
ATOM   2914 3HG2 VAL A 213      12.356  -1.278  14.570  1.00  0.00           H  
ATOM   2915  N   ASN A 214      15.641  -2.783  10.916  1.00  0.00           N  
ATOM   2916  CA  ASN A 214      16.294  -3.730  10.022  1.00  0.00           C  
ATOM   2917  C   ASN A 214      17.053  -4.774  10.830  1.00  0.00           C  
ATOM   2918  O   ASN A 214      16.980  -5.969  10.545  1.00  0.00           O  
ATOM   2919  CB  ASN A 214      17.221  -3.013   9.057  1.00  0.00           C  
ATOM   2920  CG  ASN A 214      16.474  -2.256   7.994  1.00  0.00           C  
ATOM   2921  OD1 ASN A 214      15.340  -2.605   7.646  1.00  0.00           O  
ATOM   2922  ND2 ASN A 214      17.089  -1.226   7.471  1.00  0.00           N  
ATOM   2923  H   ASN A 214      15.781  -1.793  10.772  1.00  0.00           H  
ATOM   2924  HA  ASN A 214      15.526  -4.246   9.444  1.00  0.00           H  
ATOM   2925 1HB  ASN A 214      17.852  -2.315   9.609  1.00  0.00           H  
ATOM   2926 2HB  ASN A 214      17.877  -3.739   8.577  1.00  0.00           H  
ATOM   2927 1HD2 ASN A 214      16.640  -0.685   6.759  1.00  0.00           H  
ATOM   2928 2HD2 ASN A 214      18.006  -0.980   7.782  1.00  0.00           H  
ATOM   2929  N   SER A 215      17.780  -4.319  11.845  1.00  0.00           N  
ATOM   2930  CA  SER A 215      18.544  -5.232  12.682  1.00  0.00           C  
ATOM   2931  C   SER A 215      18.888  -4.650  14.046  1.00  0.00           C  
ATOM   2932  O   SER A 215      19.264  -3.484  14.163  1.00  0.00           O  
ATOM   2933  CB  SER A 215      19.822  -5.627  11.967  1.00  0.00           C  
ATOM   2934  OG  SER A 215      20.591  -6.492  12.755  1.00  0.00           O  
ATOM   2935  H   SER A 215      17.808  -3.329  12.044  1.00  0.00           H  
ATOM   2936  HA  SER A 215      17.943  -6.125  12.858  1.00  0.00           H  
ATOM   2937 1HB  SER A 215      19.575  -6.113  11.023  1.00  0.00           H  
ATOM   2938 2HB  SER A 215      20.399  -4.733  11.734  1.00  0.00           H  
ATOM   2939  HG  SER A 215      20.793  -6.008  13.560  1.00  0.00           H  
ATOM   2940  N   PHE A 216      18.752  -5.476  15.077  1.00  0.00           N  
ATOM   2941  CA  PHE A 216      19.075  -5.062  16.429  1.00  0.00           C  
ATOM   2942  C   PHE A 216      19.716  -6.210  17.183  1.00  0.00           C  
ATOM   2943  O   PHE A 216      19.151  -7.299  17.270  1.00  0.00           O  
ATOM   2944  CB  PHE A 216      17.821  -4.588  17.166  1.00  0.00           C  
ATOM   2945  CG  PHE A 216      18.087  -4.098  18.561  1.00  0.00           C  
ATOM   2946  CD1 PHE A 216      19.068  -3.148  18.802  1.00  0.00           C  
ATOM   2947  CD2 PHE A 216      17.356  -4.585  19.634  1.00  0.00           C  
ATOM   2948  CE1 PHE A 216      19.314  -2.696  20.085  1.00  0.00           C  
ATOM   2949  CE2 PHE A 216      17.598  -4.134  20.917  1.00  0.00           C  
ATOM   2950  CZ  PHE A 216      18.579  -3.189  21.142  1.00  0.00           C  
ATOM   2951  H   PHE A 216      18.416  -6.415  14.917  1.00  0.00           H  
ATOM   2952  HA  PHE A 216      19.781  -4.232  16.377  1.00  0.00           H  
ATOM   2953 1HB  PHE A 216      17.353  -3.780  16.605  1.00  0.00           H  
ATOM   2954 2HB  PHE A 216      17.103  -5.405  17.224  1.00  0.00           H  
ATOM   2955  HD1 PHE A 216      19.649  -2.758  17.966  1.00  0.00           H  
ATOM   2956  HD2 PHE A 216      16.582  -5.332  19.456  1.00  0.00           H  
ATOM   2957  HE1 PHE A 216      20.088  -1.950  20.260  1.00  0.00           H  
ATOM   2958  HE2 PHE A 216      17.017  -4.524  21.752  1.00  0.00           H  
ATOM   2959  HZ  PHE A 216      18.772  -2.834  22.154  1.00  0.00           H  
ATOM   2960  N   SER A 217      20.900  -5.968  17.727  1.00  0.00           N  
ATOM   2961  CA  SER A 217      21.590  -6.995  18.489  1.00  0.00           C  
ATOM   2962  C   SER A 217      22.061  -6.398  19.802  1.00  0.00           C  
ATOM   2963  O   SER A 217      22.358  -5.206  19.884  1.00  0.00           O  
ATOM   2964  CB  SER A 217      22.766  -7.547  17.707  1.00  0.00           C  
ATOM   2965  OG  SER A 217      23.732  -6.556  17.487  1.00  0.00           O  
ATOM   2966  H   SER A 217      21.334  -5.063  17.616  1.00  0.00           H  
ATOM   2967  HA  SER A 217      20.891  -7.810  18.684  1.00  0.00           H  
ATOM   2968 1HB  SER A 217      23.211  -8.377  18.256  1.00  0.00           H  
ATOM   2969 2HB  SER A 217      22.417  -7.937  16.752  1.00  0.00           H  
ATOM   2970  HG  SER A 217      24.437  -6.980  16.991  1.00  0.00           H  
ATOM   2971  N   SER A 218      22.127  -7.235  20.827  1.00  0.00           N  
ATOM   2972  CA  SER A 218      22.564  -6.799  22.140  1.00  0.00           C  
ATOM   2973  C   SER A 218      22.929  -8.023  22.957  1.00  0.00           C  
ATOM   2974  O   SER A 218      22.355  -9.097  22.773  1.00  0.00           O  
ATOM   2975  CB  SER A 218      21.477  -6.002  22.834  1.00  0.00           C  
ATOM   2976  OG  SER A 218      21.893  -5.588  24.107  1.00  0.00           O  
ATOM   2977  H   SER A 218      21.866  -8.201  20.691  1.00  0.00           H  
ATOM   2978  HA  SER A 218      23.438  -6.158  22.019  1.00  0.00           H  
ATOM   2979 1HB  SER A 218      21.223  -5.131  22.231  1.00  0.00           H  
ATOM   2980 2HB  SER A 218      20.579  -6.612  22.923  1.00  0.00           H  
ATOM   2981  HG  SER A 218      22.672  -5.043  23.967  1.00  0.00           H  
ATOM   2982  N   THR A 219      23.891  -7.859  23.856  1.00  0.00           N  
ATOM   2983  CA  THR A 219      24.320  -8.956  24.706  1.00  0.00           C  
ATOM   2984  C   THR A 219      25.010  -8.410  25.947  1.00  0.00           C  
ATOM   2985  O   THR A 219      25.501  -7.282  25.954  1.00  0.00           O  
ATOM   2986  CB  THR A 219      25.265  -9.913  23.955  1.00  0.00           C  
ATOM   2987  OG1 THR A 219      25.542 -11.056  24.775  1.00  0.00           O  
ATOM   2988  CG2 THR A 219      26.570  -9.212  23.611  1.00  0.00           C  
ATOM   2989  H   THR A 219      24.336  -6.957  23.954  1.00  0.00           H  
ATOM   2990  HA  THR A 219      23.439  -9.520  25.014  1.00  0.00           H  
ATOM   2991  HB  THR A 219      24.786 -10.249  23.036  1.00  0.00           H  
ATOM   2992  HG1 THR A 219      26.487 -11.110  24.939  1.00  0.00           H  
ATOM   2993 1HG2 THR A 219      27.225  -9.903  23.081  1.00  0.00           H  
ATOM   2994 2HG2 THR A 219      26.364  -8.349  22.978  1.00  0.00           H  
ATOM   2995 3HG2 THR A 219      27.058  -8.881  24.527  1.00  0.00           H  
ATOM   2996  N   VAL A 220      25.027  -9.213  27.003  1.00  0.00           N  
ATOM   2997  CA  VAL A 220      25.653  -8.819  28.255  1.00  0.00           C  
ATOM   2998  C   VAL A 220      26.760  -9.816  28.568  1.00  0.00           C  
ATOM   2999  O   VAL A 220      26.493 -10.993  28.810  1.00  0.00           O  
ATOM   3000  CB  VAL A 220      24.626  -8.789  29.403  1.00  0.00           C  
ATOM   3001  CG1 VAL A 220      25.299  -8.395  30.709  1.00  0.00           C  
ATOM   3002  CG2 VAL A 220      23.499  -7.826  29.064  1.00  0.00           C  
ATOM   3003  H   VAL A 220      24.593 -10.123  26.935  1.00  0.00           H  
ATOM   3004  HA  VAL A 220      26.064  -7.816  28.136  1.00  0.00           H  
ATOM   3005  HB  VAL A 220      24.220  -9.791  29.540  1.00  0.00           H  
ATOM   3006 1HG1 VAL A 220      24.559  -8.380  31.509  1.00  0.00           H  
ATOM   3007 2HG1 VAL A 220      26.078  -9.119  30.950  1.00  0.00           H  
ATOM   3008 3HG1 VAL A 220      25.741  -7.405  30.606  1.00  0.00           H  
ATOM   3009 1HG2 VAL A 220      22.776  -7.810  29.880  1.00  0.00           H  
ATOM   3010 2HG2 VAL A 220      23.907  -6.825  28.921  1.00  0.00           H  
ATOM   3011 3HG2 VAL A 220      23.005  -8.151  28.148  1.00  0.00           H  
ATOM   3012  N   GLU A 221      28.000  -9.337  28.558  1.00  0.00           N  
ATOM   3013  CA  GLU A 221      29.149 -10.192  28.822  1.00  0.00           C  
ATOM   3014  C   GLU A 221      29.768  -9.920  30.183  1.00  0.00           C  
ATOM   3015  O   GLU A 221      29.409  -8.898  30.808  1.00  0.00           O  
ATOM   3016  CB  GLU A 221      30.206 -10.005  27.732  1.00  0.00           C  
ATOM   3017  CG  GLU A 221      29.739 -10.378  26.332  1.00  0.00           C  
ATOM   3018  CD  GLU A 221      29.398 -11.836  26.198  1.00  0.00           C  
ATOM   3019  OE1 GLU A 221      30.064 -12.640  26.805  1.00  0.00           O  
ATOM   3020  OE2 GLU A 221      28.471 -12.146  25.487  1.00  0.00           O  
ATOM   3021  H   GLU A 221      28.150  -8.357  28.363  1.00  0.00           H  
ATOM   3022  HA  GLU A 221      28.816 -11.231  28.815  1.00  0.00           H  
ATOM   3023 1HB  GLU A 221      30.527  -8.963  27.711  1.00  0.00           H  
ATOM   3024 2HB  GLU A 221      31.081 -10.612  27.965  1.00  0.00           H  
ATOM   3025 1HG  GLU A 221      28.857  -9.786  26.085  1.00  0.00           H  
ATOM   3026 2HG  GLU A 221      30.523 -10.125  25.619  1.00  0.00           H  
TER                                                                             
