# Supplementary material for: A new benchmark illustrates that integration of geometric constraints inferred from enzyme reaction chemistry can increase enzyme active site modeling accuracy
Source: PLoS One. 2019 Apr 4;14(4):e0214126. doi: 10.1371/journal.pone.0214126 (PMC6448891; doi:10.1371/journal.pone.0214126)
Supplement: S1 Files — (GZ) [file pone.0214126.s008.gz › benchmark-lite/templates/2nlr/1oa2.pdb]

HEADER    HYDROLASE                               28-DEC-02   1OA2              
TITLE     COMPARISON OF FAMILY 12 GLYCOSIDE HYDROLASES AND RECRUITED            
TITLE    2 SUBSTITUTIONS IMPORTANT FOR THERMAL STABILITY                        
COMPND    MOL_ID: 1;                                                            
COMPND   2 MOLECULE: ENDO-BETA-1,4-GLUCANASE;                                   
COMPND   3 CHAIN: A, B, C, D, E, F;                                             
COMPND   4 FRAGMENT: RESIDUES 17-234;                                           
COMPND   5 SYNONYM: ENDOGLUCANASE, CEL12A, EG3;                                 
COMPND   6 EC: 3.2.1.4;                                                         
COMPND   7 ENGINEERED: YES;                                                     
COMPND   8 MUTATION: YES                                                        
SOURCE    MOL_ID: 1;                                                            
SOURCE   2 ORGANISM_SCIENTIFIC: TRICHODERMA REESEI;                             
SOURCE   3 ORGANISM_TAXID: 51453;                                               
SOURCE   4 EXPRESSION_SYSTEM: ASPERGILLUS NIGER;                                
SOURCE   5 EXPRESSION_SYSTEM_TAXID: 5061                                        
KEYWDS    HYDROLASE, CELLULASE, CELLULOSE DEGRADATION, ENDOGLUCANASE,           
KEYWDS   2 GLYCOSYL HYDROLASE, GH FAMILY 12, TRICHODERMA REESEI                 
KEYWDS   3 CEL12A                                                               
EXPDTA    X-RAY DIFFRACTION                                                     
AUTHOR    M.SANDGREN,P.J.GUALFETTI,A.SHAW,L.S.GROSS,M.SALDAJENO,                
AUTHOR   2 A.G.DAY,T.A.JONES,C.MITCHINSON                                       
REVDAT   2   24-FEB-09 1OA2    1       VERSN                                    
REVDAT   1   27-MAR-03 1OA2    0                                                
JRNL        AUTH   M.SANDGREN,P.J.GUALFETTI,A.SHAW,L.S.GROSS,                   
JRNL        AUTH 2 M.SALDAJENO,A.G.DAY,T.A.JONES,C.MITCHINSON                   
JRNL        TITL   COMPARISON OF FAMILY 12 GLYCOSIDE HYDROLASES AND             
JRNL        TITL 2 RECRUITED SUBSTITUTIONS IMPORTANT FOR THERMAL                
JRNL        TITL 3 STABILITY                                                    
JRNL        REF    PROTEIN SCI.                  V.  12   848 2003              
JRNL        REFN                   ISSN 0961-8368                               
JRNL        PMID   12649442                                                     
JRNL        DOI    10.1110/PS.0237703                                           
REMARK   2                                                                      
REMARK   2 RESOLUTION.    1.5  ANGSTROMS.                                       
REMARK   3                                                                      
REMARK   3 REFINEMENT.                                                          
REMARK   3   PROGRAM     : REFMAC                                               
REMARK   3   AUTHORS     : MURSHUDOV,VAGIN,DODSON                               
REMARK   3                                                                      
REMARK   3  DATA USED IN REFINEMENT.                                            
REMARK   3   RESOLUTION RANGE HIGH (ANGSTROMS) : 1.5                            
REMARK   3   RESOLUTION RANGE LOW  (ANGSTROMS) : 20.                            
REMARK   3   DATA CUTOFF            (SIGMA(F)) : 0.0                            
REMARK   3   COMPLETENESS FOR RANGE        (%) : 94.3                           
REMARK   3   NUMBER OF REFLECTIONS             : 167265                         
REMARK   3                                                                      
REMARK   3  FIT TO DATA USED IN REFINEMENT.                                     
REMARK   3   CROSS-VALIDATION METHOD          : THROUGHOUT                      
REMARK   3   FREE R VALUE TEST SET SELECTION  : RANDOM                          
REMARK   3   R VALUE     (WORKING + TEST SET) : 0.20557                         
REMARK   3   R VALUE            (WORKING SET) : 0.20503                         
REMARK   3   FREE R VALUE                     : 0.22330                         
REMARK   3   FREE R VALUE TEST SET SIZE   (%) : 3.0                             
REMARK   3   FREE R VALUE TEST SET COUNT      : 5174                            
REMARK   3                                                                      
REMARK   3  NUMBER OF NON-HYDROGEN ATOMS USED IN REFINEMENT.                    
REMARK   3   PROTEIN ATOMS            : 9930                                    
REMARK   3   NUCLEIC ACID ATOMS       : 0                                       
REMARK   3   HETEROGEN ATOMS          : 132                                     
REMARK   3   SOLVENT ATOMS            : 641                                     
REMARK   3                                                                      
REMARK   3  B VALUES.                                                           
REMARK   3   FROM WILSON PLOT           (A**2) : NULL                           
REMARK   3   MEAN B VALUE      (OVERALL, A**2) : 17.860                         
REMARK   3   OVERALL ANISOTROPIC B VALUE.                                       
REMARK   3    B11 (A**2) : -0.28                                                
REMARK   3    B22 (A**2) : -0.10                                                
REMARK   3    B33 (A**2) : 0.40                                                 
REMARK   3    B12 (A**2) : 0.00                                                 
REMARK   3    B13 (A**2) : 0.33                                                 
REMARK   3    B23 (A**2) : 0.00                                                 
REMARK   3                                                                      
REMARK   3  ESTIMATED OVERALL COORDINATE ERROR.                                 
REMARK   3   ESU BASED ON R VALUE                            (A): 0.15274       
REMARK   3   ESU BASED ON FREE R VALUE                       (A): 0.12287       
REMARK   3   ESU BASED ON MAXIMUM LIKELIHOOD                 (A): 0.09565       
REMARK   3   ESU FOR B VALUES BASED ON MAXIMUM LIKELIHOOD (A**2): 2.56872       
REMARK   3                                                                      
REMARK   3  RMS DEVIATIONS FROM IDEAL VALUES.                                   
REMARK   3   DISTANCE RESTRAINTS.                    RMS    SIGMA               
REMARK   3    BOND LENGTH                     (A) : NULL  ; NULL                
REMARK   3    ANGLE DISTANCE                  (A) : NULL  ; NULL                
REMARK   3    INTRAPLANAR 1-4 DISTANCE        (A) : NULL  ; NULL                
REMARK   3    H-BOND OR METAL COORDINATION    (A) : NULL  ; NULL                
REMARK   3                                                                      
REMARK   3   PLANE RESTRAINT                  (A) : NULL  ; NULL                
REMARK   3   CHIRAL-CENTER RESTRAINT       (A**3) : NULL  ; NULL                
REMARK   3                                                                      
REMARK   3   NON-BONDED CONTACT RESTRAINTS.                                     
REMARK   3    SINGLE TORSION                  (A) : NULL  ; NULL                
REMARK   3    MULTIPLE TORSION                (A) : NULL  ; NULL                
REMARK   3    H-BOND (X...Y)                  (A) : NULL  ; NULL                
REMARK   3    H-BOND (X-H...Y)                (A) : NULL  ; NULL                
REMARK   3                                                                      
REMARK   3   CONFORMATIONAL TORSION ANGLE RESTRAINTS.                           
REMARK   3    SPECIFIED                 (DEGREES) : NULL  ; NULL                
REMARK   3    PLANAR                    (DEGREES) : NULL  ; NULL                
REMARK   3    STAGGERED                 (DEGREES) : NULL  ; NULL                
REMARK   3    TRANSVERSE                (DEGREES) : NULL  ; NULL                
REMARK   3                                                                      
REMARK   3  ISOTROPIC THERMAL FACTOR RESTRAINTS.    RMS    SIGMA                
REMARK   3   MAIN-CHAIN BOND              (A**2) : NULL  ; NULL                 
REMARK   3   MAIN-CHAIN ANGLE             (A**2) : NULL  ; NULL                 
REMARK   3   SIDE-CHAIN BOND              (A**2) : NULL  ; NULL                 
REMARK   3   SIDE-CHAIN ANGLE             (A**2) : NULL  ; NULL                 
REMARK   3                                                                      
REMARK   3  OTHER REFINEMENT REMARKS: HYDROGENS HAVE BEEN ADDED IN THE          
REMARK   3  RIDING POSITIONS                                                    
REMARK   4                                                                      
REMARK   4 1OA2 COMPLIES WITH FORMAT V. 3.15, 01-DEC-08                         
REMARK 100                                                                      
REMARK 100 THIS ENTRY HAS BEEN PROCESSED BY PDBE ON  02-JAN-03.                 
REMARK 100 THE PDBE ID CODE IS EBI-11919.                                       
REMARK 200                                                                      
REMARK 200 EXPERIMENTAL DETAILS                                                 
REMARK 200  EXPERIMENT TYPE                : X-RAY DIFFRACTION                  
REMARK 200  DATE OF DATA COLLECTION        : 03-DEC-00                          
REMARK 200  TEMPERATURE           (KELVIN) : 100.0                              
REMARK 200  PH                             : 6.00                               
REMARK 200  NUMBER OF CRYSTALS USED        : 1                                  
REMARK 200                                                                      
REMARK 200  SYNCHROTRON              (Y/N) : Y                                  
REMARK 200  RADIATION SOURCE               : ESRF                               
REMARK 200  BEAMLINE                       : ID14-1                             
REMARK 200  X-RAY GENERATOR MODEL          : NULL                               
REMARK 200  MONOCHROMATIC OR LAUE    (M/L) : M                                  
REMARK 200  WAVELENGTH OR RANGE        (A) : 0.93                               
REMARK 200  MONOCHROMATOR                  : NULL                               
REMARK 200  OPTICS                         : NULL                               
REMARK 200                                                                      
REMARK 200  DETECTOR TYPE                  : CCD                                
REMARK 200  DETECTOR MANUFACTURER          : MARRESEARCH                        
REMARK 200  INTENSITY-INTEGRATION SOFTWARE : DENZO                              
REMARK 200  DATA SCALING SOFTWARE          : SCALEPACK                          
REMARK 200                                                                      
REMARK 200  NUMBER OF UNIQUE REFLECTIONS   : 172895                             
REMARK 200  RESOLUTION RANGE HIGH      (A) : 1.500                              
REMARK 200  RESOLUTION RANGE LOW       (A) : 25.000                             
REMARK 200  REJECTION CRITERIA  (SIGMA(I)) : 3.000                              
REMARK 200                                                                      
REMARK 200 OVERALL.                                                             
REMARK 200  COMPLETENESS FOR RANGE     (%) : 94.0                               
REMARK 200  DATA REDUNDANCY                : 2.800                              
REMARK 200  R MERGE                    (I) : NULL                               
REMARK 200  R SYM                      (I) : 0.03700                            
REMARK 200  <I/SIGMA(I)> FOR THE DATA SET  : 24.9000                            
REMARK 200                                                                      
REMARK 200 IN THE HIGHEST RESOLUTION SHELL.                                     
REMARK 200  HIGHEST RESOLUTION SHELL, RANGE HIGH (A) : 1.50                     
REMARK 200  HIGHEST RESOLUTION SHELL, RANGE LOW  (A) : 1.53                     
REMARK 200  COMPLETENESS FOR SHELL     (%) : 93.0                               
REMARK 200  DATA REDUNDANCY IN SHELL       : NULL                               
REMARK 200  R MERGE FOR SHELL          (I) : NULL                               
REMARK 200  R SYM FOR SHELL            (I) : 0.38000                            
REMARK 200  <I/SIGMA(I)> FOR SHELL         : 3.000                              
REMARK 200                                                                      
REMARK 200 DIFFRACTION PROTOCOL: SINGLE WAVELENGTH                              
REMARK 200 METHOD USED TO DETERMINE THE STRUCTURE: MOLECULAR REPLACEMENT        
REMARK 200 SOFTWARE USED: AMORE                                                 
REMARK 200 STARTING MODEL: PDB ENTRY 1H8V                                       
REMARK 200                                                                      
REMARK 200 REMARK: NULL                                                         
REMARK 280                                                                      
REMARK 280 CRYSTAL                                                              
REMARK 280 SOLVENT CONTENT, VS   (%): 40                                        
REMARK 280 MATTHEWS COEFFICIENT, VM (ANGSTROMS**3/DA): 2.0                      
REMARK 280                                                                      
REMARK 280 CRYSTALLIZATION CONDITIONS: NULL                                     
REMARK 290                                                                      
REMARK 290 CRYSTALLOGRAPHIC SYMMETRY                                            
REMARK 290 SYMMETRY OPERATORS FOR SPACE GROUP: P 1 21 1                         
REMARK 290                                                                      
REMARK 290      SYMOP   SYMMETRY                                                
REMARK 290     NNNMMM   OPERATOR                                                
REMARK 290       1555   X,Y,Z                                                   
REMARK 290       2555   -X,Y+1/2,-Z                                             
REMARK 290                                                                      
REMARK 290     WHERE NNN -> OPERATOR NUMBER                                     
REMARK 290           MMM -> TRANSLATION VECTOR                                  
REMARK 290                                                                      
REMARK 290 CRYSTALLOGRAPHIC SYMMETRY TRANSFORMATIONS                            
REMARK 290 THE FOLLOWING TRANSFORMATIONS OPERATE ON THE ATOM/HETATM             
REMARK 290 RECORDS IN THIS ENTRY TO PRODUCE CRYSTALLOGRAPHICALLY                
REMARK 290 RELATED MOLECULES.                                                   
REMARK 290   SMTRY1   1  1.000000  0.000000  0.000000        0.00000            
REMARK 290   SMTRY2   1  0.000000  1.000000  0.000000        0.00000            
REMARK 290   SMTRY3   1  0.000000  0.000000  1.000000        0.00000            
REMARK 290   SMTRY1   2 -1.000000  0.000000  0.000000        0.00000            
REMARK 290   SMTRY2   2  0.000000  1.000000  0.000000       35.64500            
REMARK 290   SMTRY3   2  0.000000  0.000000 -1.000000        0.00000            
REMARK 290                                                                      
REMARK 290 REMARK: NULL                                                         
REMARK 300                                                                      
REMARK 300 BIOMOLECULE: 1, 2, 3, 4, 5, 6                                        
REMARK 300 SEE REMARK 350 FOR THE AUTHOR PROVIDED AND/OR PROGRAM                
REMARK 300 GENERATED ASSEMBLY INFORMATION FOR THE STRUCTURE IN                  
REMARK 300 THIS ENTRY.  THE REMARK MAY ALSO PROVIDE INFORMATION ON              
REMARK 300 BURIED SURFACE AREA.                                                 
REMARK 350                                                                      
REMARK 350 GENERATING THE BIOMOLECULE                                           
REMARK 350 COORDINATES FOR A COMPLETE MULTIMER REPRESENTING THE KNOWN           
REMARK 350 BIOLOGICALLY SIGNIFICANT OLIGOMERIZATION STATE OF THE                
REMARK 350 MOLECULE CAN BE GENERATED BY APPLYING BIOMT TRANSFORMATIONS          
REMARK 350 GIVEN BELOW.  BOTH NON-CRYSTALLOGRAPHIC AND                          
REMARK 350 CRYSTALLOGRAPHIC OPERATIONS ARE GIVEN.                               
REMARK 350                                                                      
REMARK 350 BIOMOLECULE:  1                                                      
REMARK 350 AUTHOR DETERMINED BIOLOGICAL UNIT: MONOMERIC                         
REMARK 350 SOFTWARE DETERMINED QUATERNARY STRUCTURE: MONOMERIC                  
REMARK 350 SOFTWARE USED: PQS                                                   
REMARK 350 APPLY THE FOLLOWING TO CHAINS: A                                     
REMARK 350   BIOMT1   1  1.000000  0.000000  0.000000        0.00000            
REMARK 350   BIOMT2   1  0.000000  1.000000  0.000000        0.00000            
REMARK 350   BIOMT3   1  0.000000  0.000000  1.000000        0.00000            
REMARK 350 BIOMOLECULE:  2                                                      
REMARK 350 AUTHOR DETERMINED BIOLOGICAL UNIT: MONOMERIC                         
REMARK 350 SOFTWARE DETERMINED QUATERNARY STRUCTURE: MONOMERIC                  
REMARK 350 SOFTWARE USED: PQS                                                   
REMARK 350 APPLY THE FOLLOWING TO CHAINS: B                                     
REMARK 350   BIOMT1   1  1.000000  0.000000  0.000000        0.00000            
REMARK 350   BIOMT2   1  0.000000  1.000000  0.000000        0.00000            
REMARK 350   BIOMT3   1  0.000000  0.000000  1.000000        0.00000            
REMARK 350 BIOMOLECULE:  3                                                      
REMARK 350 AUTHOR DETERMINED BIOLOGICAL UNIT: MONOMERIC                         
REMARK 350 SOFTWARE DETERMINED QUATERNARY STRUCTURE: MONOMERIC                  
REMARK 350 SOFTWARE USED: PQS                                                   
REMARK 350 APPLY THE FOLLOWING TO CHAINS: C                                     
REMARK 350   BIOMT1   1  1.000000  0.000000  0.000000        0.00000            
REMARK 350   BIOMT2   1  0.000000  1.000000  0.000000        0.00000            
REMARK 350   BIOMT3   1  0.000000  0.000000  1.000000        0.00000            
REMARK 350 BIOMOLECULE:  4                                                      
REMARK 350 AUTHOR DETERMINED BIOLOGICAL UNIT: MONOMERIC                         
REMARK 350 SOFTWARE DETERMINED QUATERNARY STRUCTURE: MONOMERIC                  
REMARK 350 SOFTWARE USED: PQS                                                   
REMARK 350 APPLY THE FOLLOWING TO CHAINS: D                                     
REMARK 350   BIOMT1   1  1.000000  0.000000  0.000000        0.00000            
REMARK 350   BIOMT2   1  0.000000  1.000000  0.000000        0.00000            
REMARK 350   BIOMT3   1  0.000000  0.000000  1.000000        0.00000            
REMARK 350 BIOMOLECULE:  5                                                      
REMARK 350 AUTHOR DETERMINED BIOLOGICAL UNIT: MONOMERIC                         
REMARK 350 SOFTWARE DETERMINED QUATERNARY STRUCTURE: MONOMERIC                  
REMARK 350 SOFTWARE USED: PQS                                                   
REMARK 350 APPLY THE FOLLOWING TO CHAINS: E                                     
REMARK 350   BIOMT1   1  1.000000  0.000000  0.000000        0.00000            
REMARK 350   BIOMT2   1  0.000000  1.000000  0.000000        0.00000            
REMARK 350   BIOMT3   1  0.000000  0.000000  1.000000        0.00000            
REMARK 350 BIOMOLECULE:  6                                                      
REMARK 350 AUTHOR DETERMINED BIOLOGICAL UNIT: MONOMERIC                         
REMARK 350 SOFTWARE DETERMINED QUATERNARY STRUCTURE: MONOMERIC                  
REMARK 350 SOFTWARE USED: PQS                                                   
REMARK 350 APPLY THE FOLLOWING TO CHAINS: F                                     
REMARK 350   BIOMT1   1  1.000000  0.000000  0.000000        0.00000            
REMARK 350   BIOMT2   1  0.000000  1.000000  0.000000        0.00000            
REMARK 350   BIOMT3   1  0.000000  0.000000  1.000000        0.00000            
REMARK 400                                                                      
REMARK 400 COMPOUND                                                             
REMARK 400  ENDOHYDROLYSIS OF 1,4-BETA-D-GLUCOSIDIC LINKAGES IN                 
REMARK 400  CELLULOSE                                                           
REMARK 400  MUTATED RESIDUES ALA(35)VAL                                         
REMARK 500                                                                      
REMARK 500 GEOMETRY AND STEREOCHEMISTRY                                         
REMARK 500 SUBTOPIC: CLOSE CONTACTS IN SAME ASYMMETRIC UNIT                     
REMARK 500                                                                      
REMARK 500 THE FOLLOWING ATOMS ARE IN CLOSE CONTACT.                            
REMARK 500                                                                      
REMARK 500  ATM1  RES C  SSEQI   ATM2  RES C  SSEQI           DISTANCE          
REMARK 500   O    HOH C  2026  -  O    HOH F  2073              2.02            
REMARK 500                                                                      
REMARK 500 REMARK: NULL                                                         
REMARK 500                                                                      
REMARK 500 GEOMETRY AND STEREOCHEMISTRY                                         
REMARK 500 SUBTOPIC: COVALENT BOND ANGLES                                       
REMARK 500                                                                      
REMARK 500 THE STEREOCHEMICAL PARAMETERS OF THE FOLLOWING RESIDUES              
REMARK 500 HAVE VALUES WHICH DEVIATE FROM EXPECTED VALUES BY MORE               
REMARK 500 THAN 6*RMSD (M=MODEL NUMBER; RES=RESIDUE NAME; C=CHAIN               
REMARK 500 IDENTIFIER; SSEQ=SEQUENCE NUMBER; I=INSERTION CODE).                 
REMARK 500                                                                      
REMARK 500 STANDARD TABLE:                                                      
REMARK 500 FORMAT: (10X,I3,1X,A3,1X,A1,I4,A1,3(1X,A4,2X),12X,F5.1)              
REMARK 500                                                                      
REMARK 500 EXPECTED VALUES PROTEIN: ENGH AND HUBER, 1999                        
REMARK 500 EXPECTED VALUES NUCLEIC ACID: CLOWNEY ET AL 1996                     
REMARK 500                                                                      
REMARK 500  M RES CSSEQI ATM1   ATM2   ATM3                                     
REMARK 500    ASP C  47   CB  -  CG  -  OD2 ANGL. DEV. =   5.4 DEGREES          
REMARK 500    ASP E 181   CB  -  CG  -  OD2 ANGL. DEV. =   5.7 DEGREES          
REMARK 500                                                                      
REMARK 500 REMARK: NULL                                                         
REMARK 500                                                                      
REMARK 500 GEOMETRY AND STEREOCHEMISTRY                                         
REMARK 500 SUBTOPIC: TORSION ANGLES                                             
REMARK 500                                                                      
REMARK 500 TORSION ANGLES OUTSIDE THE EXPECTED RAMACHANDRAN REGIONS:            
REMARK 500 (M=MODEL NUMBER; RES=RESIDUE NAME; C=CHAIN IDENTIFIER;               
REMARK 500 SSEQ=SEQUENCE NUMBER; I=INSERTION CODE).                             
REMARK 500 STANDARD TABLE:                                                      
REMARK 500 FORMAT:(10X,I3,1X,A3,1X,A1,I4,A1,4X,F7.2,3X,F7.2)                    
REMARK 500                                                                      
REMARK 500 EXPECTED VALUES: GJ KLEYWEGT AND TA JONES (1996). PHI/PSI-           
REMARK 500 CHOLOGY: RAMACHANDRAN REVISITED. STRUCTURE 4, 1395 - 1400            
REMARK 500                                                                      
REMARK 500  M RES CSSEQI        PSI       PHI                                   
REMARK 500    ASP A 126       35.11    -94.47                                   
REMARK 500    ASP C 126       34.08    -92.36                                   
REMARK 500    PHE C 202      -63.60   -107.53                                   
REMARK 500    ASP E 126       38.01    -95.41                                   
REMARK 500                                                                      
REMARK 500 REMARK: NULL                                                         
REMARK 500                                                                      
REMARK 500 GEOMETRY AND STEREOCHEMISTRY                                         
REMARK 500 SUBTOPIC: PLANAR GROUPS                                              
REMARK 500                                                                      
REMARK 500 PLANAR GROUPS IN THE FOLLOWING RESIDUES HAVE A TOTAL                 
REMARK 500 RMS DISTANCE OF ALL ATOMS FROM THE BEST-FIT PLANE                    
REMARK 500 BY MORE THAN AN EXPECTED VALUE OF 6*RMSD, WITH AN                    
REMARK 500 RMSD 0.02 ANGSTROMS, OR AT LEAST ONE ATOM HAS                        
REMARK 500 AN RMSD GREATER THAN THIS VALUE                                      
REMARK 500 (M=MODEL NUMBER; RES=RESIDUE NAME; C=CHAIN IDENTIFIER;               
REMARK 500 SSEQ=SEQUENCE NUMBER; I=INSERTION CODE).                             
REMARK 500                                                                      
REMARK 500  M RES CSSEQI        RMS     TYPE                                    
REMARK 500    HIS A  45         0.06    SIDE CHAIN                              
REMARK 500                                                                      
REMARK 500 REMARK: NULL                                                         
REMARK 525                                                                      
REMARK 525 SOLVENT                                                              
REMARK 525                                                                      
REMARK 525 THE SOLVENT MOLECULES HAVE CHAIN IDENTIFIERS THAT                    
REMARK 525 INDICATE THE POLYMER CHAIN WITH WHICH THEY ARE MOST                  
REMARK 525 CLOSELY ASSOCIATED. THE REMARK LISTS ALL THE SOLVENT                 
REMARK 525 MOLECULES WHICH ARE MORE THAN 5A AWAY FROM THE                       
REMARK 525 NEAREST POLYMER CHAIN (M = MODEL NUMBER;                             
REMARK 525 RES=RESIDUE NAME; C=CHAIN IDENTIFIER; SSEQ=SEQUENCE                  
REMARK 525 NUMBER; I=INSERTION CODE):                                           
REMARK 700                                                                      
REMARK 700 SHEET                                                                
REMARK 700 THE SHEET STRUCTURE OF THIS MOLECULE IS BIFURCATED. IN               
REMARK 700 ORDER TO REPRESENT THIS FEATURE IN THE SHEET RECORDS BELOW,          
REMARK 700 TWO SHEETS ARE DEFINED.                                              
REMARK 800                                                                      
REMARK 800 SITE                                                                 
REMARK 800 SITE_IDENTIFIER: AC1                                                 
REMARK 800 EVIDENCE_CODE: SOFTWARE                                              
REMARK 800 SITE_DESCRIPTION: BINDING SITE FOR RESIDUE NAG A 301                 
REMARK 800                                                                      
REMARK 800 SITE_IDENTIFIER: AC2                                                 
REMARK 800 EVIDENCE_CODE: SOFTWARE                                              
REMARK 800 SITE_DESCRIPTION: BINDING SITE FOR RESIDUE NAG B 301                 
REMARK 800                                                                      
REMARK 800 SITE_IDENTIFIER: AC3                                                 
REMARK 800 EVIDENCE_CODE: SOFTWARE                                              
REMARK 800 SITE_DESCRIPTION: BINDING SITE FOR RESIDUE NAG C 301                 
REMARK 800                                                                      
REMARK 800 SITE_IDENTIFIER: AC4                                                 
REMARK 800 EVIDENCE_CODE: SOFTWARE                                              
REMARK 800 SITE_DESCRIPTION: BINDING SITE FOR RESIDUE NAG D 301                 
REMARK 800                                                                      
REMARK 800 SITE_IDENTIFIER: AC5                                                 
REMARK 800 EVIDENCE_CODE: SOFTWARE                                              
REMARK 800 SITE_DESCRIPTION: BINDING SITE FOR RESIDUE NAG E 301                 
REMARK 800                                                                      
REMARK 800 SITE_IDENTIFIER: AC6                                                 
REMARK 800 EVIDENCE_CODE: SOFTWARE                                              
REMARK 800 SITE_DESCRIPTION: BINDING SITE FOR RESIDUE NAG F 301                 
REMARK 900                                                                      
REMARK 900 RELATED ENTRIES                                                      
REMARK 900 RELATED ID: 1H8V   RELATED DB: PDB                                   
REMARK 900  THE X-RAY CRYSTAL STRUCTURE OF THE                                  
REMARK 900  TRICHODERMA REESEI FAMILY 12 ENDOGLUCANASE 3,                       
REMARK 900  CEL12A, AT 1.9 ANGSTROMS RESOLUTION                                 
REMARK 999                                                                      
REMARK 999 SEQUENCE                                                             
REMARK 999 GLN 17 MODIFIED RESIDUE                                              
DBREF  1OA2 A    1   218  UNP    O00095   O00095          17    234             
DBREF  1OA2 B    1   218  UNP    O00095   O00095          17    234             
DBREF  1OA2 C    1   218  UNP    O00095   O00095          17    234             
DBREF  1OA2 D    1   218  UNP    O00095   O00095          17    234             
DBREF  1OA2 E    1   218  UNP    O00095   O00095          17    234             
DBREF  1OA2 F    1   218  UNP    O00095   O00095          17    234             
SEQADV 1OA2 PCA A    1  UNP  O00095    GLN    17 MODIFIED RESIDUE               
SEQADV 1OA2 PCA B    1  UNP  O00095    GLN    17 MODIFIED RESIDUE               
SEQADV 1OA2 PCA C    1  UNP  O00095    GLN    17 MODIFIED RESIDUE               
SEQADV 1OA2 PCA D    1  UNP  O00095    GLN    17 MODIFIED RESIDUE               
SEQADV 1OA2 PCA E    1  UNP  O00095    GLN    17 MODIFIED RESIDUE               
SEQADV 1OA2 PCA F    1  UNP  O00095    GLN    17 MODIFIED RESIDUE               
SEQADV 1OA2 VAL A   35  UNP  O00095    ALA    52 ENGINEERED MUTATION            
SEQADV 1OA2 VAL B   35  UNP  O00095    ALA    52 ENGINEERED MUTATION            
SEQADV 1OA2 VAL C   35  UNP  O00095    ALA    52 ENGINEERED MUTATION            
SEQADV 1OA2 VAL D   35  UNP  O00095    ALA    52 ENGINEERED MUTATION            
SEQADV 1OA2 VAL E   35  UNP  O00095    ALA    52 ENGINEERED MUTATION            
SEQADV 1OA2 VAL F   35  UNP  O00095    ALA    52 ENGINEERED MUTATION            
SEQRES   1 A  218  PCA THR SER CYS ASP GLN TRP ALA THR PHE THR GLY ASN          
SEQRES   2 A  218  GLY TYR THR VAL SER ASN ASN LEU TRP GLY ALA SER ALA          
SEQRES   3 A  218  GLY SER GLY PHE GLY CYS VAL THR VAL VAL SER LEU SER          
SEQRES   4 A  218  GLY GLY ALA SER TRP HIS ALA ASP TRP GLN TRP SER GLY          
SEQRES   5 A  218  GLY GLN ASN ASN VAL LYS SER TYR GLN ASN SER GLN ILE          
SEQRES   6 A  218  ALA ILE PRO GLN LYS ARG THR VAL ASN SER ILE SER SER          
SEQRES   7 A  218  MET PRO THR THR ALA SER TRP SER TYR SER GLY SER ASN          
SEQRES   8 A  218  ILE ARG ALA ASN VAL ALA TYR ASP LEU PHE THR ALA ALA          
SEQRES   9 A  218  ASN PRO ASN HIS VAL THR TYR SER GLY ASP TYR GLU LEU          
SEQRES  10 A  218  MET ILE TRP LEU GLY LYS TYR GLY ASP ILE GLY PRO ILE          
SEQRES  11 A  218  GLY SER SER GLN GLY THR VAL ASN VAL GLY GLY GLN SER          
SEQRES  12 A  218  TRP THR LEU TYR TYR GLY TYR ASN GLY ALA MET GLN VAL          
SEQRES  13 A  218  TYR SER PHE VAL ALA GLN THR ASN THR THR ASN TYR SER          
SEQRES  14 A  218  GLY ASP VAL LYS ASN PHE PHE ASN TYR LEU ARG ASP ASN          
SEQRES  15 A  218  LYS GLY TYR ASN ALA ALA GLY GLN TYR VAL LEU SER TYR          
SEQRES  16 A  218  GLN PHE GLY THR GLU PRO PHE THR GLY SER GLY THR LEU          
SEQRES  17 A  218  ASN VAL ALA SER TRP THR ALA SER ILE ASN                      
SEQRES   1 B  218  PCA THR SER CYS ASP GLN TRP ALA THR PHE THR GLY ASN          
SEQRES   2 B  218  GLY TYR THR VAL SER ASN ASN LEU TRP GLY ALA SER ALA          
SEQRES   3 B  218  GLY SER GLY PHE GLY CYS VAL THR VAL VAL SER LEU SER          
SEQRES   4 B  218  GLY GLY ALA SER TRP HIS ALA ASP TRP GLN TRP SER GLY          
SEQRES   5 B  218  GLY GLN ASN ASN VAL LYS SER TYR GLN ASN SER GLN ILE          
SEQRES   6 B  218  ALA ILE PRO GLN LYS ARG THR VAL ASN SER ILE SER SER          
SEQRES   7 B  218  MET PRO THR THR ALA SER TRP SER TYR SER GLY SER ASN          
SEQRES   8 B  218  ILE ARG ALA ASN VAL ALA TYR ASP LEU PHE THR ALA ALA          
SEQRES   9 B  218  ASN PRO ASN HIS VAL THR TYR SER GLY ASP TYR GLU LEU          
SEQRES  10 B  218  MET ILE TRP LEU GLY LYS TYR GLY ASP ILE GLY PRO ILE          
SEQRES  11 B  218  GLY SER SER GLN GLY THR VAL ASN VAL GLY GLY GLN SER          
SEQRES  12 B  218  TRP THR LEU TYR TYR GLY TYR ASN GLY ALA MET GLN VAL          
SEQRES  13 B  218  TYR SER PHE VAL ALA GLN THR ASN THR THR ASN TYR SER          
SEQRES  14 B  218  GLY ASP VAL LYS ASN PHE PHE ASN TYR LEU ARG ASP ASN          
SEQRES  15 B  218  LYS GLY TYR ASN ALA ALA GLY GLN TYR VAL LEU SER TYR          
SEQRES  16 B  218  GLN PHE GLY THR GLU PRO PHE THR GLY SER GLY THR LEU          
SEQRES  17 B  218  ASN VAL ALA SER TRP THR ALA SER ILE ASN                      
SEQRES   1 C  218  PCA THR SER CYS ASP GLN TRP ALA THR PHE THR GLY ASN          
SEQRES   2 C  218  GLY TYR THR VAL SER ASN ASN LEU TRP GLY ALA SER ALA          
SEQRES   3 C  218  GLY SER GLY PHE GLY CYS VAL THR VAL VAL SER LEU SER          
SEQRES   4 C  218  GLY GLY ALA SER TRP HIS ALA ASP TRP GLN TRP SER GLY          
SEQRES   5 C  218  GLY GLN ASN ASN VAL LYS SER TYR GLN ASN SER GLN ILE          
SEQRES   6 C  218  ALA ILE PRO GLN LYS ARG THR VAL ASN SER ILE SER SER          
SEQRES   7 C  218  MET PRO THR THR ALA SER TRP SER TYR SER GLY SER ASN          
SEQRES   8 C  218  ILE ARG ALA ASN VAL ALA TYR ASP LEU PHE THR ALA ALA          
SEQRES   9 C  218  ASN PRO ASN HIS VAL THR TYR SER GLY ASP TYR GLU LEU          
SEQRES  10 C  218  MET ILE TRP LEU GLY LYS TYR GLY ASP ILE GLY PRO ILE          
SEQRES  11 C  218  GLY SER SER GLN GLY THR VAL ASN VAL GLY GLY GLN SER          
SEQRES  12 C  218  TRP THR LEU TYR TYR GLY TYR ASN GLY ALA MET GLN VAL          
SEQRES  13 C  218  TYR SER PHE VAL ALA GLN THR ASN THR THR ASN TYR SER          
SEQRES  14 C  218  GLY ASP VAL LYS ASN PHE PHE ASN TYR LEU ARG ASP ASN          
SEQRES  15 C  218  LYS GLY TYR ASN ALA ALA GLY GLN TYR VAL LEU SER TYR          
SEQRES  16 C  218  GLN PHE GLY THR GLU PRO PHE THR GLY SER GLY THR LEU          
SEQRES  17 C  218  ASN VAL ALA SER TRP THR ALA SER ILE ASN                      
SEQRES   1 D  218  PCA THR SER CYS ASP GLN TRP ALA THR PHE THR GLY ASN          
SEQRES   2 D  218  GLY TYR THR VAL SER ASN ASN LEU TRP GLY ALA SER ALA          
SEQRES   3 D  218  GLY SER GLY PHE GLY CYS VAL THR VAL VAL SER LEU SER          
SEQRES   4 D  218  GLY GLY ALA SER TRP HIS ALA ASP TRP GLN TRP SER GLY          
SEQRES   5 D  218  GLY GLN ASN ASN VAL LYS SER TYR GLN ASN SER GLN ILE          
SEQRES   6 D  218  ALA ILE PRO GLN LYS ARG THR VAL ASN SER ILE SER SER          
SEQRES   7 D  218  MET PRO THR THR ALA SER TRP SER TYR SER GLY SER ASN          
SEQRES   8 D  218  ILE ARG ALA ASN VAL ALA TYR ASP LEU PHE THR ALA ALA          
SEQRES   9 D  218  ASN PRO ASN HIS VAL THR TYR SER GLY ASP TYR GLU LEU          
SEQRES  10 D  218  MET ILE TRP LEU GLY LYS TYR GLY ASP ILE GLY PRO ILE          
SEQRES  11 D  218  GLY SER SER GLN GLY THR VAL ASN VAL GLY GLY GLN SER          
SEQRES  12 D  218  TRP THR LEU TYR TYR GLY TYR ASN GLY ALA MET GLN VAL          
SEQRES  13 D  218  TYR SER PHE VAL ALA GLN THR ASN THR THR ASN TYR SER          
SEQRES  14 D  218  GLY ASP VAL LYS ASN PHE PHE ASN TYR LEU ARG ASP ASN          
SEQRES  15 D  218  LYS GLY TYR ASN ALA ALA GLY GLN TYR VAL LEU SER TYR          
SEQRES  16 D  218  GLN PHE GLY THR GLU PRO PHE THR GLY SER GLY THR LEU          
SEQRES  17 D  218  ASN VAL ALA SER TRP THR ALA SER ILE ASN                      
SEQRES   1 E  218  PCA THR SER CYS ASP GLN TRP ALA THR PHE THR GLY ASN          
SEQRES   2 E  218  GLY TYR THR VAL SER ASN ASN LEU TRP GLY ALA SER ALA          
SEQRES   3 E  218  GLY SER GLY PHE GLY CYS VAL THR VAL VAL SER LEU SER          
SEQRES   4 E  218  GLY GLY ALA SER TRP HIS ALA ASP TRP GLN TRP SER GLY          
SEQRES   5 E  218  GLY GLN ASN ASN VAL LYS SER TYR GLN ASN SER GLN ILE          
SEQRES   6 E  218  ALA ILE PRO GLN LYS ARG THR VAL ASN SER ILE SER SER          
SEQRES   7 E  218  MET PRO THR THR ALA SER TRP SER TYR SER GLY SER ASN          
SEQRES   8 E  218  ILE ARG ALA ASN VAL ALA TYR ASP LEU PHE THR ALA ALA          
SEQRES   9 E  218  ASN PRO ASN HIS VAL THR TYR SER GLY ASP TYR GLU LEU          
SEQRES  10 E  218  MET ILE TRP LEU GLY LYS TYR GLY ASP ILE GLY PRO ILE          
SEQRES  11 E  218  GLY SER SER GLN GLY THR VAL ASN VAL GLY GLY GLN SER          
SEQRES  12 E  218  TRP THR LEU TYR TYR GLY TYR ASN GLY ALA MET GLN VAL          
SEQRES  13 E  218  TYR SER PHE VAL ALA GLN THR ASN THR THR ASN TYR SER          
SEQRES  14 E  218  GLY ASP VAL LYS ASN PHE PHE ASN TYR LEU ARG ASP ASN          
SEQRES  15 E  218  LYS GLY TYR ASN ALA ALA GLY GLN TYR VAL LEU SER TYR          
SEQRES  16 E  218  GLN PHE GLY THR GLU PRO PHE THR GLY SER GLY THR LEU          
SEQRES  17 E  218  ASN VAL ALA SER TRP THR ALA SER ILE ASN                      
SEQRES   1 F  218  PCA THR SER CYS ASP GLN TRP ALA THR PHE THR GLY ASN          
SEQRES   2 F  218  GLY TYR THR VAL SER ASN ASN LEU TRP GLY ALA SER ALA          
SEQRES   3 F  218  GLY SER GLY PHE GLY CYS VAL THR VAL VAL SER LEU SER          
SEQRES   4 F  218  GLY GLY ALA SER TRP HIS ALA ASP TRP GLN TRP SER GLY          
SEQRES   5 F  218  GLY GLN ASN ASN VAL LYS SER TYR GLN ASN SER GLN ILE          
SEQRES   6 F  218  ALA ILE PRO GLN LYS ARG THR VAL ASN SER ILE SER SER          
SEQRES   7 F  218  MET PRO THR THR ALA SER TRP SER TYR SER GLY SER ASN          
SEQRES   8 F  218  ILE ARG ALA ASN VAL ALA TYR ASP LEU PHE THR ALA ALA          
SEQRES   9 F  218  ASN PRO ASN HIS VAL THR TYR SER GLY ASP TYR GLU LEU          
SEQRES  10 F  218  MET ILE TRP LEU GLY LYS TYR GLY ASP ILE GLY PRO ILE          
SEQRES  11 F  218  GLY SER SER GLN GLY THR VAL ASN VAL GLY GLY GLN SER          
SEQRES  12 F  218  TRP THR LEU TYR TYR GLY TYR ASN GLY ALA MET GLN VAL          
SEQRES  13 F  218  TYR SER PHE VAL ALA GLN THR ASN THR THR ASN TYR SER          
SEQRES  14 F  218  GLY ASP VAL LYS ASN PHE PHE ASN TYR LEU ARG ASP ASN          
SEQRES  15 F  218  LYS GLY TYR ASN ALA ALA GLY GLN TYR VAL LEU SER TYR          
SEQRES  16 F  218  GLN PHE GLY THR GLU PRO PHE THR GLY SER GLY THR LEU          
SEQRES  17 F  218  ASN VAL ALA SER TRP THR ALA SER ILE ASN                      
MODRES 1OA2 PCA A    1  GLU  PYROGLUTAMIC ACID                                  
MODRES 1OA2 PCA B    1  GLU  PYROGLUTAMIC ACID                                  
MODRES 1OA2 PCA C    1  GLU  PYROGLUTAMIC ACID                                  
MODRES 1OA2 PCA D    1  GLU  PYROGLUTAMIC ACID                                  
MODRES 1OA2 PCA E    1  GLU  PYROGLUTAMIC ACID                                  
MODRES 1OA2 PCA F    1  GLU  PYROGLUTAMIC ACID                                  
HET    PCA  A   1       8                                                       
HET    PCA  B   1       8                                                       
HET    PCA  C   1       8                                                       
HET    PCA  D   1       8                                                       
HET    PCA  E   1       8                                                       
HET    PCA  F   1       8                                                       
HET    NAG  A 301      14                                                       
HET    NAG  B 301      14                                                       
HET    NAG  C 301      14                                                       
HET    NAG  D 301      14                                                       
HET    NAG  E 301      14                                                       
HET    NAG  F 301      14                                                       
HETNAM     PCA PYROGLUTAMIC ACID                                                
HETNAM     NAG N-ACETYL-D-GLUCOSAMINE                                           
HETSYN     NAG NAG                                                              
FORMUL   1  PCA    6(C5 H7 N O3)                                                
FORMUL   7  NAG    6(C8 H15 N O6)                                               
FORMUL  13  HOH   *641(H2 O1)                                                   
HELIX    1   1 GLY A   23  GLY A   27  5                                   5    
HELIX    2   2 VAL A  172  LYS A  183  1                                  12    
HELIX    3   3 GLY B   23  GLY B   27  5                                   5    
HELIX    4   4 VAL B  172  GLY B  184  1                                  13    
HELIX    5   5 GLY C   23  GLY C   27  5                                   5    
HELIX    6   6 VAL C   73  ILE C   76  5                                   4    
HELIX    7   7 VAL C  172  LYS C  183  1                                  12    
HELIX    8   8 GLY D   23  GLY D   27  5                                   5    
HELIX    9   9 VAL D  172  GLY D  184  1                                  13    
HELIX   10  10 GLY E   23  GLY E   27  5                                   5    
HELIX   11  11 VAL E  172  GLY E  184  1                                  13    
HELIX   12  12 GLY F   23  GLY F   27  5                                   5    
HELIX   13  13 VAL F  172  LYS F  183  1                                  12    
SHEET    1  BA 6 ALA B  42  SER B  51  0                                        
SHEET    2  BA 6 TYR A  15  SER A  18                                           
SHEET    3  BA 6 GLN A  61  ILE A  65 -1  O  ASN A  62   N  SER A  18           
SHEET    4  BA 6 GLN A 196  THR A 199  1  O  PHE A 197   N  SER A  63           
SHEET    5  BA 6 PRO A  80  ALA A 103 -1  O  ALA A  97   N  GLY A 198           
SHEET    6  BA 6 ASN A 167  ASP A 171 -1  O  TYR A 168   N  ALA A  83           
SHEET    1  AA 8 THR A   9  GLY A  12  0                                        
SHEET    2  AA 8 TYR A  15  SER A  18  1  O  TYR A  15   N  GLY A  12           
SHEET    3  AA 8 GLN A  61  ILE A  65 -1  O  ASN A  62   N  SER A  18           
SHEET    4  AA 8 GLN A 196  THR A 199  1  O  PHE A 197   N  SER A  63           
SHEET    5  AA 8 PRO A  80  ALA A 103 -1  O  ALA A  97   N  GLY A 198           
SHEET    6  AA 8 PRO A 201  ALA A 215 -1  N  PHE A 202   O  ARG A  93           
SHEET    7  AA 8 ALA A  42  SER A  51 -1  O  ALA A  42   N  TRP A 213           
SHEET    8  AA 8 SER A  28  SER A  37 -1  O  SER A  28   N  SER A  51           
SHEET    1  BB 6 ALA B  42  SER B  51  0                                        
SHEET    2  BB 6 TYR B  15  SER B  18                                           
SHEET    3  BB 6 GLN B  61  ILE B  65 -1  O  ASN B  62   N  SER B  18           
SHEET    4  BB 6 GLN B 196  THR B 199  1  O  PHE B 197   N  SER B  63           
SHEET    5  BB 6 PRO B  80  ALA B 103 -1  O  ALA B  97   N  GLY B 198           
SHEET    6  BB 6 ASN B 167  ASP B 171 -1  O  TYR B 168   N  ALA B  83           
SHEET    1  BC 8 THR B   9  GLY B  12  0                                        
SHEET    2  BC 8 TYR B  15  SER B  18  1  O  TYR B  15   N  GLY B  12           
SHEET    3  BC 8 GLN B  61  ILE B  65 -1  O  ASN B  62   N  SER B  18           
SHEET    4  BC 8 GLN B 196  THR B 199  1  O  PHE B 197   N  SER B  63           
SHEET    5  BC 8 PRO B  80  ALA B 103 -1  O  ALA B  97   N  GLY B 198           
SHEET    6  BC 8 PRO B 201  ALA B 215 -1  N  PHE B 202   O  ARG B  93           
SHEET    7  BC 8 ALA B  42  SER B  51 -1  O  ALA B  42   N  TRP B 213           
SHEET    8  BC 8 SER B  28  SER B  37 -1  O  SER B  28   N  SER B  51           
SHEET    1  BD 6 ALA B  42  SER B  51  0                                        
SHEET    2  BD 6 TYR C  15  SER C  18                                           
SHEET    3  BD 6 GLN C  61  ILE C  65 -1  O  ASN C  62   N  SER C  18           
SHEET    4  BD 6 GLN C 196  THR C 199  1  O  PHE C 197   N  SER C  63           
SHEET    5  BD 6 PRO C  80  ALA C 103 -1  O  ALA C  97   N  GLY C 198           
SHEET    6  BD 6 ASN C 167  ASP C 171 -1  O  TYR C 168   N  ALA C  83           
SHEET    1  CA 8 THR C   9  GLY C  12  0                                        
SHEET    2  CA 8 TYR C  15  SER C  18  1  O  TYR C  15   N  GLY C  12           
SHEET    3  CA 8 GLN C  61  ILE C  65 -1  O  ASN C  62   N  SER C  18           
SHEET    4  CA 8 GLN C 196  THR C 199  1  O  PHE C 197   N  SER C  63           
SHEET    5  CA 8 PRO C  80  ALA C 103 -1  O  ALA C  97   N  GLY C 198           
SHEET    6  CA 8 PRO C 201  ALA C 215 -1  N  PHE C 202   O  ARG C  93           
SHEET    7  CA 8 SER C  43  SER C  51 -1  O  TRP C  44   N  VAL C 210           
SHEET    8  CA 8 SER C  28  SER C  37 -1  O  SER C  28   N  SER C  51           
SHEET    1  DA18 THR D   9  PHE D  10  0                                        
SHEET    2  DA18 TYR D  15  SER D  18  1  O  VAL D  17   N  PHE D  10           
SHEET    3  DA18 GLN D  61  ILE D  65 -1  O  ASN D  62   N  SER D  18           
SHEET    4  DA18 GLN D 196  THR D 199  1  O  PHE D 197   N  SER D  63           
SHEET    5  DA18 PRO D  80  ALA D 103 -1  O  ALA D  97   N  GLY D 198           
SHEET    6  DA18 SER D  28  SER D  37                                           
SHEET    7  DA18 SER D  43  SER D  51 -1  O  SER D  43   N  VAL D  36           
SHEET    8  DA18 PRO D 201  ALA D 215 -1  O  GLY D 204   N  TRP D  50           
SHEET    9  DA18 PRO D  80  ALA D 103 -1  O  THR D  82   N  THR D 214           
SHEET   10  DA18 SER D 132  VAL D 139                                           
SHEET   11  DA18 GLN D 142  ASN D 151 -1  O  GLN D 142   N  VAL D 139           
SHEET   12  DA18 MET D 154  ALA D 161 -1  O  MET D 154   N  ASN D 151           
SHEET   13  DA18 TYR D 115  TYR D 124  1  O  GLU D 116   N  TYR D 157           
SHEET   14  DA18 PRO D  80  ALA D 103 -1  O  ALA D  94   N  TYR D 124           
SHEET   15  DA18 ASN D 167  ASP D 171 -1  O  TYR D 168   N  ALA D  83           
SHEET   16  DA18 PRO D  80  ALA D 103 -1  O  THR D  81   N  GLY D 170           
SHEET   17  DA18 TYR D 191  VAL D 192 -1  O  TYR D 191   N  ALA D 103           
SHEET   18  DA18 PRO D  80  ALA D 103 -1  O  ALA D 103   N  TYR D 191           
SHEET    1  EA18 THR E   9  GLY E  12  0                                        
SHEET    2  EA18 TYR E  15  SER E  18  1  O  TYR E  15   N  GLY E  12           
SHEET    3  EA18 GLN E  61  ILE E  65 -1  O  ASN E  62   N  SER E  18           
SHEET    4  EA18 GLN E 196  THR E 199  1  O  PHE E 197   N  SER E  63           
SHEET    5  EA18 PRO E  80  ALA E 103 -1  O  ALA E  97   N  GLY E 198           
SHEET    6  EA18 SER E  28  SER E  37                                           
SHEET    7  EA18 SER E  43  SER E  51 -1  O  SER E  43   N  VAL E  36           
SHEET    8  EA18 PRO E 201  ALA E 215 -1  O  GLY E 204   N  TRP E  50           
SHEET    9  EA18 PRO E  80  ALA E 103 -1  O  THR E  82   N  THR E 214           
SHEET   10  EA18 SER E 132  VAL E 139                                           
SHEET   11  EA18 GLN E 142  ASN E 151 -1  O  GLN E 142   N  VAL E 139           
SHEET   12  EA18 MET E 154  ALA E 161 -1  O  MET E 154   N  ASN E 151           
SHEET   13  EA18 TYR E 115  TYR E 124  1  O  GLU E 116   N  TYR E 157           
SHEET   14  EA18 PRO E  80  ALA E 103 -1  O  ALA E  94   N  TYR E 124           
SHEET   15  EA18 ASN E 167  ASP E 171 -1  O  TYR E 168   N  ALA E  83           
SHEET   16  EA18 PRO E  80  ALA E 103 -1  O  THR E  81   N  GLY E 170           
SHEET   17  EA18 TYR E 191  VAL E 192 -1  O  TYR E 191   N  ALA E 103           
SHEET   18  EA18 PRO E  80  ALA E 103 -1  O  ALA E 103   N  TYR E 191           
SHEET    1  FA18 THR F   9  GLY F  12  0                                        
SHEET    2  FA18 TYR F  15  SER F  18  1  O  TYR F  15   N  GLY F  12           
SHEET    3  FA18 GLN F  61  ILE F  65 -1  O  ASN F  62   N  SER F  18           
SHEET    4  FA18 GLN F 196  THR F 199  1  O  PHE F 197   N  SER F  63           
SHEET    5  FA18 PRO F  80  ALA F 103 -1  O  ALA F  97   N  GLY F 198           
SHEET    6  FA18 SER F  28  SER F  37                                           
SHEET    7  FA18 SER F  43  SER F  51 -1  O  SER F  43   N  VAL F  36           
SHEET    8  FA18 PRO F 201  ALA F 215 -1  O  GLY F 204   N  TRP F  50           
SHEET    9  FA18 PRO F  80  ALA F 103 -1  O  THR F  82   N  THR F 214           
SHEET   10  FA18 SER F 132  VAL F 139                                           
SHEET   11  FA18 GLN F 142  ASN F 151 -1  O  GLN F 142   N  VAL F 139           
SHEET   12  FA18 MET F 154  ALA F 161 -1  O  MET F 154   N  ASN F 151           
SHEET   13  FA18 TYR F 115  TYR F 124  1  O  GLU F 116   N  TYR F 157           
SHEET   14  FA18 PRO F  80  ALA F 103 -1  O  ALA F  94   N  TYR F 124           
SHEET   15  FA18 ASN F 167  ASP F 171 -1  O  TYR F 168   N  ALA F  83           
SHEET   16  FA18 PRO F  80  ALA F 103 -1  O  THR F  81   N  GLY F 170           
SHEET   17  FA18 TYR F 191  VAL F 192 -1  O  TYR F 191   N  ALA F 103           
SHEET   18  FA18 PRO F  80  ALA F 103 -1  O  ALA F 103   N  TYR F 191           
SSBOND   1 CYS A    4    CYS A   32                          1555   1555  2.03  
SSBOND   2 CYS B    4    CYS B   32                          1555   1555  2.08  
SSBOND   3 CYS C    4    CYS C   32                          1555   1555  2.03  
SSBOND   4 CYS D    4    CYS D   32                          1555   1555  2.04  
SSBOND   5 CYS E    4    CYS E   32                          1555   1555  2.03  
SSBOND   6 CYS F    4    CYS F   32                          1555   1555  2.05  
LINK         C   PCA A   1                 N   THR A   2     1555   1555  1.32  
LINK         ND2 ASN A 164                 C1  NAG A 301     1555   1555  1.46  
LINK         C   PCA B   1                 N   THR B   2     1555   1555  1.33  
LINK         ND2 ASN B 164                 C1  NAG B 301     1555   1555  1.45  
LINK         C   PCA C   1                 N   THR C   2     1555   1555  1.33  
LINK         ND2 ASN C 164                 C1  NAG C 301     1555   1555  1.44  
LINK         C   PCA D   1                 N   THR D   2     1555   1555  1.33  
LINK         ND2 ASN D 164                 C1  NAG D 301     1555   1555  1.45  
LINK         C   PCA E   1                 N   THR E   2     1555   1555  1.33  
LINK         ND2 ASN E 164                 C1  NAG E 301     1555   1555  1.46  
LINK         C   PCA F   1                 N   THR F   2     1555   1555  1.32  
LINK         ND2 ASN F 164                 C1  NAG F 301     1555   1555  1.46  
SITE     1 AC1 13 LYS A 123  TYR A 124  ALA A 161  THR A 163                    
SITE     2 AC1 13 ASN A 164  HOH A2107  HOH A2108  ASN E  91                    
SITE     3 AC1 13 ILE E  92  ARG E  93  GLY E 125  HOH E2029                    
SITE     4 AC1 13 HOH E2060                                                     
SITE     1 AC2 13 LYS B 123  TYR B 124  ALA B 161  THR B 163                    
SITE     2 AC2 13 ASN B 164  HOH B2165  HOH B2166  HOH B2167                    
SITE     3 AC2 13 HOH B2168  ASN F  91  ILE F  92  ARG F  93                    
SITE     4 AC2 13 GLY F 125                                                     
SITE     1 AC3 13 LYS C 123  TYR C 124  ALA C 161  THR C 163                    
SITE     2 AC3 13 ASN C 164  HOH C2111  HOH C2112  ASN D  91                    
SITE     3 AC3 13 ILE D  92  ARG D  93  GLY D 125  HOH D2025                    
SITE     4 AC3 13 HOH D2057                                                     
SITE     1 AC4 13 ASN C  91  ILE C  92  ARG C  93  GLY C 125                    
SITE     2 AC4 13 LYS D 123  TYR D 124  ALA D 161  THR D 163                    
SITE     3 AC4 13 ASN D 164  HOH D2056  HOH D2057  HOH D2058                    
SITE     4 AC4 13 HOH D2059                                                     
SITE     1 AC5 14 ASN A  91  ILE A  92  ARG A  93  GLY A 125                    
SITE     2 AC5 14 HOH A2048  LYS E 123  TYR E 124  ALA E 161                    
SITE     3 AC5 14 THR E 163  ASN E 164  HOH E2060  HOH E2061                    
SITE     4 AC5 14 HOH E2062  HOH E2063                                          
SITE     1 AC6 14 ASN B  91  ILE B  92  ARG B  93  GLY B 125                    
SITE     2 AC6 14 HOH B2083  HOH B2168  LYS F 123  TYR F 124                    
SITE     3 AC6 14 ALA F 161  THR F 163  ASN F 164  HOH F2129                    
SITE     4 AC6 14 HOH F2130  HOH F2131                                          
CRYST1   68.280   71.290  119.300  90.00  91.49  90.00 P 1 21 1     12          
ORIGX1      1.000000  0.000000  0.000000        0.00000                         
ORIGX2      0.000000  1.000000  0.000000        0.00000                         
ORIGX3      0.000000  0.000000  1.000000        0.00000                         
SCALE1      0.014645  0.000000  0.000381        0.00000                         
SCALE2      0.000000  0.014027  0.000000        0.00000                         
SCALE3      0.000000  0.000000  0.008385        0.00000                         
HETATM    1  N   PCA A   1      61.815  -9.826  47.209  1.00 22.41           N  
HETATM    2  CA  PCA A   1      63.251  -9.543  47.447  1.00 21.95           C  
HETATM    3  CB  PCA A   1      64.110 -10.479  46.604  1.00 22.40           C  
HETATM    4  CG  PCA A   1      63.238 -10.886  45.438  1.00 22.83           C  
HETATM    5  CD  PCA A   1      61.855 -10.549  45.934  1.00 22.46           C  
HETATM    6  OE  PCA A   1      60.846 -10.859  45.286  1.00 24.62           O  
HETATM    7  C   PCA A   1      63.573  -8.105  47.060  1.00 21.16           C  
HETATM    8  O   PCA A   1      62.762  -7.428  46.430  1.00 21.46           O  
ATOM      9  N   THR A   2      64.716  -7.637  47.536  1.00 20.19           N  
ATOM     10  CA  THR A   2      65.244  -6.324  47.198  1.00 19.79           C  
ATOM     11  C   THR A   2      66.487  -6.330  46.326  1.00 19.39           C  
ATOM     12  O   THR A   2      67.422  -7.088  46.578  1.00 19.59           O  
ATOM     13  CB  THR A   2      65.620  -5.649  48.506  1.00 19.57           C  
ATOM     14  OG1 THR A   2      64.439  -5.456  49.291  1.00 21.30           O  
ATOM     15  CG2 THR A   2      66.168  -4.249  48.273  1.00 19.39           C  
ATOM     16  N   SER A   3      66.498  -5.461  45.312  1.00 18.29           N  
ATOM     17  CA  SER A   3      67.704  -5.223  44.516  1.00 18.12           C  
ATOM     18  C   SER A   3      67.847  -3.743  44.142  1.00 17.68           C  
ATOM     19  O   SER A   3      66.859  -3.078  43.836  1.00 18.74           O  
ATOM     20  CB  SER A   3      67.681  -6.020  43.225  1.00 18.19           C  
ATOM     21  OG  SER A   3      68.915  -5.877  42.541  1.00 19.96           O  
ATOM     22  N   CYS A   4      69.086  -3.259  44.138  1.00 18.09           N  
ATOM     23  CA  CYS A   4      69.362  -1.891  43.685  1.00 17.66           C  
ATOM     24  C   CYS A   4      70.054  -1.932  42.323  1.00 18.31           C  
ATOM     25  O   CYS A   4      70.379  -0.895  41.736  1.00 19.04           O  
ATOM     26  CB  CYS A   4      70.187  -1.130  44.715  1.00 17.62           C  
ATOM     27  SG  CYS A   4      69.469  -1.120  46.355  1.00 17.29           S  
ATOM     28  N   ASP A   5      70.270  -3.134  41.799  1.00 16.98           N  
ATOM     29  CA  ASP A   5      70.915  -3.287  40.493  1.00 17.30           C  
ATOM     30  C   ASP A   5      70.088  -2.599  39.436  1.00 16.38           C  
ATOM     31  O   ASP A   5      68.858  -2.690  39.436  1.00 15.81           O  
ATOM     32  CB  ASP A   5      71.132  -4.752  40.154  1.00 17.22           C  
ATOM     33  CG  ASP A   5      72.219  -5.399  40.996  1.00 20.96           C  
ATOM     34  OD1 ASP A   5      73.076  -4.691  41.551  1.00 23.14           O  
ATOM     35  OD2 ASP A   5      72.292  -6.632  41.136  1.00 25.52           O  
ATOM     36  N   GLN A   6      70.789  -1.887  38.551  1.00 16.30           N  
ATOM     37  CA  GLN A   6      70.179  -0.987  37.571  1.00 16.59           C  
ATOM     38  C   GLN A   6      69.044  -1.589  36.751  1.00 17.02           C  
ATOM     39  O   GLN A   6      68.047  -0.916  36.446  1.00 16.00           O  
ATOM     40  CB  GLN A   6      71.260  -0.451  36.616  1.00 16.73           C  
ATOM     41  CG  GLN A   6      70.766   0.726  35.813  1.00 17.13           C  
ATOM     42  CD  GLN A   6      71.858   1.456  35.013  1.00 17.63           C  
ATOM     43  OE1 GLN A   6      73.052   1.128  35.102  1.00 20.06           O  
ATOM     44  NE2 GLN A   6      71.447   2.448  34.246  1.00 16.20           N  
ATOM     45  N   TRP A   7      69.156  -2.871  36.423  1.00 17.28           N  
ATOM     46  CA  TRP A   7      68.177  -3.506  35.570  1.00 17.79           C  
ATOM     47  C   TRP A   7      67.498  -4.695  36.220  1.00 17.63           C  
ATOM     48  O   TRP A   7      66.969  -5.576  35.527  1.00 19.62           O  
ATOM     49  CB  TRP A   7      68.850  -3.909  34.262  1.00 18.19           C  
ATOM     50  CG  TRP A   7      69.403  -2.694  33.632  1.00 18.63           C  
ATOM     51  CD1 TRP A   7      70.716  -2.309  33.553  1.00 20.21           C  
ATOM     52  CD2 TRP A   7      68.639  -1.630  33.075  1.00 20.18           C  
ATOM     53  NE1 TRP A   7      70.803  -1.080  32.946  1.00 20.02           N  
ATOM     54  CE2 TRP A   7      69.540  -0.643  32.643  1.00 19.36           C  
ATOM     55  CE3 TRP A   7      67.270  -1.425  32.868  1.00 19.19           C  
ATOM     56  CZ2 TRP A   7      69.115   0.545  32.029  1.00 22.00           C  
ATOM     57  CZ3 TRP A   7      66.845  -0.245  32.250  1.00 20.34           C  
ATOM     58  CH2 TRP A   7      67.774   0.719  31.841  1.00 21.12           C  
ATOM     59  N   ALA A   8      67.483  -4.708  37.549  1.00 18.07           N  
ATOM     60  CA  ALA A   8      66.826  -5.797  38.270  1.00 18.82           C  
ATOM     61  C   ALA A   8      65.356  -5.944  37.891  1.00 19.67           C  
ATOM     62  O   ALA A   8      64.632  -4.953  37.715  1.00 19.79           O  
ATOM     63  CB  ALA A   8      66.941  -5.563  39.757  1.00 19.31           C  
ATOM     64  N   THR A   9      64.909  -7.196  37.733  1.00 20.40           N  
ATOM     65  CA  THR A   9      63.498  -7.480  37.527  1.00 21.30           C  
ATOM     66  C   THR A   9      63.108  -8.714  38.341  1.00 21.97           C  
ATOM     67  O   THR A   9      63.928  -9.580  38.622  1.00 21.64           O  
ATOM     68  CB  THR A   9      63.129  -7.711  36.046  1.00 21.68           C  
ATOM     69  OG1 THR A   9      63.670  -8.957  35.584  1.00 23.81           O  
ATOM     70  CG2 THR A   9      63.763  -6.688  35.140  1.00 21.08           C  
ATOM     71  N   PHE A  10      61.849  -8.749  38.738  1.00 22.08           N  
ATOM     72  CA  PHE A  10      61.298  -9.862  39.499  1.00 22.33           C  
ATOM     73  C   PHE A  10      59.950 -10.166  38.902  1.00 22.34           C  
ATOM     74  O   PHE A  10      59.175  -9.258  38.644  1.00 22.31           O  
ATOM     75  CB  PHE A  10      61.136  -9.473  40.953  1.00 22.10           C  
ATOM     76  CG  PHE A  10      62.424  -9.109  41.625  1.00 22.97           C  
ATOM     77  CD1 PHE A  10      63.404 -10.064  41.829  1.00 23.16           C  
ATOM     78  CD2 PHE A  10      62.668  -7.818  42.043  1.00 24.71           C  
ATOM     79  CE1 PHE A  10      64.586  -9.738  42.436  1.00 24.93           C  
ATOM     80  CE2 PHE A  10      63.853  -7.494  42.651  1.00 25.53           C  
ATOM     81  CZ  PHE A  10      64.807  -8.446  42.865  1.00 23.73           C  
ATOM     82  N   THR A  11      59.665 -11.445  38.670  1.00 23.14           N  
ATOM     83  CA  THR A  11      58.420 -11.805  38.015  1.00 23.73           C  
ATOM     84  C   THR A  11      57.700 -12.939  38.735  1.00 23.71           C  
ATOM     85  O   THR A  11      58.323 -13.815  39.341  1.00 25.00           O  
ATOM     86  CB  THR A  11      58.664 -12.223  36.551  1.00 23.72           C  
ATOM     87  OG1 THR A  11      59.307 -11.173  35.808  1.00 26.25           O  
ATOM     88  CG2 THR A  11      57.356 -12.414  35.823  1.00 24.86           C  
ATOM     89  N   GLY A  12      56.378 -12.914  38.644  1.00 23.92           N  
ATOM     90  CA  GLY A  12      55.548 -13.942  39.241  1.00 23.13           C  
ATOM     91  C   GLY A  12      54.093 -13.716  38.898  1.00 22.30           C  
ATOM     92  O   GLY A  12      53.637 -12.586  38.882  1.00 21.11           O  
ATOM     93  N   ASN A  13      53.368 -14.786  38.560  1.00 22.07           N  
ATOM     94  CA  ASN A  13      51.945 -14.690  38.255  1.00 22.30           C  
ATOM     95  C   ASN A  13      51.528 -13.654  37.208  1.00 21.83           C  
ATOM     96  O   ASN A  13      50.435 -13.102  37.261  1.00 22.46           O  
ATOM     97  CB  ASN A  13      51.161 -14.465  39.539  1.00 22.34           C  
ATOM     98  CG  ASN A  13      51.503 -15.471  40.591  1.00 23.91           C  
ATOM     99  OD1 ASN A  13      51.434 -16.688  40.346  1.00 23.65           O  
ATOM    100  ND2 ASN A  13      51.904 -14.991  41.765  1.00 23.36           N  
ATOM    101  N   GLY A  14      52.395 -13.406  36.238  1.00 21.68           N  
ATOM    102  CA  GLY A  14      52.065 -12.507  35.157  1.00 21.59           C  
ATOM    103  C   GLY A  14      52.339 -11.060  35.514  1.00 21.69           C  
ATOM    104  O   GLY A  14      51.977 -10.170  34.760  1.00 23.28           O  
ATOM    105  N   TYR A  15      52.948 -10.843  36.670  1.00 20.80           N  
ATOM    106  CA  TYR A  15      53.328  -9.484  37.084  1.00 20.19           C  
ATOM    107  C   TYR A  15      54.821  -9.414  37.144  1.00 19.32           C  
ATOM    108  O   TYR A  15      55.469 -10.379  37.514  1.00 19.16           O  
ATOM    109  CB  TYR A  15      52.792  -9.152  38.465  1.00 19.54           C  
ATOM    110  CG  TYR A  15      51.350  -8.768  38.522  1.00 19.41           C  
ATOM    111  CD1 TYR A  15      50.357  -9.734  38.557  1.00 19.84           C  
ATOM    112  CD2 TYR A  15      50.965  -7.440  38.589  1.00 17.71           C  
ATOM    113  CE1 TYR A  15      49.034  -9.373  38.644  1.00 19.01           C  
ATOM    114  CE2 TYR A  15      49.651  -7.074  38.669  1.00 19.90           C  
ATOM    115  CZ  TYR A  15      48.677  -8.042  38.705  1.00 19.04           C  
ATOM    116  OH  TYR A  15      47.348  -7.710  38.793  1.00 19.69           O  
ATOM    117  N   THR A  16      55.373  -8.252  36.795  1.00 19.25           N  
ATOM    118  CA  THR A  16      56.798  -8.037  36.844  1.00 18.53           C  
ATOM    119  C   THR A  16      57.085  -6.679  37.476  1.00 17.84           C  
ATOM    120  O   THR A  16      56.462  -5.696  37.098  1.00 17.37           O  
ATOM    121  CB  THR A  16      57.366  -8.040  35.436  1.00 19.23           C  
ATOM    122  OG1 THR A  16      57.227  -9.362  34.867  1.00 19.27           O  
ATOM    123  CG2 THR A  16      58.864  -7.774  35.476  1.00 19.09           C  
ATOM    124  N   VAL A  17      58.019  -6.666  38.414  1.00 17.86           N  
ATOM    125  CA  VAL A  17      58.492  -5.427  39.051  1.00 18.02           C  
ATOM    126  C   VAL A  17      59.922  -5.202  38.554  1.00 18.35           C  
ATOM    127  O   VAL A  17      60.756  -6.111  38.643  1.00 19.03           O  
ATOM    128  CB  VAL A  17      58.480  -5.545  40.566  1.00 17.72           C  
ATOM    129  CG1 VAL A  17      59.211  -4.359  41.209  1.00 19.30           C  
ATOM    130  CG2 VAL A  17      57.048  -5.645  41.092  1.00 17.14           C  
ATOM    131  N   SER A  18      60.194  -3.998  38.038  1.00 17.74           N  
ATOM    132  CA  SER A  18      61.485  -3.676  37.423  1.00 18.09           C  
ATOM    133  C   SER A  18      62.088  -2.414  38.016  1.00 17.78           C  
ATOM    134  O   SER A  18      61.365  -1.453  38.312  1.00 17.42           O  
ATOM    135  CB  SER A  18      61.302  -3.420  35.931  1.00 18.34           C  
ATOM    136  OG  SER A  18      60.633  -4.508  35.317  1.00 18.89           O  
ATOM    137  N   ASN A  19      63.410  -2.407  38.157  1.00 16.52           N  
ATOM    138  CA  ASN A  19      64.120  -1.213  38.642  1.00 16.77           C  
ATOM    139  C   ASN A  19      64.180  -0.178  37.512  1.00 16.92           C  
ATOM    140  O   ASN A  19      63.871   0.987  37.716  1.00 15.06           O  
ATOM    141  CB  ASN A  19      65.505  -1.583  39.151  1.00 17.05           C  
ATOM    142  CG  ASN A  19      65.999  -0.690  40.294  1.00 18.02           C  
ATOM    143  OD1 ASN A  19      67.198  -0.659  40.587  1.00 18.75           O  
ATOM    144  ND2 ASN A  19      65.079  -0.008  40.978  1.00 12.68           N  
ATOM    145  N   ASN A  20      64.653  -0.580  36.328  1.00 15.86           N  
ATOM    146  CA  ASN A  20      64.505   0.245  35.129  1.00 15.98           C  
ATOM    147  C   ASN A  20      65.038   1.658  35.292  1.00 15.47           C  
ATOM    148  O   ASN A  20      64.333   2.614  34.971  1.00 14.83           O  
ATOM    149  CB  ASN A  20      63.017   0.241  34.752  1.00 16.02           C  
ATOM    150  CG  ASN A  20      62.700   0.909  33.417  1.00 17.28           C  
ATOM    151  OD1 ASN A  20      61.630   1.546  33.261  1.00 17.87           O  
ATOM    152  ND2 ASN A  20      63.575   0.740  32.437  1.00 15.73           N  
ATOM    153  N   LEU A  21      66.288   1.776  35.752  1.00 15.79           N  
ATOM    154  CA  LEU A  21      66.920   3.095  35.909  1.00 15.15           C  
ATOM    155  C   LEU A  21      67.504   3.572  34.594  1.00 15.34           C  
ATOM    156  O   LEU A  21      68.719   3.743  34.460  1.00 15.62           O  
ATOM    157  CB  LEU A  21      68.006   3.071  36.981  1.00 16.02           C  
ATOM    158  CG  LEU A  21      67.750   2.329  38.292  1.00 15.50           C  
ATOM    159  CD1 LEU A  21      68.892   2.502  39.298  1.00 16.99           C  
ATOM    160  CD2 LEU A  21      66.426   2.765  38.922  1.00 16.93           C  
ATOM    161  N   TRP A  22      66.637   3.827  33.635  1.00 14.91           N  
ATOM    162  CA  TRP A  22      67.069   4.197  32.302  1.00 15.14           C  
ATOM    163  C   TRP A  22      67.755   5.542  32.220  1.00 14.78           C  
ATOM    164  O   TRP A  22      68.474   5.801  31.258  1.00 16.65           O  
ATOM    165  CB  TRP A  22      65.913   4.181  31.326  1.00 15.54           C  
ATOM    166  CG  TRP A  22      64.772   5.102  31.596  1.00 15.39           C  
ATOM    167  CD1 TRP A  22      63.580   4.779  32.205  1.00 16.54           C  
ATOM    168  CD2 TRP A  22      64.645   6.457  31.178  1.00 14.69           C  
ATOM    169  NE1 TRP A  22      62.749   5.868  32.227  1.00 14.90           N  
ATOM    170  CE2 TRP A  22      63.379   6.914  31.599  1.00 15.18           C  
ATOM    171  CE3 TRP A  22      65.497   7.371  30.536  1.00 14.00           C  
ATOM    172  CZ2 TRP A  22      62.950   8.212  31.376  1.00 15.03           C  
ATOM    173  CZ3 TRP A  22      65.062   8.653  30.333  1.00 14.91           C  
ATOM    174  CH2 TRP A  22      63.801   9.059  30.721  1.00 15.80           C  
ATOM    175  N   GLY A  23      67.514   6.412  33.195  1.00 14.96           N  
ATOM    176  CA  GLY A  23      68.093   7.751  33.179  1.00 13.62           C  
ATOM    177  C   GLY A  23      69.184   7.995  34.215  1.00 14.64           C  
ATOM    178  O   GLY A  23      69.502   9.136  34.515  1.00 14.92           O  
ATOM    179  N   ALA A  24      69.761   6.934  34.766  1.00 14.26           N  
ATOM    180  CA  ALA A  24      70.780   7.071  35.761  1.00 14.23           C  
ATOM    181  C   ALA A  24      71.935   7.956  35.262  1.00 13.57           C  
ATOM    182  O   ALA A  24      72.560   8.647  36.047  1.00 15.13           O  
ATOM    183  CB  ALA A  24      71.290   5.704  36.165  1.00 12.84           C  
ATOM    184  N   SER A  25      72.227   7.905  33.976  1.00 14.73           N  
ATOM    185  CA  SER A  25      73.323   8.685  33.398  1.00 14.49           C  
ATOM    186  C   SER A  25      73.094  10.182  33.516  1.00 15.29           C  
ATOM    187  O   SER A  25      73.966  10.978  33.176  1.00 15.07           O  
ATOM    188  CB  SER A  25      73.575   8.283  31.935  1.00 14.38           C  
ATOM    189  OG  SER A  25      72.498   8.641  31.103  1.00 14.37           O  
ATOM    190  N   ALA A  26      71.905  10.566  33.970  1.00 15.48           N  
ATOM    191  CA  ALA A  26      71.601  11.992  34.157  1.00 15.55           C  
ATOM    192  C   ALA A  26      71.942  12.549  35.515  1.00 15.78           C  
ATOM    193  O   ALA A  26      71.856  13.759  35.696  1.00 16.19           O  
ATOM    194  CB  ALA A  26      70.153  12.265  33.858  1.00 16.11           C  
ATOM    195  N   GLY A  27      72.403  11.704  36.436  1.00 15.90           N  
ATOM    196  CA  GLY A  27      72.651  12.146  37.788  1.00 16.24           C  
ATOM    197  C   GLY A  27      73.425  11.173  38.646  1.00 16.00           C  
ATOM    198  O   GLY A  27      73.992  10.196  38.154  1.00 16.41           O  
ATOM    199  N   SER A  28      73.480  11.496  39.931  1.00 15.95           N  
ATOM    200  CA  SER A  28      74.199  10.725  40.943  1.00 16.55           C  
ATOM    201  C   SER A  28      73.185  10.197  41.936  1.00 16.18           C  
ATOM    202  O   SER A  28      72.319  10.936  42.402  1.00 16.13           O  
ATOM    203  CB  SER A  28      75.230  11.596  41.629  1.00 16.45           C  
ATOM    204  OG  SER A  28      75.843  10.875  42.673  1.00 18.44           O  
ATOM    205  N   GLY A  29      73.261   8.909  42.259  1.00 15.31           N  
ATOM    206  CA  GLY A  29      72.340   8.345  43.220  1.00 15.64           C  
ATOM    207  C   GLY A  29      72.040   6.902  42.933  1.00 15.51           C  
ATOM    208  O   GLY A  29      72.858   6.170  42.400  1.00 16.31           O  
ATOM    209  N   PHE A  30      70.839   6.496  43.300  1.00 16.29           N  
ATOM    210  CA  PHE A  30      70.481   5.088  43.206  1.00 16.97           C  
ATOM    211  C   PHE A  30      68.977   4.884  43.183  1.00 17.43           C  
ATOM    212  O   PHE A  30      68.178   5.767  43.515  1.00 16.95           O  
ATOM    213  CB  PHE A  30      71.027   4.346  44.425  1.00 17.52           C  
ATOM    214  CG  PHE A  30      70.288   4.652  45.701  1.00 18.74           C  
ATOM    215  CD1 PHE A  30      69.081   4.039  45.993  1.00 19.38           C  
ATOM    216  CD2 PHE A  30      70.790   5.570  46.591  1.00 19.34           C  
ATOM    217  CE1 PHE A  30      68.408   4.330  47.150  1.00 21.11           C  
ATOM    218  CE2 PHE A  30      70.109   5.879  47.742  1.00 20.86           C  
ATOM    219  CZ  PHE A  30      68.908   5.253  48.024  1.00 19.59           C  
ATOM    220  N   GLY A  31      68.607   3.671  42.822  1.00 16.71           N  
ATOM    221  CA  GLY A  31      67.216   3.263  42.806  1.00 17.43           C  
ATOM    222  C   GLY A  31      67.184   1.811  43.234  1.00 17.20           C  
ATOM    223  O   GLY A  31      68.053   1.036  42.839  1.00 17.41           O  
ATOM    224  N   CYS A  32      66.246   1.460  44.109  1.00 16.98           N  
ATOM    225  CA  CYS A  32      66.087   0.070  44.569  1.00 16.53           C  
ATOM    226  C   CYS A  32      64.628  -0.266  44.528  1.00 16.88           C  
ATOM    227  O   CYS A  32      63.791   0.600  44.722  1.00 16.33           O  
ATOM    228  CB  CYS A  32      66.524  -0.100  46.015  1.00 16.80           C  
ATOM    229  SG  CYS A  32      68.180   0.447  46.365  1.00 17.87           S  
ATOM    230  N   VAL A  33      64.314  -1.531  44.232  1.00 16.00           N  
ATOM    231  CA  VAL A  33      62.943  -2.010  44.304  1.00 16.41           C  
ATOM    232  C   VAL A  33      62.869  -3.203  45.239  1.00 16.40           C  
ATOM    233  O   VAL A  33      63.811  -4.017  45.332  1.00 17.36           O  
ATOM    234  CB  VAL A  33      62.331  -2.401  42.958  1.00 15.22           C  
ATOM    235  CG1 VAL A  33      62.032  -1.166  42.127  1.00 16.91           C  
ATOM    236  CG2 VAL A  33      63.217  -3.404  42.162  1.00 16.44           C  
ATOM    237  N   THR A  34      61.746  -3.277  45.936  1.00 17.17           N  
ATOM    238  CA  THR A  34      61.503  -4.361  46.871  1.00 17.33           C  
ATOM    239  C   THR A  34      60.156  -4.971  46.514  1.00 17.47           C  
ATOM    240  O   THR A  34      59.146  -4.270  46.436  1.00 16.35           O  
ATOM    241  CB  THR A  34      61.498  -3.876  48.341  1.00 17.70           C  
ATOM    242  OG1 THR A  34      62.817  -3.480  48.761  1.00 18.80           O  
ATOM    243  CG2 THR A  34      61.151  -5.056  49.295  1.00 17.38           C  
ATOM    244  N   VAL A  35      60.147  -6.282  46.257  1.00 18.23           N  
ATOM    245  CA  VAL A  35      58.895  -6.992  46.007  1.00 19.43           C  
ATOM    246  C   VAL A  35      58.482  -7.586  47.338  1.00 19.13           C  
ATOM    247  O   VAL A  35      59.258  -8.294  47.987  1.00 20.09           O  
ATOM    248  CB  VAL A  35      59.049  -8.118  44.946  1.00 19.04           C  
ATOM    249  CG1 VAL A  35      57.814  -9.042  44.928  1.00 21.53           C  
ATOM    250  CG2 VAL A  35      59.281  -7.543  43.554  1.00 20.33           C  
ATOM    251  N   VAL A  36      57.283  -7.246  47.764  1.00 19.27           N  
ATOM    252  CA  VAL A  36      56.708  -7.813  48.973  1.00 20.28           C  
ATOM    253  C   VAL A  36      55.835  -9.013  48.601  1.00 20.74           C  
ATOM    254  O   VAL A  36      55.891 -10.051  49.254  1.00 20.44           O  
ATOM    255  CB  VAL A  36      55.904  -6.760  49.722  1.00 20.73           C  
ATOM    256  CG1 VAL A  36      55.234  -7.359  50.949  1.00 21.12           C  
ATOM    257  CG2 VAL A  36      56.813  -5.625  50.132  1.00 20.71           C  
ATOM    258  N   SER A  37      55.057  -8.889  47.540  1.00 19.58           N  
ATOM    259  CA  SER A  37      54.211 -10.007  47.075  1.00 20.05           C  
ATOM    260  C   SER A  37      53.802  -9.814  45.632  1.00 20.44           C  
ATOM    261  O   SER A  37      53.479  -8.698  45.232  1.00 21.58           O  
ATOM    262  CB  SER A  37      52.935 -10.080  47.910  1.00 19.70           C  
ATOM    263  OG  SER A  37      52.134 -11.203  47.535  1.00 21.08           O  
ATOM    264  N   LEU A  38      53.795 -10.899  44.857  1.00 20.56           N  
ATOM    265  CA  LEU A  38      53.252 -10.872  43.500  1.00 21.19           C  
ATOM    266  C   LEU A  38      51.976 -11.731  43.429  1.00 21.95           C  
ATOM    267  O   LEU A  38      51.494 -12.052  42.345  1.00 21.20           O  
ATOM    268  CB  LEU A  38      54.291 -11.330  42.478  1.00 21.54           C  
ATOM    269  CG  LEU A  38      55.532 -10.446  42.470  1.00 20.42           C  
ATOM    270  CD1 LEU A  38      56.628 -10.930  41.546  1.00 21.77           C  
ATOM    271  CD2 LEU A  38      55.089  -9.034  42.115  1.00 20.00           C  
ATOM    272  N   SER A  39      51.435 -12.097  44.588  1.00 22.30           N  
ATOM    273  CA  SER A  39      50.174 -12.845  44.631  1.00 23.19           C  
ATOM    274  C   SER A  39      49.040 -11.866  44.854  1.00 22.80           C  
ATOM    275  O   SER A  39      49.081 -11.089  45.799  1.00 24.32           O  
ATOM    276  CB  SER A  39      50.186 -13.862  45.773  1.00 22.81           C  
ATOM    277  OG  SER A  39      51.304 -14.724  45.674  1.00 26.89           O  
ATOM    278  N   GLY A  40      48.036 -11.893  43.988  1.00 22.54           N  
ATOM    279  CA  GLY A  40      46.892 -11.004  44.109  1.00 22.62           C  
ATOM    280  C   GLY A  40      47.280  -9.576  43.748  1.00 22.69           C  
ATOM    281  O   GLY A  40      46.907  -8.610  44.423  1.00 24.15           O  
ATOM    282  N   GLY A  41      48.045  -9.458  42.680  1.00 21.57           N  
ATOM    283  CA  GLY A  41      48.585  -8.179  42.262  1.00 21.19           C  
ATOM    284  C   GLY A  41      49.993  -8.019  42.790  1.00 20.23           C  
ATOM    285  O   GLY A  41      50.573  -8.932  43.371  1.00 21.86           O  
ATOM    286  N   ALA A  42      50.538  -6.815  42.612  1.00 19.20           N  
ATOM    287  CA  ALA A  42      51.891  -6.503  43.005  1.00 18.28           C  
ATOM    288  C   ALA A  42      51.895  -5.557  44.189  1.00 17.87           C  
ATOM    289  O   ALA A  42      51.266  -4.514  44.179  1.00 18.41           O  
ATOM    290  CB  ALA A  42      52.662  -5.876  41.838  1.00 18.48           C  
ATOM    291  N   SER A  43      52.604  -5.978  45.216  1.00 18.73           N  
ATOM    292  CA  SER A  43      52.827  -5.193  46.396  1.00 18.23           C  
ATOM    293  C   SER A  43      54.345  -5.037  46.429  1.00 17.27           C  
ATOM    294  O   SER A  43      55.086  -6.019  46.488  1.00 18.00           O  
ATOM    295  CB  SER A  43      52.318  -5.941  47.626  1.00 18.42           C  
ATOM    296  OG  SER A  43      52.414  -5.142  48.778  1.00 22.94           O  
ATOM    297  N   TRP A  44      54.824  -3.788  46.401  1.00 16.28           N  
ATOM    298  CA  TRP A  44      56.232  -3.523  46.243  1.00 16.03           C  
ATOM    299  C   TRP A  44      56.520  -2.070  46.623  1.00 15.95           C  
ATOM    300  O   TRP A  44      55.595  -1.294  46.799  1.00 15.71           O  
ATOM    301  CB  TRP A  44      56.629  -3.761  44.783  1.00 15.95           C  
ATOM    302  CG  TRP A  44      55.955  -2.877  43.789  1.00 15.35           C  
ATOM    303  CD1 TRP A  44      54.680  -2.955  43.344  1.00 14.84           C  
ATOM    304  CD2 TRP A  44      56.547  -1.778  43.086  1.00 12.41           C  
ATOM    305  NE1 TRP A  44      54.423  -1.977  42.411  1.00 15.65           N  
ATOM    306  CE2 TRP A  44      55.567  -1.240  42.237  1.00 13.03           C  
ATOM    307  CE3 TRP A  44      57.812  -1.215  43.078  1.00 14.83           C  
ATOM    308  CZ2 TRP A  44      55.813  -0.145  41.410  1.00 14.17           C  
ATOM    309  CZ3 TRP A  44      58.058  -0.136  42.240  1.00 14.00           C  
ATOM    310  CH2 TRP A  44      57.079   0.383  41.442  1.00 13.30           C  
ATOM    311  N   HIS A  45      57.799  -1.735  46.781  1.00 16.01           N  
ATOM    312  CA  HIS A  45      58.182  -0.354  47.037  1.00 16.00           C  
ATOM    313  C   HIS A  45      59.427  -0.007  46.248  1.00 16.60           C  
ATOM    314  O   HIS A  45      60.274  -0.875  45.954  1.00 16.50           O  
ATOM    315  CB  HIS A  45      58.323  -0.036  48.526  1.00 16.17           C  
ATOM    316  CG  HIS A  45      59.317  -0.879  49.253  1.00 16.33           C  
ATOM    317  ND1 HIS A  45      58.910  -1.862  50.136  1.00 19.69           N  
ATOM    318  CD2 HIS A  45      60.611  -0.623  49.563  1.00 16.28           C  
ATOM    319  CE1 HIS A  45      59.957  -2.302  50.813  1.00 17.38           C  
ATOM    320  NE2 HIS A  45      61.003  -1.567  50.485  1.00 20.30           N  
ATOM    321  N   ALA A  46      59.495   1.270  45.873  1.00 16.85           N  
ATOM    322  CA  ALA A  46      60.628   1.823  45.141  1.00 17.11           C  
ATOM    323  C   ALA A  46      61.310   2.813  46.063  1.00 17.21           C  
ATOM    324  O   ALA A  46      60.658   3.640  46.691  1.00 17.31           O  
ATOM    325  CB  ALA A  46      60.179   2.509  43.898  1.00 16.71           C  
ATOM    326  N   ASP A  47      62.623   2.716  46.146  1.00 17.23           N  
ATOM    327  CA  ASP A  47      63.406   3.566  47.026  1.00 17.33           C  
ATOM    328  C   ASP A  47      64.489   4.232  46.206  1.00 17.03           C  
ATOM    329  O   ASP A  47      65.144   3.584  45.400  1.00 18.12           O  
ATOM    330  CB  ASP A  47      64.001   2.742  48.163  1.00 17.42           C  
ATOM    331  CG  ASP A  47      62.925   2.107  49.038  1.00 18.08           C  
ATOM    332  OD1 ASP A  47      62.374   1.057  48.607  1.00 20.76           O  
ATOM    333  OD2 ASP A  47      62.560   2.576  50.143  1.00 20.73           O  
ATOM    334  N   TRP A  48      64.682   5.536  46.391  1.00 15.71           N  
ATOM    335  CA  TRP A  48      65.675   6.194  45.584  1.00 15.43           C  
ATOM    336  C   TRP A  48      66.200   7.487  46.177  1.00 14.73           C  
ATOM    337  O   TRP A  48      65.689   8.028  47.152  1.00 14.80           O  
ATOM    338  CB  TRP A  48      65.105   6.503  44.207  1.00 15.12           C  
ATOM    339  CG  TRP A  48      63.783   7.233  44.247  1.00 13.43           C  
ATOM    340  CD1 TRP A  48      62.552   6.671  44.225  1.00 15.21           C  
ATOM    341  CD2 TRP A  48      63.574   8.656  44.340  1.00 10.96           C  
ATOM    342  NE1 TRP A  48      61.587   7.643  44.293  1.00 12.61           N  
ATOM    343  CE2 TRP A  48      62.184   8.877  44.350  1.00 12.71           C  
ATOM    344  CE3 TRP A  48      64.422   9.756  44.406  1.00 12.30           C  
ATOM    345  CZ2 TRP A  48      61.612  10.151  44.399  1.00 13.29           C  
ATOM    346  CZ3 TRP A  48      63.861  11.033  44.441  1.00 12.51           C  
ATOM    347  CH2 TRP A  48      62.461  11.221  44.467  1.00 12.57           C  
ATOM    348  N   GLN A  49      67.308   7.907  45.592  1.00 15.77           N  
ATOM    349  CA  GLN A  49      67.914   9.190  45.912  1.00 15.86           C  
ATOM    350  C   GLN A  49      68.622   9.644  44.665  1.00 15.69           C  
ATOM    351  O   GLN A  49      69.394   8.891  44.090  1.00 16.35           O  
ATOM    352  CB  GLN A  49      68.911   9.065  47.036  1.00 16.26           C  
ATOM    353  CG  GLN A  49      69.468  10.430  47.419  1.00 19.83           C  
ATOM    354  CD  GLN A  49      70.055  10.445  48.806  1.00 22.67           C  
ATOM    355  OE1 GLN A  49      69.429   9.993  49.753  1.00 29.12           O  
ATOM    356  NE2 GLN A  49      71.261  10.979  48.932  1.00 29.08           N  
ATOM    357  N   TRP A  50      68.367  10.877  44.236  1.00 14.40           N  
ATOM    358  CA  TRP A  50      68.956  11.403  43.012  1.00 15.35           C  
ATOM    359  C   TRP A  50      69.321  12.862  43.121  1.00 15.97           C  
ATOM    360  O   TRP A  50      68.562  13.648  43.672  1.00 16.00           O  
ATOM    361  CB  TRP A  50      67.978  11.259  41.860  1.00 14.04           C  
ATOM    362  CG  TRP A  50      67.770   9.836  41.472  1.00 14.94           C  
ATOM    363  CD1 TRP A  50      66.672   9.063  41.701  1.00 13.61           C  
ATOM    364  CD2 TRP A  50      68.697   9.015  40.754  1.00 14.87           C  
ATOM    365  NE1 TRP A  50      66.866   7.797  41.195  1.00 14.95           N  
ATOM    366  CE2 TRP A  50      68.102   7.742  40.605  1.00 15.01           C  
ATOM    367  CE3 TRP A  50      69.984   9.221  40.235  1.00 16.09           C  
ATOM    368  CZ2 TRP A  50      68.738   6.690  39.964  1.00 15.84           C  
ATOM    369  CZ3 TRP A  50      70.614   8.176  39.609  1.00 17.43           C  
ATOM    370  CH2 TRP A  50      69.984   6.921  39.462  1.00 17.43           C  
ATOM    371  N   SER A  51      70.477  13.211  42.555  1.00 16.38           N  
ATOM    372  CA  SER A  51      70.897  14.605  42.490  1.00 17.97           C  
ATOM    373  C   SER A  51      71.421  14.854  41.086  1.00 18.14           C  
ATOM    374  O   SER A  51      71.938  13.936  40.422  1.00 17.53           O  
ATOM    375  CB  SER A  51      71.955  14.906  43.536  1.00 18.42           C  
ATOM    376  OG  SER A  51      73.128  14.177  43.266  1.00 23.72           O  
ATOM    377  N   GLY A  52      71.291  16.095  40.633  1.00 16.88           N  
ATOM    378  CA  GLY A  52      71.713  16.463  39.296  1.00 16.82           C  
ATOM    379  C   GLY A  52      70.629  16.214  38.270  1.00 16.07           C  
ATOM    380  O   GLY A  52      69.631  15.520  38.553  1.00 15.58           O  
ATOM    381  N   GLY A  53      70.777  16.794  37.088  1.00 16.49           N  
ATOM    382  CA  GLY A  53      69.810  16.659  36.008  1.00 16.60           C  
ATOM    383  C   GLY A  53      68.402  17.057  36.416  1.00 17.34           C  
ATOM    384  O   GLY A  53      67.454  16.271  36.373  1.00 16.31           O  
ATOM    385  N   GLN A  54      68.271  18.319  36.801  1.00 18.29           N  
ATOM    386  CA  GLN A  54      67.021  18.894  37.291  1.00 19.18           C  
ATOM    387  C   GLN A  54      65.735  18.461  36.580  1.00 19.44           C  
ATOM    388  O   GLN A  54      64.743  18.081  37.232  1.00 19.23           O  
ATOM    389  CB  GLN A  54      67.149  20.433  37.224  1.00 19.84           C  
ATOM    390  CG  GLN A  54      66.074  21.167  37.975  1.00 21.59           C  
ATOM    391  CD  GLN A  54      66.096  20.881  39.451  1.00 24.12           C  
ATOM    392  OE1 GLN A  54      67.011  20.239  39.951  1.00 24.45           O  
ATOM    393  NE2 GLN A  54      65.075  21.352  40.152  1.00 25.37           N  
ATOM    394  N   ASN A  55      65.741  18.501  35.257  1.00 19.05           N  
ATOM    395  CA  ASN A  55      64.558  18.165  34.500  1.00 19.61           C  
ATOM    396  C   ASN A  55      64.667  16.847  33.768  1.00 18.65           C  
ATOM    397  O   ASN A  55      63.915  16.615  32.850  1.00 19.13           O  
ATOM    398  CB  ASN A  55      64.234  19.294  33.529  1.00 20.92           C  
ATOM    399  CG  ASN A  55      64.121  20.622  34.224  1.00 24.37           C  
ATOM    400  OD1 ASN A  55      63.313  20.789  35.141  1.00 29.98           O  
ATOM    401  ND2 ASN A  55      64.946  21.579  33.807  1.00 27.45           N  
ATOM    402  N   ASN A  56      65.577  15.980  34.223  1.00 18.03           N  
ATOM    403  CA  ASN A  56      65.762  14.673  33.619  1.00 18.20           C  
ATOM    404  C   ASN A  56      65.219  13.574  34.504  1.00 16.43           C  
ATOM    405  O   ASN A  56      65.663  13.421  35.627  1.00 17.41           O  
ATOM    406  CB  ASN A  56      67.240  14.422  33.397  1.00 18.84           C  
ATOM    407  CG  ASN A  56      67.768  15.218  32.272  1.00 20.30           C  
ATOM    408  OD1 ASN A  56      68.331  16.306  32.474  1.00 25.53           O  
ATOM    409  ND2 ASN A  56      67.545  14.734  31.062  1.00 25.14           N  
ATOM    410  N   VAL A  57      64.291  12.800  33.964  1.00 15.51           N  
ATOM    411  CA  VAL A  57      63.813  11.611  34.648  1.00 14.91           C  
ATOM    412  C   VAL A  57      64.974  10.630  34.795  1.00 14.13           C  
ATOM    413  O   VAL A  57      65.744  10.400  33.842  1.00 16.95           O  
ATOM    414  CB  VAL A  57      62.642  10.962  33.869  1.00 14.26           C  
ATOM    415  CG1 VAL A  57      62.313   9.587  34.439  1.00 13.78           C  
ATOM    416  CG2 VAL A  57      61.469  11.860  33.881  1.00 15.40           C  
ATOM    417  N   LYS A  58      65.118  10.031  35.961  1.00 14.03           N  
ATOM    418  CA  LYS A  58      66.251   9.136  36.228  1.00 13.36           C  
ATOM    419  C   LYS A  58      65.891   7.667  36.041  1.00 14.18           C  
ATOM    420  O   LYS A  58      66.771   6.822  35.885  1.00 14.12           O  
ATOM    421  CB  LYS A  58      66.785   9.338  37.646  1.00 14.16           C  
ATOM    422  CG  LYS A  58      67.122  10.800  37.972  1.00 12.99           C  
ATOM    423  CD  LYS A  58      68.206  11.316  37.013  1.00 13.38           C  
ATOM    424  CE  LYS A  58      68.773  12.674  37.447  1.00 13.95           C  
ATOM    425  NZ  LYS A  58      67.711  13.686  37.454  1.00 13.20           N  
ATOM    426  N   SER A  59      64.597   7.369  36.086  1.00 13.10           N  
ATOM    427  CA  SER A  59      64.147   5.994  36.083  1.00 13.14           C  
ATOM    428  C   SER A  59      62.631   5.910  36.029  1.00 13.03           C  
ATOM    429  O   SER A  59      61.937   6.903  36.154  1.00 13.40           O  
ATOM    430  CB  SER A  59      64.582   5.321  37.358  1.00 13.48           C  
ATOM    431  OG  SER A  59      64.051   6.031  38.471  1.00 13.61           O  
ATOM    432  N   TYR A  60      62.137   4.699  35.791  1.00 13.28           N  
ATOM    433  CA  TYR A  60      60.725   4.400  35.928  1.00 13.39           C  
ATOM    434  C   TYR A  60      60.597   3.016  36.530  1.00 13.46           C  
ATOM    435  O   TYR A  60      60.288   2.060  35.828  1.00 13.85           O  
ATOM    436  CB  TYR A  60      59.976   4.492  34.609  1.00 13.55           C  
ATOM    437  CG  TYR A  60      58.463   4.234  34.672  1.00 12.24           C  
ATOM    438  CD1 TYR A  60      57.645   5.018  35.471  1.00 13.05           C  
ATOM    439  CD2 TYR A  60      57.878   3.209  33.954  1.00 13.50           C  
ATOM    440  CE1 TYR A  60      56.274   4.796  35.540  1.00 11.98           C  
ATOM    441  CE2 TYR A  60      56.538   2.985  33.995  1.00 13.64           C  
ATOM    442  CZ  TYR A  60      55.718   3.760  34.795  1.00 13.00           C  
ATOM    443  OH  TYR A  60      54.365   3.501  34.776  1.00 12.59           O  
ATOM    444  N   GLN A  61      60.871   2.922  37.822  1.00 13.64           N  
ATOM    445  CA  GLN A  61      60.634   1.720  38.608  1.00 13.25           C  
ATOM    446  C   GLN A  61      59.137   1.446  38.521  1.00 13.79           C  
ATOM    447  O   GLN A  61      58.321   2.352  38.721  1.00 12.79           O  
ATOM    448  CB  GLN A  61      61.090   1.939  40.052  1.00 13.39           C  
ATOM    449  CG  GLN A  61      62.579   2.248  40.191  1.00 13.30           C  
ATOM    450  CD  GLN A  61      62.940   2.951  41.479  1.00 13.80           C  
ATOM    451  OE1 GLN A  61      62.458   4.055  41.740  1.00 12.68           O  
ATOM    452  NE2 GLN A  61      63.788   2.325  42.290  1.00 14.56           N  
ATOM    453  N   ASN A  62      58.761   0.205  38.188  1.00 12.81           N  
ATOM    454  CA  ASN A  62      57.359  -0.049  37.917  1.00 13.79           C  
ATOM    455  C   ASN A  62      56.943  -1.485  38.044  1.00 14.33           C  
ATOM    456  O   ASN A  62      57.766  -2.383  38.008  1.00 15.26           O  
ATOM    457  CB  ASN A  62      57.041   0.354  36.477  1.00 13.71           C  
ATOM    458  CG  ASN A  62      57.711  -0.571  35.461  1.00 15.52           C  
ATOM    459  OD1 ASN A  62      58.886  -0.379  35.084  1.00 17.32           O  
ATOM    460  ND2 ASN A  62      56.975  -1.558  35.006  1.00 14.18           N  
ATOM    461  N   SER A  63      55.657  -1.682  38.299  1.00 13.83           N  
ATOM    462  CA  SER A  63      55.062  -3.004  38.175  1.00 14.30           C  
ATOM    463  C   SER A  63      54.266  -2.995  36.865  1.00 14.74           C  
ATOM    464  O   SER A  63      53.646  -2.006  36.481  1.00 15.25           O  
ATOM    465  CB  SER A  63      54.156  -3.319  39.363  1.00 14.64           C  
ATOM    466  OG  SER A  63      53.228  -2.284  39.604  1.00 14.51           O  
ATOM    467  N   GLN A  64      54.242  -4.135  36.188  1.00 15.39           N  
ATOM    468  CA  GLN A  64      53.462  -4.261  34.977  1.00 16.24           C  
ATOM    469  C   GLN A  64      52.949  -5.692  34.820  1.00 16.29           C  
ATOM    470  O   GLN A  64      53.410  -6.605  35.510  1.00 17.38           O  
ATOM    471  CB  GLN A  64      54.302  -3.874  33.750  1.00 16.74           C  
ATOM    472  CG  GLN A  64      55.382  -4.891  33.371  1.00 16.50           C  
ATOM    473  CD  GLN A  64      56.237  -4.411  32.192  1.00 18.66           C  
ATOM    474  OE1 GLN A  64      55.709  -4.123  31.117  1.00 21.23           O  
ATOM    475  NE2 GLN A  64      57.547  -4.316  32.400  1.00 18.94           N  
ATOM    476  N   ILE A  65      51.975  -5.842  33.925  1.00 17.27           N  
ATOM    477  CA  ILE A  65      51.422  -7.149  33.611  1.00 17.70           C  
ATOM    478  C   ILE A  65      51.857  -7.601  32.217  1.00 19.48           C  
ATOM    479  O   ILE A  65      52.050  -6.790  31.307  1.00 20.08           O  
ATOM    480  CB  ILE A  65      49.892  -7.176  33.729  1.00 18.33           C  
ATOM    481  CG1 ILE A  65      49.255  -6.133  32.813  1.00 18.19           C  
ATOM    482  CG2 ILE A  65      49.450  -6.991  35.208  1.00 18.70           C  
ATOM    483  CD1 ILE A  65      47.775  -6.297  32.602  1.00 20.50           C  
ATOM    484  N   ALA A  66      52.019  -8.909  32.084  1.00 20.74           N  
ATOM    485  CA  ALA A  66      52.356  -9.511  30.802  1.00 21.31           C  
ATOM    486  C   ALA A  66      51.189  -9.340  29.851  1.00 21.62           C  
ATOM    487  O   ALA A  66      50.048  -9.328  30.271  1.00 21.40           O  
ATOM    488  CB  ALA A  66      52.692 -10.982  30.993  1.00 21.59           C  
ATOM    489  N   ILE A  67      51.490  -9.159  28.565  1.00 21.87           N  
ATOM    490  CA  ILE A  67      50.478  -9.046  27.535  1.00 22.93           C  
ATOM    491  C   ILE A  67      50.875 -10.005  26.417  1.00 23.86           C  
ATOM    492  O   ILE A  67      51.415  -9.585  25.400  1.00 23.91           O  
ATOM    493  CB  ILE A  67      50.401  -7.618  26.997  1.00 22.29           C  
ATOM    494  CG1 ILE A  67      50.128  -6.644  28.145  1.00 22.03           C  
ATOM    495  CG2 ILE A  67      49.315  -7.502  25.928  1.00 22.39           C  
ATOM    496  CD1 ILE A  67      50.027  -5.218  27.695  1.00 20.90           C  
ATOM    497  N   PRO A  68      50.618 -11.296  26.625  1.00 25.49           N  
ATOM    498  CA  PRO A  68      50.990 -12.331  25.646  1.00 26.24           C  
ATOM    499  C   PRO A  68      50.449 -12.071  24.241  1.00 26.08           C  
ATOM    500  O   PRO A  68      51.184 -12.238  23.266  1.00 27.38           O  
ATOM    501  CB  PRO A  68      50.339 -13.591  26.218  1.00 26.41           C  
ATOM    502  CG  PRO A  68      50.223 -13.355  27.637  1.00 26.90           C  
ATOM    503  CD  PRO A  68      49.967 -11.885  27.812  1.00 25.66           C  
ATOM    504  N   GLN A  69      49.178 -11.709  24.134  1.00 26.26           N  
ATOM    505  CA  GLN A  69      48.604 -11.382  22.832  1.00 26.77           C  
ATOM    506  C   GLN A  69      48.173  -9.925  22.766  1.00 26.37           C  
ATOM    507  O   GLN A  69      47.329  -9.478  23.535  1.00 26.28           O  
ATOM    508  CB  GLN A  69      47.399 -12.274  22.520  1.00 27.33           C  
ATOM    509  CG  GLN A  69      47.665 -13.777  22.616  1.00 30.88           C  
ATOM    510  CD  GLN A  69      48.769 -14.269  21.692  1.00 32.76           C  
ATOM    511  OE1 GLN A  69      48.999 -13.694  20.621  1.00 34.55           O  
ATOM    512  NE2 GLN A  69      49.450 -15.348  22.100  1.00 33.41           N  
ATOM    513  N   LYS A  70      48.753  -9.179  21.840  1.00 25.35           N  
ATOM    514  CA  LYS A  70      48.358  -7.791  21.661  1.00 24.90           C  
ATOM    515  C   LYS A  70      46.986  -7.716  21.034  1.00 24.37           C  
ATOM    516  O   LYS A  70      46.681  -8.450  20.073  1.00 24.45           O  
ATOM    517  CB  LYS A  70      49.361  -7.027  20.797  1.00 24.93           C  
ATOM    518  CG  LYS A  70      50.507  -6.399  21.591  1.00 26.87           C  
ATOM    519  CD  LYS A  70      51.238  -7.435  22.416  1.00 27.49           C  
ATOM    520  CE  LYS A  70      52.405  -6.852  23.188  1.00 27.69           C  
ATOM    521  NZ  LYS A  70      53.123  -7.945  23.894  1.00 28.93           N  
ATOM    522  N   ARG A  71      46.155  -6.832  21.582  1.00 23.48           N  
ATOM    523  CA  ARG A  71      44.815  -6.618  21.058  1.00 22.95           C  
ATOM    524  C   ARG A  71      44.554  -5.150  20.804  1.00 22.17           C  
ATOM    525  O   ARG A  71      45.184  -4.275  21.404  1.00 21.83           O  
ATOM    526  CB  ARG A  71      43.780  -7.142  22.037  1.00 22.98           C  
ATOM    527  CG  ARG A  71      43.917  -8.618  22.338  1.00 24.74           C  
ATOM    528  CD  ARG A  71      42.825  -9.146  23.270  1.00 28.70           C  
ATOM    529  NE  ARG A  71      41.533  -8.530  22.979  1.00 31.27           N  
ATOM    530  CZ  ARG A  71      40.501  -8.490  23.824  1.00 34.51           C  
ATOM    531  NH1 ARG A  71      40.589  -9.046  25.026  1.00 36.17           N  
ATOM    532  NH2 ARG A  71      39.372  -7.894  23.459  1.00 35.47           N  
ATOM    533  N   THR A  72      43.607  -4.852  19.922  1.00 22.05           N  
ATOM    534  CA  THR A  72      43.270  -3.465  19.675  1.00 21.92           C  
ATOM    535  C   THR A  72      42.519  -2.918  20.876  1.00 21.71           C  
ATOM    536  O   THR A  72      41.840  -3.657  21.595  1.00 21.97           O  
ATOM    537  CB  THR A  72      42.393  -3.276  18.447  1.00 22.55           C  
ATOM    538  OG1 THR A  72      41.209  -4.069  18.586  1.00 23.30           O  
ATOM    539  CG2 THR A  72      43.104  -3.777  17.176  1.00 23.21           C  
ATOM    540  N   VAL A  73      42.655  -1.621  21.070  1.00 22.15           N  
ATOM    541  CA  VAL A  73      41.996  -0.949  22.171  1.00 22.11           C  
ATOM    542  C   VAL A  73      40.477  -1.177  22.100  1.00 23.22           C  
ATOM    543  O   VAL A  73      39.837  -1.458  23.118  1.00 23.60           O  
ATOM    544  CB  VAL A  73      42.359   0.545  22.150  1.00 21.87           C  
ATOM    545  CG1 VAL A  73      41.488   1.349  23.100  1.00 22.05           C  
ATOM    546  CG2 VAL A  73      43.831   0.738  22.516  1.00 20.79           C  
ATOM    547  N   ASN A  74      39.899  -1.096  20.902  1.00 24.02           N  
ATOM    548  CA  ASN A  74      38.452  -1.296  20.771  1.00 24.82           C  
ATOM    549  C   ASN A  74      37.989  -2.729  21.065  1.00 25.15           C  
ATOM    550  O   ASN A  74      36.870  -2.939  21.538  1.00 25.15           O  
ATOM    551  CB  ASN A  74      37.974  -0.874  19.389  1.00 25.04           C  
ATOM    552  CG  ASN A  74      37.565   0.590  19.329  1.00 26.54           C  
ATOM    553  OD1 ASN A  74      37.319   1.222  20.353  1.00 28.98           O  
ATOM    554  ND2 ASN A  74      37.452   1.126  18.119  1.00 29.42           N  
ATOM    555  N   SER A  75      38.816  -3.720  20.766  1.00 25.53           N  
ATOM    556  CA  SER A  75      38.447  -5.109  21.022  1.00 26.00           C  
ATOM    557  C   SER A  75      38.438  -5.415  22.512  1.00 25.97           C  
ATOM    558  O   SER A  75      37.770  -6.347  22.949  1.00 26.42           O  
ATOM    559  CB  SER A  75      39.411  -6.080  20.320  1.00 26.07           C  
ATOM    560  OG  SER A  75      40.683  -6.098  20.962  1.00 27.81           O  
ATOM    561  N   ILE A  76      39.209  -4.651  23.283  1.00 25.46           N  
ATOM    562  CA  ILE A  76      39.285  -4.855  24.716  1.00 25.30           C  
ATOM    563  C   ILE A  76      38.025  -4.271  25.325  1.00 25.17           C  
ATOM    564  O   ILE A  76      37.601  -3.174  24.963  1.00 25.79           O  
ATOM    565  CB  ILE A  76      40.552  -4.193  25.279  1.00 24.62           C  
ATOM    566  CG1 ILE A  76      41.788  -4.939  24.770  1.00 22.75           C  
ATOM    567  CG2 ILE A  76      40.550  -4.228  26.790  1.00 25.61           C  
ATOM    568  CD1 ILE A  76      43.089  -4.140  24.888  1.00 22.28           C  
ATOM    569  N   SER A  77      37.410  -5.022  26.230  1.00 25.97           N  
ATOM    570  CA  SER A  77      36.174  -4.560  26.825  1.00 26.33           C  
ATOM    571  C   SER A  77      36.452  -3.808  28.121  1.00 25.40           C  
ATOM    572  O   SER A  77      35.772  -2.843  28.410  1.00 25.46           O  
ATOM    573  CB  SER A  77      35.214  -5.727  27.054  1.00 26.57           C  
ATOM    574  OG  SER A  77      35.607  -6.537  28.151  1.00 29.47           O  
ATOM    575  N   SER A  78      37.467  -4.243  28.863  1.00 24.56           N  
ATOM    576  CA  SER A  78      37.810  -3.618  30.146  1.00 24.28           C  
ATOM    577  C   SER A  78      39.297  -3.747  30.473  1.00 23.50           C  
ATOM    578  O   SER A  78      39.938  -4.748  30.174  1.00 22.90           O  
ATOM    579  CB  SER A  78      36.979  -4.241  31.276  1.00 24.04           C  
ATOM    580  OG  SER A  78      37.411  -5.564  31.577  1.00 26.62           O  
ATOM    581  N   MET A  79      39.839  -2.708  31.100  1.00 22.36           N  
ATOM    582  CA  MET A  79      41.220  -2.708  31.553  1.00 21.36           C  
ATOM    583  C   MET A  79      41.222  -2.224  33.004  1.00 21.10           C  
ATOM    584  O   MET A  79      41.805  -1.165  33.311  1.00 19.48           O  
ATOM    585  CB  MET A  79      42.066  -1.780  30.685  1.00 21.23           C  
ATOM    586  CG  MET A  79      42.340  -2.322  29.287  1.00 21.10           C  
ATOM    587  SD  MET A  79      43.157  -1.167  28.204  1.00 19.56           S  
ATOM    588  CE  MET A  79      44.811  -1.241  28.794  1.00 19.44           C  
ATOM    589  N   PRO A  80      40.559  -2.968  33.894  1.00 20.36           N  
ATOM    590  CA  PRO A  80      40.435  -2.538  35.288  1.00 20.45           C  
ATOM    591  C   PRO A  80      41.751  -2.473  36.030  1.00 19.70           C  
ATOM    592  O   PRO A  80      42.688  -3.228  35.771  1.00 19.86           O  
ATOM    593  CB  PRO A  80      39.542  -3.614  35.913  1.00 20.43           C  
ATOM    594  CG  PRO A  80      39.759  -4.809  35.056  1.00 21.70           C  
ATOM    595  CD  PRO A  80      39.880  -4.260  33.669  1.00 21.10           C  
ATOM    596  N   THR A  81      41.824  -1.548  36.980  1.00 18.49           N  
ATOM    597  CA  THR A  81      43.019  -1.435  37.796  1.00 17.70           C  
ATOM    598  C   THR A  81      42.674  -0.780  39.120  1.00 17.41           C  
ATOM    599  O   THR A  81      41.697  -0.020  39.231  1.00 18.02           O  
ATOM    600  CB  THR A  81      44.107  -0.629  37.048  1.00 17.90           C  
ATOM    601  OG1 THR A  81      45.289  -0.482  37.859  1.00 18.78           O  
ATOM    602  CG2 THR A  81      43.595   0.771  36.723  1.00 17.47           C  
ATOM    603  N   THR A  82      43.435  -1.176  40.119  1.00 17.12           N  
ATOM    604  CA  THR A  82      43.374  -0.532  41.422  1.00 17.98           C  
ATOM    605  C   THR A  82      44.799  -0.230  41.813  1.00 17.88           C  
ATOM    606  O   THR A  82      45.708  -0.938  41.428  1.00 18.41           O  
ATOM    607  CB  THR A  82      42.740  -1.425  42.524  1.00 17.99           C  
ATOM    608  OG1 THR A  82      43.571  -2.560  42.781  1.00 20.54           O  
ATOM    609  CG2 THR A  82      41.378  -1.964  42.105  1.00 19.24           C  
ATOM    610  N   ALA A  83      44.978   0.815  42.621  1.00 17.92           N  
ATOM    611  CA  ALA A  83      46.291   1.201  43.110  1.00 17.60           C  
ATOM    612  C   ALA A  83      46.114   1.787  44.485  1.00 17.19           C  
ATOM    613  O   ALA A  83      45.239   2.590  44.700  1.00 18.53           O  
ATOM    614  CB  ALA A  83      46.930   2.224  42.214  1.00 17.61           C  
ATOM    615  N   SER A  84      46.940   1.341  45.400  1.00 15.91           N  
ATOM    616  CA  SER A  84      46.972   1.916  46.730  1.00 16.77           C  
ATOM    617  C   SER A  84      48.431   2.228  47.009  1.00 15.13           C  
ATOM    618  O   SER A  84      49.264   1.316  47.038  1.00 15.83           O  
ATOM    619  CB  SER A  84      46.407   0.920  47.724  1.00 17.01           C  
ATOM    620  OG  SER A  84      44.998   0.960  47.694  1.00 23.80           O  
ATOM    621  N   TRP A  85      48.750   3.516  47.198  1.00 13.78           N  
ATOM    622  CA  TRP A  85      50.147   3.894  47.390  1.00 13.81           C  
ATOM    623  C   TRP A  85      50.327   5.095  48.337  1.00 13.29           C  
ATOM    624  O   TRP A  85      49.358   5.773  48.714  1.00 13.39           O  
ATOM    625  CB  TRP A  85      50.817   4.205  46.035  1.00 13.85           C  
ATOM    626  CG  TRP A  85      50.152   5.329  45.334  1.00 12.92           C  
ATOM    627  CD1 TRP A  85      49.086   5.237  44.509  1.00 13.07           C  
ATOM    628  CD2 TRP A  85      50.469   6.721  45.421  1.00 14.28           C  
ATOM    629  NE1 TRP A  85      48.703   6.477  44.066  1.00 12.93           N  
ATOM    630  CE2 TRP A  85      49.546   7.412  44.608  1.00 12.71           C  
ATOM    631  CE3 TRP A  85      51.449   7.455  46.105  1.00 12.29           C  
ATOM    632  CZ2 TRP A  85      49.563   8.784  44.451  1.00 12.17           C  
ATOM    633  CZ3 TRP A  85      51.458   8.829  45.958  1.00 13.53           C  
ATOM    634  CH2 TRP A  85      50.532   9.483  45.136  1.00 12.17           C  
ATOM    635  N   SER A  86      51.572   5.311  48.738  1.00 14.27           N  
ATOM    636  CA  SER A  86      51.955   6.478  49.532  1.00 14.01           C  
ATOM    637  C   SER A  86      53.413   6.835  49.208  1.00 14.56           C  
ATOM    638  O   SER A  86      54.199   5.969  48.773  1.00 15.18           O  
ATOM    639  CB  SER A  86      51.751   6.203  51.025  1.00 14.12           C  
ATOM    640  OG  SER A  86      52.645   5.226  51.462  1.00 17.33           O  
ATOM    641  N   TYR A  87      53.753   8.112  49.354  1.00 13.74           N  
ATOM    642  CA  TYR A  87      55.089   8.606  49.061  1.00 14.76           C  
ATOM    643  C   TYR A  87      55.605   9.263  50.325  1.00 15.14           C  
ATOM    644  O   TYR A  87      54.867  10.024  50.973  1.00 17.40           O  
ATOM    645  CB  TYR A  87      55.100   9.649  47.934  1.00 13.70           C  
ATOM    646  CG  TYR A  87      56.099   9.323  46.818  1.00 13.53           C  
ATOM    647  CD1 TYR A  87      57.435   9.092  47.094  1.00 11.80           C  
ATOM    648  CD2 TYR A  87      55.670   9.185  45.509  1.00 12.29           C  
ATOM    649  CE1 TYR A  87      58.320   8.752  46.099  1.00 12.42           C  
ATOM    650  CE2 TYR A  87      56.547   8.860  44.492  1.00 12.50           C  
ATOM    651  CZ  TYR A  87      57.874   8.637  44.802  1.00 12.02           C  
ATOM    652  OH  TYR A  87      58.786   8.281  43.845  1.00 12.63           O  
ATOM    653  N   SER A  88      56.854   8.961  50.662  1.00 15.44           N  
ATOM    654  CA  SER A  88      57.547   9.563  51.792  1.00 15.58           C  
ATOM    655  C   SER A  88      58.939   9.881  51.308  1.00 16.18           C  
ATOM    656  O   SER A  88      59.371   9.366  50.264  1.00 16.00           O  
ATOM    657  CB  SER A  88      57.595   8.616  52.988  1.00 16.26           C  
ATOM    658  OG  SER A  88      58.341   7.461  52.676  1.00 18.10           O  
ATOM    659  N   GLY A  89      59.623  10.747  52.053  1.00 16.14           N  
ATOM    660  CA  GLY A  89      60.986  11.140  51.731  1.00 16.80           C  
ATOM    661  C   GLY A  89      61.218  12.628  51.925  1.00 16.09           C  
ATOM    662  O   GLY A  89      60.539  13.282  52.712  1.00 17.32           O  
ATOM    663  N   SER A  90      62.164  13.169  51.171  1.00 16.19           N  
ATOM    664  CA  SER A  90      62.494  14.584  51.299  1.00 16.72           C  
ATOM    665  C   SER A  90      62.761  15.236  49.943  1.00 15.12           C  
ATOM    666  O   SER A  90      63.418  14.673  49.060  1.00 14.56           O  
ATOM    667  CB  SER A  90      63.708  14.743  52.221  1.00 18.24           C  
ATOM    668  OG  SER A  90      64.870  14.255  51.627  1.00 24.09           O  
ATOM    669  N   ASN A  91      62.278  16.461  49.794  1.00 14.02           N  
ATOM    670  CA  ASN A  91      62.498  17.230  48.582  1.00 13.18           C  
ATOM    671  C   ASN A  91      62.124  16.391  47.339  1.00 12.02           C  
ATOM    672  O   ASN A  91      62.833  16.307  46.329  1.00 12.46           O  
ATOM    673  CB  ASN A  91      63.946  17.721  48.548  1.00 13.32           C  
ATOM    674  CG  ASN A  91      64.267  18.605  49.712  1.00 14.71           C  
ATOM    675  OD1 ASN A  91      63.545  19.571  49.986  1.00 15.22           O  
ATOM    676  ND2 ASN A  91      65.332  18.277  50.439  1.00 16.94           N  
ATOM    677  N   ILE A  92      60.964  15.766  47.436  1.00 12.42           N  
ATOM    678  CA  ILE A  92      60.538  14.859  46.395  1.00 12.34           C  
ATOM    679  C   ILE A  92      60.087  15.566  45.104  1.00 11.67           C  
ATOM    680  O   ILE A  92      59.074  16.274  45.082  1.00 11.95           O  
ATOM    681  CB  ILE A  92      59.367  14.001  46.893  1.00 12.42           C  
ATOM    682  CG1 ILE A  92      59.668  13.352  48.252  1.00 14.09           C  
ATOM    683  CG2 ILE A  92      59.013  12.976  45.821  1.00 13.39           C  
ATOM    684  CD1 ILE A  92      58.483  12.554  48.801  1.00 16.66           C  
ATOM    685  N   ARG A  93      60.839  15.334  44.019  1.00 11.99           N  
ATOM    686  CA  ARG A  93      60.448  15.758  42.681  1.00 12.45           C  
ATOM    687  C   ARG A  93      60.272  14.472  41.875  1.00 12.58           C  
ATOM    688  O   ARG A  93      61.247  13.859  41.454  1.00 12.49           O  
ATOM    689  CB  ARG A  93      61.490  16.712  42.071  1.00 12.43           C  
ATOM    690  CG  ARG A  93      61.587  18.010  42.900  1.00 13.36           C  
ATOM    691  CD  ARG A  93      62.640  18.998  42.402  1.00 13.93           C  
ATOM    692  NE  ARG A  93      62.318  19.486  41.077  1.00 13.19           N  
ATOM    693  CZ  ARG A  93      62.895  19.107  39.936  1.00 13.80           C  
ATOM    694  NH1 ARG A  93      63.833  18.153  39.914  1.00 14.51           N  
ATOM    695  NH2 ARG A  93      62.485  19.639  38.801  1.00 15.37           N  
ATOM    696  N   ALA A  94      59.023  14.056  41.725  1.00 11.28           N  
ATOM    697  CA  ALA A  94      58.711  12.757  41.129  1.00 12.01           C  
ATOM    698  C   ALA A  94      57.224  12.645  40.894  1.00 12.26           C  
ATOM    699  O   ALA A  94      56.430  13.320  41.519  1.00 12.95           O  
ATOM    700  CB  ALA A  94      59.123  11.668  42.084  1.00 11.92           C  
ATOM    701  N   ASN A  95      56.828  11.721  40.034  1.00 11.91           N  
ATOM    702  CA  ASN A  95      55.402  11.460  39.837  1.00 12.17           C  
ATOM    703  C   ASN A  95      55.040  10.037  40.238  1.00 11.42           C  
ATOM    704  O   ASN A  95      55.883   9.261  40.662  1.00 11.56           O  
ATOM    705  CB  ASN A  95      54.974  11.752  38.385  1.00 11.71           C  
ATOM    706  CG  ASN A  95      55.541  10.758  37.367  1.00 12.29           C  
ATOM    707  OD1 ASN A  95      55.955   9.654  37.711  1.00 11.79           O  
ATOM    708  ND2 ASN A  95      55.638  11.207  36.121  1.00 14.10           N  
ATOM    709  N   VAL A  96      53.749   9.738  40.191  1.00 11.55           N  
ATOM    710  CA  VAL A  96      53.257   8.375  40.329  1.00 11.69           C  
ATOM    711  C   VAL A  96      52.319   8.223  39.142  1.00 12.18           C  
ATOM    712  O   VAL A  96      51.378   8.997  38.982  1.00 12.17           O  
ATOM    713  CB  VAL A  96      52.493   8.175  41.637  1.00 12.52           C  
ATOM    714  CG1 VAL A  96      51.910   6.762  41.705  1.00 12.92           C  
ATOM    715  CG2 VAL A  96      53.397   8.465  42.821  1.00 11.98           C  
ATOM    716  N   ALA A  97      52.609   7.260  38.260  1.00 12.53           N  
ATOM    717  CA  ALA A  97      51.885   7.238  36.988  1.00 12.50           C  
ATOM    718  C   ALA A  97      51.840   5.893  36.340  1.00 12.34           C  
ATOM    719  O   ALA A  97      52.789   5.111  36.432  1.00 13.39           O  
ATOM    720  CB  ALA A  97      52.526   8.188  36.003  1.00 12.29           C  
ATOM    721  N   TYR A  98      50.704   5.646  35.702  1.00 12.90           N  
ATOM    722  CA  TYR A  98      50.544   4.552  34.751  1.00 12.66           C  
ATOM    723  C   TYR A  98      51.210   5.002  33.442  1.00 13.79           C  
ATOM    724  O   TYR A  98      51.182   6.190  33.085  1.00 12.77           O  
ATOM    725  CB  TYR A  98      49.059   4.312  34.453  1.00 13.34           C  
ATOM    726  CG  TYR A  98      48.233   3.706  35.564  1.00 14.02           C  
ATOM    727  CD1 TYR A  98      47.677   4.499  36.559  1.00 15.90           C  
ATOM    728  CD2 TYR A  98      48.021   2.340  35.630  1.00 14.28           C  
ATOM    729  CE1 TYR A  98      46.911   3.960  37.551  1.00 14.42           C  
ATOM    730  CE2 TYR A  98      47.255   1.786  36.626  1.00 13.83           C  
ATOM    731  CZ  TYR A  98      46.714   2.590  37.595  1.00 15.30           C  
ATOM    732  OH  TYR A  98      45.966   2.024  38.611  1.00 16.35           O  
ATOM    733  N   ASP A  99      51.745   4.005  32.743  1.00 14.20           N  
ATOM    734  CA  ASP A  99      52.371   4.193  31.435  1.00 14.32           C  
ATOM    735  C   ASP A  99      51.963   3.055  30.508  1.00 14.22           C  
ATOM    736  O   ASP A  99      52.092   1.899  30.864  1.00 14.62           O  
ATOM    737  CB  ASP A  99      53.883   4.186  31.584  1.00 14.08           C  
ATOM    738  CG  ASP A  99      54.601   4.914  30.451  1.00 16.50           C  
ATOM    739  OD1 ASP A  99      54.086   5.914  29.900  1.00 16.18           O  
ATOM    740  OD2 ASP A  99      55.717   4.539  30.063  1.00 21.55           O  
ATOM    741  N   LEU A 100      51.470   3.416  29.327  1.00 14.51           N  
ATOM    742  CA  LEU A 100      51.071   2.409  28.337  1.00 15.41           C  
ATOM    743  C   LEU A 100      51.486   2.885  26.956  1.00 16.09           C  
ATOM    744  O   LEU A 100      51.325   4.039  26.610  1.00 16.62           O  
ATOM    745  CB  LEU A 100      49.560   2.201  28.342  1.00 15.59           C  
ATOM    746  CG  LEU A 100      48.894   1.672  29.609  1.00 16.74           C  
ATOM    747  CD1 LEU A 100      48.461   2.845  30.478  1.00 17.04           C  
ATOM    748  CD2 LEU A 100      47.693   0.796  29.319  1.00 17.51           C  
ATOM    749  N   PHE A 101      52.041   1.979  26.167  1.00 16.32           N  
ATOM    750  CA  PHE A 101      52.352   2.306  24.785  1.00 16.42           C  
ATOM    751  C   PHE A 101      51.301   1.582  23.907  1.00 15.90           C  
ATOM    752  O   PHE A 101      50.853   0.489  24.229  1.00 16.28           O  
ATOM    753  CB  PHE A 101      53.733   1.783  24.366  1.00 16.87           C  
ATOM    754  CG  PHE A 101      54.910   2.526  24.952  1.00 16.48           C  
ATOM    755  CD1 PHE A 101      54.924   3.887  25.020  1.00 16.74           C  
ATOM    756  CD2 PHE A 101      56.046   1.833  25.318  1.00 19.10           C  
ATOM    757  CE1 PHE A 101      56.018   4.558  25.557  1.00 17.89           C  
ATOM    758  CE2 PHE A 101      57.141   2.487  25.844  1.00 19.23           C  
ATOM    759  CZ  PHE A 101      57.125   3.857  25.953  1.00 18.78           C  
ATOM    760  N   THR A 102      50.935   2.237  22.811  1.00 15.76           N  
ATOM    761  CA  THR A 102      50.153   1.575  21.751  1.00 15.32           C  
ATOM    762  C   THR A 102      50.771   1.862  20.390  1.00 16.16           C  
ATOM    763  O   THR A 102      51.506   2.821  20.192  1.00 15.76           O  
ATOM    764  CB  THR A 102      48.658   1.992  21.736  1.00 15.62           C  
ATOM    765  OG1 THR A 102      48.514   3.300  21.199  1.00 15.23           O  
ATOM    766  CG2 THR A 102      48.076   2.017  23.152  1.00 15.30           C  
ATOM    767  N   ALA A 103      50.434   0.993  19.437  1.00 16.01           N  
ATOM    768  CA  ALA A 103      50.953   1.124  18.093  1.00 15.86           C  
ATOM    769  C   ALA A 103      50.012   0.436  17.133  1.00 15.69           C  
ATOM    770  O   ALA A 103      49.339  -0.533  17.491  1.00 15.63           O  
ATOM    771  CB  ALA A 103      52.338   0.487  18.004  1.00 16.00           C  
ATOM    772  N   ALA A 104      50.049   0.915  15.899  1.00 16.08           N  
ATOM    773  CA  ALA A 104      49.247   0.319  14.813  1.00 16.54           C  
ATOM    774  C   ALA A 104      49.755  -1.092  14.482  1.00 17.06           C  
ATOM    775  O   ALA A 104      49.005  -1.987  14.117  1.00 16.25           O  
ATOM    776  CB  ALA A 104      49.300   1.187  13.624  1.00 17.05           C  
ATOM    777  N   ASN A 105      51.046  -1.302  14.636  1.00 16.01           N  
ATOM    778  CA  ASN A 105      51.627  -2.610  14.393  1.00 15.92           C  
ATOM    779  C   ASN A 105      51.588  -3.456  15.660  1.00 16.35           C  
ATOM    780  O   ASN A 105      52.251  -3.096  16.633  1.00 16.78           O  
ATOM    781  CB  ASN A 105      53.070  -2.430  13.924  1.00 16.32           C  
ATOM    782  CG  ASN A 105      53.779  -3.759  13.669  1.00 17.34           C  
ATOM    783  OD1 ASN A 105      53.186  -4.830  13.738  1.00 16.61           O  
ATOM    784  ND2 ASN A 105      55.053  -3.677  13.314  1.00 17.13           N  
ATOM    785  N   PRO A 106      50.853  -4.571  15.693  1.00 16.26           N  
ATOM    786  CA  PRO A 106      50.770  -5.369  16.917  1.00 16.83           C  
ATOM    787  C   PRO A 106      52.113  -6.008  17.268  1.00 17.71           C  
ATOM    788  O   PRO A 106      52.314  -6.528  18.382  1.00 19.51           O  
ATOM    789  CB  PRO A 106      49.718  -6.434  16.569  1.00 16.94           C  
ATOM    790  CG  PRO A 106      49.847  -6.554  15.078  1.00 18.13           C  
ATOM    791  CD  PRO A 106      50.078  -5.199  14.587  1.00 15.52           C  
ATOM    792  N   ASN A 107      53.005  -6.024  16.288  1.00 18.66           N  
ATOM    793  CA  ASN A 107      54.330  -6.573  16.462  1.00 19.82           C  
ATOM    794  C   ASN A 107      55.382  -5.483  16.698  1.00 19.81           C  
ATOM    795  O   ASN A 107      56.588  -5.728  16.581  1.00 19.87           O  
ATOM    796  CB  ASN A 107      54.687  -7.412  15.224  1.00 20.07           C  
ATOM    797  CG  ASN A 107      53.903  -8.701  15.159  1.00 24.84           C  
ATOM    798  OD1 ASN A 107      54.116  -9.620  15.969  1.00 31.49           O  
ATOM    799  ND2 ASN A 107      53.000  -8.792  14.186  1.00 29.42           N  
ATOM    800  N   HIS A 108      54.913  -4.281  17.010  1.00 18.90           N  
ATOM    801  CA  HIS A 108      55.786  -3.136  17.293  1.00 18.82           C  
ATOM    802  C   HIS A 108      56.699  -3.459  18.462  1.00 19.39           C  
ATOM    803  O   HIS A 108      56.310  -4.142  19.402  1.00 20.17           O  
ATOM    804  CB  HIS A 108      54.972  -1.892  17.680  1.00 18.25           C  
ATOM    805  CG  HIS A 108      55.725  -0.599  17.556  1.00 18.34           C  
ATOM    806  ND1 HIS A 108      56.527  -0.095  18.564  1.00 19.43           N  
ATOM    807  CD2 HIS A 108      55.640   0.383  16.628  1.00 15.92           C  
ATOM    808  CE1 HIS A 108      56.976   1.093  18.210  1.00 18.54           C  
ATOM    809  NE2 HIS A 108      56.469   1.399  17.031  1.00 19.91           N  
ATOM    810  N   VAL A 109      57.915  -2.934  18.411  1.00 19.82           N  
ATOM    811  CA  VAL A 109      58.813  -3.132  19.533  1.00 20.01           C  
ATOM    812  C   VAL A 109      58.066  -2.565  20.734  1.00 19.40           C  
ATOM    813  O   VAL A 109      57.375  -1.551  20.628  1.00 20.18           O  
ATOM    814  CB  VAL A 109      60.170  -2.426  19.321  1.00 20.43           C  
ATOM    815  CG1 VAL A 109      60.973  -3.148  18.306  1.00 21.32           C  
ATOM    816  CG2 VAL A 109      59.995  -0.962  18.908  1.00 21.10           C  
ATOM    817  N   THR A 110      58.187  -3.212  21.878  1.00 19.44           N  
ATOM    818  CA  THR A 110      57.429  -2.799  23.040  1.00 19.79           C  
ATOM    819  C   THR A 110      58.080  -1.693  23.896  1.00 19.60           C  
ATOM    820  O   THR A 110      57.496  -1.307  24.907  1.00 19.86           O  
ATOM    821  CB  THR A 110      57.147  -4.020  23.931  1.00 20.04           C  
ATOM    822  OG1 THR A 110      58.384  -4.664  24.270  1.00 22.30           O  
ATOM    823  CG2 THR A 110      56.346  -5.092  23.186  1.00 20.07           C  
ATOM    824  N   TYR A 111      59.249  -1.186  23.485  1.00 19.85           N  
ATOM    825  CA  TYR A 111      59.943  -0.114  24.213  1.00 19.76           C  
ATOM    826  C   TYR A 111      59.642   1.300  23.685  1.00 20.22           C  
ATOM    827  O   TYR A 111      60.199   2.270  24.174  1.00 21.00           O  
ATOM    828  CB  TYR A 111      61.466  -0.340  24.226  1.00 19.56           C  
ATOM    829  CG  TYR A 111      62.133  -0.543  22.875  1.00 17.32           C  
ATOM    830  CD1 TYR A 111      62.409   0.540  22.029  1.00 13.99           C  
ATOM    831  CD2 TYR A 111      62.506  -1.798  22.453  1.00 16.72           C  
ATOM    832  CE1 TYR A 111      63.053   0.364  20.797  1.00 14.86           C  
ATOM    833  CE2 TYR A 111      63.128  -1.991  21.230  1.00 16.69           C  
ATOM    834  CZ  TYR A 111      63.409  -0.920  20.392  1.00 15.14           C  
ATOM    835  OH  TYR A 111      64.041  -1.120  19.153  1.00 17.74           O  
ATOM    836  N   SER A 112      58.760   1.413  22.700  1.00 20.20           N  
ATOM    837  CA  SER A 112      58.293   2.703  22.205  1.00 20.65           C  
ATOM    838  C   SER A 112      56.920   2.444  21.558  1.00 20.08           C  
ATOM    839  O   SER A 112      56.479   1.302  21.492  1.00 22.41           O  
ATOM    840  CB  SER A 112      59.246   3.286  21.191  1.00 21.02           C  
ATOM    841  OG  SER A 112      59.159   4.701  21.170  1.00 24.06           O  
ATOM    842  N   GLY A 113      56.251   3.489  21.109  1.00 19.74           N  
ATOM    843  CA  GLY A 113      54.953   3.330  20.479  1.00 18.99           C  
ATOM    844  C   GLY A 113      54.629   4.478  19.562  1.00 17.83           C  
ATOM    845  O   GLY A 113      55.383   5.455  19.460  1.00 17.70           O  
ATOM    846  N   ASP A 114      53.514   4.324  18.840  1.00 17.44           N  
ATOM    847  CA  ASP A 114      52.944   5.413  18.089  1.00 17.56           C  
ATOM    848  C   ASP A 114      52.456   6.440  19.105  1.00 16.02           C  
ATOM    849  O   ASP A 114      52.575   7.629  18.894  1.00 16.90           O  
ATOM    850  CB  ASP A 114      51.714   4.975  17.281  1.00 18.24           C  
ATOM    851  CG  ASP A 114      52.042   4.061  16.121  1.00 20.68           C  
ATOM    852  OD1 ASP A 114      53.225   3.922  15.738  1.00 22.68           O  
ATOM    853  OD2 ASP A 114      51.123   3.431  15.568  1.00 20.72           O  
ATOM    854  N   TYR A 115      51.859   5.925  20.184  1.00 15.68           N  
ATOM    855  CA  TYR A 115      51.305   6.750  21.259  1.00 15.62           C  
ATOM    856  C   TYR A 115      51.760   6.219  22.615  1.00 14.97           C  
ATOM    857  O   TYR A 115      52.044   5.037  22.782  1.00 14.35           O  
ATOM    858  CB  TYR A 115      49.766   6.674  21.244  1.00 15.86           C  
ATOM    859  CG  TYR A 115      49.119   7.348  20.060  1.00 17.65           C  
ATOM    860  CD1 TYR A 115      48.886   6.641  18.887  1.00 20.74           C  
ATOM    861  CD2 TYR A 115      48.760   8.687  20.100  1.00 19.57           C  
ATOM    862  CE1 TYR A 115      48.305   7.238  17.806  1.00 20.97           C  
ATOM    863  CE2 TYR A 115      48.166   9.298  19.012  1.00 21.36           C  
ATOM    864  CZ  TYR A 115      47.941   8.554  17.861  1.00 20.50           C  
ATOM    865  OH  TYR A 115      47.368   9.127  16.753  1.00 22.36           O  
ATOM    866  N   GLU A 116      51.805   7.126  23.590  1.00 15.38           N  
ATOM    867  CA  GLU A 116      52.057   6.803  24.982  1.00 15.31           C  
ATOM    868  C   GLU A 116      50.884   7.428  25.750  1.00 14.35           C  
ATOM    869  O   GLU A 116      50.586   8.609  25.553  1.00 15.13           O  
ATOM    870  CB  GLU A 116      53.381   7.436  25.453  1.00 15.60           C  
ATOM    871  CG  GLU A 116      53.677   7.223  26.936  1.00 15.66           C  
ATOM    872  CD  GLU A 116      55.036   7.757  27.394  1.00 15.08           C  
ATOM    873  OE1 GLU A 116      55.669   8.543  26.665  1.00 17.63           O  
ATOM    874  OE2 GLU A 116      55.481   7.349  28.481  1.00 15.79           O  
ATOM    875  N   LEU A 117      50.221   6.607  26.563  1.00 14.35           N  
ATOM    876  CA  LEU A 117      49.177   7.066  27.480  1.00 14.51           C  
ATOM    877  C   LEU A 117      49.746   7.047  28.905  1.00 13.91           C  
ATOM    878  O   LEU A 117      50.215   6.017  29.370  1.00 14.07           O  
ATOM    879  CB  LEU A 117      47.982   6.124  27.405  1.00 14.45           C  
ATOM    880  CG  LEU A 117      46.890   6.366  28.474  1.00 16.02           C  
ATOM    881  CD1 LEU A 117      46.315   7.744  28.390  1.00 14.89           C  
ATOM    882  CD2 LEU A 117      45.776   5.328  28.391  1.00 17.02           C  
ATOM    883  N   MET A 118      49.675   8.194  29.583  1.00 13.55           N  
ATOM    884  CA  MET A 118      50.076   8.269  31.000  1.00 13.74           C  
ATOM    885  C   MET A 118      48.898   8.736  31.841  1.00 13.72           C  
ATOM    886  O   MET A 118      48.111   9.566  31.383  1.00 13.98           O  
ATOM    887  CB  MET A 118      51.220   9.254  31.218  1.00 14.20           C  
ATOM    888  CG  MET A 118      52.459   9.017  30.370  1.00 13.84           C  
ATOM    889  SD  MET A 118      53.932   9.798  31.040  1.00 13.68           S  
ATOM    890  CE  MET A 118      54.353   8.696  32.300  1.00 15.76           C  
ATOM    891  N   ILE A 119      48.800   8.196  33.057  1.00 13.29           N  
ATOM    892  CA  ILE A 119      47.781   8.586  34.017  1.00 13.17           C  
ATOM    893  C   ILE A 119      48.553   8.848  35.311  1.00 12.17           C  
ATOM    894  O   ILE A 119      48.993   7.912  35.971  1.00 13.48           O  
ATOM    895  CB  ILE A 119      46.734   7.469  34.228  1.00 13.72           C  
ATOM    896  CG1 ILE A 119      46.010   7.164  32.907  1.00 16.31           C  
ATOM    897  CG2 ILE A 119      45.687   7.891  35.270  1.00 15.39           C  
ATOM    898  CD1 ILE A 119      45.372   5.821  32.875  1.00 17.23           C  
ATOM    899  N   TRP A 120      48.751  10.121  35.621  1.00 12.60           N  
ATOM    900  CA  TRP A 120      49.533  10.500  36.793  1.00 12.35           C  
ATOM    901  C   TRP A 120      48.620  10.599  38.031  1.00 12.21           C  
ATOM    902  O   TRP A 120      47.871  11.572  38.156  1.00 13.71           O  
ATOM    903  CB  TRP A 120      50.243  11.842  36.596  1.00 12.22           C  
ATOM    904  CG  TRP A 120      51.284  11.953  35.490  1.00 12.25           C  
ATOM    905  CD1 TRP A 120      51.337  11.243  34.318  1.00 14.27           C  
ATOM    906  CD2 TRP A 120      52.383  12.873  35.445  1.00 10.19           C  
ATOM    907  NE1 TRP A 120      52.405  11.662  33.569  1.00 13.55           N  
ATOM    908  CE2 TRP A 120      53.082  12.641  34.248  1.00 13.56           C  
ATOM    909  CE3 TRP A 120      52.868  13.839  36.321  1.00 13.59           C  
ATOM    910  CZ2 TRP A 120      54.209  13.376  33.883  1.00 13.38           C  
ATOM    911  CZ3 TRP A 120      53.988  14.544  35.985  1.00 13.38           C  
ATOM    912  CH2 TRP A 120      54.655  14.307  34.771  1.00 14.11           C  
ATOM    913  N   LEU A 121      48.689   9.609  38.908  1.00 12.11           N  
ATOM    914  CA  LEU A 121      47.921   9.676  40.158  1.00 12.30           C  
ATOM    915  C   LEU A 121      48.573  10.655  41.138  1.00 13.81           C  
ATOM    916  O   LEU A 121      47.905  11.139  42.048  1.00 14.50           O  
ATOM    917  CB  LEU A 121      47.803   8.309  40.803  1.00 13.16           C  
ATOM    918  CG  LEU A 121      47.048   7.209  40.043  1.00 12.61           C  
ATOM    919  CD1 LEU A 121      46.887   6.031  40.987  1.00 13.70           C  
ATOM    920  CD2 LEU A 121      45.729   7.662  39.527  1.00 13.61           C  
ATOM    921  N   GLY A 122      49.874  10.905  40.981  1.00 12.78           N  
ATOM    922  CA  GLY A 122      50.594  11.764  41.909  1.00 12.68           C  
ATOM    923  C   GLY A 122      51.607  12.598  41.192  1.00 12.53           C  
ATOM    924  O   GLY A 122      52.119  12.199  40.132  1.00 12.78           O  
ATOM    925  N   LYS A 123      51.892  13.761  41.772  1.00 12.80           N  
ATOM    926  CA  LYS A 123      52.833  14.697  41.194  1.00 13.00           C  
ATOM    927  C   LYS A 123      53.453  15.511  42.331  1.00 12.84           C  
ATOM    928  O   LYS A 123      52.745  16.256  43.024  1.00 12.98           O  
ATOM    929  CB  LYS A 123      52.155  15.592  40.175  1.00 13.83           C  
ATOM    930  CG  LYS A 123      53.168  16.335  39.365  1.00 15.11           C  
ATOM    931  CD  LYS A 123      52.556  17.205  38.305  1.00 18.16           C  
ATOM    932  CE  LYS A 123      52.038  18.498  38.866  1.00 20.05           C  
ATOM    933  NZ  LYS A 123      51.676  19.491  37.815  1.00 23.55           N  
ATOM    934  N   TYR A 124      54.748  15.284  42.557  1.00 12.72           N  
ATOM    935  CA  TYR A 124      55.510  15.943  43.619  1.00 13.18           C  
ATOM    936  C   TYR A 124      56.542  16.848  42.995  1.00 13.09           C  
ATOM    937  O   TYR A 124      57.286  16.456  42.069  1.00 13.13           O  
ATOM    938  CB  TYR A 124      56.172  14.909  44.537  1.00 13.70           C  
ATOM    939  CG  TYR A 124      55.113  14.101  45.244  1.00 14.31           C  
ATOM    940  CD1 TYR A 124      54.462  13.058  44.589  1.00 17.06           C  
ATOM    941  CD2 TYR A 124      54.704  14.422  46.531  1.00 17.69           C  
ATOM    942  CE1 TYR A 124      53.453  12.344  45.190  1.00 17.62           C  
ATOM    943  CE2 TYR A 124      53.692  13.685  47.160  1.00 17.29           C  
ATOM    944  CZ  TYR A 124      53.083  12.642  46.472  1.00 17.85           C  
ATOM    945  OH  TYR A 124      52.067  11.899  47.057  1.00 20.14           O  
ATOM    946  N   GLY A 125      56.582  18.100  43.468  1.00 13.17           N  
ATOM    947  CA  GLY A 125      57.548  19.042  42.948  1.00 14.29           C  
ATOM    948  C   GLY A 125      57.087  19.812  41.730  1.00 14.79           C  
ATOM    949  O   GLY A 125      55.929  19.748  41.337  1.00 16.47           O  
ATOM    950  N   ASP A 126      58.017  20.550  41.124  1.00 15.51           N  
ATOM    951  CA  ASP A 126      57.690  21.428  40.018  1.00 16.14           C  
ATOM    952  C   ASP A 126      57.897  20.790  38.658  1.00 17.32           C  
ATOM    953  O   ASP A 126      58.254  21.455  37.687  1.00 18.95           O  
ATOM    954  CB  ASP A 126      58.472  22.742  40.144  1.00 16.35           C  
ATOM    955  CG  ASP A 126      59.965  22.555  40.177  1.00 17.17           C  
ATOM    956  OD1 ASP A 126      60.439  21.422  39.965  1.00 18.04           O  
ATOM    957  OD2 ASP A 126      60.759  23.523  40.345  1.00 16.72           O  
ATOM    958  N   ILE A 127      57.627  19.502  38.588  1.00 17.78           N  
ATOM    959  CA  ILE A 127      57.772  18.759  37.361  1.00 18.16           C  
ATOM    960  C   ILE A 127      56.485  18.790  36.567  1.00 18.25           C  
ATOM    961  O   ILE A 127      55.437  19.155  37.073  1.00 20.72           O  
ATOM    962  CB  ILE A 127      58.122  17.316  37.693  1.00 17.02           C  
ATOM    963  CG1 ILE A 127      56.962  16.651  38.439  1.00 16.98           C  
ATOM    964  CG2 ILE A 127      59.395  17.265  38.551  1.00 17.38           C  
ATOM    965  CD1 ILE A 127      57.077  15.150  38.600  1.00 19.46           C  
ATOM    966  N   GLY A 128      56.572  18.369  35.321  1.00 20.38           N  
ATOM    967  CA  GLY A 128      55.408  18.374  34.470  1.00 20.45           C  
ATOM    968  C   GLY A 128      55.551  17.387  33.330  1.00 20.36           C  
ATOM    969  O   GLY A 128      56.650  16.936  33.024  1.00 20.07           O  
ATOM    970  N   PRO A 129      54.412  17.007  32.768  1.00 20.72           N  
ATOM    971  CA  PRO A 129      54.369  16.107  31.611  1.00 21.02           C  
ATOM    972  C   PRO A 129      54.838  16.721  30.302  1.00 20.97           C  
ATOM    973  O   PRO A 129      55.033  17.936  30.178  1.00 21.43           O  
ATOM    974  CB  PRO A 129      52.872  15.777  31.458  1.00 21.49           C  
ATOM    975  CG  PRO A 129      52.158  16.421  32.561  1.00 22.22           C  
ATOM    976  CD  PRO A 129      53.076  17.323  33.289  1.00 21.69           C  
ATOM    977  N   ILE A 130      55.018  15.840  29.328  1.00 20.79           N  
ATOM    978  CA  ILE A 130      55.321  16.229  27.965  1.00 20.93           C  
ATOM    979  C   ILE A 130      54.178  17.066  27.411  1.00 20.60           C  
ATOM    980  O   ILE A 130      53.015  16.761  27.668  1.00 19.25           O  
ATOM    981  CB  ILE A 130      55.428  14.937  27.092  1.00 21.15           C  
ATOM    982  CG1 ILE A 130      56.761  14.221  27.307  1.00 22.84           C  
ATOM    983  CG2 ILE A 130      55.235  15.259  25.625  1.00 21.58           C  
ATOM    984  CD1 ILE A 130      57.963  14.929  26.691  1.00 23.50           C  
ATOM    985  N   GLY A 131      54.504  18.120  26.663  1.00 21.31           N  
ATOM    986  CA  GLY A 131      53.495  18.890  25.946  1.00 22.15           C  
ATOM    987  C   GLY A 131      52.829  20.016  26.703  1.00 23.46           C  
ATOM    988  O   GLY A 131      53.387  20.545  27.674  1.00 24.42           O  
ATOM    989  N   SER A 132      51.638  20.382  26.227  1.00 24.33           N  
ATOM    990  CA  SER A 132      50.853  21.464  26.809  1.00 25.38           C  
ATOM    991  C   SER A 132      49.473  20.986  27.253  1.00 25.12           C  
ATOM    992  O   SER A 132      48.939  20.000  26.736  1.00 24.48           O  
ATOM    993  CB  SER A 132      50.718  22.619  25.817  1.00 25.45           C  
ATOM    994  OG  SER A 132      49.956  22.257  24.684  1.00 28.53           O  
ATOM    995  N   SER A 133      48.908  21.710  28.218  1.00 25.67           N  
ATOM    996  CA  SER A 133      47.597  21.401  28.783  1.00 25.86           C  
ATOM    997  C   SER A 133      46.479  21.587  27.777  1.00 25.79           C  
ATOM    998  O   SER A 133      46.459  22.569  27.040  1.00 25.97           O  
ATOM    999  CB  SER A 133      47.320  22.281  30.008  1.00 25.67           C  
ATOM   1000  OG  SER A 133      45.980  22.094  30.466  1.00 26.29           O  
ATOM   1001  N   GLN A 134      45.573  20.616  27.724  1.00 25.71           N  
ATOM   1002  CA  GLN A 134      44.389  20.682  26.880  1.00 25.68           C  
ATOM   1003  C   GLN A 134      43.151  20.951  27.742  1.00 25.75           C  
ATOM   1004  O   GLN A 134      42.018  20.822  27.257  1.00 25.74           O  
ATOM   1005  CB  GLN A 134      44.166  19.363  26.148  1.00 26.18           C  
ATOM   1006  CG  GLN A 134      45.388  18.785  25.458  1.00 27.97           C  
ATOM   1007  CD  GLN A 134      45.785  19.539  24.211  1.00 31.19           C  
ATOM   1008  OE1 GLN A 134      45.140  19.398  23.164  1.00 32.80           O  
ATOM   1009  NE2 GLN A 134      46.859  20.321  24.303  1.00 30.57           N  
ATOM   1010  N   GLY A 135      43.368  21.257  29.021  1.00 24.92           N  
ATOM   1011  CA  GLY A 135      42.285  21.556  29.948  1.00 24.38           C  
ATOM   1012  C   GLY A 135      41.894  20.415  30.865  1.00 24.05           C  
ATOM   1013  O   GLY A 135      42.522  19.364  30.890  1.00 23.39           O  
ATOM   1014  N   THR A 136      40.818  20.637  31.610  1.00 23.28           N  
ATOM   1015  CA  THR A 136      40.306  19.689  32.578  1.00 23.02           C  
ATOM   1016  C   THR A 136      39.332  18.774  31.865  1.00 22.59           C  
ATOM   1017  O   THR A 136      38.502  19.241  31.079  1.00 22.68           O  
ATOM   1018  CB  THR A 136      39.595  20.465  33.713  1.00 23.39           C  
ATOM   1019  OG1 THR A 136      40.570  21.152  34.508  1.00 24.31           O  
ATOM   1020  CG2 THR A 136      38.891  19.533  34.703  1.00 24.27           C  
ATOM   1021  N   VAL A 137      39.457  17.475  32.102  1.00 21.64           N  
ATOM   1022  CA  VAL A 137      38.550  16.498  31.520  1.00 21.42           C  
ATOM   1023  C   VAL A 137      38.045  15.542  32.595  1.00 21.09           C  
ATOM   1024  O   VAL A 137      38.705  15.335  33.607  1.00 19.87           O  
ATOM   1025  CB  VAL A 137      39.242  15.704  30.412  1.00 22.00           C  
ATOM   1026  CG1 VAL A 137      39.737  16.636  29.342  1.00 21.38           C  
ATOM   1027  CG2 VAL A 137      40.390  14.865  30.972  1.00 22.28           C  
ATOM   1028  N   ASN A 138      36.873  14.951  32.378  1.00 20.90           N  
ATOM   1029  CA  ASN A 138      36.309  14.000  33.317  1.00 21.36           C  
ATOM   1030  C   ASN A 138      36.467  12.558  32.827  1.00 21.40           C  
ATOM   1031  O   ASN A 138      35.992  12.205  31.748  1.00 22.37           O  
ATOM   1032  CB  ASN A 138      34.832  14.355  33.509  1.00 21.44           C  
ATOM   1033  CG  ASN A 138      34.111  13.449  34.487  1.00 23.48           C  
ATOM   1034  OD1 ASN A 138      34.717  12.727  35.254  1.00 28.36           O  
ATOM   1035  ND2 ASN A 138      32.784  13.518  34.467  1.00 28.20           N  
ATOM   1036  N   VAL A 139      37.161  11.744  33.612  1.00 20.56           N  
ATOM   1037  CA  VAL A 139      37.280  10.321  33.338  1.00 20.30           C  
ATOM   1038  C   VAL A 139      36.997   9.548  34.619  1.00 20.10           C  
ATOM   1039  O   VAL A 139      37.702   9.682  35.613  1.00 19.53           O  
ATOM   1040  CB  VAL A 139      38.665   9.954  32.753  1.00 20.18           C  
ATOM   1041  CG1 VAL A 139      38.687   8.488  32.377  1.00 20.51           C  
ATOM   1042  CG2 VAL A 139      38.971  10.863  31.558  1.00 20.97           C  
ATOM   1043  N   GLY A 140      35.937   8.746  34.597  1.00 19.81           N  
ATOM   1044  CA  GLY A 140      35.559   7.945  35.735  1.00 20.50           C  
ATOM   1045  C   GLY A 140      35.011   8.763  36.882  1.00 19.68           C  
ATOM   1046  O   GLY A 140      34.969   8.295  38.016  1.00 21.39           O  
ATOM   1047  N   GLY A 141      34.567   9.975  36.586  1.00 19.76           N  
ATOM   1048  CA  GLY A 141      33.995  10.814  37.626  1.00 19.52           C  
ATOM   1049  C   GLY A 141      35.046  11.647  38.327  1.00 19.59           C  
ATOM   1050  O   GLY A 141      34.725  12.423  39.220  1.00 20.65           O  
ATOM   1051  N   GLN A 142      36.304  11.464  37.942  1.00 19.39           N  
ATOM   1052  CA  GLN A 142      37.391  12.265  38.489  1.00 19.67           C  
ATOM   1053  C   GLN A 142      37.859  13.268  37.435  1.00 19.62           C  
ATOM   1054  O   GLN A 142      37.824  12.962  36.227  1.00 19.96           O  
ATOM   1055  CB  GLN A 142      38.549  11.360  38.943  1.00 20.23           C  
ATOM   1056  CG  GLN A 142      39.811  12.099  39.394  1.00 19.21           C  
ATOM   1057  CD  GLN A 142      40.785  11.233  40.174  1.00 19.87           C  
ATOM   1058  OE1 GLN A 142      41.827  11.718  40.588  1.00 18.60           O  
ATOM   1059  NE2 GLN A 142      40.461   9.976  40.382  1.00 16.90           N  
ATOM   1060  N   SER A 143      38.284  14.453  37.874  1.00 19.37           N  
ATOM   1061  CA  SER A 143      38.808  15.499  37.000  1.00 18.98           C  
ATOM   1062  C   SER A 143      40.319  15.332  36.792  1.00 18.40           C  
ATOM   1063  O   SER A 143      41.044  15.106  37.745  1.00 18.29           O  
ATOM   1064  CB  SER A 143      38.529  16.903  37.575  1.00 19.92           C  
ATOM   1065  OG  SER A 143      37.137  17.170  37.612  1.00 22.41           O  
ATOM   1066  N   TRP A 144      40.775  15.470  35.546  1.00 17.26           N  
ATOM   1067  CA  TRP A 144      42.191  15.342  35.200  1.00 16.83           C  
ATOM   1068  C   TRP A 144      42.580  16.513  34.333  1.00 17.60           C  
ATOM   1069  O   TRP A 144      41.773  16.992  33.575  1.00 18.05           O  
ATOM   1070  CB  TRP A 144      42.434  14.055  34.382  1.00 16.44           C  
ATOM   1071  CG  TRP A 144      41.859  12.853  35.015  1.00 15.10           C  
ATOM   1072  CD1 TRP A 144      40.559  12.423  34.930  1.00 14.86           C  
ATOM   1073  CD2 TRP A 144      42.534  11.913  35.833  1.00 14.86           C  
ATOM   1074  NE1 TRP A 144      40.391  11.280  35.670  1.00 16.27           N  
ATOM   1075  CE2 TRP A 144      41.595  10.947  36.243  1.00 15.13           C  
ATOM   1076  CE3 TRP A 144      43.857  11.791  36.284  1.00 14.06           C  
ATOM   1077  CZ2 TRP A 144      41.931   9.881  37.063  1.00 14.98           C  
ATOM   1078  CZ3 TRP A 144      44.182  10.729  37.124  1.00 14.86           C  
ATOM   1079  CH2 TRP A 144      43.228   9.796  37.506  1.00 15.45           C  
ATOM   1080  N   THR A 145      43.825  16.962  34.430  1.00 18.21           N  
ATOM   1081  CA  THR A 145      44.351  17.933  33.482  1.00 18.46           C  
ATOM   1082  C   THR A 145      45.021  17.087  32.387  1.00 19.30           C  
ATOM   1083  O   THR A 145      45.940  16.320  32.668  1.00 18.30           O  
ATOM   1084  CB  THR A 145      45.387  18.845  34.124  1.00 19.64           C  
ATOM   1085  OG1 THR A 145      44.787  19.645  35.152  1.00 20.16           O  
ATOM   1086  CG2 THR A 145      45.914  19.827  33.127  1.00 19.48           C  
ATOM   1087  N   LEU A 146      44.536  17.196  31.160  1.00 18.97           N  
ATOM   1088  CA  LEU A 146      45.077  16.415  30.069  1.00 19.06           C  
ATOM   1089  C   LEU A 146      46.150  17.196  29.329  1.00 18.47           C  
ATOM   1090  O   LEU A 146      45.899  18.290  28.862  1.00 19.70           O  
ATOM   1091  CB  LEU A 146      43.971  16.047  29.074  1.00 19.02           C  
ATOM   1092  CG  LEU A 146      44.466  15.281  27.850  1.00 19.22           C  
ATOM   1093  CD1 LEU A 146      45.097  13.956  28.270  1.00 18.86           C  
ATOM   1094  CD2 LEU A 146      43.302  15.055  26.892  1.00 20.17           C  
ATOM   1095  N   TYR A 147      47.332  16.605  29.210  1.00 18.65           N  
ATOM   1096  CA  TYR A 147      48.433  17.185  28.448  1.00 18.71           C  
ATOM   1097  C   TYR A 147      48.646  16.387  27.175  1.00 18.24           C  
ATOM   1098  O   TYR A 147      48.428  15.178  27.151  1.00 18.93           O  
ATOM   1099  CB  TYR A 147      49.733  17.166  29.246  1.00 18.79           C  
ATOM   1100  CG  TYR A 147      49.796  18.163  30.384  1.00 19.92           C  
ATOM   1101  CD1 TYR A 147      49.094  17.945  31.562  1.00 21.49           C  
ATOM   1102  CD2 TYR A 147      50.583  19.297  30.292  1.00 22.90           C  
ATOM   1103  CE1 TYR A 147      49.152  18.854  32.603  1.00 22.36           C  
ATOM   1104  CE2 TYR A 147      50.653  20.207  31.341  1.00 24.27           C  
ATOM   1105  CZ  TYR A 147      49.936  19.965  32.489  1.00 25.64           C  
ATOM   1106  OH  TYR A 147      49.992  20.849  33.546  1.00 28.53           O  
ATOM   1107  N   TYR A 148      49.094  17.086  26.138  1.00 18.59           N  
ATOM   1108  CA  TYR A 148      49.369  16.469  24.848  1.00 18.60           C  
ATOM   1109  C   TYR A 148      50.598  17.088  24.206  1.00 18.24           C  
ATOM   1110  O   TYR A 148      50.729  18.324  24.106  1.00 17.72           O  
ATOM   1111  CB  TYR A 148      48.199  16.615  23.883  1.00 18.77           C  
ATOM   1112  CG  TYR A 148      48.533  16.218  22.449  1.00 18.97           C  
ATOM   1113  CD1 TYR A 148      48.667  14.900  22.083  1.00 19.09           C  
ATOM   1114  CD2 TYR A 148      48.692  17.175  21.476  1.00 19.88           C  
ATOM   1115  CE1 TYR A 148      48.968  14.543  20.791  1.00 19.81           C  
ATOM   1116  CE2 TYR A 148      48.994  16.831  20.187  1.00 19.81           C  
ATOM   1117  CZ  TYR A 148      49.133  15.517  19.848  1.00 19.01           C  
ATOM   1118  OH  TYR A 148      49.428  15.162  18.534  1.00 20.99           O  
ATOM   1119  N   GLY A 149      51.498  16.220  23.755  1.00 18.42           N  
ATOM   1120  CA  GLY A 149      52.680  16.669  23.052  1.00 17.61           C  
ATOM   1121  C   GLY A 149      53.424  15.492  22.454  1.00 17.47           C  
ATOM   1122  O   GLY A 149      52.972  14.350  22.503  1.00 18.63           O  
ATOM   1123  N   TYR A 150      54.576  15.790  21.880  1.00 18.44           N  
ATOM   1124  CA  TYR A 150      55.386  14.787  21.225  1.00 18.29           C  
ATOM   1125  C   TYR A 150      56.671  14.578  21.993  1.00 17.99           C  
ATOM   1126  O   TYR A 150      57.250  15.539  22.534  1.00 17.96           O  
ATOM   1127  CB  TYR A 150      55.773  15.246  19.799  1.00 18.77           C  
ATOM   1128  CG  TYR A 150      54.721  15.070  18.723  1.00 20.81           C  
ATOM   1129  CD1 TYR A 150      53.690  15.989  18.573  1.00 24.53           C  
ATOM   1130  CD2 TYR A 150      54.776  13.993  17.838  1.00 21.40           C  
ATOM   1131  CE1 TYR A 150      52.726  15.834  17.571  1.00 25.40           C  
ATOM   1132  CE2 TYR A 150      53.822  13.829  16.847  1.00 23.29           C  
ATOM   1133  CZ  TYR A 150      52.793  14.758  16.726  1.00 25.78           C  
ATOM   1134  OH  TYR A 150      51.843  14.575  15.726  1.00 28.39           O  
ATOM   1135  N   ASN A 151      57.101  13.321  22.024  1.00 17.10           N  
ATOM   1136  CA  ASN A 151      58.427  12.925  22.506  1.00 17.72           C  
ATOM   1137  C   ASN A 151      59.027  12.257  21.272  1.00 17.47           C  
ATOM   1138  O   ASN A 151      58.821  11.078  21.036  1.00 17.95           O  
ATOM   1139  CB  ASN A 151      58.344  11.976  23.708  1.00 18.18           C  
ATOM   1140  CG  ASN A 151      59.715  11.643  24.274  1.00 20.76           C  
ATOM   1141  OD1 ASN A 151      59.873  10.726  25.080  1.00 25.92           O  
ATOM   1142  ND2 ASN A 151      60.700  12.383  23.845  1.00 20.73           N  
ATOM   1143  N   GLY A 152      59.710  13.050  20.450  1.00 16.78           N  
ATOM   1144  CA  GLY A 152      60.161  12.591  19.150  1.00 17.37           C  
ATOM   1145  C   GLY A 152      58.952  12.422  18.262  1.00 17.68           C  
ATOM   1146  O   GLY A 152      58.092  13.292  18.227  1.00 18.57           O  
ATOM   1147  N   ALA A 153      58.900  11.315  17.550  1.00 18.22           N  
ATOM   1148  CA  ALA A 153      57.775  11.016  16.659  1.00 18.83           C  
ATOM   1149  C   ALA A 153      56.541  10.512  17.432  1.00 19.07           C  
ATOM   1150  O   ALA A 153      55.416  10.508  16.904  1.00 19.09           O  
ATOM   1151  CB  ALA A 153      58.200   9.968  15.643  1.00 19.06           C  
ATOM   1152  N   MET A 154      56.740  10.090  18.679  1.00 17.31           N  
ATOM   1153  CA  MET A 154      55.670   9.507  19.488  1.00 16.89           C  
ATOM   1154  C   MET A 154      54.768  10.564  20.118  1.00 16.71           C  
ATOM   1155  O   MET A 154      55.243  11.546  20.667  1.00 18.31           O  
ATOM   1156  CB  MET A 154      56.277   8.637  20.588  1.00 17.05           C  
ATOM   1157  CG  MET A 154      55.258   7.941  21.466  1.00 17.10           C  
ATOM   1158  SD  MET A 154      56.005   6.778  22.607  1.00 15.28           S  
ATOM   1159  CE  MET A 154      57.012   7.913  23.564  1.00 16.45           C  
ATOM   1160  N   GLN A 155      53.460  10.358  20.058  1.00 16.10           N  
ATOM   1161  CA  GLN A 155      52.516  11.303  20.667  1.00 16.32           C  
ATOM   1162  C   GLN A 155      52.184  10.868  22.079  1.00 15.96           C  
ATOM   1163  O   GLN A 155      51.887   9.715  22.314  1.00 17.00           O  
ATOM   1164  CB  GLN A 155      51.243  11.372  19.825  1.00 16.96           C  
ATOM   1165  CG  GLN A 155      51.477  12.036  18.474  1.00 18.07           C  
ATOM   1166  CD  GLN A 155      50.302  11.870  17.535  1.00 18.21           C  
ATOM   1167  OE1 GLN A 155      50.323  11.001  16.649  1.00 22.52           O  
ATOM   1168  NE2 GLN A 155      49.269  12.681  17.729  1.00 17.21           N  
ATOM   1169  N   VAL A 156      52.251  11.813  23.019  1.00 15.24           N  
ATOM   1170  CA  VAL A 156      52.040  11.494  24.425  1.00 15.58           C  
ATOM   1171  C   VAL A 156      50.847  12.224  25.016  1.00 14.75           C  
ATOM   1172  O   VAL A 156      50.810  13.450  24.979  1.00 14.50           O  
ATOM   1173  CB  VAL A 156      53.283  11.889  25.252  1.00 15.61           C  
ATOM   1174  CG1 VAL A 156      53.162  11.398  26.687  1.00 16.14           C  
ATOM   1175  CG2 VAL A 156      54.540  11.331  24.621  1.00 16.07           C  
ATOM   1176  N   TYR A 157      49.893  11.444  25.531  1.00 15.03           N  
ATOM   1177  CA  TYR A 157      48.747  11.981  26.260  1.00 15.66           C  
ATOM   1178  C   TYR A 157      48.927  11.624  27.726  1.00 14.67           C  
ATOM   1179  O   TYR A 157      49.025  10.449  28.082  1.00 15.02           O  
ATOM   1180  CB  TYR A 157      47.446  11.371  25.758  1.00 15.74           C  
ATOM   1181  CG  TYR A 157      46.942  11.909  24.438  1.00 17.23           C  
ATOM   1182  CD1 TYR A 157      46.370  13.153  24.356  1.00 18.22           C  
ATOM   1183  CD2 TYR A 157      47.010  11.134  23.287  1.00 18.01           C  
ATOM   1184  CE1 TYR A 157      45.865  13.648  23.165  1.00 20.11           C  
ATOM   1185  CE2 TYR A 157      46.517  11.610  22.087  1.00 18.47           C  
ATOM   1186  CZ  TYR A 157      45.953  12.877  22.033  1.00 19.17           C  
ATOM   1187  OH  TYR A 157      45.442  13.374  20.839  1.00 21.92           O  
ATOM   1188  N   SER A 158      48.926  12.649  28.576  1.00 14.65           N  
ATOM   1189  CA  SER A 158      49.065  12.447  30.022  1.00 14.10           C  
ATOM   1190  C   SER A 158      47.881  13.062  30.757  1.00 13.17           C  
ATOM   1191  O   SER A 158      47.637  14.257  30.650  1.00 15.07           O  
ATOM   1192  CB  SER A 158      50.340  13.115  30.533  1.00 14.49           C  
ATOM   1193  OG  SER A 158      51.485  12.741  29.797  1.00 15.82           O  
ATOM   1194  N   PHE A 159      47.133  12.224  31.439  1.00 13.40           N  
ATOM   1195  CA  PHE A 159      46.030  12.670  32.265  1.00 13.72           C  
ATOM   1196  C   PHE A 159      46.613  12.857  33.664  1.00 13.03           C  
ATOM   1197  O   PHE A 159      47.002  11.885  34.282  1.00 13.87           O  
ATOM   1198  CB  PHE A 159      44.916  11.620  32.320  1.00 14.34           C  
ATOM   1199  CG  PHE A 159      44.188  11.415  31.010  1.00 15.24           C  
ATOM   1200  CD1 PHE A 159      44.762  10.731  29.970  1.00 16.94           C  
ATOM   1201  CD2 PHE A 159      42.907  11.885  30.854  1.00 16.89           C  
ATOM   1202  CE1 PHE A 159      44.086  10.537  28.807  1.00 18.21           C  
ATOM   1203  CE2 PHE A 159      42.232  11.684  29.662  1.00 17.83           C  
ATOM   1204  CZ  PHE A 159      42.828  11.019  28.656  1.00 16.34           C  
ATOM   1205  N   VAL A 160      46.631  14.088  34.170  1.00 14.14           N  
ATOM   1206  CA  VAL A 160      47.237  14.370  35.482  1.00 14.73           C  
ATOM   1207  C   VAL A 160      46.174  14.682  36.558  1.00 14.60           C  
ATOM   1208  O   VAL A 160      45.379  15.592  36.406  1.00 14.77           O  
ATOM   1209  CB  VAL A 160      48.223  15.536  35.377  1.00 15.07           C  
ATOM   1210  CG1 VAL A 160      48.973  15.750  36.696  1.00 14.87           C  
ATOM   1211  CG2 VAL A 160      49.217  15.300  34.275  1.00 15.80           C  
ATOM   1212  N   ALA A 161      46.182  13.920  37.636  1.00 15.53           N  
ATOM   1213  CA  ALA A 161      45.213  14.121  38.696  1.00 15.47           C  
ATOM   1214  C   ALA A 161      45.442  15.509  39.298  1.00 16.38           C  
ATOM   1215  O   ALA A 161      46.564  16.023  39.317  1.00 15.75           O  
ATOM   1216  CB  ALA A 161      45.297  13.026  39.745  1.00 16.25           C  
ATOM   1217  N   GLN A 162      44.351  16.093  39.776  1.00 17.41           N  
ATOM   1218  CA  GLN A 162      44.349  17.444  40.286  1.00 18.83           C  
ATOM   1219  C   GLN A 162      44.635  17.433  41.775  1.00 18.67           C  
ATOM   1220  O   GLN A 162      44.839  18.482  42.381  1.00 20.49           O  
ATOM   1221  CB  GLN A 162      43.032  18.127  39.883  1.00 19.27           C  
ATOM   1222  CG  GLN A 162      43.014  18.246  38.357  1.00 20.56           C  
ATOM   1223  CD  GLN A 162      41.906  19.090  37.771  1.00 22.19           C  
ATOM   1224  OE1 GLN A 162      40.887  19.349  38.419  1.00 24.47           O  
ATOM   1225  NE2 GLN A 162      42.096  19.508  36.521  1.00 23.03           N  
ATOM   1226  N   THR A 163      44.675  16.236  42.345  1.00 19.00           N  
ATOM   1227  CA  THR A 163      45.048  16.005  43.728  1.00 19.21           C  
ATOM   1228  C   THR A 163      45.746  14.645  43.775  1.00 17.54           C  
ATOM   1229  O   THR A 163      45.363  13.753  43.009  1.00 16.73           O  
ATOM   1230  CB  THR A 163      43.784  15.958  44.585  1.00 20.36           C  
ATOM   1231  OG1 THR A 163      43.173  17.253  44.630  1.00 25.88           O  
ATOM   1232  CG2 THR A 163      44.118  15.661  45.995  1.00 21.36           C  
ATOM   1233  N   ASN A 164      46.738  14.453  44.639  1.00 15.92           N  
ATOM   1234  CA  ASN A 164      47.374  13.139  44.757  1.00 15.10           C  
ATOM   1235  C   ASN A 164      46.304  12.107  45.099  1.00 15.24           C  
ATOM   1236  O   ASN A 164      45.584  12.241  46.095  1.00 16.18           O  
ATOM   1237  CB  ASN A 164      48.495  13.122  45.769  1.00 14.77           C  
ATOM   1238  CG  ASN A 164      49.654  14.011  45.369  1.00 14.95           C  
ATOM   1239  OD1 ASN A 164      50.347  13.779  44.364  1.00 15.64           O  
ATOM   1240  ND2 ASN A 164      49.887  15.032  46.190  1.00 13.20           N  
ATOM   1241  N   THR A 165      46.180  11.090  44.257  1.00 14.33           N  
ATOM   1242  CA  THR A 165      45.142  10.087  44.399  1.00 14.97           C  
ATOM   1243  C   THR A 165      45.769   8.790  44.844  1.00 15.46           C  
ATOM   1244  O   THR A 165      46.242   7.994  44.025  1.00 14.71           O  
ATOM   1245  CB  THR A 165      44.419   9.968  43.065  1.00 15.22           C  
ATOM   1246  OG1 THR A 165      43.825  11.227  42.754  1.00 15.35           O  
ATOM   1247  CG2 THR A 165      43.238   9.027  43.150  1.00 15.18           C  
ATOM   1248  N   THR A 166      45.849   8.601  46.158  1.00 15.45           N  
ATOM   1249  CA  THR A 166      46.534   7.474  46.743  1.00 15.16           C  
ATOM   1250  C   THR A 166      45.754   6.139  46.808  1.00 14.31           C  
ATOM   1251  O   THR A 166      46.342   5.095  47.066  1.00 16.16           O  
ATOM   1252  CB  THR A 166      47.035   7.842  48.144  1.00 15.55           C  
ATOM   1253  OG1 THR A 166      45.995   8.469  48.906  1.00 14.84           O  
ATOM   1254  CG2 THR A 166      48.134   8.895  48.058  1.00 16.52           C  
ATOM   1255  N   ASN A 167      44.446   6.206  46.643  1.00 16.50           N  
ATOM   1256  CA  ASN A 167      43.622   5.009  46.559  1.00 17.99           C  
ATOM   1257  C   ASN A 167      42.810   5.207  45.318  1.00 18.27           C  
ATOM   1258  O   ASN A 167      41.974   6.113  45.233  1.00 18.80           O  
ATOM   1259  CB  ASN A 167      42.675   4.853  47.749  1.00 18.84           C  
ATOM   1260  CG  ASN A 167      43.323   4.203  48.949  1.00 24.29           C  
ATOM   1261  OD1 ASN A 167      42.626   3.904  49.935  1.00 32.80           O  
ATOM   1262  ND2 ASN A 167      44.630   3.960  48.892  1.00 31.06           N  
ATOM   1263  N   TYR A 168      43.076   4.377  44.327  1.00 17.44           N  
ATOM   1264  CA  TYR A 168      42.462   4.555  43.033  1.00 17.11           C  
ATOM   1265  C   TYR A 168      41.854   3.265  42.544  1.00 16.04           C  
ATOM   1266  O   TYR A 168      42.417   2.177  42.711  1.00 16.45           O  
ATOM   1267  CB  TYR A 168      43.507   5.045  42.012  1.00 16.07           C  
ATOM   1268  CG  TYR A 168      42.966   5.242  40.617  1.00 17.06           C  
ATOM   1269  CD1 TYR A 168      42.099   6.278  40.334  1.00 13.71           C  
ATOM   1270  CD2 TYR A 168      43.338   4.414  39.571  1.00 15.82           C  
ATOM   1271  CE1 TYR A 168      41.599   6.475  39.075  1.00 14.48           C  
ATOM   1272  CE2 TYR A 168      42.852   4.618  38.318  1.00 15.23           C  
ATOM   1273  CZ  TYR A 168      41.965   5.628  38.073  1.00 15.69           C  
ATOM   1274  OH  TYR A 168      41.463   5.826  36.812  1.00 17.67           O  
ATOM   1275  N   SER A 169      40.674   3.408  41.980  1.00 17.21           N  
ATOM   1276  CA  SER A 169      40.032   2.298  41.302  1.00 17.54           C  
ATOM   1277  C   SER A 169      39.529   2.836  39.978  1.00 16.95           C  
ATOM   1278  O   SER A 169      38.828   3.834  39.911  1.00 17.05           O  
ATOM   1279  CB  SER A 169      38.886   1.745  42.137  1.00 17.67           C  
ATOM   1280  OG  SER A 169      38.119   0.870  41.343  1.00 22.09           O  
ATOM   1281  N   GLY A 170      39.905   2.187  38.883  1.00 17.56           N  
ATOM   1282  CA  GLY A 170      39.470   2.688  37.601  1.00 17.91           C  
ATOM   1283  C   GLY A 170      39.596   1.670  36.493  1.00 17.56           C  
ATOM   1284  O   GLY A 170      39.876   0.495  36.722  1.00 18.12           O  
ATOM   1285  N   ASP A 171      39.438   2.151  35.278  1.00 17.75           N  
ATOM   1286  CA  ASP A 171      39.502   1.285  34.124  1.00 18.26           C  
ATOM   1287  C   ASP A 171      40.156   2.083  33.003  1.00 17.78           C  
ATOM   1288  O   ASP A 171      39.619   3.073  32.533  1.00 16.38           O  
ATOM   1289  CB  ASP A 171      38.088   0.873  33.770  1.00 18.75           C  
ATOM   1290  CG  ASP A 171      38.041  -0.226  32.742  1.00 21.12           C  
ATOM   1291  OD1 ASP A 171      38.938  -0.280  31.876  1.00 21.51           O  
ATOM   1292  OD2 ASP A 171      37.137  -1.086  32.728  1.00 24.47           O  
ATOM   1293  N   VAL A 172      41.348   1.655  32.607  1.00 18.09           N  
ATOM   1294  CA  VAL A 172      42.111   2.390  31.601  1.00 17.86           C  
ATOM   1295  C   VAL A 172      41.343   2.505  30.254  1.00 18.37           C  
ATOM   1296  O   VAL A 172      41.564   3.427  29.489  1.00 17.22           O  
ATOM   1297  CB  VAL A 172      43.526   1.790  31.447  1.00 18.20           C  
ATOM   1298  CG1 VAL A 172      44.243   2.370  30.262  1.00 18.18           C  
ATOM   1299  CG2 VAL A 172      44.336   2.043  32.717  1.00 18.64           C  
ATOM   1300  N   LYS A 173      40.391   1.600  30.018  1.00 18.68           N  
ATOM   1301  CA  LYS A 173      39.529   1.714  28.838  1.00 19.93           C  
ATOM   1302  C   LYS A 173      38.829   3.080  28.767  1.00 19.37           C  
ATOM   1303  O   LYS A 173      38.648   3.662  27.699  1.00 19.72           O  
ATOM   1304  CB  LYS A 173      38.488   0.593  28.822  1.00 20.64           C  
ATOM   1305  CG  LYS A 173      38.905  -0.646  28.036  1.00 23.96           C  
ATOM   1306  CD  LYS A 173      38.850  -0.422  26.513  1.00 27.66           C  
ATOM   1307  CE  LYS A 173      37.422  -0.309  25.971  1.00 28.54           C  
ATOM   1308  NZ  LYS A 173      37.341  -0.446  24.474  1.00 29.72           N  
ATOM   1309  N   ASN A 174      38.444   3.630  29.909  1.00 18.59           N  
ATOM   1310  CA  ASN A 174      37.797   4.932  29.897  1.00 18.38           C  
ATOM   1311  C   ASN A 174      38.690   6.054  29.381  1.00 17.57           C  
ATOM   1312  O   ASN A 174      38.224   7.004  28.783  1.00 18.13           O  
ATOM   1313  CB  ASN A 174      37.286   5.276  31.285  1.00 18.86           C  
ATOM   1314  CG  ASN A 174      36.213   4.341  31.734  1.00 21.12           C  
ATOM   1315  OD1 ASN A 174      35.250   4.110  31.007  1.00 22.22           O  
ATOM   1316  ND2 ASN A 174      36.358   3.789  32.932  1.00 23.25           N  
ATOM   1317  N   PHE A 175      39.991   5.935  29.609  1.00 16.75           N  
ATOM   1318  CA  PHE A 175      40.929   6.940  29.139  1.00 16.49           C  
ATOM   1319  C   PHE A 175      41.157   6.826  27.642  1.00 16.63           C  
ATOM   1320  O   PHE A 175      41.147   7.828  26.940  1.00 16.60           O  
ATOM   1321  CB  PHE A 175      42.253   6.829  29.905  1.00 16.65           C  
ATOM   1322  CG  PHE A 175      42.131   7.235  31.364  1.00 16.10           C  
ATOM   1323  CD1 PHE A 175      41.782   6.313  32.329  1.00 16.46           C  
ATOM   1324  CD2 PHE A 175      42.348   8.541  31.734  1.00 17.18           C  
ATOM   1325  CE1 PHE A 175      41.669   6.672  33.640  1.00 16.10           C  
ATOM   1326  CE2 PHE A 175      42.229   8.918  33.080  1.00 16.40           C  
ATOM   1327  CZ  PHE A 175      41.896   7.980  34.015  1.00 16.92           C  
ATOM   1328  N   PHE A 176      41.369   5.605  27.164  1.00 17.15           N  
ATOM   1329  CA  PHE A 176      41.459   5.416  25.724  1.00 18.19           C  
ATOM   1330  C   PHE A 176      40.156   5.862  25.051  1.00 18.86           C  
ATOM   1331  O   PHE A 176      40.197   6.487  24.009  1.00 19.04           O  
ATOM   1332  CB  PHE A 176      41.739   3.955  25.381  1.00 17.43           C  
ATOM   1333  CG  PHE A 176      43.175   3.531  25.585  1.00 17.58           C  
ATOM   1334  CD1 PHE A 176      44.186   4.124  24.867  1.00 17.79           C  
ATOM   1335  CD2 PHE A 176      43.483   2.501  26.456  1.00 17.08           C  
ATOM   1336  CE1 PHE A 176      45.488   3.730  25.042  1.00 15.42           C  
ATOM   1337  CE2 PHE A 176      44.787   2.091  26.634  1.00 16.96           C  
ATOM   1338  CZ  PHE A 176      45.788   2.721  25.936  1.00 16.36           C  
ATOM   1339  N   ASN A 177      39.009   5.533  25.635  1.00 19.14           N  
ATOM   1340  CA  ASN A 177      37.753   5.966  25.029  1.00 19.50           C  
ATOM   1341  C   ASN A 177      37.681   7.493  25.008  1.00 19.48           C  
ATOM   1342  O   ASN A 177      37.208   8.099  24.038  1.00 19.22           O  
ATOM   1343  CB  ASN A 177      36.542   5.354  25.738  1.00 20.21           C  
ATOM   1344  CG  ASN A 177      36.403   3.866  25.478  1.00 22.39           C  
ATOM   1345  OD1 ASN A 177      37.052   3.320  24.586  1.00 25.46           O  
ATOM   1346  ND2 ASN A 177      35.564   3.201  26.266  1.00 27.09           N  
ATOM   1347  N   TYR A 178      38.167   8.161  26.055  1.00 18.42           N  
ATOM   1348  CA  TYR A 178      38.149   9.612  26.018  1.00 18.93           C  
ATOM   1349  C   TYR A 178      38.927  10.098  24.807  1.00 19.32           C  
ATOM   1350  O   TYR A 178      38.476  10.989  24.108  1.00 19.50           O  
ATOM   1351  CB  TYR A 178      38.683  10.275  27.309  1.00 19.29           C  
ATOM   1352  CG  TYR A 178      38.523  11.770  27.239  1.00 20.38           C  
ATOM   1353  CD1 TYR A 178      39.477  12.567  26.634  1.00 20.08           C  
ATOM   1354  CD2 TYR A 178      37.379  12.393  27.744  1.00 20.91           C  
ATOM   1355  CE1 TYR A 178      39.314  13.929  26.522  1.00 20.82           C  
ATOM   1356  CE2 TYR A 178      37.211  13.742  27.630  1.00 21.85           C  
ATOM   1357  CZ  TYR A 178      38.169  14.511  27.031  1.00 21.58           C  
ATOM   1358  OH  TYR A 178      37.954  15.874  26.938  1.00 25.61           O  
ATOM   1359  N   LEU A 179      40.087   9.502  24.525  1.00 19.26           N  
ATOM   1360  CA  LEU A 179      40.887   9.944  23.401  1.00 19.41           C  
ATOM   1361  C   LEU A 179      40.213   9.649  22.061  1.00 19.28           C  
ATOM   1362  O   LEU A 179      40.205  10.493  21.137  1.00 18.26           O  
ATOM   1363  CB  LEU A 179      42.256   9.273  23.445  1.00 19.39           C  
ATOM   1364  CG  LEU A 179      43.083   9.625  24.689  1.00 18.34           C  
ATOM   1365  CD1 LEU A 179      44.326   8.772  24.719  1.00 18.17           C  
ATOM   1366  CD2 LEU A 179      43.431  11.092  24.724  1.00 17.58           C  
ATOM   1367  N   ARG A 180      39.652   8.451  21.974  1.00 20.07           N  
ATOM   1368  CA  ARG A 180      38.933   8.010  20.780  1.00 20.76           C  
ATOM   1369  C   ARG A 180      37.754   8.916  20.477  1.00 22.17           C  
ATOM   1370  O   ARG A 180      37.516   9.270  19.329  1.00 21.94           O  
ATOM   1371  CB  ARG A 180      38.453   6.572  20.934  1.00 22.05           C  
ATOM   1372  CG  ARG A 180      37.441   6.143  19.870  1.00 22.88           C  
ATOM   1373  CD  ARG A 180      36.044   6.003  20.428  1.00 28.10           C  
ATOM   1374  NE  ARG A 180      35.868   4.668  20.973  1.00 29.46           N  
ATOM   1375  CZ  ARG A 180      35.047   4.322  21.952  1.00 30.28           C  
ATOM   1376  NH1 ARG A 180      34.260   5.203  22.564  1.00 31.19           N  
ATOM   1377  NH2 ARG A 180      35.003   3.057  22.317  1.00 31.12           N  
ATOM   1378  N   ASP A 181      37.038   9.316  21.522  1.00 22.51           N  
ATOM   1379  CA  ASP A 181      35.798  10.072  21.349  1.00 23.66           C  
ATOM   1380  C   ASP A 181      35.969  11.576  21.326  1.00 24.00           C  
ATOM   1381  O   ASP A 181      35.006  12.290  21.052  1.00 25.35           O  
ATOM   1382  CB  ASP A 181      34.823   9.717  22.462  1.00 23.17           C  
ATOM   1383  CG  ASP A 181      34.406   8.266  22.433  1.00 22.96           C  
ATOM   1384  OD1 ASP A 181      34.398   7.656  21.348  1.00 24.37           O  
ATOM   1385  OD2 ASP A 181      34.093   7.619  23.452  1.00 25.58           O  
ATOM   1386  N   ASN A 182      37.168  12.072  21.627  1.00 24.32           N  
ATOM   1387  CA  ASN A 182      37.387  13.510  21.693  1.00 24.33           C  
ATOM   1388  C   ASN A 182      38.667  13.998  21.012  1.00 24.78           C  
ATOM   1389  O   ASN A 182      38.808  15.190  20.785  1.00 25.02           O  
ATOM   1390  CB  ASN A 182      37.385  13.995  23.161  1.00 24.35           C  
ATOM   1391  CG  ASN A 182      36.106  13.643  23.902  1.00 24.63           C  
ATOM   1392  OD1 ASN A 182      35.090  14.347  23.804  1.00 27.63           O  
ATOM   1393  ND2 ASN A 182      36.149  12.561  24.654  1.00 24.38           N  
ATOM   1394  N   LYS A 183      39.605  13.101  20.695  1.00 25.13           N  
ATOM   1395  CA  LYS A 183      40.877  13.519  20.098  1.00 25.92           C  
ATOM   1396  C   LYS A 183      41.279  12.754  18.830  1.00 25.52           C  
ATOM   1397  O   LYS A 183      42.440  12.773  18.440  1.00 25.49           O  
ATOM   1398  CB  LYS A 183      42.014  13.405  21.131  1.00 25.82           C  
ATOM   1399  CG  LYS A 183      42.618  14.729  21.537  1.00 28.57           C  
ATOM   1400  CD  LYS A 183      41.687  15.527  22.415  1.00 28.52           C  
ATOM   1401  CE  LYS A 183      42.183  16.938  22.612  1.00 29.54           C  
ATOM   1402  NZ  LYS A 183      41.427  17.651  23.659  1.00 28.79           N  
ATOM   1403  N   GLY A 184      40.334  12.065  18.198  1.00 24.95           N  
ATOM   1404  CA  GLY A 184      40.616  11.359  16.957  1.00 24.98           C  
ATOM   1405  C   GLY A 184      41.563  10.172  17.088  1.00 24.45           C  
ATOM   1406  O   GLY A 184      42.109   9.689  16.099  1.00 24.99           O  
ATOM   1407  N   TYR A 185      41.787   9.711  18.308  1.00 23.91           N  
ATOM   1408  CA  TYR A 185      42.626   8.548  18.534  1.00 23.01           C  
ATOM   1409  C   TYR A 185      42.010   7.296  17.898  1.00 22.98           C  
ATOM   1410  O   TYR A 185      40.840   6.954  18.140  1.00 22.59           O  
ATOM   1411  CB  TYR A 185      42.844   8.344  20.034  1.00 22.50           C  
ATOM   1412  CG  TYR A 185      43.646   7.121  20.425  1.00 19.05           C  
ATOM   1413  CD1 TYR A 185      45.043   7.115  20.374  1.00 18.19           C  
ATOM   1414  CD2 TYR A 185      43.023   5.981  20.895  1.00 17.97           C  
ATOM   1415  CE1 TYR A 185      45.760   5.988  20.756  1.00 18.08           C  
ATOM   1416  CE2 TYR A 185      43.734   4.869  21.268  1.00 17.95           C  
ATOM   1417  CZ  TYR A 185      45.118   4.879  21.211  1.00 17.50           C  
ATOM   1418  OH  TYR A 185      45.771   3.735  21.604  1.00 18.31           O  
ATOM   1419  N   ASN A 186      42.806   6.617  17.075  1.00 22.89           N  
ATOM   1420  CA  ASN A 186      42.367   5.411  16.390  1.00 22.63           C  
ATOM   1421  C   ASN A 186      42.367   4.131  17.245  1.00 22.33           C  
ATOM   1422  O   ASN A 186      43.208   3.233  17.062  1.00 22.16           O  
ATOM   1423  CB  ASN A 186      43.202   5.209  15.121  1.00 23.31           C  
ATOM   1424  CG  ASN A 186      42.715   4.053  14.296  1.00 24.11           C  
ATOM   1425  OD1 ASN A 186      41.524   3.716  14.302  1.00 27.28           O  
ATOM   1426  ND2 ASN A 186      43.640   3.400  13.601  1.00 23.02           N  
ATOM   1427  N   ALA A 187      41.415   4.037  18.176  1.00 20.64           N  
ATOM   1428  CA  ALA A 187      41.281   2.861  19.018  1.00 21.23           C  
ATOM   1429  C   ALA A 187      40.984   1.604  18.202  1.00 20.88           C  
ATOM   1430  O   ALA A 187      41.194   0.494  18.676  1.00 20.87           O  
ATOM   1431  CB  ALA A 187      40.175   3.071  20.075  1.00 20.83           C  
ATOM   1432  N   ALA A 188      40.448   1.768  16.998  1.00 22.65           N  
ATOM   1433  CA  ALA A 188      40.115   0.612  16.178  1.00 23.19           C  
ATOM   1434  C   ALA A 188      41.374  -0.053  15.627  1.00 23.04           C  
ATOM   1435  O   ALA A 188      41.383  -1.268  15.392  1.00 24.14           O  
ATOM   1436  CB  ALA A 188      39.195   1.035  15.031  1.00 23.24           C  
ATOM   1437  N   GLY A 189      42.434   0.742  15.469  1.00 22.79           N  
ATOM   1438  CA  GLY A 189      43.679   0.275  14.878  1.00 22.30           C  
ATOM   1439  C   GLY A 189      44.903   0.221  15.785  1.00 21.83           C  
ATOM   1440  O   GLY A 189      45.935  -0.315  15.386  1.00 22.31           O  
ATOM   1441  N   GLN A 190      44.799   0.736  17.007  1.00 20.28           N  
ATOM   1442  CA  GLN A 190      45.950   0.746  17.916  1.00 18.83           C  
ATOM   1443  C   GLN A 190      45.913  -0.431  18.877  1.00 18.61           C  
ATOM   1444  O   GLN A 190      44.879  -0.689  19.476  1.00 19.21           O  
ATOM   1445  CB  GLN A 190      45.974   2.063  18.693  1.00 18.90           C  
ATOM   1446  CG  GLN A 190      46.308   3.282  17.886  1.00 17.23           C  
ATOM   1447  CD  GLN A 190      47.784   3.405  17.588  1.00 20.11           C  
ATOM   1448  OE1 GLN A 190      48.600   3.128  18.458  1.00 17.56           O  
ATOM   1449  NE2 GLN A 190      48.132   3.790  16.343  1.00 18.73           N  
ATOM   1450  N   TYR A 191      47.047  -1.120  19.038  1.00 17.92           N  
ATOM   1451  CA  TYR A 191      47.194  -2.260  19.931  1.00 18.43           C  
ATOM   1452  C   TYR A 191      47.903  -1.843  21.217  1.00 17.98           C  
ATOM   1453  O   TYR A 191      48.867  -1.035  21.180  1.00 16.78           O  
ATOM   1454  CB  TYR A 191      48.027  -3.363  19.261  1.00 18.70           C  
ATOM   1455  CG  TYR A 191      47.340  -4.018  18.077  1.00 19.36           C  
ATOM   1456  CD1 TYR A 191      47.322  -3.400  16.837  1.00 21.03           C  
ATOM   1457  CD2 TYR A 191      46.695  -5.225  18.219  1.00 21.33           C  
ATOM   1458  CE1 TYR A 191      46.678  -3.995  15.751  1.00 22.12           C  
ATOM   1459  CE2 TYR A 191      46.047  -5.815  17.145  1.00 21.74           C  
ATOM   1460  CZ  TYR A 191      46.057  -5.193  15.926  1.00 23.74           C  
ATOM   1461  OH  TYR A 191      45.411  -5.788  14.865  1.00 23.88           O  
ATOM   1462  N   VAL A 192      47.444  -2.407  22.338  1.00 18.60           N  
ATOM   1463  CA  VAL A 192      48.071  -2.112  23.643  1.00 18.12           C  
ATOM   1464  C   VAL A 192      49.314  -2.970  23.840  1.00 17.80           C  
ATOM   1465  O   VAL A 192      49.224  -4.198  23.915  1.00 18.70           O  
ATOM   1466  CB  VAL A 192      47.076  -2.340  24.797  1.00 18.47           C  
ATOM   1467  CG1 VAL A 192      47.768  -2.095  26.156  1.00 18.75           C  
ATOM   1468  CG2 VAL A 192      45.876  -1.440  24.639  1.00 19.24           C  
ATOM   1469  N   LEU A 193      50.470  -2.311  23.955  1.00 17.87           N  
ATOM   1470  CA  LEU A 193      51.752  -2.989  24.034  1.00 17.31           C  
ATOM   1471  C   LEU A 193      52.270  -3.198  25.438  1.00 17.66           C  
ATOM   1472  O   LEU A 193      53.095  -4.093  25.672  1.00 17.90           O  
ATOM   1473  CB  LEU A 193      52.820  -2.220  23.260  1.00 17.72           C  
ATOM   1474  CG  LEU A 193      52.518  -1.850  21.815  1.00 17.34           C  
ATOM   1475  CD1 LEU A 193      53.650  -1.075  21.221  1.00 17.46           C  
ATOM   1476  CD2 LEU A 193      52.277  -3.104  20.977  1.00 19.79           C  
ATOM   1477  N   SER A 194      51.831  -2.332  26.352  1.00 17.53           N  
ATOM   1478  CA  SER A 194      52.276  -2.374  27.738  1.00 17.61           C  
ATOM   1479  C   SER A 194      51.236  -1.785  28.664  1.00 16.36           C  
ATOM   1480  O   SER A 194      50.373  -1.048  28.240  1.00 16.67           O  
ATOM   1481  CB  SER A 194      53.566  -1.596  27.915  1.00 17.67           C  
ATOM   1482  OG  SER A 194      53.412  -0.227  27.537  1.00 18.11           O  
ATOM   1483  N   TYR A 195      51.341  -2.155  29.934  1.00 16.85           N  
ATOM   1484  CA  TYR A 195      50.423  -1.716  30.970  1.00 16.84           C  
ATOM   1485  C   TYR A 195      51.216  -1.700  32.274  1.00 15.82           C  
ATOM   1486  O   TYR A 195      51.374  -2.729  32.933  1.00 15.83           O  
ATOM   1487  CB  TYR A 195      49.250  -2.695  31.047  1.00 16.62           C  
ATOM   1488  CG  TYR A 195      48.032  -2.224  31.810  1.00 18.31           C  
ATOM   1489  CD1 TYR A 195      48.090  -1.141  32.682  1.00 18.94           C  
ATOM   1490  CD2 TYR A 195      46.806  -2.871  31.656  1.00 19.66           C  
ATOM   1491  CE1 TYR A 195      46.964  -0.727  33.382  1.00 20.13           C  
ATOM   1492  CE2 TYR A 195      45.681  -2.463  32.339  1.00 19.31           C  
ATOM   1493  CZ  TYR A 195      45.762  -1.385  33.212  1.00 20.39           C  
ATOM   1494  OH  TYR A 195      44.637  -0.962  33.895  1.00 18.97           O  
ATOM   1495  N   GLN A 196      51.702  -0.507  32.631  1.00 15.92           N  
ATOM   1496  CA  GLN A 196      52.679  -0.334  33.714  1.00 14.95           C  
ATOM   1497  C   GLN A 196      52.219   0.733  34.705  1.00 14.12           C  
ATOM   1498  O   GLN A 196      51.413   1.576  34.371  1.00 14.30           O  
ATOM   1499  CB  GLN A 196      54.029   0.151  33.166  1.00 15.24           C  
ATOM   1500  CG  GLN A 196      54.602  -0.593  31.928  1.00 17.79           C  
ATOM   1501  CD  GLN A 196      56.011  -0.100  31.591  1.00 18.47           C  
ATOM   1502  OE1 GLN A 196      56.191   0.984  31.010  1.00 23.46           O  
ATOM   1503  NE2 GLN A 196      57.001  -0.858  31.987  1.00 23.74           N  
ATOM   1504  N   PHE A 197      52.815   0.663  35.897  1.00 13.36           N  
ATOM   1505  CA  PHE A 197      52.530   1.612  36.981  1.00 12.40           C  
ATOM   1506  C   PHE A 197      53.775   1.801  37.808  1.00 11.04           C  
ATOM   1507  O   PHE A 197      54.388   0.843  38.259  1.00 11.96           O  
ATOM   1508  CB  PHE A 197      51.384   1.079  37.876  1.00 13.02           C  
ATOM   1509  CG  PHE A 197      51.033   1.990  39.017  1.00 13.65           C  
ATOM   1510  CD1 PHE A 197      50.309   3.144  38.815  1.00 14.71           C  
ATOM   1511  CD2 PHE A 197      51.416   1.676  40.276  1.00 13.26           C  
ATOM   1512  CE1 PHE A 197      50.004   4.005  39.898  1.00 13.63           C  
ATOM   1513  CE2 PHE A 197      51.096   2.503  41.336  1.00 13.48           C  
ATOM   1514  CZ  PHE A 197      50.382   3.651  41.143  1.00 12.88           C  
ATOM   1515  N   GLY A 198      54.158   3.059  38.057  1.00 11.75           N  
ATOM   1516  CA  GLY A 198      55.309   3.281  38.876  1.00 12.26           C  
ATOM   1517  C   GLY A 198      55.570   4.748  39.090  1.00 11.32           C  
ATOM   1518  O   GLY A 198      54.638   5.543  39.109  1.00 12.46           O  
ATOM   1519  N   THR A 199      56.851   5.076  39.239  1.00 11.02           N  
ATOM   1520  CA  THR A 199      57.230   6.446  39.515  1.00 11.79           C  
ATOM   1521  C   THR A 199      58.393   6.895  38.652  1.00 11.51           C  
ATOM   1522  O   THR A 199      59.364   6.164  38.472  1.00 12.20           O  
ATOM   1523  CB  THR A 199      57.563   6.581  41.012  1.00 12.18           C  
ATOM   1524  OG1 THR A 199      58.035   7.918  41.289  1.00 13.11           O  
ATOM   1525  CG2 THR A 199      58.693   5.647  41.436  1.00 12.64           C  
ATOM   1526  N   GLU A 200      58.301   8.121  38.177  1.00 12.11           N  
ATOM   1527  CA  GLU A 200      59.406   8.771  37.497  1.00 11.77           C  
ATOM   1528  C   GLU A 200      59.990   9.825  38.415  1.00 12.38           C  
ATOM   1529  O   GLU A 200      59.317  10.852  38.618  1.00 13.12           O  
ATOM   1530  CB  GLU A 200      58.897   9.488  36.262  1.00 12.34           C  
ATOM   1531  CG  GLU A 200      58.461   8.523  35.160  1.00 12.76           C  
ATOM   1532  CD  GLU A 200      58.034   9.224  33.872  1.00 14.50           C  
ATOM   1533  OE1 GLU A 200      57.179  10.128  33.894  1.00 14.30           O  
ATOM   1534  OE2 GLU A 200      58.585   8.855  32.797  1.00 18.95           O  
ATOM   1535  N   PRO A 201      61.150   9.561  39.019  1.00 12.85           N  
ATOM   1536  CA  PRO A 201      61.812  10.546  39.877  1.00 12.68           C  
ATOM   1537  C   PRO A 201      62.802  11.413  39.107  1.00 13.22           C  
ATOM   1538  O   PRO A 201      63.363  11.005  38.061  1.00 13.37           O  
ATOM   1539  CB  PRO A 201      62.566   9.697  40.888  1.00 13.29           C  
ATOM   1540  CG  PRO A 201      62.687   8.322  40.262  1.00 14.38           C  
ATOM   1541  CD  PRO A 201      61.872   8.280  39.029  1.00 13.77           C  
ATOM   1542  N   PHE A 202      62.985  12.618  39.603  1.00 12.58           N  
ATOM   1543  CA  PHE A 202      63.928  13.589  39.043  1.00 12.92           C  
ATOM   1544  C   PHE A 202      65.063  13.843  40.049  1.00 13.22           C  
ATOM   1545  O   PHE A 202      66.226  13.513  39.805  1.00 14.28           O  
ATOM   1546  CB  PHE A 202      63.202  14.907  38.695  1.00 12.60           C  
ATOM   1547  CG  PHE A 202      62.210  14.787  37.568  1.00 13.27           C  
ATOM   1548  CD1 PHE A 202      61.022  14.087  37.731  1.00 14.99           C  
ATOM   1549  CD2 PHE A 202      62.442  15.407  36.339  1.00 16.31           C  
ATOM   1550  CE1 PHE A 202      60.108  13.996  36.707  1.00 15.76           C  
ATOM   1551  CE2 PHE A 202      61.525  15.314  35.318  1.00 15.29           C  
ATOM   1552  CZ  PHE A 202      60.360  14.589  35.499  1.00 16.39           C  
ATOM   1553  N   THR A 203      64.727  14.399  41.207  1.00 13.12           N  
ATOM   1554  CA  THR A 203      65.688  14.620  42.279  1.00 13.81           C  
ATOM   1555  C   THR A 203      65.021  14.482  43.647  1.00 13.65           C  
ATOM   1556  O   THR A 203      63.781  14.539  43.753  1.00 13.48           O  
ATOM   1557  CB  THR A 203      66.324  16.025  42.199  1.00 15.25           C  
ATOM   1558  OG1 THR A 203      65.303  17.009  42.336  1.00 14.48           O  
ATOM   1559  CG2 THR A 203      66.935  16.319  40.845  1.00 15.45           C  
ATOM   1560  N   GLY A 204      65.843  14.302  44.679  1.00 13.85           N  
ATOM   1561  CA  GLY A 204      65.359  14.202  46.039  1.00 14.35           C  
ATOM   1562  C   GLY A 204      65.661  12.836  46.627  1.00 14.18           C  
ATOM   1563  O   GLY A 204      66.535  12.124  46.115  1.00 14.85           O  
ATOM   1564  N   SER A 205      64.953  12.505  47.702  1.00 15.05           N  
ATOM   1565  CA  SER A 205      65.046  11.180  48.335  1.00 16.13           C  
ATOM   1566  C   SER A 205      63.613  10.705  48.455  1.00 16.02           C  
ATOM   1567  O   SER A 205      62.774  11.424  48.949  1.00 17.60           O  
ATOM   1568  CB  SER A 205      65.690  11.279  49.720  1.00 16.91           C  
ATOM   1569  OG  SER A 205      67.062  11.613  49.632  1.00 22.11           O  
ATOM   1570  N   GLY A 206      63.299   9.503  47.990  1.00 15.56           N  
ATOM   1571  CA  GLY A 206      61.920   9.087  48.057  1.00 15.80           C  
ATOM   1572  C   GLY A 206      61.698   7.605  48.232  1.00 15.53           C  
ATOM   1573  O   GLY A 206      62.528   6.790  47.880  1.00 15.28           O  
ATOM   1574  N   THR A 207      60.568   7.288  48.847  1.00 14.97           N  
ATOM   1575  CA  THR A 207      60.092   5.922  48.908  1.00 15.68           C  
ATOM   1576  C   THR A 207      58.647   5.913  48.426  1.00 15.04           C  
ATOM   1577  O   THR A 207      57.778   6.536  49.051  1.00 15.94           O  
ATOM   1578  CB  THR A 207      60.168   5.360  50.321  1.00 15.62           C  
ATOM   1579  OG1 THR A 207      61.529   5.190  50.752  1.00 18.02           O  
ATOM   1580  CG2 THR A 207      59.599   3.958  50.358  1.00 17.57           C  
ATOM   1581  N   LEU A 208      58.361   5.199  47.332  1.00 15.30           N  
ATOM   1582  CA  LEU A 208      56.985   5.006  46.892  1.00 14.55           C  
ATOM   1583  C   LEU A 208      56.577   3.631  47.402  1.00 15.24           C  
ATOM   1584  O   LEU A 208      57.152   2.610  46.990  1.00 15.74           O  
ATOM   1585  CB  LEU A 208      56.847   5.029  45.355  1.00 14.83           C  
ATOM   1586  CG  LEU A 208      55.465   4.577  44.820  1.00 15.35           C  
ATOM   1587  CD1 LEU A 208      54.381   5.568  45.176  1.00 16.38           C  
ATOM   1588  CD2 LEU A 208      55.478   4.335  43.305  1.00 16.01           C  
ATOM   1589  N   ASN A 209      55.623   3.604  48.323  1.00 14.58           N  
ATOM   1590  CA  ASN A 209      55.113   2.339  48.797  1.00 16.24           C  
ATOM   1591  C   ASN A 209      53.853   2.013  48.028  1.00 15.88           C  
ATOM   1592  O   ASN A 209      52.889   2.758  48.080  1.00 17.29           O  
ATOM   1593  CB  ASN A 209      54.774   2.375  50.278  1.00 15.99           C  
ATOM   1594  CG  ASN A 209      54.523   0.976  50.835  1.00 18.87           C  
ATOM   1595  OD1 ASN A 209      55.426   0.145  50.852  1.00 21.74           O  
ATOM   1596  ND2 ASN A 209      53.293   0.715  51.303  1.00 22.96           N  
ATOM   1597  N   VAL A 210      53.887   0.909  47.285  1.00 15.37           N  
ATOM   1598  CA  VAL A 210      52.738   0.439  46.537  1.00 15.79           C  
ATOM   1599  C   VAL A 210      52.160  -0.738  47.343  1.00 16.04           C  
ATOM   1600  O   VAL A 210      52.612  -1.888  47.218  1.00 16.79           O  
ATOM   1601  CB  VAL A 210      53.137   0.027  45.105  1.00 15.12           C  
ATOM   1602  CG1 VAL A 210      51.931  -0.457  44.321  1.00 15.44           C  
ATOM   1603  CG2 VAL A 210      53.754   1.215  44.376  1.00 14.59           C  
ATOM   1604  N   ALA A 211      51.182  -0.432  48.194  1.00 16.84           N  
ATOM   1605  CA  ALA A 211      50.576  -1.449  49.053  1.00 18.00           C  
ATOM   1606  C   ALA A 211      49.874  -2.499  48.242  1.00 18.83           C  
ATOM   1607  O   ALA A 211      49.864  -3.676  48.627  1.00 19.88           O  
ATOM   1608  CB  ALA A 211      49.607  -0.820  50.061  1.00 18.23           C  
ATOM   1609  N   SER A 212      49.273  -2.072  47.142  1.00 19.23           N  
ATOM   1610  CA  SER A 212      48.635  -2.981  46.213  1.00 19.62           C  
ATOM   1611  C   SER A 212      48.479  -2.325  44.845  1.00 18.49           C  
ATOM   1612  O   SER A 212      48.163  -1.120  44.731  1.00 17.90           O  
ATOM   1613  CB  SER A 212      47.262  -3.403  46.760  1.00 19.89           C  
ATOM   1614  OG  SER A 212      46.605  -4.262  45.833  1.00 22.59           O  
ATOM   1615  N   TRP A 213      48.761  -3.103  43.806  1.00 18.67           N  
ATOM   1616  CA  TRP A 213      48.491  -2.710  42.430  1.00 17.82           C  
ATOM   1617  C   TRP A 213      47.937  -3.923  41.673  1.00 17.96           C  
ATOM   1618  O   TRP A 213      48.556  -4.992  41.655  1.00 19.63           O  
ATOM   1619  CB  TRP A 213      49.738  -2.188  41.705  1.00 17.79           C  
ATOM   1620  CG  TRP A 213      49.431  -1.685  40.332  1.00 16.97           C  
ATOM   1621  CD1 TRP A 213      48.721  -0.563  40.001  1.00 16.29           C  
ATOM   1622  CD2 TRP A 213      49.789  -2.309  39.090  1.00 15.35           C  
ATOM   1623  NE1 TRP A 213      48.630  -0.450  38.634  1.00 16.92           N  
ATOM   1624  CE2 TRP A 213      49.273  -1.508  38.048  1.00 15.15           C  
ATOM   1625  CE3 TRP A 213      50.496  -3.452  38.761  1.00 16.13           C  
ATOM   1626  CZ2 TRP A 213      49.459  -1.824  36.690  1.00 17.76           C  
ATOM   1627  CZ3 TRP A 213      50.683  -3.767  37.436  1.00 16.38           C  
ATOM   1628  CH2 TRP A 213      50.161  -2.970  36.416  1.00 15.49           C  
ATOM   1629  N   THR A 214      46.763  -3.751  41.088  1.00 17.69           N  
ATOM   1630  CA  THR A 214      46.184  -4.805  40.248  1.00 18.52           C  
ATOM   1631  C   THR A 214      45.844  -4.209  38.898  1.00 19.05           C  
ATOM   1632  O   THR A 214      45.509  -3.023  38.773  1.00 18.94           O  
ATOM   1633  CB  THR A 214      44.911  -5.452  40.878  1.00 17.95           C  
ATOM   1634  OG1 THR A 214      43.845  -4.502  40.897  1.00 20.82           O  
ATOM   1635  CG2 THR A 214      45.141  -5.875  42.297  1.00 20.29           C  
ATOM   1636  N   ALA A 215      45.956  -5.034  37.864  1.00 19.72           N  
ATOM   1637  CA  ALA A 215      45.566  -4.621  36.531  1.00 19.57           C  
ATOM   1638  C   ALA A 215      45.366  -5.883  35.719  1.00 20.70           C  
ATOM   1639  O   ALA A 215      45.988  -6.897  35.972  1.00 20.40           O  
ATOM   1640  CB  ALA A 215      46.643  -3.757  35.862  1.00 19.82           C  
ATOM   1641  N   SER A 216      44.458  -5.803  34.777  1.00 20.87           N  
ATOM   1642  CA  SER A 216      44.247  -6.890  33.843  1.00 22.44           C  
ATOM   1643  C   SER A 216      43.619  -6.318  32.588  1.00 23.22           C  
ATOM   1644  O   SER A 216      43.132  -5.183  32.562  1.00 22.98           O  
ATOM   1645  CB  SER A 216      43.327  -7.945  34.439  1.00 22.80           C  
ATOM   1646  OG  SER A 216      42.053  -7.370  34.674  1.00 22.64           O  
ATOM   1647  N   ILE A 217      43.619  -7.134  31.542  1.00 24.38           N  
ATOM   1648  CA  ILE A 217      43.033  -6.749  30.276  1.00 25.43           C  
ATOM   1649  C   ILE A 217      41.995  -7.815  29.934  1.00 26.47           C  
ATOM   1650  O   ILE A 217      42.308  -9.003  29.960  1.00 27.03           O  
ATOM   1651  CB  ILE A 217      44.116  -6.699  29.186  1.00 25.25           C  
ATOM   1652  CG1 ILE A 217      45.117  -5.576  29.466  1.00 24.74           C  
ATOM   1653  CG2 ILE A 217      43.475  -6.501  27.813  1.00 25.53           C  
ATOM   1654  CD1 ILE A 217      46.315  -5.535  28.501  1.00 23.83           C  
ATOM   1655  N   ASN A 218      40.767  -7.388  29.660  1.00 27.97           N  
ATOM   1656  CA  ASN A 218      39.678  -8.326  29.362  1.00 29.46           C  
ATOM   1657  C   ASN A 218      38.938  -7.975  28.084  1.00 29.41           C  
ATOM   1658  O   ASN A 218      38.681  -8.855  27.256  1.00 31.11           O  
ATOM   1659  CB  ASN A 218      38.685  -8.375  30.533  1.00 30.13           C  
ATOM   1660  CG  ASN A 218      39.367  -8.638  31.860  1.00 32.11           C  
ATOM   1661  OD1 ASN A 218      40.108  -9.613  32.010  1.00 35.27           O  
ATOM   1662  ND2 ASN A 218      39.126  -7.761  32.836  1.00 35.05           N  
ATOM   1663  OXT ASN A 218      38.543  -6.834  27.835  1.00 29.13           O  
TER    1664      ASN A 218                                                      
HETATM 1665  N   PCA B   1      73.422 -12.502  12.632  1.00 19.33           N  
HETATM 1666  CA  PCA B   1      71.955 -12.266  12.650  1.00 18.23           C  
HETATM 1667  CB  PCA B   1      71.291 -13.210  13.620  1.00 18.98           C  
HETATM 1668  CG  PCA B   1      72.358 -13.462  14.659  1.00 18.62           C  
HETATM 1669  CD  PCA B   1      73.611 -13.255  13.854  1.00 18.17           C  
HETATM 1670  OE  PCA B   1      74.714 -13.661  14.196  1.00 19.84           O  
HETATM 1671  C   PCA B   1      71.643 -10.838  13.104  1.00 17.23           C  
HETATM 1672  O   PCA B   1      72.549 -10.140  13.531  1.00 16.33           O  
ATOM   1673  N   THR B   2      70.396 -10.427  12.911  1.00 17.20           N  
ATOM   1674  CA  THR B   2      69.860  -9.137  13.322  1.00 17.14           C  
ATOM   1675  C   THR B   2      68.755  -9.213  14.366  1.00 17.37           C  
ATOM   1676  O   THR B   2      67.927 -10.105  14.349  1.00 17.15           O  
ATOM   1677  CB  THR B   2      69.263  -8.462  12.070  1.00 17.76           C  
ATOM   1678  OG1 THR B   2      70.305  -8.242  11.106  1.00 19.61           O  
ATOM   1679  CG2 THR B   2      68.697  -7.054  12.369  1.00 16.69           C  
ATOM   1680  N   SER B   3      68.725  -8.241  15.263  1.00 15.81           N  
ATOM   1681  CA  SER B   3      67.586  -8.046  16.143  1.00 15.87           C  
ATOM   1682  C   SER B   3      67.467  -6.575  16.510  1.00 14.63           C  
ATOM   1683  O   SER B   3      68.485  -5.861  16.637  1.00 14.47           O  
ATOM   1684  CB  SER B   3      67.674  -8.838  17.442  1.00 14.73           C  
ATOM   1685  OG  SER B   3      66.499  -8.648  18.245  1.00 16.98           O  
ATOM   1686  N   CYS B   4      66.226  -6.161  16.714  1.00 15.11           N  
ATOM   1687  CA  CYS B   4      65.931  -4.818  17.188  1.00 14.63           C  
ATOM   1688  C   CYS B   4      65.316  -4.796  18.576  1.00 14.47           C  
ATOM   1689  O   CYS B   4      64.879  -3.740  19.050  1.00 14.40           O  
ATOM   1690  CB  CYS B   4      64.960  -4.131  16.240  1.00 14.77           C  
ATOM   1691  SG  CYS B   4      65.433  -4.185  14.513  1.00 16.26           S  
ATOM   1692  N   ASP B   5      65.237  -5.962  19.229  1.00 14.09           N  
ATOM   1693  CA  ASP B   5      64.716  -6.051  20.584  1.00 15.60           C  
ATOM   1694  C   ASP B   5      65.640  -5.327  21.580  1.00 15.06           C  
ATOM   1695  O   ASP B   5      66.861  -5.330  21.437  1.00 13.45           O  
ATOM   1696  CB  ASP B   5      64.493  -7.510  20.985  1.00 17.01           C  
ATOM   1697  CG  ASP B   5      63.332  -8.152  20.241  1.00 21.12           C  
ATOM   1698  OD1 ASP B   5      62.549  -7.435  19.563  1.00 23.87           O  
ATOM   1699  OD2 ASP B   5      63.119  -9.384  20.281  1.00 26.94           O  
ATOM   1700  N   GLN B   6      65.033  -4.786  22.624  1.00 15.47           N  
ATOM   1701  CA  GLN B   6      65.758  -3.928  23.537  1.00 15.00           C  
ATOM   1702  C   GLN B   6      66.995  -4.569  24.133  1.00 14.52           C  
ATOM   1703  O   GLN B   6      68.011  -3.895  24.308  1.00 14.34           O  
ATOM   1704  CB  GLN B   6      64.814  -3.478  24.645  1.00 15.07           C  
ATOM   1705  CG  GLN B   6      65.400  -2.401  25.539  1.00 14.04           C  
ATOM   1706  CD  GLN B   6      64.424  -1.872  26.557  1.00 13.20           C  
ATOM   1707  OE1 GLN B   6      63.398  -2.508  26.854  1.00 16.51           O  
ATOM   1708  NE2 GLN B   6      64.740  -0.717  27.121  1.00 15.80           N  
ATOM   1709  N   TRP B   7      66.890  -5.847  24.498  1.00 13.92           N  
ATOM   1710  CA  TRP B   7      67.968  -6.507  25.206  1.00 13.67           C  
ATOM   1711  C   TRP B   7      68.563  -7.699  24.469  1.00 13.99           C  
ATOM   1712  O   TRP B   7      69.189  -8.581  25.080  1.00 14.03           O  
ATOM   1713  CB  TRP B   7      67.467  -6.937  26.589  1.00 12.74           C  
ATOM   1714  CG  TRP B   7      66.946  -5.810  27.432  1.00 14.16           C  
ATOM   1715  CD1 TRP B   7      65.660  -5.600  27.810  1.00 15.92           C  
ATOM   1716  CD2 TRP B   7      67.708  -4.732  27.976  1.00 14.86           C  
ATOM   1717  NE1 TRP B   7      65.572  -4.465  28.578  1.00 16.10           N  
ATOM   1718  CE2 TRP B   7      66.818  -3.915  28.702  1.00 13.89           C  
ATOM   1719  CE3 TRP B   7      69.064  -4.396  27.957  1.00 16.65           C  
ATOM   1720  CZ2 TRP B   7      67.239  -2.766  29.381  1.00 15.42           C  
ATOM   1721  CZ3 TRP B   7      69.477  -3.264  28.636  1.00 17.55           C  
ATOM   1722  CH2 TRP B   7      68.562  -2.469  29.344  1.00 18.16           C  
ATOM   1723  N   ALA B   8      68.435  -7.708  23.143  1.00 14.75           N  
ATOM   1724  CA  ALA B   8      68.974  -8.802  22.354  1.00 14.95           C  
ATOM   1725  C   ALA B   8      70.475  -8.909  22.506  1.00 15.51           C  
ATOM   1726  O   ALA B   8      71.164  -7.871  22.571  1.00 15.36           O  
ATOM   1727  CB  ALA B   8      68.614  -8.615  20.891  1.00 15.54           C  
ATOM   1728  N   THR B   9      70.984 -10.141  22.537  1.00 15.88           N  
ATOM   1729  CA  THR B   9      72.422 -10.386  22.556  1.00 15.64           C  
ATOM   1730  C   THR B   9      72.749 -11.574  21.671  1.00 15.86           C  
ATOM   1731  O   THR B   9      71.952 -12.504  21.561  1.00 17.07           O  
ATOM   1732  CB  THR B   9      72.984 -10.654  23.958  1.00 16.35           C  
ATOM   1733  OG1 THR B   9      72.486 -11.900  24.488  1.00 16.21           O  
ATOM   1734  CG2 THR B   9      72.558  -9.586  24.924  1.00 15.97           C  
ATOM   1735  N   PHE B  10      73.941 -11.519  21.090  1.00 16.25           N  
ATOM   1736  CA  PHE B  10      74.466 -12.570  20.224  1.00 16.38           C  
ATOM   1737  C   PHE B  10      75.887 -12.866  20.690  1.00 16.89           C  
ATOM   1738  O   PHE B  10      76.715 -11.952  20.811  1.00 17.38           O  
ATOM   1739  CB  PHE B  10      74.450 -12.115  18.772  1.00 16.55           C  
ATOM   1740  CG  PHE B  10      73.069 -11.863  18.243  1.00 17.13           C  
ATOM   1741  CD1 PHE B  10      72.125 -12.880  18.203  1.00 17.60           C  
ATOM   1742  CD2 PHE B  10      72.692 -10.596  17.832  1.00 18.66           C  
ATOM   1743  CE1 PHE B  10      70.855 -12.639  17.712  1.00 19.19           C  
ATOM   1744  CE2 PHE B  10      71.426 -10.361  17.351  1.00 20.39           C  
ATOM   1745  CZ  PHE B  10      70.507 -11.374  17.308  1.00 21.07           C  
ATOM   1746  N   THR B  11      76.175 -14.131  20.986  1.00 18.31           N  
ATOM   1747  CA  THR B  11      77.466 -14.515  21.529  1.00 18.75           C  
ATOM   1748  C   THR B  11      78.129 -15.601  20.703  1.00 19.41           C  
ATOM   1749  O   THR B  11      77.452 -16.473  20.152  1.00 20.25           O  
ATOM   1750  CB  THR B  11      77.311 -15.024  22.985  1.00 19.15           C  
ATOM   1751  OG1 THR B  11      76.684 -14.029  23.814  1.00 22.11           O  
ATOM   1752  CG2 THR B  11      78.668 -15.257  23.628  1.00 19.98           C  
ATOM   1753  N   GLY B  12      79.448 -15.538  20.633  1.00 19.12           N  
ATOM   1754  CA  GLY B  12      80.241 -16.547  19.943  1.00 19.34           C  
ATOM   1755  C   GLY B  12      81.720 -16.289  20.136  1.00 19.93           C  
ATOM   1756  O   GLY B  12      82.178 -15.152  20.115  1.00 19.20           O  
ATOM   1757  N   ASN B  13      82.487 -17.349  20.359  1.00 20.76           N  
ATOM   1758  CA  ASN B  13      83.938 -17.237  20.433  1.00 21.11           C  
ATOM   1759  C   ASN B  13      84.552 -16.233  21.430  1.00 20.91           C  
ATOM   1760  O   ASN B  13      85.651 -15.727  21.191  1.00 23.06           O  
ATOM   1761  CB  ASN B  13      84.459 -16.939  19.033  1.00 21.22           C  
ATOM   1762  CG  ASN B  13      84.045 -17.993  18.029  1.00 22.46           C  
ATOM   1763  OD1 ASN B  13      84.129 -19.184  18.319  1.00 23.45           O  
ATOM   1764  ND2 ASN B  13      83.612 -17.570  16.842  1.00 23.47           N  
ATOM   1765  N   GLY B  14      83.863 -15.973  22.537  1.00 20.68           N  
ATOM   1766  CA  GLY B  14      84.383 -15.082  23.556  1.00 20.42           C  
ATOM   1767  C   GLY B  14      84.040 -13.626  23.281  1.00 19.45           C  
ATOM   1768  O   GLY B  14      84.572 -12.739  23.950  1.00 21.32           O  
ATOM   1769  N   TYR B  15      83.157 -13.398  22.307  1.00 18.28           N  
ATOM   1770  CA  TYR B  15      82.665 -12.041  21.979  1.00 16.61           C  
ATOM   1771  C   TYR B  15      81.143 -12.025  22.045  1.00 16.22           C  
ATOM   1772  O   TYR B  15      80.478 -13.007  21.749  1.00 16.00           O  
ATOM   1773  CB  TYR B  15      83.116 -11.597  20.570  1.00 16.82           C  
ATOM   1774  CG  TYR B  15      84.549 -11.130  20.488  1.00 17.20           C  
ATOM   1775  CD1 TYR B  15      85.584 -12.035  20.383  1.00 19.73           C  
ATOM   1776  CD2 TYR B  15      84.871  -9.792  20.499  1.00 14.89           C  
ATOM   1777  CE1 TYR B  15      86.883 -11.622  20.312  1.00 18.91           C  
ATOM   1778  CE2 TYR B  15      86.159  -9.366  20.443  1.00 15.82           C  
ATOM   1779  CZ  TYR B  15      87.184 -10.285  20.328  1.00 19.17           C  
ATOM   1780  OH  TYR B  15      88.489  -9.864  20.245  1.00 18.37           O  
ATOM   1781  N   THR B  16      80.571 -10.885  22.443  1.00 14.14           N  
ATOM   1782  CA  THR B  16      79.125 -10.729  22.522  1.00 14.21           C  
ATOM   1783  C   THR B  16      78.755  -9.387  21.899  1.00 14.15           C  
ATOM   1784  O   THR B  16      79.381  -8.378  22.198  1.00 13.23           O  
ATOM   1785  CB  THR B  16      78.650 -10.746  23.964  1.00 14.15           C  
ATOM   1786  OG1 THR B  16      78.904 -12.043  24.533  1.00 15.92           O  
ATOM   1787  CG2 THR B  16      77.101 -10.536  24.052  1.00 14.32           C  
ATOM   1788  N   VAL B  17      77.749  -9.406  21.035  1.00 13.34           N  
ATOM   1789  CA  VAL B  17      77.200  -8.168  20.445  1.00 13.32           C  
ATOM   1790  C   VAL B  17      75.799  -7.972  21.019  1.00 13.22           C  
ATOM   1791  O   VAL B  17      74.983  -8.886  21.009  1.00 13.41           O  
ATOM   1792  CB  VAL B  17      77.154  -8.231  18.916  1.00 13.36           C  
ATOM   1793  CG1 VAL B  17      76.353  -7.083  18.393  1.00 12.56           C  
ATOM   1794  CG2 VAL B  17      78.525  -8.222  18.362  1.00 14.59           C  
ATOM   1795  N   SER B  18      75.534  -6.788  21.570  1.00 11.97           N  
ATOM   1796  CA  SER B  18      74.292  -6.519  22.284  1.00 12.48           C  
ATOM   1797  C   SER B  18      73.585  -5.263  21.755  1.00 11.87           C  
ATOM   1798  O   SER B  18      74.254  -4.262  21.467  1.00 13.37           O  
ATOM   1799  CB  SER B  18      74.621  -6.302  23.769  1.00 11.94           C  
ATOM   1800  OG  SER B  18      75.378  -7.395  24.295  1.00 12.96           O  
ATOM   1801  N   ASN B  19      72.258  -5.300  21.663  1.00 12.30           N  
ATOM   1802  CA  ASN B  19      71.488  -4.141  21.256  1.00 11.95           C  
ATOM   1803  C   ASN B  19      71.507  -3.146  22.429  1.00 11.19           C  
ATOM   1804  O   ASN B  19      71.778  -1.964  22.226  1.00 11.22           O  
ATOM   1805  CB  ASN B  19      70.090  -4.529  20.827  1.00 13.06           C  
ATOM   1806  CG  ASN B  19      69.509  -3.610  19.770  1.00 11.37           C  
ATOM   1807  OD1 ASN B  19      68.282  -3.590  19.587  1.00 14.83           O  
ATOM   1808  ND2 ASN B  19      70.340  -2.886  19.077  1.00 10.01           N  
ATOM   1809  N   ASN B  20      71.177  -3.607  23.650  1.00 11.35           N  
ATOM   1810  CA  ASN B  20      71.412  -2.810  24.851  1.00 10.89           C  
ATOM   1811  C   ASN B  20      70.768  -1.406  24.758  1.00 10.79           C  
ATOM   1812  O   ASN B  20      71.423  -0.394  25.031  1.00 10.07           O  
ATOM   1813  CB  ASN B  20      72.923  -2.705  25.071  1.00 11.56           C  
ATOM   1814  CG  ASN B  20      73.303  -2.171  26.433  1.00 12.28           C  
ATOM   1815  OD1 ASN B  20      74.354  -1.495  26.569  1.00 13.69           O  
ATOM   1816  ND2 ASN B  20      72.490  -2.457  27.429  1.00 10.52           N  
ATOM   1817  N   LEU B  21      69.498  -1.349  24.394  1.00 10.59           N  
ATOM   1818  CA  LEU B  21      68.786  -0.075  24.232  1.00 11.25           C  
ATOM   1819  C   LEU B  21      68.265   0.428  25.574  1.00 11.73           C  
ATOM   1820  O   LEU B  21      67.076   0.622  25.771  1.00 12.22           O  
ATOM   1821  CB  LEU B  21      67.651  -0.196  23.223  1.00 10.87           C  
ATOM   1822  CG  LEU B  21      67.911  -0.881  21.894  1.00 11.47           C  
ATOM   1823  CD1 LEU B  21      66.668  -0.856  21.078  1.00 10.98           C  
ATOM   1824  CD2 LEU B  21      69.026  -0.238  21.114  1.00 12.78           C  
ATOM   1825  N   TRP B  22      69.201   0.676  26.477  1.00 11.43           N  
ATOM   1826  CA  TRP B  22      68.822   1.009  27.832  1.00 12.01           C  
ATOM   1827  C   TRP B  22      68.173   2.378  28.005  1.00 12.34           C  
ATOM   1828  O   TRP B  22      67.515   2.651  29.024  1.00 12.47           O  
ATOM   1829  CB  TRP B  22      69.998   0.813  28.794  1.00 12.61           C  
ATOM   1830  CG  TRP B  22      71.308   1.494  28.509  1.00 12.97           C  
ATOM   1831  CD1 TRP B  22      72.480   0.865  28.169  1.00 14.44           C  
ATOM   1832  CD2 TRP B  22      71.641   2.883  28.654  1.00 15.24           C  
ATOM   1833  NE1 TRP B  22      73.508   1.771  28.070  1.00 17.12           N  
ATOM   1834  CE2 TRP B  22      73.010   3.026  28.328  1.00 15.61           C  
ATOM   1835  CE3 TRP B  22      70.925   4.029  28.987  1.00 15.85           C  
ATOM   1836  CZ2 TRP B  22      73.676   4.251  28.390  1.00 16.65           C  
ATOM   1837  CZ3 TRP B  22      71.589   5.235  29.037  1.00 15.54           C  
ATOM   1838  CH2 TRP B  22      72.931   5.345  28.693  1.00 13.12           C  
ATOM   1839  N   GLY B  23      68.338   3.259  27.025  1.00 11.86           N  
ATOM   1840  CA  GLY B  23      67.752   4.591  27.078  1.00 11.52           C  
ATOM   1841  C   GLY B  23      66.559   4.778  26.163  1.00 12.16           C  
ATOM   1842  O   GLY B  23      66.175   5.906  25.882  1.00 13.02           O  
ATOM   1843  N   ALA B  24      65.961   3.683  25.706  1.00 13.08           N  
ATOM   1844  CA  ALA B  24      64.839   3.781  24.794  1.00 14.18           C  
ATOM   1845  C   ALA B  24      63.710   4.668  25.342  1.00 14.21           C  
ATOM   1846  O   ALA B  24      63.058   5.387  24.579  1.00 14.62           O  
ATOM   1847  CB  ALA B  24      64.330   2.401  24.461  1.00 13.97           C  
ATOM   1848  N   SER B  25      63.502   4.659  26.662  1.00 15.01           N  
ATOM   1849  CA  SER B  25      62.443   5.451  27.296  1.00 15.04           C  
ATOM   1850  C   SER B  25      62.724   6.966  27.289  1.00 16.29           C  
ATOM   1851  O   SER B  25      61.873   7.766  27.656  1.00 16.14           O  
ATOM   1852  CB  SER B  25      62.240   4.983  28.750  1.00 14.80           C  
ATOM   1853  OG  SER B  25      61.839   3.616  28.822  1.00 18.64           O  
ATOM   1854  N   ALA B  26      63.902   7.363  26.801  1.00 16.10           N  
ATOM   1855  CA  ALA B  26      64.298   8.771  26.752  1.00 16.43           C  
ATOM   1856  C   ALA B  26      63.766   9.500  25.504  1.00 16.99           C  
ATOM   1857  O   ALA B  26      63.816  10.729  25.417  1.00 19.07           O  
ATOM   1858  CB  ALA B  26      65.832   8.862  26.828  1.00 16.52           C  
ATOM   1859  N   GLY B  27      63.237   8.743  24.551  1.00 16.14           N  
ATOM   1860  CA  GLY B  27      62.754   9.300  23.297  1.00 16.75           C  
ATOM   1861  C   GLY B  27      61.887   8.307  22.548  1.00 16.68           C  
ATOM   1862  O   GLY B  27      61.215   7.480  23.152  1.00 18.04           O  
ATOM   1863  N   SER B  28      61.924   8.383  21.227  1.00 15.81           N  
ATOM   1864  CA  SER B  28      61.213   7.410  20.421  1.00 16.74           C  
ATOM   1865  C   SER B  28      62.013   7.090  19.169  1.00 16.23           C  
ATOM   1866  O   SER B  28      62.754   7.906  18.619  1.00 15.99           O  
ATOM   1867  CB  SER B  28      59.800   7.872  20.117  1.00 18.35           C  
ATOM   1868  OG  SER B  28      59.867   9.032  19.355  1.00 20.83           O  
ATOM   1869  N   GLY B  29      61.868   5.854  18.726  1.00 16.03           N  
ATOM   1870  CA  GLY B  29      62.612   5.376  17.588  1.00 15.36           C  
ATOM   1871  C   GLY B  29      62.983   3.913  17.786  1.00 15.37           C  
ATOM   1872  O   GLY B  29      62.271   3.191  18.486  1.00 16.92           O  
ATOM   1873  N   PHE B  30      64.106   3.505  17.217  1.00 14.07           N  
ATOM   1874  CA  PHE B  30      64.539   2.121  17.294  1.00 13.33           C  
ATOM   1875  C   PHE B  30      66.053   2.010  17.174  1.00 12.59           C  
ATOM   1876  O   PHE B  30      66.756   2.917  16.687  1.00 12.20           O  
ATOM   1877  CB  PHE B  30      63.920   1.320  16.135  1.00 14.81           C  
ATOM   1878  CG  PHE B  30      64.562   1.615  14.833  1.00 12.94           C  
ATOM   1879  CD1 PHE B  30      65.714   0.956  14.430  1.00 15.27           C  
ATOM   1880  CD2 PHE B  30      64.069   2.627  14.020  1.00 16.91           C  
ATOM   1881  CE1 PHE B  30      66.339   1.291  13.268  1.00 15.71           C  
ATOM   1882  CE2 PHE B  30      64.685   2.931  12.833  1.00 16.21           C  
ATOM   1883  CZ  PHE B  30      65.836   2.274  12.463  1.00 16.35           C  
ATOM   1884  N   GLY B  31      66.548   0.852  17.611  1.00 12.43           N  
ATOM   1885  CA  GLY B  31      67.899   0.459  17.331  1.00 12.42           C  
ATOM   1886  C   GLY B  31      67.950  -1.018  16.994  1.00 11.82           C  
ATOM   1887  O   GLY B  31      67.200  -1.806  17.592  1.00 13.00           O  
ATOM   1888  N   CYS B  32      68.803  -1.375  16.045  1.00 12.58           N  
ATOM   1889  CA  CYS B  32      68.975  -2.776  15.628  1.00 13.25           C  
ATOM   1890  C   CYS B  32      70.456  -3.059  15.535  1.00 12.54           C  
ATOM   1891  O   CYS B  32      71.240  -2.211  15.148  1.00 12.74           O  
ATOM   1892  CB  CYS B  32      68.373  -3.007  14.232  1.00 13.82           C  
ATOM   1893  SG  CYS B  32      66.651  -2.549  14.106  1.00 15.30           S  
ATOM   1894  N   VAL B  33      70.854  -4.289  15.851  1.00 12.27           N  
ATOM   1895  CA  VAL B  33      72.248  -4.718  15.626  1.00 12.55           C  
ATOM   1896  C   VAL B  33      72.292  -5.946  14.742  1.00 12.86           C  
ATOM   1897  O   VAL B  33      71.393  -6.781  14.814  1.00 12.99           O  
ATOM   1898  CB  VAL B  33      73.015  -5.083  16.926  1.00 12.37           C  
ATOM   1899  CG1 VAL B  33      73.350  -3.848  17.729  1.00 14.11           C  
ATOM   1900  CG2 VAL B  33      72.285  -6.125  17.795  1.00 12.50           C  
ATOM   1901  N   THR B  34      73.371  -6.033  13.965  1.00 12.58           N  
ATOM   1902  CA  THR B  34      73.599  -7.122  13.022  1.00 14.39           C  
ATOM   1903  C   THR B  34      75.016  -7.639  13.218  1.00 14.21           C  
ATOM   1904  O   THR B  34      75.990  -6.910  13.137  1.00 14.19           O  
ATOM   1905  CB  THR B  34      73.426  -6.641  11.561  1.00 14.24           C  
ATOM   1906  OG1 THR B  34      72.070  -6.257  11.290  1.00 15.96           O  
ATOM   1907  CG2 THR B  34      73.705  -7.789  10.576  1.00 16.15           C  
ATOM   1908  N   VAL B  35      75.127  -8.942  13.469  1.00 15.25           N  
ATOM   1909  CA  VAL B  35      76.439  -9.548  13.583  1.00 15.60           C  
ATOM   1910  C   VAL B  35      76.815 -10.083  12.220  1.00 16.69           C  
ATOM   1911  O   VAL B  35      75.993 -10.787  11.579  1.00 18.28           O  
ATOM   1912  CB  VAL B  35      76.412 -10.713  14.568  1.00 15.87           C  
ATOM   1913  CG1 VAL B  35      77.642 -11.585  14.440  1.00 15.71           C  
ATOM   1914  CG2 VAL B  35      76.264 -10.190  15.978  1.00 17.02           C  
ATOM   1915  N   VAL B  36      78.009  -9.726  11.765  1.00 16.59           N  
ATOM   1916  CA  VAL B  36      78.518 -10.254  10.494  1.00 17.58           C  
ATOM   1917  C   VAL B  36      79.402 -11.458  10.817  1.00 18.09           C  
ATOM   1918  O   VAL B  36      79.261 -12.532  10.208  1.00 17.88           O  
ATOM   1919  CB  VAL B  36      79.250  -9.175   9.675  1.00 18.38           C  
ATOM   1920  CG1 VAL B  36      79.786  -9.759   8.378  1.00 19.37           C  
ATOM   1921  CG2 VAL B  36      78.314  -8.027   9.346  1.00 19.76           C  
ATOM   1922  N   SER B  37      80.313 -11.299  11.765  1.00 17.76           N  
ATOM   1923  CA  SER B  37      81.162 -12.409  12.184  1.00 18.58           C  
ATOM   1924  C   SER B  37      81.788 -12.171  13.554  1.00 18.71           C  
ATOM   1925  O   SER B  37      82.113 -11.030  13.920  1.00 17.44           O  
ATOM   1926  CB  SER B  37      82.258 -12.663  11.149  1.00 18.90           C  
ATOM   1927  OG  SER B  37      83.213 -13.629  11.612  1.00 22.03           O  
ATOM   1928  N   LEU B  38      81.976 -13.252  14.303  1.00 18.59           N  
ATOM   1929  CA  LEU B  38      82.636 -13.182  15.606  1.00 18.98           C  
ATOM   1930  C   LEU B  38      83.951 -13.970  15.619  1.00 20.19           C  
ATOM   1931  O   LEU B  38      84.513 -14.292  16.669  1.00 21.56           O  
ATOM   1932  CB  LEU B  38      81.682 -13.646  16.700  1.00 18.76           C  
ATOM   1933  CG  LEU B  38      80.364 -12.858  16.784  1.00 18.19           C  
ATOM   1934  CD1 LEU B  38      79.412 -13.509  17.772  1.00 19.67           C  
ATOM   1935  CD2 LEU B  38      80.597 -11.407  17.157  1.00 18.25           C  
ATOM   1936  N   SER B  39      84.468 -14.268  14.441  1.00 21.58           N  
ATOM   1937  CA  SER B  39      85.727 -14.994  14.384  1.00 22.38           C  
ATOM   1938  C   SER B  39      86.894 -14.057  14.233  1.00 22.60           C  
ATOM   1939  O   SER B  39      86.969 -13.272  13.284  1.00 24.33           O  
ATOM   1940  CB  SER B  39      85.724 -15.965  13.224  1.00 22.26           C  
ATOM   1941  OG  SER B  39      84.715 -16.917  13.397  1.00 25.68           O  
ATOM   1942  N   GLY B  40      87.827 -14.151  15.163  1.00 22.31           N  
ATOM   1943  CA  GLY B  40      89.022 -13.341  15.122  1.00 22.66           C  
ATOM   1944  C   GLY B  40      88.761 -11.916  15.548  1.00 22.52           C  
ATOM   1945  O   GLY B  40      89.569 -11.023  15.278  1.00 25.00           O  
ATOM   1946  N   GLY B  41      87.646 -11.722  16.235  1.00 21.95           N  
ATOM   1947  CA  GLY B  41      87.185 -10.401  16.631  1.00 21.74           C  
ATOM   1948  C   GLY B  41      85.723 -10.254  16.242  1.00 20.54           C  
ATOM   1949  O   GLY B  41      85.106 -11.206  15.769  1.00 22.64           O  
ATOM   1950  N   ALA B  42      85.160  -9.063  16.451  1.00 18.46           N  
ATOM   1951  CA  ALA B  42      83.760  -8.794  16.127  1.00 16.97           C  
ATOM   1952  C   ALA B  42      83.615  -7.848  14.935  1.00 16.06           C  
ATOM   1953  O   ALA B  42      84.225  -6.773  14.925  1.00 16.17           O  
ATOM   1954  CB  ALA B  42      83.070  -8.190  17.315  1.00 17.23           C  
ATOM   1955  N   SER B  43      82.832  -8.282  13.955  1.00 15.48           N  
ATOM   1956  CA  SER B  43      82.497  -7.476  12.785  1.00 15.12           C  
ATOM   1957  C   SER B  43      80.977  -7.404  12.838  1.00 13.73           C  
ATOM   1958  O   SER B  43      80.300  -8.418  12.854  1.00 14.02           O  
ATOM   1959  CB  SER B  43      83.009  -8.133  11.483  1.00 15.84           C  
ATOM   1960  OG  SER B  43      82.854  -7.240  10.404  1.00 22.22           O  
ATOM   1961  N   TRP B  44      80.420  -6.193  12.927  1.00 12.92           N  
ATOM   1962  CA  TRP B  44      79.000  -6.047  13.150  1.00 11.96           C  
ATOM   1963  C   TRP B  44      78.603  -4.601  12.824  1.00 11.78           C  
ATOM   1964  O   TRP B  44      79.455  -3.777  12.626  1.00 12.25           O  
ATOM   1965  CB  TRP B  44      78.700  -6.327  14.642  1.00 12.28           C  
ATOM   1966  CG  TRP B  44      79.418  -5.409  15.642  1.00 12.44           C  
ATOM   1967  CD1 TRP B  44      80.728  -5.408  16.000  1.00 12.11           C  
ATOM   1968  CD2 TRP B  44      78.808  -4.347  16.392  1.00 11.89           C  
ATOM   1969  NE1 TRP B  44      80.977  -4.422  16.927  1.00 12.71           N  
ATOM   1970  CE2 TRP B  44      79.804  -3.780  17.206  1.00 11.07           C  
ATOM   1971  CE3 TRP B  44      77.509  -3.865  16.491  1.00 11.51           C  
ATOM   1972  CZ2 TRP B  44      79.553  -2.706  18.066  1.00 11.26           C  
ATOM   1973  CZ3 TRP B  44      77.246  -2.821  17.388  1.00 11.77           C  
ATOM   1974  CH2 TRP B  44      78.267  -2.260  18.150  1.00 12.81           C  
ATOM   1975  N   HIS B  45      77.318  -4.306  12.833  1.00 12.05           N  
ATOM   1976  CA  HIS B  45      76.905  -2.916  12.661  1.00 12.45           C  
ATOM   1977  C   HIS B  45      75.677  -2.607  13.509  1.00 12.29           C  
ATOM   1978  O   HIS B  45      74.858  -3.472  13.793  1.00 13.35           O  
ATOM   1979  CB  HIS B  45      76.720  -2.576  11.169  1.00 13.13           C  
ATOM   1980  CG  HIS B  45      75.733  -3.448  10.456  1.00 13.56           C  
ATOM   1981  ND1 HIS B  45      76.130  -4.423   9.561  1.00 16.75           N  
ATOM   1982  CD2 HIS B  45      74.406  -3.279  10.249  1.00 14.53           C  
ATOM   1983  CE1 HIS B  45      75.055  -4.963   9.008  1.00 15.33           C  
ATOM   1984  NE2 HIS B  45      74.000  -4.267   9.387  1.00 18.62           N  
ATOM   1985  N   ALA B  46      75.567  -1.325  13.889  1.00 12.60           N  
ATOM   1986  CA  ALA B  46      74.450  -0.810  14.655  1.00 12.90           C  
ATOM   1987  C   ALA B  46      73.690   0.151  13.766  1.00 13.33           C  
ATOM   1988  O   ALA B  46      74.298   1.012  13.132  1.00 13.86           O  
ATOM   1989  CB  ALA B  46      74.962  -0.089  15.890  1.00 13.14           C  
ATOM   1990  N   ASP B  47      72.370   0.018  13.757  1.00 13.56           N  
ATOM   1991  CA  ASP B  47      71.508   0.850  12.908  1.00 14.06           C  
ATOM   1992  C   ASP B  47      70.416   1.401  13.793  1.00 13.72           C  
ATOM   1993  O   ASP B  47      69.918   0.705  14.684  1.00 15.41           O  
ATOM   1994  CB  ASP B  47      70.910  -0.023  11.797  1.00 15.14           C  
ATOM   1995  CG  ASP B  47      71.973  -0.624  10.915  1.00 16.66           C  
ATOM   1996  OD1 ASP B  47      72.576  -1.648  11.337  1.00 17.74           O  
ATOM   1997  OD2 ASP B  47      72.325  -0.133   9.831  1.00 19.60           O  
ATOM   1998  N   TRP B  48      70.105   2.682  13.640  1.00 11.72           N  
ATOM   1999  CA  TRP B  48      69.174   3.297  14.538  1.00 11.68           C  
ATOM   2000  C   TRP B  48      68.595   4.598  13.965  1.00 11.46           C  
ATOM   2001  O   TRP B  48      69.127   5.162  13.032  1.00 11.64           O  
ATOM   2002  CB  TRP B  48      69.883   3.613  15.872  1.00 11.81           C  
ATOM   2003  CG  TRP B  48      71.155   4.399  15.751  1.00 10.25           C  
ATOM   2004  CD1 TRP B  48      72.404   3.897  15.654  1.00 10.24           C  
ATOM   2005  CD2 TRP B  48      71.290   5.839  15.651  1.00  9.64           C  
ATOM   2006  NE1 TRP B  48      73.317   4.919  15.558  1.00 11.23           N  
ATOM   2007  CE2 TRP B  48      72.661   6.119  15.543  1.00 10.64           C  
ATOM   2008  CE3 TRP B  48      70.399   6.922  15.699  1.00 10.07           C  
ATOM   2009  CZ2 TRP B  48      73.172   7.415  15.459  1.00 12.29           C  
ATOM   2010  CZ3 TRP B  48      70.918   8.220  15.615  1.00 10.38           C  
ATOM   2011  CH2 TRP B  48      72.277   8.455  15.496  1.00 10.40           C  
ATOM   2012  N   GLN B  49      67.507   5.000  14.581  1.00 11.64           N  
ATOM   2013  CA  GLN B  49      66.876   6.286  14.366  1.00 11.23           C  
ATOM   2014  C   GLN B  49      66.221   6.659  15.681  1.00 11.04           C  
ATOM   2015  O   GLN B  49      65.439   5.900  16.229  1.00 12.41           O  
ATOM   2016  CB  GLN B  49      65.808   6.206  13.264  1.00 11.81           C  
ATOM   2017  CG  GLN B  49      65.194   7.541  12.902  1.00 14.97           C  
ATOM   2018  CD  GLN B  49      64.491   7.527  11.529  1.00 18.59           C  
ATOM   2019  OE1 GLN B  49      65.007   6.976  10.569  1.00 23.06           O  
ATOM   2020  NE2 GLN B  49      63.364   8.186  11.453  1.00 22.65           N  
ATOM   2021  N   TRP B  50      66.555   7.849  16.176  1.00 11.15           N  
ATOM   2022  CA  TRP B  50      66.028   8.345  17.436  1.00 11.29           C  
ATOM   2023  C   TRP B  50      65.640   9.801  17.337  1.00 11.96           C  
ATOM   2024  O   TRP B  50      66.299  10.577  16.668  1.00 11.49           O  
ATOM   2025  CB  TRP B  50      67.031   8.183  18.586  1.00 10.88           C  
ATOM   2026  CG  TRP B  50      67.291   6.783  18.911  1.00 11.07           C  
ATOM   2027  CD1 TRP B  50      68.385   6.046  18.536  1.00 11.00           C  
ATOM   2028  CD2 TRP B  50      66.434   5.904  19.638  1.00 11.02           C  
ATOM   2029  NE1 TRP B  50      68.273   4.771  19.045  1.00 10.51           N  
ATOM   2030  CE2 TRP B  50      67.080   4.640  19.704  1.00 11.94           C  
ATOM   2031  CE3 TRP B  50      65.212   6.051  20.279  1.00 12.27           C  
ATOM   2032  CZ2 TRP B  50      66.505   3.531  20.349  1.00 12.53           C  
ATOM   2033  CZ3 TRP B  50      64.655   4.945  20.930  1.00 14.13           C  
ATOM   2034  CH2 TRP B  50      65.307   3.712  20.965  1.00 13.80           C  
ATOM   2035  N   SER B  51      64.553  10.145  18.028  1.00 12.87           N  
ATOM   2036  CA  SER B  51      64.125  11.529  18.154  1.00 13.46           C  
ATOM   2037  C   SER B  51      63.640  11.726  19.599  1.00 12.98           C  
ATOM   2038  O   SER B  51      63.288  10.763  20.261  1.00 13.06           O  
ATOM   2039  CB  SER B  51      63.044  11.852  17.142  1.00 13.77           C  
ATOM   2040  OG  SER B  51      63.556  11.858  15.820  1.00 21.86           O  
ATOM   2041  N   GLY B  52      63.609  12.976  20.056  1.00 12.04           N  
ATOM   2042  CA  GLY B  52      63.228  13.292  21.413  1.00 12.58           C  
ATOM   2043  C   GLY B  52      64.385  13.084  22.382  1.00 12.73           C  
ATOM   2044  O   GLY B  52      65.378  12.433  22.028  1.00 13.33           O  
ATOM   2045  N   GLY B  53      64.293  13.684  23.560  1.00 13.82           N  
ATOM   2046  CA  GLY B  53      65.331  13.518  24.582  1.00 13.32           C  
ATOM   2047  C   GLY B  53      66.686  13.977  24.053  1.00 12.59           C  
ATOM   2048  O   GLY B  53      67.655  13.230  24.002  1.00 12.55           O  
ATOM   2049  N   GLN B  54      66.727  15.228  23.631  1.00 12.21           N  
ATOM   2050  CA  GLN B  54      67.837  15.821  22.937  1.00 12.79           C  
ATOM   2051  C   GLN B  54      69.207  15.484  23.505  1.00 12.03           C  
ATOM   2052  O   GLN B  54      70.133  15.189  22.769  1.00 12.35           O  
ATOM   2053  CB  GLN B  54      67.627  17.331  22.906  1.00 13.35           C  
ATOM   2054  CG  GLN B  54      68.663  18.107  22.148  1.00 15.36           C  
ATOM   2055  CD  GLN B  54      68.577  17.918  20.628  1.00 15.26           C  
ATOM   2056  OE1 GLN B  54      67.660  17.263  20.096  1.00 15.93           O  
ATOM   2057  NE2 GLN B  54      69.557  18.461  19.931  1.00 16.68           N  
ATOM   2058  N   ASN B  55      69.355  15.540  24.817  1.00 13.05           N  
ATOM   2059  CA  ASN B  55      70.663  15.316  25.411  1.00 13.72           C  
ATOM   2060  C   ASN B  55      70.727  14.074  26.306  1.00 13.25           C  
ATOM   2061  O   ASN B  55      71.532  13.997  27.251  1.00 13.32           O  
ATOM   2062  CB  ASN B  55      71.096  16.595  26.144  1.00 14.13           C  
ATOM   2063  CG  ASN B  55      71.374  17.708  25.176  1.00 16.20           C  
ATOM   2064  OD1 ASN B  55      72.166  17.539  24.256  1.00 16.92           O  
ATOM   2065  ND2 ASN B  55      70.667  18.823  25.323  1.00 20.07           N  
ATOM   2066  N   ASN B  56      69.864  13.109  25.976  1.00 13.13           N  
ATOM   2067  CA  ASN B  56      69.744  11.841  26.672  1.00 12.88           C  
ATOM   2068  C   ASN B  56      70.178  10.668  25.773  1.00 11.83           C  
ATOM   2069  O   ASN B  56      69.641  10.481  24.666  1.00 12.03           O  
ATOM   2070  CB  ASN B  56      68.298  11.597  27.096  1.00 13.70           C  
ATOM   2071  CG  ASN B  56      67.722  12.730  27.936  1.00 16.56           C  
ATOM   2072  OD1 ASN B  56      66.540  13.040  27.825  1.00 21.33           O  
ATOM   2073  ND2 ASN B  56      68.541  13.327  28.786  1.00 16.31           N  
ATOM   2074  N   VAL B  57      71.117   9.861  26.258  1.00 10.47           N  
ATOM   2075  CA  VAL B  57      71.546   8.684  25.534  1.00 10.22           C  
ATOM   2076  C   VAL B  57      70.404   7.709  25.397  1.00  9.62           C  
ATOM   2077  O   VAL B  57      69.708   7.402  26.374  1.00  9.73           O  
ATOM   2078  CB  VAL B  57      72.702   7.996  26.282  1.00  9.91           C  
ATOM   2079  CG1 VAL B  57      73.021   6.634  25.683  1.00 10.73           C  
ATOM   2080  CG2 VAL B  57      73.909   8.875  26.315  1.00 11.37           C  
ATOM   2081  N   LYS B  58      70.246   7.147  24.211  1.00  9.82           N  
ATOM   2082  CA  LYS B  58      69.154   6.199  23.978  1.00  9.86           C  
ATOM   2083  C   LYS B  58      69.545   4.736  24.127  1.00 10.26           C  
ATOM   2084  O   LYS B  58      68.695   3.888  24.354  1.00 10.97           O  
ATOM   2085  CB  LYS B  58      68.582   6.393  22.556  1.00  9.36           C  
ATOM   2086  CG  LYS B  58      68.166   7.828  22.275  1.00 10.31           C  
ATOM   2087  CD  LYS B  58      67.113   8.293  23.272  1.00 10.71           C  
ATOM   2088  CE  LYS B  58      66.531   9.612  22.896  1.00 12.24           C  
ATOM   2089  NZ  LYS B  58      67.538  10.675  22.798  1.00  9.67           N  
ATOM   2090  N   SER B  59      70.835   4.451  24.018  1.00 10.11           N  
ATOM   2091  CA  SER B  59      71.307   3.085  23.980  1.00 10.69           C  
ATOM   2092  C   SER B  59      72.827   2.986  23.950  1.00  9.83           C  
ATOM   2093  O   SER B  59      73.523   3.993  23.740  1.00  9.95           O  
ATOM   2094  CB  SER B  59      70.771   2.423  22.704  1.00 10.92           C  
ATOM   2095  OG  SER B  59      71.229   3.089  21.518  1.00 11.22           O  
ATOM   2096  N   TYR B  60      73.357   1.753  24.128  1.00  9.16           N  
ATOM   2097  CA  TYR B  60      74.768   1.504  23.883  1.00  9.47           C  
ATOM   2098  C   TYR B  60      74.930   0.125  23.229  1.00 10.20           C  
ATOM   2099  O   TYR B  60      75.332  -0.874  23.840  1.00  9.91           O  
ATOM   2100  CB  TYR B  60      75.632   1.617  25.157  1.00  8.87           C  
ATOM   2101  CG  TYR B  60      77.126   1.367  24.982  1.00  8.07           C  
ATOM   2102  CD1 TYR B  60      77.893   2.116  24.086  1.00  8.75           C  
ATOM   2103  CD2 TYR B  60      77.786   0.354  25.694  1.00  9.12           C  
ATOM   2104  CE1 TYR B  60      79.275   1.885  23.926  1.00  9.27           C  
ATOM   2105  CE2 TYR B  60      79.135   0.130  25.537  1.00  9.38           C  
ATOM   2106  CZ  TYR B  60      79.885   0.881  24.688  1.00  8.97           C  
ATOM   2107  OH  TYR B  60      81.210   0.657  24.546  1.00 10.19           O  
ATOM   2108  N   GLN B  61      74.540   0.087  21.962  1.00 10.01           N  
ATOM   2109  CA  GLN B  61      74.774  -1.080  21.117  1.00  9.76           C  
ATOM   2110  C   GLN B  61      76.292  -1.276  21.100  1.00 10.16           C  
ATOM   2111  O   GLN B  61      77.051  -0.328  20.848  1.00 10.16           O  
ATOM   2112  CB  GLN B  61      74.237  -0.773  19.724  1.00 10.16           C  
ATOM   2113  CG  GLN B  61      72.757  -0.629  19.660  1.00  9.17           C  
ATOM   2114  CD  GLN B  61      72.304   0.113  18.432  1.00 12.13           C  
ATOM   2115  OE1 GLN B  61      72.728   1.272  18.170  1.00 10.17           O  
ATOM   2116  NE2 GLN B  61      71.421  -0.533  17.677  1.00 11.54           N  
ATOM   2117  N   ASN B  62      76.736  -2.506  21.381  1.00 10.66           N  
ATOM   2118  CA  ASN B  62      78.156  -2.742  21.526  1.00 10.63           C  
ATOM   2119  C   ASN B  62      78.632  -4.168  21.314  1.00 10.87           C  
ATOM   2120  O   ASN B  62      77.864  -5.101  21.371  1.00 10.46           O  
ATOM   2121  CB  ASN B  62      78.572  -2.305  22.940  1.00 11.21           C  
ATOM   2122  CG  ASN B  62      78.061  -3.255  24.033  1.00 11.31           C  
ATOM   2123  OD1 ASN B  62      76.916  -3.129  24.518  1.00 12.55           O  
ATOM   2124  ND2 ASN B  62      78.891  -4.205  24.410  1.00 10.45           N  
ATOM   2125  N   SER B  63      79.914  -4.274  21.063  1.00 10.94           N  
ATOM   2126  CA  SER B  63      80.603  -5.575  21.127  1.00 11.35           C  
ATOM   2127  C   SER B  63      81.470  -5.587  22.379  1.00 11.88           C  
ATOM   2128  O   SER B  63      82.033  -4.569  22.759  1.00 11.72           O  
ATOM   2129  CB  SER B  63      81.431  -5.828  19.865  1.00 12.02           C  
ATOM   2130  OG  SER B  63      82.312  -4.788  19.573  1.00 11.74           O  
ATOM   2131  N   GLN B  64      81.587  -6.748  23.020  1.00 12.47           N  
ATOM   2132  CA  GLN B  64      82.411  -6.863  24.219  1.00 12.61           C  
ATOM   2133  C   GLN B  64      83.043  -8.233  24.290  1.00 13.94           C  
ATOM   2134  O   GLN B  64      82.591  -9.135  23.604  1.00 14.38           O  
ATOM   2135  CB  GLN B  64      81.601  -6.587  25.475  1.00 13.63           C  
ATOM   2136  CG  GLN B  64      80.665  -7.675  25.892  1.00 12.87           C  
ATOM   2137  CD  GLN B  64      79.880  -7.299  27.120  1.00 12.23           C  
ATOM   2138  OE1 GLN B  64      80.479  -7.030  28.179  1.00 15.83           O  
ATOM   2139  NE2 GLN B  64      78.579  -7.214  26.998  1.00 14.27           N  
ATOM   2140  N   ILE B  65      84.093  -8.362  25.102  1.00 14.33           N  
ATOM   2141  CA  ILE B  65      84.729  -9.668  25.288  1.00 14.89           C  
ATOM   2142  C   ILE B  65      84.270 -10.326  26.578  1.00 15.55           C  
ATOM   2143  O   ILE B  65      83.911  -9.667  27.522  1.00 16.79           O  
ATOM   2144  CB  ILE B  65      86.253  -9.570  25.296  1.00 13.57           C  
ATOM   2145  CG1 ILE B  65      86.757  -8.547  26.326  1.00 15.08           C  
ATOM   2146  CG2 ILE B  65      86.756  -9.270  23.943  1.00 14.41           C  
ATOM   2147  CD1 ILE B  65      88.265  -8.698  26.619  1.00 14.45           C  
ATOM   2148  N   ALA B  66      84.287 -11.659  26.604  1.00 17.00           N  
ATOM   2149  CA  ALA B  66      83.994 -12.367  27.841  1.00 17.50           C  
ATOM   2150  C   ALA B  66      85.112 -12.128  28.835  1.00 17.51           C  
ATOM   2151  O   ALA B  66      86.295 -12.054  28.457  1.00 18.73           O  
ATOM   2152  CB  ALA B  66      83.843 -13.839  27.585  1.00 17.79           C  
ATOM   2153  N   ILE B  67      84.711 -11.982  30.098  1.00 18.39           N  
ATOM   2154  CA  ILE B  67      85.627 -11.822  31.212  1.00 19.41           C  
ATOM   2155  C   ILE B  67      85.218 -12.810  32.321  1.00 20.09           C  
ATOM   2156  O   ILE B  67      84.621 -12.430  33.327  1.00 20.54           O  
ATOM   2157  CB  ILE B  67      85.631 -10.366  31.731  1.00 19.59           C  
ATOM   2158  CG1 ILE B  67      85.983  -9.392  30.603  1.00 19.36           C  
ATOM   2159  CG2 ILE B  67      86.669 -10.203  32.828  1.00 20.28           C  
ATOM   2160  CD1 ILE B  67      85.877  -7.935  31.018  1.00 18.45           C  
ATOM   2161  N   PRO B  68      85.539 -14.083  32.128  1.00 21.51           N  
ATOM   2162  CA  PRO B  68      85.243 -15.105  33.140  1.00 21.98           C  
ATOM   2163  C   PRO B  68      85.957 -14.903  34.476  1.00 22.38           C  
ATOM   2164  O   PRO B  68      85.410 -15.330  35.506  1.00 22.89           O  
ATOM   2165  CB  PRO B  68      85.746 -16.397  32.499  1.00 22.14           C  
ATOM   2166  CG  PRO B  68      85.936 -16.137  31.104  1.00 23.42           C  
ATOM   2167  CD  PRO B  68      86.158 -14.662  30.928  1.00 21.79           C  
ATOM   2168  N   GLN B  69      87.155 -14.322  34.464  1.00 22.38           N  
ATOM   2169  CA  GLN B  69      87.878 -14.053  35.708  1.00 23.05           C  
ATOM   2170  C   GLN B  69      88.044 -12.547  35.890  1.00 23.46           C  
ATOM   2171  O   GLN B  69      88.782 -11.889  35.164  1.00 24.56           O  
ATOM   2172  CB  GLN B  69      89.263 -14.715  35.721  1.00 23.19           C  
ATOM   2173  CG  GLN B  69      89.278 -16.193  35.380  1.00 23.22           C  
ATOM   2174  CD  GLN B  69      88.564 -17.039  36.387  1.00 25.37           C  
ATOM   2175  OE1 GLN B  69      88.590 -16.742  37.583  1.00 25.17           O  
ATOM   2176  NE2 GLN B  69      87.909 -18.102  35.919  1.00 26.71           N  
ATOM   2177  N   LYS B  70      87.350 -11.996  36.870  1.00 23.62           N  
ATOM   2178  CA  LYS B  70      87.454 -10.585  37.167  1.00 24.06           C  
ATOM   2179  C   LYS B  70      88.777 -10.345  37.873  1.00 24.09           C  
ATOM   2180  O   LYS B  70      89.034 -10.944  38.919  1.00 24.18           O  
ATOM   2181  CB  LYS B  70      86.278 -10.153  38.050  1.00 24.20           C  
ATOM   2182  CG  LYS B  70      84.886 -10.478  37.472  1.00 26.03           C  
ATOM   2183  CD  LYS B  70      84.702  -9.943  36.052  1.00 26.73           C  
ATOM   2184  CE  LYS B  70      83.266 -10.083  35.553  1.00 27.34           C  
ATOM   2185  NZ  LYS B  70      82.846 -11.488  35.246  1.00 28.43           N  
ATOM   2186  N   ARG B  71      89.622  -9.470  37.332  1.00 23.50           N  
ATOM   2187  CA  ARG B  71      90.921  -9.230  37.954  1.00 23.48           C  
ATOM   2188  C   ARG B  71      91.179  -7.752  38.245  1.00 22.80           C  
ATOM   2189  O   ARG B  71      90.529  -6.876  37.668  1.00 21.31           O  
ATOM   2190  CB  ARG B  71      92.059  -9.839  37.152  1.00 24.85           C  
ATOM   2191  CG  ARG B  71      92.064  -9.598  35.693  1.00 27.50           C  
ATOM   2192  CD  ARG B  71      93.014 -10.557  34.972  1.00 30.43           C  
ATOM   2193  NE  ARG B  71      94.372 -10.378  35.500  1.00 32.79           N  
ATOM   2194  CZ  ARG B  71      95.487 -10.642  34.845  1.00 31.54           C  
ATOM   2195  NH1 ARG B  71      95.453 -11.156  33.624  1.00 32.23           N  
ATOM   2196  NH2 ARG B  71      96.648 -10.385  35.423  1.00 31.31           N  
ATOM   2197  N   THR B  72      92.072  -7.458  39.186  1.00 22.00           N  
ATOM   2198  CA  THR B  72      92.334  -6.061  39.508  1.00 21.56           C  
ATOM   2199  C   THR B  72      93.026  -5.344  38.364  1.00 21.41           C  
ATOM   2200  O   THR B  72      93.774  -5.930  37.587  1.00 20.66           O  
ATOM   2201  CB  THR B  72      93.151  -5.905  40.791  1.00 21.93           C  
ATOM   2202  OG1 THR B  72      94.422  -6.549  40.645  1.00 21.77           O  
ATOM   2203  CG2 THR B  72      92.466  -6.596  41.954  1.00 23.28           C  
ATOM   2204  N   VAL B  73      92.759  -4.050  38.266  1.00 20.65           N  
ATOM   2205  CA  VAL B  73      93.347  -3.245  37.213  1.00 20.90           C  
ATOM   2206  C   VAL B  73      94.876  -3.298  37.302  1.00 20.61           C  
ATOM   2207  O   VAL B  73      95.551  -3.507  36.300  1.00 20.19           O  
ATOM   2208  CB  VAL B  73      92.827  -1.815  37.274  1.00 20.11           C  
ATOM   2209  CG1 VAL B  73      93.571  -0.933  36.293  1.00 21.27           C  
ATOM   2210  CG2 VAL B  73      91.318  -1.778  36.988  1.00 20.97           C  
ATOM   2211  N   ASN B  74      95.437  -3.128  38.496  1.00 21.49           N  
ATOM   2212  CA  ASN B  74      96.896  -3.186  38.616  1.00 22.14           C  
ATOM   2213  C   ASN B  74      97.537  -4.528  38.248  1.00 22.56           C  
ATOM   2214  O   ASN B  74      98.708  -4.559  37.852  1.00 22.95           O  
ATOM   2215  CB  ASN B  74      97.342  -2.761  40.019  1.00 22.92           C  
ATOM   2216  CG  ASN B  74      98.172  -1.483  40.021  1.00 25.24           C  
ATOM   2217  OD1 ASN B  74      98.065  -0.651  39.129  1.00 26.53           O  
ATOM   2218  ND2 ASN B  74      98.999  -1.317  41.055  1.00 28.55           N  
ATOM   2219  N   SER B  75      96.792  -5.630  38.359  1.00 22.04           N  
ATOM   2220  CA  SER B  75      97.350  -6.943  38.014  1.00 22.02           C  
ATOM   2221  C   SER B  75      97.407  -7.199  36.521  1.00 21.96           C  
ATOM   2222  O   SER B  75      98.116  -8.087  36.059  1.00 21.49           O  
ATOM   2223  CB  SER B  75      96.546  -8.076  38.651  1.00 21.63           C  
ATOM   2224  OG  SER B  75      95.296  -8.266  38.001  1.00 23.15           O  
ATOM   2225  N   ILE B  76      96.663  -6.399  35.754  1.00 20.99           N  
ATOM   2226  CA  ILE B  76      96.609  -6.580  34.313  1.00 20.67           C  
ATOM   2227  C   ILE B  76      97.807  -5.890  33.655  1.00 21.27           C  
ATOM   2228  O   ILE B  76      98.086  -4.718  33.936  1.00 22.52           O  
ATOM   2229  CB  ILE B  76      95.255  -6.026  33.809  1.00 20.17           C  
ATOM   2230  CG1 ILE B  76      94.093  -6.839  34.393  1.00 19.31           C  
ATOM   2231  CG2 ILE B  76      95.225  -5.994  32.280  1.00 19.17           C  
ATOM   2232  CD1 ILE B  76      92.683  -6.258  34.064  1.00 18.83           C  
ATOM   2233  N   SER B  77      98.535  -6.631  32.819  1.00 22.16           N  
ATOM   2234  CA  SER B  77      99.731  -6.120  32.160  1.00 22.16           C  
ATOM   2235  C   SER B  77      99.389  -5.293  30.936  1.00 21.51           C  
ATOM   2236  O   SER B  77      99.999  -4.249  30.704  1.00 22.22           O  
ATOM   2237  CB  SER B  77     100.706  -7.251  31.790  1.00 23.04           C  
ATOM   2238  OG  SER B  77     100.050  -8.349  31.191  1.00 26.26           O  
ATOM   2239  N   SER B  78      98.426  -5.762  30.150  1.00 20.75           N  
ATOM   2240  CA  SER B  78      98.011  -5.015  28.970  1.00 19.18           C  
ATOM   2241  C   SER B  78      96.556  -5.297  28.632  1.00 18.88           C  
ATOM   2242  O   SER B  78      96.026  -6.377  28.926  1.00 16.76           O  
ATOM   2243  CB  SER B  78      98.933  -5.317  27.771  1.00 19.85           C  
ATOM   2244  OG  SER B  78      98.829  -6.667  27.366  1.00 20.48           O  
ATOM   2245  N   MET B  79      95.927  -4.312  27.984  1.00 17.00           N  
ATOM   2246  CA  MET B  79      94.548  -4.428  27.509  1.00 17.15           C  
ATOM   2247  C   MET B  79      94.521  -3.917  26.081  1.00 16.94           C  
ATOM   2248  O   MET B  79      93.868  -2.917  25.767  1.00 15.54           O  
ATOM   2249  CB  MET B  79      93.583  -3.623  28.396  1.00 16.64           C  
ATOM   2250  CG  MET B  79      93.503  -4.139  29.824  1.00 17.12           C  
ATOM   2251  SD  MET B  79      92.512  -3.176  30.952  1.00 14.95           S  
ATOM   2252  CE  MET B  79      90.820  -3.557  30.291  1.00 14.56           C  
ATOM   2253  N   PRO B  80      95.205  -4.614  25.189  1.00 15.96           N  
ATOM   2254  CA  PRO B  80      95.284  -4.143  23.801  1.00 16.18           C  
ATOM   2255  C   PRO B  80      93.942  -4.226  23.092  1.00 16.14           C  
ATOM   2256  O   PRO B  80      93.114  -5.079  23.418  1.00 16.25           O  
ATOM   2257  CB  PRO B  80      96.263  -5.123  23.165  1.00 16.20           C  
ATOM   2258  CG  PRO B  80      96.068  -6.362  23.943  1.00 17.41           C  
ATOM   2259  CD  PRO B  80      95.891  -5.908  25.371  1.00 17.04           C  
ATOM   2260  N   THR B  81      93.747  -3.353  22.107  1.00 15.69           N  
ATOM   2261  CA  THR B  81      92.516  -3.336  21.331  1.00 15.73           C  
ATOM   2262  C   THR B  81      92.784  -2.676  19.991  1.00 15.52           C  
ATOM   2263  O   THR B  81      93.695  -1.858  19.849  1.00 16.05           O  
ATOM   2264  CB  THR B  81      91.374  -2.607  22.097  1.00 15.63           C  
ATOM   2265  OG1 THR B  81      90.163  -2.580  21.301  1.00 15.77           O  
ATOM   2266  CG2 THR B  81      91.765  -1.192  22.433  1.00 15.20           C  
ATOM   2267  N   THR B  82      91.992  -3.088  19.006  1.00 15.90           N  
ATOM   2268  CA  THR B  82      91.969  -2.436  17.692  1.00 16.52           C  
ATOM   2269  C   THR B  82      90.506  -2.226  17.347  1.00 15.89           C  
ATOM   2270  O   THR B  82      89.642  -3.023  17.726  1.00 15.24           O  
ATOM   2271  CB  THR B  82      92.651  -3.252  16.582  1.00 17.00           C  
ATOM   2272  OG1 THR B  82      91.882  -4.413  16.267  1.00 19.27           O  
ATOM   2273  CG2 THR B  82      94.040  -3.729  17.005  1.00 18.83           C  
ATOM   2274  N   ALA B  83      90.245  -1.150  16.599  1.00 16.17           N  
ATOM   2275  CA  ALA B  83      88.905  -0.799  16.156  1.00 16.17           C  
ATOM   2276  C   ALA B  83      89.020  -0.191  14.773  1.00 15.68           C  
ATOM   2277  O   ALA B  83      89.837   0.694  14.560  1.00 17.60           O  
ATOM   2278  CB  ALA B  83      88.296   0.216  17.103  1.00 16.36           C  
ATOM   2279  N   SER B  84      88.178  -0.669  13.871  1.00 14.79           N  
ATOM   2280  CA  SER B  84      88.100  -0.122  12.524  1.00 14.74           C  
ATOM   2281  C   SER B  84      86.622   0.080  12.315  1.00 13.79           C  
ATOM   2282  O   SER B  84      85.875  -0.880  12.282  1.00 13.12           O  
ATOM   2283  CB  SER B  84      88.704  -1.110  11.529  1.00 16.12           C  
ATOM   2284  OG  SER B  84      88.502  -0.692  10.199  1.00 17.81           O  
ATOM   2285  N   TRP B  85      86.215   1.350  12.204  1.00 12.97           N  
ATOM   2286  CA  TRP B  85      84.802   1.669  12.099  1.00 12.78           C  
ATOM   2287  C   TRP B  85      84.556   2.858  11.205  1.00 13.04           C  
ATOM   2288  O   TRP B  85      85.490   3.592  10.874  1.00 13.55           O  
ATOM   2289  CB  TRP B  85      84.243   1.962  13.503  1.00 13.35           C  
ATOM   2290  CG  TRP B  85      84.913   3.128  14.190  1.00 12.53           C  
ATOM   2291  CD1 TRP B  85      86.027   3.104  14.973  1.00 12.91           C  
ATOM   2292  CD2 TRP B  85      84.518   4.505  14.118  1.00 11.49           C  
ATOM   2293  NE1 TRP B  85      86.334   4.361  15.421  1.00 12.61           N  
ATOM   2294  CE2 TRP B  85      85.422   5.252  14.899  1.00 12.01           C  
ATOM   2295  CE3 TRP B  85      83.486   5.183  13.468  1.00 11.87           C  
ATOM   2296  CZ2 TRP B  85      85.333   6.648  15.033  1.00 12.07           C  
ATOM   2297  CZ3 TRP B  85      83.398   6.559  13.600  1.00 10.15           C  
ATOM   2298  CH2 TRP B  85      84.303   7.277  14.377  1.00 10.50           C  
ATOM   2299  N   SER B  86      83.296   3.025  10.815  1.00 13.55           N  
ATOM   2300  CA  SER B  86      82.865   4.213  10.101  1.00 13.62           C  
ATOM   2301  C   SER B  86      81.406   4.498  10.479  1.00 13.28           C  
ATOM   2302  O   SER B  86      80.674   3.591  10.875  1.00 13.73           O  
ATOM   2303  CB  SER B  86      83.027   3.999   8.590  1.00 13.88           C  
ATOM   2304  OG  SER B  86      82.294   2.879   8.160  1.00 16.47           O  
ATOM   2305  N   TYR B  87      81.024   5.763  10.354  1.00 12.99           N  
ATOM   2306  CA  TYR B  87      79.649   6.206  10.628  1.00 13.26           C  
ATOM   2307  C   TYR B  87      79.041   6.781   9.354  1.00 13.27           C  
ATOM   2308  O   TYR B  87      79.687   7.576   8.647  1.00 15.21           O  
ATOM   2309  CB  TYR B  87      79.604   7.279  11.741  1.00 13.31           C  
ATOM   2310  CG  TYR B  87      78.659   6.880  12.866  1.00 12.16           C  
ATOM   2311  CD1 TYR B  87      77.331   6.572  12.604  1.00 11.33           C  
ATOM   2312  CD2 TYR B  87      79.106   6.779  14.172  1.00 12.72           C  
ATOM   2313  CE1 TYR B  87      76.468   6.211  13.621  1.00 12.08           C  
ATOM   2314  CE2 TYR B  87      78.249   6.423  15.197  1.00 12.22           C  
ATOM   2315  CZ  TYR B  87      76.937   6.099  14.911  1.00 10.93           C  
ATOM   2316  OH  TYR B  87      76.082   5.693  15.912  1.00  9.50           O  
ATOM   2317  N   SER B  88      77.821   6.372   9.047  1.00 13.09           N  
ATOM   2318  CA  SER B  88      77.050   7.028   8.008  1.00 13.28           C  
ATOM   2319  C   SER B  88      75.675   7.338   8.586  1.00 13.54           C  
ATOM   2320  O   SER B  88      75.267   6.783   9.587  1.00 13.63           O  
ATOM   2321  CB  SER B  88      76.927   6.163   6.764  1.00 14.15           C  
ATOM   2322  OG  SER B  88      76.180   4.992   7.022  1.00 17.09           O  
ATOM   2323  N   GLY B  89      74.960   8.266   7.977  1.00 13.29           N  
ATOM   2324  CA  GLY B  89      73.632   8.591   8.426  1.00 13.13           C  
ATOM   2325  C   GLY B  89      73.242  10.039   8.144  1.00 13.70           C  
ATOM   2326  O   GLY B  89      73.796  10.686   7.263  1.00 15.09           O  
ATOM   2327  N   SER B  90      72.282  10.521   8.913  1.00 13.36           N  
ATOM   2328  CA  SER B  90      71.701  11.848   8.740  1.00 13.92           C  
ATOM   2329  C   SER B  90      71.602  12.532  10.100  1.00 12.05           C  
ATOM   2330  O   SER B  90      71.011  11.980  11.034  1.00 12.88           O  
ATOM   2331  CB  SER B  90      70.314  11.729   8.109  1.00 15.54           C  
ATOM   2332  OG  SER B  90      69.837  13.023   7.753  1.00 20.08           O  
ATOM   2333  N   ASN B  91      72.137  13.762  10.172  1.00 12.04           N  
ATOM   2334  CA  ASN B  91      72.094  14.568  11.385  1.00 11.16           C  
ATOM   2335  C   ASN B  91      72.504  13.712  12.586  1.00 10.22           C  
ATOM   2336  O   ASN B  91      71.775  13.600  13.566  1.00 11.37           O  
ATOM   2337  CB  ASN B  91      70.707  15.192  11.569  1.00 11.03           C  
ATOM   2338  CG  ASN B  91      70.333  16.054  10.397  1.00 13.82           C  
ATOM   2339  OD1 ASN B  91      71.117  16.875   9.966  1.00 15.48           O  
ATOM   2340  ND2 ASN B  91      69.179  15.812   9.823  1.00 15.02           N  
ATOM   2341  N   ILE B  92      73.691  13.117  12.476  1.00 11.12           N  
ATOM   2342  CA  ILE B  92      74.152  12.189  13.495  1.00 10.94           C  
ATOM   2343  C   ILE B  92      74.578  12.896  14.784  1.00 10.03           C  
ATOM   2344  O   ILE B  92      75.555  13.648  14.787  1.00 10.46           O  
ATOM   2345  CB  ILE B  92      75.356  11.379  12.956  1.00 10.77           C  
ATOM   2346  CG1 ILE B  92      75.004  10.696  11.641  1.00 11.88           C  
ATOM   2347  CG2 ILE B  92      75.809  10.332  13.996  1.00 12.30           C  
ATOM   2348  CD1 ILE B  92      76.224  10.109  10.987  1.00 14.27           C  
ATOM   2349  N   ARG B  93      73.883  12.599  15.889  1.00  9.92           N  
ATOM   2350  CA  ARG B  93      74.279  13.086  17.193  1.00  9.66           C  
ATOM   2351  C   ARG B  93      74.513  11.809  17.979  1.00  9.53           C  
ATOM   2352  O   ARG B  93      73.567  11.176  18.457  1.00 10.15           O  
ATOM   2353  CB  ARG B  93      73.199  13.976  17.777  1.00  9.36           C  
ATOM   2354  CG  ARG B  93      73.173  15.335  17.058  1.00 10.65           C  
ATOM   2355  CD  ARG B  93      72.149  16.315  17.625  1.00 12.65           C  
ATOM   2356  NE  ARG B  93      72.491  16.765  18.974  1.00 10.83           N  
ATOM   2357  CZ  ARG B  93      71.942  16.300  20.092  1.00 11.84           C  
ATOM   2358  NH1 ARG B  93      70.999  15.361  20.068  1.00 11.91           N  
ATOM   2359  NH2 ARG B  93      72.336  16.773  21.250  1.00 13.70           N  
ATOM   2360  N   ALA B  94      75.788  11.416  18.039  1.00  9.13           N  
ATOM   2361  CA  ALA B  94      76.155  10.132  18.635  1.00  9.65           C  
ATOM   2362  C   ALA B  94      77.638  10.074  18.844  1.00 10.61           C  
ATOM   2363  O   ALA B  94      78.383  10.771  18.191  1.00 10.70           O  
ATOM   2364  CB  ALA B  94      75.772   8.981  17.715  1.00  9.20           C  
ATOM   2365  N   ASN B  95      78.089   9.168  19.719  1.00  9.52           N  
ATOM   2366  CA  ASN B  95      79.497   8.919  19.878  1.00  9.80           C  
ATOM   2367  C   ASN B  95      79.902   7.523  19.425  1.00  9.15           C  
ATOM   2368  O   ASN B  95      79.084   6.701  19.029  1.00  9.50           O  
ATOM   2369  CB  ASN B  95      79.945   9.173  21.309  1.00  8.72           C  
ATOM   2370  CG  ASN B  95      79.414   8.126  22.330  1.00  9.73           C  
ATOM   2371  OD1 ASN B  95      79.166   6.957  22.012  1.00  9.28           O  
ATOM   2372  ND2 ASN B  95      79.219   8.577  23.565  1.00 10.24           N  
ATOM   2373  N   VAL B  96      81.208   7.295  19.412  1.00  9.03           N  
ATOM   2374  CA  VAL B  96      81.796   5.950  19.217  1.00  9.89           C  
ATOM   2375  C   VAL B  96      82.741   5.811  20.385  1.00  9.71           C  
ATOM   2376  O   VAL B  96      83.624   6.619  20.586  1.00  9.38           O  
ATOM   2377  CB  VAL B  96      82.544   5.818  17.914  1.00 10.16           C  
ATOM   2378  CG1 VAL B  96      83.164   4.430  17.782  1.00 10.95           C  
ATOM   2379  CG2 VAL B  96      81.606   6.115  16.775  1.00  9.82           C  
ATOM   2380  N   ALA B  97      82.499   4.797  21.226  1.00 10.12           N  
ATOM   2381  CA  ALA B  97      83.230   4.737  22.492  1.00 10.65           C  
ATOM   2382  C   ALA B  97      83.407   3.350  23.070  1.00 10.53           C  
ATOM   2383  O   ALA B  97      82.501   2.500  23.000  1.00 10.31           O  
ATOM   2384  CB  ALA B  97      82.494   5.545  23.532  1.00 10.81           C  
ATOM   2385  N   TYR B  98      84.564   3.209  23.717  1.00 10.64           N  
ATOM   2386  CA  TYR B  98      84.777   2.118  24.664  1.00 10.73           C  
ATOM   2387  C   TYR B  98      84.069   2.485  25.957  1.00 10.67           C  
ATOM   2388  O   TYR B  98      84.027   3.664  26.339  1.00 10.67           O  
ATOM   2389  CB  TYR B  98      86.257   1.946  24.958  1.00 10.61           C  
ATOM   2390  CG  TYR B  98      87.083   1.387  23.839  1.00 10.78           C  
ATOM   2391  CD1 TYR B  98      87.565   2.206  22.815  1.00 11.79           C  
ATOM   2392  CD2 TYR B  98      87.340   0.034  23.761  1.00 10.21           C  
ATOM   2393  CE1 TYR B  98      88.314   1.700  21.783  1.00 11.45           C  
ATOM   2394  CE2 TYR B  98      88.099  -0.494  22.702  1.00 10.73           C  
ATOM   2395  CZ  TYR B  98      88.577   0.341  21.738  1.00 12.66           C  
ATOM   2396  OH  TYR B  98      89.299  -0.144  20.676  1.00 14.88           O  
ATOM   2397  N   ASP B  99      83.585   1.462  26.649  1.00 11.14           N  
ATOM   2398  CA  ASP B  99      82.925   1.607  27.939  1.00 11.40           C  
ATOM   2399  C   ASP B  99      83.421   0.427  28.773  1.00 11.44           C  
ATOM   2400  O   ASP B  99      83.345  -0.738  28.327  1.00 12.31           O  
ATOM   2401  CB  ASP B  99      81.395   1.533  27.779  1.00 11.67           C  
ATOM   2402  CG  ASP B  99      80.625   2.232  28.876  1.00 11.93           C  
ATOM   2403  OD1 ASP B  99      81.124   3.198  29.517  1.00 12.08           O  
ATOM   2404  OD2 ASP B  99      79.439   1.923  29.131  1.00 13.64           O  
ATOM   2405  N   LEU B 100      83.965   0.727  29.959  1.00 11.13           N  
ATOM   2406  CA  LEU B 100      84.432  -0.330  30.858  1.00 11.83           C  
ATOM   2407  C   LEU B 100      83.963  -0.006  32.266  1.00 11.40           C  
ATOM   2408  O   LEU B 100      84.171   1.107  32.751  1.00 12.37           O  
ATOM   2409  CB  LEU B 100      85.953  -0.444  30.861  1.00 11.31           C  
ATOM   2410  CG  LEU B 100      86.670  -0.773  29.547  1.00 13.09           C  
ATOM   2411  CD1 LEU B 100      86.985   0.507  28.791  1.00 13.62           C  
ATOM   2412  CD2 LEU B 100      87.954  -1.584  29.768  1.00 12.25           C  
ATOM   2413  N   PHE B 101      83.333  -0.975  32.920  1.00 11.86           N  
ATOM   2414  CA  PHE B 101      82.973  -0.817  34.340  1.00 12.49           C  
ATOM   2415  C   PHE B 101      83.994  -1.516  35.231  1.00 13.15           C  
ATOM   2416  O   PHE B 101      84.492  -2.587  34.888  1.00 12.69           O  
ATOM   2417  CB  PHE B 101      81.570  -1.370  34.608  1.00 12.54           C  
ATOM   2418  CG  PHE B 101      80.493  -0.748  33.741  1.00 13.28           C  
ATOM   2419  CD1 PHE B 101      80.199   0.597  33.848  1.00 14.65           C  
ATOM   2420  CD2 PHE B 101      79.777  -1.515  32.842  1.00 13.79           C  
ATOM   2421  CE1 PHE B 101      79.210   1.170  33.037  1.00 12.69           C  
ATOM   2422  CE2 PHE B 101      78.782  -0.953  32.052  1.00 12.59           C  
ATOM   2423  CZ  PHE B 101      78.514   0.397  32.142  1.00 12.41           C  
ATOM   2424  N   THR B 102      84.345  -0.854  36.336  1.00 13.61           N  
ATOM   2425  CA  THR B 102      85.178  -1.482  37.367  1.00 13.60           C  
ATOM   2426  C   THR B 102      84.453  -1.357  38.695  1.00 13.77           C  
ATOM   2427  O   THR B 102      83.631  -0.475  38.896  1.00 14.50           O  
ATOM   2428  CB  THR B 102      86.609  -0.925  37.468  1.00 14.50           C  
ATOM   2429  OG1 THR B 102      86.648   0.375  38.116  1.00 14.17           O  
ATOM   2430  CG2 THR B 102      87.224  -0.753  36.066  1.00 12.84           C  
ATOM   2431  N   ALA B 103      84.771  -2.263  39.609  1.00 15.31           N  
ATOM   2432  CA  ALA B 103      84.196  -2.211  40.949  1.00 15.51           C  
ATOM   2433  C   ALA B 103      85.110  -2.890  41.932  1.00 16.68           C  
ATOM   2434  O   ALA B 103      85.891  -3.766  41.576  1.00 15.45           O  
ATOM   2435  CB  ALA B 103      82.807  -2.891  40.984  1.00 15.88           C  
ATOM   2436  N   ALA B 104      84.974  -2.500  43.194  1.00 17.52           N  
ATOM   2437  CA  ALA B 104      85.752  -3.111  44.249  1.00 18.51           C  
ATOM   2438  C   ALA B 104      85.257  -4.531  44.546  1.00 18.54           C  
ATOM   2439  O   ALA B 104      86.039  -5.360  44.978  1.00 20.52           O  
ATOM   2440  CB  ALA B 104      85.706  -2.248  45.484  1.00 18.03           C  
ATOM   2441  N   ASN B 105      83.974  -4.786  44.295  1.00 19.41           N  
ATOM   2442  CA  ASN B 105      83.342  -6.094  44.475  1.00 18.78           C  
ATOM   2443  C   ASN B 105      83.457  -6.859  43.165  1.00 19.78           C  
ATOM   2444  O   ASN B 105      82.791  -6.485  42.198  1.00 18.15           O  
ATOM   2445  CB  ASN B 105      81.863  -5.896  44.849  1.00 19.51           C  
ATOM   2446  CG  ASN B 105      81.074  -7.191  44.922  1.00 20.03           C  
ATOM   2447  OD1 ASN B 105      81.619  -8.305  44.839  1.00 21.85           O  
ATOM   2448  ND2 ASN B 105      79.758  -7.046  45.110  1.00 22.12           N  
ATOM   2449  N   PRO B 106      84.289  -7.897  43.093  1.00 20.31           N  
ATOM   2450  CA  PRO B 106      84.433  -8.651  41.837  1.00 20.80           C  
ATOM   2451  C   PRO B 106      83.183  -9.409  41.440  1.00 21.32           C  
ATOM   2452  O   PRO B 106      83.143  -9.939  40.339  1.00 21.80           O  
ATOM   2453  CB  PRO B 106      85.552  -9.641  42.153  1.00 21.28           C  
ATOM   2454  CG  PRO B 106      85.436  -9.832  43.622  1.00 21.10           C  
ATOM   2455  CD  PRO B 106      85.157  -8.453  44.149  1.00 20.97           C  
ATOM   2456  N   ASN B 107      82.194  -9.486  42.325  1.00 20.97           N  
ATOM   2457  CA  ASN B 107      80.963 -10.159  41.991  1.00 21.22           C  
ATOM   2458  C   ASN B 107      79.877  -9.147  41.661  1.00 20.85           C  
ATOM   2459  O   ASN B 107      78.726  -9.495  41.584  1.00 20.73           O  
ATOM   2460  CB  ASN B 107      80.547 -11.080  43.135  1.00 21.99           C  
ATOM   2461  CG  ASN B 107      81.620 -12.111  43.455  1.00 25.08           C  
ATOM   2462  OD1 ASN B 107      81.973 -12.944  42.620  1.00 29.70           O  
ATOM   2463  ND2 ASN B 107      82.145 -12.052  44.675  1.00 31.20           N  
ATOM   2464  N   HIS B 108      80.255  -7.886  41.448  1.00 19.70           N  
ATOM   2465  CA  HIS B 108      79.275  -6.860  41.076  1.00 19.12           C  
ATOM   2466  C   HIS B 108      78.641  -7.230  39.742  1.00 18.83           C  
ATOM   2467  O   HIS B 108      79.302  -7.834  38.904  1.00 20.36           O  
ATOM   2468  CB  HIS B 108      79.977  -5.496  40.935  1.00 18.86           C  
ATOM   2469  CG  HIS B 108      79.052  -4.320  40.859  1.00 18.28           C  
ATOM   2470  ND1 HIS B 108      78.321  -3.995  39.730  1.00 16.06           N  
ATOM   2471  CD2 HIS B 108      78.900  -3.275  41.704  1.00 19.18           C  
ATOM   2472  CE1 HIS B 108      77.561  -2.946  40.002  1.00 16.48           C  
ATOM   2473  NE2 HIS B 108      77.897  -2.485  41.196  1.00 19.76           N  
ATOM   2474  N   VAL B 109      77.384  -6.846  39.513  1.00 18.66           N  
ATOM   2475  CA  VAL B 109      76.748  -7.145  38.227  1.00 18.19           C  
ATOM   2476  C   VAL B 109      77.599  -6.407  37.179  1.00 17.85           C  
ATOM   2477  O   VAL B 109      78.091  -5.307  37.436  1.00 17.93           O  
ATOM   2478  CB  VAL B 109      75.261  -6.694  38.173  1.00 18.38           C  
ATOM   2479  CG1 VAL B 109      74.431  -7.485  39.137  1.00 21.27           C  
ATOM   2480  CG2 VAL B 109      75.165  -5.181  38.422  1.00 19.33           C  
ATOM   2481  N   THR B 110      77.756  -6.993  35.996  1.00 16.81           N  
ATOM   2482  CA  THR B 110      78.748  -6.456  35.057  1.00 16.28           C  
ATOM   2483  C   THR B 110      78.276  -5.320  34.182  1.00 16.73           C  
ATOM   2484  O   THR B 110      79.068  -4.826  33.384  1.00 16.09           O  
ATOM   2485  CB  THR B 110      79.344  -7.553  34.159  1.00 16.73           C  
ATOM   2486  OG1 THR B 110      78.288  -8.236  33.496  1.00 17.32           O  
ATOM   2487  CG2 THR B 110      80.087  -8.621  34.995  1.00 17.86           C  
ATOM   2488  N   TYR B 111      77.015  -4.914  34.323  1.00 15.74           N  
ATOM   2489  CA  TYR B 111      76.462  -3.835  33.496  1.00 15.93           C  
ATOM   2490  C   TYR B 111      76.536  -2.450  34.168  1.00 15.78           C  
ATOM   2491  O   TYR B 111      76.012  -1.469  33.659  1.00 15.68           O  
ATOM   2492  CB  TYR B 111      75.039  -4.179  33.015  1.00 15.56           C  
ATOM   2493  CG  TYR B 111      73.984  -4.461  34.078  1.00 16.50           C  
ATOM   2494  CD1 TYR B 111      73.742  -3.569  35.104  1.00 16.49           C  
ATOM   2495  CD2 TYR B 111      73.208  -5.609  34.019  1.00 17.43           C  
ATOM   2496  CE1 TYR B 111      72.753  -3.806  36.031  1.00 15.61           C  
ATOM   2497  CE2 TYR B 111      72.230  -5.864  34.962  1.00 18.44           C  
ATOM   2498  CZ  TYR B 111      72.008  -4.952  35.967  1.00 17.54           C  
ATOM   2499  OH  TYR B 111      71.029  -5.184  36.911  1.00 18.62           O  
ATOM   2500  N   SER B 112      77.192  -2.377  35.321  1.00 15.13           N  
ATOM   2501  CA  SER B 112      77.474  -1.114  36.001  1.00 15.38           C  
ATOM   2502  C   SER B 112      78.580  -1.408  37.007  1.00 15.36           C  
ATOM   2503  O   SER B 112      79.046  -2.543  37.089  1.00 16.25           O  
ATOM   2504  CB  SER B 112      76.233  -0.554  36.676  1.00 15.26           C  
ATOM   2505  OG  SER B 112      75.970  -1.263  37.871  1.00 18.90           O  
ATOM   2506  N   GLY B 113      79.042  -0.427  37.766  1.00 15.89           N  
ATOM   2507  CA  GLY B 113      80.119  -0.645  38.729  1.00 16.57           C  
ATOM   2508  C   GLY B 113      80.289   0.479  39.748  1.00 16.89           C  
ATOM   2509  O   GLY B 113      79.319   1.162  40.088  1.00 18.33           O  
ATOM   2510  N   ASP B 114      81.512   0.621  40.252  1.00 15.57           N  
ATOM   2511  CA  ASP B 114      81.911   1.733  41.096  1.00 16.40           C  
ATOM   2512  C   ASP B 114      82.381   2.860  40.182  1.00 15.85           C  
ATOM   2513  O   ASP B 114      82.246   4.044  40.509  1.00 15.83           O  
ATOM   2514  CB  ASP B 114      83.102   1.382  41.969  1.00 17.05           C  
ATOM   2515  CG  ASP B 114      82.788   0.412  43.073  1.00 18.56           C  
ATOM   2516  OD1 ASP B 114      81.615   0.116  43.350  1.00 21.06           O  
ATOM   2517  OD2 ASP B 114      83.717  -0.108  43.703  1.00 19.31           O  
ATOM   2518  N   TYR B 115      83.033   2.478  39.082  1.00 15.27           N  
ATOM   2519  CA  TYR B 115      83.591   3.459  38.141  1.00 15.23           C  
ATOM   2520  C   TYR B 115      83.251   3.048  36.739  1.00 14.12           C  
ATOM   2521  O   TYR B 115      83.044   1.862  36.443  1.00 14.14           O  
ATOM   2522  CB  TYR B 115      85.131   3.538  38.228  1.00 15.11           C  
ATOM   2523  CG  TYR B 115      85.692   4.191  39.458  1.00 17.84           C  
ATOM   2524  CD1 TYR B 115      85.913   3.460  40.604  1.00 19.05           C  
ATOM   2525  CD2 TYR B 115      86.027   5.527  39.459  1.00 18.42           C  
ATOM   2526  CE1 TYR B 115      86.438   4.046  41.734  1.00 20.57           C  
ATOM   2527  CE2 TYR B 115      86.546   6.129  40.582  1.00 18.29           C  
ATOM   2528  CZ  TYR B 115      86.740   5.380  41.723  1.00 20.48           C  
ATOM   2529  OH  TYR B 115      87.249   5.962  42.867  1.00 23.45           O  
ATOM   2530  N   GLU B 116      83.212   4.050  35.867  1.00 14.03           N  
ATOM   2531  CA  GLU B 116      82.986   3.831  34.459  1.00 13.77           C  
ATOM   2532  C   GLU B 116      84.110   4.570  33.733  1.00 13.25           C  
ATOM   2533  O   GLU B 116      84.317   5.767  33.962  1.00 13.32           O  
ATOM   2534  CB  GLU B 116      81.621   4.391  34.043  1.00 12.49           C  
ATOM   2535  CG  GLU B 116      81.308   4.152  32.562  1.00 12.44           C  
ATOM   2536  CD  GLU B 116      79.983   4.737  32.081  1.00 13.33           C  
ATOM   2537  OE1 GLU B 116      79.274   5.399  32.851  1.00 15.49           O  
ATOM   2538  OE2 GLU B 116      79.631   4.518  30.904  1.00 14.43           O  
ATOM   2539  N   LEU B 117      84.847   3.846  32.898  1.00 12.36           N  
ATOM   2540  CA  LEU B 117      85.864   4.456  32.047  1.00 11.90           C  
ATOM   2541  C   LEU B 117      85.326   4.414  30.606  1.00 10.53           C  
ATOM   2542  O   LEU B 117      84.952   3.366  30.082  1.00 10.83           O  
ATOM   2543  CB  LEU B 117      87.193   3.714  32.114  1.00 11.04           C  
ATOM   2544  CG  LEU B 117      88.229   4.063  31.058  1.00 12.67           C  
ATOM   2545  CD1 LEU B 117      88.618   5.506  31.189  1.00 12.75           C  
ATOM   2546  CD2 LEU B 117      89.464   3.128  31.172  1.00 13.28           C  
ATOM   2547  N   MET B 118      85.317   5.585  29.963  1.00 10.36           N  
ATOM   2548  CA  MET B 118      84.916   5.672  28.575  1.00 10.69           C  
ATOM   2549  C   MET B 118      86.076   6.266  27.805  1.00 10.81           C  
ATOM   2550  O   MET B 118      86.786   7.146  28.323  1.00 10.82           O  
ATOM   2551  CB  MET B 118      83.712   6.598  28.401  1.00 10.15           C  
ATOM   2552  CG  MET B 118      82.548   6.312  29.270  1.00 11.17           C  
ATOM   2553  SD  MET B 118      81.025   7.064  28.591  1.00 10.47           S  
ATOM   2554  CE  MET B 118      80.645   5.936  27.359  1.00 13.12           C  
ATOM   2555  N   ILE B 119      86.226   5.800  26.575  1.00 11.43           N  
ATOM   2556  CA  ILE B 119      87.222   6.298  25.629  1.00 11.35           C  
ATOM   2557  C   ILE B 119      86.455   6.531  24.314  1.00 10.98           C  
ATOM   2558  O   ILE B 119      86.092   5.584  23.592  1.00 10.27           O  
ATOM   2559  CB  ILE B 119      88.369   5.287  25.402  1.00 11.65           C  
ATOM   2560  CG1 ILE B 119      89.084   5.011  26.717  1.00 13.35           C  
ATOM   2561  CG2 ILE B 119      89.357   5.829  24.389  1.00 11.22           C  
ATOM   2562  CD1 ILE B 119      89.691   3.643  26.755  1.00 14.81           C  
ATOM   2563  N   TRP B 120      86.166   7.798  24.028  1.00 11.26           N  
ATOM   2564  CA  TRP B 120      85.383   8.124  22.838  1.00 10.40           C  
ATOM   2565  C   TRP B 120      86.286   8.315  21.626  1.00 10.05           C  
ATOM   2566  O   TRP B 120      86.967   9.331  21.537  1.00 11.44           O  
ATOM   2567  CB  TRP B 120      84.578   9.421  23.025  1.00  9.85           C  
ATOM   2568  CG  TRP B 120      83.526   9.475  24.121  1.00 10.75           C  
ATOM   2569  CD1 TRP B 120      83.456   8.756  25.276  1.00 11.46           C  
ATOM   2570  CD2 TRP B 120      82.403  10.358  24.142  1.00  9.47           C  
ATOM   2571  NE1 TRP B 120      82.373   9.154  26.020  1.00  9.52           N  
ATOM   2572  CE2 TRP B 120      81.691  10.123  25.331  1.00  9.59           C  
ATOM   2573  CE3 TRP B 120      81.932  11.335  23.271  1.00 11.10           C  
ATOM   2574  CZ2 TRP B 120      80.512  10.807  25.660  1.00  9.40           C  
ATOM   2575  CZ3 TRP B 120      80.771  12.010  23.590  1.00 10.45           C  
ATOM   2576  CH2 TRP B 120      80.069  11.758  24.757  1.00  9.63           C  
ATOM   2577  N   LEU B 121      86.290   7.335  20.739  1.00  9.96           N  
ATOM   2578  CA  LEU B 121      87.016   7.440  19.478  1.00 10.26           C  
ATOM   2579  C   LEU B 121      86.300   8.376  18.504  1.00 11.88           C  
ATOM   2580  O   LEU B 121      86.903   8.857  17.550  1.00 12.10           O  
ATOM   2581  CB  LEU B 121      87.144   6.084  18.828  1.00 11.06           C  
ATOM   2582  CG  LEU B 121      87.933   5.011  19.561  1.00 10.05           C  
ATOM   2583  CD1 LEU B 121      88.119   3.820  18.620  1.00 10.24           C  
ATOM   2584  CD2 LEU B 121      89.262   5.500  20.054  1.00 12.32           C  
ATOM   2585  N   GLY B 122      85.013   8.601  18.707  1.00 11.83           N  
ATOM   2586  CA  GLY B 122      84.270   9.459  17.822  1.00 12.24           C  
ATOM   2587  C   GLY B 122      83.242  10.263  18.555  1.00 12.20           C  
ATOM   2588  O   GLY B 122      82.716   9.844  19.599  1.00 12.50           O  
ATOM   2589  N   LYS B 123      82.954  11.442  18.009  1.00 12.22           N  
ATOM   2590  CA  LYS B 123      81.973  12.337  18.583  1.00 12.19           C  
ATOM   2591  C   LYS B 123      81.301  13.097  17.460  1.00 11.56           C  
ATOM   2592  O   LYS B 123      81.932  13.909  16.800  1.00 12.57           O  
ATOM   2593  CB  LYS B 123      82.576  13.333  19.583  1.00 12.49           C  
ATOM   2594  CG  LYS B 123      81.520  14.036  20.403  1.00 13.51           C  
ATOM   2595  CD  LYS B 123      82.077  14.881  21.487  1.00 17.28           C  
ATOM   2596  CE  LYS B 123      82.703  16.127  21.003  1.00 17.19           C  
ATOM   2597  NZ  LYS B 123      82.690  17.192  22.127  1.00 14.64           N  
ATOM   2598  N   TYR B 124      80.035  12.824  17.249  1.00 11.07           N  
ATOM   2599  CA  TYR B 124      79.245  13.481  16.210  1.00 10.74           C  
ATOM   2600  C   TYR B 124      78.191  14.384  16.832  1.00 10.68           C  
ATOM   2601  O   TYR B 124      77.427  13.969  17.691  1.00 10.28           O  
ATOM   2602  CB  TYR B 124      78.575  12.435  15.317  1.00 11.36           C  
ATOM   2603  CG  TYR B 124      79.489  11.828  14.310  1.00 14.88           C  
ATOM   2604  CD1 TYR B 124      80.489  10.957  14.675  1.00 19.20           C  
ATOM   2605  CD2 TYR B 124      79.316  12.124  12.977  1.00 17.56           C  
ATOM   2606  CE1 TYR B 124      81.329  10.408  13.685  1.00 20.76           C  
ATOM   2607  CE2 TYR B 124      80.119  11.597  12.011  1.00 20.60           C  
ATOM   2608  CZ  TYR B 124      81.111  10.742  12.365  1.00 20.77           C  
ATOM   2609  OH  TYR B 124      81.902  10.254  11.340  1.00 25.47           O  
ATOM   2610  N   GLY B 125      78.140  15.633  16.372  1.00 11.68           N  
ATOM   2611  CA  GLY B 125      77.198  16.594  16.863  1.00 11.54           C  
ATOM   2612  C   GLY B 125      77.633  17.277  18.139  1.00 11.64           C  
ATOM   2613  O   GLY B 125      78.773  17.126  18.589  1.00 13.04           O  
ATOM   2614  N   ASP B 126      76.705  18.029  18.739  1.00 11.36           N  
ATOM   2615  CA  ASP B 126      76.968  18.829  19.921  1.00 11.85           C  
ATOM   2616  C   ASP B 126      76.681  18.094  21.230  1.00 12.19           C  
ATOM   2617  O   ASP B 126      76.384  18.680  22.273  1.00 14.25           O  
ATOM   2618  CB  ASP B 126      76.169  20.149  19.848  1.00 11.52           C  
ATOM   2619  CG  ASP B 126      74.676  19.925  19.779  1.00 12.20           C  
ATOM   2620  OD1 ASP B 126      74.232  18.760  19.953  1.00 12.19           O  
ATOM   2621  OD2 ASP B 126      73.852  20.859  19.562  1.00 14.70           O  
ATOM   2622  N   ILE B 127      76.791  16.776  21.170  1.00 11.64           N  
ATOM   2623  CA  ILE B 127      76.508  15.931  22.319  1.00 11.75           C  
ATOM   2624  C   ILE B 127      77.489  16.144  23.459  1.00 11.56           C  
ATOM   2625  O   ILE B 127      78.657  16.419  23.244  1.00 12.98           O  
ATOM   2626  CB  ILE B 127      76.449  14.460  21.902  1.00 11.53           C  
ATOM   2627  CG1 ILE B 127      77.803  13.979  21.357  1.00 13.46           C  
ATOM   2628  CG2 ILE B 127      75.306  14.281  20.894  1.00 12.59           C  
ATOM   2629  CD1 ILE B 127      77.902  12.458  21.128  1.00 13.70           C  
ATOM   2630  N   GLY B 128      76.981  16.023  24.680  1.00 11.81           N  
ATOM   2631  CA  GLY B 128      77.819  16.223  25.844  1.00 12.08           C  
ATOM   2632  C   GLY B 128      78.234  14.958  26.573  1.00 13.19           C  
ATOM   2633  O   GLY B 128      77.409  14.104  26.866  1.00 13.79           O  
ATOM   2634  N   PRO B 129      79.519  14.826  26.855  1.00 13.68           N  
ATOM   2635  CA  PRO B 129      79.987  13.736  27.695  1.00 13.52           C  
ATOM   2636  C   PRO B 129      79.467  13.935  29.118  1.00 14.32           C  
ATOM   2637  O   PRO B 129      79.036  15.024  29.478  1.00 14.31           O  
ATOM   2638  CB  PRO B 129      81.515  13.902  27.644  1.00 13.83           C  
ATOM   2639  CG  PRO B 129      81.761  14.672  26.394  1.00 14.95           C  
ATOM   2640  CD  PRO B 129      80.629  15.636  26.337  1.00 13.90           C  
ATOM   2641  N   ILE B 130      79.488  12.877  29.905  1.00 13.56           N  
ATOM   2642  CA  ILE B 130      79.068  12.976  31.297  1.00 13.98           C  
ATOM   2643  C   ILE B 130      80.003  13.845  32.114  1.00 14.28           C  
ATOM   2644  O   ILE B 130      81.240  13.701  32.063  1.00 13.56           O  
ATOM   2645  CB  ILE B 130      78.989  11.575  31.901  1.00 13.71           C  
ATOM   2646  CG1 ILE B 130      77.858  10.819  31.200  1.00 12.75           C  
ATOM   2647  CG2 ILE B 130      78.779  11.625  33.420  1.00 14.25           C  
ATOM   2648  CD1 ILE B 130      77.759   9.364  31.513  1.00 13.26           C  
ATOM   2649  N   GLY B 131      79.391  14.742  32.888  1.00 15.49           N  
ATOM   2650  CA  GLY B 131      80.136  15.572  33.824  1.00 16.37           C  
ATOM   2651  C   GLY B 131      80.766  16.825  33.256  1.00 17.10           C  
ATOM   2652  O   GLY B 131      80.213  17.460  32.344  1.00 19.25           O  
ATOM   2653  N   SER B 132      81.946  17.170  33.757  1.00 18.50           N  
ATOM   2654  CA  SER B 132      82.595  18.411  33.334  1.00 18.62           C  
ATOM   2655  C   SER B 132      84.032  18.176  32.913  1.00 18.07           C  
ATOM   2656  O   SER B 132      84.684  17.247  33.343  1.00 16.94           O  
ATOM   2657  CB  SER B 132      82.541  19.440  34.456  1.00 19.94           C  
ATOM   2658  OG  SER B 132      83.223  18.958  35.588  1.00 22.40           O  
ATOM   2659  N   SER B 133      84.527  19.053  32.063  1.00 17.52           N  
ATOM   2660  CA  SER B 133      85.879  18.915  31.552  1.00 18.03           C  
ATOM   2661  C   SER B 133      86.951  19.151  32.605  1.00 18.90           C  
ATOM   2662  O   SER B 133      86.858  20.088  33.405  1.00 20.41           O  
ATOM   2663  CB  SER B 133      86.093  19.884  30.404  1.00 18.60           C  
ATOM   2664  OG  SER B 133      87.429  19.816  30.002  1.00 19.20           O  
ATOM   2665  N   GLN B 134      87.958  18.294  32.586  1.00 19.92           N  
ATOM   2666  CA  GLN B 134      89.101  18.404  33.480  1.00 21.05           C  
ATOM   2667  C   GLN B 134      90.322  18.784  32.653  1.00 22.12           C  
ATOM   2668  O   GLN B 134      91.454  18.680  33.126  1.00 23.94           O  
ATOM   2669  CB  GLN B 134      89.357  17.085  34.220  1.00 21.58           C  
ATOM   2670  CG  GLN B 134      88.131  16.502  34.891  1.00 24.02           C  
ATOM   2671  CD  GLN B 134      87.628  17.336  36.040  1.00 26.80           C  
ATOM   2672  OE1 GLN B 134      88.349  17.550  37.004  1.00 30.65           O  
ATOM   2673  NE2 GLN B 134      86.376  17.783  35.960  1.00 29.68           N  
ATOM   2674  N   GLY B 135      90.091  19.221  31.422  1.00 21.68           N  
ATOM   2675  CA  GLY B 135      91.164  19.654  30.535  1.00 21.88           C  
ATOM   2676  C   GLY B 135      91.623  18.611  29.539  1.00 22.04           C  
ATOM   2677  O   GLY B 135      91.096  17.501  29.476  1.00 21.34           O  
ATOM   2678  N   THR B 136      92.657  18.970  28.778  1.00 21.99           N  
ATOM   2679  CA  THR B 136      93.214  18.102  27.743  1.00 22.43           C  
ATOM   2680  C   THR B 136      94.306  17.222  28.303  1.00 22.06           C  
ATOM   2681  O   THR B 136      95.086  17.641  29.164  1.00 22.98           O  
ATOM   2682  CB  THR B 136      93.805  18.966  26.613  1.00 22.54           C  
ATOM   2683  OG1 THR B 136      92.745  19.563  25.850  1.00 23.01           O  
ATOM   2684  CG2 THR B 136      94.557  18.131  25.609  1.00 23.32           C  
ATOM   2685  N   VAL B 137      94.382  16.004  27.792  1.00 21.86           N  
ATOM   2686  CA  VAL B 137      95.407  15.070  28.215  1.00 22.11           C  
ATOM   2687  C   VAL B 137      95.866  14.296  27.006  1.00 22.14           C  
ATOM   2688  O   VAL B 137      95.057  13.929  26.140  1.00 20.77           O  
ATOM   2689  CB  VAL B 137      94.890  14.104  29.305  1.00 22.33           C  
ATOM   2690  CG1 VAL B 137      95.995  13.161  29.717  1.00 24.42           C  
ATOM   2691  CG2 VAL B 137      94.358  14.895  30.510  1.00 23.31           C  
ATOM   2692  N   ASN B 138      97.172  14.068  26.920  1.00 21.46           N  
ATOM   2693  CA  ASN B 138      97.731  13.314  25.821  1.00 21.86           C  
ATOM   2694  C   ASN B 138      97.983  11.877  26.237  1.00 21.44           C  
ATOM   2695  O   ASN B 138      98.702  11.623  27.202  1.00 22.47           O  
ATOM   2696  CB  ASN B 138      99.012  13.984  25.323  1.00 21.80           C  
ATOM   2697  CG  ASN B 138      98.772  15.418  24.889  1.00 24.40           C  
ATOM   2698  OD1 ASN B 138      97.809  15.701  24.178  1.00 27.47           O  
ATOM   2699  ND2 ASN B 138      99.642  16.334  25.322  1.00 28.35           N  
ATOM   2700  N   VAL B 139      97.370  10.941  25.517  1.00 20.36           N  
ATOM   2701  CA  VAL B 139      97.502   9.522  25.810  1.00 20.29           C  
ATOM   2702  C   VAL B 139      97.633   8.785  24.504  1.00 20.87           C  
ATOM   2703  O   VAL B 139      96.795   8.931  23.598  1.00 19.45           O  
ATOM   2704  CB  VAL B 139      96.286   8.950  26.573  1.00 20.39           C  
ATOM   2705  CG1 VAL B 139      96.532   7.495  26.904  1.00 19.03           C  
ATOM   2706  CG2 VAL B 139      96.019   9.743  27.835  1.00 21.09           C  
ATOM   2707  N   GLY B 140      98.714   8.029  24.372  1.00 20.85           N  
ATOM   2708  CA  GLY B 140      98.923   7.205  23.208  1.00 21.56           C  
ATOM   2709  C   GLY B 140      99.160   7.933  21.904  1.00 21.23           C  
ATOM   2710  O   GLY B 140      98.873   7.394  20.847  1.00 23.35           O  
ATOM   2711  N   GLY B 141      99.658   9.156  21.962  1.00 20.92           N  
ATOM   2712  CA  GLY B 141     100.021   9.887  20.766  1.00 21.12           C  
ATOM   2713  C   GLY B 141      98.931  10.767  20.181  1.00 20.58           C  
ATOM   2714  O   GLY B 141      99.074  11.239  19.058  1.00 22.14           O  
ATOM   2715  N   GLN B 142      97.849  10.985  20.933  1.00 19.62           N  
ATOM   2716  CA  GLN B 142      96.798  11.893  20.523  1.00 18.22           C  
ATOM   2717  C   GLN B 142      96.169  12.562  21.753  1.00 18.06           C  
ATOM   2718  O   GLN B 142      96.360  12.132  22.893  1.00 16.46           O  
ATOM   2719  CB  GLN B 142      95.754  11.194  19.666  1.00 18.04           C  
ATOM   2720  CG  GLN B 142      94.861  10.219  20.452  1.00 15.30           C  
ATOM   2721  CD  GLN B 142      93.990   9.404  19.518  1.00 16.97           C  
ATOM   2722  OE1 GLN B 142      94.290   8.266  19.225  1.00 17.24           O  
ATOM   2723  NE2 GLN B 142      92.940  10.025  18.994  1.00 16.37           N  
ATOM   2724  N   SER B 143      95.468  13.663  21.525  1.00 17.64           N  
ATOM   2725  CA  SER B 143      94.882  14.438  22.595  1.00 18.27           C  
ATOM   2726  C   SER B 143      93.439  14.031  22.893  1.00 16.79           C  
ATOM   2727  O   SER B 143      92.644  13.725  21.975  1.00 16.46           O  
ATOM   2728  CB  SER B 143      94.949  15.923  22.258  1.00 18.52           C  
ATOM   2729  OG  SER B 143      96.285  16.288  21.939  1.00 23.02           O  
ATOM   2730  N   TRP B 144      93.120  14.071  24.181  1.00 15.84           N  
ATOM   2731  CA  TRP B 144      91.812  13.725  24.693  1.00 15.39           C  
ATOM   2732  C   TRP B 144      91.321  14.822  25.636  1.00 15.62           C  
ATOM   2733  O   TRP B 144      92.102  15.382  26.410  1.00 17.95           O  
ATOM   2734  CB  TRP B 144      91.883  12.399  25.474  1.00 14.70           C  
ATOM   2735  CG  TRP B 144      92.536  11.314  24.756  1.00 14.62           C  
ATOM   2736  CD1 TRP B 144      93.893  11.094  24.677  1.00 14.98           C  
ATOM   2737  CD2 TRP B 144      91.923  10.280  23.981  1.00 12.97           C  
ATOM   2738  NE1 TRP B 144      94.141  10.004  23.892  1.00 14.73           N  
ATOM   2739  CE2 TRP B 144      92.956   9.476  23.453  1.00 13.12           C  
ATOM   2740  CE3 TRP B 144      90.603   9.940  23.668  1.00 13.60           C  
ATOM   2741  CZ2 TRP B 144      92.715   8.379  22.626  1.00 12.47           C  
ATOM   2742  CZ3 TRP B 144      90.371   8.861  22.821  1.00 12.72           C  
ATOM   2743  CH2 TRP B 144      91.416   8.084  22.325  1.00 12.99           C  
ATOM   2744  N   THR B 145      90.041  15.165  25.566  1.00 15.39           N  
ATOM   2745  CA  THR B 145      89.460  15.974  26.617  1.00 15.03           C  
ATOM   2746  C   THR B 145      88.939  14.992  27.680  1.00 14.60           C  
ATOM   2747  O   THR B 145      88.170  14.078  27.350  1.00 14.22           O  
ATOM   2748  CB  THR B 145      88.331  16.862  26.089  1.00 15.96           C  
ATOM   2749  OG1 THR B 145      88.836  17.667  25.019  1.00 18.31           O  
ATOM   2750  CG2 THR B 145      87.852  17.835  27.157  1.00 16.31           C  
ATOM   2751  N   LEU B 146      89.375  15.185  28.921  1.00 13.68           N  
ATOM   2752  CA  LEU B 146      88.979  14.315  30.035  1.00 13.74           C  
ATOM   2753  C   LEU B 146      87.844  14.913  30.817  1.00 13.82           C  
ATOM   2754  O   LEU B 146      87.926  16.053  31.285  1.00 15.35           O  
ATOM   2755  CB  LEU B 146      90.174  14.022  30.972  1.00 13.62           C  
ATOM   2756  CG  LEU B 146      89.859  13.148  32.199  1.00 15.17           C  
ATOM   2757  CD1 LEU B 146      89.399  11.789  31.743  1.00 15.75           C  
ATOM   2758  CD2 LEU B 146      91.082  13.071  33.126  1.00 16.80           C  
ATOM   2759  N   TYR B 147      86.763  14.152  30.937  1.00 13.56           N  
ATOM   2760  CA  TYR B 147      85.616  14.555  31.707  1.00 13.69           C  
ATOM   2761  C   TYR B 147      85.455  13.672  32.906  1.00 13.68           C  
ATOM   2762  O   TYR B 147      85.865  12.509  32.871  1.00 13.68           O  
ATOM   2763  CB  TYR B 147      84.325  14.461  30.887  1.00 13.19           C  
ATOM   2764  CG  TYR B 147      84.218  15.450  29.741  1.00 13.17           C  
ATOM   2765  CD1 TYR B 147      84.995  15.327  28.601  1.00 14.76           C  
ATOM   2766  CD2 TYR B 147      83.358  16.515  29.828  1.00 13.91           C  
ATOM   2767  CE1 TYR B 147      84.890  16.236  27.569  1.00 14.90           C  
ATOM   2768  CE2 TYR B 147      83.256  17.426  28.806  1.00 14.85           C  
ATOM   2769  CZ  TYR B 147      84.013  17.275  27.683  1.00 15.87           C  
ATOM   2770  OH  TYR B 147      83.949  18.172  26.654  1.00 18.48           O  
ATOM   2771  N   TYR B 148      84.832  14.235  33.939  1.00 14.00           N  
ATOM   2772  CA  TYR B 148      84.527  13.546  35.181  1.00 14.60           C  
ATOM   2773  C   TYR B 148      83.125  13.919  35.620  1.00 15.15           C  
ATOM   2774  O   TYR B 148      82.746  15.104  35.637  1.00 16.39           O  
ATOM   2775  CB  TYR B 148      85.510  13.951  36.277  1.00 14.35           C  
ATOM   2776  CG  TYR B 148      85.201  13.423  37.670  1.00 16.10           C  
ATOM   2777  CD1 TYR B 148      85.472  12.108  38.014  1.00 16.70           C  
ATOM   2778  CD2 TYR B 148      84.667  14.251  38.631  1.00 18.68           C  
ATOM   2779  CE1 TYR B 148      85.210  11.635  39.264  1.00 18.18           C  
ATOM   2780  CE2 TYR B 148      84.409  13.784  39.901  1.00 18.43           C  
ATOM   2781  CZ  TYR B 148      84.689  12.477  40.202  1.00 18.84           C  
ATOM   2782  OH  TYR B 148      84.413  12.017  41.476  1.00 22.95           O  
ATOM   2783  N   GLY B 149      82.343  12.908  35.972  1.00 15.32           N  
ATOM   2784  CA  GLY B 149      81.016  13.127  36.499  1.00 15.33           C  
ATOM   2785  C   GLY B 149      80.416  11.850  37.025  1.00 14.60           C  
ATOM   2786  O   GLY B 149      81.147  10.908  37.359  1.00 14.26           O  
ATOM   2787  N   TYR B 150      79.083  11.807  37.050  1.00 14.89           N  
ATOM   2788  CA  TYR B 150      78.375  10.697  37.665  1.00 15.49           C  
ATOM   2789  C   TYR B 150      77.356  10.012  36.779  1.00 15.14           C  
ATOM   2790  O   TYR B 150      76.774  10.608  35.900  1.00 15.29           O  
ATOM   2791  CB  TYR B 150      77.680  11.211  38.926  1.00 15.78           C  
ATOM   2792  CG  TYR B 150      78.625  11.996  39.785  1.00 18.32           C  
ATOM   2793  CD1 TYR B 150      79.489  11.345  40.636  1.00 19.47           C  
ATOM   2794  CD2 TYR B 150      78.686  13.386  39.719  1.00 20.34           C  
ATOM   2795  CE1 TYR B 150      80.392  12.045  41.412  1.00 21.33           C  
ATOM   2796  CE2 TYR B 150      79.580  14.096  40.502  1.00 22.32           C  
ATOM   2797  CZ  TYR B 150      80.435  13.413  41.342  1.00 22.28           C  
ATOM   2798  OH  TYR B 150      81.336  14.087  42.147  1.00 25.24           O  
ATOM   2799  N   ASN B 151      77.147   8.733  37.040  1.00 14.70           N  
ATOM   2800  CA  ASN B 151      76.152   7.915  36.344  1.00 14.56           C  
ATOM   2801  C   ASN B 151      75.651   6.935  37.388  1.00 15.11           C  
ATOM   2802  O   ASN B 151      76.318   5.934  37.680  1.00 16.45           O  
ATOM   2803  CB  ASN B 151      76.823   7.201  35.192  1.00 15.13           C  
ATOM   2804  CG  ASN B 151      75.920   6.248  34.427  1.00 13.67           C  
ATOM   2805  OD1 ASN B 151      76.329   5.741  33.356  1.00 19.09           O  
ATOM   2806  ND2 ASN B 151      74.733   5.963  34.941  1.00 15.35           N  
ATOM   2807  N   GLY B 152      74.487   7.224  37.977  1.00 15.31           N  
ATOM   2808  CA  GLY B 152      74.002   6.409  39.077  1.00 16.32           C  
ATOM   2809  C   GLY B 152      74.977   6.409  40.243  1.00 16.11           C  
ATOM   2810  O   GLY B 152      75.333   7.451  40.822  1.00 16.58           O  
ATOM   2811  N   ALA B 153      75.414   5.211  40.620  1.00 16.28           N  
ATOM   2812  CA  ALA B 153      76.385   5.029  41.706  1.00 17.10           C  
ATOM   2813  C   ALA B 153      77.834   5.205  41.258  1.00 17.84           C  
ATOM   2814  O   ALA B 153      78.765   5.203  42.077  1.00 19.07           O  
ATOM   2815  CB  ALA B 153      76.231   3.627  42.320  1.00 17.25           C  
ATOM   2816  N   MET B 154      78.033   5.406  39.959  1.00 17.00           N  
ATOM   2817  CA  MET B 154      79.393   5.460  39.413  1.00 16.67           C  
ATOM   2818  C   MET B 154      80.006   6.827  39.244  1.00 15.97           C  
ATOM   2819  O   MET B 154      79.331   7.788  38.935  1.00 15.91           O  
ATOM   2820  CB  MET B 154      79.442   4.825  38.029  1.00 16.34           C  
ATOM   2821  CG  MET B 154      79.026   3.389  38.037  1.00 17.27           C  
ATOM   2822  SD  MET B 154      78.994   2.623  36.457  1.00 16.56           S  
ATOM   2823  CE  MET B 154      77.700   3.423  35.592  1.00 17.12           C  
ATOM   2824  N   GLN B 155      81.319   6.866  39.410  1.00 16.31           N  
ATOM   2825  CA  GLN B 155      82.114   8.003  38.979  1.00 14.97           C  
ATOM   2826  C   GLN B 155      82.568   7.645  37.573  1.00 14.30           C  
ATOM   2827  O   GLN B 155      83.054   6.530  37.334  1.00 15.30           O  
ATOM   2828  CB  GLN B 155      83.327   8.202  39.843  1.00 15.51           C  
ATOM   2829  CG  GLN B 155      83.002   8.704  41.244  1.00 17.13           C  
ATOM   2830  CD  GLN B 155      84.179   8.527  42.167  1.00 19.87           C  
ATOM   2831  OE1 GLN B 155      84.217   7.575  42.969  1.00 25.23           O  
ATOM   2832  NE2 GLN B 155      85.148   9.420  42.066  1.00 18.76           N  
ATOM   2833  N   VAL B 156      82.430   8.598  36.660  1.00 13.72           N  
ATOM   2834  CA  VAL B 156      82.687   8.367  35.260  1.00 13.01           C  
ATOM   2835  C   VAL B 156      83.824   9.220  34.743  1.00 12.40           C  
ATOM   2836  O   VAL B 156      83.782  10.463  34.848  1.00 12.69           O  
ATOM   2837  CB  VAL B 156      81.432   8.723  34.421  1.00 13.22           C  
ATOM   2838  CG1 VAL B 156      81.626   8.288  32.986  1.00 13.51           C  
ATOM   2839  CG2 VAL B 156      80.148   8.119  35.007  1.00 13.91           C  
ATOM   2840  N   TYR B 157      84.843   8.565  34.189  1.00 12.71           N  
ATOM   2841  CA  TYR B 157      85.958   9.267  33.557  1.00 12.22           C  
ATOM   2842  C   TYR B 157      85.858   8.994  32.049  1.00 11.05           C  
ATOM   2843  O   TYR B 157      85.966   7.846  31.621  1.00 11.84           O  
ATOM   2844  CB  TYR B 157      87.329   8.790  34.085  1.00 11.59           C  
ATOM   2845  CG  TYR B 157      87.731   9.309  35.438  1.00 13.08           C  
ATOM   2846  CD1 TYR B 157      88.162  10.594  35.594  1.00 14.45           C  
ATOM   2847  CD2 TYR B 157      87.693   8.484  36.553  1.00 14.82           C  
ATOM   2848  CE1 TYR B 157      88.559  11.071  36.822  1.00 16.81           C  
ATOM   2849  CE2 TYR B 157      88.090   8.962  37.804  1.00 13.94           C  
ATOM   2850  CZ  TYR B 157      88.504  10.263  37.904  1.00 16.60           C  
ATOM   2851  OH  TYR B 157      88.903  10.762  39.119  1.00 20.48           O  
ATOM   2852  N   SER B 158      85.647  10.058  31.257  1.00 11.16           N  
ATOM   2853  CA  SER B 158      85.510   9.903  29.815  1.00 11.38           C  
ATOM   2854  C   SER B 158      86.631  10.640  29.102  1.00 11.53           C  
ATOM   2855  O   SER B 158      86.734  11.862  29.253  1.00 12.14           O  
ATOM   2856  CB  SER B 158      84.174  10.455  29.317  1.00 11.49           C  
ATOM   2857  OG  SER B 158      83.091   9.867  29.971  1.00 11.84           O  
ATOM   2858  N   PHE B 159      87.467   9.896  28.401  1.00 12.13           N  
ATOM   2859  CA  PHE B 159      88.503  10.481  27.559  1.00 11.13           C  
ATOM   2860  C   PHE B 159      87.898  10.645  26.178  1.00 11.12           C  
ATOM   2861  O   PHE B 159      87.604   9.661  25.537  1.00 10.78           O  
ATOM   2862  CB  PHE B 159      89.738   9.590  27.453  1.00 12.13           C  
ATOM   2863  CG  PHE B 159      90.499   9.435  28.748  1.00 12.69           C  
ATOM   2864  CD1 PHE B 159      90.060   8.591  29.745  1.00 12.36           C  
ATOM   2865  CD2 PHE B 159      91.669  10.160  28.972  1.00 11.52           C  
ATOM   2866  CE1 PHE B 159      90.785   8.448  30.914  1.00 12.02           C  
ATOM   2867  CE2 PHE B 159      92.387  10.016  30.148  1.00 12.46           C  
ATOM   2868  CZ  PHE B 159      91.939   9.158  31.114  1.00 12.91           C  
ATOM   2869  N   VAL B 160      87.775  11.890  25.720  1.00 11.04           N  
ATOM   2870  CA  VAL B 160      87.093  12.180  24.448  1.00 11.52           C  
ATOM   2871  C   VAL B 160      88.100  12.621  23.379  1.00 11.61           C  
ATOM   2872  O   VAL B 160      88.702  13.683  23.499  1.00 11.95           O  
ATOM   2873  CB  VAL B 160      85.979  13.229  24.669  1.00 11.64           C  
ATOM   2874  CG1 VAL B 160      85.213  13.495  23.369  1.00 12.70           C  
ATOM   2875  CG2 VAL B 160      85.032  12.785  25.771  1.00 12.59           C  
ATOM   2876  N   ALA B 161      88.271  11.804  22.348  1.00 12.01           N  
ATOM   2877  CA  ALA B 161      89.251  12.125  21.304  1.00 12.57           C  
ATOM   2878  C   ALA B 161      88.936  13.456  20.670  1.00 13.03           C  
ATOM   2879  O   ALA B 161      87.796  13.738  20.323  1.00 13.57           O  
ATOM   2880  CB  ALA B 161      89.302  11.091  20.263  1.00 12.25           C  
ATOM   2881  N   GLN B 162      89.957  14.286  20.502  1.00 14.71           N  
ATOM   2882  CA  GLN B 162      89.763  15.570  19.858  1.00 15.86           C  
ATOM   2883  C   GLN B 162      89.653  15.427  18.344  1.00 15.51           C  
ATOM   2884  O   GLN B 162      89.194  16.354  17.662  1.00 15.88           O  
ATOM   2885  CB  GLN B 162      90.858  16.522  20.300  1.00 17.22           C  
ATOM   2886  CG  GLN B 162      90.496  17.121  21.641  1.00 18.76           C  
ATOM   2887  CD  GLN B 162      91.620  17.876  22.316  1.00 20.12           C  
ATOM   2888  OE1 GLN B 162      92.604  18.276  21.675  1.00 23.74           O  
ATOM   2889  NE2 GLN B 162      91.468  18.097  23.613  1.00 22.88           N  
ATOM   2890  N   THR B 163      89.998  14.251  17.823  1.00 14.86           N  
ATOM   2891  CA  THR B 163      89.842  13.929  16.420  1.00 15.27           C  
ATOM   2892  C   THR B 163      89.233  12.532  16.286  1.00 15.58           C  
ATOM   2893  O   THR B 163      89.792  11.582  16.854  1.00 14.37           O  
ATOM   2894  CB  THR B 163      91.197  13.913  15.718  1.00 16.17           C  
ATOM   2895  OG1 THR B 163      91.864  15.163  15.945  1.00 18.42           O  
ATOM   2896  CG2 THR B 163      91.014  13.759  14.217  1.00 17.26           C  
ATOM   2897  N   ASN B 164      88.142  12.378  15.528  1.00 14.14           N  
ATOM   2898  CA  ASN B 164      87.572  11.048  15.272  1.00 14.68           C  
ATOM   2899  C   ASN B 164      88.674  10.125  14.817  1.00 14.00           C  
ATOM   2900  O   ASN B 164      89.444  10.471  13.895  1.00 15.39           O  
ATOM   2901  CB  ASN B 164      86.498  11.032  14.167  1.00 13.25           C  
ATOM   2902  CG  ASN B 164      85.236  11.817  14.528  1.00 15.68           C  
ATOM   2903  OD1 ASN B 164      84.599  11.603  15.563  1.00 14.63           O  
ATOM   2904  ND2 ASN B 164      84.896  12.749  13.654  1.00 12.45           N  
ATOM   2905  N   THR B 165      88.727   8.936  15.407  1.00 13.40           N  
ATOM   2906  CA  THR B 165      89.789   7.988  15.156  1.00 14.03           C  
ATOM   2907  C   THR B 165      89.161   6.695  14.720  1.00 13.51           C  
ATOM   2908  O   THR B 165      88.729   5.890  15.538  1.00 13.65           O  
ATOM   2909  CB  THR B 165      90.579   7.842  16.462  1.00 13.67           C  
ATOM   2910  OG1 THR B 165      91.153   9.108  16.815  1.00 13.75           O  
ATOM   2911  CG2 THR B 165      91.768   6.869  16.314  1.00 15.56           C  
ATOM   2912  N   THR B 166      89.089   6.515  13.406  1.00 13.21           N  
ATOM   2913  CA  THR B 166      88.380   5.416  12.776  1.00 13.65           C  
ATOM   2914  C   THR B 166      89.199   4.150  12.586  1.00 14.47           C  
ATOM   2915  O   THR B 166      88.648   3.095  12.256  1.00 13.27           O  
ATOM   2916  CB  THR B 166      87.838   5.888  11.431  1.00 14.02           C  
ATOM   2917  OG1 THR B 166      88.915   6.412  10.643  1.00 16.80           O  
ATOM   2918  CG2 THR B 166      86.867   7.051  11.646  1.00 15.83           C  
ATOM   2919  N   ASN B 167      90.514   4.277  12.787  1.00 15.32           N  
ATOM   2920  CA  ASN B 167      91.428   3.137  12.730  1.00 17.26           C  
ATOM   2921  C   ASN B 167      92.306   3.261  13.952  1.00 17.05           C  
ATOM   2922  O   ASN B 167      93.282   4.002  13.971  1.00 19.22           O  
ATOM   2923  CB  ASN B 167      92.244   3.198  11.441  1.00 18.10           C  
ATOM   2924  CG  ASN B 167      93.156   2.029  11.271  1.00 22.35           C  
ATOM   2925  OD1 ASN B 167      92.818   0.898  11.621  1.00 27.47           O  
ATOM   2926  ND2 ASN B 167      94.330   2.288  10.699  1.00 26.05           N  
ATOM   2927  N   TYR B 168      91.938   2.548  14.999  1.00 15.66           N  
ATOM   2928  CA  TYR B 168      92.593   2.694  16.277  1.00 15.44           C  
ATOM   2929  C   TYR B 168      93.313   1.445  16.740  1.00 15.77           C  
ATOM   2930  O   TYR B 168      92.844   0.352  16.543  1.00 15.86           O  
ATOM   2931  CB  TYR B 168      91.511   3.026  17.305  1.00 15.19           C  
ATOM   2932  CG  TYR B 168      91.989   3.220  18.728  1.00 15.32           C  
ATOM   2933  CD1 TYR B 168      92.749   4.313  19.074  1.00 15.98           C  
ATOM   2934  CD2 TYR B 168      91.694   2.284  19.729  1.00 15.53           C  
ATOM   2935  CE1 TYR B 168      93.185   4.512  20.373  1.00 17.29           C  
ATOM   2936  CE2 TYR B 168      92.125   2.481  21.034  1.00 15.76           C  
ATOM   2937  CZ  TYR B 168      92.883   3.579  21.337  1.00 17.39           C  
ATOM   2938  OH  TYR B 168      93.322   3.833  22.619  1.00 19.34           O  
ATOM   2939  N   SER B 169      94.463   1.655  17.365  1.00 17.21           N  
ATOM   2940  CA  SER B 169      95.200   0.568  18.001  1.00 18.35           C  
ATOM   2941  C   SER B 169      95.728   1.188  19.262  1.00 18.25           C  
ATOM   2942  O   SER B 169      96.418   2.189  19.213  1.00 20.62           O  
ATOM   2943  CB  SER B 169      96.354   0.073  17.130  1.00 18.40           C  
ATOM   2944  OG  SER B 169      96.969  -1.057  17.727  1.00 21.69           O  
ATOM   2945  N   GLY B 170      95.378   0.617  20.406  1.00 17.84           N  
ATOM   2946  CA  GLY B 170      95.799   1.182  21.669  1.00 17.33           C  
ATOM   2947  C   GLY B 170      95.753   0.141  22.769  1.00 17.01           C  
ATOM   2948  O   GLY B 170      95.444  -1.036  22.553  1.00 16.26           O  
ATOM   2949  N   ASP B 171      96.066   0.611  23.969  1.00 17.24           N  
ATOM   2950  CA  ASP B 171      96.098  -0.239  25.149  1.00 17.03           C  
ATOM   2951  C   ASP B 171      95.391   0.492  26.259  1.00 16.68           C  
ATOM   2952  O   ASP B 171      95.869   1.524  26.741  1.00 16.67           O  
ATOM   2953  CB  ASP B 171      97.544  -0.493  25.533  1.00 17.94           C  
ATOM   2954  CG  ASP B 171      97.693  -1.532  26.626  1.00 19.18           C  
ATOM   2955  OD1 ASP B 171      96.811  -1.662  27.511  1.00 19.11           O  
ATOM   2956  OD2 ASP B 171      98.694  -2.293  26.661  1.00 23.62           O  
ATOM   2957  N   VAL B 172      94.249  -0.045  26.655  1.00 15.68           N  
ATOM   2958  CA  VAL B 172      93.403   0.610  27.643  1.00 15.20           C  
ATOM   2959  C   VAL B 172      94.106   0.802  28.995  1.00 15.30           C  
ATOM   2960  O   VAL B 172      93.745   1.700  29.757  1.00 13.81           O  
ATOM   2961  CB  VAL B 172      92.031  -0.089  27.741  1.00 15.17           C  
ATOM   2962  CG1 VAL B 172      91.216   0.434  28.873  1.00 16.01           C  
ATOM   2963  CG2 VAL B 172      91.255   0.111  26.427  1.00 16.75           C  
ATOM   2964  N   LYS B 173      95.152   0.009  29.239  1.00 15.24           N  
ATOM   2965  CA  LYS B 173      95.923   0.145  30.462  1.00 16.32           C  
ATOM   2966  C   LYS B 173      96.509   1.543  30.563  1.00 15.58           C  
ATOM   2967  O   LYS B 173      96.655   2.102  31.650  1.00 15.67           O  
ATOM   2968  CB  LYS B 173      97.035  -0.911  30.498  1.00 17.26           C  
ATOM   2969  CG  LYS B 173      97.325  -1.489  31.847  1.00 20.65           C  
ATOM   2970  CD  LYS B 173      96.066  -1.929  32.598  1.00 22.06           C  
ATOM   2971  CE  LYS B 173      96.201  -1.544  34.024  1.00 22.86           C  
ATOM   2972  NZ  LYS B 173      97.513  -2.052  34.547  1.00 21.86           N  
ATOM   2973  N   ASN B 174      96.828   2.150  29.421  1.00 15.56           N  
ATOM   2974  CA  ASN B 174      97.353   3.493  29.458  1.00 15.64           C  
ATOM   2975  C   ASN B 174      96.399   4.479  30.138  1.00 14.95           C  
ATOM   2976  O   ASN B 174      96.811   5.381  30.857  1.00 15.00           O  
ATOM   2977  CB  ASN B 174      97.644   3.995  28.047  1.00 15.64           C  
ATOM   2978  CG  ASN B 174      98.818   3.272  27.410  1.00 18.13           C  
ATOM   2979  OD1 ASN B 174      99.705   2.787  28.113  1.00 24.27           O  
ATOM   2980  ND2 ASN B 174      98.847   3.218  26.084  1.00 22.10           N  
ATOM   2981  N   PHE B 175      95.102   4.330  29.875  1.00 14.41           N  
ATOM   2982  CA  PHE B 175      94.110   5.215  30.460  1.00 13.74           C  
ATOM   2983  C   PHE B 175      93.892   4.946  31.959  1.00 13.62           C  
ATOM   2984  O   PHE B 175      93.810   5.863  32.757  1.00 14.10           O  
ATOM   2985  CB  PHE B 175      92.802   5.079  29.674  1.00 13.12           C  
ATOM   2986  CG  PHE B 175      92.925   5.510  28.240  1.00 14.19           C  
ATOM   2987  CD1 PHE B 175      92.732   6.814  27.898  1.00 13.72           C  
ATOM   2988  CD2 PHE B 175      93.267   4.610  27.254  1.00 17.24           C  
ATOM   2989  CE1 PHE B 175      92.866   7.222  26.588  1.00 14.46           C  
ATOM   2990  CE2 PHE B 175      93.405   5.008  25.964  1.00 15.30           C  
ATOM   2991  CZ  PHE B 175      93.190   6.327  25.632  1.00 15.23           C  
ATOM   2992  N   PHE B 176      93.818   3.671  32.320  1.00 13.90           N  
ATOM   2993  CA  PHE B 176      93.670   3.329  33.722  1.00 14.18           C  
ATOM   2994  C   PHE B 176      94.882   3.825  34.504  1.00 14.79           C  
ATOM   2995  O   PHE B 176      94.723   4.332  35.624  1.00 15.59           O  
ATOM   2996  CB  PHE B 176      93.544   1.822  33.904  1.00 13.17           C  
ATOM   2997  CG  PHE B 176      92.146   1.285  33.754  1.00 14.16           C  
ATOM   2998  CD1 PHE B 176      91.117   1.688  34.580  1.00 13.43           C  
ATOM   2999  CD2 PHE B 176      91.871   0.346  32.775  1.00 13.67           C  
ATOM   3000  CE1 PHE B 176      89.854   1.182  34.428  1.00 14.32           C  
ATOM   3001  CE2 PHE B 176      90.617  -0.190  32.656  1.00 13.63           C  
ATOM   3002  CZ  PHE B 176      89.602   0.254  33.476  1.00 14.30           C  
ATOM   3003  N   ASN B 177      96.075   3.639  33.947  1.00 15.68           N  
ATOM   3004  CA  ASN B 177      97.278   4.109  34.623  1.00 16.33           C  
ATOM   3005  C   ASN B 177      97.274   5.613  34.771  1.00 16.44           C  
ATOM   3006  O   ASN B 177      97.690   6.139  35.798  1.00 16.98           O  
ATOM   3007  CB  ASN B 177      98.527   3.636  33.912  1.00 16.15           C  
ATOM   3008  CG  ASN B 177      98.757   2.153  34.048  1.00 18.56           C  
ATOM   3009  OD1 ASN B 177      98.211   1.502  34.960  1.00 22.08           O  
ATOM   3010  ND2 ASN B 177      99.603   1.612  33.184  1.00 21.40           N  
ATOM   3011  N   TYR B 178      96.747   6.329  33.780  1.00 15.40           N  
ATOM   3012  CA  TYR B 178      96.666   7.775  33.925  1.00 16.79           C  
ATOM   3013  C   TYR B 178      95.831   8.128  35.148  1.00 15.92           C  
ATOM   3014  O   TYR B 178      96.194   9.001  35.937  1.00 17.09           O  
ATOM   3015  CB  TYR B 178      96.114   8.485  32.674  1.00 16.87           C  
ATOM   3016  CG  TYR B 178      96.019   9.984  32.901  1.00 17.98           C  
ATOM   3017  CD1 TYR B 178      97.138  10.793  32.767  1.00 20.15           C  
ATOM   3018  CD2 TYR B 178      94.843  10.568  33.342  1.00 19.47           C  
ATOM   3019  CE1 TYR B 178      97.069  12.176  33.017  1.00 20.22           C  
ATOM   3020  CE2 TYR B 178      94.769  11.929  33.601  1.00 20.56           C  
ATOM   3021  CZ  TYR B 178      95.887  12.726  33.431  1.00 21.96           C  
ATOM   3022  OH  TYR B 178      95.820  14.089  33.685  1.00 24.21           O  
ATOM   3023  N   LEU B 179      94.695   7.466  35.322  1.00 15.47           N  
ATOM   3024  CA  LEU B 179      93.815   7.763  36.435  1.00 15.49           C  
ATOM   3025  C   LEU B 179      94.462   7.371  37.766  1.00 15.90           C  
ATOM   3026  O   LEU B 179      94.341   8.078  38.761  1.00 16.27           O  
ATOM   3027  CB  LEU B 179      92.495   7.022  36.272  1.00 15.32           C  
ATOM   3028  CG  LEU B 179      91.662   7.384  35.035  1.00 15.10           C  
ATOM   3029  CD1 LEU B 179      90.436   6.512  34.957  1.00 15.05           C  
ATOM   3030  CD2 LEU B 179      91.297   8.842  35.017  1.00 15.97           C  
ATOM   3031  N   ARG B 180      95.120   6.226  37.763  1.00 16.73           N  
ATOM   3032  CA  ARG B 180      95.840   5.781  38.952  1.00 17.40           C  
ATOM   3033  C   ARG B 180      96.897   6.803  39.363  1.00 17.51           C  
ATOM   3034  O   ARG B 180      96.968   7.185  40.533  1.00 17.03           O  
ATOM   3035  CB  ARG B 180      96.498   4.440  38.674  1.00 17.56           C  
ATOM   3036  CG  ARG B 180      97.272   3.884  39.884  1.00 18.09           C  
ATOM   3037  CD  ARG B 180      98.214   2.790  39.542  1.00 19.24           C  
ATOM   3038  NE  ARG B 180      99.257   3.236  38.635  1.00 20.56           N  
ATOM   3039  CZ  ARG B 180     100.016   2.440  37.899  1.00 23.58           C  
ATOM   3040  NH1 ARG B 180      99.873   1.127  37.966  1.00 25.26           N  
ATOM   3041  NH2 ARG B 180     100.922   2.961  37.087  1.00 23.98           N  
ATOM   3042  N   ASP B 181      97.702   7.238  38.398  1.00 18.36           N  
ATOM   3043  CA  ASP B 181      98.842   8.123  38.659  1.00 18.39           C  
ATOM   3044  C   ASP B 181      98.498   9.584  38.899  1.00 18.81           C  
ATOM   3045  O   ASP B 181      99.298  10.308  39.500  1.00 19.65           O  
ATOM   3046  CB  ASP B 181      99.819   8.081  37.489  1.00 18.93           C  
ATOM   3047  CG  ASP B 181     100.407   6.711  37.261  1.00 20.10           C  
ATOM   3048  OD1 ASP B 181     100.415   5.917  38.206  1.00 22.25           O  
ATOM   3049  OD2 ASP B 181     100.882   6.349  36.166  1.00 22.95           O  
ATOM   3050  N   ASN B 182      97.347  10.047  38.416  1.00 18.04           N  
ATOM   3051  CA  ASN B 182      97.021  11.471  38.521  1.00 18.77           C  
ATOM   3052  C   ASN B 182      95.701  11.833  39.177  1.00 18.98           C  
ATOM   3053  O   ASN B 182      95.496  12.991  39.553  1.00 19.77           O  
ATOM   3054  CB  ASN B 182      97.019  12.096  37.128  1.00 18.89           C  
ATOM   3055  CG  ASN B 182      98.335  11.947  36.432  1.00 18.09           C  
ATOM   3056  OD1 ASN B 182      99.266  12.726  36.660  1.00 22.20           O  
ATOM   3057  ND2 ASN B 182      98.431  10.954  35.557  1.00 21.04           N  
ATOM   3058  N   LYS B 183      94.817  10.855  39.322  1.00 19.43           N  
ATOM   3059  CA  LYS B 183      93.465  11.102  39.820  1.00 19.83           C  
ATOM   3060  C   LYS B 183      93.094  10.286  41.050  1.00 19.74           C  
ATOM   3061  O   LYS B 183      91.928  10.229  41.410  1.00 19.77           O  
ATOM   3062  CB  LYS B 183      92.466  10.766  38.700  1.00 19.69           C  
ATOM   3063  CG  LYS B 183      91.970  11.903  37.795  1.00 23.66           C  
ATOM   3064  CD  LYS B 183      92.897  13.044  37.553  1.00 24.75           C  
ATOM   3065  CE  LYS B 183      92.214  14.061  36.652  1.00 25.38           C  
ATOM   3066  NZ  LYS B 183      92.822  15.407  36.603  1.00 23.57           N  
ATOM   3067  N   GLY B 184      94.071   9.640  41.675  1.00 19.61           N  
ATOM   3068  CA  GLY B 184      93.835   8.886  42.897  1.00 19.99           C  
ATOM   3069  C   GLY B 184      92.933   7.664  42.735  1.00 20.01           C  
ATOM   3070  O   GLY B 184      92.285   7.220  43.685  1.00 20.48           O  
ATOM   3071  N   TYR B 185      92.896   7.109  41.527  1.00 19.04           N  
ATOM   3072  CA  TYR B 185      92.083   5.931  41.247  1.00 18.82           C  
ATOM   3073  C   TYR B 185      92.768   4.683  41.815  1.00 19.22           C  
ATOM   3074  O   TYR B 185      93.945   4.448  41.545  1.00 19.16           O  
ATOM   3075  CB  TYR B 185      91.854   5.832  39.725  1.00 18.80           C  
ATOM   3076  CG  TYR B 185      91.150   4.578  39.246  1.00 15.72           C  
ATOM   3077  CD1 TYR B 185      89.766   4.414  39.377  1.00 15.70           C  
ATOM   3078  CD2 TYR B 185      91.862   3.562  38.663  1.00 17.32           C  
ATOM   3079  CE1 TYR B 185      89.144   3.262  38.935  1.00 16.61           C  
ATOM   3080  CE2 TYR B 185      91.253   2.418  38.242  1.00 17.32           C  
ATOM   3081  CZ  TYR B 185      89.889   2.271  38.353  1.00 17.02           C  
ATOM   3082  OH  TYR B 185      89.296   1.107  37.916  1.00 16.44           O  
ATOM   3083  N   ASN B 186      92.018   3.897  42.600  1.00 19.40           N  
ATOM   3084  CA  ASN B 186      92.560   2.701  43.252  1.00 20.11           C  
ATOM   3085  C   ASN B 186      92.621   1.487  42.337  1.00 19.86           C  
ATOM   3086  O   ASN B 186      91.851   0.539  42.486  1.00 19.87           O  
ATOM   3087  CB  ASN B 186      91.768   2.347  44.516  1.00 20.29           C  
ATOM   3088  CG  ASN B 186      92.458   1.289  45.359  1.00 23.18           C  
ATOM   3089  OD1 ASN B 186      93.666   1.091  45.259  1.00 25.00           O  
ATOM   3090  ND2 ASN B 186      91.686   0.609  46.198  1.00 27.19           N  
ATOM   3091  N   ALA B 187      93.569   1.511  41.411  1.00 19.16           N  
ATOM   3092  CA  ALA B 187      93.763   0.409  40.483  1.00 20.01           C  
ATOM   3093  C   ALA B 187      94.052  -0.900  41.218  1.00 20.91           C  
ATOM   3094  O   ALA B 187      93.731  -1.981  40.724  1.00 21.83           O  
ATOM   3095  CB  ALA B 187      94.865   0.738  39.494  1.00 19.94           C  
ATOM   3096  N   ALA B 188      94.618  -0.801  42.416  1.00 21.87           N  
ATOM   3097  CA  ALA B 188      94.942  -1.989  43.204  1.00 22.02           C  
ATOM   3098  C   ALA B 188      93.727  -2.706  43.717  1.00 22.06           C  
ATOM   3099  O   ALA B 188      93.789  -3.913  43.942  1.00 23.33           O  
ATOM   3100  CB  ALA B 188      95.850  -1.627  44.378  1.00 22.89           C  
ATOM   3101  N   GLY B 189      92.622  -1.981  43.884  1.00 21.52           N  
ATOM   3102  CA  GLY B 189      91.416  -2.539  44.455  1.00 21.25           C  
ATOM   3103  C   GLY B 189      90.191  -2.556  43.572  1.00 20.21           C  
ATOM   3104  O   GLY B 189      89.136  -2.958  44.028  1.00 21.04           O  
ATOM   3105  N   GLN B 190      90.322  -2.146  42.312  1.00 19.54           N  
ATOM   3106  CA  GLN B 190      89.191  -2.168  41.387  1.00 18.04           C  
ATOM   3107  C   GLN B 190      89.369  -3.316  40.406  1.00 17.16           C  
ATOM   3108  O   GLN B 190      90.460  -3.541  39.934  1.00 17.32           O  
ATOM   3109  CB  GLN B 190      89.100  -0.858  40.610  1.00 18.61           C  
ATOM   3110  CG  GLN B 190      88.619   0.304  41.436  1.00 17.53           C  
ATOM   3111  CD  GLN B 190      87.126   0.245  41.696  1.00 19.03           C  
ATOM   3112  OE1 GLN B 190      86.350  -0.056  40.789  1.00 16.57           O  
ATOM   3113  NE2 GLN B 190      86.715   0.493  42.942  1.00 19.15           N  
ATOM   3114  N   TYR B 191      88.284  -4.030  40.133  1.00 16.44           N  
ATOM   3115  CA  TYR B 191      88.289  -5.137  39.199  1.00 16.05           C  
ATOM   3116  C   TYR B 191      87.632  -4.722  37.877  1.00 15.39           C  
ATOM   3117  O   TYR B 191      86.602  -4.036  37.867  1.00 15.37           O  
ATOM   3118  CB  TYR B 191      87.532  -6.339  39.780  1.00 15.89           C  
ATOM   3119  CG  TYR B 191      88.166  -6.963  41.019  1.00 18.20           C  
ATOM   3120  CD1 TYR B 191      87.985  -6.414  42.271  1.00 18.41           C  
ATOM   3121  CD2 TYR B 191      88.919  -8.107  40.916  1.00 19.59           C  
ATOM   3122  CE1 TYR B 191      88.545  -6.990  43.399  1.00 19.49           C  
ATOM   3123  CE2 TYR B 191      89.482  -8.694  42.042  1.00 21.49           C  
ATOM   3124  CZ  TYR B 191      89.297  -8.125  43.265  1.00 22.13           C  
ATOM   3125  OH  TYR B 191      89.866  -8.714  44.374  1.00 23.09           O  
ATOM   3126  N   VAL B 192      88.212  -5.176  36.780  1.00 15.48           N  
ATOM   3127  CA  VAL B 192      87.609  -4.920  35.462  1.00 15.14           C  
ATOM   3128  C   VAL B 192      86.447  -5.859  35.204  1.00 13.91           C  
ATOM   3129  O   VAL B 192      86.653  -7.064  35.073  1.00 15.17           O  
ATOM   3130  CB  VAL B 192      88.624  -5.060  34.338  1.00 14.57           C  
ATOM   3131  CG1 VAL B 192      87.955  -4.815  32.991  1.00 15.57           C  
ATOM   3132  CG2 VAL B 192      89.781  -4.091  34.493  1.00 16.02           C  
ATOM   3133  N   LEU B 193      85.230  -5.323  35.139  1.00 14.12           N  
ATOM   3134  CA  LEU B 193      83.998  -6.082  34.986  1.00 12.97           C  
ATOM   3135  C   LEU B 193      83.566  -6.245  33.529  1.00 13.43           C  
ATOM   3136  O   LEU B 193      82.917  -7.205  33.174  1.00 14.03           O  
ATOM   3137  CB  LEU B 193      82.865  -5.389  35.738  1.00 13.57           C  
ATOM   3138  CG  LEU B 193      83.022  -5.160  37.229  1.00 15.26           C  
ATOM   3139  CD1 LEU B 193      81.748  -4.541  37.756  1.00 17.60           C  
ATOM   3140  CD2 LEU B 193      83.337  -6.475  37.979  1.00 16.92           C  
ATOM   3141  N   SER B 194      83.913  -5.261  32.692  1.00 12.51           N  
ATOM   3142  CA  SER B 194      83.553  -5.290  31.277  1.00 12.88           C  
ATOM   3143  C   SER B 194      84.558  -4.536  30.422  1.00 12.46           C  
ATOM   3144  O   SER B 194      85.318  -3.703  30.889  1.00 12.90           O  
ATOM   3145  CB  SER B 194      82.178  -4.683  31.053  1.00 12.46           C  
ATOM   3146  OG  SER B 194      82.188  -3.262  31.185  1.00 12.38           O  
ATOM   3147  N   TYR B 195      84.570  -4.891  29.149  1.00 12.93           N  
ATOM   3148  CA  TYR B 195      85.446  -4.279  28.152  1.00 12.47           C  
ATOM   3149  C   TYR B 195      84.616  -4.294  26.860  1.00 12.25           C  
ATOM   3150  O   TYR B 195      84.510  -5.313  26.166  1.00 11.21           O  
ATOM   3151  CB  TYR B 195      86.741  -5.106  28.042  1.00 12.39           C  
ATOM   3152  CG  TYR B 195      87.903  -4.497  27.291  1.00 13.61           C  
ATOM   3153  CD1 TYR B 195      87.769  -3.341  26.533  1.00 13.90           C  
ATOM   3154  CD2 TYR B 195      89.174  -5.066  27.382  1.00 14.48           C  
ATOM   3155  CE1 TYR B 195      88.836  -2.793  25.901  1.00 14.39           C  
ATOM   3156  CE2 TYR B 195      90.262  -4.520  26.737  1.00 15.74           C  
ATOM   3157  CZ  TYR B 195      90.097  -3.371  25.987  1.00 15.09           C  
ATOM   3158  OH  TYR B 195      91.157  -2.803  25.337  1.00 15.85           O  
ATOM   3159  N   GLN B 196      84.062  -3.124  26.538  1.00 11.30           N  
ATOM   3160  CA  GLN B 196      83.029  -2.999  25.510  1.00 11.13           C  
ATOM   3161  C   GLN B 196      83.353  -1.864  24.548  1.00 10.76           C  
ATOM   3162  O   GLN B 196      84.075  -0.920  24.907  1.00 11.45           O  
ATOM   3163  CB  GLN B 196      81.654  -2.709  26.165  1.00 11.26           C  
ATOM   3164  CG  GLN B 196      81.377  -3.552  27.397  1.00 12.03           C  
ATOM   3165  CD  GLN B 196      80.044  -3.265  28.059  1.00 11.12           C  
ATOM   3166  OE1 GLN B 196      80.013  -2.842  29.243  1.00 12.26           O  
ATOM   3167  NE2 GLN B 196      78.938  -3.549  27.362  1.00 13.92           N  
ATOM   3168  N   PHE B 197      82.779  -1.948  23.352  1.00 10.36           N  
ATOM   3169  CA  PHE B 197      82.971  -0.907  22.330  1.00 10.87           C  
ATOM   3170  C   PHE B 197      81.703  -0.770  21.500  1.00  9.47           C  
ATOM   3171  O   PHE B 197      81.115  -1.741  21.064  1.00 10.72           O  
ATOM   3172  CB  PHE B 197      84.152  -1.273  21.427  1.00 10.69           C  
ATOM   3173  CG  PHE B 197      84.363  -0.331  20.286  1.00 10.81           C  
ATOM   3174  CD1 PHE B 197      85.052   0.862  20.475  1.00 10.77           C  
ATOM   3175  CD2 PHE B 197      83.890  -0.630  19.017  1.00 11.49           C  
ATOM   3176  CE1 PHE B 197      85.273   1.722  19.436  1.00 12.61           C  
ATOM   3177  CE2 PHE B 197      84.128   0.270  17.968  1.00 10.39           C  
ATOM   3178  CZ  PHE B 197      84.817   1.431  18.199  1.00 11.00           C  
ATOM   3179  N   GLY B 198      81.264   0.464  21.285  1.00  9.83           N  
ATOM   3180  CA  GLY B 198      80.048   0.660  20.535  1.00  9.55           C  
ATOM   3181  C   GLY B 198      79.718   2.123  20.336  1.00  8.77           C  
ATOM   3182  O   GLY B 198      80.598   2.961  20.261  1.00  9.85           O  
ATOM   3183  N   THR B 199      78.423   2.416  20.292  1.00  9.29           N  
ATOM   3184  CA  THR B 199      77.957   3.791  20.069  1.00  9.83           C  
ATOM   3185  C   THR B 199      76.793   4.145  20.978  1.00  9.25           C  
ATOM   3186  O   THR B 199      75.912   3.343  21.191  1.00 10.15           O  
ATOM   3187  CB  THR B 199      77.579   3.967  18.588  1.00 10.33           C  
ATOM   3188  OG1 THR B 199      76.921   5.235  18.402  1.00  9.43           O  
ATOM   3189  CG2 THR B 199      76.547   2.955  18.139  1.00 11.31           C  
ATOM   3190  N   GLU B 200      76.831   5.365  21.505  1.00  9.58           N  
ATOM   3191  CA  GLU B 200      75.703   5.932  22.230  1.00 10.35           C  
ATOM   3192  C   GLU B 200      75.094   7.008  21.360  1.00 10.03           C  
ATOM   3193  O   GLU B 200      75.744   8.054  21.147  1.00 10.56           O  
ATOM   3194  CB  GLU B 200      76.190   6.595  23.521  1.00 11.40           C  
ATOM   3195  CG  GLU B 200      76.733   5.605  24.527  1.00 10.59           C  
ATOM   3196  CD  GLU B 200      77.120   6.243  25.829  1.00 12.17           C  
ATOM   3197  OE1 GLU B 200      77.830   7.264  25.845  1.00 10.65           O  
ATOM   3198  OE2 GLU B 200      76.664   5.681  26.871  1.00 15.06           O  
ATOM   3199  N   PRO B 201      73.917   6.754  20.798  1.00  9.88           N  
ATOM   3200  CA  PRO B 201      73.218   7.778  20.018  1.00  8.70           C  
ATOM   3201  C   PRO B 201      72.263   8.584  20.852  1.00  9.22           C  
ATOM   3202  O   PRO B 201      71.732   8.135  21.878  1.00  9.73           O  
ATOM   3203  CB  PRO B 201      72.413   6.959  19.034  1.00  9.65           C  
ATOM   3204  CG  PRO B 201      72.289   5.621  19.585  1.00 10.93           C  
ATOM   3205  CD  PRO B 201      73.190   5.475  20.731  1.00 10.05           C  
ATOM   3206  N   PHE B 202      72.066   9.822  20.400  1.00  9.33           N  
ATOM   3207  CA  PHE B 202      71.148  10.764  21.002  1.00  9.86           C  
ATOM   3208  C   PHE B 202      69.963  10.995  20.049  1.00  9.75           C  
ATOM   3209  O   PHE B 202      68.821  10.653  20.371  1.00 11.20           O  
ATOM   3210  CB  PHE B 202      71.887  12.065  21.363  1.00  9.40           C  
ATOM   3211  CG  PHE B 202      72.893  11.904  22.471  1.00 10.03           C  
ATOM   3212  CD1 PHE B 202      74.087  11.254  22.259  1.00 10.97           C  
ATOM   3213  CD2 PHE B 202      72.635  12.422  23.720  1.00 11.39           C  
ATOM   3214  CE1 PHE B 202      75.029  11.146  23.297  1.00 11.84           C  
ATOM   3215  CE2 PHE B 202      73.549  12.316  24.742  1.00 14.27           C  
ATOM   3216  CZ  PHE B 202      74.724  11.664  24.544  1.00 13.04           C  
ATOM   3217  N   THR B 203      70.223  11.586  18.883  1.00 10.00           N  
ATOM   3218  CA  THR B 203      69.184  11.803  17.889  1.00 10.49           C  
ATOM   3219  C   THR B 203      69.774  11.674  16.504  1.00 10.24           C  
ATOM   3220  O   THR B 203      71.004  11.702  16.308  1.00 10.62           O  
ATOM   3221  CB  THR B 203      68.515  13.209  18.018  1.00 11.68           C  
ATOM   3222  OG1 THR B 203      69.480  14.223  17.752  1.00 11.39           O  
ATOM   3223  CG2 THR B 203      67.937  13.466  19.408  1.00 10.42           C  
ATOM   3224  N   GLY B 204      68.863  11.526  15.543  1.00 10.30           N  
ATOM   3225  CA  GLY B 204      69.190  11.425  14.129  1.00 11.02           C  
ATOM   3226  C   GLY B 204      68.956  10.033  13.585  1.00 10.77           C  
ATOM   3227  O   GLY B 204      68.146   9.275  14.098  1.00 11.05           O  
ATOM   3228  N   SER B 205      69.625   9.736  12.479  1.00 11.84           N  
ATOM   3229  CA  SER B 205      69.587   8.383  11.882  1.00 13.12           C  
ATOM   3230  C   SER B 205      71.024   7.995  11.605  1.00 12.35           C  
ATOM   3231  O   SER B 205      71.825   8.778  11.097  1.00 13.37           O  
ATOM   3232  CB  SER B 205      68.766   8.346  10.570  1.00 14.75           C  
ATOM   3233  OG  SER B 205      69.421   9.001   9.538  1.00 22.77           O  
ATOM   3234  N   GLY B 206      71.401   6.772  11.933  1.00 12.20           N  
ATOM   3235  CA  GLY B 206      72.773   6.403  11.682  1.00 13.30           C  
ATOM   3236  C   GLY B 206      73.058   4.925  11.661  1.00 13.31           C  
ATOM   3237  O   GLY B 206      72.258   4.115  12.121  1.00 13.58           O  
ATOM   3238  N   THR B 207      74.179   4.605  11.028  1.00 12.91           N  
ATOM   3239  CA  THR B 207      74.675   3.266  11.056  1.00 13.09           C  
ATOM   3240  C   THR B 207      76.141   3.313  11.435  1.00 11.87           C  
ATOM   3241  O   THR B 207      76.936   3.949  10.754  1.00 11.99           O  
ATOM   3242  CB  THR B 207      74.568   2.612   9.669  1.00 13.86           C  
ATOM   3243  OG1 THR B 207      73.200   2.374   9.293  1.00 15.92           O  
ATOM   3244  CG2 THR B 207      75.239   1.234   9.697  1.00 14.29           C  
ATOM   3245  N   LEU B 208      76.516   2.673  12.552  1.00 11.24           N  
ATOM   3246  CA  LEU B 208      77.911   2.458  12.894  1.00 11.51           C  
ATOM   3247  C   LEU B 208      78.331   1.126  12.301  1.00 12.17           C  
ATOM   3248  O   LEU B 208      77.808   0.071  12.690  1.00 12.60           O  
ATOM   3249  CB  LEU B 208      78.119   2.390  14.403  1.00 10.81           C  
ATOM   3250  CG  LEU B 208      79.553   2.056  14.793  1.00 11.50           C  
ATOM   3251  CD1 LEU B 208      80.513   3.155  14.461  1.00 12.98           C  
ATOM   3252  CD2 LEU B 208      79.622   1.757  16.293  1.00 13.65           C  
ATOM   3253  N   ASN B 209      79.268   1.169  11.355  1.00 12.25           N  
ATOM   3254  CA  ASN B 209      79.790  -0.064  10.806  1.00 13.29           C  
ATOM   3255  C   ASN B 209      81.112  -0.372  11.464  1.00 12.46           C  
ATOM   3256  O   ASN B 209      82.027   0.411  11.368  1.00 14.05           O  
ATOM   3257  CB  ASN B 209      80.010   0.046   9.303  1.00 13.83           C  
ATOM   3258  CG  ASN B 209      80.376  -1.293   8.690  1.00 15.80           C  
ATOM   3259  OD1 ASN B 209      79.573  -2.231   8.711  1.00 18.17           O  
ATOM   3260  ND2 ASN B 209      81.610  -1.406   8.201  1.00 19.00           N  
ATOM   3261  N   VAL B 210      81.183  -1.513  12.159  1.00 12.62           N  
ATOM   3262  CA  VAL B 210      82.412  -1.931  12.832  1.00 13.93           C  
ATOM   3263  C   VAL B 210      82.988  -3.034  11.962  1.00 14.18           C  
ATOM   3264  O   VAL B 210      82.521  -4.169  12.008  1.00 14.66           O  
ATOM   3265  CB  VAL B 210      82.175  -2.383  14.286  1.00 14.16           C  
ATOM   3266  CG1 VAL B 210      83.482  -2.746  14.938  1.00 14.13           C  
ATOM   3267  CG2 VAL B 210      81.509  -1.242  15.076  1.00 14.18           C  
ATOM   3268  N   ALA B 211      83.942  -2.655  11.113  1.00 15.45           N  
ATOM   3269  CA  ALA B 211      84.579  -3.610  10.198  1.00 16.56           C  
ATOM   3270  C   ALA B 211      85.308  -4.694  10.974  1.00 16.61           C  
ATOM   3271  O   ALA B 211      85.283  -5.885  10.605  1.00 17.57           O  
ATOM   3272  CB  ALA B 211      85.528  -2.893   9.264  1.00 16.71           C  
ATOM   3273  N   SER B 212      85.965  -4.263  12.049  1.00 16.31           N  
ATOM   3274  CA  SER B 212      86.666  -5.159  12.968  1.00 17.05           C  
ATOM   3275  C   SER B 212      86.860  -4.527  14.334  1.00 16.36           C  
ATOM   3276  O   SER B 212      87.202  -3.336  14.449  1.00 16.42           O  
ATOM   3277  CB  SER B 212      88.048  -5.530  12.425  1.00 17.16           C  
ATOM   3278  OG  SER B 212      88.683  -6.470  13.307  1.00 22.37           O  
ATOM   3279  N   TRP B 213      86.689  -5.349  15.375  1.00 15.56           N  
ATOM   3280  CA  TRP B 213      86.984  -4.955  16.741  1.00 15.12           C  
ATOM   3281  C   TRP B 213      87.628  -6.127  17.467  1.00 14.75           C  
ATOM   3282  O   TRP B 213      87.074  -7.209  17.484  1.00 15.02           O  
ATOM   3283  CB  TRP B 213      85.714  -4.550  17.486  1.00 15.38           C  
ATOM   3284  CG  TRP B 213      86.046  -4.034  18.848  1.00 13.48           C  
ATOM   3285  CD1 TRP B 213      86.692  -2.875  19.142  1.00 13.38           C  
ATOM   3286  CD2 TRP B 213      85.796  -4.682  20.099  1.00 13.47           C  
ATOM   3287  NE1 TRP B 213      86.840  -2.738  20.497  1.00 13.54           N  
ATOM   3288  CE2 TRP B 213      86.302  -3.842  21.109  1.00 12.55           C  
ATOM   3289  CE3 TRP B 213      85.152  -5.856  20.464  1.00 12.11           C  
ATOM   3290  CZ2 TRP B 213      86.202  -4.156  22.449  1.00 13.21           C  
ATOM   3291  CZ3 TRP B 213      85.058  -6.174  21.787  1.00 12.84           C  
ATOM   3292  CH2 TRP B 213      85.567  -5.316  22.770  1.00 14.20           C  
ATOM   3293  N   THR B 214      88.785  -5.883  18.062  1.00 14.75           N  
ATOM   3294  CA  THR B 214      89.453  -6.885  18.891  1.00 15.46           C  
ATOM   3295  C   THR B 214      89.807  -6.262  20.214  1.00 14.40           C  
ATOM   3296  O   THR B 214      90.080  -5.060  20.303  1.00 14.69           O  
ATOM   3297  CB  THR B 214      90.738  -7.449  18.220  1.00 15.22           C  
ATOM   3298  OG1 THR B 214      91.785  -6.472  18.227  1.00 17.95           O  
ATOM   3299  CG2 THR B 214      90.527  -7.724  16.756  1.00 18.31           C  
ATOM   3300  N   ALA B 215      89.849  -7.090  21.246  1.00 14.78           N  
ATOM   3301  CA  ALA B 215      90.283  -6.665  22.564  1.00 15.21           C  
ATOM   3302  C   ALA B 215      90.672  -7.905  23.369  1.00 16.07           C  
ATOM   3303  O   ALA B 215      90.162  -8.988  23.124  1.00 16.40           O  
ATOM   3304  CB  ALA B 215      89.176  -5.931  23.286  1.00 16.29           C  
ATOM   3305  N   SER B 216      91.598  -7.705  24.294  1.00 16.75           N  
ATOM   3306  CA  SER B 216      91.979  -8.765  25.223  1.00 17.52           C  
ATOM   3307  C   SER B 216      92.526  -8.179  26.518  1.00 17.17           C  
ATOM   3308  O   SER B 216      92.879  -7.001  26.594  1.00 17.17           O  
ATOM   3309  CB  SER B 216      93.016  -9.691  24.586  1.00 17.64           C  
ATOM   3310  OG  SER B 216      94.247  -9.029  24.418  1.00 20.05           O  
ATOM   3311  N   ILE B 217      92.571  -9.036  27.535  1.00 18.81           N  
ATOM   3312  CA  ILE B 217      93.142  -8.728  28.832  1.00 18.56           C  
ATOM   3313  C   ILE B 217      94.289  -9.734  29.098  1.00 20.04           C  
ATOM   3314  O   ILE B 217      94.061 -10.950  29.084  1.00 20.65           O  
ATOM   3315  CB  ILE B 217      92.049  -8.808  29.922  1.00 18.52           C  
ATOM   3316  CG1 ILE B 217      90.939  -7.790  29.598  1.00 17.57           C  
ATOM   3317  CG2 ILE B 217      92.639  -8.538  31.300  1.00 18.15           C  
ATOM   3318  CD1 ILE B 217      89.786  -7.829  30.521  1.00 18.76           C  
ATOM   3319  N   ASN B 218      95.495  -9.220  29.301  1.00 21.62           N  
ATOM   3320  CA  ASN B 218      96.676 -10.068  29.537  1.00 23.09           C  
ATOM   3321  C   ASN B 218      97.184  -9.888  30.953  1.00 24.35           C  
ATOM   3322  O   ASN B 218      97.180  -8.762  31.437  1.00 24.17           O  
ATOM   3323  CB  ASN B 218      97.795  -9.729  28.548  1.00 23.59           C  
ATOM   3324  CG  ASN B 218      97.407  -9.979  27.104  1.00 25.57           C  
ATOM   3325  OD1 ASN B 218      96.971 -11.075  26.731  1.00 28.93           O  
ATOM   3326  ND2 ASN B 218      97.572  -8.951  26.268  1.00 28.81           N  
ATOM   3327  OXT ASN B 218      97.623 -10.852  31.600  1.00 25.92           O  
TER    3328      ASN B 218                                                      
HETATM 3329  N   PCA C   1      28.362  60.195   3.644  1.00 20.27           N  
HETATM 3330  CA  PCA C   1      26.883  60.103   3.769  1.00 19.93           C  
HETATM 3331  CB  PCA C   1      26.325  59.585   2.443  1.00 19.58           C  
HETATM 3332  CG  PCA C   1      27.476  59.303   1.499  1.00 19.64           C  
HETATM 3333  CD  PCA C   1      28.677  59.621   2.339  1.00 18.84           C  
HETATM 3334  OE  PCA C   1      29.821  59.420   1.940  1.00 22.01           O  
HETATM 3335  C   PCA C   1      26.504  59.185   4.941  1.00 20.25           C  
HETATM 3336  O   PCA C   1      27.351  58.482   5.493  1.00 19.65           O  
ATOM   3337  N   THR C   2      25.244  59.251   5.362  1.00 20.45           N  
ATOM   3338  CA  THR C   2      24.686  58.372   6.393  1.00 20.28           C  
ATOM   3339  C   THR C   2      23.568  57.421   5.922  1.00 20.44           C  
ATOM   3340  O   THR C   2      22.768  57.769   5.059  1.00 20.83           O  
ATOM   3341  CB  THR C   2      24.126  59.263   7.518  1.00 21.05           C  
ATOM   3342  OG1 THR C   2      25.178  60.077   8.068  1.00 21.46           O  
ATOM   3343  CG2 THR C   2      23.618  58.439   8.690  1.00 20.90           C  
ATOM   3344  N   SER C   3      23.516  56.213   6.491  1.00 19.17           N  
ATOM   3345  CA  SER C   3      22.409  55.295   6.263  1.00 18.91           C  
ATOM   3346  C   SER C   3      22.265  54.341   7.438  1.00 18.84           C  
ATOM   3347  O   SER C   3      23.270  53.940   8.048  1.00 17.94           O  
ATOM   3348  CB  SER C   3      22.571  54.484   4.973  1.00 18.66           C  
ATOM   3349  OG  SER C   3      21.447  53.630   4.786  1.00 20.19           O  
ATOM   3350  N   CYS C   4      21.014  54.010   7.739  1.00 18.82           N  
ATOM   3351  CA  CYS C   4      20.662  53.080   8.799  1.00 18.09           C  
ATOM   3352  C   CYS C   4      20.076  51.774   8.249  1.00 17.66           C  
ATOM   3353  O   CYS C   4      19.643  50.924   9.013  1.00 17.87           O  
ATOM   3354  CB  CYS C   4      19.668  53.729   9.782  1.00 18.60           C  
ATOM   3355  SG  CYS C   4      20.142  55.359  10.363  1.00 19.95           S  
ATOM   3356  N   ASP C   5      20.077  51.612   6.922  1.00 17.68           N  
ATOM   3357  CA  ASP C   5      19.537  50.419   6.298  1.00 18.00           C  
ATOM   3358  C   ASP C   5      20.421  49.225   6.648  1.00 16.61           C  
ATOM   3359  O   ASP C   5      21.641  49.363   6.772  1.00 17.04           O  
ATOM   3360  CB  ASP C   5      19.440  50.602   4.782  1.00 18.30           C  
ATOM   3361  CG  ASP C   5      18.351  51.613   4.369  1.00 21.33           C  
ATOM   3362  OD1 ASP C   5      17.445  51.917   5.168  1.00 23.81           O  
ATOM   3363  OD2 ASP C   5      18.344  52.155   3.247  1.00 28.26           O  
ATOM   3364  N   GLN C   6      19.801  48.061   6.774  1.00 16.72           N  
ATOM   3365  CA  GLN C   6      20.486  46.866   7.254  1.00 16.89           C  
ATOM   3366  C   GLN C   6      21.778  46.551   6.497  1.00 16.93           C  
ATOM   3367  O   GLN C   6      22.778  46.157   7.094  1.00 16.59           O  
ATOM   3368  CB  GLN C   6      19.548  45.656   7.184  1.00 17.17           C  
ATOM   3369  CG  GLN C   6      20.078  44.414   7.843  1.00 18.69           C  
ATOM   3370  CD  GLN C   6      19.042  43.316   7.981  1.00 20.07           C  
ATOM   3371  OE1 GLN C   6      17.971  43.387   7.387  1.00 19.78           O  
ATOM   3372  NE2 GLN C   6      19.369  42.280   8.748  1.00 18.67           N  
ATOM   3373  N   TRP C   7      21.761  46.701   5.181  1.00 16.26           N  
ATOM   3374  CA  TRP C   7      22.904  46.320   4.361  1.00 16.51           C  
ATOM   3375  C   TRP C   7      23.498  47.481   3.593  1.00 16.97           C  
ATOM   3376  O   TRP C   7      24.123  47.290   2.537  1.00 17.40           O  
ATOM   3377  CB  TRP C   7      22.476  45.232   3.383  1.00 17.37           C  
ATOM   3378  CG  TRP C   7      21.990  44.004   4.076  1.00 17.97           C  
ATOM   3379  CD1 TRP C   7      22.722  43.143   4.816  1.00 19.51           C  
ATOM   3380  CD2 TRP C   7      20.647  43.508   4.099  1.00 19.24           C  
ATOM   3381  NE1 TRP C   7      21.941  42.115   5.280  1.00 20.00           N  
ATOM   3382  CE2 TRP C   7      20.652  42.324   4.865  1.00 18.62           C  
ATOM   3383  CE3 TRP C   7      19.438  43.945   3.548  1.00 21.42           C  
ATOM   3384  CZ2 TRP C   7      19.516  41.562   5.077  1.00 20.05           C  
ATOM   3385  CZ3 TRP C   7      18.303  43.188   3.756  1.00 20.84           C  
ATOM   3386  CH2 TRP C   7      18.346  42.008   4.519  1.00 19.53           C  
ATOM   3387  N   ALA C   8      23.333  48.688   4.117  1.00 15.81           N  
ATOM   3388  CA  ALA C   8      23.851  49.865   3.428  1.00 16.60           C  
ATOM   3389  C   ALA C   8      25.359  49.800   3.320  1.00 16.46           C  
ATOM   3390  O   ALA C   8      26.031  49.340   4.249  1.00 15.78           O  
ATOM   3391  CB  ALA C   8      23.451  51.121   4.137  1.00 17.06           C  
ATOM   3392  N   THR C   9      25.892  50.271   2.197  1.00 16.82           N  
ATOM   3393  CA  THR C   9      27.336  50.372   2.013  1.00 17.82           C  
ATOM   3394  C   THR C   9      27.685  51.621   1.249  1.00 17.97           C  
ATOM   3395  O   THR C   9      26.893  52.113   0.456  1.00 19.19           O  
ATOM   3396  CB  THR C   9      27.891  49.182   1.230  1.00 17.24           C  
ATOM   3397  OG1 THR C   9      27.311  49.147  -0.081  1.00 20.63           O  
ATOM   3398  CG2 THR C   9      27.491  47.849   1.868  1.00 18.55           C  
ATOM   3399  N   PHE C  10      28.892  52.114   1.492  1.00 18.06           N  
ATOM   3400  CA  PHE C  10      29.412  53.309   0.832  1.00 18.08           C  
ATOM   3401  C   PHE C  10      30.814  52.907   0.404  1.00 18.89           C  
ATOM   3402  O   PHE C  10      31.537  52.272   1.178  1.00 18.89           O  
ATOM   3403  CB  PHE C  10      29.442  54.486   1.795  1.00 17.92           C  
ATOM   3404  CG  PHE C  10      28.081  54.933   2.246  1.00 18.17           C  
ATOM   3405  CD1 PHE C  10      27.203  55.525   1.355  1.00 19.32           C  
ATOM   3406  CD2 PHE C  10      27.680  54.768   3.561  1.00 18.81           C  
ATOM   3407  CE1 PHE C  10      25.952  55.939   1.772  1.00 18.44           C  
ATOM   3408  CE2 PHE C  10      26.435  55.202   3.985  1.00 19.53           C  
ATOM   3409  CZ  PHE C  10      25.574  55.784   3.095  1.00 20.67           C  
ATOM   3410  N   THR C  11      31.186  53.234  -0.830  1.00 19.75           N  
ATOM   3411  CA  THR C  11      32.483  52.836  -1.349  1.00 20.44           C  
ATOM   3412  C   THR C  11      33.176  53.985  -2.053  1.00 20.27           C  
ATOM   3413  O   THR C  11      32.552  54.834  -2.708  1.00 20.40           O  
ATOM   3414  CB  THR C  11      32.351  51.619  -2.325  1.00 20.60           C  
ATOM   3415  OG1 THR C  11      31.806  50.471  -1.655  1.00 23.96           O  
ATOM   3416  CG2 THR C  11      33.708  51.106  -2.759  1.00 22.61           C  
ATOM   3417  N   GLY C  12      34.487  54.033  -1.890  1.00 19.85           N  
ATOM   3418  CA  GLY C  12      35.283  55.010  -2.588  1.00 20.09           C  
ATOM   3419  C   GLY C  12      36.741  54.699  -2.385  1.00 19.87           C  
ATOM   3420  O   GLY C  12      37.113  54.271  -1.307  1.00 19.92           O  
ATOM   3421  N   ASN C  13      37.542  54.893  -3.428  1.00 20.01           N  
ATOM   3422  CA  ASN C  13      38.991  54.774  -3.375  1.00 19.87           C  
ATOM   3423  C   ASN C  13      39.515  53.474  -2.779  1.00 19.19           C  
ATOM   3424  O   ASN C  13      40.546  53.463  -2.105  1.00 20.94           O  
ATOM   3425  CB  ASN C  13      39.560  55.976  -2.625  1.00 19.29           C  
ATOM   3426  CG  ASN C  13      39.031  57.297  -3.163  1.00 20.72           C  
ATOM   3427  OD1 ASN C  13      39.042  57.525  -4.377  1.00 21.96           O  
ATOM   3428  ND2 ASN C  13      38.572  58.173  -2.275  1.00 20.21           N  
ATOM   3429  N   GLY C  14      38.812  52.378  -3.047  1.00 19.82           N  
ATOM   3430  CA  GLY C  14      39.233  51.075  -2.586  1.00 18.42           C  
ATOM   3431  C   GLY C  14      38.814  50.714  -1.166  1.00 18.56           C  
ATOM   3432  O   GLY C  14      39.200  49.664  -0.643  1.00 19.51           O  
ATOM   3433  N   TYR C  15      38.029  51.589  -0.559  1.00 16.85           N  
ATOM   3434  CA  TYR C  15      37.533  51.344   0.799  1.00 16.48           C  
ATOM   3435  C   TYR C  15      36.013  51.243   0.777  1.00 16.05           C  
ATOM   3436  O   TYR C  15      35.343  51.933   0.004  1.00 17.60           O  
ATOM   3437  CB  TYR C  15      37.946  52.484   1.738  1.00 16.39           C  
ATOM   3438  CG  TYR C  15      39.389  52.442   2.199  1.00 16.93           C  
ATOM   3439  CD1 TYR C  15      40.418  52.948   1.413  1.00 19.51           C  
ATOM   3440  CD2 TYR C  15      39.719  51.891   3.429  1.00 18.47           C  
ATOM   3441  CE1 TYR C  15      41.742  52.898   1.843  1.00 18.91           C  
ATOM   3442  CE2 TYR C  15      41.032  51.806   3.847  1.00 17.66           C  
ATOM   3443  CZ  TYR C  15      42.043  52.319   3.065  1.00 18.28           C  
ATOM   3444  OH  TYR C  15      43.356  52.265   3.532  1.00 17.37           O  
ATOM   3445  N   THR C  16      35.470  50.455   1.688  1.00 15.37           N  
ATOM   3446  CA  THR C  16      34.032  50.264   1.778  1.00 15.00           C  
ATOM   3447  C   THR C  16      33.623  50.281   3.235  1.00 14.72           C  
ATOM   3448  O   THR C  16      34.221  49.583   4.045  1.00 14.64           O  
ATOM   3449  CB  THR C  16      33.610  48.928   1.124  1.00 15.28           C  
ATOM   3450  OG1 THR C  16      33.901  48.977  -0.276  1.00 17.48           O  
ATOM   3451  CG2 THR C  16      32.096  48.757   1.174  1.00 16.86           C  
ATOM   3452  N   VAL C  17      32.634  51.116   3.531  1.00 14.56           N  
ATOM   3453  CA  VAL C  17      32.045  51.234   4.859  1.00 14.83           C  
ATOM   3454  C   VAL C  17      30.653  50.619   4.780  1.00 15.23           C  
ATOM   3455  O   VAL C  17      29.823  51.010   3.957  1.00 14.91           O  
ATOM   3456  CB  VAL C  17      31.989  52.691   5.351  1.00 15.48           C  
ATOM   3457  CG1 VAL C  17      31.182  52.776   6.628  1.00 15.50           C  
ATOM   3458  CG2 VAL C  17      33.392  53.246   5.576  1.00 15.34           C  
ATOM   3459  N   SER C  18      30.402  49.644   5.635  1.00 13.86           N  
ATOM   3460  CA  SER C  18      29.175  48.876   5.603  1.00 14.89           C  
ATOM   3461  C   SER C  18      28.451  48.877   6.927  1.00 15.29           C  
ATOM   3462  O   SER C  18      29.088  48.782   7.986  1.00 16.04           O  
ATOM   3463  CB  SER C  18      29.528  47.425   5.281  1.00 14.36           C  
ATOM   3464  OG  SER C  18      30.256  47.354   4.078  1.00 16.68           O  
ATOM   3465  N   ASN C  19      27.127  48.971   6.902  1.00 15.30           N  
ATOM   3466  CA  ASN C  19      26.330  48.893   8.137  1.00 14.96           C  
ATOM   3467  C   ASN C  19      26.320  47.462   8.657  1.00 14.64           C  
ATOM   3468  O   ASN C  19      26.519  47.220   9.852  1.00 14.67           O  
ATOM   3469  CB  ASN C  19      24.905  49.358   7.861  1.00 14.39           C  
ATOM   3470  CG  ASN C  19      24.249  50.057   9.059  1.00 17.06           C  
ATOM   3471  OD1 ASN C  19      23.022  50.208   9.077  1.00 18.42           O  
ATOM   3472  ND2 ASN C  19      25.044  50.512  10.021  1.00 14.85           N  
ATOM   3473  N   ASN C  20      26.069  46.520   7.756  1.00 13.61           N  
ATOM   3474  CA  ASN C  20      26.215  45.111   8.041  1.00 13.01           C  
ATOM   3475  C   ASN C  20      25.558  44.712   9.340  1.00 14.06           C  
ATOM   3476  O   ASN C  20      26.194  44.079  10.178  1.00 14.32           O  
ATOM   3477  CB  ASN C  20      27.717  44.808   8.097  1.00 13.08           C  
ATOM   3478  CG  ASN C  20      28.037  43.337   8.205  1.00 15.38           C  
ATOM   3479  OD1 ASN C  20      28.989  42.941   8.904  1.00 16.94           O  
ATOM   3480  ND2 ASN C  20      27.289  42.515   7.501  1.00 14.14           N  
ATOM   3481  N   LEU C  21      24.282  45.026   9.488  1.00 13.78           N  
ATOM   3482  CA  LEU C  21      23.538  44.691  10.702  1.00 13.94           C  
ATOM   3483  C   LEU C  21      23.006  43.266  10.587  1.00 14.58           C  
ATOM   3484  O   LEU C  21      21.786  43.010  10.592  1.00 15.23           O  
ATOM   3485  CB  LEU C  21      22.398  45.688  10.939  1.00 14.57           C  
ATOM   3486  CG  LEU C  21      22.684  47.173  10.825  1.00 14.23           C  
ATOM   3487  CD1 LEU C  21      21.387  47.887  11.190  1.00 15.09           C  
ATOM   3488  CD2 LEU C  21      23.826  47.718  11.707  1.00 14.19           C  
ATOM   3489  N   TRP C  22      23.929  42.327  10.482  1.00 15.08           N  
ATOM   3490  CA  TRP C  22      23.571  40.948  10.223  1.00 15.64           C  
ATOM   3491  C   TRP C  22      22.746  40.298  11.317  1.00 16.89           C  
ATOM   3492  O   TRP C  22      21.940  39.430  11.043  1.00 16.82           O  
ATOM   3493  CB  TRP C  22      24.821  40.105   9.971  1.00 15.89           C  
ATOM   3494  CG  TRP C  22      25.807  40.008  11.098  1.00 16.19           C  
ATOM   3495  CD1 TRP C  22      26.971  40.708  11.228  1.00 17.69           C  
ATOM   3496  CD2 TRP C  22      25.744  39.122  12.226  1.00 16.28           C  
ATOM   3497  NE1 TRP C  22      27.630  40.309  12.365  1.00 18.81           N  
ATOM   3498  CE2 TRP C  22      26.900  39.340  12.994  1.00 17.41           C  
ATOM   3499  CE3 TRP C  22      24.839  38.153  12.651  1.00 18.18           C  
ATOM   3500  CZ2 TRP C  22      27.162  38.641  14.160  1.00 17.75           C  
ATOM   3501  CZ3 TRP C  22      25.100  37.452  13.801  1.00 18.67           C  
ATOM   3502  CH2 TRP C  22      26.247  37.706  14.554  1.00 19.10           C  
ATOM   3503  N   GLY C  23      22.965  40.681  12.569  1.00 17.22           N  
ATOM   3504  CA  GLY C  23      22.290  40.033  13.676  1.00 18.24           C  
ATOM   3505  C   GLY C  23      21.150  40.835  14.270  1.00 19.14           C  
ATOM   3506  O   GLY C  23      20.746  40.623  15.422  1.00 18.55           O  
ATOM   3507  N   ALA C  24      20.612  41.731  13.467  1.00 20.54           N  
ATOM   3508  CA  ALA C  24      19.511  42.595  13.892  1.00 22.57           C  
ATOM   3509  C   ALA C  24      18.339  41.758  14.406  1.00 23.14           C  
ATOM   3510  O   ALA C  24      17.621  42.176  15.337  1.00 25.03           O  
ATOM   3511  CB  ALA C  24      19.061  43.447  12.728  1.00 23.14           C  
ATOM   3512  N   SER C  25      18.158  40.593  13.801  1.00 24.21           N  
ATOM   3513  CA  SER C  25      17.062  39.694  14.139  1.00 25.21           C  
ATOM   3514  C   SER C  25      17.180  39.104  15.539  1.00 25.09           C  
ATOM   3515  O   SER C  25      16.216  38.537  16.053  1.00 25.77           O  
ATOM   3516  CB  SER C  25      16.959  38.575  13.115  1.00 25.45           C  
ATOM   3517  OG  SER C  25      16.721  39.133  11.838  1.00 27.34           O  
ATOM   3518  N   ALA C  26      18.343  39.254  16.167  1.00 24.72           N  
ATOM   3519  CA  ALA C  26      18.550  38.683  17.490  1.00 24.50           C  
ATOM   3520  C   ALA C  26      18.183  39.638  18.615  1.00 24.46           C  
ATOM   3521  O   ALA C  26      18.364  39.291  19.774  1.00 24.52           O  
ATOM   3522  CB  ALA C  26      20.008  38.220  17.648  1.00 24.94           C  
ATOM   3523  N   GLY C  27      17.694  40.833  18.287  1.00 24.65           N  
ATOM   3524  CA  GLY C  27      17.337  41.826  19.286  1.00 24.42           C  
ATOM   3525  C   GLY C  27      16.450  42.944  18.759  1.00 24.22           C  
ATOM   3526  O   GLY C  27      15.747  42.755  17.771  1.00 24.91           O  
ATOM   3527  N   SER C  28      16.485  44.094  19.418  1.00 23.61           N  
ATOM   3528  CA  SER C  28      15.751  45.284  18.990  1.00 23.64           C  
ATOM   3529  C   SER C  28      16.664  46.489  19.056  1.00 23.26           C  
ATOM   3530  O   SER C  28      17.533  46.568  19.922  1.00 21.96           O  
ATOM   3531  CB  SER C  28      14.503  45.526  19.862  1.00 24.06           C  
ATOM   3532  OG  SER C  28      14.849  46.198  21.072  1.00 26.92           O  
ATOM   3533  N   GLY C  29      16.487  47.421  18.126  1.00 22.36           N  
ATOM   3534  CA  GLY C  29      17.264  48.639  18.104  1.00 21.95           C  
ATOM   3535  C   GLY C  29      17.570  49.064  16.690  1.00 21.89           C  
ATOM   3536  O   GLY C  29      16.780  48.821  15.775  1.00 22.46           O  
ATOM   3537  N   PHE C  30      18.727  49.695  16.516  1.00 20.33           N  
ATOM   3538  CA  PHE C  30      19.136  50.216  15.222  1.00 18.88           C  
ATOM   3539  C   PHE C  30      20.648  50.349  15.102  1.00 17.19           C  
ATOM   3540  O   PHE C  30      21.376  50.332  16.100  1.00 16.55           O  
ATOM   3541  CB  PHE C  30      18.558  51.610  15.045  1.00 19.47           C  
ATOM   3542  CG  PHE C  30      19.389  52.680  15.688  1.00 18.74           C  
ATOM   3543  CD1 PHE C  30      19.210  53.014  17.015  1.00 21.02           C  
ATOM   3544  CD2 PHE C  30      20.380  53.329  14.971  1.00 17.72           C  
ATOM   3545  CE1 PHE C  30      19.996  53.980  17.606  1.00 21.46           C  
ATOM   3546  CE2 PHE C  30      21.177  54.287  15.555  1.00 18.44           C  
ATOM   3547  CZ  PHE C  30      20.977  54.614  16.888  1.00 19.53           C  
ATOM   3548  N   GLY C  31      21.110  50.508  13.860  1.00 15.74           N  
ATOM   3549  CA  GLY C  31      22.481  50.852  13.601  1.00 16.47           C  
ATOM   3550  C   GLY C  31      22.544  51.757  12.395  1.00 16.13           C  
ATOM   3551  O   GLY C  31      21.775  51.547  11.474  1.00 15.27           O  
ATOM   3552  N   CYS C  32      23.430  52.746  12.417  1.00 16.28           N  
ATOM   3553  CA  CYS C  32      23.641  53.631  11.286  1.00 16.87           C  
ATOM   3554  C   CYS C  32      25.136  53.827  11.127  1.00 17.11           C  
ATOM   3555  O   CYS C  32      25.888  53.804  12.098  1.00 16.76           O  
ATOM   3556  CB  CYS C  32      23.007  55.008  11.503  1.00 17.40           C  
ATOM   3557  SG  CYS C  32      21.288  55.087  12.016  1.00 19.25           S  
ATOM   3558  N   VAL C  33      25.579  54.019   9.896  1.00 16.39           N  
ATOM   3559  CA  VAL C  33      26.955  54.361   9.654  1.00 16.85           C  
ATOM   3560  C   VAL C  33      27.009  55.663   8.900  1.00 17.71           C  
ATOM   3561  O   VAL C  33      26.125  55.961   8.089  1.00 17.76           O  
ATOM   3562  CB  VAL C  33      27.727  53.314   8.860  1.00 16.79           C  
ATOM   3563  CG1 VAL C  33      27.980  52.069   9.695  1.00 17.66           C  
ATOM   3564  CG2 VAL C  33      27.039  52.982   7.540  1.00 15.81           C  
ATOM   3565  N   THR C  34      28.063  56.417   9.166  1.00 17.88           N  
ATOM   3566  CA  THR C  34      28.314  57.686   8.513  1.00 18.59           C  
ATOM   3567  C   THR C  34      29.734  57.705   7.992  1.00 18.65           C  
ATOM   3568  O   THR C  34      30.706  57.459   8.740  1.00 18.72           O  
ATOM   3569  CB  THR C  34      28.158  58.851   9.494  1.00 18.88           C  
ATOM   3570  OG1 THR C  34      26.791  58.967   9.917  1.00 19.09           O  
ATOM   3571  CG2 THR C  34      28.493  60.168   8.831  1.00 19.57           C  
ATOM   3572  N   VAL C  35      29.870  58.039   6.720  1.00 19.05           N  
ATOM   3573  CA  VAL C  35      31.177  58.208   6.113  1.00 18.73           C  
ATOM   3574  C   VAL C  35      31.528  59.701   6.135  1.00 18.92           C  
ATOM   3575  O   VAL C  35      30.732  60.537   5.683  1.00 19.36           O  
ATOM   3576  CB  VAL C  35      31.191  57.727   4.675  1.00 19.55           C  
ATOM   3577  CG1 VAL C  35      32.467  58.177   3.982  1.00 19.01           C  
ATOM   3578  CG2 VAL C  35      31.071  56.219   4.635  1.00 19.91           C  
ATOM   3579  N   VAL C  36      32.705  60.036   6.666  1.00 18.12           N  
ATOM   3580  CA  VAL C  36      33.187  61.404   6.701  1.00 18.96           C  
ATOM   3581  C   VAL C  36      34.156  61.599   5.537  1.00 17.85           C  
ATOM   3582  O   VAL C  36      34.107  62.609   4.829  1.00 17.99           O  
ATOM   3583  CB  VAL C  36      33.861  61.696   8.038  1.00 19.12           C  
ATOM   3584  CG1 VAL C  36      34.347  63.144   8.094  1.00 20.76           C  
ATOM   3585  CG2 VAL C  36      32.889  61.407   9.168  1.00 20.90           C  
ATOM   3586  N   SER C  37      35.051  60.641   5.330  1.00 17.48           N  
ATOM   3587  CA  SER C  37      35.961  60.706   4.190  1.00 17.29           C  
ATOM   3588  C   SER C  37      36.474  59.320   3.854  1.00 17.29           C  
ATOM   3589  O   SER C  37      36.609  58.458   4.736  1.00 17.22           O  
ATOM   3590  CB  SER C  37      37.154  61.627   4.466  1.00 17.56           C  
ATOM   3591  OG  SER C  37      38.023  61.703   3.338  1.00 17.41           O  
ATOM   3592  N   LEU C  38      36.742  59.097   2.566  1.00 17.00           N  
ATOM   3593  CA  LEU C  38      37.401  57.880   2.120  1.00 17.62           C  
ATOM   3594  C   LEU C  38      38.730  58.226   1.451  1.00 16.97           C  
ATOM   3595  O   LEU C  38      39.279  57.391   0.711  1.00 18.23           O  
ATOM   3596  CB  LEU C  38      36.505  57.079   1.170  1.00 18.17           C  
ATOM   3597  CG  LEU C  38      35.167  56.689   1.790  1.00 19.82           C  
ATOM   3598  CD1 LEU C  38      34.281  55.988   0.773  1.00 20.91           C  
ATOM   3599  CD2 LEU C  38      35.403  55.800   3.007  1.00 20.41           C  
ATOM   3600  N   SER C  39      39.258  59.410   1.760  1.00 17.21           N  
ATOM   3601  CA  SER C  39      40.526  59.881   1.210  1.00 17.99           C  
ATOM   3602  C   SER C  39      41.685  59.527   2.135  1.00 18.41           C  
ATOM   3603  O   SER C  39      41.752  60.021   3.266  1.00 19.37           O  
ATOM   3604  CB  SER C  39      40.461  61.378   0.974  1.00 17.98           C  
ATOM   3605  OG  SER C  39      39.508  61.614  -0.034  1.00 18.22           O  
ATOM   3606  N   GLY C  40      42.586  58.683   1.629  1.00 19.58           N  
ATOM   3607  CA  GLY C  40      43.750  58.207   2.363  1.00 20.24           C  
ATOM   3608  C   GLY C  40      43.374  57.366   3.565  1.00 20.24           C  
ATOM   3609  O   GLY C  40      43.968  57.500   4.623  1.00 22.83           O  
ATOM   3610  N   GLY C  41      42.391  56.494   3.387  1.00 19.59           N  
ATOM   3611  CA  GLY C  41      41.869  55.684   4.465  1.00 18.28           C  
ATOM   3612  C   GLY C  41      40.409  56.006   4.680  1.00 17.89           C  
ATOM   3613  O   GLY C  41      39.855  56.874   4.000  1.00 18.63           O  
ATOM   3614  N   ALA C  42      39.798  55.315   5.617  1.00 16.39           N  
ATOM   3615  CA  ALA C  42      38.389  55.484   5.949  1.00 16.21           C  
ATOM   3616  C   ALA C  42      38.214  56.250   7.250  1.00 16.56           C  
ATOM   3617  O   ALA C  42      38.759  55.869   8.284  1.00 17.52           O  
ATOM   3618  CB  ALA C  42      37.709  54.131   6.047  1.00 16.20           C  
ATOM   3619  N   SER C  43      37.453  57.334   7.177  1.00 17.15           N  
ATOM   3620  CA  SER C  43      37.116  58.138   8.335  1.00 18.25           C  
ATOM   3621  C   SER C  43      35.609  58.046   8.393  1.00 17.61           C  
ATOM   3622  O   SER C  43      34.919  58.429   7.432  1.00 17.66           O  
ATOM   3623  CB  SER C  43      37.583  59.580   8.144  1.00 19.04           C  
ATOM   3624  OG  SER C  43      37.540  60.274   9.376  1.00 24.07           O  
ATOM   3625  N   TRP C  44      35.085  57.521   9.490  1.00 15.74           N  
ATOM   3626  CA  TRP C  44      33.669  57.189   9.573  1.00 15.70           C  
ATOM   3627  C   TRP C  44      33.237  56.963  11.004  1.00 15.48           C  
ATOM   3628  O   TRP C  44      34.066  56.927  11.912  1.00 15.62           O  
ATOM   3629  CB  TRP C  44      33.401  55.908   8.743  1.00 15.16           C  
ATOM   3630  CG  TRP C  44      34.094  54.640   9.228  1.00 14.54           C  
ATOM   3631  CD1 TRP C  44      35.394  54.332   9.098  1.00 13.72           C  
ATOM   3632  CD2 TRP C  44      33.490  53.524   9.896  1.00 12.89           C  
ATOM   3633  NE1 TRP C  44      35.664  53.095   9.640  1.00 13.94           N  
ATOM   3634  CE2 TRP C  44      34.510  52.579  10.151  1.00 14.29           C  
ATOM   3635  CE3 TRP C  44      32.193  53.221  10.296  1.00 14.41           C  
ATOM   3636  CZ2 TRP C  44      34.269  51.373  10.802  1.00 11.80           C  
ATOM   3637  CZ3 TRP C  44      31.956  52.039  10.921  1.00 14.22           C  
ATOM   3638  CH2 TRP C  44      32.986  51.117  11.177  1.00 14.34           C  
ATOM   3639  N   HIS C  45      31.934  56.826  11.224  1.00 15.86           N  
ATOM   3640  CA  HIS C  45      31.447  56.443  12.556  1.00 16.27           C  
ATOM   3641  C   HIS C  45      30.256  55.519  12.476  1.00 16.72           C  
ATOM   3642  O   HIS C  45      29.480  55.566  11.518  1.00 16.55           O  
ATOM   3643  CB  HIS C  45      31.162  57.659  13.467  1.00 17.45           C  
ATOM   3644  CG  HIS C  45      30.210  58.661  12.892  1.00 18.98           C  
ATOM   3645  ND1 HIS C  45      30.641  59.868  12.379  1.00 21.61           N  
ATOM   3646  CD2 HIS C  45      28.870  58.777  13.033  1.00 19.98           C  
ATOM   3647  CE1 HIS C  45      29.597  60.646  12.149  1.00 20.19           C  
ATOM   3648  NE2 HIS C  45      28.507  59.985  12.484  1.00 22.45           N  
ATOM   3649  N   ALA C  46      30.159  54.652  13.487  1.00 16.28           N  
ATOM   3650  CA  ALA C  46      29.092  53.677  13.663  1.00 15.70           C  
ATOM   3651  C   ALA C  46      28.278  54.127  14.858  1.00 16.57           C  
ATOM   3652  O   ALA C  46      28.839  54.413  15.919  1.00 17.18           O  
ATOM   3653  CB  ALA C  46      29.666  52.284  13.920  1.00 16.16           C  
ATOM   3654  N   ASP C  47      26.966  54.193  14.699  1.00 16.51           N  
ATOM   3655  CA  ASP C  47      26.076  54.592  15.777  1.00 16.79           C  
ATOM   3656  C   ASP C  47      25.051  53.492  15.940  1.00 17.00           C  
ATOM   3657  O   ASP C  47      24.590  52.883  14.955  1.00 17.76           O  
ATOM   3658  CB  ASP C  47      25.412  55.945  15.468  1.00 18.14           C  
ATOM   3659  CG  ASP C  47      26.421  57.053  15.256  1.00 19.97           C  
ATOM   3660  OD1 ASP C  47      27.027  57.132  14.159  1.00 21.77           O  
ATOM   3661  OD2 ASP C  47      26.703  57.907  16.120  1.00 25.41           O  
ATOM   3662  N   TRP C  48      24.709  53.178  17.186  1.00 16.18           N  
ATOM   3663  CA  TRP C  48      23.766  52.112  17.418  1.00 16.16           C  
ATOM   3664  C   TRP C  48      23.140  52.166  18.792  1.00 17.12           C  
ATOM   3665  O   TRP C  48      23.611  52.878  19.677  1.00 16.74           O  
ATOM   3666  CB  TRP C  48      24.453  50.735  17.258  1.00 16.33           C  
ATOM   3667  CG  TRP C  48      25.732  50.589  18.071  1.00 15.87           C  
ATOM   3668  CD1 TRP C  48      26.983  50.857  17.635  1.00 14.02           C  
ATOM   3669  CD2 TRP C  48      25.868  50.099  19.421  1.00 15.34           C  
ATOM   3670  NE1 TRP C  48      27.902  50.608  18.634  1.00 15.08           N  
ATOM   3671  CE2 TRP C  48      27.243  50.127  19.733  1.00 16.12           C  
ATOM   3672  CE3 TRP C  48      24.967  49.647  20.398  1.00 16.81           C  
ATOM   3673  CZ2 TRP C  48      27.739  49.736  20.980  1.00 16.76           C  
ATOM   3674  CZ3 TRP C  48      25.473  49.239  21.634  1.00 16.95           C  
ATOM   3675  CH2 TRP C  48      26.839  49.307  21.913  1.00 17.56           C  
ATOM   3676  N   GLN C  49      22.074  51.393  18.916  1.00 17.86           N  
ATOM   3677  CA  GLN C  49      21.407  51.136  20.173  1.00 18.82           C  
ATOM   3678  C   GLN C  49      20.825  49.737  20.018  1.00 18.63           C  
ATOM   3679  O   GLN C  49      20.149  49.437  19.022  1.00 18.81           O  
ATOM   3680  CB  GLN C  49      20.308  52.163  20.457  1.00 19.36           C  
ATOM   3681  CG  GLN C  49      19.729  52.043  21.859  1.00 22.63           C  
ATOM   3682  CD  GLN C  49      18.735  50.916  21.989  1.00 24.61           C  
ATOM   3683  OE1 GLN C  49      17.785  50.831  21.214  1.00 26.21           O  
ATOM   3684  NE2 GLN C  49      18.934  50.058  22.981  1.00 26.40           N  
ATOM   3685  N   TRP C  50      21.137  48.838  20.947  1.00 18.42           N  
ATOM   3686  CA  TRP C  50      20.592  47.493  20.901  1.00 18.83           C  
ATOM   3687  C   TRP C  50      20.144  47.008  22.267  1.00 20.19           C  
ATOM   3688  O   TRP C  50      20.796  47.304  23.269  1.00 20.42           O  
ATOM   3689  CB  TRP C  50      21.578  46.475  20.328  1.00 18.35           C  
ATOM   3690  CG  TRP C  50      21.937  46.765  18.905  1.00 17.90           C  
ATOM   3691  CD1 TRP C  50      23.080  47.355  18.447  1.00 17.86           C  
ATOM   3692  CD2 TRP C  50      21.135  46.488  17.758  1.00 18.90           C  
ATOM   3693  NE1 TRP C  50      23.028  47.462  17.073  1.00 18.72           N  
ATOM   3694  CE2 TRP C  50      21.847  46.936  16.632  1.00 18.85           C  
ATOM   3695  CE3 TRP C  50      19.882  45.895  17.563  1.00 18.68           C  
ATOM   3696  CZ2 TRP C  50      21.344  46.821  15.331  1.00 19.06           C  
ATOM   3697  CZ3 TRP C  50      19.379  45.790  16.275  1.00 19.98           C  
ATOM   3698  CH2 TRP C  50      20.115  46.242  15.178  1.00 18.59           C  
ATOM   3699  N   SER C  51      19.043  46.259  22.260  1.00 21.03           N  
ATOM   3700  CA  SER C  51      18.491  45.622  23.450  1.00 21.61           C  
ATOM   3701  C   SER C  51      18.166  44.177  23.086  1.00 21.73           C  
ATOM   3702  O   SER C  51      17.923  43.845  21.905  1.00 21.80           O  
ATOM   3703  CB  SER C  51      17.233  46.348  23.957  1.00 21.78           C  
ATOM   3704  OG  SER C  51      17.471  47.703  24.326  1.00 23.80           O  
ATOM   3705  N   GLY C  52      18.170  43.313  24.094  1.00 21.69           N  
ATOM   3706  CA  GLY C  52      17.900  41.898  23.923  1.00 21.63           C  
ATOM   3707  C   GLY C  52      19.086  41.093  23.418  1.00 21.96           C  
ATOM   3708  O   GLY C  52      20.117  41.663  23.068  1.00 21.60           O  
ATOM   3709  N   GLY C  53      18.936  39.772  23.374  1.00 22.80           N  
ATOM   3710  CA  GLY C  53      19.981  38.868  22.938  1.00 23.20           C  
ATOM   3711  C   GLY C  53      21.306  39.156  23.611  1.00 23.30           C  
ATOM   3712  O   GLY C  53      22.311  39.410  22.955  1.00 23.85           O  
ATOM   3713  N   GLN C  54      21.294  39.102  24.936  1.00 23.75           N  
ATOM   3714  CA  GLN C  54      22.445  39.436  25.765  1.00 23.59           C  
ATOM   3715  C   GLN C  54      23.816  39.035  25.221  1.00 23.25           C  
ATOM   3716  O   GLN C  54      24.762  39.834  25.271  1.00 23.47           O  
ATOM   3717  CB  GLN C  54      22.256  38.813  27.157  1.00 24.13           C  
ATOM   3718  CG  GLN C  54      23.261  39.285  28.183  1.00 24.87           C  
ATOM   3719  CD  GLN C  54      23.056  40.736  28.596  1.00 26.25           C  
ATOM   3720  OE1 GLN C  54      22.087  41.378  28.187  1.00 28.48           O  
ATOM   3721  NE2 GLN C  54      23.975  41.258  29.413  1.00 26.43           N  
ATOM   3722  N   ASN C  55      23.923  37.812  24.714  1.00 23.00           N  
ATOM   3723  CA  ASN C  55      25.198  37.272  24.277  1.00 23.13           C  
ATOM   3724  C   ASN C  55      25.257  37.038  22.780  1.00 22.12           C  
ATOM   3725  O   ASN C  55      26.020  36.190  22.294  1.00 22.94           O  
ATOM   3726  CB  ASN C  55      25.500  35.992  25.051  1.00 23.48           C  
ATOM   3727  CG  ASN C  55      25.584  36.240  26.560  1.00 25.50           C  
ATOM   3728  OD1 ASN C  55      26.291  37.148  27.006  1.00 27.85           O  
ATOM   3729  ND2 ASN C  55      24.851  35.447  27.344  1.00 29.01           N  
ATOM   3730  N   ASN C  56      24.444  37.807  22.060  1.00 21.43           N  
ATOM   3731  CA  ASN C  56      24.386  37.721  20.606  1.00 19.93           C  
ATOM   3732  C   ASN C  56      24.802  39.039  19.952  1.00 18.52           C  
ATOM   3733  O   ASN C  56      24.242  40.095  20.229  1.00 18.97           O  
ATOM   3734  CB  ASN C  56      22.973  37.339  20.185  1.00 20.77           C  
ATOM   3735  CG  ASN C  56      22.485  36.119  20.907  1.00 23.59           C  
ATOM   3736  OD1 ASN C  56      21.833  36.220  21.952  1.00 28.32           O  
ATOM   3737  ND2 ASN C  56      22.822  34.948  20.385  1.00 27.35           N  
ATOM   3738  N   VAL C  57      25.805  38.953  19.089  1.00 17.30           N  
ATOM   3739  CA  VAL C  57      26.254  40.101  18.336  1.00 16.77           C  
ATOM   3740  C   VAL C  57      25.119  40.522  17.404  1.00 16.02           C  
ATOM   3741  O   VAL C  57      24.462  39.670  16.769  1.00 16.28           O  
ATOM   3742  CB  VAL C  57      27.501  39.760  17.545  1.00 15.96           C  
ATOM   3743  CG1 VAL C  57      27.878  40.900  16.604  1.00 15.76           C  
ATOM   3744  CG2 VAL C  57      28.661  39.445  18.511  1.00 17.18           C  
ATOM   3745  N   LYS C  58      24.881  41.823  17.344  1.00 16.10           N  
ATOM   3746  CA  LYS C  58      23.794  42.342  16.523  1.00 16.04           C  
ATOM   3747  C   LYS C  58      24.239  42.785  15.144  1.00 15.57           C  
ATOM   3748  O   LYS C  58      23.401  42.909  14.239  1.00 15.40           O  
ATOM   3749  CB  LYS C  58      23.090  43.493  17.218  1.00 16.41           C  
ATOM   3750  CG  LYS C  58      22.596  43.200  18.610  1.00 17.15           C  
ATOM   3751  CD  LYS C  58      21.689  41.981  18.649  1.00 18.14           C  
ATOM   3752  CE  LYS C  58      20.952  41.802  19.970  1.00 18.25           C  
ATOM   3753  NZ  LYS C  58      21.937  41.680  21.083  1.00 18.68           N  
ATOM   3754  N   SER C  59      25.534  43.042  14.975  1.00 14.63           N  
ATOM   3755  CA  SER C  59      26.030  43.646  13.728  1.00 13.82           C  
ATOM   3756  C   SER C  59      27.539  43.717  13.713  1.00 14.30           C  
ATOM   3757  O   SER C  59      28.191  43.428  14.731  1.00 13.94           O  
ATOM   3758  CB  SER C  59      25.463  45.061  13.630  1.00 14.19           C  
ATOM   3759  OG  SER C  59      25.911  45.884  14.714  1.00 14.05           O  
ATOM   3760  N   TYR C  60      28.112  44.036  12.555  1.00 12.32           N  
ATOM   3761  CA  TYR C  60      29.546  44.314  12.452  1.00 13.07           C  
ATOM   3762  C   TYR C  60      29.742  45.454  11.453  1.00 12.83           C  
ATOM   3763  O   TYR C  60      30.198  45.253  10.326  1.00 12.98           O  
ATOM   3764  CB  TYR C  60      30.403  43.082  12.141  1.00 13.05           C  
ATOM   3765  CG  TYR C  60      31.895  43.327  12.072  1.00 12.47           C  
ATOM   3766  CD1 TYR C  60      32.608  43.866  13.138  1.00 13.24           C  
ATOM   3767  CD2 TYR C  60      32.595  42.976  10.949  1.00 12.90           C  
ATOM   3768  CE1 TYR C  60      33.964  44.084  13.030  1.00 11.22           C  
ATOM   3769  CE2 TYR C  60      33.951  43.141  10.830  1.00 10.95           C  
ATOM   3770  CZ  TYR C  60      34.657  43.696  11.869  1.00 11.96           C  
ATOM   3771  OH  TYR C  60      36.012  43.855  11.726  1.00 12.80           O  
ATOM   3772  N   GLN C  61      29.334  46.643  11.860  1.00 12.51           N  
ATOM   3773  CA  GLN C  61      29.573  47.869  11.115  1.00 13.00           C  
ATOM   3774  C   GLN C  61      31.067  47.969  10.919  1.00 13.24           C  
ATOM   3775  O   GLN C  61      31.830  47.846  11.884  1.00 13.33           O  
ATOM   3776  CB  GLN C  61      29.018  49.081  11.888  1.00 12.55           C  
ATOM   3777  CG  GLN C  61      27.491  49.033  12.077  1.00 13.58           C  
ATOM   3778  CD  GLN C  61      27.002  49.916  13.213  1.00 14.50           C  
ATOM   3779  OE1 GLN C  61      27.434  49.763  14.373  1.00 14.93           O  
ATOM   3780  NE2 GLN C  61      26.126  50.859  12.896  1.00 14.06           N  
ATOM   3781  N   ASN C  62      31.524  48.133   9.696  1.00 12.68           N  
ATOM   3782  CA  ASN C  62      32.949  48.083   9.447  1.00 12.56           C  
ATOM   3783  C   ASN C  62      33.403  48.826   8.212  1.00 12.69           C  
ATOM   3784  O   ASN C  62      32.590  49.131   7.320  1.00 14.43           O  
ATOM   3785  CB  ASN C  62      33.380  46.628   9.278  1.00 12.74           C  
ATOM   3786  CG  ASN C  62      32.867  46.025   7.994  1.00 12.97           C  
ATOM   3787  OD1 ASN C  62      31.719  45.577   7.907  1.00 16.96           O  
ATOM   3788  ND2 ASN C  62      33.710  46.013   6.997  1.00 11.42           N  
ATOM   3789  N   SER C  63      34.698  49.141   8.216  1.00 13.32           N  
ATOM   3790  CA  SER C  63      35.408  49.563   7.017  1.00 12.81           C  
ATOM   3791  C   SER C  63      36.278  48.382   6.581  1.00 13.51           C  
ATOM   3792  O   SER C  63      36.816  47.624   7.409  1.00 12.37           O  
ATOM   3793  CB  SER C  63      36.257  50.827   7.235  1.00 13.38           C  
ATOM   3794  OG  SER C  63      37.086  50.748   8.392  1.00 13.77           O  
ATOM   3795  N   GLN C  64      36.439  48.232   5.274  1.00 14.03           N  
ATOM   3796  CA  GLN C  64      37.272  47.177   4.736  1.00 13.48           C  
ATOM   3797  C   GLN C  64      37.905  47.614   3.427  1.00 14.12           C  
ATOM   3798  O   GLN C  64      37.499  48.604   2.859  1.00 13.44           O  
ATOM   3799  CB  GLN C  64      36.468  45.887   4.516  1.00 13.79           C  
ATOM   3800  CG  GLN C  64      35.508  45.878   3.319  1.00 14.46           C  
ATOM   3801  CD  GLN C  64      34.667  44.576   3.306  1.00 15.59           C  
ATOM   3802  OE1 GLN C  64      35.221  43.480   3.243  1.00 18.32           O  
ATOM   3803  NE2 GLN C  64      33.371  44.706   3.424  1.00 17.33           N  
ATOM   3804  N   ILE C  65      38.907  46.865   2.977  1.00 13.69           N  
ATOM   3805  CA  ILE C  65      39.540  47.113   1.684  1.00 15.15           C  
ATOM   3806  C   ILE C  65      39.230  46.003   0.707  1.00 16.04           C  
ATOM   3807  O   ILE C  65      38.995  44.861   1.093  1.00 17.55           O  
ATOM   3808  CB  ILE C  65      41.072  47.297   1.791  1.00 14.78           C  
ATOM   3809  CG1 ILE C  65      41.723  46.043   2.407  1.00 14.75           C  
ATOM   3810  CG2 ILE C  65      41.384  48.555   2.548  1.00 14.43           C  
ATOM   3811  CD1 ILE C  65      43.230  45.992   2.288  1.00 14.69           C  
ATOM   3812  N   ALA C  66      39.222  46.365  -0.570  1.00 17.37           N  
ATOM   3813  CA  ALA C  66      38.937  45.402  -1.609  1.00 18.01           C  
ATOM   3814  C   ALA C  66      40.103  44.443  -1.717  1.00 18.43           C  
ATOM   3815  O   ALA C  66      41.253  44.842  -1.524  1.00 19.31           O  
ATOM   3816  CB  ALA C  66      38.730  46.119  -2.943  1.00 18.20           C  
ATOM   3817  N   ILE C  67      39.783  43.191  -2.034  1.00 19.06           N  
ATOM   3818  CA  ILE C  67      40.741  42.137  -2.292  1.00 19.55           C  
ATOM   3819  C   ILE C  67      40.430  41.530  -3.675  1.00 20.20           C  
ATOM   3820  O   ILE C  67      39.845  40.450  -3.778  1.00 20.00           O  
ATOM   3821  CB  ILE C  67      40.664  41.080  -1.187  1.00 19.53           C  
ATOM   3822  CG1 ILE C  67      40.800  41.761   0.193  1.00 20.32           C  
ATOM   3823  CG2 ILE C  67      41.736  40.020  -1.374  1.00 20.90           C  
ATOM   3824  CD1 ILE C  67      40.802  40.786   1.375  1.00 19.64           C  
ATOM   3825  N   PRO C  68      40.812  42.240  -4.736  1.00 21.77           N  
ATOM   3826  CA  PRO C  68      40.529  41.801  -6.111  1.00 22.17           C  
ATOM   3827  C   PRO C  68      40.953  40.369  -6.440  1.00 22.34           C  
ATOM   3828  O   PRO C  68      40.178  39.659  -7.104  1.00 22.93           O  
ATOM   3829  CB  PRO C  68      41.315  42.805  -6.952  1.00 22.50           C  
ATOM   3830  CG  PRO C  68      41.358  44.039  -6.124  1.00 23.10           C  
ATOM   3831  CD  PRO C  68      41.515  43.530  -4.718  1.00 22.20           C  
ATOM   3832  N   GLN C  69      42.161  39.985  -6.039  1.00 21.62           N  
ATOM   3833  CA  GLN C  69      42.657  38.637  -6.227  1.00 22.60           C  
ATOM   3834  C   GLN C  69      43.075  38.080  -4.893  1.00 22.58           C  
ATOM   3835  O   GLN C  69      43.916  38.663  -4.195  1.00 21.84           O  
ATOM   3836  CB  GLN C  69      43.853  38.609  -7.181  1.00 22.31           C  
ATOM   3837  CG  GLN C  69      44.513  37.240  -7.280  1.00 23.93           C  
ATOM   3838  CD  GLN C  69      45.677  37.200  -8.266  1.00 26.46           C  
ATOM   3839  OE1 GLN C  69      46.261  38.242  -8.606  1.00 25.05           O  
ATOM   3840  NE2 GLN C  69      46.017  35.997  -8.725  1.00 25.62           N  
ATOM   3841  N   LYS C  70      42.481  36.953  -4.540  1.00 23.04           N  
ATOM   3842  CA  LYS C  70      42.818  36.280  -3.302  1.00 23.55           C  
ATOM   3843  C   LYS C  70      44.210  35.644  -3.419  1.00 23.48           C  
ATOM   3844  O   LYS C  70      44.545  34.995  -4.434  1.00 23.05           O  
ATOM   3845  CB  LYS C  70      41.750  35.220  -2.983  1.00 24.16           C  
ATOM   3846  CG  LYS C  70      40.553  35.738  -2.158  1.00 25.66           C  
ATOM   3847  CD  LYS C  70      39.863  36.911  -2.805  1.00 26.38           C  
ATOM   3848  CE  LYS C  70      38.648  37.403  -1.998  1.00 25.63           C  
ATOM   3849  NZ  LYS C  70      37.961  38.538  -2.726  1.00 28.42           N  
ATOM   3850  N   ARG C  71      45.018  35.837  -2.377  1.00 22.83           N  
ATOM   3851  CA  ARG C  71      46.389  35.335  -2.341  1.00 22.72           C  
ATOM   3852  C   ARG C  71      46.578  34.506  -1.086  1.00 21.96           C  
ATOM   3853  O   ARG C  71      45.808  34.642  -0.112  1.00 20.45           O  
ATOM   3854  CB  ARG C  71      47.367  36.506  -2.378  1.00 23.56           C  
ATOM   3855  CG  ARG C  71      47.229  37.385  -3.624  1.00 24.80           C  
ATOM   3856  CD  ARG C  71      48.112  38.647  -3.657  1.00 27.72           C  
ATOM   3857  NE  ARG C  71      49.514  38.409  -3.303  1.00 29.90           N  
ATOM   3858  CZ  ARG C  71      50.352  39.357  -2.875  1.00 32.25           C  
ATOM   3859  NH1 ARG C  71      49.938  40.612  -2.742  1.00 33.84           N  
ATOM   3860  NH2 ARG C  71      51.609  39.052  -2.578  1.00 34.66           N  
ATOM   3861  N   THR C  72      47.555  33.608  -1.084  1.00 20.57           N  
ATOM   3862  CA  THR C  72      47.794  32.824   0.119  1.00 21.10           C  
ATOM   3863  C   THR C  72      48.471  33.739   1.099  1.00 21.10           C  
ATOM   3864  O   THR C  72      49.134  34.703   0.719  1.00 20.52           O  
ATOM   3865  CB  THR C  72      48.730  31.639  -0.101  1.00 21.32           C  
ATOM   3866  OG1 THR C  72      49.948  32.083  -0.713  1.00 22.62           O  
ATOM   3867  CG2 THR C  72      48.128  30.600  -1.059  1.00 21.46           C  
ATOM   3868  N   VAL C  73      48.305  33.423   2.369  1.00 21.02           N  
ATOM   3869  CA  VAL C  73      48.967  34.164   3.433  1.00 21.43           C  
ATOM   3870  C   VAL C  73      50.493  34.233   3.195  1.00 22.31           C  
ATOM   3871  O   VAL C  73      51.087  35.311   3.267  1.00 22.87           O  
ATOM   3872  CB  VAL C  73      48.641  33.501   4.784  1.00 21.15           C  
ATOM   3873  CG1 VAL C  73      49.509  34.048   5.911  1.00 20.51           C  
ATOM   3874  CG2 VAL C  73      47.155  33.679   5.123  1.00 21.49           C  
ATOM   3875  N   ASN C  74      51.121  33.104   2.876  1.00 23.81           N  
ATOM   3876  CA  ASN C  74      52.583  33.103   2.681  1.00 25.15           C  
ATOM   3877  C   ASN C  74      53.053  33.905   1.472  1.00 24.87           C  
ATOM   3878  O   ASN C  74      54.199  34.355   1.436  1.00 26.40           O  
ATOM   3879  CB  ASN C  74      53.138  31.677   2.610  1.00 26.07           C  
ATOM   3880  CG  ASN C  74      53.480  31.113   3.978  1.00 28.81           C  
ATOM   3881  OD1 ASN C  74      54.027  31.815   4.854  1.00 30.28           O  
ATOM   3882  ND2 ASN C  74      53.179  29.822   4.173  1.00 32.37           N  
ATOM   3883  N   SER C  75      52.187  34.069   0.477  1.00 24.72           N  
ATOM   3884  CA  SER C  75      52.547  34.872  -0.685  1.00 24.28           C  
ATOM   3885  C   SER C  75      52.461  36.371  -0.387  1.00 24.53           C  
ATOM   3886  O   SER C  75      52.963  37.190  -1.161  1.00 24.73           O  
ATOM   3887  CB  SER C  75      51.683  34.510  -1.899  1.00 24.48           C  
ATOM   3888  OG  SER C  75      50.411  35.113  -1.846  1.00 24.03           O  
ATOM   3889  N   ILE C  76      51.793  36.724   0.715  1.00 23.15           N  
ATOM   3890  CA  ILE C  76      51.636  38.101   1.130  1.00 23.35           C  
ATOM   3891  C   ILE C  76      52.851  38.560   1.919  1.00 22.69           C  
ATOM   3892  O   ILE C  76      53.190  37.951   2.920  1.00 22.48           O  
ATOM   3893  CB  ILE C  76      50.401  38.269   2.045  1.00 23.10           C  
ATOM   3894  CG1 ILE C  76      49.113  37.809   1.365  1.00 24.77           C  
ATOM   3895  CG2 ILE C  76      50.259  39.740   2.468  1.00 22.55           C  
ATOM   3896  CD1 ILE C  76      48.735  38.572   0.163  1.00 25.43           C  
ATOM   3897  N   SER C  77      53.490  39.636   1.481  1.00 22.79           N  
ATOM   3898  CA  SER C  77      54.643  40.192   2.190  1.00 23.25           C  
ATOM   3899  C   SER C  77      54.252  41.078   3.389  1.00 22.49           C  
ATOM   3900  O   SER C  77      54.914  41.058   4.423  1.00 21.92           O  
ATOM   3901  CB  SER C  77      55.490  41.027   1.227  1.00 23.66           C  
ATOM   3902  OG  SER C  77      54.687  41.989   0.571  1.00 28.66           O  
ATOM   3903  N   SER C  78      53.211  41.889   3.242  1.00 21.50           N  
ATOM   3904  CA  SER C  78      52.809  42.745   4.347  1.00 20.99           C  
ATOM   3905  C   SER C  78      51.343  43.133   4.259  1.00 20.40           C  
ATOM   3906  O   SER C  78      50.780  43.246   3.166  1.00 20.36           O  
ATOM   3907  CB  SER C  78      53.677  44.010   4.388  1.00 21.18           C  
ATOM   3908  OG  SER C  78      53.393  44.859   3.293  1.00 23.11           O  
ATOM   3909  N   MET C  79      50.753  43.360   5.432  1.00 19.22           N  
ATOM   3910  CA  MET C  79      49.358  43.756   5.577  1.00 18.72           C  
ATOM   3911  C   MET C  79      49.296  44.890   6.587  1.00 18.31           C  
ATOM   3912  O   MET C  79      48.690  44.750   7.654  1.00 17.02           O  
ATOM   3913  CB  MET C  79      48.542  42.553   6.060  1.00 18.67           C  
ATOM   3914  CG  MET C  79      48.494  41.461   5.013  1.00 17.91           C  
ATOM   3915  SD  MET C  79      47.635  40.003   5.536  1.00 17.17           S  
ATOM   3916  CE  MET C  79      45.892  40.597   5.518  1.00 16.47           C  
ATOM   3917  N   PRO C  80      49.940  46.009   6.274  1.00 17.88           N  
ATOM   3918  CA  PRO C  80      50.000  47.102   7.239  1.00 18.14           C  
ATOM   3919  C   PRO C  80      48.662  47.749   7.453  1.00 18.04           C  
ATOM   3920  O   PRO C  80      47.797  47.724   6.571  1.00 18.80           O  
ATOM   3921  CB  PRO C  80      50.973  48.103   6.608  1.00 17.68           C  
ATOM   3922  CG  PRO C  80      50.925  47.829   5.140  1.00 19.05           C  
ATOM   3923  CD  PRO C  80      50.569  46.362   4.983  1.00 17.59           C  
ATOM   3924  N   THR C  81      48.489  48.336   8.634  1.00 16.43           N  
ATOM   3925  CA  THR C  81      47.269  49.023   8.955  1.00 16.50           C  
ATOM   3926  C   THR C  81      47.520  50.015  10.078  1.00 16.60           C  
ATOM   3927  O   THR C  81      48.441  49.840  10.869  1.00 16.95           O  
ATOM   3928  CB  THR C  81      46.199  47.977   9.373  1.00 15.81           C  
ATOM   3929  OG1 THR C  81      45.004  48.617   9.864  1.00 14.66           O  
ATOM   3930  CG2 THR C  81      46.657  47.117  10.543  1.00 15.38           C  
ATOM   3931  N   THR C  82      46.713  51.070  10.097  1.00 16.67           N  
ATOM   3932  CA  THR C  82      46.676  51.997  11.224  1.00 17.96           C  
ATOM   3933  C   THR C  82      45.223  52.221  11.579  1.00 18.07           C  
ATOM   3934  O   THR C  82      44.336  52.126  10.715  1.00 17.71           O  
ATOM   3935  CB  THR C  82      47.311  53.362  10.909  1.00 18.23           C  
ATOM   3936  OG1 THR C  82      46.557  54.046   9.899  1.00 20.53           O  
ATOM   3937  CG2 THR C  82      48.703  53.225  10.328  1.00 18.91           C  
ATOM   3938  N   ALA C  83      44.971  52.508  12.849  1.00 17.66           N  
ATOM   3939  CA  ALA C  83      43.622  52.816  13.286  1.00 17.69           C  
ATOM   3940  C   ALA C  83      43.632  53.815  14.411  1.00 17.98           C  
ATOM   3941  O   ALA C  83      44.395  53.670  15.372  1.00 21.06           O  
ATOM   3942  CB  ALA C  83      42.940  51.610  13.728  1.00 17.25           C  
ATOM   3943  N   SER C  84      42.791  54.832  14.298  1.00 17.59           N  
ATOM   3944  CA  SER C  84      42.616  55.802  15.376  1.00 17.09           C  
ATOM   3945  C   SER C  84      41.138  55.912  15.664  1.00 16.33           C  
ATOM   3946  O   SER C  84      40.367  56.295  14.769  1.00 15.82           O  
ATOM   3947  CB  SER C  84      43.168  57.150  14.954  1.00 17.41           C  
ATOM   3948  OG  SER C  84      42.975  58.119  15.959  1.00 21.36           O  
ATOM   3949  N   TRP C  85      40.724  55.595  16.889  1.00 15.57           N  
ATOM   3950  CA  TRP C  85      39.302  55.558  17.194  1.00 15.41           C  
ATOM   3951  C   TRP C  85      39.017  55.961  18.635  1.00 16.49           C  
ATOM   3952  O   TRP C  85      39.931  56.146  19.416  1.00 16.96           O  
ATOM   3953  CB  TRP C  85      38.762  54.151  16.916  1.00 15.25           C  
ATOM   3954  CG  TRP C  85      39.432  53.097  17.731  1.00 14.14           C  
ATOM   3955  CD1 TRP C  85      40.579  52.429  17.420  1.00 13.47           C  
ATOM   3956  CD2 TRP C  85      39.040  52.626  19.032  1.00 15.58           C  
ATOM   3957  NE1 TRP C  85      40.910  51.552  18.424  1.00 14.23           N  
ATOM   3958  CE2 TRP C  85      39.983  51.650  19.429  1.00 15.08           C  
ATOM   3959  CE3 TRP C  85      37.973  52.921  19.897  1.00 15.87           C  
ATOM   3960  CZ2 TRP C  85      39.906  50.986  20.644  1.00 17.02           C  
ATOM   3961  CZ3 TRP C  85      37.892  52.250  21.093  1.00 14.54           C  
ATOM   3962  CH2 TRP C  85      38.860  51.287  21.460  1.00 15.52           C  
ATOM   3963  N   SER C  86      37.736  56.139  18.936  1.00 17.18           N  
ATOM   3964  CA  SER C  86      37.251  56.353  20.292  1.00 17.04           C  
ATOM   3965  C   SER C  86      35.830  55.830  20.380  1.00 17.26           C  
ATOM   3966  O   SER C  86      35.112  55.738  19.365  1.00 17.13           O  
ATOM   3967  CB  SER C  86      37.296  57.833  20.696  1.00 16.51           C  
ATOM   3968  OG  SER C  86      36.572  58.633  19.794  1.00 19.11           O  
ATOM   3969  N   TYR C  87      35.432  55.442  21.580  1.00 16.73           N  
ATOM   3970  CA  TYR C  87      34.086  54.970  21.841  1.00 17.56           C  
ATOM   3971  C   TYR C  87      33.411  55.863  22.880  1.00 18.49           C  
ATOM   3972  O   TYR C  87      34.016  56.229  23.898  1.00 19.66           O  
ATOM   3973  CB  TYR C  87      34.105  53.516  22.332  1.00 17.12           C  
ATOM   3974  CG  TYR C  87      33.190  52.592  21.554  1.00 15.64           C  
ATOM   3975  CD1 TYR C  87      31.846  52.890  21.363  1.00 15.37           C  
ATOM   3976  CD2 TYR C  87      33.689  51.420  20.979  1.00 14.89           C  
ATOM   3977  CE1 TYR C  87      31.025  52.054  20.643  1.00 15.88           C  
ATOM   3978  CE2 TYR C  87      32.876  50.592  20.269  1.00 16.72           C  
ATOM   3979  CZ  TYR C  87      31.537  50.901  20.096  1.00 15.45           C  
ATOM   3980  OH  TYR C  87      30.728  50.060  19.337  1.00 14.60           O  
ATOM   3981  N   SER C  88      32.165  56.239  22.604  1.00 18.89           N  
ATOM   3982  CA  SER C  88      31.354  56.983  23.579  1.00 19.93           C  
ATOM   3983  C   SER C  88      30.022  56.299  23.630  1.00 19.68           C  
ATOM   3984  O   SER C  88      29.646  55.595  22.704  1.00 20.07           O  
ATOM   3985  CB  SER C  88      31.179  58.454  23.192  1.00 20.99           C  
ATOM   3986  OG  SER C  88      30.433  58.567  21.997  1.00 21.30           O  
ATOM   3987  N   GLY C  89      29.288  56.471  24.719  1.00 19.57           N  
ATOM   3988  CA  GLY C  89      27.995  55.839  24.807  1.00 19.38           C  
ATOM   3989  C   GLY C  89      27.580  55.515  26.223  1.00 20.20           C  
ATOM   3990  O   GLY C  89      28.151  56.038  27.171  1.00 21.25           O  
ATOM   3991  N   SER C  90      26.617  54.619  26.343  1.00 20.75           N  
ATOM   3992  CA  SER C  90      26.064  54.255  27.635  1.00 21.32           C  
ATOM   3993  C   SER C  90      25.954  52.742  27.746  1.00 20.23           C  
ATOM   3994  O   SER C  90      25.437  52.074  26.849  1.00 20.55           O  
ATOM   3995  CB  SER C  90      24.684  54.907  27.815  1.00 22.01           C  
ATOM   3996  OG  SER C  90      23.873  54.169  28.728  1.00 26.93           O  
ATOM   3997  N   ASN C  91      26.445  52.187  28.851  1.00 18.69           N  
ATOM   3998  CA  ASN C  91      26.376  50.752  29.063  1.00 18.03           C  
ATOM   3999  C   ASN C  91      26.869  49.963  27.834  1.00 17.32           C  
ATOM   4000  O   ASN C  91      26.236  49.003  27.383  1.00 17.46           O  
ATOM   4001  CB  ASN C  91      24.952  50.351  29.426  1.00 17.75           C  
ATOM   4002  CG  ASN C  91      24.441  51.093  30.621  1.00 19.46           C  
ATOM   4003  OD1 ASN C  91      25.079  51.090  31.660  1.00 19.82           O  
ATOM   4004  ND2 ASN C  91      23.296  51.751  30.475  1.00 20.60           N  
ATOM   4005  N   ILE C  92      28.023  50.373  27.349  1.00 16.94           N  
ATOM   4006  CA  ILE C  92      28.596  49.784  26.127  1.00 15.77           C  
ATOM   4007  C   ILE C  92      29.051  48.350  26.314  1.00 15.52           C  
ATOM   4008  O   ILE C  92      30.012  48.091  27.045  1.00 15.35           O  
ATOM   4009  CB  ILE C  92      29.764  50.619  25.585  1.00 15.88           C  
ATOM   4010  CG1 ILE C  92      29.386  52.091  25.411  1.00 14.68           C  
ATOM   4011  CG2 ILE C  92      30.225  50.055  24.226  1.00 15.75           C  
ATOM   4012  CD1 ILE C  92      30.543  52.960  25.073  1.00 15.72           C  
ATOM   4013  N   ARG C  93      28.381  47.424  25.632  1.00 15.47           N  
ATOM   4014  CA  ARG C  93      28.833  46.035  25.556  1.00 15.49           C  
ATOM   4015  C   ARG C  93      29.150  45.790  24.079  1.00 15.13           C  
ATOM   4016  O   ARG C  93      28.266  45.407  23.317  1.00 15.62           O  
ATOM   4017  CB  ARG C  93      27.793  45.057  26.062  1.00 15.90           C  
ATOM   4018  CG  ARG C  93      27.677  45.136  27.581  1.00 18.27           C  
ATOM   4019  CD  ARG C  93      26.615  44.266  28.202  1.00 19.21           C  
ATOM   4020  NE  ARG C  93      26.963  42.857  28.169  1.00 19.02           N  
ATOM   4021  CZ  ARG C  93      26.406  41.955  27.361  1.00 21.59           C  
ATOM   4022  NH1 ARG C  93      25.445  42.314  26.509  1.00 19.76           N  
ATOM   4023  NH2 ARG C  93      26.794  40.694  27.410  1.00 22.19           N  
ATOM   4024  N   ALA C  94      30.403  46.020  23.707  1.00 14.24           N  
ATOM   4025  CA  ALA C  94      30.844  45.933  22.305  1.00 14.23           C  
ATOM   4026  C   ALA C  94      32.353  45.872  22.227  1.00 14.86           C  
ATOM   4027  O   ALA C  94      33.064  46.268  23.174  1.00 15.16           O  
ATOM   4028  CB  ALA C  94      30.352  47.134  21.568  1.00 14.19           C  
ATOM   4029  N   ASN C  95      32.879  45.370  21.094  1.00 13.30           N  
ATOM   4030  CA  ASN C  95      34.309  45.375  20.865  1.00 14.04           C  
ATOM   4031  C   ASN C  95      34.711  46.306  19.716  1.00 13.65           C  
ATOM   4032  O   ASN C  95      33.858  46.924  19.059  1.00 14.81           O  
ATOM   4033  CB  ASN C  95      34.809  43.939  20.619  1.00 13.81           C  
ATOM   4034  CG  ASN C  95      34.314  43.350  19.323  1.00 13.63           C  
ATOM   4035  OD1 ASN C  95      33.965  44.076  18.390  1.00 14.48           O  
ATOM   4036  ND2 ASN C  95      34.339  42.033  19.227  1.00 14.92           N  
ATOM   4037  N   VAL C  96      36.017  46.469  19.534  1.00 12.73           N  
ATOM   4038  CA  VAL C  96      36.590  47.169  18.393  1.00 12.84           C  
ATOM   4039  C   VAL C  96      37.608  46.177  17.859  1.00 13.09           C  
ATOM   4040  O   VAL C  96      38.559  45.779  18.545  1.00 13.51           O  
ATOM   4041  CB  VAL C  96      37.242  48.485  18.768  1.00 13.07           C  
ATOM   4042  CG1 VAL C  96      37.748  49.204  17.538  1.00 14.71           C  
ATOM   4043  CG2 VAL C  96      36.235  49.336  19.531  1.00 13.80           C  
ATOM   4044  N   ALA C  97      37.392  45.690  16.646  1.00 13.21           N  
ATOM   4045  CA  ALA C  97      38.198  44.577  16.202  1.00 13.09           C  
ATOM   4046  C   ALA C  97      38.385  44.524  14.696  1.00 12.63           C  
ATOM   4047  O   ALA C  97      37.456  44.827  13.935  1.00 13.67           O  
ATOM   4048  CB  ALA C  97      37.538  43.261  16.621  1.00 13.54           C  
ATOM   4049  N   TYR C  98      39.571  44.077  14.303  1.00 12.86           N  
ATOM   4050  CA  TYR C  98      39.835  43.625  12.933  1.00 13.11           C  
ATOM   4051  C   TYR C  98      39.233  42.222  12.813  1.00 13.80           C  
ATOM   4052  O   TYR C  98      39.236  41.443  13.769  1.00 13.58           O  
ATOM   4053  CB  TYR C  98      41.350  43.484  12.705  1.00 13.17           C  
ATOM   4054  CG  TYR C  98      42.063  44.775  12.586  1.00 12.74           C  
ATOM   4055  CD1 TYR C  98      42.562  45.438  13.721  1.00 12.29           C  
ATOM   4056  CD2 TYR C  98      42.323  45.337  11.352  1.00 12.68           C  
ATOM   4057  CE1 TYR C  98      43.223  46.627  13.596  1.00 14.39           C  
ATOM   4058  CE2 TYR C  98      42.990  46.519  11.226  1.00 13.94           C  
ATOM   4059  CZ  TYR C  98      43.447  47.186  12.361  1.00 14.03           C  
ATOM   4060  OH  TYR C  98      44.114  48.403  12.219  1.00 15.41           O  
ATOM   4061  N   ASP C  99      38.747  41.877  11.621  1.00 13.97           N  
ATOM   4062  CA  ASP C  99      38.223  40.534  11.370  1.00 13.74           C  
ATOM   4063  C   ASP C  99      38.708  40.112   9.989  1.00 14.14           C  
ATOM   4064  O   ASP C  99      38.607  40.888   9.056  1.00 13.10           O  
ATOM   4065  CB  ASP C  99      36.695  40.599  11.402  1.00 13.46           C  
ATOM   4066  CG  ASP C  99      36.012  39.264  11.581  1.00 16.49           C  
ATOM   4067  OD1 ASP C  99      36.545  38.304  12.169  1.00 15.80           O  
ATOM   4068  OD2 ASP C  99      34.841  39.118  11.203  1.00 22.38           O  
ATOM   4069  N   LEU C 100      39.301  38.924   9.883  1.00 14.09           N  
ATOM   4070  CA  LEU C 100      39.763  38.412   8.594  1.00 14.13           C  
ATOM   4071  C   LEU C 100      39.442  36.944   8.512  1.00 15.28           C  
ATOM   4072  O   LEU C 100      39.643  36.220   9.462  1.00 15.69           O  
ATOM   4073  CB  LEU C 100      41.279  38.546   8.444  1.00 13.60           C  
ATOM   4074  CG  LEU C 100      41.841  39.948   8.513  1.00 14.51           C  
ATOM   4075  CD1 LEU C 100      42.276  40.230   9.954  1.00 16.73           C  
ATOM   4076  CD2 LEU C 100      42.992  40.135   7.555  1.00 14.65           C  
ATOM   4077  N   PHE C 101      38.903  36.493   7.377  1.00 14.74           N  
ATOM   4078  CA  PHE C 101      38.691  35.064   7.168  1.00 14.64           C  
ATOM   4079  C   PHE C 101      39.723  34.540   6.187  1.00 14.90           C  
ATOM   4080  O   PHE C 101      40.144  35.244   5.293  1.00 14.81           O  
ATOM   4081  CB  PHE C 101      37.294  34.779   6.613  1.00 14.38           C  
ATOM   4082  CG  PHE C 101      36.207  35.082   7.564  1.00 14.35           C  
ATOM   4083  CD1 PHE C 101      35.956  34.249   8.642  1.00 15.73           C  
ATOM   4084  CD2 PHE C 101      35.405  36.190   7.377  1.00 15.83           C  
ATOM   4085  CE1 PHE C 101      34.976  34.538   9.534  1.00 15.48           C  
ATOM   4086  CE2 PHE C 101      34.400  36.472   8.254  1.00 16.48           C  
ATOM   4087  CZ  PHE C 101      34.185  35.643   9.348  1.00 16.20           C  
ATOM   4088  N   THR C 102      40.128  33.299   6.399  1.00 15.61           N  
ATOM   4089  CA  THR C 102      40.964  32.588   5.446  1.00 15.76           C  
ATOM   4090  C   THR C 102      40.376  31.215   5.143  1.00 15.78           C  
ATOM   4091  O   THR C 102      39.667  30.620   5.951  1.00 14.98           O  
ATOM   4092  CB  THR C 102      42.458  32.433   5.883  1.00 16.07           C  
ATOM   4093  OG1 THR C 102      42.592  31.435   6.901  1.00 17.51           O  
ATOM   4094  CG2 THR C 102      42.981  33.737   6.446  1.00 16.80           C  
ATOM   4095  N   ALA C 103      40.678  30.713   3.948  1.00 15.91           N  
ATOM   4096  CA  ALA C 103      40.247  29.363   3.594  1.00 16.56           C  
ATOM   4097  C   ALA C 103      41.171  28.750   2.569  1.00 16.91           C  
ATOM   4098  O   ALA C 103      41.912  29.445   1.879  1.00 17.87           O  
ATOM   4099  CB  ALA C 103      38.843  29.382   3.052  1.00 16.24           C  
ATOM   4100  N   ALA C 104      41.128  27.430   2.478  1.00 18.41           N  
ATOM   4101  CA  ALA C 104      41.959  26.758   1.501  1.00 18.34           C  
ATOM   4102  C   ALA C 104      41.443  27.021   0.094  1.00 18.42           C  
ATOM   4103  O   ALA C 104      42.207  27.067  -0.851  1.00 18.77           O  
ATOM   4104  CB  ALA C 104      41.987  25.263   1.779  1.00 19.03           C  
ATOM   4105  N   ASN C 105      40.135  27.204  -0.037  1.00 18.20           N  
ATOM   4106  CA  ASN C 105      39.522  27.503  -1.326  1.00 17.64           C  
ATOM   4107  C   ASN C 105      39.567  29.006  -1.602  1.00 17.99           C  
ATOM   4108  O   ASN C 105      38.981  29.801  -0.848  1.00 17.36           O  
ATOM   4109  CB  ASN C 105      38.073  27.043  -1.270  1.00 17.10           C  
ATOM   4110  CG  ASN C 105      37.311  27.282  -2.545  1.00 18.06           C  
ATOM   4111  OD1 ASN C 105      37.867  27.644  -3.577  1.00 20.18           O  
ATOM   4112  ND2 ASN C 105      35.999  27.068  -2.468  1.00 18.88           N  
ATOM   4113  N   PRO C 106      40.244  29.433  -2.661  1.00 18.42           N  
ATOM   4114  CA  PRO C 106      40.307  30.871  -2.935  1.00 19.06           C  
ATOM   4115  C   PRO C 106      38.946  31.416  -3.332  1.00 19.40           C  
ATOM   4116  O   PRO C 106      38.736  32.618  -3.271  1.00 20.16           O  
ATOM   4117  CB  PRO C 106      41.276  30.962  -4.110  1.00 19.50           C  
ATOM   4118  CG  PRO C 106      41.135  29.643  -4.784  1.00 18.22           C  
ATOM   4119  CD  PRO C 106      40.984  28.648  -3.669  1.00 18.90           C  
ATOM   4120  N   ASN C 107      38.033  30.533  -3.727  1.00 19.41           N  
ATOM   4121  CA  ASN C 107      36.714  30.960  -4.143  1.00 19.74           C  
ATOM   4122  C   ASN C 107      35.697  30.865  -3.019  1.00 19.24           C  
ATOM   4123  O   ASN C 107      34.491  30.969  -3.254  1.00 18.88           O  
ATOM   4124  CB  ASN C 107      36.253  30.144  -5.351  1.00 20.83           C  
ATOM   4125  CG  ASN C 107      37.006  30.513  -6.633  1.00 23.68           C  
ATOM   4126  OD1 ASN C 107      36.829  31.611  -7.186  1.00 29.90           O  
ATOM   4127  ND2 ASN C 107      37.843  29.609  -7.101  1.00 29.52           N  
ATOM   4128  N   HIS C 108      36.197  30.680  -1.791  1.00 18.30           N  
ATOM   4129  CA  HIS C 108      35.341  30.525  -0.627  1.00 18.33           C  
ATOM   4130  C   HIS C 108      34.501  31.766  -0.408  1.00 17.90           C  
ATOM   4131  O   HIS C 108      34.945  32.883  -0.697  1.00 18.50           O  
ATOM   4132  CB  HIS C 108      36.207  30.301   0.618  1.00 18.26           C  
ATOM   4133  CG  HIS C 108      35.463  29.740   1.788  1.00 19.56           C  
ATOM   4134  ND1 HIS C 108      34.666  30.500   2.618  1.00 18.99           N  
ATOM   4135  CD2 HIS C 108      35.506  28.505   2.342  1.00 19.34           C  
ATOM   4136  CE1 HIS C 108      34.176  29.734   3.577  1.00 19.78           C  
ATOM   4137  NE2 HIS C 108      34.620  28.502   3.393  1.00 21.05           N  
ATOM   4138  N   VAL C 109      33.285  31.593   0.107  1.00 17.14           N  
ATOM   4139  CA  VAL C 109      32.444  32.739   0.431  1.00 16.99           C  
ATOM   4140  C   VAL C 109      33.195  33.627   1.436  1.00 17.04           C  
ATOM   4141  O   VAL C 109      33.893  33.104   2.301  1.00 17.37           O  
ATOM   4142  CB  VAL C 109      31.060  32.328   0.993  1.00 17.32           C  
ATOM   4143  CG1 VAL C 109      30.215  31.698  -0.093  1.00 19.04           C  
ATOM   4144  CG2 VAL C 109      31.194  31.422   2.198  1.00 18.38           C  
ATOM   4145  N   THR C 110      33.045  34.925   1.332  1.00 17.38           N  
ATOM   4146  CA  THR C 110      33.827  35.850   2.168  1.00 18.01           C  
ATOM   4147  C   THR C 110      33.277  36.120   3.584  1.00 17.74           C  
ATOM   4148  O   THR C 110      33.919  36.835   4.376  1.00 18.61           O  
ATOM   4149  CB  THR C 110      34.097  37.173   1.407  1.00 17.82           C  
ATOM   4150  OG1 THR C 110      32.867  37.775   0.974  1.00 21.51           O  
ATOM   4151  CG2 THR C 110      34.862  36.909   0.105  1.00 17.47           C  
ATOM   4152  N   TYR C 111      32.144  35.508   3.950  1.00 17.64           N  
ATOM   4153  CA  TYR C 111      31.567  35.727   5.277  1.00 17.89           C  
ATOM   4154  C   TYR C 111      32.007  34.695   6.318  1.00 18.34           C  
ATOM   4155  O   TYR C 111      31.669  34.824   7.498  1.00 19.28           O  
ATOM   4156  CB  TYR C 111      30.028  35.787   5.215  1.00 17.57           C  
ATOM   4157  CG  TYR C 111      29.363  34.457   4.898  1.00 17.69           C  
ATOM   4158  CD1 TYR C 111      29.160  33.513   5.883  1.00 19.28           C  
ATOM   4159  CD2 TYR C 111      28.937  34.156   3.616  1.00 17.66           C  
ATOM   4160  CE1 TYR C 111      28.550  32.305   5.600  1.00 17.90           C  
ATOM   4161  CE2 TYR C 111      28.327  32.950   3.334  1.00 17.94           C  
ATOM   4162  CZ  TYR C 111      28.136  32.026   4.337  1.00 17.85           C  
ATOM   4163  OH  TYR C 111      27.561  30.797   4.111  1.00 20.65           O  
ATOM   4164  N   SER C 112      32.758  33.686   5.882  1.00 18.37           N  
ATOM   4165  CA  SER C 112      33.260  32.630   6.748  1.00 17.89           C  
ATOM   4166  C   SER C 112      34.547  32.081   6.168  1.00 17.99           C  
ATOM   4167  O   SER C 112      34.998  32.538   5.123  1.00 17.13           O  
ATOM   4168  CB  SER C 112      32.214  31.510   6.876  1.00 17.52           C  
ATOM   4169  OG  SER C 112      31.941  30.939   5.598  1.00 19.19           O  
ATOM   4170  N   GLY C 113      35.180  31.135   6.860  1.00 17.94           N  
ATOM   4171  CA  GLY C 113      36.373  30.499   6.326  1.00 18.73           C  
ATOM   4172  C   GLY C 113      36.743  29.258   7.113  1.00 18.59           C  
ATOM   4173  O   GLY C 113      36.018  28.858   8.030  1.00 18.83           O  
ATOM   4174  N   ASP C 114      37.871  28.667   6.763  1.00 19.44           N  
ATOM   4175  CA  ASP C 114      38.431  27.563   7.543  1.00 19.68           C  
ATOM   4176  C   ASP C 114      38.868  28.187   8.877  1.00 18.97           C  
ATOM   4177  O   ASP C 114      38.769  27.581   9.948  1.00 18.68           O  
ATOM   4178  CB  ASP C 114      39.647  26.940   6.864  1.00 19.88           C  
ATOM   4179  CG  ASP C 114      39.343  26.312   5.511  1.00 21.99           C  
ATOM   4180  OD1 ASP C 114      38.182  26.006   5.224  1.00 26.52           O  
ATOM   4181  OD2 ASP C 114      40.246  26.095   4.675  1.00 21.70           O  
ATOM   4182  N   TYR C 115      39.330  29.427   8.793  1.00 18.19           N  
ATOM   4183  CA  TYR C 115      39.820  30.146   9.957  1.00 17.88           C  
ATOM   4184  C   TYR C 115      39.306  31.559   9.966  1.00 17.92           C  
ATOM   4185  O   TYR C 115      39.054  32.165   8.904  1.00 18.38           O  
ATOM   4186  CB  TYR C 115      41.352  30.235   9.946  1.00 17.97           C  
ATOM   4187  CG  TYR C 115      42.070  28.918  10.106  1.00 18.19           C  
ATOM   4188  CD1 TYR C 115      42.311  28.107   9.018  1.00 20.25           C  
ATOM   4189  CD2 TYR C 115      42.509  28.488  11.348  1.00 20.07           C  
ATOM   4190  CE1 TYR C 115      42.954  26.907   9.155  1.00 21.48           C  
ATOM   4191  CE2 TYR C 115      43.160  27.271  11.497  1.00 20.50           C  
ATOM   4192  CZ  TYR C 115      43.375  26.489  10.393  1.00 21.58           C  
ATOM   4193  OH  TYR C 115      44.027  25.279  10.535  1.00 25.48           O  
ATOM   4194  N   GLU C 116      39.175  32.086  11.179  1.00 17.27           N  
ATOM   4195  CA  GLU C 116      38.855  33.495  11.409  1.00 17.25           C  
ATOM   4196  C   GLU C 116      39.986  34.060  12.290  1.00 16.99           C  
ATOM   4197  O   GLU C 116      40.340  33.453  13.330  1.00 18.10           O  
ATOM   4198  CB  GLU C 116      37.500  33.649  12.083  1.00 17.15           C  
ATOM   4199  CG  GLU C 116      37.095  35.097  12.309  1.00 16.36           C  
ATOM   4200  CD  GLU C 116      35.684  35.253  12.856  1.00 18.53           C  
ATOM   4201  OE1 GLU C 116      35.082  34.231  13.229  1.00 21.04           O  
ATOM   4202  OE2 GLU C 116      35.183  36.415  12.940  1.00 17.90           O  
ATOM   4203  N   LEU C 117      40.545  35.187  11.867  1.00 16.26           N  
ATOM   4204  CA  LEU C 117      41.566  35.906  12.640  1.00 15.37           C  
ATOM   4205  C   LEU C 117      40.968  37.231  13.115  1.00 14.66           C  
ATOM   4206  O   LEU C 117      40.509  38.014  12.309  1.00 13.83           O  
ATOM   4207  CB  LEU C 117      42.820  36.191  11.821  1.00 15.47           C  
ATOM   4208  CG  LEU C 117      43.821  37.161  12.468  1.00 18.13           C  
ATOM   4209  CD1 LEU C 117      44.426  36.576  13.735  1.00 18.72           C  
ATOM   4210  CD2 LEU C 117      44.925  37.568  11.491  1.00 18.81           C  
ATOM   4211  N   MET C 118      40.949  37.457  14.428  1.00 14.31           N  
ATOM   4212  CA  MET C 118      40.456  38.718  14.982  1.00 14.93           C  
ATOM   4213  C   MET C 118      41.558  39.389  15.778  1.00 15.05           C  
ATOM   4214  O   MET C 118      42.360  38.711  16.424  1.00 15.23           O  
ATOM   4215  CB  MET C 118      39.262  38.489  15.913  1.00 15.15           C  
ATOM   4216  CG  MET C 118      38.131  37.693  15.322  1.00 16.10           C  
ATOM   4217  SD  MET C 118      36.563  37.926  16.172  1.00 15.24           S  
ATOM   4218  CE  MET C 118      36.076  39.468  15.552  1.00 16.71           C  
ATOM   4219  N   ILE C 119      41.570  40.712  15.752  1.00 14.33           N  
ATOM   4220  CA  ILE C 119      42.484  41.502  16.563  1.00 14.55           C  
ATOM   4221  C   ILE C 119      41.591  42.551  17.237  1.00 14.44           C  
ATOM   4222  O   ILE C 119      41.094  43.450  16.572  1.00 13.67           O  
ATOM   4223  CB  ILE C 119      43.592  42.144  15.727  1.00 14.86           C  
ATOM   4224  CG1 ILE C 119      44.388  41.078  14.961  1.00 15.41           C  
ATOM   4225  CG2 ILE C 119      44.509  42.950  16.631  1.00 15.01           C  
ATOM   4226  CD1 ILE C 119      45.157  41.676  13.794  1.00 17.05           C  
ATOM   4227  N   TRP C 120      41.386  42.380  18.540  1.00 13.95           N  
ATOM   4228  CA  TRP C 120      40.510  43.241  19.319  1.00 13.79           C  
ATOM   4229  C   TRP C 120      41.332  44.369  19.912  1.00 13.76           C  
ATOM   4230  O   TRP C 120      42.083  44.142  20.877  1.00 14.73           O  
ATOM   4231  CB  TRP C 120      39.788  42.483  20.439  1.00 14.10           C  
ATOM   4232  CG  TRP C 120      38.825  41.389  20.022  1.00 13.75           C  
ATOM   4233  CD1 TRP C 120      38.876  40.632  18.881  1.00 15.22           C  
ATOM   4234  CD2 TRP C 120      37.657  40.959  20.730  1.00 13.92           C  
ATOM   4235  NE1 TRP C 120      37.828  39.745  18.867  1.00 14.02           N  
ATOM   4236  CE2 TRP C 120      37.064  39.935  19.992  1.00 14.60           C  
ATOM   4237  CE3 TRP C 120      37.045  41.341  21.942  1.00 14.14           C  
ATOM   4238  CZ2 TRP C 120      35.909  39.303  20.407  1.00 12.41           C  
ATOM   4239  CZ3 TRP C 120      35.913  40.714  22.337  1.00 14.60           C  
ATOM   4240  CH2 TRP C 120      35.343  39.712  21.578  1.00 15.30           C  
ATOM   4241  N   LEU C 121      41.208  45.568  19.359  1.00 13.35           N  
ATOM   4242  CA  LEU C 121      41.871  46.758  19.893  1.00 13.39           C  
ATOM   4243  C   LEU C 121      41.110  47.291  21.091  1.00 14.30           C  
ATOM   4244  O   LEU C 121      41.691  47.930  21.968  1.00 14.91           O  
ATOM   4245  CB  LEU C 121      41.969  47.847  18.869  1.00 13.45           C  
ATOM   4246  CG  LEU C 121      42.809  47.575  17.629  1.00 12.42           C  
ATOM   4247  CD1 LEU C 121      42.906  48.835  16.824  1.00 13.46           C  
ATOM   4248  CD2 LEU C 121      44.236  47.093  17.995  1.00 13.26           C  
ATOM   4249  N   GLY C 122      39.815  47.041  21.122  1.00 14.65           N  
ATOM   4250  CA  GLY C 122      38.989  47.541  22.200  1.00 15.08           C  
ATOM   4251  C   GLY C 122      38.018  46.491  22.671  1.00 15.09           C  
ATOM   4252  O   GLY C 122      37.602  45.559  21.956  1.00 14.43           O  
ATOM   4253  N   LYS C 123      37.638  46.588  23.932  1.00 16.44           N  
ATOM   4254  CA  LYS C 123      36.673  45.644  24.490  1.00 16.81           C  
ATOM   4255  C   LYS C 123      35.922  46.315  25.630  1.00 17.08           C  
ATOM   4256  O   LYS C 123      36.520  46.645  26.671  1.00 17.23           O  
ATOM   4257  CB  LYS C 123      37.326  44.345  24.981  1.00 17.68           C  
ATOM   4258  CG  LYS C 123      36.319  43.280  25.320  1.00 18.86           C  
ATOM   4259  CD  LYS C 123      36.935  41.949  25.696  1.00 22.57           C  
ATOM   4260  CE  LYS C 123      37.138  41.824  27.192  1.00 22.59           C  
ATOM   4261  NZ  LYS C 123      37.378  40.384  27.588  1.00 22.16           N
[truncated: 535,087 more chars]
