# Supplementary material for: A new benchmark illustrates that integration of geometric constraints inferred from enzyme reaction chemistry can increase enzyme active site modeling accuracy
Source: PLoS One. 2019 Apr 4;14(4):e0214126. doi: 10.1371/journal.pone.0214126 (PMC6448891; doi:10.1371/journal.pone.0214126)
Supplement: S1 Files — (GZ) [file pone.0214126.s008.gz › benchmark-lite/templates/2nlr/1oa2.pdb.clean2]

ATOM      1  N   THR A   2      64.716  -7.637  47.536  1.00 20.19           N  
ATOM      2  CA  THR A   2      65.244  -6.324  47.198  1.00 19.79           C  
ATOM      3  C   THR A   2      66.487  -6.330  46.326  1.00 19.39           C  
ATOM      4  O   THR A   2      67.422  -7.088  46.578  1.00 19.59           O  
ATOM      5  CB  THR A   2      65.620  -5.649  48.506  1.00 19.57           C  
ATOM      6  OG1 THR A   2      64.439  -5.456  49.291  1.00 21.30           O  
ATOM      7  CG2 THR A   2      66.168  -4.249  48.273  1.00 19.39           C  
ATOM      8 1H   THR A   2      63.903  -7.533  48.109  1.00  0.00           H  
ATOM      9 2H   THR A   2      64.472  -8.125  46.698  1.00  0.00           H  
ATOM     10 3H   THR A   2      65.409  -8.158  48.034  1.00  0.00           H  
ATOM     11  HA  THR A   2      64.463  -5.757  46.690  1.00  0.00           H  
ATOM     12  HB  THR A   2      66.380  -6.241  49.016  1.00  0.00           H  
ATOM     13  HG1 THR A   2      63.679  -5.796  48.813  1.00  0.00           H  
ATOM     14 1HG2 THR A   2      66.427  -3.796  49.230  1.00  0.00           H  
ATOM     15 2HG2 THR A   2      67.057  -4.306  47.646  1.00  0.00           H  
ATOM     16 3HG2 THR A   2      65.413  -3.641  47.777  1.00  0.00           H  
ATOM     17  N   SER A   3      66.498  -5.461  45.312  1.00 18.29           N  
ATOM     18  CA  SER A   3      67.704  -5.223  44.516  1.00 18.12           C  
ATOM     19  C   SER A   3      67.847  -3.743  44.142  1.00 17.68           C  
ATOM     20  O   SER A   3      66.859  -3.078  43.836  1.00 18.74           O  
ATOM     21  CB  SER A   3      67.681  -6.020  43.225  1.00 18.19           C  
ATOM     22  OG  SER A   3      68.915  -5.877  42.541  1.00 19.96           O  
ATOM     23  H   SER A   3      65.653  -4.955  45.088  1.00  0.00           H  
ATOM     24  HA  SER A   3      68.571  -5.541  45.097  1.00  0.00           H  
ATOM     25 1HB  SER A   3      67.497  -7.070  43.449  1.00  0.00           H  
ATOM     26 2HB  SER A   3      66.862  -5.671  42.597  1.00  0.00           H  
ATOM     27  HG  SER A   3      69.455  -5.300  43.087  1.00  0.00           H  
ATOM     28  N   CYS A   4      69.086  -3.259  44.138  1.00 18.09           N  
ATOM     29  CA  CYS A   4      69.362  -1.891  43.685  1.00 17.66           C  
ATOM     30  C   CYS A   4      70.054  -1.932  42.323  1.00 18.31           C  
ATOM     31  O   CYS A   4      70.379  -0.895  41.736  1.00 19.04           O  
ATOM     32  CB  CYS A   4      70.187  -1.130  44.715  1.00 17.62           C  
ATOM     33  SG  CYS A   4      69.469  -1.120  46.355  1.00 17.29           S  
ATOM     34  H   CYS A   4      69.852  -3.838  44.451  1.00  0.00           H  
ATOM     35  HA  CYS A   4      68.412  -1.372  43.554  1.00  0.00           H  
ATOM     36 1HB  CYS A   4      71.182  -1.571  44.783  1.00  0.00           H  
ATOM     37 2HB  CYS A   4      70.309  -0.096  44.392  1.00  0.00           H  
ATOM     38  N   ASP A   5      70.270  -3.134  41.799  1.00 16.98           N  
ATOM     39  CA  ASP A   5      70.915  -3.287  40.493  1.00 17.30           C  
ATOM     40  C   ASP A   5      70.088  -2.599  39.436  1.00 16.38           C  
ATOM     41  O   ASP A   5      68.858  -2.690  39.436  1.00 15.81           O  
ATOM     42  CB  ASP A   5      71.132  -4.752  40.154  1.00 17.22           C  
ATOM     43  CG  ASP A   5      72.219  -5.399  40.996  1.00 20.96           C  
ATOM     44  OD1 ASP A   5      73.076  -4.691  41.551  1.00 23.14           O  
ATOM     45  OD2 ASP A   5      72.292  -6.632  41.136  1.00 25.52           O  
ATOM     46  H   ASP A   5      69.986  -3.959  42.307  1.00  0.00           H  
ATOM     47  HA  ASP A   5      71.888  -2.797  40.528  1.00  0.00           H  
ATOM     48 1HB  ASP A   5      70.202  -5.302  40.303  1.00  0.00           H  
ATOM     49 2HB  ASP A   5      71.403  -4.846  39.102  1.00  0.00           H  
ATOM     50  N   GLN A   6      70.789  -1.887  38.551  1.00 16.30           N  
ATOM     51  CA  GLN A   6      70.179  -0.987  37.571  1.00 16.59           C  
ATOM     52  C   GLN A   6      69.044  -1.589  36.751  1.00 17.02           C  
ATOM     53  O   GLN A   6      68.047  -0.916  36.446  1.00 16.00           O  
ATOM     54  CB  GLN A   6      71.260  -0.451  36.616  1.00 16.73           C  
ATOM     55  CG  GLN A   6      70.766   0.726  35.813  1.00 17.13           C  
ATOM     56  CD  GLN A   6      71.858   1.456  35.013  1.00 17.63           C  
ATOM     57  OE1 GLN A   6      73.052   1.128  35.102  1.00 20.06           O  
ATOM     58  NE2 GLN A   6      71.447   2.448  34.246  1.00 16.20           N  
ATOM     59  H   GLN A   6      71.794  -1.985  38.570  1.00  0.00           H  
ATOM     60  HA  GLN A   6      69.729  -0.150  38.104  1.00  0.00           H  
ATOM     61 1HB  GLN A   6      72.136  -0.151  37.190  1.00  0.00           H  
ATOM     62 2HB  GLN A   6      71.570  -1.244  35.936  1.00  0.00           H  
ATOM     63 1HG  GLN A   6      70.021   0.378  35.098  1.00  0.00           H  
ATOM     64 2HG  GLN A   6      70.321   1.454  36.491  1.00  0.00           H  
ATOM     65 1HE2 GLN A   6      72.107   2.965  33.699  1.00  0.00           H  
ATOM     66 2HE2 GLN A   6      70.476   2.684  34.211  1.00  0.00           H  
ATOM     67  N   TRP A   7      69.156  -2.871  36.423  1.00 17.28           N  
ATOM     68  CA  TRP A   7      68.177  -3.506  35.570  1.00 17.79           C  
ATOM     69  C   TRP A   7      67.498  -4.695  36.220  1.00 17.63           C  
ATOM     70  O   TRP A   7      66.969  -5.576  35.527  1.00 19.62           O  
ATOM     71  CB  TRP A   7      68.850  -3.909  34.262  1.00 18.19           C  
ATOM     72  CG  TRP A   7      69.403  -2.694  33.632  1.00 18.63           C  
ATOM     73  CD1 TRP A   7      70.716  -2.309  33.553  1.00 20.21           C  
ATOM     74  CD2 TRP A   7      68.639  -1.630  33.075  1.00 20.18           C  
ATOM     75  NE1 TRP A   7      70.803  -1.080  32.946  1.00 20.02           N  
ATOM     76  CE2 TRP A   7      69.540  -0.643  32.643  1.00 19.36           C  
ATOM     77  CE3 TRP A   7      67.270  -1.425  32.868  1.00 19.19           C  
ATOM     78  CZ2 TRP A   7      69.115   0.545  32.029  1.00 22.00           C  
ATOM     79  CZ3 TRP A   7      66.845  -0.245  32.250  1.00 20.34           C  
ATOM     80  CH2 TRP A   7      67.774   0.719  31.841  1.00 21.12           C  
ATOM     81  H   TRP A   7      69.933  -3.415  36.770  1.00  0.00           H  
ATOM     82  HA  TRP A   7      67.382  -2.790  35.363  1.00  0.00           H  
ATOM     83 1HB  TRP A   7      69.636  -4.636  34.466  1.00  0.00           H  
ATOM     84 2HB  TRP A   7      68.121  -4.390  33.611  1.00  0.00           H  
ATOM     85  HD1 TRP A   7      71.559  -2.893  33.918  1.00  0.00           H  
ATOM     86  HE1 TRP A   7      71.658  -0.578  32.754  1.00  0.00           H  
ATOM     87  HE3 TRP A   7      66.549  -2.178  33.184  1.00  0.00           H  
ATOM     88  HZ2 TRP A   7      69.818   1.313  31.705  1.00  0.00           H  
ATOM     89  HZ3 TRP A   7      65.777  -0.091  32.094  1.00  0.00           H  
ATOM     90  HH2 TRP A   7      67.414   1.630  31.362  1.00  0.00           H  
ATOM     91  N   ALA A   8      67.483  -4.708  37.549  1.00 18.07           N  
ATOM     92  CA  ALA A   8      66.826  -5.797  38.270  1.00 18.82           C  
ATOM     93  C   ALA A   8      65.356  -5.944  37.891  1.00 19.67           C  
ATOM     94  O   ALA A   8      64.632  -4.953  37.715  1.00 19.79           O  
ATOM     95  CB  ALA A   8      66.941  -5.563  39.757  1.00 19.31           C  
ATOM     96  H   ALA A   8      67.925  -3.967  38.074  1.00  0.00           H  
ATOM     97  HA  ALA A   8      67.332  -6.727  38.013  1.00  0.00           H  
ATOM     98 1HB  ALA A   8      66.451  -6.376  40.292  1.00  0.00           H  
ATOM     99 2HB  ALA A   8      67.993  -5.526  40.039  1.00  0.00           H  
ATOM    100 3HB  ALA A   8      66.463  -4.619  40.014  1.00  0.00           H  
ATOM    101  N   THR A   9      64.909  -7.196  37.733  1.00 20.40           N  
ATOM    102  CA  THR A   9      63.498  -7.480  37.527  1.00 21.30           C  
ATOM    103  C   THR A   9      63.108  -8.714  38.341  1.00 21.97           C  
ATOM    104  O   THR A   9      63.928  -9.580  38.622  1.00 21.64           O  
ATOM    105  CB  THR A   9      63.129  -7.711  36.046  1.00 21.68           C  
ATOM    106  OG1 THR A   9      63.670  -8.957  35.584  1.00 23.81           O  
ATOM    107  CG2 THR A   9      63.763  -6.688  35.140  1.00 21.08           C  
ATOM    108  H   THR A   9      65.567  -7.962  37.757  1.00  0.00           H  
ATOM    109  HA  THR A   9      62.919  -6.624  37.874  1.00  0.00           H  
ATOM    110  HB  THR A   9      62.047  -7.652  35.927  1.00  0.00           H  
ATOM    111  HG1 THR A   9      64.148  -9.382  36.300  1.00  0.00           H  
ATOM    112 1HG2 THR A   9      63.476  -6.889  34.108  1.00  0.00           H  
ATOM    113 2HG2 THR A   9      63.425  -5.691  35.424  1.00  0.00           H  
ATOM    114 3HG2 THR A   9      64.847  -6.743  35.232  1.00  0.00           H  
ATOM    115  N   PHE A  10      61.849  -8.749  38.738  1.00 22.08           N  
ATOM    116  CA  PHE A  10      61.298  -9.862  39.499  1.00 22.33           C  
ATOM    117  C   PHE A  10      59.950 -10.166  38.902  1.00 22.34           C  
ATOM    118  O   PHE A  10      59.175  -9.258  38.644  1.00 22.31           O  
ATOM    119  CB  PHE A  10      61.136  -9.473  40.953  1.00 22.10           C  
ATOM    120  CG  PHE A  10      62.424  -9.109  41.625  1.00 22.97           C  
ATOM    121  CD1 PHE A  10      63.404 -10.064  41.829  1.00 23.16           C  
ATOM    122  CD2 PHE A  10      62.668  -7.818  42.043  1.00 24.71           C  
ATOM    123  CE1 PHE A  10      64.586  -9.738  42.436  1.00 24.93           C  
ATOM    124  CE2 PHE A  10      63.853  -7.494  42.651  1.00 25.53           C  
ATOM    125  CZ  PHE A  10      64.807  -8.446  42.865  1.00 23.73           C  
ATOM    126  H   PHE A  10      61.250  -7.971  38.501  1.00  0.00           H  
ATOM    127  HA  PHE A  10      61.992 -10.702  39.436  1.00  0.00           H  
ATOM    128 1HB  PHE A  10      60.459  -8.623  41.029  1.00  0.00           H  
ATOM    129 2HB  PHE A  10      60.686 -10.299  41.502  1.00  0.00           H  
ATOM    130  HD1 PHE A  10      63.227 -11.088  41.499  1.00  0.00           H  
ATOM    131  HD2 PHE A  10      61.912  -7.049  41.877  1.00  0.00           H  
ATOM    132  HE1 PHE A  10      65.352 -10.499  42.580  1.00  0.00           H  
ATOM    133  HE2 PHE A  10      64.030  -6.466  42.965  1.00  0.00           H  
ATOM    134  HZ  PHE A  10      65.736  -8.191  43.372  1.00  0.00           H  
ATOM    135  N   THR A  11      59.665 -11.445  38.670  1.00 23.14           N  
ATOM    136  CA  THR A  11      58.420 -11.805  38.015  1.00 23.73           C  
ATOM    137  C   THR A  11      57.700 -12.939  38.735  1.00 23.71           C  
ATOM    138  O   THR A  11      58.323 -13.815  39.341  1.00 25.00           O  
ATOM    139  CB  THR A  11      58.664 -12.223  36.551  1.00 23.72           C  
ATOM    140  OG1 THR A  11      59.307 -11.173  35.808  1.00 26.25           O  
ATOM    141  CG2 THR A  11      57.356 -12.414  35.823  1.00 24.86           C  
ATOM    142  H   THR A  11      60.306 -12.176  38.944  1.00  0.00           H  
ATOM    143  HA  THR A  11      57.763 -10.935  38.019  1.00  0.00           H  
ATOM    144  HB  THR A  11      59.223 -13.158  36.528  1.00  0.00           H  
ATOM    145  HG1 THR A  11      59.454 -10.418  36.383  1.00  0.00           H  
ATOM    146 1HG2 THR A  11      57.553 -12.709  34.792  1.00  0.00           H  
ATOM    147 2HG2 THR A  11      56.774 -13.191  36.318  1.00  0.00           H  
ATOM    148 3HG2 THR A  11      56.795 -11.480  35.832  1.00  0.00           H  
ATOM    149  N   GLY A  12      56.378 -12.914  38.644  1.00 23.92           N  
ATOM    150  CA  GLY A  12      55.548 -13.942  39.241  1.00 23.13           C  
ATOM    151  C   GLY A  12      54.093 -13.716  38.898  1.00 22.30           C  
ATOM    152  O   GLY A  12      53.637 -12.586  38.882  1.00 21.11           O  
ATOM    153  H   GLY A  12      55.938 -12.155  38.143  1.00  0.00           H  
ATOM    154 1HA  GLY A  12      55.868 -14.921  38.884  1.00  0.00           H  
ATOM    155 2HA  GLY A  12      55.682 -13.935  40.322  1.00  0.00           H  
ATOM    156  N   ASN A  13      53.368 -14.786  38.560  1.00 22.07           N  
ATOM    157  CA  ASN A  13      51.945 -14.690  38.255  1.00 22.30           C  
ATOM    158  C   ASN A  13      51.528 -13.654  37.208  1.00 21.83           C  
ATOM    159  O   ASN A  13      50.435 -13.102  37.261  1.00 22.46           O  
ATOM    160  CB  ASN A  13      51.161 -14.465  39.539  1.00 22.34           C  
ATOM    161  CG  ASN A  13      51.503 -15.471  40.591  1.00 23.91           C  
ATOM    162  OD1 ASN A  13      51.434 -16.688  40.346  1.00 23.65           O  
ATOM    163  ND2 ASN A  13      51.904 -14.991  41.765  1.00 23.36           N  
ATOM    164  H   ASN A  13      53.821 -15.688  38.515  1.00  0.00           H  
ATOM    165  HA  ASN A  13      51.624 -15.629  37.802  1.00  0.00           H  
ATOM    166 1HB  ASN A  13      51.368 -13.465  39.922  1.00  0.00           H  
ATOM    167 2HB  ASN A  13      50.093 -14.520  39.328  1.00  0.00           H  
ATOM    168 1HD2 ASN A  13      52.146 -15.618  42.506  1.00  0.00           H  
ATOM    169 2HD2 ASN A  13      51.964 -14.003  41.907  1.00  0.00           H  
ATOM    170  N   GLY A  14      52.395 -13.406  36.238  1.00 21.68           N  
ATOM    171  CA  GLY A  14      52.065 -12.507  35.157  1.00 21.59           C  
ATOM    172  C   GLY A  14      52.339 -11.060  35.514  1.00 21.69           C  
ATOM    173  O   GLY A  14      51.977 -10.170  34.760  1.00 23.28           O  
ATOM    174  H   GLY A  14      53.302 -13.850  36.249  1.00  0.00           H  
ATOM    175 1HA  GLY A  14      52.643 -12.774  34.272  1.00  0.00           H  
ATOM    176 2HA  GLY A  14      51.013 -12.620  34.899  1.00  0.00           H  
ATOM    177  N   TYR A  15      52.948 -10.843  36.670  1.00 20.80           N  
ATOM    178  CA  TYR A  15      53.328  -9.484  37.084  1.00 20.19           C  
ATOM    179  C   TYR A  15      54.821  -9.414  37.144  1.00 19.32           C  
ATOM    180  O   TYR A  15      55.469 -10.379  37.514  1.00 19.16           O  
ATOM    181  CB  TYR A  15      52.792  -9.152  38.465  1.00 19.54           C  
ATOM    182  CG  TYR A  15      51.350  -8.768  38.522  1.00 19.41           C  
ATOM    183  CD1 TYR A  15      50.357  -9.734  38.557  1.00 19.84           C  
ATOM    184  CD2 TYR A  15      50.965  -7.440  38.589  1.00 17.71           C  
ATOM    185  CE1 TYR A  15      49.034  -9.373  38.644  1.00 19.01           C  
ATOM    186  CE2 TYR A  15      49.651  -7.074  38.669  1.00 19.90           C  
ATOM    187  CZ  TYR A  15      48.677  -8.042  38.705  1.00 19.04           C  
ATOM    188  OH  TYR A  15      47.348  -7.710  38.793  1.00 19.69           O  
ATOM    189  H   TYR A  15      53.157 -11.620  37.281  1.00  0.00           H  
ATOM    190  HA  TYR A  15      52.901  -8.774  36.375  1.00  0.00           H  
ATOM    191 1HB  TYR A  15      52.924 -10.012  39.123  1.00  0.00           H  
ATOM    192 2HB  TYR A  15      53.363  -8.326  38.888  1.00  0.00           H  
ATOM    193  HD1 TYR A  15      50.623 -10.791  38.515  1.00  0.00           H  
ATOM    194  HD2 TYR A  15      51.719  -6.653  38.578  1.00  0.00           H  
ATOM    195  HE1 TYR A  15      48.261 -10.140  38.671  1.00  0.00           H  
ATOM    196  HE2 TYR A  15      49.380  -6.018  38.703  1.00  0.00           H  
ATOM    197  HH  TYR A  15      47.259  -6.754  38.821  1.00  0.00           H  
ATOM    198  N   THR A  16      55.373  -8.252  36.795  1.00 19.25           N  
ATOM    199  CA  THR A  16      56.798  -8.037  36.844  1.00 18.53           C  
ATOM    200  C   THR A  16      57.085  -6.679  37.476  1.00 17.84           C  
ATOM    201  O   THR A  16      56.462  -5.696  37.098  1.00 17.37           O  
ATOM    202  CB  THR A  16      57.366  -8.040  35.436  1.00 19.23           C  
ATOM    203  OG1 THR A  16      57.227  -9.362  34.867  1.00 19.27           O  
ATOM    204  CG2 THR A  16      58.864  -7.774  35.476  1.00 19.09           C  
ATOM    205  H   THR A  16      54.772  -7.501  36.487  1.00  0.00           H  
ATOM    206  HA  THR A  16      57.251  -8.850  37.411  1.00  0.00           H  
ATOM    207  HB  THR A  16      56.877  -7.266  34.845  1.00  0.00           H  
ATOM    208  HG1 THR A  16      56.807  -9.942  35.506  1.00  0.00           H  
ATOM    209 1HG2 THR A  16      59.261  -7.778  34.461  1.00  0.00           H  
ATOM    210 2HG2 THR A  16      59.049  -6.803  35.935  1.00  0.00           H  
ATOM    211 3HG2 THR A  16      59.356  -8.551  36.061  1.00  0.00           H  
ATOM    212  N   VAL A  17      58.019  -6.666  38.414  1.00 17.86           N  
ATOM    213  CA  VAL A  17      58.492  -5.427  39.051  1.00 18.02           C  
ATOM    214  C   VAL A  17      59.922  -5.202  38.554  1.00 18.35           C  
ATOM    215  O   VAL A  17      60.756  -6.111  38.643  1.00 19.03           O  
ATOM    216  CB  VAL A  17      58.480  -5.545  40.566  1.00 17.72           C  
ATOM    217  CG1 VAL A  17      59.211  -4.359  41.209  1.00 19.30           C  
ATOM    218  CG2 VAL A  17      57.048  -5.645  41.092  1.00 17.14           C  
ATOM    219  H   VAL A  17      58.419  -7.549  38.698  1.00  0.00           H  
ATOM    220  HA  VAL A  17      57.822  -4.614  38.767  1.00  0.00           H  
ATOM    221  HB  VAL A  17      59.029  -6.441  40.856  1.00  0.00           H  
ATOM    222 1HG1 VAL A  17      59.191  -4.464  42.294  1.00  0.00           H  
ATOM    223 2HG1 VAL A  17      60.245  -4.340  40.866  1.00  0.00           H  
ATOM    224 3HG1 VAL A  17      58.717  -3.430  40.926  1.00  0.00           H  
ATOM    225 1HG2 VAL A  17      57.065  -5.729  42.178  1.00  0.00           H  
ATOM    226 2HG2 VAL A  17      56.492  -4.752  40.805  1.00  0.00           H  
ATOM    227 3HG2 VAL A  17      56.565  -6.525  40.667  1.00  0.00           H  
ATOM    228  N   SER A  18      60.194  -3.998  38.038  1.00 17.74           N  
ATOM    229  CA  SER A  18      61.485  -3.676  37.423  1.00 18.09           C  
ATOM    230  C   SER A  18      62.088  -2.414  38.016  1.00 17.78           C  
ATOM    231  O   SER A  18      61.365  -1.453  38.312  1.00 17.42           O  
ATOM    232  CB  SER A  18      61.302  -3.420  35.931  1.00 18.34           C  
ATOM    233  OG  SER A  18      60.633  -4.508  35.317  1.00 18.89           O  
ATOM    234  H   SER A  18      59.477  -3.288  38.077  1.00  0.00           H  
ATOM    235  HA  SER A  18      62.154  -4.528  37.556  1.00  0.00           H  
ATOM    236 1HB  SER A  18      60.729  -2.504  35.787  1.00  0.00           H  
ATOM    237 2HB  SER A  18      62.276  -3.274  35.465  1.00  0.00           H  
ATOM    238  HG  SER A  18      60.463  -5.143  36.017  1.00  0.00           H  
ATOM    239  N   ASN A  19      63.410  -2.407  38.157  1.00 16.52           N  
ATOM    240  CA  ASN A  19      64.120  -1.213  38.642  1.00 16.77           C  
ATOM    241  C   ASN A  19      64.180  -0.178  37.512  1.00 16.92           C  
ATOM    242  O   ASN A  19      63.871   0.987  37.716  1.00 15.06           O  
ATOM    243  CB  ASN A  19      65.505  -1.583  39.151  1.00 17.05           C  
ATOM    244  CG  ASN A  19      65.999  -0.690  40.294  1.00 18.02           C  
ATOM    245  OD1 ASN A  19      67.198  -0.659  40.587  1.00 18.75           O  
ATOM    246  ND2 ASN A  19      65.079  -0.008  40.978  1.00 12.68           N  
ATOM    247  H   ASN A  19      63.940  -3.235  37.928  1.00  0.00           H  
ATOM    248  HA  ASN A  19      63.550  -0.783  39.467  1.00  0.00           H  
ATOM    249 1HB  ASN A  19      65.500  -2.616  39.502  1.00  0.00           H  
ATOM    250 2HB  ASN A  19      66.223  -1.519  38.333  1.00  0.00           H  
ATOM    251 1HD2 ASN A  19      65.356   0.588  41.733  1.00  0.00           H  
ATOM    252 2HD2 ASN A  19      64.113  -0.092  40.737  1.00  0.00           H  
ATOM    253  N   ASN A  20      64.653  -0.580  36.328  1.00 15.86           N  
ATOM    254  CA  ASN A  20      64.505   0.245  35.129  1.00 15.98           C  
ATOM    255  C   ASN A  20      65.038   1.658  35.292  1.00 15.47           C  
ATOM    256  O   ASN A  20      64.333   2.614  34.971  1.00 14.83           O  
ATOM    257  CB  ASN A  20      63.017   0.241  34.752  1.00 16.02           C  
ATOM    258  CG  ASN A  20      62.700   0.909  33.417  1.00 17.28           C  
ATOM    259  OD1 ASN A  20      61.630   1.546  33.261  1.00 17.87           O  
ATOM    260  ND2 ASN A  20      63.575   0.740  32.437  1.00 15.73           N  
ATOM    261  H   ASN A  20      65.123  -1.471  36.257  1.00  0.00           H  
ATOM    262  HA  ASN A  20      65.097  -0.200  34.327  1.00  0.00           H  
ATOM    263 1HB  ASN A  20      62.656  -0.787  34.704  1.00  0.00           H  
ATOM    264 2HB  ASN A  20      62.444   0.753  35.525  1.00  0.00           H  
ATOM    265 1HD2 ASN A  20      63.412   1.158  31.543  1.00  0.00           H  
ATOM    266 2HD2 ASN A  20      64.398   0.195  32.591  1.00  0.00           H  
ATOM    267  N   LEU A  21      66.288   1.776  35.752  1.00 15.79           N  
ATOM    268  CA  LEU A  21      66.920   3.095  35.909  1.00 15.15           C  
ATOM    269  C   LEU A  21      67.504   3.572  34.594  1.00 15.34           C  
ATOM    270  O   LEU A  21      68.719   3.743  34.460  1.00 15.62           O  
ATOM    271  CB  LEU A  21      68.006   3.071  36.981  1.00 16.02           C  
ATOM    272  CG  LEU A  21      67.750   2.329  38.292  1.00 15.50           C  
ATOM    273  CD1 LEU A  21      68.892   2.502  39.298  1.00 16.99           C  
ATOM    274  CD2 LEU A  21      66.426   2.765  38.922  1.00 16.93           C  
ATOM    275  H   LEU A  21      66.811   0.948  35.997  1.00  0.00           H  
ATOM    276  HA  LEU A  21      66.157   3.810  36.215  1.00  0.00           H  
ATOM    277 1HB  LEU A  21      68.902   2.621  36.557  1.00  0.00           H  
ATOM    278 2HB  LEU A  21      68.239   4.098  37.263  1.00  0.00           H  
ATOM    279  HG  LEU A  21      67.708   1.256  38.101  1.00  0.00           H  
ATOM    280 1HD1 LEU A  21      68.659   1.954  40.211  1.00  0.00           H  
ATOM    281 2HD1 LEU A  21      69.816   2.114  38.870  1.00  0.00           H  
ATOM    282 3HD1 LEU A  21      69.015   3.559  39.531  1.00  0.00           H  
ATOM    283 1HD2 LEU A  21      66.269   2.220  39.853  1.00  0.00           H  
ATOM    284 2HD2 LEU A  21      66.456   3.835  39.128  1.00  0.00           H  
ATOM    285 3HD2 LEU A  21      65.608   2.551  38.234  1.00  0.00           H  
ATOM    286  N   TRP A  22      66.637   3.827  33.635  1.00 14.91           N  
ATOM    287  CA  TRP A  22      67.069   4.197  32.302  1.00 15.14           C  
ATOM    288  C   TRP A  22      67.755   5.542  32.220  1.00 14.78           C  
ATOM    289  O   TRP A  22      68.474   5.801  31.258  1.00 16.65           O  
ATOM    290  CB  TRP A  22      65.913   4.181  31.326  1.00 15.54           C  
ATOM    291  CG  TRP A  22      64.772   5.102  31.596  1.00 15.39           C  
ATOM    292  CD1 TRP A  22      63.580   4.779  32.205  1.00 16.54           C  
ATOM    293  CD2 TRP A  22      64.645   6.457  31.178  1.00 14.69           C  
ATOM    294  NE1 TRP A  22      62.749   5.868  32.227  1.00 14.90           N  
ATOM    295  CE2 TRP A  22      63.379   6.914  31.599  1.00 15.18           C  
ATOM    296  CE3 TRP A  22      65.497   7.371  30.536  1.00 14.00           C  
ATOM    297  CZ2 TRP A  22      62.950   8.212  31.376  1.00 15.03           C  
ATOM    298  CZ3 TRP A  22      65.062   8.653  30.333  1.00 14.91           C  
ATOM    299  CH2 TRP A  22      63.801   9.059  30.721  1.00 15.80           C  
ATOM    300  H   TRP A  22      65.648   3.764  33.832  1.00  0.00           H  
ATOM    301  HA  TRP A  22      67.810   3.473  31.965  1.00  0.00           H  
ATOM    302 1HB  TRP A  22      66.276   4.430  30.328  1.00  0.00           H  
ATOM    303 2HB  TRP A  22      65.490   3.178  31.280  1.00  0.00           H  
ATOM    304  HD1 TRP A  22      63.333   3.799  32.611  1.00  0.00           H  
ATOM    305  HE1 TRP A  22      61.826   5.896  32.637  1.00  0.00           H  
ATOM    306  HE3 TRP A  22      66.489   7.062  30.208  1.00  0.00           H  
ATOM    307  HZ2 TRP A  22      61.972   8.564  31.706  1.00  0.00           H  
ATOM    308  HZ3 TRP A  22      65.748   9.350  29.851  1.00  0.00           H  
ATOM    309  HH2 TRP A  22      63.478  10.076  30.499  1.00  0.00           H  
ATOM    310  N   GLY A  23      67.514   6.412  33.195  1.00 14.96           N  
ATOM    311  CA  GLY A  23      68.093   7.751  33.179  1.00 13.62           C  
ATOM    312  C   GLY A  23      69.184   7.995  34.215  1.00 14.64           C  
ATOM    313  O   GLY A  23      69.502   9.136  34.515  1.00 14.92           O  
ATOM    314  H   GLY A  23      66.918   6.143  33.965  1.00  0.00           H  
ATOM    315 1HA  GLY A  23      68.519   7.951  32.196  1.00  0.00           H  
ATOM    316 2HA  GLY A  23      67.309   8.488  33.345  1.00  0.00           H  
ATOM    317  N   ALA A  24      69.761   6.934  34.766  1.00 14.26           N  
ATOM    318  CA  ALA A  24      70.780   7.071  35.761  1.00 14.23           C  
ATOM    319  C   ALA A  24      71.935   7.956  35.262  1.00 13.57           C  
ATOM    320  O   ALA A  24      72.560   8.647  36.047  1.00 15.13           O  
ATOM    321  CB  ALA A  24      71.290   5.704  36.165  1.00 12.84           C  
ATOM    322  H   ALA A  24      69.476   6.009  34.478  1.00  0.00           H  
ATOM    323  HA  ALA A  24      70.341   7.560  36.630  1.00  0.00           H  
ATOM    324 1HB  ALA A  24      72.066   5.814  36.923  1.00  0.00           H  
ATOM    325 2HB  ALA A  24      70.468   5.114  36.571  1.00  0.00           H  
ATOM    326 3HB  ALA A  24      71.704   5.198  35.294  1.00  0.00           H  
ATOM    327  N   SER A  25      72.227   7.905  33.976  1.00 14.73           N  
ATOM    328  CA  SER A  25      73.323   8.685  33.398  1.00 14.49           C  
ATOM    329  C   SER A  25      73.094  10.182  33.516  1.00 15.29           C  
ATOM    330  O   SER A  25      73.966  10.978  33.176  1.00 15.07           O  
ATOM    331  CB  SER A  25      73.575   8.283  31.935  1.00 14.38           C  
ATOM    332  OG  SER A  25      72.498   8.641  31.103  1.00 14.37           O  
ATOM    333  H   SER A  25      71.676   7.309  33.374  1.00  0.00           H  
ATOM    334  HA  SER A  25      74.230   8.485  33.971  1.00  0.00           H  
ATOM    335 1HB  SER A  25      74.483   8.767  31.576  1.00  0.00           H  
ATOM    336 2HB  SER A  25      73.733   7.207  31.876  1.00  0.00           H  
ATOM    337  HG  SER A  25      71.851   9.062  31.674  1.00  0.00           H  
ATOM    338  N   ALA A  26      71.905  10.566  33.970  1.00 15.48           N  
ATOM    339  CA  ALA A  26      71.601  11.992  34.157  1.00 15.55           C  
ATOM    340  C   ALA A  26      71.942  12.549  35.515  1.00 15.78           C  
ATOM    341  O   ALA A  26      71.856  13.759  35.696  1.00 16.19           O  
ATOM    342  CB  ALA A  26      70.153  12.265  33.858  1.00 16.11           C  
ATOM    343  H   ALA A  26      71.198   9.879  34.191  1.00  0.00           H  
ATOM    344  HA  ALA A  26      72.218  12.564  33.463  1.00  0.00           H  
ATOM    345 1HB  ALA A  26      69.945  13.325  34.002  1.00  0.00           H  
ATOM    346 2HB  ALA A  26      69.936  11.989  32.826  1.00  0.00           H  
ATOM    347 3HB  ALA A  26      69.527  11.679  34.529  1.00  0.00           H  
ATOM    348  N   GLY A  27      72.403  11.704  36.436  1.00 15.90           N  
ATOM    349  CA  GLY A  27      72.651  12.146  37.788  1.00 16.24           C  
ATOM    350  C   GLY A  27      73.425  11.173  38.646  1.00 16.00           C  
ATOM    351  O   GLY A  27      73.992  10.196  38.154  1.00 16.41           O  
ATOM    352  H   GLY A  27      72.584  10.741  36.192  1.00  0.00           H  
ATOM    353 1HA  GLY A  27      73.206  13.084  37.768  1.00  0.00           H  
ATOM    354 2HA  GLY A  27      71.702  12.344  38.286  1.00  0.00           H  
ATOM    355  N   SER A  28      73.480  11.496  39.931  1.00 15.95           N  
ATOM    356  CA  SER A  28      74.199  10.725  40.943  1.00 16.55           C  
ATOM    357  C   SER A  28      73.185  10.197  41.936  1.00 16.18           C  
ATOM    358  O   SER A  28      72.319  10.936  42.402  1.00 16.13           O  
ATOM    359  CB  SER A  28      75.230  11.596  41.629  1.00 16.45           C  
ATOM    360  OG  SER A  28      75.843  10.875  42.673  1.00 18.44           O  
ATOM    361  H   SER A  28      72.987  12.332  40.208  1.00  0.00           H  
ATOM    362  HA  SER A  28      74.711   9.898  40.449  1.00  0.00           H  
ATOM    363 1HB  SER A  28      75.976  11.917  40.903  1.00  0.00           H  
ATOM    364 2HB  SER A  28      74.748  12.491  42.020  1.00  0.00           H  
ATOM    365  HG  SER A  28      75.434  10.006  42.670  1.00  0.00           H  
ATOM    366  N   GLY A  29      73.261   8.909  42.259  1.00 15.31           N  
ATOM    367  CA  GLY A  29      72.340   8.345  43.220  1.00 15.64           C  
ATOM    368  C   GLY A  29      72.040   6.902  42.933  1.00 15.51           C  
ATOM    369  O   GLY A  29      72.858   6.170  42.400  1.00 16.31           O  
ATOM    370  H   GLY A  29      73.960   8.313  41.839  1.00  0.00           H  
ATOM    371 1HA  GLY A  29      72.761   8.433  44.222  1.00  0.00           H  
ATOM    372 2HA  GLY A  29      71.411   8.914  43.211  1.00  0.00           H  
ATOM    373  N   PHE A  30      70.839   6.496  43.300  1.00 16.29           N  
ATOM    374  CA  PHE A  30      70.481   5.088  43.206  1.00 16.97           C  
ATOM    375  C   PHE A  30      68.977   4.884  43.183  1.00 17.43           C  
ATOM    376  O   PHE A  30      68.178   5.767  43.515  1.00 16.95           O  
ATOM    377  CB  PHE A  30      71.027   4.346  44.425  1.00 17.52           C  
ATOM    378  CG  PHE A  30      70.288   4.652  45.701  1.00 18.74           C  
ATOM    379  CD1 PHE A  30      69.081   4.039  45.993  1.00 19.38           C  
ATOM    380  CD2 PHE A  30      70.790   5.570  46.591  1.00 19.34           C  
ATOM    381  CE1 PHE A  30      68.408   4.330  47.150  1.00 21.11           C  
ATOM    382  CE2 PHE A  30      70.109   5.879  47.742  1.00 20.86           C  
ATOM    383  CZ  PHE A  30      68.908   5.253  48.024  1.00 19.59           C  
ATOM    384  H   PHE A  30      70.157   7.155  43.649  1.00  0.00           H  
ATOM    385  HA  PHE A  30      70.933   4.676  42.303  1.00  0.00           H  
ATOM    386 1HB  PHE A  30      70.975   3.272  44.250  1.00  0.00           H  
ATOM    387 2HB  PHE A  30      72.075   4.604  44.568  1.00  0.00           H  
ATOM    388  HD1 PHE A  30      68.667   3.316  45.289  1.00  0.00           H  
ATOM    389  HD2 PHE A  30      71.737   6.064  46.369  1.00  0.00           H  
ATOM    390  HE1 PHE A  30      67.470   3.824  47.376  1.00  0.00           H  
ATOM    391  HE2 PHE A  30      70.513   6.618  48.434  1.00  0.00           H  
ATOM    392  HZ  PHE A  30      68.362   5.494  48.935  1.00  0.00           H  
ATOM    393  N   GLY A  31      68.607   3.671  42.822  1.00 16.71           N  
ATOM    394  CA  GLY A  31      67.216   3.263  42.806  1.00 17.43           C  
ATOM    395  C   GLY A  31      67.184   1.811  43.234  1.00 17.20           C  
ATOM    396  O   GLY A  31      68.053   1.036  42.839  1.00 17.41           O  
ATOM    397  H   GLY A  31      69.318   3.007  42.548  1.00  0.00           H  
ATOM    398 1HA  GLY A  31      66.642   3.900  43.479  1.00  0.00           H  
ATOM    399 2HA  GLY A  31      66.808   3.403  41.806  1.00  0.00           H  
ATOM    400  N   CYS A  32      66.246   1.460  44.109  1.00 16.98           N  
ATOM    401  CA  CYS A  32      66.087   0.070  44.569  1.00 16.53           C  
ATOM    402  C   CYS A  32      64.628  -0.266  44.528  1.00 16.88           C  
ATOM    403  O   CYS A  32      63.791   0.600  44.722  1.00 16.33           O  
ATOM    404  CB  CYS A  32      66.524  -0.100  46.015  1.00 16.80           C  
ATOM    405  SG  CYS A  32      68.180   0.447  46.365  1.00 17.87           S  
ATOM    406  H   CYS A  32      65.625   2.171  44.468  1.00  0.00           H  
ATOM    407  HA  CYS A  32      66.713  -0.573  43.950  1.00  0.00           H  
ATOM    408 1HB  CYS A  32      65.849   0.454  46.667  1.00  0.00           H  
ATOM    409 2HB  CYS A  32      66.458  -1.152  46.294  1.00  0.00           H  
ATOM    410  N   VAL A  33      64.314  -1.531  44.232  1.00 16.00           N  
ATOM    411  CA  VAL A  33      62.943  -2.010  44.304  1.00 16.41           C  
ATOM    412  C   VAL A  33      62.869  -3.203  45.239  1.00 16.40           C  
ATOM    413  O   VAL A  33      63.811  -4.017  45.332  1.00 17.36           O  
ATOM    414  CB  VAL A  33      62.331  -2.401  42.958  1.00 15.22           C  
ATOM    415  CG1 VAL A  33      62.032  -1.166  42.127  1.00 16.91           C  
ATOM    416  CG2 VAL A  33      63.217  -3.404  42.162  1.00 16.44           C  
ATOM    417  H   VAL A  33      65.044  -2.170  43.952  1.00  0.00           H  
ATOM    418  HA  VAL A  33      62.319  -1.213  44.710  1.00  0.00           H  
ATOM    419  HB  VAL A  33      61.362  -2.870  43.132  1.00  0.00           H  
ATOM    420 1HG1 VAL A  33      61.597  -1.466  41.173  1.00  0.00           H  
ATOM    421 2HG1 VAL A  33      61.328  -0.529  42.662  1.00  0.00           H  
ATOM    422 3HG1 VAL A  33      62.956  -0.616  41.947  1.00  0.00           H  
ATOM    423 1HG2 VAL A  33      62.733  -3.646  41.216  1.00  0.00           H  
ATOM    424 2HG2 VAL A  33      64.191  -2.954  41.967  1.00  0.00           H  
ATOM    425 3HG2 VAL A  33      63.349  -4.315  42.745  1.00  0.00           H  
ATOM    426  N   THR A  34      61.746  -3.277  45.936  1.00 17.17           N  
ATOM    427  CA  THR A  34      61.503  -4.361  46.871  1.00 17.33           C  
ATOM    428  C   THR A  34      60.156  -4.971  46.514  1.00 17.47           C  
ATOM    429  O   THR A  34      59.146  -4.270  46.436  1.00 16.35           O  
ATOM    430  CB  THR A  34      61.498  -3.876  48.341  1.00 17.70           C  
ATOM    431  OG1 THR A  34      62.817  -3.480  48.761  1.00 18.80           O  
ATOM    432  CG2 THR A  34      61.151  -5.056  49.295  1.00 17.38           C  
ATOM    433  H   THR A  34      61.041  -2.564  45.816  1.00  0.00           H  
ATOM    434  HA  THR A  34      62.302  -5.095  46.765  1.00  0.00           H  
ATOM    435  HB  THR A  34      60.757  -3.086  48.461  1.00  0.00           H  
ATOM    436  HG1 THR A  34      63.433  -3.600  48.034  1.00  0.00           H  
ATOM    437 1HG2 THR A  34      61.150  -4.702  50.326  1.00  0.00           H  
ATOM    438 2HG2 THR A  34      60.165  -5.448  49.045  1.00  0.00           H  
ATOM    439 3HG2 THR A  34      61.894  -5.845  49.183  1.00  0.00           H  
ATOM    440  N   VAL A  35      60.147  -6.282  46.257  1.00 18.23           N  
ATOM    441  CA  VAL A  35      58.895  -6.992  46.007  1.00 19.43           C  
ATOM    442  C   VAL A  35      58.482  -7.586  47.338  1.00 19.13           C  
ATOM    443  O   VAL A  35      59.258  -8.294  47.987  1.00 20.09           O  
ATOM    444  CB  VAL A  35      59.049  -8.118  44.946  1.00 19.04           C  
ATOM    445  CG1 VAL A  35      57.814  -9.042  44.928  1.00 21.53           C  
ATOM    446  CG2 VAL A  35      59.281  -7.543  43.554  1.00 20.33           C  
ATOM    447  H   VAL A  35      61.017  -6.795  46.234  1.00  0.00           H  
ATOM    448  HA  VAL A  35      58.162  -6.279  45.627  1.00  0.00           H  
ATOM    449  HB  VAL A  35      59.901  -8.743  45.214  1.00  0.00           H  
ATOM    450 1HG1 VAL A  35      57.952  -9.819  44.176  1.00  0.00           H  
ATOM    451 2HG1 VAL A  35      57.691  -9.503  45.908  1.00  0.00           H  
ATOM    452 3HG1 VAL A  35      56.926  -8.458  44.686  1.00  0.00           H  
ATOM    453 1HG2 VAL A  35      59.385  -8.357  42.837  1.00  0.00           H  
ATOM    454 2HG2 VAL A  35      58.434  -6.917  43.273  1.00  0.00           H  
ATOM    455 3HG2 VAL A  35      60.191  -6.942  43.555  1.00  0.00           H  
ATOM    456  N   VAL A  36      57.283  -7.246  47.764  1.00 19.27           N  
ATOM    457  CA  VAL A  36      56.708  -7.813  48.973  1.00 20.28           C  
ATOM    458  C   VAL A  36      55.835  -9.013  48.601  1.00 20.74           C  
ATOM    459  O   VAL A  36      55.891 -10.051  49.254  1.00 20.44           O  
ATOM    460  CB  VAL A  36      55.904  -6.760  49.722  1.00 20.73           C  
ATOM    461  CG1 VAL A  36      55.234  -7.359  50.949  1.00 21.12           C  
ATOM    462  CG2 VAL A  36      56.813  -5.625  50.132  1.00 20.71           C  
ATOM    463  H   VAL A  36      56.749  -6.572  47.234  1.00  0.00           H  
ATOM    464  HA  VAL A  36      57.520  -8.155  49.615  1.00  0.00           H  
ATOM    465  HB  VAL A  36      55.118  -6.383  49.067  1.00  0.00           H  
ATOM    466 1HG1 VAL A  36      54.665  -6.586  51.467  1.00  0.00           H  
ATOM    467 2HG1 VAL A  36      54.561  -8.159  50.642  1.00  0.00           H  
ATOM    468 3HG1 VAL A  36      55.994  -7.760  51.619  1.00  0.00           H  
ATOM    469 1HG2 VAL A  36      56.236  -4.872  50.667  1.00  0.00           H  
ATOM    470 2HG2 VAL A  36      57.602  -6.007  50.780  1.00  0.00           H  
ATOM    471 3HG2 VAL A  36      57.259  -5.177  49.244  1.00  0.00           H  
ATOM    472  N   SER A  37      55.057  -8.889  47.540  1.00 19.58           N  
ATOM    473  CA  SER A  37      54.211 -10.007  47.075  1.00 20.05           C  
ATOM    474  C   SER A  37      53.802  -9.814  45.632  1.00 20.44           C  
ATOM    475  O   SER A  37      53.479  -8.698  45.232  1.00 21.58           O  
ATOM    476  CB  SER A  37      52.935 -10.080  47.910  1.00 19.70           C  
ATOM    477  OG  SER A  37      52.134 -11.203  47.535  1.00 21.08           O  
ATOM    478  H   SER A  37      55.038  -8.015  47.035  1.00  0.00           H  
ATOM    479  HA  SER A  37      54.767 -10.937  47.199  1.00  0.00           H  
ATOM    480 1HB  SER A  37      53.195 -10.154  48.966  1.00  0.00           H  
ATOM    481 2HB  SER A  37      52.361  -9.164  47.778  1.00  0.00           H  
ATOM    482  HG  SER A  37      52.612 -11.646  46.830  1.00  0.00           H  
ATOM    483  N   LEU A  38      53.795 -10.899  44.857  1.00 20.56           N  
ATOM    484  CA  LEU A  38      53.252 -10.872  43.500  1.00 21.19           C  
ATOM    485  C   LEU A  38      51.976 -11.731  43.429  1.00 21.95           C  
ATOM    486  O   LEU A  38      51.494 -12.052  42.345  1.00 21.20           O  
ATOM    487  CB  LEU A  38      54.291 -11.330  42.478  1.00 21.54           C  
ATOM    488  CG  LEU A  38      55.532 -10.446  42.470  1.00 20.42           C  
ATOM    489  CD1 LEU A  38      56.628 -10.930  41.546  1.00 21.77           C  
ATOM    490  CD2 LEU A  38      55.089  -9.034  42.115  1.00 20.00           C  
ATOM    491  H   LEU A  38      54.175 -11.762  45.218  1.00  0.00           H  
ATOM    492  HA  LEU A  38      52.967  -9.848  43.262  1.00  0.00           H  
ATOM    493 1HB  LEU A  38      54.579 -12.354  42.711  1.00  0.00           H  
ATOM    494 2HB  LEU A  38      53.834 -11.319  41.489  1.00  0.00           H  
ATOM    495  HG  LEU A  38      55.996 -10.462  43.456  1.00  0.00           H  
ATOM    496 1HD1 LEU A  38      57.476 -10.247  41.598  1.00  0.00           H  
ATOM    497 2HD1 LEU A  38      56.947 -11.927  41.851  1.00  0.00           H  
ATOM    498 3HD1 LEU A  38      56.253 -10.965  40.524  1.00  0.00           H  
ATOM    499 1HD2 LEU A  38      55.956  -8.373  42.101  1.00  0.00           H  
ATOM    500 2HD2 LEU A  38      54.619  -9.037  41.131  1.00  0.00           H  
ATOM    501 3HD2 LEU A  38      54.374  -8.679  42.858  1.00  0.00           H  
ATOM    502  N   SER A  39      51.435 -12.097  44.588  1.00 22.30           N  
ATOM    503  CA  SER A  39      50.174 -12.845  44.631  1.00 23.19           C  
ATOM    504  C   SER A  39      49.040 -11.866  44.854  1.00 22.80           C  
ATOM    505  O   SER A  39      49.081 -11.089  45.799  1.00 24.32           O  
ATOM    506  CB  SER A  39      50.186 -13.862  45.773  1.00 22.81           C  
ATOM    507  OG  SER A  39      51.304 -14.724  45.674  1.00 26.89           O  
ATOM    508  H   SER A  39      51.895 -11.859  45.455  1.00  0.00           H  
ATOM    509  HA  SER A  39      50.058 -13.383  43.689  1.00  0.00           H  
ATOM    510 1HB  SER A  39      50.212 -13.337  46.727  1.00  0.00           H  
ATOM    511 2HB  SER A  39      49.268 -14.448  45.747  1.00  0.00           H  
ATOM    512  HG  SER A  39      51.786 -14.444  44.892  1.00  0.00           H  
ATOM    513  N   GLY A  40      48.036 -11.893  43.988  1.00 22.54           N  
ATOM    514  CA  GLY A  40      46.892 -11.004  44.109  1.00 22.62           C  
ATOM    515  C   GLY A  40      47.280  -9.576  43.748  1.00 22.69           C  
ATOM    516  O   GLY A  40      46.907  -8.610  44.423  1.00 24.15           O  
ATOM    517  H   GLY A  40      48.069 -12.551  43.223  1.00  0.00           H  
ATOM    518 1HA  GLY A  40      46.092 -11.349  43.454  1.00  0.00           H  
ATOM    519 2HA  GLY A  40      46.510 -11.039  45.129  1.00  0.00           H  
ATOM    520  N   GLY A  41      48.045  -9.458  42.680  1.00 21.57           N  
ATOM    521  CA  GLY A  41      48.585  -8.179  42.262  1.00 21.19           C  
ATOM    522  C   GLY A  41      49.993  -8.019  42.790  1.00 20.23           C  
ATOM    523  O   GLY A  41      50.573  -8.932  43.371  1.00 21.86           O  
ATOM    524  H   GLY A  41      48.260 -10.283  42.139  1.00  0.00           H  
ATOM    525 1HA  GLY A  41      48.578  -8.119  41.173  1.00  0.00           H  
ATOM    526 2HA  GLY A  41      47.947  -7.377  42.632  1.00  0.00           H  
ATOM    527  N   ALA A  42      50.538  -6.815  42.612  1.00 19.20           N  
ATOM    528  CA  ALA A  42      51.891  -6.503  43.005  1.00 18.28           C  
ATOM    529  C   ALA A  42      51.895  -5.557  44.189  1.00 17.87           C  
ATOM    530  O   ALA A  42      51.266  -4.514  44.179  1.00 18.41           O  
ATOM    531  CB  ALA A  42      52.662  -5.876  41.838  1.00 18.48           C  
ATOM    532  H   ALA A  42      49.972  -6.097  42.183  1.00  0.00           H  
ATOM    533  HA  ALA A  42      52.383  -7.432  43.291  1.00  0.00           H  
ATOM    534 1HB  ALA A  42      53.680  -5.648  42.155  1.00  0.00           H  
ATOM    535 2HB  ALA A  42      52.690  -6.576  41.003  1.00  0.00           H  
ATOM    536 3HB  ALA A  42      52.166  -4.959  41.526  1.00  0.00           H  
ATOM    537  N   SER A  43      52.604  -5.978  45.216  1.00 18.73           N  
ATOM    538  CA  SER A  43      52.827  -5.193  46.396  1.00 18.23           C  
ATOM    539  C   SER A  43      54.345  -5.037  46.429  1.00 17.27           C  
ATOM    540  O   SER A  43      55.086  -6.019  46.488  1.00 18.00           O  
ATOM    541  CB  SER A  43      52.318  -5.941  47.626  1.00 18.42           C  
ATOM    542  OG  SER A  43      52.414  -5.142  48.778  1.00 22.94           O  
ATOM    543  H   SER A  43      53.006  -6.903  45.157  1.00  0.00           H  
ATOM    544  HA  SER A  43      52.275  -4.257  46.299  1.00  0.00           H  
ATOM    545 1HB  SER A  43      51.280  -6.235  47.470  1.00  0.00           H  
ATOM    546 2HB  SER A  43      52.899  -6.852  47.763  1.00  0.00           H  
ATOM    547  HG  SER A  43      52.786  -4.305  48.489  1.00  0.00           H  
ATOM    548  N   TRP A  44      54.824  -3.788  46.401  1.00 16.28           N  
ATOM    549  CA  TRP A  44      56.232  -3.523  46.243  1.00 16.03           C  
ATOM    550  C   TRP A  44      56.520  -2.070  46.623  1.00 15.95           C  
ATOM    551  O   TRP A  44      55.595  -1.294  46.799  1.00 15.71           O  
ATOM    552  CB  TRP A  44      56.629  -3.761  44.783  1.00 15.95           C  
ATOM    553  CG  TRP A  44      55.955  -2.877  43.789  1.00 15.35           C  
ATOM    554  CD1 TRP A  44      54.680  -2.955  43.344  1.00 14.84           C  
ATOM    555  CD2 TRP A  44      56.547  -1.778  43.086  1.00 12.41           C  
ATOM    556  NE1 TRP A  44      54.423  -1.977  42.411  1.00 15.65           N  
ATOM    557  CE2 TRP A  44      55.567  -1.240  42.237  1.00 13.03           C  
ATOM    558  CE3 TRP A  44      57.812  -1.215  43.078  1.00 14.83           C  
ATOM    559  CZ2 TRP A  44      55.813  -0.145  41.410  1.00 14.17           C  
ATOM    560  CZ3 TRP A  44      58.058  -0.136  42.240  1.00 14.00           C  
ATOM    561  CH2 TRP A  44      57.079   0.383  41.442  1.00 13.30           C  
ATOM    562  H   TRP A  44      54.185  -3.012  46.493  1.00  0.00           H  
ATOM    563  HA  TRP A  44      56.787  -4.209  46.883  1.00  0.00           H  
ATOM    564 1HB  TRP A  44      57.704  -3.619  44.670  1.00  0.00           H  
ATOM    565 2HB  TRP A  44      56.405  -4.791  44.508  1.00  0.00           H  
ATOM    566  HD1 TRP A  44      53.949  -3.690  43.675  1.00  0.00           H  
ATOM    567  HE1 TRP A  44      53.542  -1.832  41.938  1.00  0.00           H  
ATOM    568  HE3 TRP A  44      58.598  -1.611  43.720  1.00  0.00           H  
ATOM    569  HZ2 TRP A  44      55.042   0.280  40.766  1.00  0.00           H  
ATOM    570  HZ3 TRP A  44      59.062   0.288  42.237  1.00  0.00           H  
ATOM    571  HH2 TRP A  44      57.317   1.242  40.814  1.00  0.00           H  
ATOM    572  N   HIS A  45      57.799  -1.735  46.781  1.00 16.01           N  
ATOM    573  CA  HIS A  45      58.182  -0.354  47.037  1.00 16.00           C  
ATOM    574  C   HIS A  45      59.427  -0.007  46.248  1.00 16.60           C  
ATOM    575  O   HIS A  45      60.274  -0.875  45.954  1.00 16.50           O  
ATOM    576  CB  HIS A  45      58.323  -0.036  48.526  1.00 16.17           C  
ATOM    577  CG  HIS A  45      59.317  -0.879  49.253  1.00 16.33           C  
ATOM    578  ND1 HIS A  45      58.910  -1.862  50.136  1.00 19.69           N  
ATOM    579  CD2 HIS A  45      60.611  -0.623  49.563  1.00 16.28           C  
ATOM    580  CE1 HIS A  45      59.957  -2.302  50.813  1.00 17.38           C  
ATOM    581  NE2 HIS A  45      61.003  -1.567  50.485  1.00 20.30           N  
ATOM    582  H   HIS A  45      58.518  -2.442  46.724  1.00  0.00           H  
ATOM    583  HA  HIS A  45      57.417   0.315  46.643  1.00  0.00           H  
ATOM    584 1HB  HIS A  45      58.619   1.006  48.649  1.00  0.00           H  
ATOM    585 2HB  HIS A  45      57.359  -0.162  49.018  1.00  0.00           H  
ATOM    586  HD2 HIS A  45      61.247   0.132  49.100  1.00  0.00           H  
ATOM    587  HE1 HIS A  45      59.956  -3.131  51.521  1.00  0.00           H  
ATOM    588  HE2 HIS A  45      61.939  -1.676  50.848  1.00  0.00           H  
ATOM    589  N   ALA A  46      59.495   1.270  45.873  1.00 16.85           N  
ATOM    590  CA  ALA A  46      60.628   1.823  45.141  1.00 17.11           C  
ATOM    591  C   ALA A  46      61.310   2.813  46.063  1.00 17.21           C  
ATOM    592  O   ALA A  46      60.658   3.640  46.691  1.00 17.31           O  
ATOM    593  CB  ALA A  46      60.179   2.509  43.898  1.00 16.71           C  
ATOM    594  H   ALA A  46      58.721   1.874  46.112  1.00  0.00           H  
ATOM    595  HA  ALA A  46      61.287   1.000  44.864  1.00  0.00           H  
ATOM    596 1HB  ALA A  46      61.044   2.912  43.372  1.00  0.00           H  
ATOM    597 2HB  ALA A  46      59.663   1.796  43.255  1.00  0.00           H  
ATOM    598 3HB  ALA A  46      59.501   3.321  44.156  1.00  0.00           H  
ATOM    599  N   ASP A  47      62.623   2.716  46.146  1.00 17.23           N  
ATOM    600  CA  ASP A  47      63.406   3.566  47.026  1.00 17.33           C  
ATOM    601  C   ASP A  47      64.489   4.232  46.206  1.00 17.03           C  
ATOM    602  O   ASP A  47      65.144   3.584  45.400  1.00 18.12           O  
ATOM    603  CB  ASP A  47      64.001   2.742  48.163  1.00 17.42           C  
ATOM    604  CG  ASP A  47      62.925   2.107  49.038  1.00 18.08           C  
ATOM    605  OD1 ASP A  47      62.374   1.057  48.607  1.00 20.76           O  
ATOM    606  OD2 ASP A  47      62.560   2.576  50.143  1.00 20.73           O  
ATOM    607  H   ASP A  47      63.096   2.028  45.578  1.00  0.00           H  
ATOM    608  HA  ASP A  47      62.748   4.325  47.450  1.00  0.00           H  
ATOM    609 1HB  ASP A  47      64.634   1.956  47.750  1.00  0.00           H  
ATOM    610 2HB  ASP A  47      64.633   3.379  48.782  1.00  0.00           H  
ATOM    611  N   TRP A  48      64.682   5.536  46.391  1.00 15.71           N  
ATOM    612  CA  TRP A  48      65.675   6.194  45.584  1.00 15.43           C  
ATOM    613  C   TRP A  48      66.200   7.487  46.177  1.00 14.73           C  
ATOM    614  O   TRP A  48      65.689   8.028  47.152  1.00 14.80           O  
ATOM    615  CB  TRP A  48      65.105   6.503  44.207  1.00 15.12           C  
ATOM    616  CG  TRP A  48      63.783   7.233  44.247  1.00 13.43           C  
ATOM    617  CD1 TRP A  48      62.552   6.671  44.225  1.00 15.21           C  
ATOM    618  CD2 TRP A  48      63.574   8.656  44.340  1.00 10.96           C  
ATOM    619  NE1 TRP A  48      61.587   7.643  44.293  1.00 12.61           N  
ATOM    620  CE2 TRP A  48      62.184   8.877  44.350  1.00 12.71           C  
ATOM    621  CE3 TRP A  48      64.422   9.756  44.406  1.00 12.30           C  
ATOM    622  CZ2 TRP A  48      61.612  10.151  44.399  1.00 13.29           C  
ATOM    623  CZ3 TRP A  48      63.861  11.033  44.441  1.00 12.51           C  
ATOM    624  CH2 TRP A  48      62.461  11.221  44.467  1.00 12.57           C  
ATOM    625  H   TRP A  48      64.163   6.075  47.069  1.00  0.00           H  
ATOM    626  HA  TRP A  48      66.528   5.525  45.471  1.00  0.00           H  
ATOM    627 1HB  TRP A  48      65.815   7.113  43.648  1.00  0.00           H  
ATOM    628 2HB  TRP A  48      64.965   5.574  43.654  1.00  0.00           H  
ATOM    629  HD1 TRP A  48      62.356   5.602  44.162  1.00  0.00           H  
ATOM    630  HE1 TRP A  48      60.590   7.483  44.300  1.00  0.00           H  
ATOM    631  HE3 TRP A  48      65.503   9.622  44.432  1.00  0.00           H  
ATOM    632  HZ2 TRP A  48      60.532  10.302  44.386  1.00  0.00           H  
ATOM    633  HZ3 TRP A  48      64.538  11.888  44.447  1.00  0.00           H  
ATOM    634  HH2 TRP A  48      62.049  12.228  44.541  1.00  0.00           H  
ATOM    635  N   GLN A  49      67.308   7.907  45.592  1.00 15.77           N  
ATOM    636  CA  GLN A  49      67.914   9.190  45.912  1.00 15.86           C  
ATOM    637  C   GLN A  49      68.622   9.644  44.665  1.00 15.69           C  
ATOM    638  O   GLN A  49      69.394   8.891  44.090  1.00 16.35           O  
ATOM    639  CB  GLN A  49      68.911   9.065  47.036  1.00 16.26           C  
ATOM    640  CG  GLN A  49      69.468  10.430  47.419  1.00 19.83           C  
ATOM    641  CD  GLN A  49      70.055  10.445  48.806  1.00 22.67           C  
ATOM    642  OE1 GLN A  49      69.429   9.993  49.753  1.00 29.12           O  
ATOM    643  NE2 GLN A  49      71.261  10.979  48.932  1.00 29.08           N  
ATOM    644  H   GLN A  49      67.746   7.315  44.901  1.00  0.00           H  
ATOM    645  HA  GLN A  49      67.128   9.874  46.230  1.00  0.00           H  
ATOM    646 1HB  GLN A  49      68.429   8.608  47.900  1.00  0.00           H  
ATOM    647 2HB  GLN A  49      69.725   8.408  46.729  1.00  0.00           H  
ATOM    648 1HG  GLN A  49      70.253  10.702  46.713  1.00  0.00           H  
ATOM    649 2HG  GLN A  49      68.662  11.163  47.382  1.00  0.00           H  
ATOM    650 1HE2 GLN A  49      71.701  11.016  49.830  1.00  0.00           H  
ATOM    651 2HE2 GLN A  49      71.733  11.345  48.130  1.00  0.00           H  
ATOM    652  N   TRP A  50      68.367  10.877  44.236  1.00 14.40           N  
ATOM    653  CA  TRP A  50      68.956  11.403  43.012  1.00 15.35           C  
ATOM    654  C   TRP A  50      69.321  12.862  43.121  1.00 15.97           C  
ATOM    655  O   TRP A  50      68.562  13.648  43.672  1.00 16.00           O  
ATOM    656  CB  TRP A  50      67.978  11.259  41.860  1.00 14.04           C  
ATOM    657  CG  TRP A  50      67.770   9.836  41.472  1.00 14.94           C  
ATOM    658  CD1 TRP A  50      66.672   9.063  41.701  1.00 13.61           C  
ATOM    659  CD2 TRP A  50      68.697   9.015  40.754  1.00 14.87           C  
ATOM    660  NE1 TRP A  50      66.866   7.797  41.195  1.00 14.95           N  
ATOM    661  CE2 TRP A  50      68.102   7.742  40.605  1.00 15.01           C  
ATOM    662  CE3 TRP A  50      69.984   9.221  40.235  1.00 16.09           C  
ATOM    663  CZ2 TRP A  50      68.738   6.690  39.964  1.00 15.84           C  
ATOM    664  CZ3 TRP A  50      70.614   8.176  39.609  1.00 17.43           C  
ATOM    665  CH2 TRP A  50      69.984   6.921  39.462  1.00 17.43           C  
ATOM    666  H   TRP A  50      67.747  11.464  44.775  1.00  0.00           H  
ATOM    667  HA  TRP A  50      69.854  10.828  42.786  1.00  0.00           H  
ATOM    668 1HB  TRP A  50      67.019  11.694  42.140  1.00  0.00           H  
ATOM    669 2HB  TRP A  50      68.349  11.812  40.997  1.00  0.00           H  
ATOM    670  HD1 TRP A  50      65.770   9.397  42.211  1.00  0.00           H  
ATOM    671  HE1 TRP A  50      66.207   7.034  41.250  1.00  0.00           H  
ATOM    672  HE3 TRP A  50      70.472  10.191  40.325  1.00  0.00           H  
ATOM    673  HZ2 TRP A  50      68.272   5.710  39.856  1.00  0.00           H  
ATOM    674  HZ3 TRP A  50      71.621   8.342  39.226  1.00  0.00           H  
ATOM    675  HH2 TRP A  50      70.506   6.121  38.937  1.00  0.00           H  
ATOM    676  N   SER A  51      70.477  13.211  42.555  1.00 16.38           N  
ATOM    677  CA  SER A  51      70.897  14.605  42.490  1.00 17.97           C  
ATOM    678  C   SER A  51      71.421  14.854  41.086  1.00 18.14           C  
ATOM    679  O   SER A  51      71.938  13.936  40.422  1.00 17.53           O  
ATOM    680  CB  SER A  51      71.955  14.906  43.536  1.00 18.42           C  
ATOM    681  OG  SER A  51      73.128  14.177  43.266  1.00 23.72           O  
ATOM    682  H   SER A  51      71.075  12.498  42.163  1.00  0.00           H  
ATOM    683  HA  SER A  51      70.030  15.237  42.687  1.00  0.00           H  
ATOM    684 1HB  SER A  51      72.171  15.974  43.538  1.00  0.00           H  
ATOM    685 2HB  SER A  51      71.574  14.648  44.523  1.00  0.00           H  
ATOM    686  HG  SER A  51      72.947  13.668  42.472  1.00  0.00           H  
ATOM    687  N   GLY A  52      71.291  16.095  40.633  1.00 16.88           N  
ATOM    688  CA  GLY A  52      71.713  16.463  39.296  1.00 16.82           C  
ATOM    689  C   GLY A  52      70.629  16.214  38.270  1.00 16.07           C  
ATOM    690  O   GLY A  52      69.631  15.520  38.553  1.00 15.58           O  
ATOM    691  H   GLY A  52      70.889  16.800  41.233  1.00  0.00           H  
ATOM    692 1HA  GLY A  52      71.989  17.517  39.279  1.00  0.00           H  
ATOM    693 2HA  GLY A  52      72.602  15.894  39.026  1.00  0.00           H  
ATOM    694  N   GLY A  53      70.777  16.794  37.088  1.00 16.49           N  
ATOM    695  CA  GLY A  53      69.810  16.659  36.008  1.00 16.60           C  
ATOM    696  C   GLY A  53      68.402  17.057  36.416  1.00 17.34           C  
ATOM    697  O   GLY A  53      67.454  16.271  36.373  1.00 16.31           O  
ATOM    698  H   GLY A  53      71.604  17.354  36.940  1.00  0.00           H  
ATOM    699 1HA  GLY A  53      70.118  17.277  35.165  1.00  0.00           H  
ATOM    700 2HA  GLY A  53      69.795  15.627  35.661  1.00  0.00           H  
ATOM    701  N   GLN A  54      68.271  18.319  36.801  1.00 18.29           N  
ATOM    702  CA  GLN A  54      67.021  18.894  37.291  1.00 19.18           C  
ATOM    703  C   GLN A  54      65.735  18.461  36.580  1.00 19.44           C  
ATOM    704  O   GLN A  54      64.743  18.081  37.232  1.00 19.23           O  
ATOM    705  CB  GLN A  54      67.149  20.433  37.224  1.00 19.84           C  
ATOM    706  CG  GLN A  54      66.074  21.167  37.975  1.00 21.59           C  
ATOM    707  CD  GLN A  54      66.096  20.881  39.451  1.00 24.12           C  
ATOM    708  OE1 GLN A  54      67.011  20.239  39.951  1.00 24.45           O  
ATOM    709  NE2 GLN A  54      65.075  21.352  40.152  1.00 25.37           N  
ATOM    710  H   GLN A  54      69.093  18.903  36.746  1.00  0.00           H  
ATOM    711  HA  GLN A  54      66.877  18.578  38.324  1.00  0.00           H  
ATOM    712 1HB  GLN A  54      68.114  20.736  37.631  1.00  0.00           H  
ATOM    713 2HB  GLN A  54      67.116  20.756  36.184  1.00  0.00           H  
ATOM    714 1HG  GLN A  54      66.215  22.239  37.836  1.00  0.00           H  
ATOM    715 2HG  GLN A  54      65.102  20.864  37.586  1.00  0.00           H  
ATOM    716 1HE2 GLN A  54      65.031  21.195  41.140  1.00  0.00           H  
ATOM    717 2HE2 GLN A  54      64.348  21.864  39.695  1.00  0.00           H  
ATOM    718  N   ASN A  55      65.741  18.501  35.257  1.00 19.05           N  
ATOM    719  CA  ASN A  55      64.558  18.165  34.500  1.00 19.61           C  
ATOM    720  C   ASN A  55      64.667  16.847  33.768  1.00 18.65           C  
ATOM    721  O   ASN A  55      63.915  16.615  32.850  1.00 19.13           O  
ATOM    722  CB  ASN A  55      64.234  19.294  33.529  1.00 20.92           C  
ATOM    723  CG  ASN A  55      64.121  20.622  34.224  1.00 24.37           C  
ATOM    724  OD1 ASN A  55      63.313  20.789  35.141  1.00 29.98           O  
ATOM    725  ND2 ASN A  55      64.946  21.579  33.807  1.00 27.45           N  
ATOM    726  H   ASN A  55      66.581  18.769  34.764  1.00  0.00           H  
ATOM    727  HA  ASN A  55      63.726  18.043  35.195  1.00  0.00           H  
ATOM    728 1HB  ASN A  55      65.013  19.355  32.768  1.00  0.00           H  
ATOM    729 2HB  ASN A  55      63.295  19.077  33.019  1.00  0.00           H  
ATOM    730 1HD2 ASN A  55      64.917  22.484  34.232  1.00  0.00           H  
ATOM    731 2HD2 ASN A  55      65.594  21.393  33.069  1.00  0.00           H  
ATOM    732  N   ASN A  56      65.577  15.980  34.223  1.00 18.03           N  
ATOM    733  CA  ASN A  56      65.762  14.673  33.619  1.00 18.20           C  
ATOM    734  C   ASN A  56      65.219  13.574  34.504  1.00 16.43           C  
ATOM    735  O   ASN A  56      65.663  13.421  35.627  1.00 17.41           O  
ATOM    736  CB  ASN A  56      67.240  14.422  33.397  1.00 18.84           C  
ATOM    737  CG  ASN A  56      67.768  15.218  32.272  1.00 20.30           C  
ATOM    738  OD1 ASN A  56      68.331  16.306  32.474  1.00 25.53           O  
ATOM    739  ND2 ASN A  56      67.545  14.734  31.062  1.00 25.14           N  
ATOM    740  H   ASN A  56      66.152  16.244  35.010  1.00  0.00           H  
ATOM    741  HA  ASN A  56      65.249  14.661  32.656  1.00  0.00           H  
ATOM    742 1HB  ASN A  56      67.792  14.672  34.304  1.00  0.00           H  
ATOM    743 2HB  ASN A  56      67.403  13.363  33.196  1.00  0.00           H  
ATOM    744 1HD2 ASN A  56      67.877  15.227  30.257  1.00  0.00           H  
ATOM    745 2HD2 ASN A  56      67.044  13.876  30.951  1.00  0.00           H  
ATOM    746  N   VAL A  57      64.291  12.800  33.964  1.00 15.51           N  
ATOM    747  CA  VAL A  57      63.813  11.611  34.648  1.00 14.91           C  
ATOM    748  C   VAL A  57      64.974  10.630  34.795  1.00 14.13           C  
ATOM    749  O   VAL A  57      65.744  10.400  33.842  1.00 16.95           O  
ATOM    750  CB  VAL A  57      62.642  10.962  33.869  1.00 14.26           C  
ATOM    751  CG1 VAL A  57      62.313   9.587  34.439  1.00 13.78           C  
ATOM    752  CG2 VAL A  57      61.469  11.860  33.881  1.00 15.40           C  
ATOM    753  H   VAL A  57      63.906  13.036  33.061  1.00  0.00           H  
ATOM    754  HA  VAL A  57      63.453  11.901  35.636  1.00  0.00           H  
ATOM    755  HB  VAL A  57      62.955  10.787  32.840  1.00  0.00           H  
ATOM    756 1HG1 VAL A  57      61.488   9.148  33.877  1.00  0.00           H  
ATOM    757 2HG1 VAL A  57      63.188   8.942  34.361  1.00  0.00           H  
ATOM    758 3HG1 VAL A  57      62.026   9.686  35.486  1.00  0.00           H  
ATOM    759 1HG2 VAL A  57      60.651  11.397  33.331  1.00  0.00           H  
ATOM    760 2HG2 VAL A  57      61.159  12.040  34.911  1.00  0.00           H  
ATOM    761 3HG2 VAL A  57      61.731  12.808  33.411  1.00  0.00           H  
ATOM    762  N   LYS A  58      65.118  10.031  35.961  1.00 14.03           N  
ATOM    763  CA  LYS A  58      66.251   9.136  36.228  1.00 13.36           C  
ATOM    764  C   LYS A  58      65.891   7.667  36.041  1.00 14.18           C  
ATOM    765  O   LYS A  58      66.771   6.822  35.885  1.00 14.12           O  
ATOM    766  CB  LYS A  58      66.785   9.338  37.646  1.00 14.16           C  
ATOM    767  CG  LYS A  58      67.122  10.800  37.972  1.00 12.99           C  
ATOM    768  CD  LYS A  58      68.206  11.316  37.013  1.00 13.38           C  
ATOM    769  CE  LYS A  58      68.773  12.674  37.447  1.00 13.95           C  
ATOM    770  NZ  LYS A  58      67.711  13.686  37.454  1.00 13.20           N  
ATOM    771  H   LYS A  58      64.435  10.190  36.688  1.00  0.00           H  
ATOM    772  HA  LYS A  58      67.050   9.369  35.523  1.00  0.00           H  
ATOM    773 1HB  LYS A  58      66.046   8.988  38.367  1.00  0.00           H  
ATOM    774 2HB  LYS A  58      67.686   8.740  37.784  1.00  0.00           H  
ATOM    775 1HG  LYS A  58      66.224  11.411  37.874  1.00  0.00           H  
ATOM    776 2HG  LYS A  58      67.477  10.871  38.999  1.00  0.00           H  
ATOM    777 1HD  LYS A  58      69.026  10.597  36.969  1.00  0.00           H  
ATOM    778 2HD  LYS A  58      67.786  11.423  36.013  1.00  0.00           H  
ATOM    779 1HE  LYS A  58      69.204  12.586  38.443  1.00  0.00           H  
ATOM    780 2HE  LYS A  58      69.563  12.975  36.759  1.00  0.00           H  
ATOM    781 1HZ  LYS A  58      68.095  14.576  37.740  1.00  0.00           H  
ATOM    782 2HZ  LYS A  58      67.320  13.771  36.526  1.00  0.00           H  
ATOM    783 3HZ  LYS A  58      66.986  13.409  38.100  1.00  0.00           H  
ATOM    784  N   SER A  59      64.597   7.369  36.086  1.00 13.10           N  
ATOM    785  CA  SER A  59      64.147   5.994  36.083  1.00 13.14           C  
ATOM    786  C   SER A  59      62.631   5.910  36.029  1.00 13.03           C  
ATOM    787  O   SER A  59      61.937   6.903  36.154  1.00 13.40           O  
ATOM    788  CB  SER A  59      64.582   5.321  37.358  1.00 13.48           C  
ATOM    789  OG  SER A  59      64.051   6.031  38.471  1.00 13.61           O  
ATOM    790  H   SER A  59      63.912   8.111  36.123  1.00  0.00           H  
ATOM    791  HA  SER A  59      64.604   5.482  35.235  1.00  0.00           H  
ATOM    792 1HB  SER A  59      64.233   4.289  37.362  1.00  0.00           H  
ATOM    793 2HB  SER A  59      65.670   5.298  37.404  1.00  0.00           H  
ATOM    794  HG  SER A  59      63.549   6.762  38.103  1.00  0.00           H  
ATOM    795  N   TYR A  60      62.137   4.699  35.791  1.00 13.28           N  
ATOM    796  CA  TYR A  60      60.725   4.400  35.928  1.00 13.39           C  
ATOM    797  C   TYR A  60      60.597   3.016  36.530  1.00 13.46           C  
ATOM    798  O   TYR A  60      60.288   2.060  35.828  1.00 13.85           O  
ATOM    799  CB  TYR A  60      59.976   4.492  34.609  1.00 13.55           C  
ATOM    800  CG  TYR A  60      58.463   4.234  34.672  1.00 12.24           C  
ATOM    801  CD1 TYR A  60      57.645   5.018  35.471  1.00 13.05           C  
ATOM    802  CD2 TYR A  60      57.878   3.209  33.954  1.00 13.50           C  
ATOM    803  CE1 TYR A  60      56.274   4.796  35.540  1.00 11.98           C  
ATOM    804  CE2 TYR A  60      56.538   2.985  33.995  1.00 13.64           C  
ATOM    805  CZ  TYR A  60      55.718   3.760  34.795  1.00 13.00           C  
ATOM    806  OH  TYR A  60      54.365   3.501  34.776  1.00 12.59           O  
ATOM    807  H   TYR A  60      62.770   3.965  35.505  1.00  0.00           H  
ATOM    808  HA  TYR A  60      60.282   5.127  36.609  1.00  0.00           H  
ATOM    809 1HB  TYR A  60      60.112   5.487  34.182  1.00  0.00           H  
ATOM    810 2HB  TYR A  60      60.392   3.773  33.904  1.00  0.00           H  
ATOM    811  HD1 TYR A  60      58.074   5.828  36.062  1.00  0.00           H  
ATOM    812  HD2 TYR A  60      58.494   2.556  33.336  1.00  0.00           H  
ATOM    813  HE1 TYR A  60      55.651   5.425  36.175  1.00  0.00           H  
ATOM    814  HE2 TYR A  60      56.100   2.188  33.394  1.00  0.00           H  
ATOM    815  HH  TYR A  60      54.187   2.776  34.172  1.00  0.00           H  
ATOM    816  N   GLN A  61      60.871   2.922  37.822  1.00 13.64           N  
ATOM    817  CA  GLN A  61      60.634   1.720  38.608  1.00 13.25           C  
ATOM    818  C   GLN A  61      59.137   1.446  38.521  1.00 13.79           C  
ATOM    819  O   GLN A  61      58.321   2.352  38.721  1.00 12.79           O  
ATOM    820  CB  GLN A  61      61.090   1.939  40.052  1.00 13.39           C  
ATOM    821  CG  GLN A  61      62.579   2.248  40.191  1.00 13.30           C  
ATOM    822  CD  GLN A  61      62.940   2.951  41.479  1.00 13.80           C  
ATOM    823  OE1 GLN A  61      62.458   4.055  41.740  1.00 12.68           O  
ATOM    824  NE2 GLN A  61      63.788   2.325  42.290  1.00 14.56           N  
ATOM    825  H   GLN A  61      61.265   3.735  38.273  1.00  0.00           H  
ATOM    826  HA  GLN A  61      61.213   0.904  38.176  1.00  0.00           H  
ATOM    827 1HB  GLN A  61      60.530   2.766  40.489  1.00  0.00           H  
ATOM    828 2HB  GLN A  61      60.872   1.048  40.641  1.00  0.00           H  
ATOM    829 1HG  GLN A  61      63.138   1.313  40.159  1.00  0.00           H  
ATOM    830 2HG  GLN A  61      62.884   2.894  39.368  1.00  0.00           H  
ATOM    831 1HE2 GLN A  61      64.059   2.749  43.155  1.00  0.00           H  
ATOM    832 2HE2 GLN A  61      64.156   1.430  42.036  1.00  0.00           H  
ATOM    833  N   ASN A  62      58.761   0.205  38.188  1.00 12.81           N  
ATOM    834  CA  ASN A  62      57.359  -0.049  37.917  1.00 13.79           C  
ATOM    835  C   ASN A  62      56.943  -1.485  38.044  1.00 14.33           C  
ATOM    836  O   ASN A  62      57.766  -2.383  38.008  1.00 15.26           O  
ATOM    837  CB  ASN A  62      57.041   0.354  36.477  1.00 13.71           C  
ATOM    838  CG  ASN A  62      57.711  -0.571  35.461  1.00 15.52           C  
ATOM    839  OD1 ASN A  62      58.886  -0.379  35.084  1.00 17.32           O  
ATOM    840  ND2 ASN A  62      56.975  -1.558  35.006  1.00 14.18           N  
ATOM    841  H   ASN A  62      59.421  -0.556  38.120  1.00  0.00           H  
ATOM    842  HA  ASN A  62      56.759   0.555  38.600  1.00  0.00           H  
ATOM    843 1HB  ASN A  62      55.961   0.332  36.323  1.00  0.00           H  
ATOM    844 2HB  ASN A  62      57.375   1.377  36.303  1.00  0.00           H  
ATOM    845 1HD2 ASN A  62      57.355  -2.199  34.338  1.00  0.00           H  
ATOM    846 2HD2 ASN A  62      56.035  -1.669  35.326  1.00  0.00           H  
ATOM    847  N   SER A  63      55.657  -1.682  38.299  1.00 13.83           N  
ATOM    848  CA  SER A  63      55.062  -3.004  38.175  1.00 14.30           C  
ATOM    849  C   SER A  63      54.266  -2.995  36.865  1.00 14.74           C  
ATOM    850  O   SER A  63      53.646  -2.006  36.481  1.00 15.25           O  
ATOM    851  CB  SER A  63      54.156  -3.319  39.363  1.00 14.64           C  
ATOM    852  OG  SER A  63      53.228  -2.284  39.604  1.00 14.51           O  
ATOM    853  H   SER A  63      55.077  -0.906  38.584  1.00  0.00           H  
ATOM    854  HA  SER A  63      55.864  -3.744  38.152  1.00  0.00           H  
ATOM    855 1HB  SER A  63      53.617  -4.247  39.174  1.00  0.00           H  
ATOM    856 2HB  SER A  63      54.764  -3.470  40.254  1.00  0.00           H  
ATOM    857  HG  SER A  63      53.401  -1.613  38.939  1.00  0.00           H  
ATOM    858  N   GLN A  64      54.242  -4.135  36.188  1.00 15.39           N  
ATOM    859  CA  GLN A  64      53.462  -4.261  34.977  1.00 16.24           C  
ATOM    860  C   GLN A  64      52.949  -5.692  34.820  1.00 16.29           C  
ATOM    861  O   GLN A  64      53.410  -6.605  35.510  1.00 17.38           O  
ATOM    862  CB  GLN A  64      54.302  -3.874  33.750  1.00 16.74           C  
ATOM    863  CG  GLN A  64      55.382  -4.891  33.371  1.00 16.50           C  
ATOM    864  CD  GLN A  64      56.237  -4.411  32.192  1.00 18.66           C  
ATOM    865  OE1 GLN A  64      55.709  -4.123  31.117  1.00 21.23           O  
ATOM    866  NE2 GLN A  64      57.547  -4.316  32.400  1.00 18.94           N  
ATOM    867  H   GLN A  64      54.773  -4.929  36.516  1.00  0.00           H  
ATOM    868  HA  GLN A  64      52.610  -3.584  35.042  1.00  0.00           H  
ATOM    869 1HB  GLN A  64      53.648  -3.746  32.887  1.00  0.00           H  
ATOM    870 2HB  GLN A  64      54.794  -2.919  33.933  1.00  0.00           H  
ATOM    871 1HG  GLN A  64      56.035  -5.049  34.229  1.00  0.00           H  
ATOM    872 2HG  GLN A  64      54.901  -5.828  33.090  1.00  0.00           H  
ATOM    873 1HE2 GLN A  64      58.150  -4.008  31.663  1.00  0.00           H  
ATOM    874 2HE2 GLN A  64      57.931  -4.553  33.293  1.00  0.00           H  
ATOM    875  N   ILE A  65      51.975  -5.842  33.925  1.00 17.27           N  
ATOM    876  CA  ILE A  65      51.422  -7.149  33.611  1.00 17.70           C  
ATOM    877  C   ILE A  65      51.857  -7.601  32.217  1.00 19.48           C  
ATOM    878  O   ILE A  65      52.050  -6.790  31.307  1.00 20.08           O  
ATOM    879  CB  ILE A  65      49.892  -7.176  33.729  1.00 18.33           C  
ATOM    880  CG1 ILE A  65      49.255  -6.133  32.813  1.00 18.19           C  
ATOM    881  CG2 ILE A  65      49.450  -6.991  35.208  1.00 18.70           C  
ATOM    882  CD1 ILE A  65      47.775  -6.297  32.602  1.00 20.50           C  
ATOM    883  H   ILE A  65      51.611  -5.027  33.452  1.00  0.00           H  
ATOM    884  HA  ILE A  65      51.823  -7.873  34.319  1.00  0.00           H  
ATOM    885  HB  ILE A  65      49.516  -8.132  33.367  1.00  0.00           H  
ATOM    886 1HG1 ILE A  65      49.423  -5.138  33.223  1.00  0.00           H  
ATOM    887 2HG1 ILE A  65      49.734  -6.167  31.834  1.00  0.00           H  
ATOM    888 1HG2 ILE A  65      48.362  -7.013  35.268  1.00  0.00           H  
ATOM    889 2HG2 ILE A  65      49.863  -7.796  35.814  1.00  0.00           H  
ATOM    890 3HG2 ILE A  65      49.815  -6.033  35.580  1.00  0.00           H  
ATOM    891 1HD1 ILE A  65      47.413  -5.512  31.938  1.00  0.00           H  
ATOM    892 2HD1 ILE A  65      47.577  -7.271  32.154  1.00  0.00           H  
ATOM    893 3HD1 ILE A  65      47.261  -6.227  33.560  1.00  0.00           H  
ATOM    894  N   ALA A  66      52.019  -8.909  32.084  1.00 20.74           N  
ATOM    895  CA  ALA A  66      52.356  -9.511  30.802  1.00 21.31           C  
ATOM    896  C   ALA A  66      51.189  -9.340  29.851  1.00 21.62           C  
ATOM    897  O   ALA A  66      50.048  -9.328  30.271  1.00 21.40           O  
ATOM    898  CB  ALA A  66      52.692 -10.982  30.993  1.00 21.59           C  
ATOM    899  H   ALA A  66      51.906  -9.504  32.892  1.00  0.00           H  
ATOM    900  HA  ALA A  66      53.229  -8.994  30.404  1.00  0.00           H  
ATOM    901 1HB  ALA A  66      52.943 -11.426  30.030  1.00  0.00           H  
ATOM    902 2HB  ALA A  66      53.542 -11.076  31.669  1.00  0.00           H  
ATOM    903 3HB  ALA A  66      51.833 -11.499  31.417  1.00  0.00           H  
ATOM    904  N   ILE A  67      51.490  -9.159  28.565  1.00 21.87           N  
ATOM    905  CA  ILE A  67      50.478  -9.046  27.535  1.00 22.93           C  
ATOM    906  C   ILE A  67      50.875 -10.005  26.417  1.00 23.86           C  
ATOM    907  O   ILE A  67      51.415  -9.585  25.400  1.00 23.91           O  
ATOM    908  CB  ILE A  67      50.401  -7.618  26.997  1.00 22.29           C  
ATOM    909  CG1 ILE A  67      50.128  -6.644  28.145  1.00 22.03           C  
ATOM    910  CG2 ILE A  67      49.315  -7.502  25.928  1.00 22.39           C  
ATOM    911  CD1 ILE A  67      50.027  -5.218  27.695  1.00 20.90           C  
ATOM    912  H   ILE A  67      52.464  -9.099  28.306  1.00  0.00           H  
ATOM    913  HA  ILE A  67      49.512  -9.302  27.970  1.00  0.00           H  
ATOM    914  HB  ILE A  67      51.359  -7.343  26.557  1.00  0.00           H  
ATOM    915 1HG1 ILE A  67      49.198  -6.919  28.642  1.00  0.00           H  
ATOM    916 2HG1 ILE A  67      50.927  -6.719  28.883  1.00  0.00           H  
ATOM    917 1HG2 ILE A  67      49.276  -6.478  25.559  1.00  0.00           H  
ATOM    918 2HG2 ILE A  67      49.543  -8.176  25.104  1.00  0.00           H  
ATOM    919 3HG2 ILE A  67      48.350  -7.769  26.359  1.00  0.00           H  
ATOM    920 1HD1 ILE A  67      49.833  -4.578  28.556  1.00  0.00           H  
ATOM    921 2HD1 ILE A  67      50.963  -4.918  27.223  1.00  0.00           H  
ATOM    922 3HD1 ILE A  67      49.212  -5.119  26.980  1.00  0.00           H  
ATOM    923  N   PRO A  68      50.618 -11.296  26.625  1.00 25.49           N  
ATOM    924  CA  PRO A  68      50.990 -12.331  25.646  1.00 26.24           C  
ATOM    925  C   PRO A  68      50.449 -12.071  24.241  1.00 26.08           C  
ATOM    926  O   PRO A  68      51.184 -12.238  23.266  1.00 27.38           O  
ATOM    927  CB  PRO A  68      50.339 -13.591  26.218  1.00 26.41           C  
ATOM    928  CG  PRO A  68      50.223 -13.355  27.637  1.00 26.90           C  
ATOM    929  CD  PRO A  68      49.967 -11.885  27.812  1.00 25.66           C  
ATOM    930  HA  PRO A  68      52.085 -12.429  25.622  1.00  0.00           H  
ATOM    931 1HB  PRO A  68      49.361 -13.758  25.743  1.00  0.00           H  
ATOM    932 2HB  PRO A  68      50.960 -14.471  25.993  1.00  0.00           H  
ATOM    933 1HG  PRO A  68      49.405 -13.959  28.057  1.00  0.00           H  
ATOM    934 2HG  PRO A  68      51.144 -13.667  28.151  1.00  0.00           H  
ATOM    935 1HD  PRO A  68      48.883 -11.699  27.818  1.00  0.00           H  
ATOM    936 2HD  PRO A  68      50.425 -11.542  28.751  1.00  0.00           H  
ATOM    937  N   GLN A  69      49.178 -11.709  24.134  1.00 26.26           N  
ATOM    938  CA  GLN A  69      48.604 -11.382  22.832  1.00 26.77           C  
ATOM    939  C   GLN A  69      48.173  -9.925  22.766  1.00 26.37           C  
ATOM    940  O   GLN A  69      47.329  -9.478  23.535  1.00 26.28           O  
ATOM    941  CB  GLN A  69      47.399 -12.274  22.520  1.00 27.33           C  
ATOM    942  CG  GLN A  69      47.665 -13.777  22.616  1.00 30.88           C  
ATOM    943  CD  GLN A  69      48.769 -14.269  21.692  1.00 32.76           C  
ATOM    944  OE1 GLN A  69      48.999 -13.694  20.621  1.00 34.55           O  
ATOM    945  NE2 GLN A  69      49.450 -15.348  22.100  1.00 33.41           N  
ATOM    946  H   GLN A  69      48.594 -11.656  24.956  1.00  0.00           H  
ATOM    947  HA  GLN A  69      49.362 -11.551  22.068  1.00  0.00           H  
ATOM    948 1HB  GLN A  69      46.585 -12.040  23.207  1.00  0.00           H  
ATOM    949 2HB  GLN A  69      47.045 -12.067  21.510  1.00  0.00           H  
ATOM    950 1HG  GLN A  69      47.960 -14.019  23.637  1.00  0.00           H  
ATOM    951 2HG  GLN A  69      46.754 -14.314  22.353  1.00  0.00           H  
ATOM    952 1HE2 GLN A  69      50.188 -15.718  21.534  1.00  0.00           H  
ATOM    953 2HE2 GLN A  69      49.221 -15.785  22.970  1.00  0.00           H  
ATOM    954  N   LYS A  70      48.753  -9.179  21.840  1.00 25.35           N  
ATOM    955  CA  LYS A  70      48.358  -7.791  21.661  1.00 24.90           C  
ATOM    956  C   LYS A  70      46.986  -7.716  21.034  1.00 24.37           C  
ATOM    957  O   LYS A  70      46.681  -8.450  20.073  1.00 24.45           O  
ATOM    958  CB  LYS A  70      49.361  -7.027  20.797  1.00 24.93           C  
ATOM    959  CG  LYS A  70      50.507  -6.399  21.591  1.00 26.87           C  
ATOM    960  CD  LYS A  70      51.238  -7.435  22.416  1.00 27.49           C  
ATOM    961  CE  LYS A  70      52.405  -6.852  23.188  1.00 27.69           C  
ATOM    962  NZ  LYS A  70      53.123  -7.945  23.894  1.00 28.93           N  
ATOM    963  H   LYS A  70      49.475  -9.565  21.249  1.00  0.00           H  
ATOM    964  HA  LYS A  70      48.321  -7.313  22.640  1.00  0.00           H  
ATOM    965 1HB  LYS A  70      49.790  -7.701  20.055  1.00  0.00           H  
ATOM    966 2HB  LYS A  70      48.845  -6.232  20.257  1.00  0.00           H  
ATOM    967 1HG  LYS A  70      51.213  -5.931  20.904  1.00  0.00           H  
ATOM    968 2HG  LYS A  70      50.111  -5.632  22.256  1.00  0.00           H  
ATOM    969 1HD  LYS A  70      50.547  -7.886  23.129  1.00  0.00           H  
ATOM    970 2HD  LYS A  70      51.620  -8.218  21.761  1.00  0.00           H  
ATOM    971 1HE  LYS A  70      53.079  -6.344  22.500  1.00  0.00           H  
ATOM    972 2HE  LYS A  70      52.036  -6.120  23.907  1.00  0.00           H  
ATOM    973 1HZ  LYS A  70      53.901  -7.559  24.410  1.00  0.00           H  
ATOM    974 2HZ  LYS A  70      52.491  -8.406  24.534  1.00  0.00           H  
ATOM    975 3HZ  LYS A  70      53.466  -8.614  23.219  1.00  0.00           H  
ATOM    976  N   ARG A  71      46.155  -6.832  21.582  1.00 23.48           N  
ATOM    977  CA  ARG A  71      44.815  -6.618  21.058  1.00 22.95           C  
ATOM    978  C   ARG A  71      44.554  -5.150  20.804  1.00 22.17           C  
ATOM    979  O   ARG A  71      45.184  -4.275  21.404  1.00 21.83           O  
ATOM    980  CB  ARG A  71      43.780  -7.142  22.037  1.00 22.98           C  
ATOM    981  CG  ARG A  71      43.917  -8.618  22.338  1.00 24.74           C  
ATOM    982  CD  ARG A  71      42.825  -9.146  23.270  1.00 28.70           C  
ATOM    983  NE  ARG A  71      41.533  -8.530  22.979  1.00 31.27           N  
ATOM    984  CZ  ARG A  71      40.501  -8.490  23.824  1.00 34.51           C  
ATOM    985  NH1 ARG A  71      40.589  -9.046  25.026  1.00 36.17           N  
ATOM    986  NH2 ARG A  71      39.372  -7.894  23.459  1.00 35.47           N  
ATOM    987  H   ARG A  71      46.462  -6.296  22.381  1.00  0.00           H  
ATOM    988  HA  ARG A  71      44.719  -7.165  20.119  1.00  0.00           H  
ATOM    989 1HB  ARG A  71      43.858  -6.595  22.976  1.00  0.00           H  
ATOM    990 2HB  ARG A  71      42.781  -6.967  21.638  1.00  0.00           H  
ATOM    991 1HG  ARG A  71      43.860  -9.186  21.409  1.00  0.00           H  
ATOM    992 2HG  ARG A  71      44.878  -8.804  22.818  1.00  0.00           H  
ATOM    993 1HD  ARG A  71      42.730 -10.224  23.145  1.00  0.00           H  
ATOM    994 2HD  ARG A  71      43.089  -8.923  24.303  1.00  0.00           H  
ATOM    995  HE  ARG A  71      41.410  -8.102  22.071  1.00  0.00           H  
ATOM    996 1HH1 ARG A  71      41.443  -9.505  25.309  1.00  0.00           H  
ATOM    997 2HH1 ARG A  71      39.802  -9.010  25.658  1.00  0.00           H  
ATOM    998 1HH2 ARG A  71      39.296  -7.472  22.543  1.00  0.00           H  
ATOM    999 2HH2 ARG A  71      38.590  -7.862  24.096  1.00  0.00           H  
ATOM   1000  N   THR A  72      43.607  -4.852  19.922  1.00 22.05           N  
ATOM   1001  CA  THR A  72      43.270  -3.465  19.675  1.00 21.92           C  
ATOM   1002  C   THR A  72      42.519  -2.918  20.876  1.00 21.71           C  
ATOM   1003  O   THR A  72      41.840  -3.657  21.595  1.00 21.97           O  
ATOM   1004  CB  THR A  72      42.393  -3.276  18.447  1.00 22.55           C  
ATOM   1005  OG1 THR A  72      41.209  -4.069  18.586  1.00 23.30           O  
ATOM   1006  CG2 THR A  72      43.104  -3.777  17.176  1.00 23.21           C  
ATOM   1007  H   THR A  72      43.115  -5.575  19.418  1.00  0.00           H  
ATOM   1008  HA  THR A  72      44.193  -2.910  19.505  1.00  0.00           H  
ATOM   1009  HB  THR A  72      42.159  -2.218  18.326  1.00  0.00           H  
ATOM   1010  HG1 THR A  72      41.237  -4.540  19.422  1.00  0.00           H  
ATOM   1011 1HG2 THR A  72      42.454  -3.629  16.314  1.00  0.00           H  
ATOM   1012 2HG2 THR A  72      44.030  -3.220  17.033  1.00  0.00           H  
ATOM   1013 3HG2 THR A  72      43.332  -4.837  17.281  1.00  0.00           H  
ATOM   1014  N   VAL A  73      42.655  -1.621  21.070  1.00 22.15           N  
ATOM   1015  CA  VAL A  73      41.996  -0.949  22.171  1.00 22.11           C  
ATOM   1016  C   VAL A  73      40.477  -1.177  22.100  1.00 23.22           C  
ATOM   1017  O   VAL A  73      39.837  -1.458  23.118  1.00 23.60           O  
ATOM   1018  CB  VAL A  73      42.359   0.545  22.150  1.00 21.87           C  
ATOM   1019  CG1 VAL A  73      41.488   1.349  23.100  1.00 22.05           C  
ATOM   1020  CG2 VAL A  73      43.831   0.738  22.516  1.00 20.79           C  
ATOM   1021  H   VAL A  73      43.231  -1.082  20.439  1.00  0.00           H  
ATOM   1022  HA  VAL A  73      42.347  -1.389  23.105  1.00  0.00           H  
ATOM   1023  HB  VAL A  73      42.182   0.939  21.149  1.00  0.00           H  
ATOM   1024 1HG1 VAL A  73      41.775   2.400  23.056  1.00  0.00           H  
ATOM   1025 2HG1 VAL A  73      40.443   1.247  22.810  1.00  0.00           H  
ATOM   1026 3HG1 VAL A  73      41.621   0.980  24.117  1.00  0.00           H  
ATOM   1027 1HG2 VAL A  73      44.074   1.800  22.497  1.00  0.00           H  
ATOM   1028 2HG2 VAL A  73      44.012   0.342  23.515  1.00  0.00           H  
ATOM   1029 3HG2 VAL A  73      44.457   0.209  21.797  1.00  0.00           H  
ATOM   1030  N   ASN A  74      39.899  -1.096  20.902  1.00 24.02           N  
ATOM   1031  CA  ASN A  74      38.452  -1.296  20.771  1.00 24.82           C  
ATOM   1032  C   ASN A  74      37.989  -2.729  21.065  1.00 25.15           C  
ATOM   1033  O   ASN A  74      36.870  -2.939  21.538  1.00 25.15           O  
ATOM   1034  CB  ASN A  74      37.974  -0.874  19.389  1.00 25.04           C  
ATOM   1035  CG  ASN A  74      37.565   0.590  19.329  1.00 26.54           C  
ATOM   1036  OD1 ASN A  74      37.319   1.222  20.353  1.00 28.98           O  
ATOM   1037  ND2 ASN A  74      37.452   1.126  18.119  1.00 29.42           N  
ATOM   1038  H   ASN A  74      40.445  -0.898  20.076  1.00  0.00           H  
ATOM   1039  HA  ASN A  74      37.948  -0.678  21.516  1.00  0.00           H  
ATOM   1040 1HB  ASN A  74      38.768  -1.046  18.661  1.00  0.00           H  
ATOM   1041 2HB  ASN A  74      37.122  -1.488  19.096  1.00  0.00           H  
ATOM   1042 1HD2 ASN A  74      37.186   2.085  18.020  1.00  0.00           H  
ATOM   1043 2HD2 ASN A  74      37.633   0.571  17.308  1.00  0.00           H  
ATOM   1044  N   SER A  75      38.816  -3.720  20.766  1.00 25.53           N  
ATOM   1045  CA  SER A  75      38.447  -5.109  21.022  1.00 26.00           C  
ATOM   1046  C   SER A  75      38.438  -5.415  22.512  1.00 25.97           C  
ATOM   1047  O   SER A  75      37.770  -6.347  22.949  1.00 26.42           O  
ATOM   1048  CB  SER A  75      39.411  -6.080  20.320  1.00 26.07           C  
ATOM   1049  OG  SER A  75      40.683  -6.098  20.962  1.00 27.81           O  
ATOM   1050  H   SER A  75      39.716  -3.518  20.355  1.00  0.00           H  
ATOM   1051  HA  SER A  75      37.444  -5.279  20.629  1.00  0.00           H  
ATOM   1052 1HB  SER A  75      38.985  -7.083  20.326  1.00  0.00           H  
ATOM   1053 2HB  SER A  75      39.532  -5.783  19.279  1.00  0.00           H  
ATOM   1054  HG  SER A  75      40.618  -5.481  21.695  1.00  0.00           H  
ATOM   1055  N   ILE A  76      39.209  -4.651  23.283  1.00 25.46           N  
ATOM   1056  CA  ILE A  76      39.285  -4.855  24.716  1.00 25.30           C  
ATOM   1057  C   ILE A  76      38.025  -4.271  25.325  1.00 25.17           C  
ATOM   1058  O   ILE A  76      37.601  -3.174  24.963  1.00 25.79           O  
ATOM   1059  CB  ILE A  76      40.552  -4.193  25.279  1.00 24.62           C  
ATOM   1060  CG1 ILE A  76      41.788  -4.939  24.770  1.00 22.75           C  
ATOM   1061  CG2 ILE A  76      40.550  -4.228  26.790  1.00 25.61           C  
ATOM   1062  CD1 ILE A  76      43.089  -4.140  24.888  1.00 22.28           C  
ATOM   1063  H   ILE A  76      39.754  -3.912  22.862  1.00  0.00           H  
ATOM   1064  HA  ILE A  76      39.332  -5.926  24.911  1.00  0.00           H  
ATOM   1065  HB  ILE A  76      40.596  -3.155  24.952  1.00  0.00           H  
ATOM   1066 1HG1 ILE A  76      41.907  -5.868  25.327  1.00  0.00           H  
ATOM   1067 2HG1 ILE A  76      41.647  -5.204  23.722  1.00  0.00           H  
ATOM   1068 1HG2 ILE A  76      41.457  -3.754  27.166  1.00  0.00           H  
ATOM   1069 2HG2 ILE A  76      39.679  -3.692  27.165  1.00  0.00           H  
ATOM   1070 3HG2 ILE A  76      40.514  -5.263  27.130  1.00  0.00           H  
ATOM   1071 1HD1 ILE A  76      43.918  -4.736  24.506  1.00  0.00           H  
ATOM   1072 2HD1 ILE A  76      43.006  -3.221  24.307  1.00  0.00           H  
ATOM   1073 3HD1 ILE A  76      43.271  -3.894  25.933  1.00  0.00           H  
ATOM   1074  N   SER A  77      37.410  -5.022  26.230  1.00 25.97           N  
ATOM   1075  CA  SER A  77      36.174  -4.560  26.825  1.00 26.33           C  
ATOM   1076  C   SER A  77      36.452  -3.808  28.121  1.00 25.40           C  
ATOM   1077  O   SER A  77      35.772  -2.843  28.410  1.00 25.46           O  
ATOM   1078  CB  SER A  77      35.214  -5.727  27.054  1.00 26.57           C  
ATOM   1079  OG  SER A  77      35.607  -6.537  28.151  1.00 29.47           O  
ATOM   1080  H   SER A  77      37.789  -5.914  26.513  1.00  0.00           H  
ATOM   1081  HA  SER A  77      35.703  -3.853  26.140  1.00  0.00           H  
ATOM   1082 1HB  SER A  77      34.211  -5.342  27.238  1.00  0.00           H  
ATOM   1083 2HB  SER A  77      35.169  -6.342  26.156  1.00  0.00           H  
ATOM   1084  HG  SER A  77      36.411  -6.142  28.497  1.00  0.00           H  
ATOM   1085  N   SER A  78      37.467  -4.243  28.863  1.00 24.56           N  
ATOM   1086  CA  SER A  78      37.810  -3.618  30.146  1.00 24.28           C  
ATOM   1087  C   SER A  78      39.297  -3.747  30.473  1.00 23.50           C  
ATOM   1088  O   SER A  78      39.938  -4.748  30.174  1.00 22.90           O  
ATOM   1089  CB  SER A  78      36.979  -4.241  31.276  1.00 24.04           C  
ATOM   1090  OG  SER A  78      37.411  -5.564  31.577  1.00 26.62           O  
ATOM   1091  H   SER A  78      38.016  -5.024  28.534  1.00  0.00           H  
ATOM   1092  HA  SER A  78      37.579  -2.554  30.085  1.00  0.00           H  
ATOM   1093 1HB  SER A  78      37.060  -3.623  32.170  1.00  0.00           H  
ATOM   1094 2HB  SER A  78      35.929  -4.262  30.986  1.00  0.00           H  
ATOM   1095  HG  SER A  78      38.140  -5.747  30.979  1.00  0.00           H  
ATOM   1096  N   MET A  79      39.839  -2.708  31.100  1.00 22.36           N  
ATOM   1097  CA  MET A  79      41.220  -2.708  31.553  1.00 21.36           C  
ATOM   1098  C   MET A  79      41.222  -2.224  33.004  1.00 21.10           C  
ATOM   1099  O   MET A  79      41.805  -1.165  33.311  1.00 19.48           O  
ATOM   1100  CB  MET A  79      42.066  -1.780  30.685  1.00 21.23           C  
ATOM   1101  CG  MET A  79      42.340  -2.322  29.287  1.00 21.10           C  
ATOM   1102  SD  MET A  79      43.157  -1.167  28.204  1.00 19.56           S  
ATOM   1103  CE  MET A  79      44.811  -1.241  28.794  1.00 19.44           C  
ATOM   1104  H   MET A  79      39.267  -1.892  31.265  1.00  0.00           H  
ATOM   1105  HA  MET A  79      41.613  -3.721  31.466  1.00  0.00           H  
ATOM   1106 1HB  MET A  79      41.564  -0.819  30.584  1.00  0.00           H  
ATOM   1107 2HB  MET A  79      43.025  -1.599  31.173  1.00  0.00           H  
ATOM   1108 1HG  MET A  79      42.968  -3.210  29.358  1.00  0.00           H  
ATOM   1109 2HG  MET A  79      41.399  -2.607  28.816  1.00  0.00           H  
ATOM   1110 1HE  MET A  79      45.437  -0.568  28.208  1.00  0.00           H  
ATOM   1111 2HE  MET A  79      44.837  -0.942  29.843  1.00  0.00           H  
ATOM   1112 3HE  MET A  79      45.186  -2.260  28.698  1.00  0.00           H  
ATOM   1113  N   PRO A  80      40.559  -2.968  33.894  1.00 20.36           N  
ATOM   1114  CA  PRO A  80      40.435  -2.538  35.288  1.00 20.45           C  
ATOM   1115  C   PRO A  80      41.751  -2.473  36.030  1.00 19.70           C  
ATOM   1116  O   PRO A  80      42.688  -3.228  35.771  1.00 19.86           O  
ATOM   1117  CB  PRO A  80      39.542  -3.614  35.913  1.00 20.43           C  
ATOM   1118  CG  PRO A  80      39.759  -4.809  35.056  1.00 21.70           C  
ATOM   1119  CD  PRO A  80      39.880  -4.260  33.669  1.00 21.10           C  
ATOM   1120  HA  PRO A  80      39.943  -1.555  35.321  1.00  0.00           H  
ATOM   1121 1HB  PRO A  80      39.832  -3.781  36.961  1.00  0.00           H  
ATOM   1122 2HB  PRO A  80      38.495  -3.277  35.919  1.00  0.00           H  
ATOM   1123 1HG  PRO A  80      40.663  -5.348  35.377  1.00  0.00           H  
ATOM   1124 2HG  PRO A  80      38.917  -5.510  35.161  1.00  0.00           H  
ATOM   1125 1HD  PRO A  80      40.487  -4.942  33.056  1.00  0.00           H  
ATOM   1126 2HD  PRO A  80      38.877  -4.136  33.234  1.00  0.00           H  
ATOM   1127  N   THR A  81      41.824  -1.548  36.980  1.00 18.49           N  
ATOM   1128  CA  THR A  81      43.019  -1.435  37.796  1.00 17.70           C  
ATOM   1129  C   THR A  81      42.674  -0.780  39.120  1.00 17.41           C  
ATOM   1130  O   THR A  81      41.697  -0.020  39.231  1.00 18.02           O  
ATOM   1131  CB  THR A  81      44.107  -0.629  37.048  1.00 17.90           C  
ATOM   1132  OG1 THR A  81      45.289  -0.482  37.859  1.00 18.78           O  
ATOM   1133  CG2 THR A  81      43.595   0.771  36.723  1.00 17.47           C  
ATOM   1134  H   THR A  81      41.054  -0.916  37.145  1.00  0.00           H  
ATOM   1135  HA  THR A  81      43.400  -2.438  37.993  1.00  0.00           H  
ATOM   1136  HB  THR A  81      44.368  -1.142  36.122  1.00  0.00           H  
ATOM   1137  HG1 THR A  81      45.154  -0.919  38.703  1.00  0.00           H  
ATOM   1138 1HG2 THR A  81      44.369   1.328  36.196  1.00  0.00           H  
ATOM   1139 2HG2 THR A  81      42.709   0.697  36.093  1.00  0.00           H  
ATOM   1140 3HG2 THR A  81      43.341   1.289  37.647  1.00  0.00           H  
ATOM   1141  N   THR A  82      43.435  -1.176  40.119  1.00 17.12           N  
ATOM   1142  CA  THR A  82      43.374  -0.532  41.422  1.00 17.98           C  
ATOM   1143  C   THR A  82      44.799  -0.230  41.813  1.00 17.88           C  
ATOM   1144  O   THR A  82      45.708  -0.938  41.428  1.00 18.41           O  
ATOM   1145  CB  THR A  82      42.740  -1.425  42.524  1.00 17.99           C  
ATOM   1146  OG1 THR A  82      43.571  -2.560  42.781  1.00 20.54           O  
ATOM   1147  CG2 THR A  82      41.378  -1.964  42.105  1.00 19.24           C  
ATOM   1148  H   THR A  82      44.076  -1.944  39.979  1.00  0.00           H  
ATOM   1149  HA  THR A  82      42.756   0.362  41.337  1.00  0.00           H  
ATOM   1150  HB  THR A  82      42.615  -0.843  43.437  1.00  0.00           H  
ATOM   1151  HG1 THR A  82      44.345  -2.524  42.214  1.00  0.00           H  
ATOM   1152 1HG2 THR A  82      40.970  -2.583  42.904  1.00  0.00           H  
ATOM   1153 2HG2 THR A  82      40.702  -1.132  41.909  1.00  0.00           H  
ATOM   1154 3HG2 THR A  82      41.486  -2.564  41.202  1.00  0.00           H  
ATOM   1155  N   ALA A  83      44.978   0.815  42.621  1.00 17.92           N  
ATOM   1156  CA  ALA A  83      46.291   1.201  43.110  1.00 17.60           C  
ATOM   1157  C   ALA A  83      46.114   1.787  44.485  1.00 17.19           C  
ATOM   1158  O   ALA A  83      45.239   2.590  44.700  1.00 18.53           O  
ATOM   1159  CB  ALA A  83      46.930   2.224  42.214  1.00 17.61           C  
ATOM   1160  H   ALA A  83      44.171   1.354  42.900  1.00  0.00           H  
ATOM   1161  HA  ALA A  83      46.922   0.312  43.123  1.00  0.00           H  
ATOM   1162 1HB  ALA A  83      47.911   2.491  42.608  1.00  0.00           H  
ATOM   1163 2HB  ALA A  83      47.042   1.811  41.212  1.00  0.00           H  
ATOM   1164 3HB  ALA A  83      46.302   3.113  42.171  1.00  0.00           H  
ATOM   1165  N   SER A  84      46.940   1.341  45.400  1.00 15.91           N  
ATOM   1166  CA  SER A  84      46.972   1.916  46.730  1.00 16.77           C  
ATOM   1167  C   SER A  84      48.431   2.228  47.009  1.00 15.13           C  
ATOM   1168  O   SER A  84      49.264   1.316  47.038  1.00 15.83           O  
ATOM   1169  CB  SER A  84      46.407   0.920  47.724  1.00 17.01           C  
ATOM   1170  OG  SER A  84      44.998   0.960  47.694  1.00 23.80           O  
ATOM   1171  H   SER A  84      47.568   0.582  45.177  1.00  0.00           H  
ATOM   1172  HA  SER A  84      46.354   2.815  46.733  1.00  0.00           H  
ATOM   1173 1HB  SER A  84      46.761  -0.081  47.477  1.00  0.00           H  
ATOM   1174 2HB  SER A  84      46.769   1.158  48.723  1.00  0.00           H  
ATOM   1175  HG  SER A  84      44.766   1.622  47.038  1.00  0.00           H  
ATOM   1176  N   TRP A  85      48.750   3.516  47.198  1.00 13.78           N  
ATOM   1177  CA  TRP A  85      50.147   3.894  47.390  1.00 13.81           C  
ATOM   1178  C   TRP A  85      50.327   5.095  48.337  1.00 13.29           C  
ATOM   1179  O   TRP A  85      49.358   5.773  48.714  1.00 13.39           O  
ATOM   1180  CB  TRP A  85      50.817   4.205  46.035  1.00 13.85           C  
ATOM   1181  CG  TRP A  85      50.152   5.329  45.334  1.00 12.92           C  
ATOM   1182  CD1 TRP A  85      49.086   5.237  44.509  1.00 13.07           C  
ATOM   1183  CD2 TRP A  85      50.469   6.721  45.421  1.00 14.28           C  
ATOM   1184  NE1 TRP A  85      48.703   6.477  44.066  1.00 12.93           N  
ATOM   1185  CE2 TRP A  85      49.546   7.412  44.608  1.00 12.71           C  
ATOM   1186  CE3 TRP A  85      51.449   7.455  46.105  1.00 12.29           C  
ATOM   1187  CZ2 TRP A  85      49.563   8.784  44.451  1.00 12.17           C  
ATOM   1188  CZ3 TRP A  85      51.458   8.829  45.958  1.00 13.53           C  
ATOM   1189  CH2 TRP A  85      50.532   9.483  45.136  1.00 12.17           C  
ATOM   1190  H   TRP A  85      48.040   4.234  47.210  1.00  0.00           H  
ATOM   1191  HA  TRP A  85      50.671   3.058  47.853  1.00  0.00           H  
ATOM   1192 1HB  TRP A  85      51.866   4.454  46.196  1.00  0.00           H  
ATOM   1193 2HB  TRP A  85      50.785   3.319  45.401  1.00  0.00           H  
ATOM   1194  HD1 TRP A  85      48.593   4.308  44.230  1.00  0.00           H  
ATOM   1195  HE1 TRP A  85      47.930   6.667  43.444  1.00  0.00           H  
ATOM   1196  HE3 TRP A  85      52.184   6.958  46.738  1.00  0.00           H  
ATOM   1197  HZ2 TRP A  85      48.845   9.303  43.816  1.00  0.00           H  
ATOM   1198  HZ3 TRP A  85      52.214   9.393  46.505  1.00  0.00           H  
ATOM   1199  HH2 TRP A  85      50.581  10.568  45.037  1.00  0.00           H  
ATOM   1200  N   SER A  86      51.572   5.311  48.738  1.00 14.27           N  
ATOM   1201  CA  SER A  86      51.955   6.478  49.532  1.00 14.01           C  
ATOM   1202  C   SER A  86      53.413   6.835  49.208  1.00 14.56           C  
ATOM   1203  O   SER A  86      54.199   5.969  48.773  1.00 15.18           O  
ATOM   1204  CB  SER A  86      51.751   6.203  51.025  1.00 14.12           C  
ATOM   1205  OG  SER A  86      52.645   5.226  51.462  1.00 17.33           O  
ATOM   1206  H   SER A  86      52.279   4.637  48.481  1.00  0.00           H  
ATOM   1207  HA  SER A  86      51.320   7.317  49.243  1.00  0.00           H  
ATOM   1208 1HB  SER A  86      51.900   7.124  51.588  1.00  0.00           H  
ATOM   1209 2HB  SER A  86      50.727   5.876  51.198  1.00  0.00           H  
ATOM   1210  HG  SER A  86      53.164   4.979  50.693  1.00  0.00           H  
ATOM   1211  N   TYR A  87      53.753   8.112  49.354  1.00 13.74           N  
ATOM   1212  CA  TYR A  87      55.089   8.606  49.061  1.00 14.76           C  
ATOM   1213  C   TYR A  87      55.605   9.263  50.325  1.00 15.14           C  
ATOM   1214  O   TYR A  87      54.867  10.024  50.973  1.00 17.40           O  
ATOM   1215  CB  TYR A  87      55.100   9.649  47.934  1.00 13.70           C  
ATOM   1216  CG  TYR A  87      56.099   9.323  46.818  1.00 13.53           C  
ATOM   1217  CD1 TYR A  87      57.435   9.092  47.094  1.00 11.80           C  
ATOM   1218  CD2 TYR A  87      55.670   9.185  45.509  1.00 12.29           C  
ATOM   1219  CE1 TYR A  87      58.320   8.752  46.099  1.00 12.42           C  
ATOM   1220  CE2 TYR A  87      56.547   8.860  44.492  1.00 12.50           C  
ATOM   1221  CZ  TYR A  87      57.874   8.637  44.802  1.00 12.02           C  
ATOM   1222  OH  TYR A  87      58.786   8.281  43.845  1.00 12.63           O  
ATOM   1223  H   TYR A  87      53.050   8.759  49.682  1.00  0.00           H  
ATOM   1224  HA  TYR A  87      55.705   7.766  48.739  1.00  0.00           H  
ATOM   1225 1HB  TYR A  87      54.104   9.722  47.496  1.00  0.00           H  
ATOM   1226 2HB  TYR A  87      55.349  10.627  48.346  1.00  0.00           H  
ATOM   1227  HD1 TYR A  87      57.803   9.179  48.116  1.00  0.00           H  
ATOM   1228  HD2 TYR A  87      54.619   9.334  45.261  1.00  0.00           H  
ATOM   1229  HE1 TYR A  87      59.368   8.575  46.339  1.00  0.00           H  
ATOM   1230  HE2 TYR A  87      56.187   8.784  43.466  1.00  0.00           H  
ATOM   1231  HH  TYR A  87      58.348   8.225  42.992  1.00  0.00           H  
ATOM   1232  N   SER A  88      56.854   8.961  50.662  1.00 15.44           N  
ATOM   1233  CA  SER A  88      57.547   9.563  51.792  1.00 15.58           C  
ATOM   1234  C   SER A  88      58.939   9.881  51.308  1.00 16.18           C  
ATOM   1235  O   SER A  88      59.371   9.366  50.264  1.00 16.00           O  
ATOM   1236  CB  SER A  88      57.595   8.616  52.988  1.00 16.26           C  
ATOM   1237  OG  SER A  88      58.341   7.461  52.676  1.00 18.10           O  
ATOM   1238  H   SER A  88      57.336   8.277  50.097  1.00  0.00           H  
ATOM   1239  HA  SER A  88      57.005  10.461  52.092  1.00  0.00           H  
ATOM   1240 1HB  SER A  88      58.043   9.128  53.839  1.00  0.00           H  
ATOM   1241 2HB  SER A  88      56.581   8.336  53.271  1.00  0.00           H  
ATOM   1242  HG  SER A  88      58.633   7.572  51.768  1.00  0.00           H  
ATOM   1243  N   GLY A  89      59.623  10.747  52.053  1.00 16.14           N  
ATOM   1244  CA  GLY A  89      60.986  11.140  51.731  1.00 16.80           C  
ATOM   1245  C   GLY A  89      61.218  12.628  51.925  1.00 16.09           C  
ATOM   1246  O   GLY A  89      60.539  13.282  52.712  1.00 17.32           O  
ATOM   1247  H   GLY A  89      59.177  11.142  52.868  1.00  0.00           H  
ATOM   1248 1HA  GLY A  89      61.683  10.585  52.359  1.00  0.00           H  
ATOM   1249 2HA  GLY A  89      61.206  10.876  50.697  1.00  0.00           H  
ATOM   1250  N   SER A  90      62.164  13.169  51.171  1.00 16.19           N  
ATOM   1251  CA  SER A  90      62.494  14.584  51.299  1.00 16.72           C  
ATOM   1252  C   SER A  90      62.761  15.236  49.943  1.00 15.12           C  
ATOM   1253  O   SER A  90      63.418  14.673  49.060  1.00 14.56           O  
ATOM   1254  CB  SER A  90      63.708  14.743  52.221  1.00 18.24           C  
ATOM   1255  OG  SER A  90      64.870  14.255  51.627  1.00 24.09           O  
ATOM   1256  H   SER A  90      62.666  12.606  50.500  1.00  0.00           H  
ATOM   1257  HA  SER A  90      61.640  15.100  51.740  1.00  0.00           H  
ATOM   1258 1HB  SER A  90      63.843  15.796  52.467  1.00  0.00           H  
ATOM   1259 2HB  SER A  90      63.528  14.210  53.154  1.00  0.00           H  
ATOM   1260  HG  SER A  90      64.609  13.931  50.761  1.00  0.00           H  
ATOM   1261  N   ASN A  91      62.278  16.461  49.794  1.00 14.02           N  
ATOM   1262  CA  ASN A  91      62.498  17.230  48.582  1.00 13.18           C  
ATOM   1263  C   ASN A  91      62.124  16.391  47.339  1.00 12.02           C  
ATOM   1264  O   ASN A  91      62.833  16.307  46.329  1.00 12.46           O  
ATOM   1265  CB  ASN A  91      63.946  17.721  48.548  1.00 13.32           C  
ATOM   1266  CG  ASN A  91      64.267  18.605  49.712  1.00 14.71           C  
ATOM   1267  OD1 ASN A  91      63.545  19.571  49.986  1.00 15.22           O  
ATOM   1268  ND2 ASN A  91      65.332  18.277  50.439  1.00 16.94           N  
ATOM   1269  H   ASN A  91      61.742  16.870  50.546  1.00  0.00           H  
ATOM   1270  HA  ASN A  91      61.828  18.091  48.592  1.00  0.00           H  
ATOM   1271 1HB  ASN A  91      64.621  16.864  48.553  1.00  0.00           H  
ATOM   1272 2HB  ASN A  91      64.122  18.271  47.623  1.00  0.00           H  
ATOM   1273 1HD2 ASN A  91      65.590  18.835  51.228  1.00  0.00           H  
ATOM   1274 2HD2 ASN A  91      65.874  17.473  50.197  1.00  0.00           H  
ATOM   1275  N   ILE A  92      60.964  15.766  47.436  1.00 12.42           N  
ATOM   1276  CA  ILE A  92      60.538  14.859  46.395  1.00 12.34           C  
ATOM   1277  C   ILE A  92      60.087  15.566  45.104  1.00 11.67           C  
ATOM   1278  O   ILE A  92      59.074  16.274  45.082  1.00 11.95           O  
ATOM   1279  CB  ILE A  92      59.367  14.001  46.893  1.00 12.42           C  
ATOM   1280  CG1 ILE A  92      59.668  13.352  48.252  1.00 14.09           C  
ATOM   1281  CG2 ILE A  92      59.013  12.976  45.821  1.00 13.39           C  
ATOM   1282  CD1 ILE A  92      58.483  12.554  48.801  1.00 16.66           C  
ATOM   1283  H   ILE A  92      60.364  15.914  48.235  1.00  0.00           H  
ATOM   1284  HA  ILE A  92      61.372  14.205  46.144  1.00  0.00           H  
ATOM   1285  HB  ILE A  92      58.506  14.639  47.090  1.00  0.00           H  
ATOM   1286 1HG1 ILE A  92      60.526  12.687  48.156  1.00  0.00           H  
ATOM   1287 2HG1 ILE A  92      59.934  14.125  48.973  1.00  0.00           H  
ATOM   1288 1HG2 ILE A  92      58.182  12.361  46.166  1.00  0.00           H  
ATOM   1289 2HG2 ILE A  92      58.727  13.492  44.905  1.00  0.00           H  
ATOM   1290 3HG2 ILE A  92      59.877  12.341  45.625  1.00  0.00           H  
ATOM   1291 1HD1 ILE A  92      58.752  12.118  49.763  1.00  0.00           H  
ATOM   1292 2HD1 ILE A  92      57.626  13.217  48.930  1.00  0.00           H  
ATOM   1293 3HD1 ILE A  92      58.225  11.759  48.103  1.00  0.00           H  
ATOM   1294  N   ARG A  93      60.839  15.334  44.019  1.00 11.99           N  
ATOM   1295  CA  ARG A  93      60.448  15.758  42.681  1.00 12.45           C  
ATOM   1296  C   ARG A  93      60.272  14.472  41.875  1.00 12.58           C  
ATOM   1297  O   ARG A  93      61.247  13.859  41.454  1.00 12.49           O  
ATOM   1298  CB  ARG A  93      61.490  16.712  42.071  1.00 12.43           C  
ATOM   1299  CG  ARG A  93      61.587  18.010  42.900  1.00 13.36           C  
ATOM   1300  CD  ARG A  93      62.640  18.998  42.402  1.00 13.93           C  
ATOM   1301  NE  ARG A  93      62.318  19.486  41.077  1.00 13.19           N  
ATOM   1302  CZ  ARG A  93      62.895  19.107  39.936  1.00 13.80           C  
ATOM   1303  NH1 ARG A  93      63.833  18.153  39.914  1.00 14.51           N  
ATOM   1304  NH2 ARG A  93      62.485  19.639  38.801  1.00 15.37           N  
ATOM   1305  H   ARG A  93      61.713  14.843  44.144  1.00  0.00           H  
ATOM   1306  HA  ARG A  93      59.498  16.289  42.750  1.00  0.00           H  
ATOM   1307 1HB  ARG A  93      62.460  16.219  42.040  1.00  0.00           H  
ATOM   1308 2HB  ARG A  93      61.210  16.948  41.044  1.00  0.00           H  
ATOM   1309 1HG  ARG A  93      60.628  18.529  42.878  1.00  0.00           H  
ATOM   1310 2HG  ARG A  93      61.843  17.765  43.931  1.00  0.00           H  
ATOM   1311 1HD  ARG A  93      62.691  19.848  43.081  1.00  0.00           H  
ATOM   1312 2HD  ARG A  93      63.611  18.506  42.363  1.00  0.00           H  
ATOM   1313  HE  ARG A  93      61.587  20.181  40.997  1.00  0.00           H  
ATOM   1314 1HH1 ARG A  93      64.117  17.704  40.773  1.00  0.00           H  
ATOM   1315 2HH1 ARG A  93      64.257  17.882  39.039  1.00  0.00           H  
ATOM   1316 1HH2 ARG A  93      61.742  20.325  38.803  1.00  0.00           H  
ATOM   1317 2HH2 ARG A  93      62.913  19.361  37.930  1.00  0.00           H  
ATOM   1318  N   ALA A  94      59.023  14.056  41.725  1.00 11.28           N  
ATOM   1319  CA  ALA A  94      58.711  12.757  41.129  1.00 12.01           C  
ATOM   1320  C   ALA A  94      57.224  12.645  40.894  1.00 12.26           C  
ATOM   1321  O   ALA A  94      56.430  13.320  41.519  1.00 12.95           O  
ATOM   1322  CB  ALA A  94      59.123  11.668  42.084  1.00 11.92           C  
ATOM   1323  H   ALA A  94      58.267  14.652  42.030  1.00  0.00           H  
ATOM   1324  HA  ALA A  94      59.279  12.664  40.203  1.00  0.00           H  
ATOM   1325 1HB  ALA A  94      58.894  10.696  41.648  1.00  0.00           H  
ATOM   1326 2HB  ALA A  94      60.194  11.737  42.274  1.00  0.00           H  
ATOM   1327 3HB  ALA A  94      58.580  11.782  43.021  1.00  0.00           H  
ATOM   1328  N   ASN A  95      56.828  11.721  40.034  1.00 11.91           N  
ATOM   1329  CA  ASN A  95      55.402  11.460  39.837  1.00 12.17           C  
ATOM   1330  C   ASN A  95      55.040  10.037  40.238  1.00 11.42           C  
ATOM   1331  O   ASN A  95      55.883   9.261  40.662  1.00 11.56           O  
ATOM   1332  CB  ASN A  95      54.974  11.752  38.385  1.00 11.71           C  
ATOM   1333  CG  ASN A  95      55.541  10.758  37.367  1.00 12.29           C  
ATOM   1334  OD1 ASN A  95      55.955   9.654  37.711  1.00 11.79           O  
ATOM   1335  ND2 ASN A  95      55.638  11.207  36.121  1.00 14.10           N  
ATOM   1336  H   ASN A  95      57.503  11.187  39.506  1.00  0.00           H  
ATOM   1337  HA  ASN A  95      54.835  12.117  40.499  1.00  0.00           H  
ATOM   1338 1HB  ASN A  95      53.886  11.731  38.315  1.00  0.00           H  
ATOM   1339 2HB  ASN A  95      55.300  12.753  38.104  1.00  0.00           H  
ATOM   1340 1HD2 ASN A  95      56.000  10.613  35.402  1.00  0.00           H  
ATOM   1341 2HD2 ASN A  95      55.350  12.138  35.902  1.00  0.00           H  
ATOM   1342  N   VAL A  96      53.749   9.738  40.191  1.00 11.55           N  
ATOM   1343  CA  VAL A  96      53.257   8.375  40.329  1.00 11.69           C  
ATOM   1344  C   VAL A  96      52.319   8.223  39.142  1.00 12.18           C  
ATOM   1345  O   VAL A  96      51.378   8.997  38.982  1.00 12.17           O  
ATOM   1346  CB  VAL A  96      52.493   8.175  41.637  1.00 12.52           C  
ATOM   1347  CG1 VAL A  96      51.910   6.762  41.705  1.00 12.92           C  
ATOM   1348  CG2 VAL A  96      53.397   8.465  42.821  1.00 11.98           C  
ATOM   1349  H   VAL A  96      53.087  10.488  40.054  1.00  0.00           H  
ATOM   1350  HA  VAL A  96      54.111   7.697  40.332  1.00  0.00           H  
ATOM   1351  HB  VAL A  96      51.641   8.855  41.657  1.00  0.00           H  
ATOM   1352 1HG1 VAL A  96      51.369   6.636  42.643  1.00  0.00           H  
ATOM   1353 2HG1 VAL A  96      51.227   6.610  40.869  1.00  0.00           H  
ATOM   1354 3HG1 VAL A  96      52.718   6.032  41.653  1.00  0.00           H  
ATOM   1355 1HG2 VAL A  96      52.841   8.320  43.747  1.00  0.00           H  
ATOM   1356 2HG2 VAL A  96      54.252   7.789  42.800  1.00  0.00           H  
ATOM   1357 3HG2 VAL A  96      53.748   9.496  42.767  1.00  0.00           H  
ATOM   1358  N   ALA A  97      52.609   7.260  38.260  1.00 12.53           N  
ATOM   1359  CA  ALA A  97      51.885   7.238  36.988  1.00 12.50           C  
ATOM   1360  C   ALA A  97      51.840   5.893  36.340  1.00 12.34           C  
ATOM   1361  O   ALA A  97      52.789   5.111  36.432  1.00 13.39           O  
ATOM   1362  CB  ALA A  97      52.526   8.188  36.003  1.00 12.29           C  
ATOM   1363  H   ALA A  97      53.306   6.552  38.441  1.00  0.00           H  
ATOM   1364  HA  ALA A  97      50.861   7.561  37.176  1.00  0.00           H  
ATOM   1365 1HB  ALA A  97      51.977   8.161  35.062  1.00  0.00           H  
ATOM   1366 2HB  ALA A  97      52.504   9.200  36.407  1.00  0.00           H  
ATOM   1367 3HB  ALA A  97      53.558   7.889  35.829  1.00  0.00           H  
ATOM   1368  N   TYR A  98      50.704   5.646  35.702  1.00 12.90           N  
ATOM   1369  CA  TYR A  98      50.544   4.552  34.751  1.00 12.66           C  
ATOM   1370  C   TYR A  98      51.210   5.002  33.442  1.00 13.79           C  
ATOM   1371  O   TYR A  98      51.182   6.190  33.085  1.00 12.77           O  
ATOM   1372  CB  TYR A  98      49.059   4.312  34.453  1.00 13.34           C  
ATOM   1373  CG  TYR A  98      48.233   3.706  35.564  1.00 14.02           C  
ATOM   1374  CD1 TYR A  98      47.677   4.499  36.559  1.00 15.90           C  
ATOM   1375  CD2 TYR A  98      48.021   2.340  35.630  1.00 14.28           C  
ATOM   1376  CE1 TYR A  98      46.911   3.960  37.551  1.00 14.42           C  
ATOM   1377  CE2 TYR A  98      47.255   1.786  36.626  1.00 13.83           C  
ATOM   1378  CZ  TYR A  98      46.714   2.590  37.595  1.00 15.30           C  
ATOM   1379  OH  TYR A  98      45.966   2.024  38.611  1.00 16.35           O  
ATOM   1380  H   TYR A  98      49.918   6.252  35.892  1.00  0.00           H  
ATOM   1381  HA  TYR A  98      50.962   3.646  35.192  1.00  0.00           H  
ATOM   1382 1HB  TYR A  98      48.583   5.258  34.190  1.00  0.00           H  
ATOM   1383 2HB  TYR A  98      48.963   3.648  33.595  1.00  0.00           H  
ATOM   1384  HD1 TYR A  98      47.849   5.576  36.558  1.00  0.00           H  
ATOM   1385  HD2 TYR A  98      48.466   1.683  34.883  1.00  0.00           H  
ATOM   1386  HE1 TYR A  98      46.485   4.603  38.321  1.00  0.00           H  
ATOM   1387  HE2 TYR A  98      47.080   0.710  36.644  1.00  0.00           H  
ATOM   1388  HH  TYR A  98      45.927   1.073  38.486  1.00  0.00           H  
ATOM   1389  N   ASP A  99      51.745   4.005  32.743  1.00 14.20           N  
ATOM   1390  CA  ASP A  99      52.371   4.193  31.435  1.00 14.32           C  
ATOM   1391  C   ASP A  99      51.963   3.055  30.508  1.00 14.22           C  
ATOM   1392  O   ASP A  99      52.092   1.899  30.864  1.00 14.62           O  
ATOM   1393  CB  ASP A  99      53.883   4.186  31.584  1.00 14.08           C  
ATOM   1394  CG  ASP A  99      54.601   4.914  30.451  1.00 16.50           C  
ATOM   1395  OD1 ASP A  99      54.086   5.914  29.900  1.00 16.18           O  
ATOM   1396  OD2 ASP A  99      55.717   4.539  30.063  1.00 21.55           O  
ATOM   1397  H   ASP A  99      51.712   3.079  33.144  1.00  0.00           H  
ATOM   1398  HA  ASP A  99      52.058   5.159  31.037  1.00  0.00           H  
ATOM   1399 1HB  ASP A  99      54.158   4.658  32.528  1.00  0.00           H  
ATOM   1400 2HB  ASP A  99      54.241   3.156  31.616  1.00  0.00           H  
ATOM   1401  N   LEU A 100      51.470   3.416  29.327  1.00 14.51           N  
ATOM   1402  CA  LEU A 100      51.071   2.409  28.337  1.00 15.41           C  
ATOM   1403  C   LEU A 100      51.486   2.885  26.956  1.00 16.09           C  
ATOM   1404  O   LEU A 100      51.325   4.039  26.610  1.00 16.62           O  
ATOM   1405  CB  LEU A 100      49.560   2.201  28.342  1.00 15.59           C  
ATOM   1406  CG  LEU A 100      48.894   1.672  29.609  1.00 16.74           C  
ATOM   1407  CD1 LEU A 100      48.461   2.845  30.478  1.00 17.04           C  
ATOM   1408  CD2 LEU A 100      47.693   0.796  29.319  1.00 17.51           C  
ATOM   1409  H   LEU A 100      51.366   4.395  29.102  1.00  0.00           H  
ATOM   1410  HA  LEU A 100      51.548   1.464  28.594  1.00  0.00           H  
ATOM   1411 1HB  LEU A 100      49.078   3.152  28.123  1.00  0.00           H  
ATOM   1412 2HB  LEU A 100      49.303   1.497  27.551  1.00  0.00           H  
ATOM   1413  HG  LEU A 100      49.611   1.077  30.176  1.00  0.00           H  
ATOM   1414 1HD1 LEU A 100      47.985   2.470  31.384  1.00  0.00           H  
ATOM   1415 2HD1 LEU A 100      49.334   3.440  30.747  1.00  0.00           H  
ATOM   1416 3HD1 LEU A 100      47.754   3.464  29.927  1.00  0.00           H  
ATOM   1417 1HD2 LEU A 100      47.261   0.448  30.258  1.00  0.00           H  
ATOM   1418 2HD2 LEU A 100      46.948   1.370  28.768  1.00  0.00           H  
ATOM   1419 3HD2 LEU A 100      48.004  -0.062  28.723  1.00  0.00           H  
ATOM   1420  N   PHE A 101      52.041   1.979  26.167  1.00 16.32           N  
ATOM   1421  CA  PHE A 101      52.352   2.306  24.785  1.00 16.42           C  
ATOM   1422  C   PHE A 101      51.301   1.582  23.907  1.00 15.90           C  
ATOM   1423  O   PHE A 101      50.853   0.489  24.229  1.00 16.28           O  
ATOM   1424  CB  PHE A 101      53.733   1.783  24.366  1.00 16.87           C  
ATOM   1425  CG  PHE A 101      54.910   2.526  24.952  1.00 16.48           C  
ATOM   1426  CD1 PHE A 101      54.924   3.887  25.020  1.00 16.74           C  
ATOM   1427  CD2 PHE A 101      56.046   1.833  25.318  1.00 19.10           C  
ATOM   1428  CE1 PHE A 101      56.018   4.558  25.557  1.00 17.89           C  
ATOM   1429  CE2 PHE A 101      57.141   2.487  25.844  1.00 19.23           C  
ATOM   1430  CZ  PHE A 101      57.125   3.857  25.953  1.00 18.78           C  
ATOM   1431  H   PHE A 101      52.254   1.055  26.514  1.00  0.00           H  
ATOM   1432  HA  PHE A 101      52.359   3.392  24.679  1.00  0.00           H  
ATOM   1433 1HB  PHE A 101      53.830   0.738  24.658  1.00  0.00           H  
ATOM   1434 2HB  PHE A 101      53.826   1.830  23.282  1.00  0.00           H  
ATOM   1435  HD1 PHE A 101      54.066   4.448  24.649  1.00  0.00           H  
ATOM   1436  HD2 PHE A 101      56.052   0.746  25.228  1.00  0.00           H  
ATOM   1437  HE1 PHE A 101      55.993   5.642  25.663  1.00  0.00           H  
ATOM   1438  HE2 PHE A 101      58.016   1.925  26.171  1.00  0.00           H  
ATOM   1439  HZ  PHE A 101      57.991   4.384  26.352  1.00  0.00           H  
ATOM   1440  N   THR A 102      50.935   2.237  22.811  1.00 15.76           N  
ATOM   1441  CA  THR A 102      50.153   1.575  21.751  1.00 15.32           C  
ATOM   1442  C   THR A 102      50.771   1.862  20.390  1.00 16.16           C  
ATOM   1443  O   THR A 102      51.506   2.821  20.192  1.00 15.76           O  
ATOM   1444  CB  THR A 102      48.658   1.992  21.736  1.00 15.62           C  
ATOM   1445  OG1 THR A 102      48.514   3.300  21.199  1.00 15.23           O  
ATOM   1446  CG2 THR A 102      48.076   2.017  23.152  1.00 15.30           C  
ATOM   1447  H   THR A 102      51.195   3.206  22.698  1.00  0.00           H  
ATOM   1448  HA  THR A 102      50.186   0.498  21.918  1.00  0.00           H  
ATOM   1449  HB  THR A 102      48.089   1.284  21.134  1.00  0.00           H  
ATOM   1450  HG1 THR A 102      49.378   3.644  20.960  1.00  0.00           H  
ATOM   1451 1HG2 THR A 102      47.028   2.312  23.109  1.00  0.00           H  
ATOM   1452 2HG2 THR A 102      48.156   1.025  23.596  1.00  0.00           H  
ATOM   1453 3HG2 THR A 102      48.629   2.732  23.760  1.00  0.00           H  
ATOM   1454  N   ALA A 103      50.434   0.993  19.437  1.00 16.01           N  
ATOM   1455  CA  ALA A 103      50.953   1.124  18.093  1.00 15.86           C  
ATOM   1456  C   ALA A 103      50.012   0.436  17.133  1.00 15.69           C  
ATOM   1457  O   ALA A 103      49.339  -0.533  17.491  1.00 15.63           O  
ATOM   1458  CB  ALA A 103      52.338   0.487  18.004  1.00 16.00           C  
ATOM   1459  H   ALA A 103      49.808   0.230  19.650  1.00  0.00           H  
ATOM   1460  HA  ALA A 103      51.034   2.187  17.863  1.00  0.00           H  
ATOM   1461 1HB  ALA A 103      52.721   0.590  16.989  1.00  0.00           H  
ATOM   1462 2HB  ALA A 103      53.013   0.986  18.699  1.00  0.00           H  
ATOM   1463 3HB  ALA A 103      52.269  -0.569  18.260  1.00  0.00           H  
ATOM   1464  N   ALA A 104      50.049   0.915  15.899  1.00 16.08           N  
ATOM   1465  CA  ALA A 104      49.247   0.319  14.813  1.00 16.54           C  
ATOM   1466  C   ALA A 104      49.755  -1.092  14.482  1.00 17.06           C  
ATOM   1467  O   ALA A 104      49.005  -1.987  14.117  1.00 16.25           O  
ATOM   1468  CB  ALA A 104      49.300   1.187  13.624  1.00 17.05           C  
ATOM   1469  H   ALA A 104      50.641   1.708  15.695  1.00  0.00           H  
ATOM   1470  HA  ALA A 104      48.215   0.243  15.156  1.00  0.00           H  
ATOM   1471 1HB  ALA A 104      48.707   0.744  12.824  1.00  0.00           H  
ATOM   1472 2HB  ALA A 104      48.898   2.169  13.873  1.00  0.00           H  
ATOM   1473 3HB  ALA A 104      50.333   1.290  13.295  1.00  0.00           H  
ATOM   1474  N   ASN A 105      51.046  -1.302  14.636  1.00 16.01           N  
ATOM   1475  CA  ASN A 105      51.627  -2.610  14.393  1.00 15.92           C  
ATOM   1476  C   ASN A 105      51.588  -3.456  15.660  1.00 16.35           C  
ATOM   1477  O   ASN A 105      52.251  -3.096  16.633  1.00 16.78           O  
ATOM   1478  CB  ASN A 105      53.070  -2.430  13.924  1.00 16.32           C  
ATOM   1479  CG  ASN A 105      53.779  -3.759  13.669  1.00 17.34           C  
ATOM   1480  OD1 ASN A 105      53.186  -4.830  13.738  1.00 16.61           O  
ATOM   1481  ND2 ASN A 105      55.053  -3.677  13.314  1.00 17.13           N  
ATOM   1482  H   ASN A 105      51.646  -0.544  14.928  1.00  0.00           H  
ATOM   1483  HA  ASN A 105      51.050  -3.105  13.610  1.00  0.00           H  
ATOM   1484 1HB  ASN A 105      53.083  -1.844  13.004  1.00  0.00           H  
ATOM   1485 2HB  ASN A 105      53.630  -1.873  14.675  1.00  0.00           H  
ATOM   1486 1HD2 ASN A 105      55.576  -4.510  13.132  1.00  0.00           H  
ATOM   1487 2HD2 ASN A 105      55.491  -2.783  13.228  1.00  0.00           H  
ATOM   1488  N   PRO A 106      50.853  -4.571  15.693  1.00 16.26           N  
ATOM   1489  CA  PRO A 106      50.770  -5.369  16.917  1.00 16.83           C  
ATOM   1490  C   PRO A 106      52.113  -6.008  17.268  1.00 17.71           C  
ATOM   1491  O   PRO A 106      52.314  -6.528  18.382  1.00 19.51           O  
ATOM   1492  CB  PRO A 106      49.718  -6.434  16.569  1.00 16.94           C  
ATOM   1493  CG  PRO A 106      49.847  -6.554  15.078  1.00 18.13           C  
ATOM   1494  CD  PRO A 106      50.078  -5.199  14.587  1.00 15.52           C  
ATOM   1495  HA  PRO A 106      50.424  -4.730  17.743  1.00  0.00           H  
ATOM   1496 1HB  PRO A 106      49.938  -7.369  17.105  1.00  0.00           H  
ATOM   1497 2HB  PRO A 106      48.723  -6.101  16.898  1.00  0.00           H  
ATOM   1498 1HG  PRO A 106      50.676  -7.230  14.822  1.00  0.00           H  
ATOM   1499 2HG  PRO A 106      48.934  -6.995  14.652  1.00  0.00           H  
ATOM   1500 1HD  PRO A 106      50.659  -5.241  13.654  1.00  0.00           H  
ATOM   1501 2HD  PRO A 106      49.112  -4.699  14.420  1.00  0.00           H  
ATOM   1502  N   ASN A 107      53.005  -6.024  16.288  1.00 18.66           N  
ATOM   1503  CA  ASN A 107      54.330  -6.573  16.462  1.00 19.82           C  
ATOM   1504  C   ASN A 107      55.382  -5.483  16.698  1.00 19.81           C  
ATOM   1505  O   ASN A 107      56.588  -5.728  16.581  1.00 19.87           O  
ATOM   1506  CB  ASN A 107      54.687  -7.412  15.224  1.00 20.07           C  
ATOM   1507  CG  ASN A 107      53.903  -8.701  15.159  1.00 24.84           C  
ATOM   1508  OD1 ASN A 107      54.116  -9.620  15.969  1.00 31.49           O  
ATOM   1509  ND2 ASN A 107      53.000  -8.792  14.186  1.00 29.42           N  
ATOM   1510  H   ASN A 107      52.746  -5.639  15.391  1.00  0.00           H  
ATOM   1511  HA  ASN A 107      54.326  -7.213  17.345  1.00  0.00           H  
ATOM   1512 1HB  ASN A 107      54.490  -6.832  14.322  1.00  0.00           H  
ATOM   1513 2HB  ASN A 107      55.752  -7.645  15.237  1.00  0.00           H  
ATOM   1514 1HD2 ASN A 107      52.449  -9.622  14.091  1.00  0.00           H  
ATOM   1515 2HD2 ASN A 107      52.872  -8.032  13.550  1.00  0.00           H  
ATOM   1516  N   HIS A 108      54.913  -4.281  17.010  1.00 18.90           N  
ATOM   1517  CA  HIS A 108      55.786  -3.136  17.293  1.00 18.82           C  
ATOM   1518  C   HIS A 108      56.699  -3.459  18.462  1.00 19.39           C  
ATOM   1519  O   HIS A 108      56.310  -4.142  19.402  1.00 20.17           O  
ATOM   1520  CB  HIS A 108      54.972  -1.892  17.680  1.00 18.25           C  
ATOM   1521  CG  HIS A 108      55.725  -0.599  17.556  1.00 18.34           C  
ATOM   1522  ND1 HIS A 108      56.527  -0.095  18.564  1.00 19.43           N  
ATOM   1523  CD2 HIS A 108      55.640   0.383  16.628  1.00 15.92           C  
ATOM   1524  CE1 HIS A 108      56.976   1.093  18.210  1.00 18.54           C  
ATOM   1525  NE2 HIS A 108      56.469   1.399  17.031  1.00 19.91           N  
ATOM   1526  H   HIS A 108      53.911  -4.158  17.052  1.00  0.00           H  
ATOM   1527  HA  HIS A 108      56.363  -2.890  16.402  1.00  0.00           H  
ATOM   1528 1HB  HIS A 108      54.085  -1.826  17.049  1.00  0.00           H  
ATOM   1529 2HB  HIS A 108      54.633  -1.985  18.711  1.00  0.00           H  
ATOM   1530  HD2 HIS A 108      55.073   0.341  15.697  1.00  0.00           H  
ATOM   1531  HE1 HIS A 108      57.653   1.718  18.792  1.00  0.00           H  
ATOM   1532  HE2 HIS A 108      56.658   2.242  16.507  1.00  0.00           H  
ATOM   1533  N   VAL A 109      57.915  -2.934  18.411  1.00 19.82           N  
ATOM   1534  CA  VAL A 109      58.813  -3.132  19.533  1.00 20.01           C  
ATOM   1535  C   VAL A 109      58.066  -2.565  20.734  1.00 19.40           C  
ATOM   1536  O   VAL A 109      57.375  -1.551  20.628  1.00 20.18           O  
ATOM   1537  CB  VAL A 109      60.170  -2.426  19.321  1.00 20.43           C  
ATOM   1538  CG1 VAL A 109      60.973  -3.148  18.306  1.00 21.32           C  
ATOM   1539  CG2 VAL A 109      59.995  -0.962  18.908  1.00 21.10           C  
ATOM   1540  H   VAL A 109      58.233  -2.401  17.614  1.00  0.00           H  
ATOM   1541  HA  VAL A 109      59.004  -4.201  19.639  1.00  0.00           H  
ATOM   1542  HB  VAL A 109      60.735  -2.457  20.253  1.00  0.00           H  
ATOM   1543 1HG1 VAL A 109      61.927  -2.639  18.167  1.00  0.00           H  
ATOM   1544 2HG1 VAL A 109      61.153  -4.169  18.643  1.00  0.00           H  
ATOM   1545 3HG1 VAL A 109      60.432  -3.167  17.360  1.00  0.00           H  
ATOM   1546 1HG2 VAL A 109      60.974  -0.503  18.770  1.00  0.00           H  
ATOM   1547 2HG2 VAL A 109      59.436  -0.912  17.974  1.00  0.00           H  
ATOM   1548 3HG2 VAL A 109      59.450  -0.427  19.686  1.00  0.00           H  
ATOM   1549  N   THR A 110      58.187  -3.212  21.878  1.00 19.44           N  
ATOM   1550  CA  THR A 110      57.429  -2.799  23.040  1.00 19.79           C  
ATOM   1551  C   THR A 110      58.080  -1.693  23.896  1.00 19.60           C  
ATOM   1552  O   THR A 110      57.496  -1.307  24.907  1.00 19.86           O  
ATOM   1553  CB  THR A 110      57.147  -4.020  23.931  1.00 20.04           C  
ATOM   1554  OG1 THR A 110      58.384  -4.664  24.270  1.00 22.30           O  
ATOM   1555  CG2 THR A 110      56.346  -5.092  23.186  1.00 20.07           C  
ATOM   1556  H   THR A 110      58.811  -4.003  21.953  1.00  0.00           H  
ATOM   1557  HA  THR A 110      56.482  -2.377  22.703  1.00  0.00           H  
ATOM   1558  HB  THR A 110      56.578  -3.708  24.807  1.00  0.00           H  
ATOM   1559  HG1 THR A 110      59.113  -4.189  23.865  1.00  0.00           H  
ATOM   1560 1HG2 THR A 110      56.166  -5.938  23.849  1.00  0.00           H  
ATOM   1561 2HG2 THR A 110      55.392  -4.675  22.863  1.00  0.00           H  
ATOM   1562 3HG2 THR A 110      56.908  -5.427  22.315  1.00  0.00           H  
ATOM   1563  N   TYR A 111      59.249  -1.186  23.485  1.00 19.85           N  
ATOM   1564  CA  TYR A 111      59.943  -0.114  24.213  1.00 19.76           C  
ATOM   1565  C   TYR A 111      59.642   1.300  23.685  1.00 20.22           C  
ATOM   1566  O   TYR A 111      60.199   2.270  24.174  1.00 21.00           O  
ATOM   1567  CB  TYR A 111      61.466  -0.340  24.226  1.00 19.56           C  
ATOM   1568  CG  TYR A 111      62.133  -0.543  22.875  1.00 17.32           C  
ATOM   1569  CD1 TYR A 111      62.409   0.540  22.029  1.00 13.99           C  
ATOM   1570  CD2 TYR A 111      62.506  -1.798  22.453  1.00 16.72           C  
ATOM   1571  CE1 TYR A 111      63.053   0.364  20.797  1.00 14.86           C  
ATOM   1572  CE2 TYR A 111      63.128  -1.991  21.230  1.00 16.69           C  
ATOM   1573  CZ  TYR A 111      63.409  -0.920  20.392  1.00 15.14           C  
ATOM   1574  OH  TYR A 111      64.041  -1.120  19.153  1.00 17.74           O  
ATOM   1575  H   TYR A 111      59.665  -1.558  22.643  1.00  0.00           H  
ATOM   1576  HA  TYR A 111      59.590  -0.112  25.245  1.00  0.00           H  
ATOM   1577 1HB  TYR A 111      61.957   0.515  24.694  1.00  0.00           H  
ATOM   1578 2HB  TYR A 111      61.698  -1.219  24.826  1.00  0.00           H  
ATOM   1579  HD1 TYR A 111      62.121   1.549  22.324  1.00  0.00           H  
ATOM   1580  HD2 TYR A 111      62.313  -2.665  23.084  1.00  0.00           H  
ATOM   1581  HE1 TYR A 111      63.255   1.225  20.160  1.00  0.00           H  
ATOM   1582  HE2 TYR A 111      63.404  -2.996  20.912  1.00  0.00           H  
ATOM   1583  HH  TYR A 111      64.215  -2.057  19.031  1.00  0.00           H  
ATOM   1584  N   SER A 112      58.760   1.413  22.700  1.00 20.20           N  
ATOM   1585  CA  SER A 112      58.293   2.703  22.205  1.00 20.65           C  
ATOM   1586  C   SER A 112      56.920   2.444  21.558  1.00 20.08           C  
ATOM   1587  O   SER A 112      56.479   1.302  21.492  1.00 22.41           O  
ATOM   1588  CB  SER A 112      59.246   3.286  21.191  1.00 21.02           C  
ATOM   1589  OG  SER A 112      59.159   4.701  21.170  1.00 24.06           O  
ATOM   1590  H   SER A 112      58.402   0.566  22.281  1.00  0.00           H  
ATOM   1591  HA  SER A 112      58.229   3.394  23.047  1.00  0.00           H  
ATOM   1592 1HB  SER A 112      60.265   2.984  21.434  1.00  0.00           H  
ATOM   1593 2HB  SER A 112      59.014   2.889  20.204  1.00  0.00           H  
ATOM   1594  HG  SER A 112      58.497   4.935  21.825  1.00  0.00           H  
ATOM   1595  N   GLY A 113      56.251   3.489  21.109  1.00 19.74           N  
ATOM   1596  CA  GLY A 113      54.953   3.330  20.479  1.00 18.99           C  
ATOM   1597  C   GLY A 113      54.629   4.478  19.562  1.00 17.83           C  
ATOM   1598  O   GLY A 113      55.383   5.455  19.460  1.00 17.70           O  
ATOM   1599  H   GLY A 113      56.642   4.415  21.202  1.00  0.00           H  
ATOM   1600 1HA  GLY A 113      54.935   2.399  19.912  1.00  0.00           H  
ATOM   1601 2HA  GLY A 113      54.183   3.253  21.246  1.00  0.00           H  
ATOM   1602  N   ASP A 114      53.514   4.324  18.840  1.00 17.44           N  
ATOM   1603  CA  ASP A 114      52.944   5.413  18.089  1.00 17.56           C  
ATOM   1604  C   ASP A 114      52.456   6.440  19.105  1.00 16.02           C  
ATOM   1605  O   ASP A 114      52.575   7.629  18.894  1.00 16.90           O  
ATOM   1606  CB  ASP A 114      51.714   4.975  17.281  1.00 18.24           C  
ATOM   1607  CG  ASP A 114      52.042   4.061  16.121  1.00 20.68           C  
ATOM   1608  OD1 ASP A 114      53.225   3.922  15.738  1.00 22.68           O  
ATOM   1609  OD2 ASP A 114      51.123   3.431  15.568  1.00 20.72           O  
ATOM   1610  H   ASP A 114      53.060   3.422  18.820  1.00  0.00           H  
ATOM   1611  HA  ASP A 114      53.693   5.778  17.386  1.00  0.00           H  
ATOM   1612 1HB  ASP A 114      51.014   4.456  17.936  1.00  0.00           H  
ATOM   1613 2HB  ASP A 114      51.204   5.855  16.888  1.00  0.00           H  
ATOM   1614  N   TYR A 115      51.859   5.925  20.184  1.00 15.68           N  
ATOM   1615  CA  TYR A 115      51.305   6.750  21.259  1.00 15.62           C  
ATOM   1616  C   TYR A 115      51.760   6.219  22.615  1.00 14.97           C  
ATOM   1617  O   TYR A 115      52.044   5.037  22.782  1.00 14.35           O  
ATOM   1618  CB  TYR A 115      49.766   6.674  21.244  1.00 15.86           C  
ATOM   1619  CG  TYR A 115      49.119   7.348  20.060  1.00 17.65           C  
ATOM   1620  CD1 TYR A 115      48.886   6.641  18.887  1.00 20.74           C  
ATOM   1621  CD2 TYR A 115      48.760   8.687  20.100  1.00 19.57           C  
ATOM   1622  CE1 TYR A 115      48.305   7.238  17.806  1.00 20.97           C  
ATOM   1623  CE2 TYR A 115      48.166   9.298  19.012  1.00 21.36           C  
ATOM   1624  CZ  TYR A 115      47.941   8.554  17.861  1.00 20.50           C  
ATOM   1625  OH  TYR A 115      47.368   9.127  16.753  1.00 22.36           O  
ATOM   1626  H   TYR A 115      51.792   4.919  20.251  1.00  0.00           H  
ATOM   1627  HA  TYR A 115      51.608   7.784  21.093  1.00  0.00           H  
ATOM   1628 1HB  TYR A 115      49.453   5.629  21.246  1.00  0.00           H  
ATOM   1629 2HB  TYR A 115      49.370   7.136  22.148  1.00  0.00           H  
ATOM   1630  HD1 TYR A 115      49.169   5.590  18.819  1.00  0.00           H  
ATOM   1631  HD2 TYR A 115      48.946   9.275  20.999  1.00  0.00           H  
ATOM   1632  HE1 TYR A 115      48.131   6.665  16.895  1.00  0.00           H  
ATOM   1633  HE2 TYR A 115      47.882  10.349  19.065  1.00  0.00           H  
ATOM   1634  HH  TYR A 115      47.180  10.051  16.933  1.00  0.00           H  
ATOM   1635  N   GLU A 116      51.805   7.126  23.590  1.00 15.38           N  
ATOM   1636  CA  GLU A 116      52.057   6.803  24.982  1.00 15.31           C  
ATOM   1637  C   GLU A 116      50.884   7.428  25.750  1.00 14.35           C  
ATOM   1638  O   GLU A 116      50.586   8.609  25.553  1.00 15.13           O  
ATOM   1639  CB  GLU A 116      53.381   7.436  25.453  1.00 15.60           C  
ATOM   1640  CG  GLU A 116      53.677   7.223  26.936  1.00 15.66           C  
ATOM   1641  CD  GLU A 116      55.036   7.757  27.394  1.00 15.08           C  
ATOM   1642  OE1 GLU A 116      55.669   8.543  26.665  1.00 17.63           O  
ATOM   1643  OE2 GLU A 116      55.481   7.349  28.481  1.00 15.79           O  
ATOM   1644  H   GLU A 116      51.653   8.090  23.328  1.00  0.00           H  
ATOM   1645  HA  GLU A 116      52.136   5.720  25.077  1.00  0.00           H  
ATOM   1646 1HB  GLU A 116      54.208   7.018  24.879  1.00  0.00           H  
ATOM   1647 2HB  GLU A 116      53.359   8.509  25.263  1.00  0.00           H  
ATOM   1648 1HG  GLU A 116      52.905   7.717  27.525  1.00  0.00           H  
ATOM   1649 2HG  GLU A 116      53.635   6.157  27.155  1.00  0.00           H  
ATOM   1650  N   LEU A 117      50.221   6.607  26.563  1.00 14.35           N  
ATOM   1651  CA  LEU A 117      49.177   7.066  27.480  1.00 14.51           C  
ATOM   1652  C   LEU A 117      49.746   7.047  28.905  1.00 13.91           C  
ATOM   1653  O   LEU A 117      50.215   6.017  29.370  1.00 14.07           O  
ATOM   1654  CB  LEU A 117      47.982   6.124  27.405  1.00 14.45           C  
ATOM   1655  CG  LEU A 117      46.890   6.366  28.474  1.00 16.02           C  
ATOM   1656  CD1 LEU A 117      46.315   7.744  28.390  1.00 14.89           C  
ATOM   1657  CD2 LEU A 117      45.776   5.328  28.391  1.00 17.02           C  
ATOM   1658  H   LEU A 117      50.457   5.625  26.538  1.00  0.00           H  
ATOM   1659  HA  LEU A 117      48.864   8.064  27.175  1.00  0.00           H  
ATOM   1660 1HB  LEU A 117      47.522   6.224  26.423  1.00  0.00           H  
ATOM   1661 2HB  LEU A 117      48.339   5.100  27.513  1.00  0.00           H  
ATOM   1662  HG  LEU A 117      47.335   6.311  29.468  1.00  0.00           H  
ATOM   1663 1HD1 LEU A 117      45.553   7.868  29.160  1.00  0.00           H  
ATOM   1664 2HD1 LEU A 117      47.106   8.478  28.542  1.00  0.00           H  
ATOM   1665 3HD1 LEU A 117      45.866   7.892  27.408  1.00  0.00           H  
ATOM   1666 1HD2 LEU A 117      45.030   5.533  29.159  1.00  0.00           H  
ATOM   1667 2HD2 LEU A 117      45.307   5.375  27.408  1.00  0.00           H  
ATOM   1668 3HD2 LEU A 117      46.193   4.333  28.547  1.00  0.00           H  
ATOM   1669  N   MET A 118      49.675   8.194  29.583  1.00 13.55           N  
ATOM   1670  CA  MET A 118      50.076   8.269  31.000  1.00 13.74           C  
ATOM   1671  C   MET A 118      48.898   8.736  31.841  1.00 13.72           C  
ATOM   1672  O   MET A 118      48.111   9.566  31.383  1.00 13.98           O  
ATOM   1673  CB  MET A 118      51.220   9.254  31.218  1.00 14.20           C  
ATOM   1674  CG  MET A 118      52.459   9.017  30.370  1.00 13.84           C  
ATOM   1675  SD  MET A 118      53.932   9.798  31.040  1.00 13.68           S  
ATOM   1676  CE  MET A 118      54.353   8.696  32.300  1.00 15.76           C  
ATOM   1677  H   MET A 118      49.341   9.028  29.121  1.00  0.00           H  
ATOM   1678  HA  MET A 118      50.418   7.283  31.315  1.00  0.00           H  
ATOM   1679 1HB  MET A 118      50.874  10.265  31.009  1.00  0.00           H  
ATOM   1680 2HB  MET A 118      51.532   9.224  32.263  1.00  0.00           H  
ATOM   1681 1HG  MET A 118      52.647   7.947  30.291  1.00  0.00           H  
ATOM   1682 2HG  MET A 118      52.293   9.408  29.366  1.00  0.00           H  
ATOM   1683 1HE  MET A 118      55.251   9.049  32.807  1.00  0.00           H  
ATOM   1684 2HE  MET A 118      53.532   8.631  33.016  1.00  0.00           H  
ATOM   1685 3HE  MET A 118      54.541   7.710  31.873  1.00  0.00           H  
ATOM   1686  N   ILE A 119      48.800   8.196  33.057  1.00 13.29           N  
ATOM   1687  CA  ILE A 119      47.781   8.586  34.017  1.00 13.17           C  
ATOM   1688  C   ILE A 119      48.553   8.848  35.311  1.00 12.17           C  
ATOM   1689  O   ILE A 119      48.993   7.912  35.971  1.00 13.48           O  
ATOM   1690  CB  ILE A 119      46.734   7.469  34.228  1.00 13.72           C  
ATOM   1691  CG1 ILE A 119      46.010   7.164  32.907  1.00 16.31           C  
ATOM   1692  CG2 ILE A 119      45.687   7.891  35.270  1.00 15.39           C  
ATOM   1693  CD1 ILE A 119      45.372   5.821  32.875  1.00 17.23           C  
ATOM   1694  H   ILE A 119      49.470   7.484  33.312  1.00  0.00           H  
ATOM   1695  HA  ILE A 119      47.263   9.465  33.634  1.00  0.00           H  
ATOM   1696  HB  ILE A 119      47.232   6.565  34.578  1.00  0.00           H  
ATOM   1697 1HG1 ILE A 119      45.240   7.915  32.733  1.00  0.00           H  
ATOM   1698 2HG1 ILE A 119      46.719   7.226  32.081  1.00  0.00           H  
ATOM   1699 1HG2 ILE A 119      44.961   7.089  35.401  1.00  0.00           H  
ATOM   1700 2HG2 ILE A 119      46.180   8.092  36.220  1.00  0.00           H  
ATOM   1701 3HG2 ILE A 119      45.176   8.791  34.928  1.00  0.00           H  
ATOM   1702 1HD1 ILE A 119      44.880   5.674  31.913  1.00  0.00           H  
ATOM   1703 2HD1 ILE A 119      46.134   5.053  33.014  1.00  0.00           H  
ATOM   1704 3HD1 ILE A 119      44.634   5.750  33.673  1.00  0.00           H  
ATOM   1705  N   TRP A 120      48.751  10.121  35.621  1.00 12.60           N  
ATOM   1706  CA  TRP A 120      49.533  10.500  36.793  1.00 12.35           C  
ATOM   1707  C   TRP A 120      48.620  10.599  38.031  1.00 12.21           C  
ATOM   1708  O   TRP A 120      47.871  11.572  38.156  1.00 13.71           O  
ATOM   1709  CB  TRP A 120      50.243  11.842  36.596  1.00 12.22           C  
ATOM   1710  CG  TRP A 120      51.284  11.953  35.490  1.00 12.25           C  
ATOM   1711  CD1 TRP A 120      51.337  11.243  34.318  1.00 14.27           C  
ATOM   1712  CD2 TRP A 120      52.383  12.873  35.445  1.00 10.19           C  
ATOM   1713  NE1 TRP A 120      52.405  11.662  33.569  1.00 13.55           N  
ATOM   1714  CE2 TRP A 120      53.082  12.641  34.248  1.00 13.56           C  
ATOM   1715  CE3 TRP A 120      52.868  13.839  36.321  1.00 13.59           C  
ATOM   1716  CZ2 TRP A 120      54.209  13.376  33.883  1.00 13.38           C  
ATOM   1717  CZ3 TRP A 120      53.988  14.544  35.985  1.00 13.38           C  
ATOM   1718  CH2 TRP A 120      54.655  14.307  34.771  1.00 14.11           C  
ATOM   1719  H   TRP A 120      48.355  10.845  35.038  1.00  0.00           H  
ATOM   1720  HA  TRP A 120      50.294   9.739  36.962  1.00  0.00           H  
ATOM   1721 1HB  TRP A 120      49.505  12.617  36.387  1.00  0.00           H  
ATOM   1722 2HB  TRP A 120      50.758  12.120  37.516  1.00  0.00           H  
ATOM   1723  HD1 TRP A 120      50.634  10.464  34.030  1.00  0.00           H  
ATOM   1724  HE1 TRP A 120      52.660  11.308  32.658  1.00  0.00           H  
ATOM   1725  HE3 TRP A 120      52.353  14.028  37.263  1.00  0.00           H  
ATOM   1726  HZ2 TRP A 120      54.718  13.222  32.931  1.00  0.00           H  
ATOM   1727  HZ3 TRP A 120      54.354  15.297  36.684  1.00  0.00           H  
ATOM   1728  HH2 TRP A 120      55.551  14.883  34.538  1.00  0.00           H  
ATOM   1729  N   LEU A 121      48.689   9.609  38.908  1.00 12.11           N  
ATOM   1730  CA  LEU A 121      47.921   9.676  40.158  1.00 12.30           C  
ATOM   1731  C   LEU A 121      48.573  10.655  41.138  1.00 13.81           C  
ATOM   1732  O   LEU A 121      47.905  11.139  42.048  1.00 14.50           O  
ATOM   1733  CB  LEU A 121      47.803   8.309  40.803  1.00 13.16           C  
ATOM   1734  CG  LEU A 121      47.048   7.209  40.043  1.00 12.61           C  
ATOM   1735  CD1 LEU A 121      46.887   6.031  40.987  1.00 13.70           C  
ATOM   1736  CD2 LEU A 121      45.729   7.662  39.527  1.00 13.61           C  
ATOM   1737  H   LEU A 121      49.267   8.801  38.729  1.00  0.00           H  
ATOM   1738  HA  LEU A 121      46.918  10.034  39.929  1.00  0.00           H  
ATOM   1739 1HB  LEU A 121      48.805   7.923  40.985  1.00  0.00           H  
ATOM   1740 2HB  LEU A 121      47.299   8.420  41.763  1.00  0.00           H  
ATOM   1741  HG  LEU A 121      47.643   6.882  39.190  1.00  0.00           H  
ATOM   1742 1HD1 LEU A 121      46.353   5.228  40.479  1.00  0.00           H  
ATOM   1743 2HD1 LEU A 121      47.870   5.674  41.295  1.00  0.00           H  
ATOM   1744 3HD1 LEU A 121      46.322   6.343  41.865  1.00  0.00           H  
ATOM   1745 1HD2 LEU A 121      45.243   6.841  38.998  1.00  0.00           H  
ATOM   1746 2HD2 LEU A 121      45.101   7.979  40.360  1.00  0.00           H  
ATOM   1747 3HD2 LEU A 121      45.874   8.499  38.843  1.00  0.00           H  
ATOM   1748  N   GLY A 122      49.874  10.905  40.981  1.00 12.78           N  
ATOM   1749  CA  GLY A 122      50.594  11.764  41.909  1.00 12.68           C  
ATOM   1750  C   GLY A 122      51.607  12.598  41.192  1.00 12.53           C  
ATOM   1751  O   GLY A 122      52.119  12.199  40.132  1.00 12.78           O  
ATOM   1752  H   GLY A 122      50.372  10.492  40.205  1.00  0.00           H  
ATOM   1753 1HA  GLY A 122      49.887  12.409  42.431  1.00  0.00           H  
ATOM   1754 2HA  GLY A 122      51.087  11.152  42.663  1.00  0.00           H  
ATOM   1755  N   LYS A 123      51.892  13.761  41.772  1.00 12.80           N  
ATOM   1756  CA  LYS A 123      52.833  14.697  41.194  1.00 13.00           C  
ATOM   1757  C   LYS A 123      53.453  15.511  42.331  1.00 12.84           C  
ATOM   1758  O   LYS A 123      52.745  16.256  43.024  1.00 12.98           O  
ATOM   1759  CB  LYS A 123      52.155  15.592  40.175  1.00 13.83           C  
ATOM   1760  CG  LYS A 123      53.168  16.335  39.365  1.00 15.11           C  
ATOM   1761  CD  LYS A 123      52.556  17.205  38.305  1.00 18.16           C  
ATOM   1762  CE  LYS A 123      52.038  18.498  38.866  1.00 20.05           C  
ATOM   1763  NZ  LYS A 123      51.676  19.491  37.815  1.00 23.55           N  
ATOM   1764  H   LYS A 123      51.436  13.996  42.642  1.00  0.00           H  
ATOM   1765  HA  LYS A 123      53.616  14.132  40.688  1.00  0.00           H  
ATOM   1766 1HB  LYS A 123      51.529  14.987  39.518  1.00  0.00           H  
ATOM   1767 2HB  LYS A 123      51.503  16.299  40.688  1.00  0.00           H  
ATOM   1768 1HG  LYS A 123      53.763  16.971  40.021  1.00  0.00           H  
ATOM   1769 2HG  LYS A 123      53.834  15.625  38.875  1.00  0.00           H  
ATOM   1770 1HD  LYS A 123      53.303  17.430  37.543  1.00  0.00           H  
ATOM   1771 2HD  LYS A 123      51.729  16.675  37.833  1.00  0.00           H  
ATOM   1772 1HE  LYS A 123      51.152  18.304  39.469  1.00  0.00           H  
ATOM   1773 2HE  LYS A 123      52.796  18.946  39.508  1.00  0.00           H  
ATOM   1774 1HZ  LYS A 123      51.336  20.336  38.252  1.00  0.00           H  
ATOM   1775 2HZ  LYS A 123      52.491  19.705  37.258  1.00  0.00           H  
ATOM   1776 3HZ  LYS A 123      50.955  19.106  37.222  1.00  0.00           H  
ATOM   1777  N   TYR A 124      54.748  15.284  42.557  1.00 12.72           N  
ATOM   1778  CA  TYR A 124      55.510  15.943  43.619  1.00 13.18           C  
ATOM   1779  C   TYR A 124      56.542  16.848  42.995  1.00 13.09           C  
ATOM   1780  O   TYR A 124      57.286  16.456  42.069  1.00 13.13           O  
ATOM   1781  CB  TYR A 124      56.172  14.909  44.537  1.00 13.70           C  
ATOM   1782  CG  TYR A 124      55.113  14.101  45.244  1.00 14.31           C  
ATOM   1783  CD1 TYR A 124      54.462  13.058  44.589  1.00 17.06           C  
ATOM   1784  CD2 TYR A 124      54.704  14.422  46.531  1.00 17.69           C  
ATOM   1785  CE1 TYR A 124      53.453  12.344  45.190  1.00 17.62           C  
ATOM   1786  CE2 TYR A 124      53.692  13.685  47.160  1.00 17.29           C  
ATOM   1787  CZ  TYR A 124      53.083  12.642  46.472  1.00 17.85           C  
ATOM   1788  OH  TYR A 124      52.067  11.899  47.057  1.00 20.14           O  
ATOM   1789  H   TYR A 124      55.215  14.620  41.956  1.00  0.00           H  
ATOM   1790  HA  TYR A 124      54.823  16.545  44.215  1.00  0.00           H  
ATOM   1791 1HB  TYR A 124      56.814  14.255  43.945  1.00  0.00           H  
ATOM   1792 2HB  TYR A 124      56.805  15.419  45.263  1.00  0.00           H  
ATOM   1793  HD1 TYR A 124      54.749  12.789  43.572  1.00  0.00           H  
ATOM   1794  HD2 TYR A 124      55.170  15.254  47.060  1.00  0.00           H  
ATOM   1795  HE1 TYR A 124      52.963  11.533  44.651  1.00  0.00           H  
ATOM   1796  HE2 TYR A 124      53.390  13.933  48.178  1.00  0.00           H  
ATOM   1797  HH  TYR A 124      51.899  12.230  47.943  1.00  0.00           H  
ATOM   1798  N   GLY A 125      56.582  18.100  43.468  1.00 13.17           N  
ATOM   1799  CA  GLY A 125      57.548  19.042  42.948  1.00 14.29           C  
ATOM   1800  C   GLY A 125      57.087  19.812  41.730  1.00 14.79           C  
ATOM   1801  O   GLY A 125      55.929  19.748  41.337  1.00 16.47           O  
ATOM   1802  H   GLY A 125      55.942  18.400  44.189  1.00  0.00           H  
ATOM   1803 1HA  GLY A 125      57.805  19.764  43.723  1.00  0.00           H  
ATOM   1804 2HA  GLY A 125      58.464  18.515  42.683  1.00  0.00           H  
ATOM   1805  N   ASP A 126      58.017  20.550  41.124  1.00 15.51           N  
ATOM   1806  CA  ASP A 126      57.690  21.428  40.018  1.00 16.14           C  
ATOM   1807  C   ASP A 126      57.897  20.790  38.658  1.00 17.32           C  
ATOM   1808  O   ASP A 126      58.254  21.455  37.687  1.00 18.95           O  
ATOM   1809  CB  ASP A 126      58.472  22.742  40.144  1.00 16.35           C  
ATOM   1810  CG  ASP A 126      59.965  22.555  40.177  1.00 17.17           C  
ATOM   1811  OD1 ASP A 126      60.439  21.422  39.965  1.00 18.04           O  
ATOM   1812  OD2 ASP A 126      60.759  23.523  40.345  1.00 16.72           O  
ATOM   1813  H   ASP A 126      58.974  20.496  41.443  1.00  0.00           H  
ATOM   1814  HA  ASP A 126      56.623  21.647  40.054  1.00  0.00           H  
ATOM   1815 1HB  ASP A 126      58.228  23.393  39.304  1.00  0.00           H  
ATOM   1816 2HB  ASP A 126      58.172  23.258  41.056  1.00  0.00           H  
ATOM   1817  N   ILE A 127      57.627  19.502  38.588  1.00 17.78           N  
ATOM   1818  CA  ILE A 127      57.772  18.759  37.361  1.00 18.16           C  
ATOM   1819  C   ILE A 127      56.485  18.790  36.567  1.00 18.25           C  
ATOM   1820  O   ILE A 127      55.437  19.155  37.073  1.00 20.72           O  
ATOM   1821  CB  ILE A 127      58.122  17.316  37.693  1.00 17.02           C  
ATOM   1822  CG1 ILE A 127      56.962  16.651  38.439  1.00 16.98           C  
ATOM   1823  CG2 ILE A 127      59.395  17.265  38.551  1.00 17.38           C  
ATOM   1824  CD1 ILE A 127      57.077  15.150  38.600  1.00 19.46           C  
ATOM   1825  H   ILE A 127      57.309  19.023  39.419  1.00  0.00           H  
ATOM   1826  HA  ILE A 127      58.581  19.202  36.782  1.00  0.00           H  
ATOM   1827  HB  ILE A 127      58.291  16.761  36.771  1.00  0.00           H  
ATOM   1828 1HG1 ILE A 127      56.875  17.083  39.436  1.00  0.00           H  
ATOM   1829 2HG1 ILE A 127      56.028  16.853  37.914  1.00  0.00           H  
ATOM   1830 1HG2 ILE A 127      59.636  16.228  38.783  1.00  0.00           H  
ATOM   1831 2HG2 ILE A 127      60.221  17.715  38.003  1.00  0.00           H  
ATOM   1832 3HG2 ILE A 127      59.232  17.816  39.478  1.00  0.00           H  
ATOM   1833 1HD1 ILE A 127      56.208  14.774  39.140  1.00  0.00           H  
ATOM   1834 2HD1 ILE A 127      57.124  14.681  37.617  1.00  0.00           H  
ATOM   1835 3HD1 ILE A 127      57.981  14.913  39.159  1.00  0.00           H  
ATOM   1836  N   GLY A 128      56.572  18.369  35.321  1.00 20.38           N  
ATOM   1837  CA  GLY A 128      55.408  18.374  34.470  1.00 20.45           C  
ATOM   1838  C   GLY A 128      55.551  17.387  33.330  1.00 20.36           C  
ATOM   1839  O   GLY A 128      56.650  16.936  33.024  1.00 20.07           O  
ATOM   1840  H   GLY A 128      57.452  18.039  34.950  1.00  0.00           H  
ATOM   1841 1HA  GLY A 128      54.525  18.126  35.059  1.00  0.00           H  
ATOM   1842 2HA  GLY A 128      55.255  19.375  34.069  1.00  0.00           H  
ATOM   1843  N   PRO A 129      54.412  17.007  32.768  1.00 20.72           N  
ATOM   1844  CA  PRO A 129      54.369  16.107  31.611  1.00 21.02           C  
ATOM   1845  C   PRO A 129      54.838  16.721  30.302  1.00 20.97           C  
ATOM   1846  O   PRO A 129      55.033  17.936  30.178  1.00 21.43           O  
ATOM   1847  CB  PRO A 129      52.872  15.777  31.458  1.00 21.49           C  
ATOM   1848  CG  PRO A 129      52.158  16.421  32.561  1.00 22.22           C  
ATOM   1849  CD  PRO A 129      53.076  17.323  33.289  1.00 21.69           C  
ATOM   1850  HA  PRO A 129      54.945  15.198  31.838  1.00  0.00           H  
ATOM   1851 1HB  PRO A 129      52.505  16.137  30.486  1.00  0.00           H  
ATOM   1852 2HB  PRO A 129      52.723  14.687  31.474  1.00  0.00           H  
ATOM   1853 1HG  PRO A 129      51.299  16.990  32.176  1.00  0.00           H  
ATOM   1854 2HG  PRO A 129      51.755  15.662  33.247  1.00  0.00           H  
ATOM   1855 1HD  PRO A 129      52.810  18.369  33.074  1.00  0.00           H  
ATOM   1856 2HD  PRO A 129      53.011  17.120  34.368  1.00  0.00           H  
ATOM   1857  N   ILE A 130      55.018  15.840  29.328  1.00 20.79           N  
ATOM   1858  CA  ILE A 130      55.321  16.229  27.965  1.00 20.93           C  
ATOM   1859  C   ILE A 130      54.178  17.066  27.411  1.00 20.60           C  
ATOM   1860  O   ILE A 130      53.015  16.761  27.668  1.00 19.25           O  
ATOM   1861  CB  ILE A 130      55.428  14.937  27.092  1.00 21.15           C  
ATOM   1862  CG1 ILE A 130      56.761  14.221  27.307  1.00 22.84           C  
ATOM   1863  CG2 ILE A 130      55.235  15.259  25.625  1.00 21.58           C  
ATOM   1864  CD1 ILE A 130      57.963  14.929  26.691  1.00 23.50           C  
ATOM   1865  H   ILE A 130      54.939  14.859  29.554  1.00  0.00           H  
ATOM   1866  HA  ILE A 130      56.276  16.754  27.959  1.00  0.00           H  
ATOM   1867  HB  ILE A 130      54.661  14.227  27.398  1.00  0.00           H  
ATOM   1868 1HG1 ILE A 130      56.947  14.111  28.375  1.00  0.00           H  
ATOM   1869 2HG1 ILE A 130      56.709  13.219  26.881  1.00  0.00           H  
ATOM   1870 1HG2 ILE A 130      55.315  14.344  25.038  1.00  0.00           H  
ATOM   1871 2HG2 ILE A 130      54.251  15.701  25.476  1.00  0.00           H  
ATOM   1872 3HG2 ILE A 130      56.002  15.964  25.303  1.00  0.00           H  
ATOM   1873 1HD1 ILE A 130      58.867  14.353  26.891  1.00  0.00           H  
ATOM   1874 2HD1 ILE A 130      57.820  15.018  25.613  1.00  0.00           H  
ATOM   1875 3HD1 ILE A 130      58.063  15.922  27.127  1.00  0.00           H  
ATOM   1876  N   GLY A 131      54.504  18.120  26.663  1.00 21.31           N  
ATOM   1877  CA  GLY A 131      53.495  18.890  25.946  1.00 22.15           C  
ATOM   1878  C   GLY A 131      52.829  20.016  26.703  1.00 23.46           C  
ATOM   1879  O   GLY A 131      53.387  20.545  27.674  1.00 24.42           O  
ATOM   1880  H   GLY A 131      55.474  18.392  26.591  1.00  0.00           H  
ATOM   1881 1HA  GLY A 131      53.940  19.332  25.055  1.00  0.00           H  
ATOM   1882 2HA  GLY A 131      52.700  18.225  25.611  1.00  0.00           H  
ATOM   1883  N   SER A 132      51.638  20.382  26.227  1.00 24.33           N  
ATOM   1884  CA  SER A 132      50.853  21.464  26.809  1.00 25.38           C  
ATOM   1885  C   SER A 132      49.473  20.986  27.253  1.00 25.12           C  
ATOM   1886  O   SER A 132      48.939  20.000  26.736  1.00 24.48           O  
ATOM   1887  CB  SER A 132      50.718  22.619  25.817  1.00 25.45           C  
ATOM   1888  OG  SER A 132      49.956  22.257  24.684  1.00 28.53           O  
ATOM   1889  H   SER A 132      51.272  19.883  25.429  1.00  0.00           H  
ATOM   1890  HA  SER A 132      51.370  21.827  27.699  1.00  0.00           H  
ATOM   1891 1HB  SER A 132      50.245  23.468  26.309  1.00  0.00           H  
ATOM   1892 2HB  SER A 132      51.708  22.939  25.494  1.00  0.00           H  
ATOM   1893  HG  SER A 132      49.700  21.341  24.819  1.00  0.00           H  
ATOM   1894  N   SER A 133      48.908  21.710  28.218  1.00 25.67           N  
ATOM   1895  CA  SER A 133      47.597  21.401  28.783  1.00 25.86           C  
ATOM   1896  C   SER A 133      46.479  21.587  27.777  1.00 25.79           C  
ATOM   1897  O   SER A 133      46.459  22.569  27.040  1.00 25.97           O  
ATOM   1898  CB  SER A 133      47.320  22.281  30.008  1.00 25.67           C  
ATOM   1899  OG  SER A 133      45.980  22.094  30.466  1.00 26.29           O  
ATOM   1900  H   SER A 133      49.419  22.508  28.568  1.00  0.00           H  
ATOM   1901  HA  SER A 133      47.593  20.356  29.096  1.00  0.00           H  
ATOM   1902 1HB  SER A 133      48.022  22.030  30.803  1.00  0.00           H  
ATOM   1903 2HB  SER A 133      47.481  23.327  29.748  1.00  0.00           H  
ATOM   1904  HG  SER A 133      45.586  21.449  29.874  1.00  0.00           H  
ATOM   1905  N   GLN A 134      45.573  20.616  27.724  1.00 25.71           N  
ATOM   1906  CA  GLN A 134      44.389  20.682  26.880  1.00 25.68           C  
ATOM   1907  C   GLN A 134      43.151  20.951  27.742  1.00 25.75           C  
ATOM   1908  O   GLN A 134      42.018  20.822  27.257  1.00 25.74           O  
ATOM   1909  CB  GLN A 134      44.166  19.363  26.148  1.00 26.18           C  
ATOM   1910  CG  GLN A 134      45.388  18.785  25.458  1.00 27.97           C  
ATOM   1911  CD  GLN A 134      45.785  19.539  24.211  1.00 31.19           C  
ATOM   1912  OE1 GLN A 134      45.140  19.398  23.164  1.00 32.80           O  
ATOM   1913  NE2 GLN A 134      46.859  20.321  24.303  1.00 30.57           N  
ATOM   1914  H   GLN A 134      45.722  19.799  28.299  1.00  0.00           H  
ATOM   1915  HA  GLN A 134      44.537  21.467  26.138  1.00  0.00           H  
ATOM   1916 1HB  GLN A 134      43.806  18.613  26.852  1.00  0.00           H  
ATOM   1917 2HB  GLN A 134      43.396  19.495  25.388  1.00  0.00           H  
ATOM   1918 1HG  GLN A 134      46.231  18.816  26.148  1.00  0.00           H  
ATOM   1919 2HG  GLN A 134      45.177  17.755  25.171  1.00  0.00           H  
ATOM   1920 1HE2 GLN A 134      47.167  20.844  23.507  1.00  0.00           H  
ATOM   1921 2HE2 GLN A 134      47.358  20.386  25.167  1.00  0.00           H  
ATOM   1922  N   GLY A 135      43.368  21.257  29.021  1.00 24.92           N  
ATOM   1923  CA  GLY A 135      42.285  21.556  29.948  1.00 24.38           C  
ATOM   1924  C   GLY A 135      41.894  20.415  30.865  1.00 24.05           C  
ATOM   1925  O   GLY A 135      42.522  19.364  30.890  1.00 23.39           O  
ATOM   1926  H   GLY A 135      44.321  21.281  29.354  1.00  0.00           H  
ATOM   1927 1HA  GLY A 135      42.565  22.403  30.574  1.00  0.00           H  
ATOM   1928 2HA  GLY A 135      41.398  21.850  29.388  1.00  0.00           H  
ATOM   1929  N   THR A 136      40.818  20.637  31.610  1.00 23.28           N  
ATOM   1930  CA  THR A 136      40.306  19.689  32.578  1.00 23.02           C  
ATOM   1931  C   THR A 136      39.332  18.774  31.865  1.00 22.59           C  
ATOM   1932  O   THR A 136      38.502  19.241  31.079  1.00 22.68           O  
ATOM   1933  CB  THR A 136      39.595  20.465  33.713  1.00 23.39           C  
ATOM   1934  OG1 THR A 136      40.570  21.152  34.508  1.00 24.31           O  
ATOM   1935  CG2 THR A 136      38.891  19.533  34.703  1.00 24.27           C  
ATOM   1936  H   THR A 136      40.341  21.518  31.485  1.00  0.00           H  
ATOM   1937  HA  THR A 136      41.145  19.130  32.992  1.00  0.00           H  
ATOM   1938  HB  THR A 136      38.849  21.134  33.284  1.00  0.00           H  
ATOM   1939  HG1 THR A 136      41.447  20.977  34.159  1.00  0.00           H  
ATOM   1940 1HG2 THR A 136      38.407  20.125  35.479  1.00  0.00           H  
ATOM   1941 2HG2 THR A 136      38.141  18.943  34.177  1.00  0.00           H  
ATOM   1942 3HG2 THR A 136      39.623  18.867  35.158  1.00  0.00           H  
ATOM   1943  N   VAL A 137      39.457  17.475  32.102  1.00 21.64           N  
ATOM   1944  CA  VAL A 137      38.550  16.498  31.520  1.00 21.42           C  
ATOM   1945  C   VAL A 137      38.045  15.542  32.595  1.00 21.09           C  
ATOM   1946  O   VAL A 137      38.705  15.335  33.607  1.00 19.87           O  
ATOM   1947  CB  VAL A 137      39.242  15.704  30.412  1.00 22.00           C  
ATOM   1948  CG1 VAL A 137      39.737  16.636  29.342  1.00 21.38           C  
ATOM   1949  CG2 VAL A 137      40.390  14.865  30.972  1.00 22.28           C  
ATOM   1950  H   VAL A 137      40.203  17.156  32.704  1.00  0.00           H  
ATOM   1951  HA  VAL A 137      37.702  17.029  31.086  1.00  0.00           H  
ATOM   1952  HB  VAL A 137      38.514  15.040  29.944  1.00  0.00           H  
ATOM   1953 1HG1 VAL A 137      40.228  16.061  28.557  1.00  0.00           H  
ATOM   1954 2HG1 VAL A 137      38.895  17.183  28.918  1.00  0.00           H  
ATOM   1955 3HG1 VAL A 137      40.448  17.340  29.773  1.00  0.00           H  
ATOM   1956 1HG2 VAL A 137      40.864  14.310  30.163  1.00  0.00           H  
ATOM   1957 2HG2 VAL A 137      41.124  15.520  31.442  1.00  0.00           H  
ATOM   1958 3HG2 VAL A 137      40.002  14.165  31.712  1.00  0.00           H  
ATOM   1959  N   ASN A 138      36.873  14.951  32.378  1.00 20.90           N  
ATOM   1960  CA  ASN A 138      36.309  14.000  33.317  1.00 21.36           C  
ATOM   1961  C   ASN A 138      36.467  12.558  32.827  1.00 21.40           C  
ATOM   1962  O   ASN A 138      35.992  12.205  31.748  1.00 22.37           O  
ATOM   1963  CB  ASN A 138      34.832  14.355  33.509  1.00 21.44           C  
ATOM   1964  CG  ASN A 138      34.111  13.449  34.487  1.00 23.48           C  
ATOM   1965  OD1 ASN A 138      34.717  12.727  35.254  1.00 28.36           O  
ATOM   1966  ND2 ASN A 138      32.784  13.518  34.467  1.00 28.20           N  
ATOM   1967  H   ASN A 138      36.362  15.172  31.535  1.00  0.00           H  
ATOM   1968  HA  ASN A 138      36.841  14.093  34.265  1.00  0.00           H  
ATOM   1969 1HB  ASN A 138      34.748  15.382  33.868  1.00  0.00           H  
ATOM   1970 2HB  ASN A 138      34.317  14.301  32.550  1.00  0.00           H  
ATOM   1971 1HD2 ASN A 138      32.244  12.947  35.086  1.00  0.00           H  
ATOM   1972 2HD2 ASN A 138      32.325  14.140  33.833  1.00  0.00           H  
ATOM   1973  N   VAL A 139      37.161  11.744  33.612  1.00 20.56           N  
ATOM   1974  CA  VAL A 139      37.280  10.321  33.338  1.00 20.30           C  
ATOM   1975  C   VAL A 139      36.997   9.548  34.619  1.00 20.10           C  
ATOM   1976  O   VAL A 139      37.702   9.682  35.613  1.00 19.53           O  
ATOM   1977  CB  VAL A 139      38.665   9.954  32.753  1.00 20.18           C  
ATOM   1978  CG1 VAL A 139      38.687   8.488  32.377  1.00 20.51           C  
ATOM   1979  CG2 VAL A 139      38.971  10.863  31.558  1.00 20.97           C  
ATOM   1980  H   VAL A 139      37.620  12.128  34.425  1.00  0.00           H  
ATOM   1981  HA  VAL A 139      36.523  10.046  32.603  1.00  0.00           H  
ATOM   1982  HB  VAL A 139      39.423  10.092  33.524  1.00  0.00           H  
ATOM   1983 1HG1 VAL A 139      39.664   8.232  31.966  1.00  0.00           H  
ATOM   1984 2HG1 VAL A 139      38.497   7.882  33.263  1.00  0.00           H  
ATOM   1985 3HG1 VAL A 139      37.917   8.292  31.631  1.00  0.00           H  
ATOM   1986 1HG2 VAL A 139      39.946  10.606  31.146  1.00  0.00           H  
ATOM   1987 2HG2 VAL A 139      38.206  10.728  30.793  1.00  0.00           H  
ATOM   1988 3HG2 VAL A 139      38.978  11.903  31.884  1.00  0.00           H  
ATOM   1989  N   GLY A 140      35.937   8.746  34.597  1.00 19.81           N  
ATOM   1990  CA  GLY A 140      35.559   7.945  35.735  1.00 20.50           C  
ATOM   1991  C   GLY A 140      35.011   8.763  36.882  1.00 19.68           C  
ATOM   1992  O   GLY A 140      34.969   8.295  38.016  1.00 21.39           O  
ATOM   1993  H   GLY A 140      35.381   8.698  33.755  1.00  0.00           H  
ATOM   1994 1HA  GLY A 140      34.805   7.217  35.434  1.00  0.00           H  
ATOM   1995 2HA  GLY A 140      36.424   7.384  36.088  1.00  0.00           H  
ATOM   1996  N   GLY A 141      34.567   9.975  36.586  1.00 19.76           N  
ATOM   1997  CA  GLY A 141      33.995  10.814  37.626  1.00 19.52           C  
ATOM   1998  C   GLY A 141      35.046  11.647  38.327  1.00 19.59           C  
ATOM   1999  O   GLY A 141      34.725  12.423  39.220  1.00 20.65           O  
ATOM   2000  H   GLY A 141      34.620  10.329  35.642  1.00  0.00           H  
ATOM   2001 1HA  GLY A 141      33.245  11.474  37.190  1.00  0.00           H  
ATOM   2002 2HA  GLY A 141      33.485  10.189  38.358  1.00  0.00           H  
ATOM   2003  N   GLN A 142      36.304  11.464  37.942  1.00 19.39           N  
ATOM   2004  CA  GLN A 142      37.391  12.265  38.489  1.00 19.67           C  
ATOM   2005  C   GLN A 142      37.859  13.268  37.435  1.00 19.62           C  
ATOM   2006  O   GLN A 142      37.824  12.962  36.227  1.00 19.96           O  
ATOM   2007  CB  GLN A 142      38.549  11.360  38.943  1.00 20.23           C  
ATOM   2008  CG  GLN A 142      39.811  12.099  39.394  1.00 19.21           C  
ATOM   2009  CD  GLN A 142      40.785  11.233  40.174  1.00 19.87           C  
ATOM   2010  OE1 GLN A 142      41.827  11.718  40.588  1.00 18.60           O  
ATOM   2011  NE2 GLN A 142      40.461   9.976  40.382  1.00 16.90           N  
ATOM   2012  H   GLN A 142      36.514  10.754  37.255  1.00  0.00           H  
ATOM   2013  HA  GLN A 142      37.016  12.812  39.354  1.00  0.00           H  
ATOM   2014 1HB  GLN A 142      38.219  10.737  39.774  1.00  0.00           H  
ATOM   2015 2HB  GLN A 142      38.832  10.695  38.127  1.00  0.00           H  
ATOM   2016 1HG  GLN A 142      40.335  12.472  38.514  1.00  0.00           H  
ATOM   2017 2HG  GLN A 142      39.522  12.930  40.037  1.00  0.00           H  
ATOM   2018 1HE2 GLN A 142      41.080   9.377  40.892  1.00  0.00           H  
ATOM   2019 2HE2 GLN A 142      39.596   9.617  40.031  1.00  0.00           H  
ATOM   2020  N   SER A 143      38.284  14.453  37.874  1.00 19.37           N  
ATOM   2021  CA  SER A 143      38.808  15.499  37.000  1.00 18.98           C  
ATOM   2022  C   SER A 143      40.319  15.332  36.792  1.00 18.40           C  
ATOM   2023  O   SER A 143      41.044  15.106  37.745  1.00 18.29           O  
ATOM   2024  CB  SER A 143      38.529  16.903  37.575  1.00 19.92           C  
ATOM   2025  OG  SER A 143      37.137  17.170  37.612  1.00 22.41           O  
ATOM   2026  H   SER A 143      38.235  14.622  38.869  1.00  0.00           H  
ATOM   2027  HA  SER A 143      38.311  15.422  36.032  1.00  0.00           H  
ATOM   2028 1HB  SER A 143      38.942  16.973  38.581  1.00  0.00           H  
ATOM   2029 2HB  SER A 143      39.029  17.652  36.963  1.00  0.00           H  
ATOM   2030  HG  SER A 143      36.708  16.387  37.260  1.00  0.00           H  
ATOM   2031  N   TRP A 144      40.775  15.470  35.546  1.00 17.26           N  
ATOM   2032  CA  TRP A 144      42.191  15.342  35.200  1.00 16.83           C  
ATOM   2033  C   TRP A 144      42.580  16.513  34.333  1.00 17.60           C  
ATOM   2034  O   TRP A 144      41.773  16.992  33.575  1.00 18.05           O  
ATOM   2035  CB  TRP A 144      42.434  14.055  34.382  1.00 16.44           C  
ATOM   2036  CG  TRP A 144      41.859  12.853  35.015  1.00 15.10           C  
ATOM   2037  CD1 TRP A 144      40.559  12.423  34.930  1.00 14.86           C  
ATOM   2038  CD2 TRP A 144      42.534  11.913  35.833  1.00 14.86           C  
ATOM   2039  NE1 TRP A 144      40.391  11.280  35.670  1.00 16.27           N  
ATOM   2040  CE2 TRP A 144      41.595  10.947  36.243  1.00 15.13           C  
ATOM   2041  CE3 TRP A 144      43.857  11.791  36.284  1.00 14.06           C  
ATOM   2042  CZ2 TRP A 144      41.931   9.881  37.063  1.00 14.98           C  
ATOM   2043  CZ3 TRP A 144      44.182  10.729  37.124  1.00 14.86           C  
ATOM   2044  CH2 TRP A 144      43.228   9.796  37.506  1.00 15.45           C  
ATOM   2045  H   TRP A 144      40.106  15.672  34.816  1.00  0.00           H  
ATOM   2046  HA  TRP A 144      42.768  15.282  36.122  1.00  0.00           H  
ATOM   2047 1HB  TRP A 144      41.999  14.167  33.389  1.00  0.00           H  
ATOM   2048 2HB  TRP A 144      43.505  13.902  34.254  1.00  0.00           H  
ATOM   2049  HD1 TRP A 144      39.776  12.917  34.359  1.00  0.00           H  
ATOM   2050  HE1 TRP A 144      39.526  10.770  35.776  1.00  0.00           H  
ATOM   2051  HE3 TRP A 144      44.615  12.512  35.980  1.00  0.00           H  
ATOM   2052  HZ2 TRP A 144      41.203   9.124  37.356  1.00  0.00           H  
ATOM   2053  HZ3 TRP A 144      45.211  10.650  37.476  1.00  0.00           H  
ATOM   2054  HH2 TRP A 144      43.514   8.981  38.171  1.00  0.00           H  
ATOM   2055  N   THR A 145      43.825  16.962  34.430  1.00 18.21           N  
ATOM   2056  CA  THR A 145      44.351  17.933  33.482  1.00 18.46           C  
ATOM   2057  C   THR A 145      45.021  17.087  32.387  1.00 19.30           C  
ATOM   2058  O   THR A 145      45.940  16.320  32.668  1.00 18.30           O  
ATOM   2059  CB  THR A 145      45.387  18.845  34.124  1.00 19.64           C  
ATOM   2060  OG1 THR A 145      44.787  19.645  35.152  1.00 20.16           O  
ATOM   2061  CG2 THR A 145      45.914  19.827  33.127  1.00 19.48           C  
ATOM   2062  H   THR A 145      44.421  16.627  35.173  1.00  0.00           H  
ATOM   2063  HA  THR A 145      43.527  18.554  33.130  1.00  0.00           H  
ATOM   2064  HB  THR A 145      46.213  18.245  34.505  1.00  0.00           H  
ATOM   2065  HG1 THR A 145      43.853  19.433  35.217  1.00  0.00           H  
ATOM   2066 1HG2 THR A 145      46.653  20.469  33.605  1.00  0.00           H  
ATOM   2067 2HG2 THR A 145      46.379  19.291  32.300  1.00  0.00           H  
ATOM   2068 3HG2 THR A 145      45.094  20.437  32.749  1.00  0.00           H  
ATOM   2069  N   LEU A 146      44.536  17.196  31.160  1.00 18.97           N  
ATOM   2070  CA  LEU A 146      45.077  16.415  30.069  1.00 19.06           C  
ATOM   2071  C   LEU A 146      46.150  17.196  29.329  1.00 18.47           C  
ATOM   2072  O   LEU A 146      45.899  18.290  28.862  1.00 19.70           O  
ATOM   2073  CB  LEU A 146      43.971  16.047  29.074  1.00 19.02           C  
ATOM   2074  CG  LEU A 146      44.466  15.281  27.850  1.00 19.22           C  
ATOM   2075  CD1 LEU A 146      45.097  13.956  28.270  1.00 18.86           C  
ATOM   2076  CD2 LEU A 146      43.302  15.055  26.892  1.00 20.17           C  
ATOM   2077  H   LEU A 146      43.775  17.834  30.978  1.00  0.00           H  
ATOM   2078  HA  LEU A 146      45.499  15.497  30.477  1.00  0.00           H  
ATOM   2079 1HB  LEU A 146      43.230  15.437  29.588  1.00  0.00           H  
ATOM   2080 2HB  LEU A 146      43.487  16.964  28.738  1.00  0.00           H  
ATOM   2081  HG  LEU A 146      45.244  15.858  27.349  1.00  0.00           H  
ATOM   2082 1HD1 LEU A 146      45.445  13.422  27.386  1.00  0.00           H  
ATOM   2083 2HD1 LEU A 146      45.941  14.149  28.932  1.00  0.00           H  
ATOM   2084 3HD1 LEU A 146      44.357  13.350  28.791  1.00  0.00           H  
ATOM   2085 1HD2 LEU A 146      43.652  14.509  26.016  1.00  0.00           H  
ATOM   2086 2HD2 LEU A 146      42.525  14.477  27.393  1.00  0.00           H  
ATOM   2087 3HD2 LEU A 146      42.895  16.017  26.581  1.00  0.00           H  
ATOM   2088  N   TYR A 147      47.332  16.605  29.210  1.00 18.65           N  
ATOM   2089  CA  TYR A 147      48.433  17.185  28.448  1.00 18.71           C  
ATOM   2090  C   TYR A 147      48.646  16.387  27.175  1.00 18.24           C  
ATOM   2091  O   TYR A 147      48.428  15.178  27.151  1.00 18.93           O  
ATOM   2092  CB  TYR A 147      49.733  17.166  29.246  1.00 18.79           C  
ATOM   2093  CG  TYR A 147      49.796  18.163  30.384  1.00 19.92           C  
ATOM   2094  CD1 TYR A 147      49.094  17.945  31.562  1.00 21.49           C  
ATOM   2095  CD2 TYR A 147      50.583  19.297  30.292  1.00 22.90           C  
ATOM   2096  CE1 TYR A 147      49.152  18.854  32.603  1.00 22.36           C  
ATOM   2097  CE2 TYR A 147      50.653  20.207  31.341  1.00 24.27           C  
ATOM   2098  CZ  TYR A 147      49.936  19.965  32.489  1.00 25.64           C  
ATOM   2099  OH  TYR A 147      49.992  20.849  33.546  1.00 28.53           O  
ATOM   2100  H   TYR A 147      47.467  15.716  29.670  1.00  0.00           H  
ATOM   2101  HA  TYR A 147      48.188  18.223  28.221  1.00  0.00           H  
ATOM   2102 1HB  TYR A 147      49.886  16.172  29.669  1.00  0.00           H  
ATOM   2103 2HB  TYR A 147      50.571  17.371  28.581  1.00  0.00           H  
ATOM   2104  HD1 TYR A 147      48.486  17.047  31.676  1.00  0.00           H  
ATOM   2105  HD2 TYR A 147      51.159  19.488  29.387  1.00  0.00           H  
ATOM   2106  HE1 TYR A 147      48.595  18.668  33.521  1.00  0.00           H  
ATOM   2107  HE2 TYR A 147      51.271  21.101  31.247  1.00  0.00           H  
ATOM   2108  HH  TYR A 147      50.574  21.579  33.321  1.00  0.00           H  
ATOM   2109  N   TYR A 148      49.094  17.086  26.138  1.00 18.59           N  
ATOM   2110  CA  TYR A 148      49.369  16.469  24.848  1.00 18.60           C  
ATOM   2111  C   TYR A 148      50.598  17.088  24.206  1.00 18.24           C  
ATOM   2112  O   TYR A 148      50.729  18.324  24.106  1.00 17.72           O  
ATOM   2113  CB  TYR A 148      48.199  16.615  23.883  1.00 18.77           C  
ATOM   2114  CG  TYR A 148      48.533  16.218  22.449  1.00 18.97           C  
ATOM   2115  CD1 TYR A 148      48.667  14.900  22.083  1.00 19.09           C  
ATOM   2116  CD2 TYR A 148      48.692  17.175  21.476  1.00 19.88           C  
ATOM   2117  CE1 TYR A 148      48.968  14.543  20.791  1.00 19.81           C  
ATOM   2118  CE2 TYR A 148      48.994  16.831  20.187  1.00 19.81           C  
ATOM   2119  CZ  TYR A 148      49.133  15.517  19.848  1.00 19.01           C  
ATOM   2120  OH  TYR A 148      49.428  15.162  18.534  1.00 20.99           O  
ATOM   2121  H   TYR A 148      49.248  18.078  26.252  1.00  0.00           H  
ATOM   2122  HA  TYR A 148      49.543  15.404  25.004  1.00  0.00           H  
ATOM   2123 1HB  TYR A 148      47.367  15.997  24.223  1.00  0.00           H  
ATOM   2124 2HB  TYR A 148      47.858  17.650  23.879  1.00  0.00           H  
ATOM   2125  HD1 TYR A 148      48.534  14.112  22.825  1.00  0.00           H  
ATOM   2126  HD2 TYR A 148      48.579  18.230  21.726  1.00  0.00           H  
ATOM   2127  HE1 TYR A 148      49.069  13.491  20.526  1.00  0.00           H  
ATOM   2128  HE2 TYR A 148      49.124  17.607  19.432  1.00  0.00           H  
ATOM   2129  HH  TYR A 148      49.500  15.955  17.998  1.00  0.00           H  
ATOM   2130  N   GLY A 149      51.498  16.220  23.755  1.00 18.42           N  
ATOM   2131  CA  GLY A 149      52.680  16.669  23.052  1.00 17.61           C  
ATOM   2132  C   GLY A 149      53.424  15.492  22.454  1.00 17.47           C  
ATOM   2133  O   GLY A 149      52.972  14.350  22.503  1.00 18.63           O  
ATOM   2134  H   GLY A 149      51.360  15.230  23.903  1.00  0.00           H  
ATOM   2135 1HA  GLY A 149      52.393  17.367  22.266  1.00  0.00           H  
ATOM   2136 2HA  GLY A 149      53.329  17.210  23.740  1.00  0.00           H  
ATOM   2137  N   TYR A 150      54.576  15.790  21.880  1.00 18.44           N  
ATOM   2138  CA  TYR A 150      55.386  14.787  21.225  1.00 18.29           C  
ATOM   2139  C   TYR A 150      56.671  14.578  21.993  1.00 17.99           C  
ATOM   2140  O   TYR A 150      57.250  15.539  22.534  1.00 17.96           O  
ATOM   2141  CB  TYR A 150      55.773  15.246  19.799  1.00 18.77           C  
ATOM   2142  CG  TYR A 150      54.721  15.070  18.723  1.00 20.81           C  
ATOM   2143  CD1 TYR A 150      53.690  15.989  18.573  1.00 24.53           C  
ATOM   2144  CD2 TYR A 150      54.776  13.993  17.838  1.00 21.40           C  
ATOM   2145  CE1 TYR A 150      52.726  15.834  17.571  1.00 25.40           C  
ATOM   2146  CE2 TYR A 150      53.822  13.829  16.847  1.00 23.29           C  
ATOM   2147  CZ  TYR A 150      52.793  14.758  16.726  1.00 25.78           C  
ATOM   2148  OH  TYR A 150      51.843  14.575  15.726  1.00 28.39           O  
ATOM   2149  H   TYR A 150      54.899  16.747  21.900  1.00  0.00           H  
ATOM   2150  HA  TYR A 150      54.804  13.868  21.148  1.00  0.00           H  
ATOM   2151 1HB  TYR A 150      56.032  16.306  19.815  1.00  0.00           H  
ATOM   2152 2HB  TYR A 150      56.655  14.699  19.468  1.00  0.00           H  
ATOM   2153  HD1 TYR A 150      53.623  16.847  19.242  1.00  0.00           H  
ATOM   2154  HD2 TYR A 150      55.579  13.261  17.920  1.00  0.00           H  
ATOM   2155  HE1 TYR A 150      51.924  16.565  17.468  1.00  0.00           H  
ATOM   2156  HE2 TYR A 150      53.880  12.977  16.170  1.00  0.00           H  
ATOM   2157  HH  TYR A 150      52.050  13.779  15.231  1.00  0.00           H  
ATOM   2158  N   ASN A 151      57.101  13.321  22.024  1.00 17.10           N  
ATOM   2159  CA  ASN A 151      58.427  12.925  22.506  1.00 17.72           C  
ATOM   2160  C   ASN A 151      59.027  12.257  21.272  1.00 17.47           C  
ATOM   2161  O   ASN A 151      58.821  11.078  21.036  1.00 17.95           O  
ATOM   2162  CB  ASN A 151      58.344  11.976  23.708  1.00 18.18           C  
ATOM   2163  CG  ASN A 151      59.715  11.643  24.274  1.00 20.76           C  
ATOM   2164  OD1 ASN A 151      59.873  10.726  25.080  1.00 25.92           O  
ATOM   2165  ND2 ASN A 151      60.700  12.383  23.845  1.00 20.73           N  
ATOM   2166  H   ASN A 151      56.465  12.610  21.693  1.00  0.00           H  
ATOM   2167  HA  ASN A 151      58.962  13.821  22.824  1.00  0.00           H  
ATOM   2168 1HB  ASN A 151      57.738  12.433  24.491  1.00  0.00           H  
ATOM   2169 2HB  ASN A 151      57.850  11.052  23.408  1.00  0.00           H  
ATOM   2170 1HD2 ASN A 151      61.630  12.219  24.176  1.00  0.00           H  
ATOM   2171 2HD2 ASN A 151      60.526  13.114  23.186  1.00  0.00           H  
ATOM   2172  N   GLY A 152      59.710  13.050  20.450  1.00 16.78           N  
ATOM   2173  CA  GLY A 152      60.161  12.591  19.150  1.00 17.37           C  
ATOM   2174  C   GLY A 152      58.952  12.422  18.262  1.00 17.68           C  
ATOM   2175  O   GLY A 152      58.092  13.292  18.227  1.00 18.57           O  
ATOM   2176  H   GLY A 152      59.920  13.995  20.738  1.00  0.00           H  
ATOM   2177 1HA  GLY A 152      60.860  13.315  18.731  1.00  0.00           H  
ATOM   2178 2HA  GLY A 152      60.701  11.652  19.263  1.00  0.00           H  
ATOM   2179  N   ALA A 153      58.900  11.315  17.550  1.00 18.22           N  
ATOM   2180  CA  ALA A 153      57.775  11.016  16.659  1.00 18.83           C  
ATOM   2181  C   ALA A 153      56.541  10.512  17.432  1.00 19.07           C  
ATOM   2182  O   ALA A 153      55.416  10.508  16.904  1.00 19.09           O  
ATOM   2183  CB  ALA A 153      58.200   9.968  15.643  1.00 19.06           C  
ATOM   2184  H   ALA A 153      59.660  10.654  17.622  1.00  0.00           H  
ATOM   2185  HA  ALA A 153      57.502  11.934  16.138  1.00  0.00           H  
ATOM   2186 1HB  ALA A 153      57.364   9.744  14.980  1.00  0.00           H  
ATOM   2187 2HB  ALA A 153      59.037  10.348  15.057  1.00  0.00           H  
ATOM   2188 3HB  ALA A 153      58.503   9.060  16.162  1.00  0.00           H  
ATOM   2189  N   MET A 154      56.740  10.090  18.679  1.00 17.31           N  
ATOM   2190  CA  MET A 154      55.670   9.507  19.488  1.00 16.89           C  
ATOM   2191  C   MET A 154      54.768  10.564  20.118  1.00 16.71           C  
ATOM   2192  O   MET A 154      55.243  11.546  20.667  1.00 18.31           O  
ATOM   2193  CB  MET A 154      56.277   8.637  20.588  1.00 17.05           C  
ATOM   2194  CG  MET A 154      55.258   7.941  21.466  1.00 17.10           C  
ATOM   2195  SD  MET A 154      56.005   6.778  22.607  1.00 15.28           S  
ATOM   2196  CE  MET A 154      57.012   7.913  23.564  1.00 16.45           C  
ATOM   2197  H   MET A 154      57.665  10.178  19.076  1.00  0.00           H  
ATOM   2198  HA  MET A 154      55.049   8.885  18.844  1.00  0.00           H  
ATOM   2199 1HB  MET A 154      56.910   7.873  20.139  1.00  0.00           H  
ATOM   2200 2HB  MET A 154      56.910   9.251  21.230  1.00  0.00           H  
ATOM   2201 1HG  MET A 154      54.707   8.683  22.043  1.00  0.00           H  
ATOM   2202 2HG  MET A 154      54.548   7.400  20.841  1.00  0.00           H  
ATOM   2203 1HE  MET A 154      57.555   7.360  24.331  1.00  0.00           H  
ATOM   2204 2HE  MET A 154      57.722   8.414  22.905  1.00  0.00           H  
ATOM   2205 3HE  MET A 154      56.371   8.657  24.039  1.00  0.00           H  
ATOM   2206  N   GLN A 155      53.460  10.358  20.058  1.00 16.10           N  
ATOM   2207  CA  GLN A 155      52.516  11.303  20.667  1.00 16.32           C  
ATOM   2208  C   GLN A 155      52.184  10.868  22.079  1.00 15.96           C  
ATOM   2209  O   GLN A 155      51.887   9.715  22.314  1.00 17.00           O  
ATOM   2210  CB  GLN A 155      51.243  11.372  19.825  1.00 16.96           C  
ATOM   2211  CG  GLN A 155      51.477  12.036  18.474  1.00 18.07           C  
ATOM   2212  CD  GLN A 155      50.302  11.870  17.535  1.00 18.21           C  
ATOM   2213  OE1 GLN A 155      50.323  11.001  16.649  1.00 22.52           O  
ATOM   2214  NE2 GLN A 155      49.269  12.681  17.729  1.00 17.21           N  
ATOM   2215  H   GLN A 155      53.102   9.539  19.587  1.00  0.00           H  
ATOM   2216  HA  GLN A 155      52.980  12.289  20.691  1.00  0.00           H  
ATOM   2217 1HB  GLN A 155      50.859  10.365  19.662  1.00  0.00           H  
ATOM   2218 2HB  GLN A 155      50.479  11.930  20.366  1.00  0.00           H  
ATOM   2219 1HG  GLN A 155      51.642  13.102  18.629  1.00  0.00           H  
ATOM   2220 2HG  GLN A 155      52.353  11.586  18.007  1.00  0.00           H  
ATOM   2221 1HE2 GLN A 155      48.464  12.617  17.138  1.00  0.00           H  
ATOM   2222 2HE2 GLN A 155      49.295  13.357  18.466  1.00  0.00           H  
ATOM   2223  N   VAL A 156      52.251  11.813  23.019  1.00 15.24           N  
ATOM   2224  CA  VAL A 156      52.040  11.494  24.425  1.00 15.58           C  
ATOM   2225  C   VAL A 156      50.847  12.224  25.016  1.00 14.75           C  
ATOM   2226  O   VAL A 156      50.810  13.450  24.979  1.00 14.50           O  
ATOM   2227  CB  VAL A 156      53.283  11.889  25.252  1.00 15.61           C  
ATOM   2228  CG1 VAL A 156      53.162  11.398  26.687  1.00 16.14           C  
ATOM   2229  CG2 VAL A 156      54.540  11.331  24.621  1.00 16.07           C  
ATOM   2230  H   VAL A 156      52.451  12.767  22.756  1.00  0.00           H  
ATOM   2231  HA  VAL A 156      51.884  10.418  24.516  1.00  0.00           H  
ATOM   2232  HB  VAL A 156      53.353  12.976  25.289  1.00  0.00           H  
ATOM   2233 1HG1 VAL A 156      54.050  11.690  27.248  1.00  0.00           H  
ATOM   2234 2HG1 VAL A 156      52.280  11.840  27.150  1.00  0.00           H  
ATOM   2235 3HG1 VAL A 156      53.070  10.312  26.693  1.00  0.00           H  
ATOM   2236 1HG2 VAL A 156      55.405  11.620  25.217  1.00  0.00           H  
ATOM   2237 2HG2 VAL A 156      54.474  10.244  24.579  1.00  0.00           H  
ATOM   2238 3HG2 VAL A 156      54.647  11.727  23.611  1.00  0.00           H  
ATOM   2239  N   TYR A 157      49.893  11.444  25.531  1.00 15.03           N  
ATOM   2240  CA  TYR A 157      48.747  11.981  26.260  1.00 15.66           C  
ATOM   2241  C   TYR A 157      48.927  11.624  27.726  1.00 14.67           C  
ATOM   2242  O   TYR A 157      49.025  10.449  28.082  1.00 15.02           O  
ATOM   2243  CB  TYR A 157      47.446  11.371  25.758  1.00 15.74           C  
ATOM   2244  CG  TYR A 157      46.942  11.909  24.438  1.00 17.23           C  
ATOM   2245  CD1 TYR A 157      46.370  13.153  24.356  1.00 18.22           C  
ATOM   2246  CD2 TYR A 157      47.010  11.134  23.287  1.00 18.01           C  
ATOM   2247  CE1 TYR A 157      45.865  13.648  23.165  1.00 20.11           C  
ATOM   2248  CE2 TYR A 157      46.517  11.610  22.087  1.00 18.47           C  
ATOM   2249  CZ  TYR A 157      45.953  12.877  22.033  1.00 19.17           C  
ATOM   2250  OH  TYR A 157      45.442  13.374  20.839  1.00 21.92           O  
ATOM   2251  H   TYR A 157      49.973  10.445  25.408  1.00  0.00           H  
ATOM   2252  HA  TYR A 157      48.707  13.058  26.097  1.00  0.00           H  
ATOM   2253 1HB  TYR A 157      47.570  10.293  25.643  1.00  0.00           H  
ATOM   2254 2HB  TYR A 157      46.660  11.533  26.495  1.00  0.00           H  
ATOM   2255  HD1 TYR A 157      46.303  13.782  25.244  1.00  0.00           H  
ATOM   2256  HD2 TYR A 157      47.455  10.140  23.325  1.00  0.00           H  
ATOM   2257  HE1 TYR A 157      45.417  14.641  23.134  1.00  0.00           H  
ATOM   2258  HE2 TYR A 157      46.572  10.991  21.191  1.00  0.00           H  
ATOM   2259  HH  TYR A 157      45.556  12.719  20.146  1.00  0.00           H  
ATOM   2260  N   SER A 158      48.926  12.649  28.576  1.00 14.65           N  
ATOM   2261  CA  SER A 158      49.065  12.447  30.022  1.00 14.10           C  
ATOM   2262  C   SER A 158      47.881  13.062  30.757  1.00 13.17           C  
ATOM   2263  O   SER A 158      47.637  14.257  30.650  1.00 15.07           O  
ATOM   2264  CB  SER A 158      50.340  13.115  30.533  1.00 14.49           C  
ATOM   2265  OG  SER A 158      51.485  12.741  29.797  1.00 15.82           O  
ATOM   2266  H   SER A 158      48.827  13.588  28.218  1.00  0.00           H  
ATOM   2267  HA  SER A 158      49.130  11.376  30.217  1.00  0.00           H  
ATOM   2268 1HB  SER A 158      50.229  14.198  30.482  1.00  0.00           H  
ATOM   2269 2HB  SER A 158      50.495  12.851  31.578  1.00  0.00           H  
ATOM   2270  HG  SER A 158      51.178  12.131  29.122  1.00  0.00           H  
ATOM   2271  N   PHE A 159      47.133  12.224  31.439  1.00 13.40           N  
ATOM   2272  CA  PHE A 159      46.030  12.670  32.265  1.00 13.72           C  
ATOM   2273  C   PHE A 159      46.613  12.857  33.664  1.00 13.03           C  
ATOM   2274  O   PHE A 159      47.002  11.885  34.282  1.00 13.87           O  
ATOM   2275  CB  PHE A 159      44.916  11.620  32.320  1.00 14.34           C  
ATOM   2276  CG  PHE A 159      44.188  11.415  31.010  1.00 15.24           C  
ATOM   2277  CD1 PHE A 159      44.762  10.731  29.970  1.00 16.94           C  
ATOM   2278  CD2 PHE A 159      42.907  11.885  30.854  1.00 16.89           C  
ATOM   2279  CE1 PHE A 159      44.086  10.537  28.807  1.00 18.21           C  
ATOM   2280  CE2 PHE A 159      42.232  11.684  29.662  1.00 17.83           C  
ATOM   2281  CZ  PHE A 159      42.828  11.019  28.656  1.00 16.34           C  
ATOM   2282  H   PHE A 159      47.337  11.237  31.383  1.00  0.00           H  
ATOM   2283  HA  PHE A 159      45.619  13.582  31.830  1.00  0.00           H  
ATOM   2284 1HB  PHE A 159      45.334  10.662  32.624  1.00  0.00           H  
ATOM   2285 2HB  PHE A 159      44.181  11.909  33.070  1.00  0.00           H  
ATOM   2286  HD1 PHE A 159      45.773  10.340  30.084  1.00  0.00           H  
ATOM   2287  HD2 PHE A 159      42.424  12.425  31.669  1.00  0.00           H  
ATOM   2288  HE1 PHE A 159      44.555   9.991  27.989  1.00  0.00           H  
ATOM   2289  HE2 PHE A 159      41.218  12.065  29.538  1.00  0.00           H  
ATOM   2290  HZ  PHE A 159      42.295  10.870  27.718  1.00  0.00           H  
ATOM   2291  N   VAL A 160      46.631  14.088  34.170  1.00 14.14           N  
ATOM   2292  CA  VAL A 160      47.237  14.370  35.482  1.00 14.73           C  
ATOM   2293  C   VAL A 160      46.174  14.682  36.558  1.00 14.60           C  
ATOM   2294  O   VAL A 160      45.379  15.592  36.406  1.00 14.77           O  
ATOM   2295  CB  VAL A 160      48.223  15.536  35.377  1.00 15.07           C  
ATOM   2296  CG1 VAL A 160      48.973  15.750  36.696  1.00 14.87           C  
ATOM   2297  CG2 VAL A 160      49.217  15.300  34.275  1.00 15.80           C  
ATOM   2298  H   VAL A 160      46.221  14.847  33.644  1.00  0.00           H  
ATOM   2299  HA  VAL A 160      47.780  13.483  35.810  1.00  0.00           H  
ATOM   2300  HB  VAL A 160      47.669  16.451  35.166  1.00  0.00           H  
ATOM   2301 1HG1 VAL A 160      49.666  16.585  36.589  1.00  0.00           H  
ATOM   2302 2HG1 VAL A 160      48.259  15.971  37.489  1.00  0.00           H  
ATOM   2303 3HG1 VAL A 160      49.530  14.848  36.948  1.00  0.00           H  
ATOM   2304 1HG2 VAL A 160      49.906  16.142  34.220  1.00  0.00           H  
ATOM   2305 2HG2 VAL A 160      49.776  14.386  34.478  1.00  0.00           H  
ATOM   2306 3HG2 VAL A 160      48.691  15.200  33.326  1.00  0.00           H  
ATOM   2307  N   ALA A 161      46.182  13.920  37.636  1.00 15.53           N  
ATOM   2308  CA  ALA A 161      45.213  14.121  38.696  1.00 15.47           C  
ATOM   2309  C   ALA A 161      45.442  15.509  39.298  1.00 16.38           C  
ATOM   2310  O   ALA A 161      46.564  16.023  39.317  1.00 15.75           O  
ATOM   2311  CB  ALA A 161      45.297  13.026  39.745  1.00 16.25           C  
ATOM   2312  H   ALA A 161      46.869  13.186  37.730  1.00  0.00           H  
ATOM   2313  HA  ALA A 161      44.217  14.096  38.254  1.00  0.00           H  
ATOM   2314 1HB  ALA A 161      44.556  13.210  40.523  1.00  0.00           H  
ATOM   2315 2HB  ALA A 161      45.102  12.060  39.279  1.00  0.00           H  
ATOM   2316 3HB  ALA A 161      46.292  13.021  40.186  1.00  0.00           H  
ATOM   2317  N   GLN A 162      44.351  16.093  39.776  1.00 17.41           N  
ATOM   2318  CA  GLN A 162      44.349  17.444  40.286  1.00 18.83           C  
ATOM   2319  C   GLN A 162      44.635  17.433  41.775  1.00 18.67           C  
ATOM   2320  O   GLN A 162      44.839  18.482  42.381  1.00 20.49           O  
ATOM   2321  CB  GLN A 162      43.032  18.127  39.883  1.00 19.27           C  
ATOM   2322  CG  GLN A 162      43.014  18.246  38.357  1.00 20.56           C  
ATOM   2323  CD  GLN A 162      41.906  19.090  37.771  1.00 22.19           C  
ATOM   2324  OE1 GLN A 162      40.887  19.349  38.419  1.00 24.47           O  
ATOM   2325  NE2 GLN A 162      42.096  19.508  36.521  1.00 23.03           N  
ATOM   2326  H   GLN A 162      43.490  15.564  39.780  1.00  0.00           H  
ATOM   2327  HA  GLN A 162      45.186  17.982  39.842  1.00  0.00           H  
ATOM   2328 1HB  GLN A 162      42.190  17.536  40.243  1.00  0.00           H  
ATOM   2329 2HB  GLN A 162      42.970  19.107  40.357  1.00  0.00           H  
ATOM   2330 1HG  GLN A 162      43.951  18.694  38.027  1.00  0.00           H  
ATOM   2331 2HG  GLN A 162      42.904  17.251  37.927  1.00  0.00           H  
ATOM   2332 1HE2 GLN A 162      41.402  20.071  36.070  1.00  0.00           H  
ATOM   2333 2HE2 GLN A 162      42.932  19.259  36.032  1.00  0.00           H  
ATOM   2334  N   THR A 163      44.675  16.236  42.345  1.00 19.00           N  
ATOM   2335  CA  THR A 163      45.048  16.005  43.728  1.00 19.21           C  
ATOM   2336  C   THR A 163      45.746  14.645  43.775  1.00 17.54           C  
ATOM   2337  O   THR A 163      45.363  13.753  43.009  1.00 16.73           O  
ATOM   2338  CB  THR A 163      43.784  15.958  44.585  1.00 20.36           C  
ATOM   2339  OG1 THR A 163      43.173  17.253  44.630  1.00 25.88           O  
ATOM   2340  CG2 THR A 163      44.118  15.661  45.995  1.00 21.36           C  
ATOM   2341  H   THR A 163      44.427  15.448  41.764  1.00  0.00           H  
ATOM   2342  HA  THR A 163      45.678  16.831  44.059  1.00  0.00           H  
ATOM   2343  HB  THR A 163      43.117  15.184  44.207  1.00  0.00           H  
ATOM   2344  HG1 THR A 163      43.693  17.870  44.110  1.00  0.00           H  
ATOM   2345 1HG2 THR A 163      43.204  15.632  46.587  1.00  0.00           H  
ATOM   2346 2HG2 THR A 163      44.620  14.695  46.054  1.00  0.00           H  
ATOM   2347 3HG2 THR A 163      44.777  16.436  46.384  1.00  0.00           H  
ATOM   2348  N   ASN A 164      46.738  14.453  44.639  1.00 15.92           N  
ATOM   2349  CA  ASN A 164      47.374  13.139  44.757  1.00 15.10           C  
ATOM   2350  C   ASN A 164      46.304  12.107  45.099  1.00 15.24           C  
ATOM   2351  O   ASN A 164      45.584  12.241  46.095  1.00 16.18           O  
ATOM   2352  CB  ASN A 164      48.495  13.122  45.769  1.00 14.77           C  
ATOM   2353  CG  ASN A 164      49.654  14.011  45.369  1.00 14.95           C  
ATOM   2354  OD1 ASN A 164      50.347  13.779  44.364  1.00 15.64           O  
ATOM   2355  ND2 ASN A 164      49.887  15.032  46.190  1.00 13.20           N  
ATOM   2356  H   ASN A 164      47.063  15.211  45.222  1.00  0.00           H  
ATOM   2357  HA  ASN A 164      47.801  12.873  43.789  1.00  0.00           H  
ATOM   2358 1HB  ASN A 164      48.116  13.452  46.737  1.00  0.00           H  
ATOM   2359 2HB  ASN A 164      48.860  12.102  45.891  1.00  0.00           H  
ATOM   2360 1HD2 ASN A 164      50.635  15.668  45.998  1.00  0.00           H  
ATOM   2361 2HD2 ASN A 164      49.314  15.164  46.999  1.00  0.00           H  
ATOM   2362  N   THR A 165      46.180  11.090  44.257  1.00 14.33           N  
ATOM   2363  CA  THR A 165      45.142  10.087  44.399  1.00 14.97           C  
ATOM   2364  C   THR A 165      45.769   8.790  44.844  1.00 15.46           C  
ATOM   2365  O   THR A 165      46.242   7.994  44.025  1.00 14.71           O  
ATOM   2366  CB  THR A 165      44.419   9.968  43.065  1.00 15.22           C  
ATOM   2367  OG1 THR A 165      43.825  11.227  42.754  1.00 15.35           O  
ATOM   2368  CG2 THR A 165      43.238   9.027  43.150  1.00 15.18           C  
ATOM   2369  H   THR A 165      46.834  11.016  43.491  1.00  0.00           H  
ATOM   2370  HA  THR A 165      44.445  10.417  45.170  1.00  0.00           H  
ATOM   2371  HB  THR A 165      45.109   9.591  42.310  1.00  0.00           H  
ATOM   2372  HG1 THR A 165      44.019  11.854  43.455  1.00  0.00           H  
ATOM   2373 1HG2 THR A 165      42.749   8.969  42.178  1.00  0.00           H  
ATOM   2374 2HG2 THR A 165      43.583   8.036  43.443  1.00  0.00           H  
ATOM   2375 3HG2 THR A 165      42.530   9.398  43.890  1.00  0.00           H  
ATOM   2376  N   THR A 166      45.849   8.601  46.158  1.00 15.45           N  
ATOM   2377  CA  THR A 166      46.534   7.474  46.743  1.00 15.16           C  
ATOM   2378  C   THR A 166      45.754   6.139  46.808  1.00 14.31           C  
ATOM   2379  O   THR A 166      46.342   5.095  47.066  1.00 16.16           O  
ATOM   2380  CB  THR A 166      47.035   7.842  48.144  1.00 15.55           C  
ATOM   2381  OG1 THR A 166      45.995   8.469  48.906  1.00 14.84           O  
ATOM   2382  CG2 THR A 166      48.134   8.895  48.058  1.00 16.52           C  
ATOM   2383  H   THR A 166      45.410   9.279  46.765  1.00  0.00           H  
ATOM   2384  HA  THR A 166      47.389   7.225  46.115  1.00  0.00           H  
ATOM   2385  HB  THR A 166      47.429   6.952  48.635  1.00  0.00           H  
ATOM   2386  HG1 THR A 166      45.198   8.526  48.373  1.00  0.00           H  
ATOM   2387 1HG2 THR A 166      48.478   9.144  49.062  1.00  0.00           H  
ATOM   2388 2HG2 THR A 166      48.967   8.504  47.475  1.00  0.00           H  
ATOM   2389 3HG2 THR A 166      47.743   9.790  47.576  1.00  0.00           H  
ATOM   2390  N   ASN A 167      44.446   6.206  46.643  1.00 16.50           N  
ATOM   2391  CA  ASN A 167      43.622   5.009  46.559  1.00 17.99           C  
ATOM   2392  C   ASN A 167      42.810   5.207  45.318  1.00 18.27           C  
ATOM   2393  O   ASN A 167      41.974   6.113  45.233  1.00 18.80           O  
ATOM   2394  CB  ASN A 167      42.675   4.853  47.749  1.00 18.84           C  
ATOM   2395  CG  ASN A 167      43.323   4.203  48.949  1.00 24.29           C  
ATOM   2396  OD1 ASN A 167      42.626   3.904  49.935  1.00 32.80           O  
ATOM   2397  ND2 ASN A 167      44.630   3.960  48.892  1.00 31.06           N  
ATOM   2398  H   ASN A 167      44.006   7.112  46.573  1.00  0.00           H  
ATOM   2399  HA  ASN A 167      44.278   4.137  46.547  1.00  0.00           H  
ATOM   2400 1HB  ASN A 167      42.301   5.833  48.048  1.00  0.00           H  
ATOM   2401 2HB  ASN A 167      41.815   4.251  47.454  1.00  0.00           H  
ATOM   2402 1HD2 ASN A 167      45.093   3.531  49.668  1.00  0.00           H  
ATOM   2403 2HD2 ASN A 167      45.149   4.206  48.074  1.00  0.00           H  
ATOM   2404  N   TYR A 168      43.076   4.377  44.327  1.00 17.44           N  
ATOM   2405  CA  TYR A 168      42.462   4.555  43.033  1.00 17.11           C  
ATOM   2406  C   TYR A 168      41.854   3.265  42.544  1.00 16.04           C  
ATOM   2407  O   TYR A 168      42.417   2.177  42.711  1.00 16.45           O  
ATOM   2408  CB  TYR A 168      43.507   5.045  42.012  1.00 16.07           C  
ATOM   2409  CG  TYR A 168      42.966   5.242  40.617  1.00 17.06           C  
ATOM   2410  CD1 TYR A 168      42.099   6.278  40.334  1.00 13.71           C  
ATOM   2411  CD2 TYR A 168      43.338   4.414  39.571  1.00 15.82           C  
ATOM   2412  CE1 TYR A 168      41.599   6.475  39.075  1.00 14.48           C  
ATOM   2413  CE2 TYR A 168      42.852   4.618  38.318  1.00 15.23           C  
ATOM   2414  CZ  TYR A 168      41.965   5.628  38.073  1.00 15.69           C  
ATOM   2415  OH  TYR A 168      41.463   5.826  36.812  1.00 17.67           O  
ATOM   2416  H   TYR A 168      43.714   3.607  44.467  1.00  0.00           H  
ATOM   2417  HA  TYR A 168      41.678   5.308  43.122  1.00  0.00           H  
ATOM   2418 1HB  TYR A 168      43.926   5.995  42.347  1.00  0.00           H  
ATOM   2419 2HB  TYR A 168      44.325   4.328  41.956  1.00  0.00           H  
ATOM   2420  HD1 TYR A 168      41.795   6.966  41.124  1.00  0.00           H  
ATOM   2421  HD2 TYR A 168      44.027   3.588  39.748  1.00  0.00           H  
ATOM   2422  HE1 TYR A 168      40.916   7.302  38.883  1.00  0.00           H  
ATOM   2423  HE2 TYR A 168      43.169   3.972  37.499  1.00  0.00           H  
ATOM   2424  HH  TYR A 168      41.833   5.172  36.215  1.00  0.00           H  
ATOM   2425  N   SER A 169      40.674   3.408  41.980  1.00 17.21           N  
ATOM   2426  CA  SER A 169      40.032   2.298  41.302  1.00 17.54           C  
ATOM   2427  C   SER A 169      39.529   2.836  39.978  1.00 16.95           C  
ATOM   2428  O   SER A 169      38.828   3.834  39.911  1.00 17.05           O  
ATOM   2429  CB  SER A 169      38.886   1.745  42.137  1.00 17.67           C  
ATOM   2430  OG  SER A 169      38.119   0.870  41.343  1.00 22.09           O  
ATOM   2431  H   SER A 169      40.203   4.301  42.016  1.00  0.00           H  
ATOM   2432  HA  SER A 169      40.769   1.507  41.159  1.00  0.00           H  
ATOM   2433 1HB  SER A 169      39.287   1.224  43.006  1.00  0.00           H  
ATOM   2434 2HB  SER A 169      38.273   2.568  42.504  1.00  0.00           H  
ATOM   2435  HG  SER A 169      38.537   0.862  40.478  1.00  0.00           H  
ATOM   2436  N   GLY A 170      39.905   2.187  38.883  1.00 17.56           N  
ATOM   2437  CA  GLY A 170      39.470   2.688  37.601  1.00 17.91           C  
ATOM   2438  C   GLY A 170      39.596   1.670  36.493  1.00 17.56           C  
ATOM   2439  O   GLY A 170      39.876   0.495  36.722  1.00 18.12           O  
ATOM   2440  H   GLY A 170      40.482   1.359  38.917  1.00  0.00           H  
ATOM   2441 1HA  GLY A 170      38.429   3.005  37.668  1.00  0.00           H  
ATOM   2442 2HA  GLY A 170      40.056   3.567  37.336  1.00  0.00           H  
ATOM   2443  N   ASP A 171      39.438   2.151  35.278  1.00 17.75           N  
ATOM   2444  CA  ASP A 171      39.502   1.285  34.124  1.00 18.26           C  
ATOM   2445  C   ASP A 171      40.156   2.083  33.003  1.00 17.78           C  
ATOM   2446  O   ASP A 171      39.619   3.073  32.533  1.00 16.38           O  
ATOM   2447  CB  ASP A 171      38.088   0.873  33.770  1.00 18.75           C  
ATOM   2448  CG  ASP A 171      38.041  -0.226  32.742  1.00 21.12           C  
ATOM   2449  OD1 ASP A 171      38.938  -0.280  31.876  1.00 21.51           O  
ATOM   2450  OD2 ASP A 171      37.137  -1.086  32.728  1.00 24.47           O  
ATOM   2451  H   ASP A 171      39.269   3.138  35.144  1.00  0.00           H  
ATOM   2452  HA  ASP A 171      40.090   0.404  34.384  1.00  0.00           H  
ATOM   2453 1HB  ASP A 171      37.572   0.534  34.669  1.00  0.00           H  
ATOM   2454 2HB  ASP A 171      37.543   1.736  33.385  1.00  0.00           H  
ATOM   2455  N   VAL A 172      41.348   1.655  32.607  1.00 18.09           N  
ATOM   2456  CA  VAL A 172      42.111   2.390  31.601  1.00 17.86           C  
ATOM   2457  C   VAL A 172      41.343   2.505  30.254  1.00 18.37           C  
ATOM   2458  O   VAL A 172      41.564   3.427  29.489  1.00 17.22           O  
ATOM   2459  CB  VAL A 172      43.526   1.790  31.447  1.00 18.20           C  
ATOM   2460  CG1 VAL A 172      44.243   2.370  30.262  1.00 18.18           C  
ATOM   2461  CG2 VAL A 172      44.336   2.043  32.717  1.00 18.64           C  
ATOM   2462  H   VAL A 172      41.739   0.811  33.002  1.00  0.00           H  
ATOM   2463  HA  VAL A 172      42.206   3.426  31.928  1.00  0.00           H  
ATOM   2464  HB  VAL A 172      43.439   0.717  31.277  1.00  0.00           H  
ATOM   2465 1HG1 VAL A 172      45.235   1.925  30.184  1.00  0.00           H  
ATOM   2466 2HG1 VAL A 172      43.678   2.157  29.355  1.00  0.00           H  
ATOM   2467 3HG1 VAL A 172      44.339   3.448  30.387  1.00  0.00           H  
ATOM   2468 1HG2 VAL A 172      45.333   1.617  32.604  1.00  0.00           H  
ATOM   2469 2HG2 VAL A 172      44.417   3.116  32.889  1.00  0.00           H  
ATOM   2470 3HG2 VAL A 172      43.837   1.576  33.566  1.00  0.00           H  
ATOM   2471  N   LYS A 173      40.391   1.600  30.018  1.00 18.68           N  
ATOM   2472  CA  LYS A 173      39.529   1.714  28.838  1.00 19.93           C  
ATOM   2473  C   LYS A 173      38.829   3.080  28.767  1.00 19.37           C  
ATOM   2474  O   LYS A 173      38.648   3.662  27.699  1.00 19.72           O  
ATOM   2475  CB  LYS A 173      38.488   0.593  28.822  1.00 20.64           C  
ATOM   2476  CG  LYS A 173      38.905  -0.646  28.036  1.00 23.96           C  
ATOM   2477  CD  LYS A 173      38.850  -0.422  26.513  1.00 27.66           C  
ATOM   2478  CE  LYS A 173      37.422  -0.309  25.971  1.00 28.54           C  
ATOM   2479  NZ  LYS A 173      37.341  -0.446  24.474  1.00 29.72           N  
ATOM   2480  H   LYS A 173      40.256   0.826  30.653  1.00  0.00           H  
ATOM   2481  HA  LYS A 173      40.150   1.625  27.946  1.00  0.00           H  
ATOM   2482 1HB  LYS A 173      38.272   0.282  29.845  1.00  0.00           H  
ATOM   2483 2HB  LYS A 173      37.559   0.965  28.390  1.00  0.00           H  
ATOM   2484 1HG  LYS A 173      39.925  -0.923  28.307  1.00  0.00           H  
ATOM   2485 2HG  LYS A 173      38.244  -1.475  28.286  1.00  0.00           H  
ATOM   2486 1HD  LYS A 173      39.381   0.497  26.261  1.00  0.00           H  
ATOM   2487 2HD  LYS A 173      39.338  -1.254  26.005  1.00  0.00           H  
ATOM   2488 1HE  LYS A 173      36.802  -1.085  26.416  1.00  0.00           H  
ATOM   2489 2HE  LYS A 173      37.005   0.660  26.245  1.00  0.00           H  
ATOM   2490 1HZ  LYS A 173      36.378  -0.362  24.179  1.00  0.00           H  
ATOM   2491 2HZ  LYS A 173      37.891   0.282  24.038  1.00  0.00           H  
ATOM   2492 3HZ  LYS A 173      37.700  -1.349  24.198  1.00  0.00           H  
ATOM   2493  N   ASN A 174      38.444   3.630  29.909  1.00 18.59           N  
ATOM   2494  CA  ASN A 174      37.797   4.932  29.897  1.00 18.38           C  
ATOM   2495  C   ASN A 174      38.690   6.054  29.381  1.00 17.57           C  
ATOM   2496  O   ASN A 174      38.224   7.004  28.783  1.00 18.13           O  
ATOM   2497  CB  ASN A 174      37.286   5.276  31.285  1.00 18.86           C  
ATOM   2498  CG  ASN A 174      36.213   4.341  31.734  1.00 21.12           C  
ATOM   2499  OD1 ASN A 174      35.250   4.110  31.007  1.00 22.22           O  
ATOM   2500  ND2 ASN A 174      36.358   3.789  32.932  1.00 23.25           N  
ATOM   2501  H   ASN A 174      38.591   3.162  30.792  1.00  0.00           H  
ATOM   2502  HA  ASN A 174      36.950   4.891  29.211  1.00  0.00           H  
ATOM   2503 1HB  ASN A 174      38.112   5.240  31.996  1.00  0.00           H  
ATOM   2504 2HB  ASN A 174      36.896   6.294  31.287  1.00  0.00           H  
ATOM   2505 1HD2 ASN A 174      35.665   3.155  33.278  1.00  0.00           H  
ATOM   2506 2HD2 ASN A 174      37.159   4.006  33.489  1.00  0.00           H  
ATOM   2507  N   PHE A 175      39.991   5.935  29.609  1.00 16.75           N  
ATOM   2508  CA  PHE A 175      40.929   6.940  29.139  1.00 16.49           C  
ATOM   2509  C   PHE A 175      41.157   6.826  27.642  1.00 16.63           C  
ATOM   2510  O   PHE A 175      41.147   7.828  26.940  1.00 16.60           O  
ATOM   2511  CB  PHE A 175      42.253   6.829  29.905  1.00 16.65           C  
ATOM   2512  CG  PHE A 175      42.131   7.235  31.364  1.00 16.10           C  
ATOM   2513  CD1 PHE A 175      41.782   6.313  32.329  1.00 16.46           C  
ATOM   2514  CD2 PHE A 175      42.348   8.541  31.734  1.00 17.18           C  
ATOM   2515  CE1 PHE A 175      41.669   6.672  33.640  1.00 16.10           C  
ATOM   2516  CE2 PHE A 175      42.229   8.918  33.080  1.00 16.40           C  
ATOM   2517  CZ  PHE A 175      41.896   7.980  34.015  1.00 16.92           C  
ATOM   2518  H   PHE A 175      40.341   5.135  30.117  1.00  0.00           H  
ATOM   2519  HA  PHE A 175      40.500   7.926  29.321  1.00  0.00           H  
ATOM   2520 1HB  PHE A 175      42.615   5.803  29.859  1.00  0.00           H  
ATOM   2521 2HB  PHE A 175      43.002   7.461  29.430  1.00  0.00           H  
ATOM   2522  HD1 PHE A 175      41.595   5.280  32.035  1.00  0.00           H  
ATOM   2523  HD2 PHE A 175      42.613   9.284  30.981  1.00  0.00           H  
ATOM   2524  HE1 PHE A 175      41.400   5.926  34.387  1.00  0.00           H  
ATOM   2525  HE2 PHE A 175      42.399   9.951  33.382  1.00  0.00           H  
ATOM   2526  HZ  PHE A 175      41.809   8.271  35.061  1.00  0.00           H  
ATOM   2527  N   PHE A 176      41.369   5.605  27.164  1.00 17.15           N  
ATOM   2528  CA  PHE A 176      41.459   5.416  25.724  1.00 18.19           C  
ATOM   2529  C   PHE A 176      40.156   5.862  25.051  1.00 18.86           C  
ATOM   2530  O   PHE A 176      40.197   6.487  24.009  1.00 19.04           O  
ATOM   2531  CB  PHE A 176      41.739   3.955  25.381  1.00 17.43           C  
ATOM   2532  CG  PHE A 176      43.175   3.531  25.585  1.00 17.58           C  
ATOM   2533  CD1 PHE A 176      44.186   4.124  24.867  1.00 17.79           C  
ATOM   2534  CD2 PHE A 176      43.483   2.501  26.456  1.00 17.08           C  
ATOM   2535  CE1 PHE A 176      45.488   3.730  25.042  1.00 15.42           C  
ATOM   2536  CE2 PHE A 176      44.787   2.091  26.634  1.00 16.96           C  
ATOM   2537  CZ  PHE A 176      45.788   2.721  25.936  1.00 16.36           C  
ATOM   2538  H   PHE A 176      41.469   4.805  27.772  1.00  0.00           H  
ATOM   2539  HA  PHE A 176      42.283   6.023  25.346  1.00  0.00           H  
ATOM   2540 1HB  PHE A 176      41.110   3.311  25.994  1.00  0.00           H  
ATOM   2541 2HB  PHE A 176      41.480   3.770  24.339  1.00  0.00           H  
ATOM   2542  HD1 PHE A 176      43.942   4.913  24.156  1.00  0.00           H  
ATOM   2543  HD2 PHE A 176      42.678   2.010  27.003  1.00  0.00           H  
ATOM   2544  HE1 PHE A 176      46.284   4.213  24.476  1.00  0.00           H  
ATOM   2545  HE2 PHE A 176      45.029   1.277  27.318  1.00  0.00           H  
ATOM   2546  HZ  PHE A 176      46.823   2.419  26.091  1.00  0.00           H  
ATOM   2547  N   ASN A 177      39.009   5.533  25.635  1.00 19.14           N  
ATOM   2548  CA  ASN A 177      37.753   5.966  25.029  1.00 19.50           C  
ATOM   2549  C   ASN A 177      37.681   7.493  25.008  1.00 19.48           C  
ATOM   2550  O   ASN A 177      37.208   8.099  24.038  1.00 19.22           O  
ATOM   2551  CB  ASN A 177      36.542   5.354  25.738  1.00 20.21           C  
ATOM   2552  CG  ASN A 177      36.403   3.866  25.478  1.00 22.39           C  
ATOM   2553  OD1 ASN A 177      37.052   3.320  24.586  1.00 25.46           O  
ATOM   2554  ND2 ASN A 177      35.564   3.201  26.266  1.00 27.09           N  
ATOM   2555  H   ASN A 177      38.983   4.991  26.487  1.00  0.00           H  
ATOM   2556  HA  ASN A 177      37.738   5.636  23.989  1.00  0.00           H  
ATOM   2557 1HB  ASN A 177      36.629   5.516  26.813  1.00  0.00           H  
ATOM   2558 2HB  ASN A 177      35.633   5.855  25.404  1.00  0.00           H  
ATOM   2559 1HD2 ASN A 177      35.433   2.217  26.140  1.00  0.00           H  
ATOM   2560 2HD2 ASN A 177      35.064   3.684  26.984  1.00  0.00           H  
ATOM   2561  N   TYR A 178      38.167   8.161  26.055  1.00 18.42           N  
ATOM   2562  CA  TYR A 178      38.149   9.612  26.018  1.00 18.93           C  
ATOM   2563  C   TYR A 178      38.927  10.098  24.807  1.00 19.32           C  
ATOM   2564  O   TYR A 178      38.476  10.989  24.108  1.00 19.50           O  
ATOM   2565  CB  TYR A 178      38.683  10.275  27.309  1.00 19.29           C  
ATOM   2566  CG  TYR A 178      38.523  11.770  27.239  1.00 20.38           C  
ATOM   2567  CD1 TYR A 178      39.477  12.567  26.634  1.00 20.08           C  
ATOM   2568  CD2 TYR A 178      37.379  12.393  27.744  1.00 20.91           C  
ATOM   2569  CE1 TYR A 178      39.314  13.929  26.522  1.00 20.82           C  
ATOM   2570  CE2 TYR A 178      37.211  13.742  27.630  1.00 21.85           C  
ATOM   2571  CZ  TYR A 178      38.169  14.511  27.031  1.00 21.58           C  
ATOM   2572  OH  TYR A 178      37.954  15.874  26.938  1.00 25.61           O  
ATOM   2573  H   TYR A 178      38.545   7.694  26.867  1.00  0.00           H  
ATOM   2574  HA  TYR A 178      37.117   9.942  25.893  1.00  0.00           H  
ATOM   2575 1HB  TYR A 178      38.141   9.883  28.171  1.00  0.00           H  
ATOM   2576 2HB  TYR A 178      39.734  10.020  27.441  1.00  0.00           H  
ATOM   2577  HD1 TYR A 178      40.386  12.119  26.231  1.00  0.00           H  
ATOM   2578  HD2 TYR A 178      36.608  11.800  28.237  1.00  0.00           H  
ATOM   2579  HE1 TYR A 178      40.083  14.532  26.040  1.00  0.00           H  
ATOM   2580  HE2 TYR A 178      36.308  14.214  28.019  1.00  0.00           H  
ATOM   2581  HH  TYR A 178      37.107  16.091  27.335  1.00  0.00           H  
ATOM   2582  N   LEU A 179      40.087   9.502  24.525  1.00 19.26           N  
ATOM   2583  CA  LEU A 179      40.887   9.944  23.401  1.00 19.41           C  
ATOM   2584  C   LEU A 179      40.213   9.649  22.061  1.00 19.28           C  
ATOM   2585  O   LEU A 179      40.205  10.493  21.137  1.00 18.26           O  
ATOM   2586  CB  LEU A 179      42.256   9.273  23.445  1.00 19.39           C  
ATOM   2587  CG  LEU A 179      43.083   9.625  24.689  1.00 18.34           C  
ATOM   2588  CD1 LEU A 179      44.326   8.772  24.719  1.00 18.17           C  
ATOM   2589  CD2 LEU A 179      43.431  11.092  24.724  1.00 17.58           C  
ATOM   2590  H   LEU A 179      40.418   8.736  25.094  1.00  0.00           H  
ATOM   2591  HA  LEU A 179      41.019  11.023  23.474  1.00  0.00           H  
ATOM   2592 1HB  LEU A 179      42.115   8.194  23.416  1.00  0.00           H  
ATOM   2593 2HB  LEU A 179      42.817   9.570  22.559  1.00  0.00           H  
ATOM   2594  HG  LEU A 179      42.512   9.385  25.586  1.00  0.00           H  
ATOM   2595 1HD1 LEU A 179      44.916   9.019  25.602  1.00  0.00           H  
ATOM   2596 2HD1 LEU A 179      44.044   7.720  24.755  1.00  0.00           H  
ATOM   2597 3HD1 LEU A 179      44.917   8.960  23.824  1.00  0.00           H  
ATOM   2598 1HD2 LEU A 179      44.016  11.306  25.619  1.00  0.00           H  
ATOM   2599 2HD2 LEU A 179      44.014  11.349  23.839  1.00  0.00           H  
ATOM   2600 3HD2 LEU A 179      42.515  11.683  24.739  1.00  0.00           H  
ATOM   2601  N   ARG A 180      39.652   8.451  21.974  1.00 20.07           N  
ATOM   2602  CA  ARG A 180      38.933   8.010  20.780  1.00 20.76           C  
ATOM   2603  C   ARG A 180      37.754   8.916  20.477  1.00 22.17           C  
ATOM   2604  O   ARG A 180      37.516   9.270  19.329  1.00 21.94           O  
ATOM   2605  CB  ARG A 180      38.453   6.572  20.934  1.00 22.05           C  
ATOM   2606  CG  ARG A 180      37.441   6.143  19.870  1.00 22.88           C  
ATOM   2607  CD  ARG A 180      36.044   6.003  20.428  1.00 28.10           C  
ATOM   2608  NE  ARG A 180      35.868   4.668  20.973  1.00 29.46           N  
ATOM   2609  CZ  ARG A 180      35.047   4.322  21.952  1.00 30.28           C  
ATOM   2610  NH1 ARG A 180      34.260   5.203  22.564  1.00 31.19           N  
ATOM   2611  NH2 ARG A 180      35.003   3.057  22.317  1.00 31.12           N  
ATOM   2612  H   ARG A 180      39.727   7.825  22.763  1.00  0.00           H  
ATOM   2613  HA  ARG A 180      39.613   8.057  19.929  1.00  0.00           H  
ATOM   2614 1HB  ARG A 180      39.306   5.897  20.884  1.00  0.00           H  
ATOM   2615 2HB  ARG A 180      37.992   6.445  21.914  1.00  0.00           H  
ATOM   2616 1HG  ARG A 180      37.412   6.887  19.074  1.00  0.00           H  
ATOM   2617 2HG  ARG A 180      37.736   5.179  19.455  1.00  0.00           H  
ATOM   2618 1HD  ARG A 180      35.892   6.739  21.217  1.00  0.00           H  
ATOM   2619 2HD  ARG A 180      35.317   6.168  19.634  1.00  0.00           H  
ATOM   2620  HE  ARG A 180      36.421   3.921  20.574  1.00  0.00           H  
ATOM   2621 1HH1 ARG A 180      34.276   6.174  22.285  1.00  0.00           H  
ATOM   2622 2HH1 ARG A 180      33.647   4.901  23.307  1.00  0.00           H  
ATOM   2623 1HH2 ARG A 180      35.588   2.376  21.852  1.00  0.00           H  
ATOM   2624 2HH2 ARG A 180      34.385   2.768  23.061  1.00  0.00           H  
ATOM   2625  N   ASP A 181      37.038   9.316  21.522  1.00 22.51           N  
ATOM   2626  CA  ASP A 181      35.798  10.072  21.349  1.00 23.66           C  
ATOM   2627  C   ASP A 181      35.969  11.576  21.326  1.00 24.00           C  
ATOM   2628  O   ASP A 181      35.006  12.290  21.052  1.00 25.35           O  
ATOM   2629  CB  ASP A 181      34.823   9.717  22.462  1.00 23.17           C  
ATOM   2630  CG  ASP A 181      34.406   8.266  22.433  1.00 22.96           C  
ATOM   2631  OD1 ASP A 181      34.398   7.656  21.348  1.00 24.37           O  
ATOM   2632  OD2 ASP A 181      34.093   7.619  23.452  1.00 25.58           O  
ATOM   2633  H   ASP A 181      37.353   9.095  22.456  1.00  0.00           H  
ATOM   2634  HA  ASP A 181      35.357   9.799  20.390  1.00  0.00           H  
ATOM   2635 1HB  ASP A 181      35.280   9.930  23.428  1.00  0.00           H  
ATOM   2636 2HB  ASP A 181      33.932  10.339  22.377  1.00  0.00           H  
ATOM   2637  N   ASN A 182      37.168  12.072  21.627  1.00 24.32           N  
ATOM   2638  CA  ASN A 182      37.387  13.510  21.693  1.00 24.33           C  
ATOM   2639  C   ASN A 182      38.667  13.998  21.012  1.00 24.78           C  
ATOM   2640  O   ASN A 182      38.808  15.190  20.785  1.00 25.02           O  
ATOM   2641  CB  ASN A 182      37.385  13.995  23.161  1.00 24.35           C  
ATOM   2642  CG  ASN A 182      36.106  13.643  23.902  1.00 24.63           C  
ATOM   2643  OD1 ASN A 182      35.090  14.347  23.804  1.00 27.63           O  
ATOM   2644  ND2 ASN A 182      36.149  12.561  24.654  1.00 24.38           N  
ATOM   2645  H   ASN A 182      37.940  11.448  21.813  1.00  0.00           H  
ATOM   2646  HA  ASN A 182      36.575  14.009  21.161  1.00  0.00           H  
ATOM   2647 1HB  ASN A 182      38.228  13.551  23.692  1.00  0.00           H  
ATOM   2648 2HB  ASN A 182      37.515  15.077  23.187  1.00  0.00           H  
ATOM   2649 1HD2 ASN A 182      35.339  12.276  25.167  1.00  0.00           H  
ATOM   2650 2HD2 ASN A 182      36.991  12.025  24.711  1.00  0.00           H  
ATOM   2651  N   LYS A 183      39.605  13.101  20.695  1.00 25.13           N  
ATOM   2652  CA  LYS A 183      40.877  13.519  20.098  1.00 25.92           C  
ATOM   2653  C   LYS A 183      41.279  12.754  18.830  1.00 25.52           C  
ATOM   2654  O   LYS A 183      42.440  12.773  18.440  1.00 25.49           O  
ATOM   2655  CB  LYS A 183      42.014  13.405  21.131  1.00 25.82           C  
ATOM   2656  CG  LYS A 183      42.618  14.729  21.537  1.00 28.57           C  
ATOM   2657  CD  LYS A 183      41.687  15.527  22.415  1.00 28.52           C  
ATOM   2658  CE  LYS A 183      42.183  16.938  22.612  1.00 29.54           C  
ATOM   2659  NZ  LYS A 183      41.427  17.651  23.659  1.00 28.79           N  
ATOM   2660  H   LYS A 183      39.441  12.119  20.867  1.00  0.00           H  
ATOM   2661  HA  LYS A 183      40.788  14.561  19.788  1.00  0.00           H  
ATOM   2662 1HB  LYS A 183      41.640  12.916  22.031  1.00  0.00           H  
ATOM   2663 2HB  LYS A 183      42.812  12.781  20.727  1.00  0.00           H  
ATOM   2664 1HG  LYS A 183      43.547  14.554  22.081  1.00  0.00           H  
ATOM   2665 2HG  LYS A 183      42.845  15.314  20.646  1.00  0.00           H  
ATOM   2666 1HD  LYS A 183      40.697  15.561  21.959  1.00  0.00           H  
ATOM   2667 2HD  LYS A 183      41.603  15.045  23.389  1.00  0.00           H  
ATOM   2668 1HE  LYS A 183      43.235  16.918  22.893  1.00  0.00           H  
ATOM   2669 2HE  LYS A 183      42.090  17.490  21.677  1.00  0.00           H  
ATOM   2670 1HZ  LYS A 183      41.790  18.589  23.758  1.00  0.00           H  
ATOM   2671 2HZ  LYS A 183      40.451  17.694  23.401  1.00  0.00           H  
ATOM   2672 3HZ  LYS A 183      41.521  17.160  24.536  1.00  0.00           H  
ATOM   2673  N   GLY A 184      40.334  12.065  18.198  1.00 24.95           N  
ATOM   2674  CA  GLY A 184      40.616  11.359  16.957  1.00 24.98           C  
ATOM   2675  C   GLY A 184      41.563  10.172  17.088  1.00 24.45           C  
ATOM   2676  O   GLY A 184      42.109   9.689  16.099  1.00 24.99           O  
ATOM   2677  H   GLY A 184      39.401  12.029  18.584  1.00  0.00           H  
ATOM   2678 1HA  GLY A 184      39.684  10.992  16.527  1.00  0.00           H  
ATOM   2679 2HA  GLY A 184      41.051  12.050  16.236  1.00  0.00           H  
ATOM   2680  N   TYR A 185      41.787   9.711  18.308  1.00 23.91           N  
ATOM   2681  CA  TYR A 185      42.626   8.548  18.534  1.00 23.01           C  
ATOM   2682  C   TYR A 185      42.010   7.296  17.898  1.00 22.98           C  
ATOM   2683  O   TYR A 185      40.840   6.954  18.140  1.00 22.59           O  
ATOM   2684  CB  TYR A 185      42.844   8.344  20.034  1.00 22.50           C  
ATOM   2685  CG  TYR A 185      43.646   7.121  20.425  1.00 19.05           C  
ATOM   2686  CD1 TYR A 185      45.043   7.115  20.374  1.00 18.19           C  
ATOM   2687  CD2 TYR A 185      43.023   5.981  20.895  1.00 17.97           C  
ATOM   2688  CE1 TYR A 185      45.760   5.988  20.756  1.00 18.08           C  
ATOM   2689  CE2 TYR A 185      43.734   4.869  21.268  1.00 17.95           C  
ATOM   2690  CZ  TYR A 185      45.118   4.879  21.211  1.00 17.50           C  
ATOM   2691  OH  TYR A 185      45.771   3.735  21.604  1.00 18.31           O  
ATOM   2692  H   TYR A 185      41.367  10.176  19.100  1.00  0.00           H  
ATOM   2693  HA  TYR A 185      43.591   8.720  18.057  1.00  0.00           H  
ATOM   2694 1HB  TYR A 185      43.360   9.211  20.448  1.00  0.00           H  
ATOM   2695 2HB  TYR A 185      41.879   8.267  20.535  1.00  0.00           H  
ATOM   2696  HD1 TYR A 185      45.580   8.000  20.032  1.00  0.00           H  
ATOM   2697  HD2 TYR A 185      41.937   5.948  20.977  1.00  0.00           H  
ATOM   2698  HE1 TYR A 185      46.849   5.994  20.712  1.00  0.00           H  
ATOM   2699  HE2 TYR A 185      43.210   3.976  21.609  1.00  0.00           H  
ATOM   2700  HH  TYR A 185      45.126   3.075  21.870  1.00  0.00           H  
ATOM   2701  N   ASN A 186      42.806   6.617  17.075  1.00 22.89           N  
ATOM   2702  CA  ASN A 186      42.367   5.411  16.390  1.00 22.63           C  
ATOM   2703  C   ASN A 186      42.367   4.131  17.245  1.00 22.33           C  
ATOM   2704  O   ASN A 186      43.208   3.233  17.062  1.00 22.16           O  
ATOM   2705  CB  ASN A 186      43.202   5.209  15.121  1.00 23.31           C  
ATOM   2706  CG  ASN A 186      42.715   4.053  14.296  1.00 24.11           C  
ATOM   2707  OD1 ASN A 186      41.524   3.716  14.302  1.00 27.28           O  
ATOM   2708  ND2 ASN A 186      43.640   3.400  13.601  1.00 23.02           N  
ATOM   2709  H   ASN A 186      43.746   6.954  16.924  1.00  0.00           H  
ATOM   2710  HA  ASN A 186      41.319   5.533  16.112  1.00  0.00           H  
ATOM   2711 1HB  ASN A 186      43.169   6.116  14.515  1.00  0.00           H  
ATOM   2712 2HB  ASN A 186      44.243   5.036  15.394  1.00  0.00           H  
ATOM   2713 1HD2 ASN A 186      43.380   2.620  13.031  1.00  0.00           H  
ATOM   2714 2HD2 ASN A 186      44.596   3.688  13.647  1.00  0.00           H  
ATOM   2715  N   ALA A 187      41.415   4.037  18.176  1.00 20.64           N  
ATOM   2716  CA  ALA A 187      41.281   2.861  19.018  1.00 21.23           C  
ATOM   2717  C   ALA A 187      40.984   1.604  18.202  1.00 20.88           C  
ATOM   2718  O   ALA A 187      41.194   0.494  18.676  1.00 20.87           O  
ATOM   2719  CB  ALA A 187      40.175   3.071  20.075  1.00 20.83           C  
ATOM   2720  H   ALA A 187      40.771   4.805  18.298  1.00  0.00           H  
ATOM   2721  HA  ALA A 187      42.230   2.701  19.530  1.00  0.00           H  
ATOM   2722 1HB  ALA A 187      40.091   2.179  20.695  1.00  0.00           H  
ATOM   2723 2HB  ALA A 187      40.428   3.926  20.702  1.00  0.00           H  
ATOM   2724 3HB  ALA A 187      39.225   3.256  19.576  1.00  0.00           H  
ATOM   2725  N   ALA A 188      40.448   1.768  16.998  1.00 22.65           N  
ATOM   2726  CA  ALA A 188      40.115   0.612  16.178  1.00 23.19           C  
ATOM   2727  C   ALA A 188      41.374  -0.053  15.627  1.00 23.04           C  
ATOM   2728  O   ALA A 188      41.383  -1.268  15.392  1.00 24.14           O  
ATOM   2729  CB  ALA A 188      39.195   1.035  15.031  1.00 23.24           C  
ATOM   2730  H   ALA A 188      40.266   2.694  16.639  1.00  0.00           H  
ATOM   2731  HA  ALA A 188      39.593  -0.110  16.806  1.00  0.00           H  
ATOM   2732 1HB  ALA A 188      38.950   0.165  14.421  1.00  0.00           H  
ATOM   2733 2HB  ALA A 188      38.279   1.463  15.438  1.00  0.00           H  
ATOM   2734 3HB  ALA A 188      39.699   1.778  14.416  1.00  0.00           H  
ATOM   2735  N   GLY A 189      42.434   0.742  15.469  1.00 22.79           N  
ATOM   2736  CA  GLY A 189      43.679   0.275  14.878  1.00 22.30           C  
ATOM   2737  C   GLY A 189      44.903   0.221  15.785  1.00 21.83           C  
ATOM   2738  O   GLY A 189      45.935  -0.315  15.386  1.00 22.31           O  
ATOM   2739  H   GLY A 189      42.364   1.703  15.773  1.00  0.00           H  
ATOM   2740 1HA  GLY A 189      43.540  -0.732  14.485  1.00  0.00           H  
ATOM   2741 2HA  GLY A 189      43.945   0.914  14.037  1.00  0.00           H  
ATOM   2742  N   GLN A 190      44.799   0.736  17.007  1.00 20.28           N  
ATOM   2743  CA  GLN A 190      45.950   0.746  17.916  1.00 18.83           C  
ATOM   2744  C   GLN A 190      45.913  -0.431  18.877  1.00 18.61           C  
ATOM   2745  O   GLN A 190      44.879  -0.689  19.476  1.00 19.21           O  
ATOM   2746  CB  GLN A 190      45.974   2.063  18.693  1.00 18.90           C  
ATOM   2747  CG  GLN A 190      46.308   3.282  17.886  1.00 17.23           C  
ATOM   2748  CD  GLN A 190      47.784   3.405  17.588  1.00 20.11           C  
ATOM   2749  OE1 GLN A 190      48.600   3.128  18.458  1.00 17.56           O  
ATOM   2750  NE2 GLN A 190      48.132   3.790  16.343  1.00 18.73           N  
ATOM   2751  H   GLN A 190      43.922   1.126  17.320  1.00  0.00           H  
ATOM   2752  HA  GLN A 190      46.860   0.665  17.322  1.00  0.00           H  
ATOM   2753 1HB  GLN A 190      44.999   2.234  19.150  1.00  0.00           H  
ATOM   2754 2HB  GLN A 190      46.706   1.997  19.498  1.00  0.00           H  
ATOM   2755 1HG  GLN A 190      45.775   3.234  16.936  1.00  0.00           H  
ATOM   2756 2HG  GLN A 190      46.001   4.168  18.442  1.00  0.00           H  
ATOM   2757 1HE2 GLN A 190      49.098   3.885  16.100  1.00  0.00           H  
ATOM   2758 2HE2 GLN A 190      47.425   3.981  15.662  1.00  0.00           H  
ATOM   2759  N   TYR A 191      47.047  -1.120  19.038  1.00 17.92           N  
ATOM   2760  CA  TYR A 191      47.194  -2.260  19.931  1.00 18.43           C  
ATOM   2761  C   TYR A 191      47.903  -1.843  21.217  1.00 17.98           C  
ATOM   2762  O   TYR A 191      48.867  -1.035  21.180  1.00 16.78           O  
ATOM   2763  CB  TYR A 191      48.027  -3.363  19.261  1.00 18.70           C  
ATOM   2764  CG  TYR A 191      47.340  -4.018  18.077  1.00 19.36           C  
ATOM   2765  CD1 TYR A 191      47.322  -3.400  16.837  1.00 21.03           C  
ATOM   2766  CD2 TYR A 191      46.695  -5.225  18.219  1.00 21.33           C  
ATOM   2767  CE1 TYR A 191      46.678  -3.995  15.751  1.00 22.12           C  
ATOM   2768  CE2 TYR A 191      46.047  -5.815  17.145  1.00 21.74           C  
ATOM   2769  CZ  TYR A 191      46.057  -5.193  15.926  1.00 23.74           C  
ATOM   2770  OH  TYR A 191      45.411  -5.788  14.865  1.00 23.88           O  
ATOM   2771  H   TYR A 191      47.842  -0.814  18.496  1.00  0.00           H  
ATOM   2772  HA  TYR A 191      46.203  -2.657  20.151  1.00  0.00           H  
ATOM   2773 1HB  TYR A 191      48.974  -2.945  18.916  1.00  0.00           H  
ATOM   2774 2HB  TYR A 191      48.258  -4.138  19.991  1.00  0.00           H  
ATOM   2775  HD1 TYR A 191      47.815  -2.437  16.701  1.00  0.00           H  
ATOM   2776  HD2 TYR A 191      46.688  -5.729  19.185  1.00  0.00           H  
ATOM   2777  HE1 TYR A 191      46.672  -3.497  14.782  1.00  0.00           H  
ATOM   2778  HE2 TYR A 191      45.533  -6.768  17.275  1.00  0.00           H  
ATOM   2779  HH  TYR A 191      45.017  -6.615  15.154  1.00  0.00           H  
ATOM   2780  N   VAL A 192      47.444  -2.407  22.338  1.00 18.60           N  
ATOM   2781  CA  VAL A 192      48.071  -2.112  23.643  1.00 18.12           C  
ATOM   2782  C   VAL A 192      49.314  -2.970  23.840  1.00 17.80           C  
ATOM   2783  O   VAL A 192      49.224  -4.198  23.915  1.00 18.70           O  
ATOM   2784  CB  VAL A 192      47.076  -2.340  24.797  1.00 18.47           C  
ATOM   2785  CG1 VAL A 192      47.768  -2.095  26.156  1.00 18.75           C  
ATOM   2786  CG2 VAL A 192      45.876  -1.440  24.639  1.00 19.24           C  
ATOM   2787  H   VAL A 192      46.660  -3.043  22.301  1.00  0.00           H  
ATOM   2788  HA  VAL A 192      48.375  -1.065  23.652  1.00  0.00           H  
ATOM   2789  HB  VAL A 192      46.751  -3.380  24.784  1.00  0.00           H  
ATOM   2790 1HG1 VAL A 192      47.054  -2.260  26.963  1.00  0.00           H  
ATOM   2791 2HG1 VAL A 192      48.605  -2.783  26.267  1.00  0.00           H  
ATOM   2792 3HG1 VAL A 192      48.132  -1.069  26.199  1.00  0.00           H  
ATOM   2793 1HG2 VAL A 192      45.181  -1.612  25.461  1.00  0.00           H  
ATOM   2794 2HG2 VAL A 192      46.198  -0.399  24.648  1.00  0.00           H  
ATOM   2795 3HG2 VAL A 192      45.380  -1.658  23.693  1.00  0.00           H  
ATOM   2796  N   LEU A 193      50.470  -2.311  23.955  1.00 17.87           N  
ATOM   2797  CA  LEU A 193      51.752  -2.989  24.034  1.00 17.31           C  
ATOM   2798  C   LEU A 193      52.270  -3.198  25.438  1.00 17.66           C  
ATOM   2799  O   LEU A 193      53.095  -4.093  25.672  1.00 17.90           O  
ATOM   2800  CB  LEU A 193      52.820  -2.220  23.260  1.00 17.72           C  
ATOM   2801  CG  LEU A 193      52.518  -1.850  21.815  1.00 17.34           C  
ATOM   2802  CD1 LEU A 193      53.650  -1.075  21.221  1.00 17.46           C  
ATOM   2803  CD2 LEU A 193      52.277  -3.104  20.977  1.00 19.79           C  
ATOM   2804  H   LEU A 193      50.444  -1.302  23.988  1.00  0.00           H  
ATOM   2805  HA  LEU A 193      51.648  -3.978  23.589  1.00  0.00           H  
ATOM   2806 1HB  LEU A 193      53.025  -1.288  23.784  1.00  0.00           H  
ATOM   2807 2HB  LEU A 193      53.734  -2.814  23.246  1.00  0.00           H  
ATOM   2808  HG  LEU A 193      51.626  -1.225  21.778  1.00  0.00           H  
ATOM   2809 1HD1 LEU A 193      53.414  -0.820  20.188  1.00  0.00           H  
ATOM   2810 2HD1 LEU A 193      53.804  -0.160  21.793  1.00  0.00           H  
ATOM   2811 3HD1 LEU A 193      54.557  -1.678  21.248  1.00  0.00           H  
ATOM   2812 1HD2 LEU A 193      52.062  -2.818  19.947  1.00  0.00           H  
ATOM   2813 2HD2 LEU A 193      53.167  -3.734  21.000  1.00  0.00           H  
ATOM   2814 3HD2 LEU A 193      51.430  -3.657  21.384  1.00  0.00           H  
ATOM   2815  N   SER A 194      51.831  -2.332  26.352  1.00 17.53           N  
ATOM   2816  CA  SER A 194      52.276  -2.374  27.738  1.00 17.61           C  
ATOM   2817  C   SER A 194      51.236  -1.785  28.664  1.00 16.36           C  
ATOM   2818  O   SER A 194      50.373  -1.048  28.240  1.00 16.67           O  
ATOM   2819  CB  SER A 194      53.566  -1.596  27.915  1.00 17.67           C  
ATOM   2820  OG  SER A 194      53.412  -0.227  27.537  1.00 18.11           O  
ATOM   2821  H   SER A 194      51.168  -1.625  26.069  1.00  0.00           H  
ATOM   2822  HA  SER A 194      52.460  -3.414  28.011  1.00  0.00           H  
ATOM   2823 1HB  SER A 194      53.883  -1.649  28.956  1.00  0.00           H  
ATOM   2824 2HB  SER A 194      54.350  -2.050  27.311  1.00  0.00           H  
ATOM   2825  HG  SER A 194      52.499  -0.132  27.254  1.00  0.00           H  
ATOM   2826  N   TYR A 195      51.341  -2.155  29.934  1.00 16.85           N  
ATOM   2827  CA  TYR A 195      50.423  -1.716  30.970  1.00 16.84           C  
ATOM   2828  C   TYR A 195      51.216  -1.700  32.274  1.00 15.82           C  
ATOM   2829  O   TYR A 195      51.374  -2.729  32.933  1.00 15.83           O  
ATOM   2830  CB  TYR A 195      49.250  -2.695  31.047  1.00 16.62           C  
ATOM   2831  CG  TYR A 195      48.032  -2.224  31.810  1.00 18.31           C  
ATOM   2832  CD1 TYR A 195      48.090  -1.141  32.682  1.00 18.94           C  
ATOM   2833  CD2 TYR A 195      46.806  -2.871  31.656  1.00 19.66           C  
ATOM   2834  CE1 TYR A 195      46.964  -0.727  33.382  1.00 20.13           C  
ATOM   2835  CE2 TYR A 195      45.681  -2.463  32.339  1.00 19.31           C  
ATOM   2836  CZ  TYR A 195      45.762  -1.385  33.212  1.00 20.39           C  
ATOM   2837  OH  TYR A 195      44.637  -0.962  33.895  1.00 18.97           O  
ATOM   2838  H   TYR A 195      52.101  -2.773  30.180  1.00  0.00           H  
ATOM   2839  HA  TYR A 195      50.050  -0.726  30.705  1.00  0.00           H  
ATOM   2840 1HB  TYR A 195      48.915  -2.942  30.039  1.00  0.00           H  
ATOM   2841 2HB  TYR A 195      49.579  -3.621  31.518  1.00  0.00           H  
ATOM   2842  HD1 TYR A 195      49.029  -0.605  32.823  1.00  0.00           H  
ATOM   2843  HD2 TYR A 195      46.721  -3.724  30.982  1.00  0.00           H  
ATOM   2844  HE1 TYR A 195      47.027   0.123  34.061  1.00  0.00           H  
ATOM   2845  HE2 TYR A 195      44.735  -2.986  32.193  1.00  0.00           H  
ATOM   2846  HH  TYR A 195      43.891  -1.516  33.654  1.00  0.00           H  
ATOM   2847  N   GLN A 196      51.702  -0.507  32.631  1.00 15.92           N  
ATOM   2848  CA  GLN A 196      52.679  -0.334  33.714  1.00 14.95           C  
ATOM   2849  C   GLN A 196      52.219   0.733  34.705  1.00 14.12           C  
ATOM   2850  O   GLN A 196      51.413   1.576  34.371  1.00 14.30           O  
ATOM   2851  CB  GLN A 196      54.029   0.151  33.166  1.00 15.24           C  
ATOM   2852  CG  GLN A 196      54.602  -0.593  31.928  1.00 17.79           C  
ATOM   2853  CD  GLN A 196      56.011  -0.100  31.591  1.00 18.47           C  
ATOM   2854  OE1 GLN A 196      56.191   0.984  31.010  1.00 23.46           O  
ATOM   2855  NE2 GLN A 196      57.001  -0.858  31.987  1.00 23.74           N  
ATOM   2856  H   GLN A 196      51.377   0.306  32.127  1.00  0.00           H  
ATOM   2857  HA  GLN A 196      52.831  -1.298  34.199  1.00  0.00           H  
ATOM   2858 1HB  GLN A 196      53.951   1.201  32.884  1.00  0.00           H  
ATOM   2859 2HB  GLN A 196      54.786   0.077  33.946  1.00  0.00           H  
ATOM   2860 1HG  GLN A 196      54.643  -1.660  32.145  1.00  0.00           H  
ATOM   2861 2HG  GLN A 196      53.950  -0.411  31.074  1.00  0.00           H  
ATOM   2862 1HE2 GLN A 196      57.946  -0.588  31.796  1.00  0.00           H  
ATOM   2863 2HE2 GLN A 196      56.815  -1.707  32.481  1.00  0.00           H  
ATOM   2864  N   PHE A 197      52.815   0.663  35.897  1.00 13.36           N  
ATOM   2865  CA  PHE A 197      52.530   1.612  36.981  1.00 12.40           C  
ATOM   2866  C   PHE A 197      53.775   1.801  37.808  1.00 11.04           C  
ATOM   2867  O   PHE A 197      54.388   0.843  38.259  1.00 11.96           O  
ATOM   2868  CB  PHE A 197      51.384   1.079  37.876  1.00 13.02           C  
ATOM   2869  CG  PHE A 197      51.033   1.990  39.017  1.00 13.65           C  
ATOM   2870  CD1 PHE A 197      50.309   3.144  38.815  1.00 14.71           C  
ATOM   2871  CD2 PHE A 197      51.416   1.676  40.276  1.00 13.26           C  
ATOM   2872  CE1 PHE A 197      50.004   4.005  39.898  1.00 13.63           C  
ATOM   2873  CE2 PHE A 197      51.096   2.503  41.336  1.00 13.48           C  
ATOM   2874  CZ  PHE A 197      50.382   3.651  41.143  1.00 12.88           C  
ATOM   2875  H   PHE A 197      53.488  -0.074  36.053  1.00  0.00           H  
ATOM   2876  HA  PHE A 197      52.217   2.559  36.539  1.00  0.00           H  
ATOM   2877 1HB  PHE A 197      50.490   0.931  37.272  1.00  0.00           H  
ATOM   2878 2HB  PHE A 197      51.665   0.111  38.288  1.00  0.00           H  
ATOM   2879  HD1 PHE A 197      49.970   3.391  37.809  1.00  0.00           H  
ATOM   2880  HD2 PHE A 197      51.987   0.763  40.450  1.00  0.00           H  
ATOM   2881  HE1 PHE A 197      49.471   4.938  39.718  1.00  0.00           H  
ATOM   2882  HE2 PHE A 197      51.423   2.228  42.338  1.00  0.00           H  
ATOM   2883  HZ  PHE A 197      50.120   4.280  41.993  1.00  0.00           H  
ATOM   2884  N   GLY A 198      54.158   3.059  38.057  1.00 11.75           N  
ATOM   2885  CA  GLY A 198      55.309   3.281  38.876  1.00 12.26           C  
ATOM   2886  C   GLY A 198      55.570   4.748  39.090  1.00 11.32           C  
ATOM   2887  O   GLY A 198      54.638   5.543  39.109  1.00 12.46           O  
ATOM   2888  H   GLY A 198      53.659   3.854  37.684  1.00  0.00           H  
ATOM   2889 1HA  GLY A 198      55.168   2.794  39.841  1.00  0.00           H  
ATOM   2890 2HA  GLY A 198      56.181   2.823  38.410  1.00  0.00           H  
ATOM   2891  N   THR A 199      56.851   5.076  39.239  1.00 11.02           N  
ATOM   2892  CA  THR A 199      57.230   6.446  39.515  1.00 11.79           C  
ATOM   2893  C   THR A 199      58.393   6.895  38.652  1.00 11.51           C  
ATOM   2894  O   THR A 199      59.364   6.164  38.472  1.00 12.20           O  
ATOM   2895  CB  THR A 199      57.563   6.581  41.012  1.00 12.18           C  
ATOM   2896  OG1 THR A 199      58.035   7.918  41.289  1.00 13.11           O  
ATOM   2897  CG2 THR A 199      58.693   5.647  41.436  1.00 12.64           C  
ATOM   2898  H   THR A 199      57.571   4.372  39.161  1.00  0.00           H  
ATOM   2899  HA  THR A 199      56.387   7.094  39.272  1.00  0.00           H  
ATOM   2900  HB  THR A 199      56.680   6.342  41.604  1.00  0.00           H  
ATOM   2901  HG1 THR A 199      58.038   8.430  40.477  1.00  0.00           H  
ATOM   2902 1HG2 THR A 199      58.893   5.777  42.499  1.00  0.00           H  
ATOM   2903 2HG2 THR A 199      58.402   4.614  41.245  1.00  0.00           H  
ATOM   2904 3HG2 THR A 199      59.592   5.882  40.867  1.00  0.00           H  
ATOM   2905  N   GLU A 200      58.301   8.121  38.177  1.00 12.11           N  
ATOM   2906  CA  GLU A 200      59.406   8.771  37.497  1.00 11.77           C  
ATOM   2907  C   GLU A 200      59.990   9.825  38.415  1.00 12.38           C  
ATOM   2908  O   GLU A 200      59.317  10.852  38.618  1.00 13.12           O  
ATOM   2909  CB  GLU A 200      58.897   9.488  36.262  1.00 12.34           C  
ATOM   2910  CG  GLU A 200      58.461   8.523  35.160  1.00 12.76           C  
ATOM   2911  CD  GLU A 200      58.034   9.224  33.872  1.00 14.50           C  
ATOM   2912  OE1 GLU A 200      57.179  10.128  33.894  1.00 14.30           O  
ATOM   2913  OE2 GLU A 200      58.585   8.855  32.797  1.00 18.95           O  
ATOM   2914  H   GLU A 200      57.431   8.621  38.292  1.00  0.00           H  
ATOM   2915  HA  GLU A 200      60.123   8.007  37.194  1.00  0.00           H  
ATOM   2916 1HB  GLU A 200      58.050  10.120  36.531  1.00  0.00           H  
ATOM   2917 2HB  GLU A 200      59.679  10.138  35.870  1.00  0.00           H  
ATOM   2918 1HG  GLU A 200      59.288   7.851  34.931  1.00  0.00           H  
ATOM   2919 2HG  GLU A 200      57.631   7.921  35.527  1.00  0.00           H  
ATOM   2920  N   PRO A 201      61.150   9.561  39.019  1.00 12.85           N  
ATOM   2921  CA  PRO A 201      61.812  10.546  39.877  1.00 12.68           C  
ATOM   2922  C   PRO A 201      62.802  11.413  39.107  1.00 13.22           C  
ATOM   2923  O   PRO A 201      63.363  11.005  38.061  1.00 13.37           O  
ATOM   2924  CB  PRO A 201      62.566   9.697  40.888  1.00 13.29           C  
ATOM   2925  CG  PRO A 201      62.687   8.322  40.262  1.00 14.38           C  
ATOM   2926  CD  PRO A 201      61.872   8.280  39.029  1.00 13.77           C  
ATOM   2927  HA  PRO A 201      61.049  11.160  40.379  1.00  0.00           H  
ATOM   2928 1HB  PRO A 201      63.549  10.144  41.096  1.00  0.00           H  
ATOM   2929 2HB  PRO A 201      62.017   9.670  41.841  1.00  0.00           H  
ATOM   2930 1HG  PRO A 201      63.740   8.101  40.031  1.00  0.00           H  
ATOM   2931 2HG  PRO A 201      62.348   7.551  40.970  1.00  0.00           H  
ATOM   2932 1HD  PRO A 201      62.533   8.194  38.154  1.00  0.00           H  
ATOM   2933 2HD  PRO A 201      61.178   7.428  39.076  1.00  0.00           H  
ATOM   2934  N   PHE A 202      62.985  12.618  39.603  1.00 12.58           N  
ATOM   2935  CA  PHE A 202      63.928  13.589  39.043  1.00 12.92           C  
ATOM   2936  C   PHE A 202      65.063  13.843  40.049  1.00 13.22           C  
ATOM   2937  O   PHE A 202      66.226  13.513  39.805  1.00 14.28           O  
ATOM   2938  CB  PHE A 202      63.202  14.907  38.695  1.00 12.60           C  
ATOM   2939  CG  PHE A 202      62.210  14.787  37.568  1.00 13.27           C  
ATOM   2940  CD1 PHE A 202      61.022  14.087  37.731  1.00 14.99           C  
ATOM   2941  CD2 PHE A 202      62.442  15.407  36.339  1.00 16.31           C  
ATOM   2942  CE1 PHE A 202      60.108  13.996  36.707  1.00 15.76           C  
ATOM   2943  CE2 PHE A 202      61.525  15.314  35.318  1.00 15.29           C  
ATOM   2944  CZ  PHE A 202      60.360  14.589  35.499  1.00 16.39           C  
ATOM   2945  H   PHE A 202      62.439  12.873  40.413  1.00  0.00           H  
ATOM   2946  HA  PHE A 202      64.352  13.172  38.128  1.00  0.00           H  
ATOM   2947 1HB  PHE A 202      62.671  15.272  39.573  1.00  0.00           H  
ATOM   2948 2HB  PHE A 202      63.935  15.664  38.418  1.00  0.00           H  
ATOM   2949  HD1 PHE A 202      60.815  13.605  38.687  1.00  0.00           H  
ATOM   2950  HD2 PHE A 202      63.360  15.978  36.196  1.00  0.00           H  
ATOM   2951  HE1 PHE A 202      59.177  13.450  36.855  1.00  0.00           H  
ATOM   2952  HE2 PHE A 202      61.715  15.810  34.366  1.00  0.00           H  
ATOM   2953  HZ  PHE A 202      59.646  14.489  34.682  1.00  0.00           H  
ATOM   2954  N   THR A 203      64.727  14.399  41.207  1.00 13.12           N  
ATOM   2955  CA  THR A 203      65.688  14.620  42.279  1.00 13.81           C  
ATOM   2956  C   THR A 203      65.021  14.482  43.647  1.00 13.65           C  
ATOM   2957  O   THR A 203      63.781  14.539  43.753  1.00 13.48           O  
ATOM   2958  CB  THR A 203      66.324  16.025  42.199  1.00 15.25           C  
ATOM   2959  OG1 THR A 203      65.303  17.009  42.336  1.00 14.48           O  
ATOM   2960  CG2 THR A 203      66.935  16.319  40.845  1.00 15.45           C  
ATOM   2961  H   THR A 203      63.766  14.677  41.343  1.00  0.00           H  
ATOM   2962  HA  THR A 203      66.486  13.883  42.185  1.00  0.00           H  
ATOM   2963  HB  THR A 203      67.111  16.111  42.948  1.00  0.00           H  
ATOM   2964  HG1 THR A 203      64.454  16.575  42.447  1.00  0.00           H  
ATOM   2965 1HG2 THR A 203      67.366  17.320  40.850  1.00  0.00           H  
ATOM   2966 2HG2 THR A 203      67.715  15.588  40.631  1.00  0.00           H  
ATOM   2967 3HG2 THR A 203      66.164  16.261  40.078  1.00  0.00           H  
ATOM   2968  N   GLY A 204      65.843  14.302  44.679  1.00 13.85           N  
ATOM   2969  CA  GLY A 204      65.359  14.202  46.039  1.00 14.35           C  
ATOM   2970  C   GLY A 204      65.661  12.836  46.627  1.00 14.18           C  
ATOM   2971  O   GLY A 204      66.535  12.124  46.115  1.00 14.85           O  
ATOM   2972  H   GLY A 204      66.835  14.233  44.504  1.00  0.00           H  
ATOM   2973 1HA  GLY A 204      65.824  14.977  46.649  1.00  0.00           H  
ATOM   2974 2HA  GLY A 204      64.285  14.381  46.057  1.00  0.00           H  
ATOM   2975  N   SER A 205      64.953  12.505  47.702  1.00 15.05           N  
ATOM   2976  CA  SER A 205      65.046  11.180  48.335  1.00 16.13           C  
ATOM   2977  C   SER A 205      63.613  10.705  48.455  1.00 16.02           C  
ATOM   2978  O   SER A 205      62.774  11.424  48.949  1.00 17.60           O  
ATOM   2979  CB  SER A 205      65.690  11.279  49.720  1.00 16.91           C  
ATOM   2980  OG  SER A 205      67.062  11.613  49.632  1.00 22.11           O  
ATOM   2981  H   SER A 205      64.329  13.195  48.095  1.00  0.00           H  
ATOM   2982  HA  SER A 205      65.671  10.541  47.709  1.00  0.00           H  
ATOM   2983 1HB  SER A 205      65.171  12.035  50.309  1.00  0.00           H  
ATOM   2984 2HB  SER A 205      65.582  10.328  50.240  1.00  0.00           H  
ATOM   2985  HG  SER A 205      67.254  11.697  48.695  1.00  0.00           H  
ATOM   2986  N   GLY A 206      63.299   9.503  47.990  1.00 15.56           N  
ATOM   2987  CA  GLY A 206      61.920   9.087  48.057  1.00 15.80           C  
ATOM   2988  C   GLY A 206      61.698   7.605  48.232  1.00 15.53           C  
ATOM   2989  O   GLY A 206      62.528   6.790  47.880  1.00 15.28           O  
ATOM   2990  H   GLY A 206      63.984   8.875  47.595  1.00  0.00           H  
ATOM   2991 1HA  GLY A 206      61.428   9.592  48.888  1.00  0.00           H  
ATOM   2992 2HA  GLY A 206      61.404   9.390  47.146  1.00  0.00           H  
ATOM   2993  N   THR A 207      60.568   7.288  48.847  1.00 14.97           N  
ATOM   2994  CA  THR A 207      60.092   5.922  48.908  1.00 15.68           C  
ATOM   2995  C   THR A 207      58.647   5.913  48.426  1.00 15.04           C  
ATOM   2996  O   THR A 207      57.778   6.536  49.051  1.00 15.94           O  
ATOM   2997  CB  THR A 207      60.168   5.360  50.321  1.00 15.62           C  
ATOM   2998  OG1 THR A 207      61.529   5.190  50.752  1.00 18.02           O  
ATOM   2999  CG2 THR A 207      59.599   3.958  50.358  1.00 17.57           C  
ATOM   3000  H   THR A 207      60.025   8.018  49.285  1.00  0.00           H  
ATOM   3001  HA  THR A 207      60.723   5.307  48.266  1.00  0.00           H  
ATOM   3002  HB  THR A 207      59.599   5.998  50.997  1.00  0.00           H  
ATOM   3003  HG1 THR A 207      62.123   5.469  50.051  1.00  0.00           H  
ATOM   3004 1HG2 THR A 207      59.659   3.568  51.374  1.00  0.00           H  
ATOM   3005 2HG2 THR A 207      58.557   3.980  50.038  1.00  0.00           H  
ATOM   3006 3HG2 THR A 207      60.170   3.316  49.689  1.00  0.00           H  
ATOM   3007  N   LEU A 208      58.361   5.199  47.332  1.00 15.30           N  
ATOM   3008  CA  LEU A 208      56.985   5.006  46.892  1.00 14.55           C  
ATOM   3009  C   LEU A 208      56.577   3.631  47.402  1.00 15.24           C  
ATOM   3010  O   LEU A 208      57.152   2.610  46.990  1.00 15.74           O  
ATOM   3011  CB  LEU A 208      56.847   5.029  45.355  1.00 14.83           C  
ATOM   3012  CG  LEU A 208      55.465   4.577  44.820  1.00 15.35           C  
ATOM   3013  CD1 LEU A 208      54.381   5.568  45.176  1.00 16.38           C  
ATOM   3014  CD2 LEU A 208      55.478   4.335  43.305  1.00 16.01           C  
ATOM   3015  H   LEU A 208      59.111   4.784  46.798  1.00  0.00           H  
ATOM   3016  HA  LEU A 208      56.378   5.818  47.290  1.00  0.00           H  
ATOM   3017 1HB  LEU A 208      57.032   6.043  45.005  1.00  0.00           H  
ATOM   3018 2HB  LEU A 208      57.607   4.375  44.928  1.00  0.00           H  
ATOM   3019  HG  LEU A 208      55.172   3.647  45.308  1.00  0.00           H  
ATOM   3020 1HD1 LEU A 208      53.425   5.218  44.785  1.00  0.00           H  
ATOM   3021 2HD1 LEU A 208      54.316   5.662  46.260  1.00  0.00           H  
ATOM   3022 3HD1 LEU A 208      54.618   6.538  44.740  1.00  0.00           H  
ATOM   3023 1HD2 LEU A 208      54.487   4.019  42.978  1.00  0.00           H  
ATOM   3024 2HD2 LEU A 208      55.753   5.257  42.792  1.00  0.00           H  
ATOM   3025 3HD2 LEU A 208      56.203   3.557  43.067  1.00  0.00           H  
ATOM   3026  N   ASN A 209      55.623   3.604  48.323  1.00 14.58           N  
ATOM   3027  CA  ASN A 209      55.113   2.339  48.797  1.00 16.24           C  
ATOM   3028  C   ASN A 209      53.853   2.013  48.028  1.00 15.88           C  
ATOM   3029  O   ASN A 209      52.889   2.758  48.080  1.00 17.29           O  
ATOM   3030  CB  ASN A 209      54.774   2.375  50.278  1.00 15.99           C  
ATOM   3031  CG  ASN A 209      54.523   0.976  50.835  1.00 18.87           C  
ATOM   3032  OD1 ASN A 209      55.426   0.145  50.852  1.00 21.74           O  
ATOM   3033  ND2 ASN A 209      53.293   0.715  51.303  1.00 22.96           N  
ATOM   3034  H   ASN A 209      55.244   4.460  48.702  1.00  0.00           H  
ATOM   3035  HA  ASN A 209      55.881   1.579  48.649  1.00  0.00           H  
ATOM   3036 1HB  ASN A 209      55.594   2.840  50.828  1.00  0.00           H  
ATOM   3037 2HB  ASN A 209      53.886   2.988  50.433  1.00  0.00           H  
ATOM   3038 1HD2 ASN A 209      53.082  -0.188  51.678  1.00  0.00           H  
ATOM   3039 2HD2 ASN A 209      52.588   1.423  51.277  1.00  0.00           H  
ATOM   3040  N   VAL A 210      53.887   0.909  47.285  1.00 15.37           N  
ATOM   3041  CA  VAL A 210      52.738   0.439  46.537  1.00 15.79           C  
ATOM   3042  C   VAL A 210      52.160  -0.738  47.343  1.00 16.04           C  
ATOM   3043  O   VAL A 210      52.612  -1.888  47.218  1.00 16.79           O  
ATOM   3044  CB  VAL A 210      53.137   0.027  45.105  1.00 15.12           C  
ATOM   3045  CG1 VAL A 210      51.931  -0.457  44.321  1.00 15.44           C  
ATOM   3046  CG2 VAL A 210      53.754   1.215  44.376  1.00 14.59           C  
ATOM   3047  H   VAL A 210      54.749   0.383  47.245  1.00  0.00           H  
ATOM   3048  HA  VAL A 210      52.013   1.251  46.471  1.00  0.00           H  
ATOM   3049  HB  VAL A 210      53.863  -0.784  45.159  1.00  0.00           H  
ATOM   3050 1HG1 VAL A 210      52.241  -0.741  43.315  1.00  0.00           H  
ATOM   3051 2HG1 VAL A 210      51.493  -1.320  44.823  1.00  0.00           H  
ATOM   3052 3HG1 VAL A 210      51.192   0.342  44.260  1.00  0.00           H  
ATOM   3053 1HG2 VAL A 210      54.034   0.917  43.366  1.00  0.00           H  
ATOM   3054 2HG2 VAL A 210      53.029   2.028  44.327  1.00  0.00           H  
ATOM   3055 3HG2 VAL A 210      54.641   1.551  44.914  1.00  0.00           H  
ATOM   3056  N   ALA A 211      51.182  -0.432  48.194  1.00 16.84           N  
ATOM   3057  CA  ALA A 211      50.576  -1.449  49.053  1.00 18.00           C  
ATOM   3058  C   ALA A 211      49.874  -2.499  48.242  1.00 18.83           C  
ATOM   3059  O   ALA A 211      49.864  -3.676  48.627  1.00 19.88           O  
ATOM   3060  CB  ALA A 211      49.607  -0.820  50.061  1.00 18.23           C  
ATOM   3061  H   ALA A 211      50.850   0.520  48.250  1.00  0.00           H  
ATOM   3062  HA  ALA A 211      51.374  -1.945  49.605  1.00  0.00           H  
ATOM   3063 1HB  ALA A 211      49.173  -1.601  50.685  1.00  0.00           H  
ATOM   3064 2HB  ALA A 211      50.146  -0.111  50.690  1.00  0.00           H  
ATOM   3065 3HB  ALA A 211      48.813  -0.300  49.527  1.00  0.00           H  
ATOM   3066  N   SER A 212      49.273  -2.072  47.142  1.00 19.23           N  
ATOM   3067  CA  SER A 212      48.635  -2.981  46.213  1.00 19.62           C  
ATOM   3068  C   SER A 212      48.479  -2.325  44.845  1.00 18.49           C  
ATOM   3069  O   SER A 212      48.163  -1.120  44.731  1.00 17.90           O  
ATOM   3070  CB  SER A 212      47.262  -3.403  46.760  1.00 19.89           C  
ATOM   3071  OG  SER A 212      46.605  -4.262  45.833  1.00 22.59           O  
ATOM   3072  H   SER A 212      49.261  -1.081  46.947  1.00  0.00           H  
ATOM   3073  HA  SER A 212      49.263  -3.867  46.109  1.00  0.00           H  
ATOM   3074 1HB  SER A 212      47.392  -3.913  47.714  1.00  0.00           H  
ATOM   3075 2HB  SER A 212      46.655  -2.517  46.942  1.00  0.00           H  
ATOM   3076  HG  SER A 212      47.205  -4.357  45.089  1.00  0.00           H  
ATOM   3077  N   TRP A 213      48.761  -3.103  43.806  1.00 18.67           N  
ATOM   3078  CA  TRP A 213      48.491  -2.710  42.430  1.00 17.82           C  
ATOM   3079  C   TRP A 213      47.937  -3.923  41.673  1.00 17.96           C  
ATOM   3080  O   TRP A 213      48.556  -4.992  41.655  1.00 19.63           O  
ATOM   3081  CB  TRP A 213      49.738  -2.188  41.705  1.00 17.79           C  
ATOM   3082  CG  TRP A 213      49.431  -1.685  40.332  1.00 16.97           C  
ATOM   3083  CD1 TRP A 213      48.721  -0.563  40.001  1.00 16.29           C  
ATOM   3084  CD2 TRP A 213      49.789  -2.309  39.090  1.00 15.35           C  
ATOM   3085  NE1 TRP A 213      48.630  -0.450  38.634  1.00 16.92           N  
ATOM   3086  CE2 TRP A 213      49.273  -1.508  38.048  1.00 15.15           C  
ATOM   3087  CE3 TRP A 213      50.496  -3.452  38.761  1.00 16.13           C  
ATOM   3088  CZ2 TRP A 213      49.459  -1.824  36.690  1.00 17.76           C  
ATOM   3089  CZ3 TRP A 213      50.683  -3.767  37.436  1.00 16.38           C  
ATOM   3090  CH2 TRP A 213      50.161  -2.970  36.416  1.00 15.49           C  
ATOM   3091  H   TRP A 213      49.180  -4.004  43.987  1.00  0.00           H  
ATOM   3092  HA  TRP A 213      47.756  -1.906  42.438  1.00  0.00           H  
ATOM   3093 1HB  TRP A 213      50.185  -1.380  42.285  1.00  0.00           H  
ATOM   3094 2HB  TRP A 213      50.477  -2.986  41.632  1.00  0.00           H  
ATOM   3095  HD1 TRP A 213      48.292   0.136  40.717  1.00  0.00           H  
ATOM   3096  HE1 TRP A 213      48.163   0.294  38.135  1.00  0.00           H  
ATOM   3097  HE3 TRP A 213      50.900  -4.090  39.547  1.00  0.00           H  
ATOM   3098  HZ2 TRP A 213      49.070  -1.194  35.890  1.00  0.00           H  
ATOM   3099  HZ3 TRP A 213      51.255  -4.665  37.203  1.00  0.00           H  
ATOM   3100  HH2 TRP A 213      50.316  -3.268  35.379  1.00  0.00           H  
ATOM   3101  N   THR A 214      46.763  -3.751  41.088  1.00 17.69           N  
ATOM   3102  CA  THR A 214      46.184  -4.805  40.248  1.00 18.52           C  
ATOM   3103  C   THR A 214      45.844  -4.209  38.898  1.00 19.05           C  
ATOM   3104  O   THR A 214      45.509  -3.023  38.773  1.00 18.94           O  
ATOM   3105  CB  THR A 214      44.911  -5.452  40.878  1.00 17.95           C  
ATOM   3106  OG1 THR A 214      43.845  -4.502  40.897  1.00 20.82           O  
ATOM   3107  CG2 THR A 214      45.141  -5.875  42.297  1.00 20.29           C  
ATOM   3108  H   THR A 214      46.254  -2.888  41.216  1.00  0.00           H  
ATOM   3109  HA  THR A 214      46.925  -5.595  40.124  1.00  0.00           H  
ATOM   3110  HB  THR A 214      44.625  -6.330  40.299  1.00  0.00           H  
ATOM   3111  HG1 THR A 214      44.148  -3.674  40.517  1.00  0.00           H  
ATOM   3112 1HG2 THR A 214      44.230  -6.320  42.696  1.00  0.00           H  
ATOM   3113 2HG2 THR A 214      45.948  -6.606  42.332  1.00  0.00           H  
ATOM   3114 3HG2 THR A 214      45.412  -5.007  42.896  1.00  0.00           H  
ATOM   3115  N   ALA A 215      45.956  -5.034  37.864  1.00 19.72           N  
ATOM   3116  CA  ALA A 215      45.566  -4.621  36.531  1.00 19.57           C  
ATOM   3117  C   ALA A 215      45.366  -5.883  35.719  1.00 20.70           C  
ATOM   3118  O   ALA A 215      45.988  -6.897  35.972  1.00 20.40           O  
ATOM   3119  CB  ALA A 215      46.643  -3.757  35.862  1.00 19.82           C  
ATOM   3120  H   ALA A 215      46.319  -5.966  38.004  1.00  0.00           H  
ATOM   3121  HA  ALA A 215      44.656  -4.027  36.613  1.00  0.00           H  
ATOM   3122 1HB  ALA A 215      46.311  -3.469  34.865  1.00  0.00           H  
ATOM   3123 2HB  ALA A 215      46.815  -2.862  36.460  1.00  0.00           H  
ATOM   3124 3HB  ALA A 215      47.569  -4.325  35.786  1.00  0.00           H  
ATOM   3125  N   SER A 216      44.458  -5.803  34.777  1.00 20.87           N  
ATOM   3126  CA  SER A 216      44.247  -6.890  33.843  1.00 22.44           C  
ATOM   3127  C   SER A 216      43.619  -6.318  32.588  1.00 23.22           C  
ATOM   3128  O   SER A 216      43.132  -5.183  32.562  1.00 22.98           O  
ATOM   3129  CB  SER A 216      43.327  -7.945  34.439  1.00 22.80           C  
ATOM   3130  OG  SER A 216      42.053  -7.370  34.674  1.00 22.64           O  
ATOM   3131  H   SER A 216      43.893  -4.970  34.698  1.00  0.00           H  
ATOM   3132  HA  SER A 216      45.211  -7.354  33.628  1.00  0.00           H  
ATOM   3133 1HB  SER A 216      43.247  -8.788  33.753  1.00  0.00           H  
ATOM   3134 2HB  SER A 216      43.756  -8.319  35.368  1.00  0.00           H  
ATOM   3135  HG  SER A 216      42.119  -6.456  34.388  1.00  0.00           H  
ATOM   3136  N   ILE A 217      43.619  -7.134  31.542  1.00 24.38           N  
ATOM   3137  CA  ILE A 217      43.033  -6.749  30.276  1.00 25.43           C  
ATOM   3138  C   ILE A 217      41.995  -7.815  29.934  1.00 26.47           C  
ATOM   3139  O   ILE A 217      42.308  -9.003  29.960  1.00 27.03           O  
ATOM   3140  CB  ILE A 217      44.116  -6.699  29.186  1.00 25.25           C  
ATOM   3141  CG1 ILE A 217      45.117  -5.576  29.466  1.00 24.74           C  
ATOM   3142  CG2 ILE A 217      43.475  -6.501  27.813  1.00 25.53           C  
ATOM   3143  CD1 ILE A 217      46.315  -5.535  28.501  1.00 23.83           C  
ATOM   3144  H   ILE A 217      44.039  -8.048  31.632  1.00  0.00           H  
ATOM   3145  HA  ILE A 217      42.597  -5.757  30.384  1.00  0.00           H  
ATOM   3146  HB  ILE A 217      44.676  -7.634  29.186  1.00  0.00           H  
ATOM   3147 1HG1 ILE A 217      44.609  -4.614  29.411  1.00  0.00           H  
ATOM   3148 2HG1 ILE A 217      45.508  -5.681  30.479  1.00  0.00           H  
ATOM   3149 1HG2 ILE A 217      44.252  -6.467  27.050  1.00  0.00           H  
ATOM   3150 2HG2 ILE A 217      42.799  -7.329  27.605  1.00  0.00           H  
ATOM   3151 3HG2 ILE A 217      42.916  -5.565  27.804  1.00  0.00           H  
ATOM   3152 1HD1 ILE A 217      46.973  -4.709  28.773  1.00  0.00           H  
ATOM   3153 2HD1 ILE A 217      46.866  -6.474  28.564  1.00  0.00           H  
ATOM   3154 3HD1 ILE A 217      45.957  -5.392  27.483  1.00  0.00           H  
ATOM   3155  N   ASN A 218      40.767  -7.388  29.660  1.00 27.97           N  
ATOM   3156  CA  ASN A 218      39.678  -8.326  29.362  1.00 29.46           C  
ATOM   3157  C   ASN A 218      38.938  -7.975  28.084  1.00 29.41           C  
ATOM   3158  O   ASN A 218      38.681  -8.855  27.256  1.00 31.11           O  
ATOM   3159  OXT ASN A 218      38.543  -6.834  27.835  1.00 29.13           O  
ATOM   3160  CB  ASN A 218      38.685  -8.375  30.533  1.00 30.13           C  
ATOM   3161  CG  ASN A 218      39.367  -8.638  31.860  1.00 32.11           C  
ATOM   3162  OD1 ASN A 218      40.108  -9.613  32.010  1.00 35.27           O  
ATOM   3163  ND2 ASN A 218      39.126  -7.761  32.836  1.00 35.05           N  
ATOM   3164  H   ASN A 218      40.577  -6.396  29.656  1.00  0.00           H  
ATOM   3165  HA  ASN A 218      40.106  -9.320  29.222  1.00  0.00           H  
ATOM   3166 1HB  ASN A 218      38.147  -7.428  30.594  1.00  0.00           H  
ATOM   3167 2HB  ASN A 218      37.949  -9.159  30.353  1.00  0.00           H  
ATOM   3168 1HD2 ASN A 218      39.549  -7.883  33.734  1.00  0.00           H  
ATOM   3169 2HD2 ASN A 218      38.523  -6.982  32.670  1.00  0.00           H  
TER                                                                             
