# Supplementary material for: A new benchmark illustrates that integration of geometric constraints inferred from enzyme reaction chemistry can increase enzyme active site modeling accuracy
Source: PLoS One. 2019 Apr 4;14(4):e0214126. doi: 10.1371/journal.pone.0214126 (PMC6448891; doi:10.1371/journal.pone.0214126)
Supplement: S1 Files — (GZ) [file pone.0214126.s008.gz › benchmark-lite/templates/2nlr/1oa2.pdb.pdb]

REMARK query_anchored_aln -TTICEPFGTTTIQ-RYVVQNNRWGSTAPQCVTATDTGFRVT-ADGSAPT-GAPKSYPSVFNG---------TDLPVRLDTVSAAPSSISYGFVDGAVYNASYDIWLDPTARTDGVNQTEIMIWFNRVGPIQPIGSPVGTASVGGRTWEVWSGGNGSNDVLSFVAPSAISGWSFDVMDFVRATVARGLAENDWYLTSVQAGFEPWQNGAGLAVNSFSSTVE-------------
ATOM      1  N   THR A   2      58.301   8.121  38.177  1.00  0.00           N  
ATOM      2  CA  THR A   2      59.406   8.771  37.497  1.00  0.00           C  
ATOM      3  C   THR A   2      59.990   9.825  38.415  1.00  0.00           C  
ATOM      4  O   THR A   2      59.317  10.852  38.618  1.00  0.00           O  
ATOM      5  CB  THR A   2      58.964   9.409  36.167  1.00  0.00           C  
ATOM      6  OG1 THR A   2      57.975  10.415  36.422  1.00  0.00           O  
ATOM      7  CG2 THR A   2      58.381   8.355  35.238  1.00  0.00           C  
ATOM      8  H   THR A   2      58.421   7.818  39.133  1.00  0.00           H  
ATOM      9  HA  THR A   2      60.165   8.021  37.275  1.00  0.00           H  
ATOM     10  HB  THR A   2      59.822   9.876  35.685  1.00  0.00           H  
ATOM     11  HG1 THR A   2      58.294  11.264  36.105  1.00  0.00           H  
ATOM     12 1HG2 THR A   2      58.075   8.824  34.303  1.00  0.00           H  
ATOM     13 2HG2 THR A   2      59.135   7.595  35.033  1.00  0.00           H  
ATOM     14 3HG2 THR A   2      57.517   7.891  35.711  1.00  0.00           H  
ATOM     15  N   THR A   3      70.396 -10.427  12.911  1.00  0.00           N  
ATOM     16  CA  THR A   3      69.860  -9.137  13.322  1.00  0.00           C  
ATOM     17  C   THR A   3      68.755  -9.213  14.366  1.00  0.00           C  
ATOM     18  O   THR A   3      67.927 -10.105  14.349  1.00  0.00           O  
ATOM     19  CB  THR A   3      69.332  -8.369  12.096  1.00  0.00           C  
ATOM     20  OG1 THR A   3      68.899  -7.063  12.498  1.00  0.00           O  
ATOM     21  CG2 THR A   3      68.166  -9.112  11.463  1.00  0.00           C  
ATOM     22  H   THR A   3      70.565 -10.600  11.930  1.00  0.00           H  
ATOM     23  HA  THR A   3      70.663  -8.559  13.780  1.00  0.00           H  
ATOM     24  HB  THR A   3      70.130  -8.262  11.362  1.00  0.00           H  
ATOM     25  HG1 THR A   3      69.581  -6.421  12.286  1.00  0.00           H  
ATOM     26 1HG2 THR A   3      67.806  -8.555  10.598  1.00  0.00           H  
ATOM     27 2HG2 THR A   3      68.495 -10.102  11.146  1.00  0.00           H  
ATOM     28 3HG2 THR A   3      67.361  -9.214  12.189  1.00  0.00           H  
ATOM     29  N   ILE A   4      68.725  -8.241  15.263  1.00  0.00           N  
ATOM     30  CA  ILE A   4      67.586  -8.046  16.143  1.00  0.00           C  
ATOM     31  C   ILE A   4      67.467  -6.575  16.510  1.00  0.00           C  
ATOM     32  O   ILE A   4      68.485  -5.861  16.637  1.00  0.00           O  
ATOM     33  CB  ILE A   4      67.715  -8.897  17.420  1.00  0.00           C  
ATOM     34  CG1 ILE A   4      66.410  -8.858  18.220  1.00  0.00           C  
ATOM     35  CG2 ILE A   4      68.878  -8.409  18.269  1.00  0.00           C  
ATOM     36  CD1 ILE A   4      66.330  -9.907  19.307  1.00  0.00           C  
ATOM     37  H   ILE A   4      69.516  -7.618  15.337  1.00  0.00           H  
ATOM     38  HA  ILE A   4      66.685  -8.356  15.616  1.00  0.00           H  
ATOM     39  HB  ILE A   4      67.887  -9.937  17.148  1.00  0.00           H  
ATOM     40 1HG1 ILE A   4      66.296  -7.879  18.683  1.00  0.00           H  
ATOM     41 2HG1 ILE A   4      65.565  -9.002  17.546  1.00  0.00           H  
ATOM     42 1HG2 ILE A   4      68.955  -9.020  19.168  1.00  0.00           H  
ATOM     43 2HG2 ILE A   4      69.803  -8.486  17.698  1.00  0.00           H  
ATOM     44 3HG2 ILE A   4      68.712  -7.369  18.551  1.00  0.00           H  
ATOM     45 1HD1 ILE A   4      65.377  -9.817  19.829  1.00  0.00           H  
ATOM     46 2HD1 ILE A   4      66.407 -10.899  18.861  1.00  0.00           H  
ATOM     47 3HD1 ILE A   4      67.145  -9.761  20.013  1.00  0.00           H  
ATOM     48  N   CYS A   5      66.226  -6.161  16.714  1.00  0.00           N  
ATOM     49  CA  CYS A   5      65.931  -4.818  17.188  1.00  0.00           C  
ATOM     50  C   CYS A   5      65.316  -4.796  18.576  1.00  0.00           C  
ATOM     51  O   CYS A   5      64.879  -3.740  19.050  1.00  0.00           O  
ATOM     52  CB  CYS A   5      64.980  -4.116  16.218  1.00  0.00           C  
ATOM     53  SG  CYS A   5      63.339  -4.869  16.118  1.00  0.00           S  
ATOM     54  H   CYS A   5      65.463  -6.798  16.535  1.00  0.00           H  
ATOM     55  HA  CYS A   5      66.863  -4.255  17.236  1.00  0.00           H  
ATOM     56 1HB  CYS A   5      64.857  -3.076  16.518  1.00  0.00           H  
ATOM     57 2HB  CYS A   5      65.414  -4.119  15.218  1.00  0.00           H  
ATOM     58  HG  CYS A   5      63.032  -4.702  17.401  1.00  0.00           H  
ATOM     59  N   GLU A   6      65.237  -5.962  19.229  1.00  0.00           N  
ATOM     60  CA  GLU A   6      64.716  -6.051  20.584  1.00  0.00           C  
ATOM     61  C   GLU A   6      65.640  -5.327  21.580  1.00  0.00           C  
ATOM     62  O   GLU A   6      66.861  -5.330  21.437  1.00  0.00           O  
ATOM     63  CB  GLU A   6      64.548  -7.517  20.989  1.00  0.00           C  
ATOM     64  CG  GLU A   6      63.510  -8.279  20.178  1.00  0.00           C  
ATOM     65  CD  GLU A   6      62.105  -7.812  20.440  1.00  0.00           C  
ATOM     66  OE1 GLU A   6      61.811  -7.475  21.562  1.00  0.00           O  
ATOM     67  OE2 GLU A   6      61.325  -7.793  19.518  1.00  0.00           O  
ATOM     68  H   GLU A   6      65.549  -6.803  18.766  1.00  0.00           H  
ATOM     69  HA  GLU A   6      63.740  -5.565  20.612  1.00  0.00           H  
ATOM     70 1HB  GLU A   6      65.501  -8.035  20.883  1.00  0.00           H  
ATOM     71 2HB  GLU A   6      64.260  -7.574  22.039  1.00  0.00           H  
ATOM     72 1HG  GLU A   6      63.730  -8.154  19.118  1.00  0.00           H  
ATOM     73 2HG  GLU A   6      63.586  -9.339  20.414  1.00  0.00           H  
ATOM     74  N   PRO A   7      65.033  -4.786  22.624  1.00  0.00           N  
ATOM     75  CA  PRO A   7      65.758  -3.928  23.537  1.00  0.00           C  
ATOM     76  C   PRO A   7      66.995  -4.569  24.133  1.00  0.00           C  
ATOM     77  O   PRO A   7      68.011  -3.895  24.308  1.00  0.00           O  
ATOM     78  CB  PRO A   7      64.709  -3.643  24.616  1.00  0.00           C  
ATOM     79  CG  PRO A   7      63.408  -3.736  23.895  1.00  0.00           C  
ATOM     80  CD  PRO A   7      63.591  -4.883  22.937  1.00  0.00           C  
ATOM     81  HA  PRO A   7      66.052  -3.007  23.012  1.00  0.00           H  
ATOM     82 1HB  PRO A   7      64.798  -4.377  25.431  1.00  0.00           H  
ATOM     83 2HB  PRO A   7      64.883  -2.650  25.057  1.00  0.00           H  
ATOM     84 1HG  PRO A   7      62.589  -3.907  24.609  1.00  0.00           H  
ATOM     85 2HG  PRO A   7      63.189  -2.787  23.383  1.00  0.00           H  
ATOM     86 1HD  PRO A   7      63.350  -5.828  23.446  1.00  0.00           H  
ATOM     87 2HD  PRO A   7      62.943  -4.737  22.061  1.00  0.00           H  
ATOM     88  N   PHE A   8      66.890  -5.847  24.498  1.00  0.00           N  
ATOM     89  CA  PHE A   8      67.968  -6.507  25.206  1.00  0.00           C  
ATOM     90  C   PHE A   8      68.563  -7.699  24.469  1.00  0.00           C  
ATOM     91  O   PHE A   8      69.189  -8.581  25.080  1.00  0.00           O  
ATOM     92  CB  PHE A   8      67.470  -6.966  26.578  1.00  0.00           C  
ATOM     93  CG  PHE A   8      67.042  -5.840  27.475  1.00  0.00           C  
ATOM     94  CD1 PHE A   8      65.747  -5.781  27.969  1.00  0.00           C  
ATOM     95  CD2 PHE A   8      67.932  -4.837  27.827  1.00  0.00           C  
ATOM     96  CE1 PHE A   8      65.352  -4.745  28.794  1.00  0.00           C  
ATOM     97  CE2 PHE A   8      67.541  -3.801  28.653  1.00  0.00           C  
ATOM     98  CZ  PHE A   8      66.249  -3.756  29.137  1.00  0.00           C  
ATOM     99  H   PHE A   8      66.052  -6.368  24.282  1.00  0.00           H  
ATOM    100  HA  PHE A   8      68.782  -5.793  25.341  1.00  0.00           H  
ATOM    101 1HB  PHE A   8      66.624  -7.640  26.450  1.00  0.00           H  
ATOM    102 2HB  PHE A   8      68.258  -7.523  27.083  1.00  0.00           H  
ATOM    103  HD1 PHE A   8      65.038  -6.564  27.699  1.00  0.00           H  
ATOM    104  HD2 PHE A   8      68.953  -4.873  27.445  1.00  0.00           H  
ATOM    105  HE1 PHE A   8      64.332  -4.711  29.175  1.00  0.00           H  
ATOM    106  HE2 PHE A   8      68.251  -3.020  28.922  1.00  0.00           H  
ATOM    107  HZ  PHE A   8      65.938  -2.939  29.786  1.00  0.00           H  
ATOM    108  N   GLY A   9      68.435  -7.708  23.143  1.00  0.00           N  
ATOM    109  CA  GLY A   9      68.974  -8.802  22.354  1.00  0.00           C  
ATOM    110  C   GLY A   9      70.475  -8.909  22.506  1.00  0.00           C  
ATOM    111  O   GLY A   9      71.164  -7.871  22.571  1.00  0.00           O  
ATOM    112  H   GLY A   9      67.960  -6.950  22.674  1.00  0.00           H  
ATOM    113 1HA  GLY A   9      68.509  -9.738  22.664  1.00  0.00           H  
ATOM    114 2HA  GLY A   9      68.724  -8.651  21.305  1.00  0.00           H  
ATOM    115  N   THR A  10      70.984 -10.141  22.537  1.00  0.00           N  
ATOM    116  CA  THR A  10      72.422 -10.386  22.556  1.00  0.00           C  
ATOM    117  C   THR A  10      72.749 -11.574  21.671  1.00  0.00           C  
ATOM    118  O   THR A  10      71.952 -12.504  21.561  1.00  0.00           O  
ATOM    119  CB  THR A  10      72.936 -10.639  23.985  1.00  0.00           C  
ATOM    120  OG1 THR A  10      72.324 -11.823  24.513  1.00  0.00           O  
ATOM    121  CG2 THR A  10      72.609  -9.459  24.887  1.00  0.00           C  
ATOM    122  H   THR A  10      70.351 -10.928  22.548  1.00  0.00           H  
ATOM    123  HA  THR A  10      72.929  -9.503  22.166  1.00  0.00           H  
ATOM    124  HB  THR A  10      74.016 -10.784  23.963  1.00  0.00           H  
ATOM    125  HG1 THR A  10      71.599 -11.576  25.093  1.00  0.00           H  
ATOM    126 1HG2 THR A  10      72.980  -9.655  25.893  1.00  0.00           H  
ATOM    127 2HG2 THR A  10      73.083  -8.559  24.494  1.00  0.00           H  
ATOM    128 3HG2 THR A  10      71.530  -9.315  24.921  1.00  0.00           H  
ATOM    129  N   THR A  11      73.941 -11.519  21.090  1.00  0.00           N  
ATOM    130  CA  THR A  11      74.466 -12.570  20.224  1.00  0.00           C  
ATOM    131  C   THR A  11      75.887 -12.866  20.690  1.00  0.00           C  
ATOM    132  O   THR A  11      76.715 -11.952  20.811  1.00  0.00           O  
ATOM    133  CB  THR A  11      74.455 -12.162  18.739  1.00  0.00           C  
ATOM    134  OG1 THR A  11      73.113 -11.859  18.334  1.00  0.00           O  
ATOM    135  CG2 THR A  11      75.000 -13.288  17.873  1.00  0.00           C  
ATOM    136  H   THR A  11      74.504 -10.699  21.266  1.00  0.00           H  
ATOM    137  HA  THR A  11      73.836 -13.453  20.331  1.00  0.00           H  
ATOM    138  HB  THR A  11      75.071 -11.274  18.601  1.00  0.00           H  
ATOM    139  HG1 THR A  11      72.495 -12.263  18.949  1.00  0.00           H  
ATOM    140 1HG2 THR A  11      74.985 -12.982  16.827  1.00  0.00           H  
ATOM    141 2HG2 THR A  11      76.024 -13.513  18.171  1.00  0.00           H  
ATOM    142 3HG2 THR A  11      74.382 -14.176  17.999  1.00  0.00           H  
ATOM    143  N   THR A  12      76.175 -14.131  20.986  1.00  0.00           N  
ATOM    144  CA  THR A  12      77.466 -14.515  21.529  1.00  0.00           C  
ATOM    145  C   THR A  12      78.129 -15.601  20.703  1.00  0.00           C  
ATOM    146  O   THR A  12      77.452 -16.473  20.152  1.00  0.00           O  
ATOM    147  CB  THR A  12      77.328 -14.992  22.987  1.00  0.00           C  
ATOM    148  OG1 THR A  12      78.626 -15.285  23.521  1.00  0.00           O  
ATOM    149  CG2 THR A  12      76.461 -16.239  23.060  1.00  0.00           C  
ATOM    150  H   THR A  12      75.476 -14.843  20.828  1.00  0.00           H  
ATOM    151  HA  THR A  12      78.122 -13.644  21.512  1.00  0.00           H  
ATOM    152  HB  THR A  12      76.873 -14.204  23.586  1.00  0.00           H  
ATOM    153  HG1 THR A  12      79.252 -14.623  23.219  1.00  0.00           H  
ATOM    154 1HG2 THR A  12      76.374 -16.562  24.097  1.00  0.00           H  
ATOM    155 2HG2 THR A  12      75.470 -16.017  22.665  1.00  0.00           H  
ATOM    156 3HG2 THR A  12      76.916 -17.034  22.470  1.00  0.00           H  
ATOM    157  N   ILE A  13      79.448 -15.538  20.633  1.00  0.00           N  
ATOM    158  CA  ILE A  13      80.241 -16.547  19.943  1.00  0.00           C  
ATOM    159  C   ILE A  13      81.720 -16.289  20.136  1.00  0.00           C  
ATOM    160  O   ILE A  13      82.178 -15.152  20.115  1.00  0.00           O  
ATOM    161  CB  ILE A  13      79.916 -16.576  18.438  1.00  0.00           C  
ATOM    162  CG1 ILE A  13      80.613 -17.761  17.764  1.00  0.00           C  
ATOM    163  CG2 ILE A  13      80.328 -15.268  17.780  1.00  0.00           C  
ATOM    164  CD1 ILE A  13      80.105 -18.057  16.372  1.00  0.00           C  
ATOM    165  H   ILE A  13      79.918 -14.761  21.075  1.00  0.00           H  
ATOM    166  HA  ILE A  13      80.001 -17.523  20.364  1.00  0.00           H  
ATOM    167  HB  ILE A  13      78.845 -16.720  18.300  1.00  0.00           H  
ATOM    168 1HG1 ILE A  13      81.683 -17.566  17.703  1.00  0.00           H  
ATOM    169 2HG1 ILE A  13      80.479 -18.656  18.373  1.00  0.00           H  
ATOM    170 1HG2 ILE A  13      80.092 -15.306  16.717  1.00  0.00           H  
ATOM    171 2HG2 ILE A  13      79.787 -14.443  18.242  1.00  0.00           H  
ATOM    172 3HG2 ILE A  13      81.400 -15.117  17.909  1.00  0.00           H  
ATOM    173 1HD1 ILE A  13      80.646 -18.909  15.960  1.00  0.00           H  
ATOM    174 2HD1 ILE A  13      79.040 -18.290  16.415  1.00  0.00           H  
ATOM    175 3HD1 ILE A  13      80.261 -17.187  15.735  1.00  0.00           H  
ATOM    176  N   GLN A  14      82.487 -17.349  20.359  1.00  0.00           N  
ATOM    177  CA  GLN A  14      83.938 -17.237  20.433  1.00  0.00           C  
ATOM    178  C   GLN A  14      84.552 -16.233  21.430  1.00  0.00           C  
ATOM    179  O   GLN A  14      85.651 -15.727  21.191  1.00  0.00           O  
ATOM    180  CB  GLN A  14      84.458 -16.907  19.031  1.00  0.00           C  
ATOM    181  CG  GLN A  14      84.198 -17.991  17.999  1.00  0.00           C  
ATOM    182  CD  GLN A  14      84.942 -19.276  18.310  1.00  0.00           C  
ATOM    183  OE1 GLN A  14      86.156 -19.269  18.532  1.00  0.00           O  
ATOM    184  NE2 GLN A  14      84.217 -20.389  18.327  1.00  0.00           N  
ATOM    185  H   GLN A  14      82.057 -18.255  20.480  1.00  0.00           H  
ATOM    186  HA  GLN A  14      84.342 -18.194  20.762  1.00  0.00           H  
ATOM    187 1HB  GLN A  14      83.992 -15.987  18.678  1.00  0.00           H  
ATOM    188 2HB  GLN A  14      85.533 -16.734  19.074  1.00  0.00           H  
ATOM    189 1HG  GLN A  14      83.131 -18.210  17.979  1.00  0.00           H  
ATOM    190 2HG  GLN A  14      84.525 -17.634  17.023  1.00  0.00           H  
ATOM    191 1HE2 GLN A  14      84.654 -21.267  18.526  1.00  0.00           H  
ATOM    192 2HE2 GLN A  14      83.236 -20.349  18.141  1.00  0.00           H  
ATOM    193  N   ARG A  16      83.863 -15.973  22.537  1.00  0.00           N  
ATOM    194  CA  ARG A  16      84.383 -15.082  23.556  1.00  0.00           C  
ATOM    195  C   ARG A  16      84.040 -13.626  23.281  1.00  0.00           C  
ATOM    196  O   ARG A  16      84.572 -12.739  23.950  1.00  0.00           O  
ATOM    197  CB  ARG A  16      85.894 -15.228  23.660  1.00  0.00           C  
ATOM    198  CG  ARG A  16      86.371 -16.554  24.231  1.00  0.00           C  
ATOM    199  CD  ARG A  16      87.853 -16.634  24.269  1.00  0.00           C  
ATOM    200  NE  ARG A  16      88.314 -17.902  24.812  1.00  0.00           N  
ATOM    201  CZ  ARG A  16      89.605 -18.284  24.873  1.00  0.00           C  
ATOM    202  NH1 ARG A  16      90.548 -17.488  24.420  1.00  0.00           N  
ATOM    203  NH2 ARG A  16      89.922 -19.460  25.386  1.00  0.00           N  
ATOM    204  H   ARG A  16      84.476 -16.664  22.129  1.00  0.00           H  
ATOM    205  HA  ARG A  16      83.937 -15.354  24.513  1.00  0.00           H  
ATOM    206 1HB  ARG A  16      86.339 -15.115  22.672  1.00  0.00           H  
ATOM    207 2HB  ARG A  16      86.294 -14.434  24.291  1.00  0.00           H  
ATOM    208 1HG  ARG A  16      85.995 -16.669  25.248  1.00  0.00           H  
ATOM    209 2HG  ARG A  16      85.999 -17.372  23.612  1.00  0.00           H  
ATOM    210 1HD  ARG A  16      88.250 -16.532  23.259  1.00  0.00           H  
ATOM    211 2HD  ARG A  16      88.245 -15.833  24.895  1.00  0.00           H  
ATOM    212  HE  ARG A  16      87.617 -18.541  25.170  1.00  0.00           H  
ATOM    213 1HH1 ARG A  16      90.306 -16.590  24.028  1.00  0.00           H  
ATOM    214 2HH1 ARG A  16      91.515 -17.775  24.465  1.00  0.00           H  
ATOM    215 1HH2 ARG A  16      89.196 -20.072  25.734  1.00  0.00           H  
ATOM    216 2HH2 ARG A  16      90.888 -19.747  25.431  1.00  0.00           H  
ATOM    217  N   TYR A  17      83.157 -13.398  22.307  1.00  0.00           N  
ATOM    218  CA  TYR A  17      82.665 -12.041  21.979  1.00  0.00           C  
ATOM    219  C   TYR A  17      81.143 -12.025  22.045  1.00  0.00           C  
ATOM    220  O   TYR A  17      80.478 -13.007  21.749  1.00  0.00           O  
ATOM    221  CB  TYR A  17      83.144 -11.595  20.596  1.00  0.00           C  
ATOM    222  CG  TYR A  17      84.647 -11.469  20.481  1.00  0.00           C  
ATOM    223  CD1 TYR A  17      85.399 -12.540  20.021  1.00  0.00           C  
ATOM    224  CD2 TYR A  17      85.273 -10.284  20.837  1.00  0.00           C  
ATOM    225  CE1 TYR A  17      86.772 -12.425  19.916  1.00  0.00           C  
ATOM    226  CE2 TYR A  17      86.646 -10.169  20.733  1.00  0.00           C  
ATOM    227  CZ  TYR A  17      87.394 -11.234  20.274  1.00  0.00           C  
ATOM    228  OH  TYR A  17      88.761 -11.120  20.170  1.00  0.00           O  
ATOM    229  H   TYR A  17      82.815 -14.187  21.777  1.00  0.00           H  
ATOM    230  HA  TYR A  17      83.058 -11.342  22.718  1.00  0.00           H  
ATOM    231 1HB  TYR A  17      82.804 -12.309  19.845  1.00  0.00           H  
ATOM    232 2HB  TYR A  17      82.703 -10.629  20.352  1.00  0.00           H  
ATOM    233  HD1 TYR A  17      84.907 -13.472  19.741  1.00  0.00           H  
ATOM    234  HD2 TYR A  17      84.682  -9.443  21.200  1.00  0.00           H  
ATOM    235  HE1 TYR A  17      87.363 -13.266  19.554  1.00  0.00           H  
ATOM    236  HE2 TYR A  17      87.138  -9.238  21.013  1.00  0.00           H  
ATOM    237  HH  TYR A  17      89.126 -11.944  19.838  1.00  0.00           H  
ATOM    238  N   VAL A  18      80.571 -10.885  22.443  1.00  0.00           N  
ATOM    239  CA  VAL A  18      79.125 -10.729  22.522  1.00  0.00           C  
ATOM    240  C   VAL A  18      78.755  -9.387  21.899  1.00  0.00           C  
ATOM    241  O   VAL A  18      79.381  -8.378  22.198  1.00  0.00           O  
ATOM    242  CB  VAL A  18      78.641 -10.787  23.983  1.00  0.00           C  
ATOM    243  CG1 VAL A  18      77.134 -10.590  24.053  1.00  0.00           C  
ATOM    244  CG2 VAL A  18      79.041 -12.114  24.609  1.00  0.00           C  
ATOM    245  H   VAL A  18      81.164 -10.108  22.697  1.00  0.00           H  
ATOM    246  HA  VAL A  18      78.658 -11.547  21.973  1.00  0.00           H  
ATOM    247  HB  VAL A  18      79.098  -9.969  24.540  1.00  0.00           H  
ATOM    248 1HG1 VAL A  18      76.809 -10.633  25.093  1.00  0.00           H  
ATOM    249 2HG1 VAL A  18      76.874  -9.619  23.632  1.00  0.00           H  
ATOM    250 3HG1 VAL A  18      76.637 -11.377  23.485  1.00  0.00           H  
ATOM    251 1HG2 VAL A  18      78.696 -12.148  25.642  1.00  0.00           H  
ATOM    252 2HG2 VAL A  18      78.588 -12.932  24.048  1.00  0.00           H  
ATOM    253 3HG2 VAL A  18      80.126 -12.215  24.586  1.00  0.00           H  
ATOM    254  N   VAL A  19      77.749  -9.406  21.035  1.00  0.00           N  
ATOM    255  CA  VAL A  19      77.200  -8.168  20.445  1.00  0.00           C  
ATOM    256  C   VAL A  19      75.799  -7.972  21.019  1.00  0.00           C  
ATOM    257  O   VAL A  19      74.983  -8.886  21.009  1.00  0.00           O  
ATOM    258  CB  VAL A  19      77.135  -8.253  18.909  1.00  0.00           C  
ATOM    259  CG1 VAL A  19      76.521  -6.987  18.330  1.00  0.00           C  
ATOM    260  CG2 VAL A  19      78.528  -8.484  18.343  1.00  0.00           C  
ATOM    261  H   VAL A  19      77.348 -10.295  20.774  1.00  0.00           H  
ATOM    262  HA  VAL A  19      77.855  -7.338  20.711  1.00  0.00           H  
ATOM    263  HB  VAL A  19      76.485  -9.083  18.627  1.00  0.00           H  
ATOM    264 1HG1 VAL A  19      76.482  -7.065  17.243  1.00  0.00           H  
ATOM    265 2HG1 VAL A  19      75.511  -6.861  18.721  1.00  0.00           H  
ATOM    266 3HG1 VAL A  19      77.129  -6.127  18.610  1.00  0.00           H  
ATOM    267 1HG2 VAL A  19      78.474  -8.545  17.257  1.00  0.00           H  
ATOM    268 2HG2 VAL A  19      79.178  -7.658  18.630  1.00  0.00           H  
ATOM    269 3HG2 VAL A  19      78.931  -9.417  18.738  1.00  0.00           H  
ATOM    270  N   GLN A  20      75.534  -6.788  21.570  1.00  0.00           N  
ATOM    271  CA  GLN A  20      74.292  -6.519  22.284  1.00  0.00           C  
ATOM    272  C   GLN A  20      73.585  -5.263  21.755  1.00  0.00           C  
ATOM    273  O   GLN A  20      74.254  -4.262  21.467  1.00  0.00           O  
ATOM    274  CB  GLN A  20      74.569  -6.371  23.783  1.00  0.00           C  
ATOM    275  CG  GLN A  20      75.471  -5.201  24.136  1.00  0.00           C  
ATOM    276  CD  GLN A  20      75.754  -5.117  25.624  1.00  0.00           C  
ATOM    277  OE1 GLN A  20      74.881  -5.391  26.452  1.00  0.00           O  
ATOM    278  NE2 GLN A  20      76.978  -4.736  25.972  1.00  0.00           N  
ATOM    279  H   GLN A  20      76.223  -6.054  21.487  1.00  0.00           H  
ATOM    280  HA  GLN A  20      73.617  -7.361  22.133  1.00  0.00           H  
ATOM    281 1HB  GLN A  20      73.627  -6.242  24.315  1.00  0.00           H  
ATOM    282 2HB  GLN A  20      75.036  -7.281  24.158  1.00  0.00           H  
ATOM    283 1HG  GLN A  20      76.421  -5.317  23.613  1.00  0.00           H  
ATOM    284 2HG  GLN A  20      74.986  -4.275  23.827  1.00  0.00           H  
ATOM    285 1HE2 GLN A  20      77.223  -4.663  26.940  1.00  0.00           H  
ATOM    286 2HE2 GLN A  20      77.655  -4.523  25.268  1.00  0.00           H  
ATOM    287  N   ASN A  21      72.258  -5.300  21.663  1.00  0.00           N  
ATOM    288  CA  ASN A  21      71.488  -4.141  21.256  1.00  0.00           C  
ATOM    289  C   ASN A  21      71.507  -3.146  22.429  1.00  0.00           C  
ATOM    290  O   ASN A  21      71.778  -1.964  22.226  1.00  0.00           O  
ATOM    291  CB  ASN A  21      70.074  -4.526  20.862  1.00  0.00           C  
ATOM    292  CG  ASN A  21      69.293  -3.367  20.307  1.00  0.00           C  
ATOM    293  OD1 ASN A  21      69.799  -2.241  20.231  1.00  0.00           O  
ATOM    294  ND2 ASN A  21      68.070  -3.620  19.917  1.00  0.00           N  
ATOM    295  H   ASN A  21      71.775  -6.159  21.883  1.00  0.00           H  
ATOM    296  HA  ASN A  21      71.973  -3.690  20.388  1.00  0.00           H  
ATOM    297 1HB  ASN A  21      70.107  -5.318  20.113  1.00  0.00           H  
ATOM    298 2HB  ASN A  21      69.548  -4.919  21.732  1.00  0.00           H  
ATOM    299 1HD2 ASN A  21      67.503  -2.887  19.539  1.00  0.00           H  
ATOM    300 2HD2 ASN A  21      67.701  -4.545  19.997  1.00  0.00           H  
ATOM    301  N   ASN A  22      71.177  -3.607  23.650  1.00  0.00           N  
ATOM    302  CA  ASN A  22      71.412  -2.810  24.851  1.00  0.00           C  
ATOM    303  C   ASN A  22      70.768  -1.406  24.758  1.00  0.00           C  
ATOM    304  O   ASN A  22      71.423  -0.394  25.031  1.00  0.00           O  
ATOM    305  CB  ASN A  22      72.902  -2.699  25.116  1.00  0.00           C  
ATOM    306  CG  ASN A  22      73.208  -2.227  26.510  1.00  0.00           C  
ATOM    307  OD1 ASN A  22      72.417  -2.436  27.437  1.00  0.00           O  
ATOM    308  ND2 ASN A  22      74.341  -1.593  26.677  1.00  0.00           N  
ATOM    309  H   ASN A  22      70.758  -4.522  23.741  1.00  0.00           H  
ATOM    310  HA  ASN A  22      70.939  -3.311  25.697  1.00  0.00           H  
ATOM    311 1HB  ASN A  22      73.373  -3.671  24.963  1.00  0.00           H  
ATOM    312 2HB  ASN A  22      73.348  -2.004  24.404  1.00  0.00           H  
ATOM    313 1HD2 ASN A  22      74.597  -1.256  27.583  1.00  0.00           H  
ATOM    314 2HD2 ASN A  22      74.950  -1.446  25.898  1.00  0.00           H  
ATOM    315  N   ARG A  23      69.498  -1.349  24.394  1.00  0.00           N  
ATOM    316  CA  ARG A  23      68.786  -0.075  24.232  1.00  0.00           C  
ATOM    317  C   ARG A  23      68.265   0.428  25.574  1.00  0.00           C  
ATOM    318  O   ARG A  23      67.076   0.622  25.771  1.00  0.00           O  
ATOM    319  CB  ARG A  23      67.622  -0.225  23.264  1.00  0.00           C  
ATOM    320  CG  ARG A  23      68.017  -0.556  21.834  1.00  0.00           C  
ATOM    321  CD  ARG A  23      66.830  -0.683  20.951  1.00  0.00           C  
ATOM    322  NE  ARG A  23      66.132   0.584  20.796  1.00  0.00           N  
ATOM    323  CZ  ARG A  23      64.955   0.885  21.378  1.00  0.00           C  
ATOM    324  NH1 ARG A  23      64.359   0.002  22.149  1.00  0.00           N  
ATOM    325  NH2 ARG A  23      64.400   2.067  21.175  1.00  0.00           N  
ATOM    326  H   ARG A  23      69.005  -2.214  24.223  1.00  0.00           H  
ATOM    327  HA  ARG A  23      69.481   0.660  23.825  1.00  0.00           H  
ATOM    328 1HB  ARG A  23      66.957  -1.014  23.613  1.00  0.00           H  
ATOM    329 2HB  ARG A  23      67.046   0.701  23.241  1.00  0.00           H  
ATOM    330 1HG  ARG A  23      68.655   0.235  21.440  1.00  0.00           H  
ATOM    331 2HG  ARG A  23      68.560  -1.502  21.816  1.00  0.00           H  
ATOM    332 1HD  ARG A  23      67.145  -1.021  19.964  1.00  0.00           H  
ATOM    333 2HD  ARG A  23      66.135  -1.405  21.377  1.00  0.00           H  
ATOM    334  HE  ARG A  23      66.560   1.288  20.210  1.00  0.00           H  
ATOM    335 1HH1 ARG A  23      64.783  -0.901  22.305  1.00  0.00           H  
ATOM    336 2HH1 ARG A  23      63.477   0.228  22.586  1.00  0.00           H  
ATOM    337 1HH2 ARG A  23      64.859   2.745  20.582  1.00  0.00           H  
ATOM    338 2HH2 ARG A  23      63.518   2.292  21.611  1.00  0.00           H  
ATOM    339  N   TRP A  24      69.201   0.676  26.477  1.00  0.00           N  
ATOM    340  CA  TRP A  24      68.822   1.009  27.832  1.00  0.00           C  
ATOM    341  C   TRP A  24      68.173   2.378  28.005  1.00  0.00           C  
ATOM    342  O   TRP A  24      67.515   2.651  29.024  1.00  0.00           O  
ATOM    343  CB  TRP A  24      70.058   0.931  28.730  1.00  0.00           C  
ATOM    344  CG  TRP A  24      71.141   1.891  28.342  1.00  0.00           C  
ATOM    345  CD1 TRP A  24      72.198   1.639  27.518  1.00  0.00           C  
ATOM    346  CD2 TRP A  24      71.280   3.270  28.762  1.00  0.00           C  
ATOM    347  NE1 TRP A  24      72.981   2.760  27.398  1.00  0.00           N  
ATOM    348  CE2 TRP A  24      72.434   3.768  28.151  1.00  0.00           C  
ATOM    349  CE3 TRP A  24      70.528   4.109  29.594  1.00  0.00           C  
ATOM    350  CZ2 TRP A  24      72.862   5.072  28.345  1.00  0.00           C  
ATOM    351  CZ3 TRP A  24      70.957   5.417  29.787  1.00  0.00           C  
ATOM    352  CH2 TRP A  24      72.094   5.885  29.177  1.00  0.00           C  
ATOM    353  H   TRP A  24      70.181   0.637  26.236  1.00  0.00           H  
ATOM    354  HA  TRP A  24      68.082   0.284  28.172  1.00  0.00           H  
ATOM    355 1HB  TRP A  24      69.772   1.135  29.762  1.00  0.00           H  
ATOM    356 2HB  TRP A  24      70.468  -0.079  28.698  1.00  0.00           H  
ATOM    357  HD1 TRP A  24      72.391   0.687  27.027  1.00  0.00           H  
ATOM    358  HE1 TRP A  24      73.824   2.832  26.846  1.00  0.00           H  
ATOM    359  HE3 TRP A  24      69.623   3.743  30.078  1.00  0.00           H  
ATOM    360  HZ2 TRP A  24      73.762   5.463  27.870  1.00  0.00           H  
ATOM    361  HZ3 TRP A  24      70.366   6.063  30.437  1.00  0.00           H  
ATOM    362  HH2 TRP A  24      72.401   6.917  29.350  1.00  0.00           H  
ATOM    363  N   GLY A  25      68.338   3.259  27.025  1.00  0.00           N  
ATOM    364  CA  GLY A  25      67.752   4.591  27.078  1.00  0.00           C  
ATOM    365  C   GLY A  25      66.559   4.778  26.163  1.00  0.00           C  
ATOM    366  O   GLY A  25      66.175   5.906  25.882  1.00  0.00           O  
ATOM    367  H   GLY A  25      68.887   2.995  26.219  1.00  0.00           H  
ATOM    368 1HA  GLY A  25      67.436   4.809  28.098  1.00  0.00           H  
ATOM    369 2HA  GLY A  25      68.506   5.331  26.810  1.00  0.00           H  
ATOM    370  N   SER A  26      65.961   3.683  25.706  1.00  0.00           N  
ATOM    371  CA  SER A  26      64.839   3.781  24.794  1.00  0.00           C  
ATOM    372  C   SER A  26      63.710   4.668  25.342  1.00  0.00           C  
ATOM    373  O   SER A  26      63.058   5.387  24.579  1.00  0.00           O  
ATOM    374  CB  SER A  26      64.306   2.392  24.500  1.00  0.00           C  
ATOM    375  OG  SER A  26      63.225   2.448  23.609  1.00  0.00           O  
ATOM    376  H   SER A  26      66.285   2.770  25.991  1.00  0.00           H  
ATOM    377  HA  SER A  26      65.187   4.235  23.865  1.00  0.00           H  
ATOM    378 1HB  SER A  26      65.101   1.780  24.074  1.00  0.00           H  
ATOM    379 2HB  SER A  26      63.991   1.919  25.429  1.00  0.00           H  
ATOM    380  HG  SER A  26      62.554   2.981  24.041  1.00  0.00           H  
ATOM    381  N   THR A  27      63.502   4.659  26.662  1.00  0.00           N  
ATOM    382  CA  THR A  27      62.443   5.451  27.296  1.00  0.00           C  
ATOM    383  C   THR A  27      62.724   6.966  27.289  1.00  0.00           C  
ATOM    384  O   THR A  27      61.873   7.766  27.656  1.00  0.00           O  
ATOM    385  CB  THR A  27      62.221   4.984  28.746  1.00  0.00           C  
ATOM    386  OG1 THR A  27      63.454   5.071  29.473  1.00  0.00           O  
ATOM    387  CG2 THR A  27      61.721   3.548  28.774  1.00  0.00           C  
ATOM    388  H   THR A  27      64.099   4.084  27.239  1.00  0.00           H  
ATOM    389  HA  THR A  27      61.519   5.304  26.736  1.00  0.00           H  
ATOM    390  HB  THR A  27      61.486   5.628  29.228  1.00  0.00           H  
ATOM    391  HG1 THR A  27      63.407   4.507  30.249  1.00  0.00           H  
ATOM    392 1HG2 THR A  27      61.569   3.235  29.807  1.00  0.00           H  
ATOM    393 2HG2 THR A  27      60.778   3.481  28.232  1.00  0.00           H  
ATOM    394 3HG2 THR A  27      62.457   2.897  28.302  1.00  0.00           H  
ATOM    395  N   ALA A  28      61.868   5.854  18.726  1.00  0.00           N  
ATOM    396  CA  ALA A  28      62.612   5.376  17.588  1.00  0.00           C  
ATOM    397  C   ALA A  28      62.983   3.913  17.786  1.00  0.00           C  
ATOM    398  O   ALA A  28      62.271   3.191  18.486  1.00  0.00           O  
ATOM    399  CB  ALA A  28      63.855   6.226  17.369  1.00  0.00           C  
ATOM    400  H   ALA A  28      60.926   6.194  18.591  1.00  0.00           H  
ATOM    401  HA  ALA A  28      61.973   5.454  16.708  1.00  0.00           H  
ATOM    402 1HB  ALA A  28      64.405   5.851  16.506  1.00  0.00           H  
ATOM    403 2HB  ALA A  28      63.562   7.261  17.191  1.00  0.00           H  
ATOM    404 3HB  ALA A  28      64.490   6.176  18.253  1.00  0.00           H  
ATOM    405  N   PRO A  29      64.106   3.505  17.217  1.00  0.00           N  
ATOM    406  CA  PRO A  29      64.539   2.121  17.294  1.00  0.00           C  
ATOM    407  C   PRO A  29      66.053   2.010  17.174  1.00  0.00           C  
ATOM    408  O   PRO A  29      66.756   2.917  16.687  1.00  0.00           O  
ATOM    409  CB  PRO A  29      63.827   1.473  16.102  1.00  0.00           C  
ATOM    410  CG  PRO A  29      63.647   2.590  15.132  1.00  0.00           C  
ATOM    411  CD  PRO A  29      63.410   3.800  15.995  1.00  0.00           C  
ATOM    412  HA  PRO A  29      64.194   1.686  18.244  1.00  0.00           H  
ATOM    413 1HB  PRO A  29      64.439   0.652  15.700  1.00  0.00           H  
ATOM    414 2HB  PRO A  29      62.873   1.032  16.428  1.00  0.00           H  
ATOM    415 1HG  PRO A  29      64.540   2.690  14.498  1.00  0.00           H  
ATOM    416 2HG  PRO A  29      62.803   2.376  14.460  1.00  0.00           H  
ATOM    417 1HD  PRO A  29      63.837   4.689  15.507  1.00  0.00           H  
ATOM    418 2HD  PRO A  29      62.329   3.929  16.158  1.00  0.00           H  
ATOM    419  N   GLN A  30      66.548   0.852  17.611  1.00  0.00           N  
ATOM    420  CA  GLN A  30      67.899   0.459  17.331  1.00  0.00           C  
ATOM    421  C   GLN A  30      67.950  -1.018  16.994  1.00  0.00           C  
ATOM    422  O   GLN A  30      67.200  -1.806  17.592  1.00  0.00           O  
ATOM    423  CB  GLN A  30      68.808   0.769  18.523  1.00  0.00           C  
ATOM    424  CG  GLN A  30      68.928   2.248  18.847  1.00  0.00           C  
ATOM    425  CD  GLN A  30      69.852   2.511  20.021  1.00  0.00           C  
ATOM    426  OE1 GLN A  30      70.043   1.649  20.883  1.00  0.00           O  
ATOM    427  NE2 GLN A  30      70.432   3.705  20.060  1.00  0.00           N  
ATOM    428  H   GLN A  30      65.959   0.236  18.152  1.00  0.00           H  
ATOM    429  HA  GLN A  30      68.252   1.025  16.469  1.00  0.00           H  
ATOM    430 1HB  GLN A  30      68.431   0.260  19.410  1.00  0.00           H  
ATOM    431 2HB  GLN A  30      69.809   0.385  18.327  1.00  0.00           H  
ATOM    432 1HG  GLN A  30      69.324   2.769  17.976  1.00  0.00           H  
ATOM    433 2HG  GLN A  30      67.940   2.636  19.096  1.00  0.00           H  
ATOM    434 1HE2 GLN A  30      71.053   3.936  20.811  1.00  0.00           H  
ATOM    435 2HE2 GLN A  30      70.249   4.374  19.340  1.00  0.00           H  
ATOM    436  N   CYS A  31      68.803  -1.375  16.045  1.00  0.00           N  
ATOM    437  CA  CYS A  31      68.975  -2.776  15.628  1.00  0.00           C  
ATOM    438  C   CYS A  31      70.456  -3.059  15.535  1.00  0.00           C  
ATOM    439  O   CYS A  31      71.240  -2.211  15.148  1.00  0.00           O  
ATOM    440  CB  CYS A  31      68.312  -3.053  14.278  1.00  0.00           C  
ATOM    441  SG  CYS A  31      68.422  -4.776  13.741  1.00  0.00           S  
ATOM    442  H   CYS A  31      69.352  -0.657  15.595  1.00  0.00           H  
ATOM    443  HA  CYS A  31      68.504  -3.419  16.372  1.00  0.00           H  
ATOM    444 1HB  CYS A  31      67.257  -2.782  14.328  1.00  0.00           H  
ATOM    445 2HB  CYS A  31      68.774  -2.430  13.512  1.00  0.00           H  
ATOM    446  HG  CYS A  31      67.767  -4.607  12.597  1.00  0.00           H  
ATOM    447  N   VAL A  32      70.854  -4.289  15.851  1.00  0.00           N  
ATOM    448  CA  VAL A  32      72.248  -4.718  15.626  1.00  0.00           C  
ATOM    449  C   VAL A  32      72.292  -5.946  14.742  1.00  0.00           C  
ATOM    450  O   VAL A  32      71.393  -6.781  14.814  1.00  0.00           O  
ATOM    451  CB  VAL A  32      72.947  -5.034  16.962  1.00  0.00           C  
ATOM    452  CG1 VAL A  32      73.020  -3.788  17.832  1.00  0.00           C  
ATOM    453  CG2 VAL A  32      72.208  -6.151  17.681  1.00  0.00           C  
ATOM    454  H   VAL A  32      70.196  -4.943  16.251  1.00  0.00           H  
ATOM    455  HA  VAL A  32      72.786  -3.904  15.138  1.00  0.00           H  
ATOM    456  HB  VAL A  32      73.972  -5.345  16.760  1.00  0.00           H  
ATOM    457 1HG1 VAL A  32      73.517  -4.029  18.772  1.00  0.00           H  
ATOM    458 2HG1 VAL A  32      73.584  -3.013  17.312  1.00  0.00           H  
ATOM    459 3HG1 VAL A  32      72.012  -3.428  18.037  1.00  0.00           H  
ATOM    460 1HG2 VAL A  32      72.708  -6.370  18.625  1.00  0.00           H  
ATOM    461 2HG2 VAL A  32      71.181  -5.841  17.878  1.00  0.00           H  
ATOM    462 3HG2 VAL A  32      72.204  -7.045  17.058  1.00  0.00           H  
ATOM    463  N   THR A  33      73.371  -6.033  13.965  1.00  0.00           N  
ATOM    464  CA  THR A  33      73.599  -7.122  13.022  1.00  0.00           C  
ATOM    465  C   THR A  33      75.016  -7.639  13.218  1.00  0.00           C  
ATOM    466  O   THR A  33      75.990  -6.910  13.137  1.00  0.00           O  
ATOM    467  CB  THR A  33      73.391  -6.673  11.564  1.00  0.00           C  
ATOM    468  OG1 THR A  33      72.054  -6.185  11.397  1.00  0.00           O  
ATOM    469  CG2 THR A  33      73.626  -7.834  10.609  1.00  0.00           C  
ATOM    470  H   THR A  33      74.060  -5.298  14.044  1.00  0.00           H  
ATOM    471  HA  THR A  33      72.884  -7.918  13.233  1.00  0.00           H  
ATOM    472  HB  THR A  33      74.089  -5.869  11.328  1.00  0.00           H  
ATOM    473  HG1 THR A  33      71.999  -5.284  11.726  1.00  0.00           H  
ATOM    474 1HG2 THR A  33      73.475  -7.498   9.584  1.00  0.00           H  
ATOM    475 2HG2 THR A  33      74.646  -8.200  10.725  1.00  0.00           H  
ATOM    476 3HG2 THR A  33      72.925  -8.637  10.834  1.00  0.00           H  
ATOM    477  N   ALA A  34      75.127  -8.942  13.469  1.00  0.00           N  
ATOM    478  CA  ALA A  34      76.439  -9.548  13.583  1.00  0.00           C  
ATOM    479  C   ALA A  34      76.815 -10.083  12.220  1.00  0.00           C  
ATOM    480  O   ALA A  34      75.993 -10.787  11.579  1.00  0.00           O  
ATOM    481  CB  ALA A  34      76.453 -10.652  14.631  1.00  0.00           C  
ATOM    482  H   ALA A  34      74.307  -9.520  13.582  1.00  0.00           H  
ATOM    483  HA  ALA A  34      77.144  -8.775  13.889  1.00  0.00           H  
ATOM    484 1HB  ALA A  34      77.452 -11.084  14.690  1.00  0.00           H  
ATOM    485 2HB  ALA A  34      76.179 -10.236  15.601  1.00  0.00           H  
ATOM    486 3HB  ALA A  34      75.739 -11.425  14.353  1.00  0.00           H  
ATOM    487  N   THR A  35      78.009  -9.726  11.765  1.00  0.00           N  
ATOM    488  CA  THR A  35      78.518 -10.254  10.494  1.00  0.00           C  
ATOM    489  C   THR A  35      79.402 -11.458  10.817  1.00  0.00           C  
ATOM    490  O   THR A  35      79.261 -12.532  10.208  1.00  0.00           O  
ATOM    491  CB  THR A  35      79.312  -9.199   9.702  1.00  0.00           C  
ATOM    492  OG1 THR A  35      78.467  -8.078   9.413  1.00  0.00           O  
ATOM    493  CG2 THR A  35      79.829  -9.788   8.398  1.00  0.00           C  
ATOM    494  H   THR A  35      78.580  -9.083  12.295  1.00  0.00           H  
ATOM    495  HA  THR A  35      77.669 -10.561   9.882  1.00  0.00           H  
ATOM    496  HB  THR A  35      80.157  -8.855  10.299  1.00  0.00           H  
ATOM    497  HG1 THR A  35      77.715  -8.371   8.891  1.00  0.00           H  
ATOM    498 1HG2 THR A  35      80.388  -9.029   7.852  1.00  0.00           H  
ATOM    499 2HG2 THR A  35      80.482 -10.634   8.615  1.00  0.00           H  
ATOM    500 3HG2 THR A  35      78.989 -10.125   7.793  1.00  0.00           H  
ATOM    501  N   ASP A  36      80.313 -11.299  11.765  1.00  0.00           N  
ATOM    502  CA  ASP A  36      81.162 -12.409  12.184  1.00  0.00           C  
ATOM    503  C   ASP A  36      81.788 -12.171  13.554  1.00  0.00           C  
ATOM    504  O   ASP A  36      82.113 -11.030  13.920  1.00  0.00           O  
ATOM    505  CB  ASP A  36      82.267 -12.648  11.153  1.00  0.00           C  
ATOM    506  CG  ASP A  36      82.943 -14.004  11.311  1.00  0.00           C  
ATOM    507  OD1 ASP A  36      82.625 -14.698  12.248  1.00  0.00           O  
ATOM    508  OD2 ASP A  36      83.770 -14.332  10.495  1.00  0.00           O  
ATOM    509  H   ASP A  36      80.426 -10.398  12.208  1.00  0.00           H  
ATOM    510  HA  ASP A  36      80.548 -13.307  12.254  1.00  0.00           H  
ATOM    511 1HB  ASP A  36      81.849 -12.583  10.148  1.00  0.00           H  
ATOM    512 2HB  ASP A  36      83.024 -11.868  11.243  1.00  0.00           H  
ATOM    513  N   THR A  37      81.976 -13.252  14.303  1.00  0.00           N  
ATOM    514  CA  THR A  37      82.636 -13.182  15.606  1.00  0.00           C  
ATOM    515  C   THR A  37      83.951 -13.970  15.619  1.00  0.00           C  
ATOM    516  O   THR A  37      84.513 -14.292  16.669  1.00  0.00           O  
ATOM    517  CB  THR A  37      81.710 -13.706  16.719  1.00  0.00           C  
ATOM    518  OG1 THR A  37      81.287 -15.039  16.404  1.00  0.00           O  
ATOM    519  CG2 THR A  37      80.488 -12.811  16.862  1.00  0.00           C  
ATOM    520  H   THR A  37      81.654 -14.146  13.962  1.00  0.00           H  
ATOM    521  HA  THR A  37      82.874 -12.139  15.818  1.00  0.00           H  
ATOM    522  HB  THR A  37      82.252 -13.725  17.664  1.00  0.00           H  
ATOM    523  HG1 THR A  37      81.892 -15.424  15.766  1.00  0.00           H  
ATOM    524 1HG2 THR A  37      79.845 -13.196  17.653  1.00  0.00           H  
ATOM    525 2HG2 THR A  37      80.806 -11.799  17.112  1.00  0.00           H  
ATOM    526 3HG2 THR A  37      79.937 -12.796  15.922  1.00  0.00           H  
ATOM    527  N   GLY A  38      82.832  -8.282  13.955  1.00  0.00           N  
ATOM    528  CA  GLY A  38      82.497  -7.476  12.785  1.00  0.00           C  
ATOM    529  C   GLY A  38      80.977  -7.404  12.838  1.00  0.00           C  
ATOM    530  O   GLY A  38      80.300  -8.418  12.854  1.00  0.00           O  
ATOM    531  H   GLY A  38      82.937  -7.828  14.851  1.00  0.00           H  
ATOM    532 1HA  GLY A  38      82.985  -6.504  12.861  1.00  0.00           H  
ATOM    533 2HA  GLY A  38      82.882  -7.960  11.888  1.00  0.00           H  
ATOM    534  N   PHE A  39      80.420  -6.193  12.927  1.00  0.00           N  
ATOM    535  CA  PHE A  39      79.000  -6.047  13.150  1.00  0.00           C  
ATOM    536  C   PHE A  39      78.603  -4.601  12.824  1.00  0.00           C  
ATOM    537  O   PHE A  39      79.455  -3.777  12.626  1.00  0.00           O  
ATOM    538  CB  PHE A  39      78.637  -6.395  14.595  1.00  0.00           C  
ATOM    539  CG  PHE A  39      79.307  -5.520  15.616  1.00  0.00           C  
ATOM    540  CD1 PHE A  39      78.567  -4.636  16.386  1.00  0.00           C  
ATOM    541  CD2 PHE A  39      80.679  -5.580  15.808  1.00  0.00           C  
ATOM    542  CE1 PHE A  39      79.183  -3.831  17.325  1.00  0.00           C  
ATOM    543  CE2 PHE A  39      81.297  -4.777  16.747  1.00  0.00           C  
ATOM    544  CZ  PHE A  39      80.548  -3.902  17.506  1.00  0.00           C  
ATOM    545  H   PHE A  39      80.992  -5.365  12.838  1.00  0.00           H  
ATOM    546  HA  PHE A  39      78.473  -6.734  12.486  1.00  0.00           H  
ATOM    547 1HB  PHE A  39      77.559  -6.310  14.729  1.00  0.00           H  
ATOM    548 2HB  PHE A  39      78.911  -7.429  14.800  1.00  0.00           H  
ATOM    549  HD1 PHE A  39      77.487  -4.581  16.244  1.00  0.00           H  
ATOM    550  HD2 PHE A  39      81.271  -6.272  15.207  1.00  0.00           H  
ATOM    551  HE1 PHE A  39      78.589  -3.140  17.923  1.00  0.00           H  
ATOM    552  HE2 PHE A  39      82.377  -4.835  16.888  1.00  0.00           H  
ATOM    553  HZ  PHE A  39      81.034  -3.267  18.245  1.00  0.00           H  
ATOM    554  N   ARG A  40      77.318  -4.306  12.833  1.00  0.00           N  
ATOM    555  CA  ARG A  40      76.905  -2.916  12.661  1.00  0.00           C  
ATOM    556  C   ARG A  40      75.677  -2.607  13.509  1.00  0.00           C  
ATOM    557  O   ARG A  40      74.858  -3.472  13.793  1.00  0.00           O  
ATOM    558  CB  ARG A  40      76.598  -2.622  11.200  1.00  0.00           C  
ATOM    559  CG  ARG A  40      75.410  -3.382  10.631  1.00  0.00           C  
ATOM    560  CD  ARG A  40      75.206  -3.083   9.190  1.00  0.00           C  
ATOM    561  NE  ARG A  40      74.051  -3.781   8.649  1.00  0.00           N  
ATOM    562  CZ  ARG A  40      73.674  -3.749   7.357  1.00  0.00           C  
ATOM    563  NH1 ARG A  40      74.368  -3.049   6.487  1.00  0.00           N  
ATOM    564  NH2 ARG A  40      72.606  -4.420   6.963  1.00  0.00           N  
ATOM    565  H   ARG A  40      76.612  -5.017  12.956  1.00  0.00           H  
ATOM    566  HA  ARG A  40      77.724  -2.270  12.980  1.00  0.00           H  
ATOM    567 1HB  ARG A  40      76.399  -1.559  11.077  1.00  0.00           H  
ATOM    568 2HB  ARG A  40      77.468  -2.865  10.589  1.00  0.00           H  
ATOM    569 1HG  ARG A  40      75.578  -4.454  10.738  1.00  0.00           H  
ATOM    570 2HG  ARG A  40      74.505  -3.100  11.171  1.00  0.00           H  
ATOM    571 1HD  ARG A  40      75.049  -2.012   9.060  1.00  0.00           H  
ATOM    572 2HD  ARG A  40      76.086  -3.391   8.627  1.00  0.00           H  
ATOM    573  HE  ARG A  40      73.492  -4.331   9.289  1.00  0.00           H  
ATOM    574 1HH1 ARG A  40      75.184  -2.536   6.787  1.00  0.00           H  
ATOM    575 2HH1 ARG A  40      74.085  -3.024   5.518  1.00  0.00           H  
ATOM    576 1HH2 ARG A  40      72.072  -4.958   7.632  1.00  0.00           H  
ATOM    577 2HH2 ARG A  40      72.323  -4.396   5.995  1.00  0.00           H  
ATOM    578  N   VAL A  41      75.567  -1.325  13.889  1.00  0.00           N  
ATOM    579  CA  VAL A  41      74.450  -0.810  14.655  1.00  0.00           C  
ATOM    580  C   VAL A  41      73.690   0.151  13.766  1.00  0.00           C  
ATOM    581  O   VAL A  41      74.298   1.012  13.132  1.00  0.00           O  
ATOM    582  CB  VAL A  41      74.930  -0.091  15.930  1.00  0.00           C  
ATOM    583  CG1 VAL A  41      75.634  -1.068  16.860  1.00  0.00           C  
ATOM    584  CG2 VAL A  41      75.853   1.060  15.558  1.00  0.00           C  
ATOM    585  H   VAL A  41      76.310  -0.696  13.620  1.00  0.00           H  
ATOM    586  HA  VAL A  41      73.819  -1.648  14.953  1.00  0.00           H  
ATOM    587  HB  VAL A  41      74.063   0.296  16.466  1.00  0.00           H  
ATOM    588 1HG1 VAL A  41      75.966  -0.543  17.755  1.00  0.00           H  
ATOM    589 2HG1 VAL A  41      74.944  -1.863  17.141  1.00  0.00           H  
ATOM    590 3HG1 VAL A  41      76.496  -1.497  16.351  1.00  0.00           H  
ATOM    591 1HG2 VAL A  41      76.187   1.565  16.464  1.00  0.00           H  
ATOM    592 2HG2 VAL A  41      76.716   0.674  15.017  1.00  0.00           H  
ATOM    593 3HG2 VAL A  41      75.315   1.768  14.927  1.00  0.00           H  
ATOM    594  N   THR A  42      72.370   0.018  13.757  1.00  0.00           N  
ATOM    595  CA  THR A  42      71.508   0.850  12.908  1.00  0.00           C  
ATOM    596  C   THR A  42      70.416   1.401  13.793  1.00  0.00           C  
ATOM    597  O   THR A  42      69.918   0.705  14.684  1.00  0.00           O  
ATOM    598  CB  THR A  42      70.899   0.064  11.732  1.00  0.00           C  
ATOM    599  OG1 THR A  42      70.034  -0.962  12.237  1.00  0.00           O  
ATOM    600  CG2 THR A  42      71.995  -0.571  10.890  1.00  0.00           C  
ATOM    601  H   THR A  42      71.948  -0.678  14.354  1.00  0.00           H  
ATOM    602  HA  THR A  42      72.110   1.657  12.489  1.00  0.00           H  
ATOM    603  HB  THR A  42      70.314   0.739  11.108  1.00  0.00           H  
ATOM    604  HG1 THR A  42      69.251  -1.019  11.685  1.00  0.00           H  
ATOM    605 1HG2 THR A  42      71.546  -1.122  10.064  1.00  0.00           H  
ATOM    606 2HG2 THR A  42      72.648   0.208  10.496  1.00  0.00           H  
ATOM    607 3HG2 THR A  42      72.578  -1.254  11.507  1.00  0.00           H  
ATOM    608  N   ALA A  44      70.105   2.682  13.640  1.00  0.00           N  
ATOM    609  CA  ALA A  44      69.174   3.297  14.538  1.00  0.00           C  
ATOM    610  C   ALA A  44      68.595   4.598  13.965  1.00  0.00           C  
ATOM    611  O   ALA A  44      69.127   5.162  13.032  1.00  0.00           O  
ATOM    612  CB  ALA A  44      69.851   3.553  15.877  1.00  0.00           C  
ATOM    613  H   ALA A  44      71.091   2.714  13.856  1.00  0.00           H  
ATOM    614  HA  ALA A  44      68.339   2.611  14.682  1.00  0.00           H  
ATOM    615 1HB  ALA A  44      69.142   4.021  16.559  1.00  0.00           H  
ATOM    616 2HB  ALA A  44      70.191   2.607  16.299  1.00  0.00           H  
ATOM    617 3HB  ALA A  44      70.705   4.213  15.732  1.00  0.00           H  
ATOM    618  N   ASP A  45      67.507   5.000  14.581  1.00  0.00           N  
ATOM    619  CA  ASP A  45      66.876   6.286  14.366  1.00  0.00           C  
ATOM    620  C   ASP A  45      66.221   6.659  15.681  1.00  0.00           C  
ATOM    621  O   ASP A  45      65.439   5.900  16.229  1.00  0.00           O  
ATOM    622  CB  ASP A  45      65.846   6.235  13.235  1.00  0.00           C  
ATOM    623  CG  ASP A  45      65.292   7.607  12.875  1.00  0.00           C  
ATOM    624  OD1 ASP A  45      65.599   8.549  13.566  1.00  0.00           O  
ATOM    625  OD2 ASP A  45      64.568   7.699  11.913  1.00  0.00           O  
ATOM    626  H   ASP A  45      67.099   4.356  15.244  1.00  0.00           H  
ATOM    627  HA  ASP A  45      67.645   7.007  14.087  1.00  0.00           H  
ATOM    628 1HB  ASP A  45      66.302   5.798  12.346  1.00  0.00           H  
ATOM    629 2HB  ASP A  45      65.017   5.590  13.527  1.00  0.00           H  
ATOM    630  N   GLY A  46      66.555   7.849  16.176  1.00  0.00           N  
ATOM    631  CA  GLY A  46      66.028   8.345  17.436  1.00  0.00           C  
ATOM    632  C   GLY A  46      65.640   9.801  17.337  1.00  0.00           C  
ATOM    633  O   GLY A  46      66.299  10.577  16.668  1.00  0.00           O  
ATOM    634  H   GLY A  46      67.199   8.424  15.652  1.00  0.00           H  
ATOM    635 1HA  GLY A  46      65.159   7.754  17.725  1.00  0.00           H  
ATOM    636 2HA  GLY A  46      66.776   8.219  18.218  1.00  0.00           H  
ATOM    637  N   SER A  47      64.553  10.145  18.028  1.00  0.00           N  
ATOM    638  CA  SER A  47      64.125  11.529  18.154  1.00  0.00           C  
ATOM    639  C   SER A  47      63.640  11.726  19.599  1.00  0.00           C  
ATOM    640  O   SER A  47      63.288  10.763  20.261  1.00  0.00           O  
ATOM    641  CB  SER A  47      63.025  11.850  17.162  1.00  0.00           C  
ATOM    642  OG  SER A  47      61.869  11.106  17.435  1.00  0.00           O  
ATOM    643  H   SER A  47      64.012   9.420  18.477  1.00  0.00           H  
ATOM    644  HA  SER A  47      64.978  12.176  17.943  1.00  0.00           H  
ATOM    645 1HB  SER A  47      62.794  12.914  17.206  1.00  0.00           H  
ATOM    646 2HB  SER A  47      63.370  11.632  16.152  1.00  0.00           H  
ATOM    647  HG  SER A  47      61.427  11.560  18.156  1.00  0.00           H  
ATOM    648  N   ALA A  48      63.609  12.976  20.056  1.00  0.00           N  
ATOM    649  CA  ALA A  48      63.228  13.292  21.413  1.00  0.00           C  
ATOM    650  C   ALA A  48      64.385  13.084  22.382  1.00  0.00           C  
ATOM    651  O   ALA A  48      65.378  12.433  22.028  1.00  0.00           O  
ATOM    652  CB  ALA A  48      62.029  12.451  21.828  1.00  0.00           C  
ATOM    653  H   ALA A  48      63.861  13.726  19.429  1.00  0.00           H  
ATOM    654  HA  ALA A  48      62.954  14.346  21.451  1.00  0.00           H  
ATOM    655 1HB  ALA A  48      61.749  12.697  22.852  1.00  0.00           H  
ATOM    656 2HB  ALA A  48      61.191  12.660  21.163  1.00  0.00           H  
ATOM    657 3HB  ALA A  48      62.287  11.395  21.765  1.00  0.00           H  
ATOM    658  N   PRO A  49      64.293  13.684  23.560  1.00  0.00           N  
ATOM    659  CA  PRO A  49      65.331  13.518  24.582  1.00  0.00           C  
ATOM    660  C   PRO A  49      66.686  13.977  24.053  1.00  0.00           C  
ATOM    661  O   PRO A  49      67.655  13.230  24.002  1.00  0.00           O  
ATOM    662  CB  PRO A  49      65.313  12.011  24.859  1.00  0.00           C  
ATOM    663  CG  PRO A  49      63.934  11.587  24.482  1.00  0.00           C  
ATOM    664  CD  PRO A  49      63.594  12.437  23.287  1.00  0.00           C  
ATOM    665  HA  PRO A  49      65.048  14.085  25.481  1.00  0.00           H  
ATOM    666 1HB  PRO A  49      66.091  11.510  24.264  1.00  0.00           H  
ATOM    667 2HB  PRO A  49      65.544  11.820  25.917  1.00  0.00           H  
ATOM    668 1HG  PRO A  49      63.916  10.511  24.256  1.00  0.00           H  
ATOM    669 2HG  PRO A  49      63.245  11.746  25.325  1.00  0.00           H  
ATOM    670 1HD  PRO A  49      63.965  11.950  22.373  1.00  0.00           H  
ATOM    671 2HD  PRO A  49      62.505  12.580  23.236  1.00  0.00           H  
ATOM    672  N   THR A  50      66.727  15.228  23.631  1.00  0.00           N  
ATOM    673  CA  THR A  50      67.837  15.821  22.937  1.00  0.00           C  
ATOM    674  C   THR A  50      69.207  15.484  23.505  1.00  0.00           C  
ATOM    675  O   THR A  50      70.133  15.189  22.769  1.00  0.00           O  
ATOM    676  CB  THR A  50      67.671  17.352  22.907  1.00  0.00           C  
ATOM    677  OG1 THR A  50      67.658  17.860  24.247  1.00  0.00           O  
ATOM    678  CG2 THR A  50      66.373  17.734  22.211  1.00  0.00           C  
ATOM    679  H   THR A  50      65.909  15.789  23.821  1.00  0.00           H  
ATOM    680  HA  THR A  50      67.847  15.444  21.914  1.00  0.00           H  
ATOM    681  HB  THR A  50      68.509  17.798  22.371  1.00  0.00           H  
ATOM    682  HG1 THR A  50      67.253  18.731  24.254  1.00  0.00           H  
ATOM    683 1HG2 THR A  50      66.273  18.819  22.198  1.00  0.00           H  
ATOM    684 2HG2 THR A  50      66.385  17.358  21.188  1.00  0.00           H  
ATOM    685 3HG2 THR A  50      65.531  17.298  22.747  1.00  0.00           H  
ATOM    686  N   GLY A  52      69.355  15.540  24.817  1.00  0.00           N  
ATOM    687  CA  GLY A  52      70.663  15.316  25.411  1.00  0.00           C  
ATOM    688  C   GLY A  52      70.727  14.074  26.306  1.00  0.00           C  
ATOM    689  O   GLY A  52      71.532  13.997  27.251  1.00  0.00           O  
ATOM    690  H   GLY A  52      69.142  16.446  24.424  1.00  0.00           H  
ATOM    691 1HA  GLY A  52      71.408  15.211  24.622  1.00  0.00           H  
ATOM    692 2HA  GLY A  52      70.946  16.184  26.006  1.00  0.00           H  
ATOM    693  N   ALA A  53      69.864  13.109  25.976  1.00  0.00           N  
ATOM    694  CA  ALA A  53      69.744  11.841  26.672  1.00  0.00           C  
ATOM    695  C   ALA A  53      70.178  10.668  25.773  1.00  0.00           C  
ATOM    696  O   ALA A  53      69.641  10.481  24.666  1.00  0.00           O  
ATOM    697  CB  ALA A  53      68.315  11.646  27.157  1.00  0.00           C  
ATOM    698  H   ALA A  53      69.264  13.295  25.185  1.00  0.00           H  
ATOM    699  HA  ALA A  53      70.412  11.863  27.533  1.00  0.00           H  
ATOM    700 1HB  ALA A  53      68.234  10.692  27.678  1.00  0.00           H  
ATOM    701 2HB  ALA A  53      68.048  12.455  27.837  1.00  0.00           H  
ATOM    702 3HB  ALA A  53      67.638  11.652  26.304  1.00  0.00           H  
ATOM    703  N   PRO A  54      71.117   9.861  26.258  1.00  0.00           N  
ATOM    704  CA  PRO A  54      71.546   8.684  25.534  1.00  0.00           C  
ATOM    705  C   PRO A  54      70.404   7.709  25.397  1.00  0.00           C  
ATOM    706  O   PRO A  54      69.708   7.402  26.374  1.00  0.00           O  
ATOM    707  CB  PRO A  54      72.671   8.122  26.410  1.00  0.00           C  
ATOM    708  CG  PRO A  54      73.139   9.296  27.201  1.00  0.00           C  
ATOM    709  CD  PRO A  54      71.890  10.096  27.458  1.00  0.00           C  
ATOM    710  HA  PRO A  54      71.931   8.986  24.549  1.00  0.00           H  
ATOM    711 1HB  PRO A  54      72.285   7.308  27.041  1.00  0.00           H  
ATOM    712 2HB  PRO A  54      73.461   7.692  25.777  1.00  0.00           H  
ATOM    713 1HG  PRO A  54      73.624   8.959  28.129  1.00  0.00           H  
ATOM    714 2HG  PRO A  54      73.894   9.859  26.633  1.00  0.00           H  
ATOM    715 1HD  PRO A  54      71.388   9.714  28.359  1.00  0.00           H  
ATOM    716 2HD  PRO A  54      72.153  11.157  27.580  1.00  0.00           H  
ATOM    717  N   LYS A  55      70.246   7.147  24.211  1.00  0.00           N  
ATOM    718  CA  LYS A  55      69.154   6.199  23.978  1.00  0.00           C  
ATOM    719  C   LYS A  55      69.545   4.736  24.127  1.00  0.00           C  
ATOM    720  O   LYS A  55      68.695   3.888  24.354  1.00  0.00           O  
ATOM    721  CB  LYS A  55      68.568   6.422  22.583  1.00  0.00           C  
ATOM    722  CG  LYS A  55      67.972   7.806  22.365  1.00  0.00           C  
ATOM    723  CD  LYS A  55      66.794   8.053  23.295  1.00  0.00           C  
ATOM    724  CE  LYS A  55      66.145   9.402  23.022  1.00  0.00           C  
ATOM    725  NZ  LYS A  55      65.014   9.674  23.950  1.00  0.00           N  
ATOM    726  H   LYS A  55      70.877   7.366  23.454  1.00  0.00           H  
ATOM    727  HA  LYS A  55      68.377   6.376  24.723  1.00  0.00           H  
ATOM    728 1HB  LYS A  55      69.345   6.270  21.833  1.00  0.00           H  
ATOM    729 2HB  LYS A  55      67.785   5.687  22.396  1.00  0.00           H  
ATOM    730 1HG  LYS A  55      68.734   8.564  22.548  1.00  0.00           H  
ATOM    731 2HG  LYS A  55      67.634   7.898  21.333  1.00  0.00           H  
ATOM    732 1HD  LYS A  55      66.050   7.267  23.158  1.00  0.00           H  
ATOM    733 2HD  LYS A  55      67.136   8.029  24.330  1.00  0.00           H  
ATOM    734 1HE  LYS A  55      66.887  10.192  23.132  1.00  0.00           H  
ATOM    735 2HE  LYS A  55      65.772   9.425  21.998  1.00  0.00           H  
ATOM    736 1HZ  LYS A  55      64.611  10.576  23.735  1.00  0.00           H  
ATOM    737 2HZ  LYS A  55      64.310   8.957  23.842  1.00  0.00           H  
ATOM    738 3HZ  LYS A  55      65.351   9.674  24.901  1.00  0.00           H  
ATOM    739  N   SER A  56      70.835   4.451  24.018  1.00  0.00           N  
ATOM    740  CA  SER A  56      71.307   3.085  23.980  1.00  0.00           C  
ATOM    741  C   SER A  56      72.827   2.986  23.950  1.00  0.00           C  
ATOM    742  O   SER A  56      73.523   3.993  23.740  1.00  0.00           O  
ATOM    743  CB  SER A  56      70.727   2.383  22.768  1.00  0.00           C  
ATOM    744  OG  SER A  56      71.241   2.922  21.581  1.00  0.00           O  
ATOM    745  H   SER A  56      71.505   5.205  23.960  1.00  0.00           H  
ATOM    746  HA  SER A  56      70.968   2.576  24.884  1.00  0.00           H  
ATOM    747 1HB  SER A  56      70.958   1.319  22.818  1.00  0.00           H  
ATOM    748 2HB  SER A  56      69.642   2.482  22.775  1.00  0.00           H  
ATOM    749  HG  SER A  56      72.172   3.086  21.747  1.00  0.00           H  
ATOM    750  N   TYR A  57      73.357   1.753  24.128  1.00  0.00           N  
ATOM    751  CA  TYR A  57      74.768   1.504  23.883  1.00  0.00           C  
ATOM    752  C   TYR A  57      74.930   0.125  23.229  1.00  0.00           C  
ATOM    753  O   TYR A  57      75.332  -0.874  23.840  1.00  0.00           O  
ATOM    754  CB  TYR A  57      75.570   1.593  25.183  1.00  0.00           C  
ATOM    755  CG  TYR A  57      77.067   1.643  24.975  1.00  0.00           C  
ATOM    756  CD1 TYR A  57      77.613   2.551  24.078  1.00  0.00           C  
ATOM    757  CD2 TYR A  57      77.895   0.782  25.679  1.00  0.00           C  
ATOM    758  CE1 TYR A  57      78.980   2.597  23.888  1.00  0.00           C  
ATOM    759  CE2 TYR A  57      79.263   0.828  25.489  1.00  0.00           C  
ATOM    760  CZ  TYR A  57      79.805   1.732  24.597  1.00  0.00           C  
ATOM    761  OH  TYR A  57      81.167   1.778  24.407  1.00  0.00           O  
ATOM    762  H   TYR A  57      72.769   0.991  24.435  1.00  0.00           H  
ATOM    763  HA  TYR A  57      75.139   2.264  23.196  1.00  0.00           H  
ATOM    764 1HB  TYR A  57      75.273   2.486  25.734  1.00  0.00           H  
ATOM    765 2HB  TYR A  57      75.343   0.731  25.810  1.00  0.00           H  
ATOM    766  HD1 TYR A  57      76.962   3.228  23.524  1.00  0.00           H  
ATOM    767  HD2 TYR A  57      77.467   0.068  26.383  1.00  0.00           H  
ATOM    768  HE1 TYR A  57      79.408   3.310  23.184  1.00  0.00           H  
ATOM    769  HE2 TYR A  57      79.913   0.151  26.042  1.00  0.00           H  
ATOM    770  HH  TYR A  57      81.589   1.121  24.967  1.00  0.00           H  
ATOM    771  N   PRO A  58      74.540   0.087  21.962  1.00  0.00           N  
ATOM    772  CA  PRO A  58      74.774  -1.080  21.117  1.00  0.00           C  
ATOM    773  C   PRO A  58      76.292  -1.276  21.100  1.00  0.00           C  
ATOM    774  O   PRO A  58      77.051  -0.328  20.848  1.00  0.00           O  
ATOM    775  CB  PRO A  58      74.213  -0.679  19.749  1.00  0.00           C  
ATOM    776  CG  PRO A  58      73.184   0.353  20.064  1.00  0.00           C  
ATOM    777  CD  PRO A  58      73.771   1.127  21.215  1.00  0.00           C  
ATOM    778  HA  PRO A  58      74.217  -1.938  21.522  1.00  0.00           H  
ATOM    779 1HB  PRO A  58      75.020  -0.295  19.109  1.00  0.00           H  
ATOM    780 2HB  PRO A  58      73.792  -1.560  19.242  1.00  0.00           H  
ATOM    781 1HG  PRO A  58      72.996   0.983  19.182  1.00  0.00           H  
ATOM    782 2HG  PRO A  58      72.229  -0.128  20.321  1.00  0.00           H  
ATOM    783 1HD  PRO A  58      74.426   1.921  20.827  1.00  0.00           H  
ATOM    784 2HD  PRO A  58      72.959   1.555  21.821  1.00  0.00           H  
ATOM    785  N   SER A  59      76.736  -2.506  21.381  1.00  0.00           N  
ATOM    786  CA  SER A  59      78.156  -2.742  21.526  1.00  0.00           C  
ATOM    787  C   SER A  59      78.632  -4.168  21.314  1.00  0.00           C  
ATOM    788  O   SER A  59      77.864  -5.101  21.371  1.00  0.00           O  
ATOM    789  CB  SER A  59      78.579  -2.291  22.910  1.00  0.00           C  
ATOM    790  OG  SER A  59      78.004  -3.100  23.900  1.00  0.00           O  
ATOM    791  H   SER A  59      76.095  -3.278  21.495  1.00  0.00           H  
ATOM    792  HA  SER A  59      78.683  -2.155  20.773  1.00  0.00           H  
ATOM    793 1HB  SER A  59      79.665  -2.331  22.990  1.00  0.00           H  
ATOM    794 2HB  SER A  59      78.279  -1.256  23.063  1.00  0.00           H  
ATOM    795  HG  SER A  59      77.251  -2.609  24.238  1.00  0.00           H  
ATOM    796  N   VAL A  60      79.914  -4.274  21.063  1.00  0.00           N  
ATOM    797  CA  VAL A  60      80.603  -5.575  21.127  1.00  0.00           C  
ATOM    798  C   VAL A  60      81.470  -5.587  22.379  1.00  0.00           C  
ATOM    799  O   VAL A  60      82.033  -4.569  22.759  1.00  0.00           O  
ATOM    800  CB  VAL A  60      81.477  -5.810  19.881  1.00  0.00           C  
ATOM    801  CG1 VAL A  60      82.558  -4.744  19.780  1.00  0.00           C  
ATOM    802  CG2 VAL A  60      82.093  -7.200  19.935  1.00  0.00           C  
ATOM    803  H   VAL A  60      80.443  -3.449  20.820  1.00  0.00           H  
ATOM    804  HA  VAL A  60      79.851  -6.363  21.169  1.00  0.00           H  
ATOM    805  HB  VAL A  60      80.855  -5.722  18.990  1.00  0.00           H  
ATOM    806 1HG1 VAL A  60      83.167  -4.926  18.894  1.00  0.00           H  
ATOM    807 2HG1 VAL A  60      82.094  -3.761  19.706  1.00  0.00           H  
ATOM    808 3HG1 VAL A  60      83.191  -4.782  20.667  1.00  0.00           H  
ATOM    809 1HG2 VAL A  60      82.709  -7.359  19.051  1.00  0.00           H  
ATOM    810 2HG2 VAL A  60      82.711  -7.289  20.829  1.00  0.00           H  
ATOM    811 3HG2 VAL A  60      81.301  -7.948  19.965  1.00  0.00           H  
ATOM    812  N   PHE A  61      81.587  -6.748  23.020  1.00  0.00           N  
ATOM    813  CA  PHE A  61      82.411  -6.863  24.219  1.00  0.00           C  
ATOM    814  C   PHE A  61      83.043  -8.233  24.290  1.00  0.00           C  
ATOM    815  O   PHE A  61      82.591  -9.135  23.604  1.00  0.00           O  
ATOM    816  CB  PHE A  61      81.580  -6.613  25.479  1.00  0.00           C  
ATOM    817  CG  PHE A  61      80.508  -7.639  25.711  1.00  0.00           C  
ATOM    818  CD1 PHE A  61      80.760  -8.763  26.483  1.00  0.00           C  
ATOM    819  CD2 PHE A  61      79.246  -7.483  25.159  1.00  0.00           C  
ATOM    820  CE1 PHE A  61      79.775  -9.708  26.698  1.00  0.00           C  
ATOM    821  CE2 PHE A  61      78.258  -8.425  25.373  1.00  0.00           C  
ATOM    822  CZ  PHE A  61      78.524  -9.539  26.143  1.00  0.00           C  
ATOM    823  H   PHE A  61      81.101  -7.564  22.677  1.00  0.00           H  
ATOM    824  HA  PHE A  61      83.199  -6.111  24.171  1.00  0.00           H  
ATOM    825 1HB  PHE A  61      82.234  -6.601  26.350  1.00  0.00           H  
ATOM    826 2HB  PHE A  61      81.106  -5.634  25.413  1.00  0.00           H  
ATOM    827  HD1 PHE A  61      81.749  -8.897  26.923  1.00  0.00           H  
ATOM    828  HD2 PHE A  61      79.036  -6.602  24.550  1.00  0.00           H  
ATOM    829  HE1 PHE A  61      79.987 -10.587  27.306  1.00  0.00           H  
ATOM    830  HE2 PHE A  61      77.270  -8.289  24.933  1.00  0.00           H  
ATOM    831  HZ  PHE A  61      77.747 -10.284  26.311  1.00  0.00           H  
ATOM    832  N   ASN A  62      84.093  -8.362  25.102  1.00  0.00           N  
ATOM    833  CA  ASN A  62      84.729  -9.668  25.288  1.00  0.00           C  
ATOM    834  C   ASN A  62      84.270 -10.326  26.578  1.00  0.00           C  
ATOM    835  O   ASN A  62      83.911  -9.667  27.522  1.00  0.00           O  
ATOM    836  CB  ASN A  62      86.241  -9.537  25.269  1.00  0.00           C  
ATOM    837  CG  ASN A  62      86.765  -8.722  26.419  1.00  0.00           C  
ATOM    838  OD1 ASN A  62      86.243  -8.796  27.537  1.00  0.00           O  
ATOM    839  ND2 ASN A  62      87.787  -7.945  26.166  1.00  0.00           N  
ATOM    840  H   ASN A  62      84.460  -7.561  25.596  1.00  0.00           H  
ATOM    841  HA  ASN A  62      84.427 -10.320  24.467  1.00  0.00           H  
ATOM    842 1HB  ASN A  62      86.693 -10.529  25.307  1.00  0.00           H  
ATOM    843 2HB  ASN A  62      86.554  -9.070  24.335  1.00  0.00           H  
ATOM    844 1HD2 ASN A  62      88.177  -7.380  26.893  1.00  0.00           H  
ATOM    845 2HD2 ASN A  62      88.177  -7.916  25.246  1.00  0.00           H  
ATOM    846  N   GLY A  63      84.287 -11.659  26.604  1.00  0.00           N  
ATOM    847  CA  GLY A  63      83.994 -12.367  27.841  1.00  0.00           C  
ATOM    848  C   GLY A  63      85.112 -12.128  28.835  1.00  0.00           C  
ATOM    849  O   GLY A  63      86.295 -12.054  28.457  1.00  0.00           O  
ATOM    850  H   GLY A  63      84.502 -12.190  25.772  1.00  0.00           H  
ATOM    851 1HA  GLY A  63      83.042 -12.019  28.243  1.00  0.00           H  
ATOM    852 2HA  GLY A  63      83.886 -13.431  27.634  1.00  0.00           H  
ATOM    853  N   THR A  73      84.711 -11.982  30.098  1.00  0.00           N  
ATOM    854  CA  THR A  73      85.627 -11.822  31.212  1.00  0.00           C  
ATOM    855  C   THR A  73      85.218 -12.810  32.321  1.00  0.00           C  
ATOM    856  O   THR A  73      84.621 -12.430  33.327  1.00  0.00           O  
ATOM    857  CB  THR A  73      85.626 -10.377  31.743  1.00  0.00           C  
ATOM    858  OG1 THR A  73      85.762  -9.462  30.648  1.00  0.00           O  
ATOM    859  CG2 THR A  73      86.773 -10.166  32.720  1.00  0.00           C  
ATOM    860  H   THR A  73      85.063 -12.330  29.218  1.00  0.00           H  
ATOM    861  HA  THR A  73      86.635 -12.056  30.868  1.00  0.00           H  
ATOM    862  HB  THR A  73      84.683 -10.176  32.251  1.00  0.00           H  
ATOM    863  HG1 THR A  73      86.396  -9.812  30.016  1.00  0.00           H  
ATOM    864 1HG2 THR A  73      86.756  -9.140  33.085  1.00  0.00           H  
ATOM    865 2HG2 THR A  73      86.666 -10.852  33.560  1.00  0.00           H  
ATOM    866 3HG2 THR A  73      87.719 -10.356  32.215  1.00  0.00           H  
ATOM    867  N   ASP A  74      85.539 -14.083  32.128  1.00  0.00           N  
ATOM    868  CA  ASP A  74      85.243 -15.105  33.140  1.00  0.00           C  
ATOM    869  C   ASP A  74      85.957 -14.903  34.476  1.00  0.00           C  
ATOM    870  O   ASP A  74      85.410 -15.330  35.506  1.00  0.00           O  
ATOM    871  CB  ASP A  74      85.603 -16.489  32.594  1.00  0.00           C  
ATOM    872  CG  ASP A  74      84.642 -16.968  31.514  1.00  0.00           C  
ATOM    873  OD1 ASP A  74      83.573 -16.414  31.409  1.00  0.00           O  
ATOM    874  OD2 ASP A  74      84.986 -17.883  30.805  1.00  0.00           O  
ATOM    875  H   ASP A  74      85.996 -14.358  31.270  1.00  0.00           H  
ATOM    876  HA  ASP A  74      84.175 -15.075  33.360  1.00  0.00           H  
ATOM    877 1HB  ASP A  74      86.611 -16.466  32.179  1.00  0.00           H  
ATOM    878 2HB  ASP A  74      85.601 -17.213  33.409  1.00  0.00           H  
ATOM    879  N   LEU A  75      87.155 -14.322  34.464  1.00  0.00           N  
ATOM    880  CA  LEU A  75      87.878 -14.053  35.708  1.00  0.00           C  
ATOM    881  C   LEU A  75      88.044 -12.547  35.890  1.00  0.00           C  
ATOM    882  O   LEU A  75      88.782 -11.889  35.164  1.00  0.00           O  
ATOM    883  CB  LEU A  75      89.251 -14.736  35.695  1.00  0.00           C  
ATOM    884  CG  LEU A  75      90.127 -14.492  36.931  1.00  0.00           C  
ATOM    885  CD1 LEU A  75      89.435 -15.059  38.164  1.00  0.00           C  
ATOM    886  CD2 LEU A  75      91.489 -15.137  36.723  1.00  0.00           C  
ATOM    887  H   LEU A  75      87.576 -14.061  33.584  1.00  0.00           H  
ATOM    888  HA  LEU A  75      87.299 -14.455  36.538  1.00  0.00           H  
ATOM    889 1HB  LEU A  75      89.104 -15.810  35.600  1.00  0.00           H  
ATOM    890 2HB  LEU A  75      89.805 -14.387  34.823  1.00  0.00           H  
ATOM    891  HG  LEU A  75      90.253 -13.420  37.082  1.00  0.00           H  
ATOM    892 1HD1 LEU A  75      90.057 -14.885  39.042  1.00  0.00           H  
ATOM    893 2HD1 LEU A  75      88.472 -14.566  38.299  1.00  0.00           H  
ATOM    894 3HD1 LEU A  75      89.281 -16.129  38.034  1.00  0.00           H  
ATOM    895 1HD2 LEU A  75      92.112 -14.964  37.602  1.00  0.00           H  
ATOM    896 2HD2 LEU A  75      91.365 -16.210  36.573  1.00  0.00           H  
ATOM    897 3HD2 LEU A  75      91.969 -14.701  35.847  1.00  0.00           H  
ATOM    898  N   PRO A  76      87.350 -11.996  36.870  1.00  0.00           N  
ATOM    899  CA  PRO A  76      87.454 -10.585  37.167  1.00  0.00           C  
ATOM    900  C   PRO A  76      88.777 -10.345  37.873  1.00  0.00           C  
ATOM    901  O   PRO A  76      89.034 -10.944  38.919  1.00  0.00           O  
ATOM    902  CB  PRO A  76      86.252 -10.317  38.078  1.00  0.00           C  
ATOM    903  CG  PRO A  76      85.987 -11.631  38.730  1.00  0.00           C  
ATOM    904  CD  PRO A  76      86.387 -12.649  37.696  1.00  0.00           C  
ATOM    905  HA  PRO A  76      87.368 -10.011  36.232  1.00  0.00           H  
ATOM    906 1HB  PRO A  76      86.497  -9.524  38.800  1.00  0.00           H  
ATOM    907 2HB  PRO A  76      85.401  -9.957  37.482  1.00  0.00           H  
ATOM    908 1HG  PRO A  76      86.570 -11.719  39.658  1.00  0.00           H  
ATOM    909 2HG  PRO A  76      84.927 -11.708  39.013  1.00  0.00           H  
ATOM    910 1HD  PRO A  76      86.852 -13.514  38.192  1.00  0.00           H  
ATOM    911 2HD  PRO A  76      85.499 -12.961  37.125  1.00  0.00           H  
ATOM    912  N   VAL A  77      89.622  -9.470  37.332  1.00  0.00           N  
ATOM    913  CA  VAL A  77      90.921  -9.230  37.954  1.00  0.00           C  
ATOM    914  C   VAL A  77      91.179  -7.752  38.245  1.00  0.00           C  
ATOM    915  O   VAL A  77      90.529  -6.876  37.668  1.00  0.00           O  
ATOM    916  CB  VAL A  77      92.042  -9.764  37.042  1.00  0.00           C  
ATOM    917  CG1 VAL A  77      91.893 -11.264  36.838  1.00  0.00           C  
ATOM    918  CG2 VAL A  77      92.016  -9.033  35.708  1.00  0.00           C  
ATOM    919  H   VAL A  77      89.378  -8.965  36.492  1.00  0.00           H  
ATOM    920  HA  VAL A  77      90.953  -9.763  38.905  1.00  0.00           H  
ATOM    921  HB  VAL A  77      93.003  -9.599  37.529  1.00  0.00           H  
ATOM    922 1HG1 VAL A  77      92.694 -11.624  36.191  1.00  0.00           H  
ATOM    923 2HG1 VAL A  77      91.951 -11.769  37.802  1.00  0.00           H  
ATOM    924 3HG1 VAL A  77      90.930 -11.475  36.374  1.00  0.00           H  
ATOM    925 1HG2 VAL A  77      92.811  -9.415  35.069  1.00  0.00           H  
ATOM    926 2HG2 VAL A  77      91.052  -9.193  35.224  1.00  0.00           H  
ATOM    927 3HG2 VAL A  77      92.165  -7.966  35.875  1.00  0.00           H  
ATOM    928  N   ARG A  78      92.072  -7.458  39.186  1.00  0.00           N  
ATOM    929  CA  ARG A  78      92.334  -6.061  39.508  1.00  0.00           C  
ATOM    930  C   ARG A  78      93.026  -5.344  38.364  1.00  0.00           C  
ATOM    931  O   ARG A  78      93.774  -5.930  37.587  1.00  0.00           O  
ATOM    932  CB  ARG A  78      93.194  -5.953  40.758  1.00  0.00           C  
ATOM    933  CG  ARG A  78      94.614  -6.473  40.605  1.00  0.00           C  
ATOM    934  CD  ARG A  78      95.386  -6.347  41.868  1.00  0.00           C  
ATOM    935  NE  ARG A  78      94.897  -7.252  42.895  1.00  0.00           N  
ATOM    936  CZ  ARG A  78      95.295  -7.235  44.182  1.00  0.00           C  
ATOM    937  NH1 ARG A  78      96.186  -6.356  44.583  1.00  0.00           N  
ATOM    938  NH2 ARG A  78      94.789  -8.103  45.041  1.00  0.00           N  
ATOM    939  H   ARG A  78      92.574  -8.180  39.683  1.00  0.00           H  
ATOM    940  HA  ARG A  78      91.382  -5.565  39.697  1.00  0.00           H  
ATOM    941 1HB  ARG A  78      93.257  -4.911  41.068  1.00  0.00           H  
ATOM    942 2HB  ARG A  78      92.726  -6.508  41.571  1.00  0.00           H  
ATOM    943 1HG  ARG A  78      94.588  -7.526  40.323  1.00  0.00           H  
ATOM    944 2HG  ARG A  78      95.129  -5.904  39.830  1.00  0.00           H  
ATOM    945 1HD  ARG A  78      96.433  -6.579  41.679  1.00  0.00           H  
ATOM    946 2HD  ARG A  78      95.302  -5.328  42.244  1.00  0.00           H  
ATOM    947  HE  ARG A  78      94.210  -7.943  42.624  1.00  0.00           H  
ATOM    948 1HH1 ARG A  78      96.572  -5.693  43.926  1.00  0.00           H  
ATOM    949 2HH1 ARG A  78      96.484  -6.343  45.548  1.00  0.00           H  
ATOM    950 1HH2 ARG A  78      94.104  -8.779  44.733  1.00  0.00           H  
ATOM    951 2HH2 ARG A  78      95.087  -8.090  46.005  1.00  0.00           H  
ATOM    952  N   LEU A  79      92.759  -4.050  38.266  1.00  0.00           N  
ATOM    953  CA  LEU A  79      93.347  -3.245  37.213  1.00  0.00           C  
ATOM    954  C   LEU A  79      94.876  -3.298  37.302  1.00  0.00           C  
ATOM    955  O   LEU A  79      95.551  -3.507  36.300  1.00  0.00           O  
ATOM    956  CB  LEU A  79      92.859  -1.795  37.317  1.00  0.00           C  
ATOM    957  CG  LEU A  79      91.571  -1.469  36.551  1.00  0.00           C  
ATOM    958  CD1 LEU A  79      90.451  -2.384  37.027  1.00  0.00           C  
ATOM    959  CD2 LEU A  79      91.209  -0.007  36.763  1.00  0.00           C  
ATOM    960  H   LEU A  79      92.138  -3.612  38.931  1.00  0.00           H  
ATOM    961  HA  LEU A  79      93.034  -3.651  36.252  1.00  0.00           H  
ATOM    962 1HB  LEU A  79      92.688  -1.560  38.367  1.00  0.00           H  
ATOM    963 2HB  LEU A  79      93.643  -1.136  36.942  1.00  0.00           H  
ATOM    964  HG  LEU A  79      91.723  -1.655  35.487  1.00  0.00           H  
ATOM    965 1HD1 LEU A  79      89.536  -2.153  36.483  1.00  0.00           H  
ATOM    966 2HD1 LEU A  79      90.728  -3.423  36.846  1.00  0.00           H  
ATOM    967 3HD1 LEU A  79      90.286  -2.233  38.094  1.00  0.00           H  
ATOM    968 1HD2 LEU A  79      90.294   0.225  36.217  1.00  0.00           H  
ATOM    969 2HD2 LEU A  79      91.055   0.180  37.826  1.00  0.00           H  
ATOM    970 3HD2 LEU A  79      92.019   0.625  36.397  1.00  0.00           H  
ATOM    971  N   ASP A  80      95.437  -3.128  38.496  1.00  0.00           N  
ATOM    972  CA  ASP A  80      96.896  -3.186  38.616  1.00  0.00           C  
ATOM    973  C   ASP A  80      97.537  -4.528  38.248  1.00  0.00           C  
ATOM    974  O   ASP A  80      98.708  -4.559  37.852  1.00  0.00           O  
ATOM    975  CB  ASP A  80      97.299  -2.828  40.049  1.00  0.00           C  
ATOM    976  CG  ASP A  80      98.800  -2.635  40.211  1.00  0.00           C  
ATOM    977  OD1 ASP A  80      99.358  -1.836  39.496  1.00  0.00           O  
ATOM    978  OD2 ASP A  80      99.376  -3.288  41.049  1.00  0.00           O  
ATOM    979  H   ASP A  80      94.882  -2.960  39.323  1.00  0.00           H  
ATOM    980  HA  ASP A  80      97.329  -2.459  37.929  1.00  0.00           H  
ATOM    981 1HB  ASP A  80      96.794  -1.910  40.350  1.00  0.00           H  
ATOM    982 2HB  ASP A  80      96.973  -3.618  40.726  1.00  0.00           H  
ATOM    983  N   THR A  81      96.792  -5.630  38.359  1.00  0.00           N  
ATOM    984  CA  THR A  81      97.350  -6.943  38.014  1.00  0.00           C  
ATOM    985  C   THR A  81      97.407  -7.199  36.521  1.00  0.00           C  
ATOM    986  O   THR A  81      98.116  -8.087  36.059  1.00  0.00           O  
ATOM    987  CB  THR A  81      96.541  -8.071  38.680  1.00  0.00           C  
ATOM    988  OG1 THR A  81      95.186  -8.030  38.215  1.00  0.00           O  
ATOM    989  CG2 THR A  81      96.559  -7.919  40.193  1.00  0.00           C  
ATOM    990  H   THR A  81      95.837  -5.571  38.682  1.00  0.00           H  
ATOM    991  HA  THR A  81      98.376  -6.990  38.380  1.00  0.00           H  
ATOM    992  HB  THR A  81      96.973  -9.036  38.413  1.00  0.00           H  
ATOM    993  HG1 THR A  81      94.998  -7.160  37.856  1.00  0.00           H  
ATOM    994 1HG2 THR A  81      95.983  -8.725  40.647  1.00  0.00           H  
ATOM    995 2HG2 THR A  81      97.588  -7.962  40.551  1.00  0.00           H  
ATOM    996 3HG2 THR A  81      96.120  -6.961  40.468  1.00  0.00           H  
ATOM    997  N   VAL A  82      96.663  -6.399  35.754  1.00  0.00           N  
ATOM    998  CA  VAL A  82      96.609  -6.580  34.313  1.00  0.00           C  
ATOM    999  C   VAL A  82      97.807  -5.890  33.655  1.00  0.00           C  
ATOM   1000  O   VAL A  82      98.086  -4.718  33.936  1.00  0.00           O  
ATOM   1001  CB  VAL A  82      95.298  -6.004  33.746  1.00  0.00           C  
ATOM   1002  CG1 VAL A  82      95.279  -6.114  32.229  1.00  0.00           C  
ATOM   1003  CG2 VAL A  82      94.108  -6.731  34.354  1.00  0.00           C  
ATOM   1004  H   VAL A  82      96.127  -5.655  36.177  1.00  0.00           H  
ATOM   1005  HA  VAL A  82      96.643  -7.649  34.097  1.00  0.00           H  
ATOM   1006  HB  VAL A  82      95.241  -4.943  33.992  1.00  0.00           H  
ATOM   1007 1HG1 VAL A  82      94.346  -5.702  31.845  1.00  0.00           H  
ATOM   1008 2HG1 VAL A  82      96.119  -5.557  31.814  1.00  0.00           H  
ATOM   1009 3HG1 VAL A  82      95.359  -7.162  31.939  1.00  0.00           H  
ATOM   1010 1HG2 VAL A  82      93.184  -6.318  33.950  1.00  0.00           H  
ATOM   1011 2HG2 VAL A  82      94.167  -7.792  34.113  1.00  0.00           H  
ATOM   1012 3HG2 VAL A  82      94.118  -6.603  35.437  1.00  0.00           H  
ATOM   1013  N   SER A  83      98.535  -6.631  32.819  1.00  0.00           N  
ATOM   1014  CA  SER A  83      99.731  -6.120  32.160  1.00  0.00           C  
ATOM   1015  C   SER A  83      99.389  -5.293  30.936  1.00  0.00           C  
ATOM   1016  O   SER A  83      99.999  -4.249  30.704  1.00  0.00           O  
ATOM   1017  CB  SER A  83     100.636  -7.269  31.761  1.00  0.00           C  
ATOM   1018  OG  SER A  83     101.133  -7.933  32.890  1.00  0.00           O  
ATOM   1019  H   SER A  83      98.242  -7.581  32.639  1.00  0.00           H  
ATOM   1020  HA  SER A  83     100.265  -5.478  32.862  1.00  0.00           H  
ATOM   1021 1HB  SER A  83     100.081  -7.970  31.138  1.00  0.00           H  
ATOM   1022 2HB  SER A  83     101.465  -6.888  31.166  1.00  0.00           H  
ATOM   1023  HG  SER A  83     100.541  -7.707  33.612  1.00  0.00           H  
ATOM   1024  N   ALA A  84      98.426  -5.762  30.150  1.00  0.00           N  
ATOM   1025  CA  ALA A  84      98.011  -5.015  28.970  1.00  0.00           C  
ATOM   1026  C   ALA A  84      96.556  -5.297  28.632  1.00  0.00           C  
ATOM   1027  O   ALA A  84      96.026  -6.377  28.926  1.00  0.00           O  
ATOM   1028  CB  ALA A  84      98.905  -5.352  27.785  1.00  0.00           C  
ATOM   1029  H   ALA A  84      97.972  -6.639  30.362  1.00  0.00           H  
ATOM   1030  HA  ALA A  84      98.106  -3.952  29.192  1.00  0.00           H  
ATOM   1031 1HB  ALA A  84      98.581  -4.785  26.912  1.00  0.00           H  
ATOM   1032 2HB  ALA A  84      99.937  -5.093  28.023  1.00  0.00           H  
ATOM   1033 3HB  ALA A  84      98.838  -6.417  27.571  1.00  0.00           H  
ATOM   1034  N   ALA A  85      95.927  -4.312  27.984  1.00  0.00           N  
ATOM   1035  CA  ALA A  85      94.548  -4.428  27.509  1.00  0.00           C  
ATOM   1036  C   ALA A  85      94.521  -3.917  26.081  1.00  0.00           C  
ATOM   1037  O   ALA A  85      93.868  -2.917  25.767  1.00  0.00           O  
ATOM   1038  CB  ALA A  85      93.583  -3.649  28.390  1.00  0.00           C  
ATOM   1039  H   ALA A  85      96.433  -3.454  27.819  1.00  0.00           H  
ATOM   1040  HA  ALA A  85      94.266  -5.481  27.541  1.00  0.00           H  
ATOM   1041 1HB  ALA A  85      92.569  -3.759  28.005  1.00  0.00           H  
ATOM   1042 2HB  ALA A  85      93.628  -4.034  29.409  1.00  0.00           H  
ATOM   1043 3HB  ALA A  85      93.858  -2.595  28.388  1.00  0.00           H  
ATOM   1044  N   PRO A  86      95.205  -4.614  25.189  1.00  0.00           N  
ATOM   1045  CA  PRO A  86      95.284  -4.143  23.801  1.00  0.00           C  
ATOM   1046  C   PRO A  86      93.942  -4.226  23.092  1.00  0.00           C  
ATOM   1047  O   PRO A  86      93.114  -5.079  23.418  1.00  0.00           O  
ATOM   1048  CB  PRO A  86      96.306  -5.096  23.173  1.00  0.00           C  
ATOM   1049  CG  PRO A  86      97.042  -5.663  24.338  1.00  0.00           C  
ATOM   1050  CD  PRO A  86      96.013  -5.729  25.435  1.00  0.00           C  
ATOM   1051  HA  PRO A  86      95.653  -3.107  23.791  1.00  0.00           H  
ATOM   1052 1HB  PRO A  86      95.788  -5.865  22.580  1.00  0.00           H  
ATOM   1053 2HB  PRO A  86      96.960  -4.544  22.482  1.00  0.00           H  
ATOM   1054 1HG  PRO A  86      97.454  -6.650  24.083  1.00  0.00           H  
ATOM   1055 2HG  PRO A  86      97.896  -5.019  24.597  1.00  0.00           H  
ATOM   1056 1HD  PRO A  86      95.459  -6.677  25.362  1.00  0.00           H  
ATOM   1057 2HD  PRO A  86      96.512  -5.646  26.412  1.00  0.00           H  
ATOM   1058  N   SER A  87      93.747  -3.353  22.107  1.00  0.00           N  
ATOM   1059  CA  SER A  87      92.516  -3.336  21.331  1.00  0.00           C  
ATOM   1060  C   SER A  87      92.784  -2.676  19.991  1.00  0.00           C  
ATOM   1061  O   SER A  87      93.695  -1.858  19.849  1.00  0.00           O  
ATOM   1062  CB  SER A  87      91.422  -2.594  22.074  1.00  0.00           C  
ATOM   1063  OG  SER A  87      90.234  -2.575  21.331  1.00  0.00           O  
ATOM   1064  H   SER A  87      94.473  -2.684  21.893  1.00  0.00           H  
ATOM   1065  HA  SER A  87      92.191  -4.366  21.174  1.00  0.00           H  
ATOM   1066 1HB  SER A  87      91.244  -3.076  23.035  1.00  0.00           H  
ATOM   1067 2HB  SER A  87      91.746  -1.574  22.274  1.00  0.00           H  
ATOM   1068  HG  SER A  87      90.032  -1.648  21.180  1.00  0.00           H  
ATOM   1069  N   SER A  88      91.992  -3.088  19.006  1.00  0.00           N  
ATOM   1070  CA  SER A  88      91.969  -2.436  17.692  1.00  0.00           C  
ATOM   1071  C   SER A  88      90.506  -2.226  17.347  1.00  0.00           C  
ATOM   1072  O   SER A  88      89.642  -3.023  17.726  1.00  0.00           O  
ATOM   1073  CB  SER A  88      92.657  -3.279  16.636  1.00  0.00           C  
ATOM   1074  OG  SER A  88      91.976  -4.487  16.435  1.00  0.00           O  
ATOM   1075  H   SER A  88      91.386  -3.879  19.174  1.00  0.00           H  
ATOM   1076  HA  SER A  88      92.502  -1.487  17.767  1.00  0.00           H  
ATOM   1077 1HB  SER A  88      92.702  -2.723  15.699  1.00  0.00           H  
ATOM   1078 2HB  SER A  88      93.682  -3.483  16.944  1.00  0.00           H  
ATOM   1079  HG  SER A  88      91.992  -4.645  15.488  1.00  0.00           H  
ATOM   1080  N   ILE A  89      90.245  -1.150  16.599  1.00  0.00           N  
ATOM   1081  CA  ILE A  89      88.905  -0.799  16.156  1.00  0.00           C  
ATOM   1082  C   ILE A  89      89.020  -0.191  14.773  1.00  0.00           C  
ATOM   1083  O   ILE A  89      89.837   0.694  14.560  1.00  0.00           O  
ATOM   1084  CB  ILE A  89      88.222   0.189  17.119  1.00  0.00           C  
ATOM   1085  CG1 ILE A  89      86.782   0.459  16.673  1.00  0.00           C  
ATOM   1086  CG2 ILE A  89      89.010   1.487  17.198  1.00  0.00           C  
ATOM   1087  CD1 ILE A  89      85.853  -0.719  16.861  1.00  0.00           C  
ATOM   1088  H   ILE A  89      91.021  -0.560  16.335  1.00  0.00           H  
ATOM   1089  HA  ILE A  89      88.303  -1.706  16.123  1.00  0.00           H  
ATOM   1090  HB  ILE A  89      88.166  -0.252  18.114  1.00  0.00           H  
ATOM   1091 1HG1 ILE A  89      86.380   1.303  17.234  1.00  0.00           H  
ATOM   1092 2HG1 ILE A  89      86.773   0.735  15.618  1.00  0.00           H  
ATOM   1093 1HG2 ILE A  89      88.513   2.174  17.882  1.00  0.00           H  
ATOM   1094 2HG2 ILE A  89      90.017   1.279  17.560  1.00  0.00           H  
ATOM   1095 3HG2 ILE A  89      89.067   1.939  16.207  1.00  0.00           H  
ATOM   1096 1HD1 ILE A  89      84.852  -0.450  16.522  1.00  0.00           H  
ATOM   1097 2HD1 ILE A  89      86.218  -1.566  16.279  1.00  0.00           H  
ATOM   1098 3HD1 ILE A  89      85.818  -0.990  17.915  1.00  0.00           H  
ATOM   1099  N   SER A  90      88.178  -0.669  13.871  1.00  0.00           N  
ATOM   1100  CA  SER A  90      88.100  -0.122  12.524  1.00  0.00           C  
ATOM   1101  C   SER A  90      86.622   0.080  12.315  1.00  0.00           C  
ATOM   1102  O   SER A  90      85.875  -0.880  12.282  1.00  0.00           O  
ATOM   1103  CB  SER A  90      88.688  -1.056  11.484  1.00  0.00           C  
ATOM   1104  OG  SER A  90      88.544  -0.526  10.195  1.00  0.00           O  
ATOM   1105  H   SER A  90      87.572  -1.436  14.126  1.00  0.00           H  
ATOM   1106  HA  SER A  90      88.670   0.807  12.494  1.00  0.00           H  
ATOM   1107 1HB  SER A  90      89.744  -1.219  11.697  1.00  0.00           H  
ATOM   1108 2HB  SER A  90      88.189  -2.023  11.541  1.00  0.00           H  
ATOM   1109  HG  SER A  90      88.720   0.414  10.274  1.00  0.00           H  
ATOM   1110  N   TYR A  91      86.215   1.350  12.204  1.00  0.00           N  
ATOM   1111  CA  TYR A  91      84.802   1.669  12.099  1.00  0.00           C  
ATOM   1112  C   TYR A  91      84.556   2.858  11.205  1.00  0.00           C  
ATOM   1113  O   TYR A  91      85.490   3.592  10.874  1.00  0.00           O  
ATOM   1114  CB  TYR A  91      84.209   1.928  13.486  1.00  0.00           C  
ATOM   1115  CG  TYR A  91      84.771   3.154  14.171  1.00  0.00           C  
ATOM   1116  CD1 TYR A  91      84.480   4.418  13.678  1.00  0.00           C  
ATOM   1117  CD2 TYR A  91      85.577   3.015  15.291  1.00  0.00           C  
ATOM   1118  CE1 TYR A  91      84.993   5.538  14.304  1.00  0.00           C  
ATOM   1119  CE2 TYR A  91      86.090   4.135  15.916  1.00  0.00           C  
ATOM   1120  CZ  TYR A  91      85.801   5.392  15.426  1.00  0.00           C  
ATOM   1121  OH  TYR A  91      86.311   6.508  16.049  1.00  0.00           O  
ATOM   1122  H   TYR A  91      86.891   2.100  12.192  1.00  0.00           H  
ATOM   1123  HA  TYR A  91      84.287   0.818  11.652  1.00  0.00           H  
ATOM   1124 1HB  TYR A  91      83.128   2.049  13.403  1.00  0.00           H  
ATOM   1125 2HB  TYR A  91      84.394   1.066  14.127  1.00  0.00           H  
ATOM   1126  HD1 TYR A  91      83.846   4.527  12.798  1.00  0.00           H  
ATOM   1127  HD2 TYR A  91      85.807   2.022  15.677  1.00  0.00           H  
ATOM   1128  HE1 TYR A  91      84.764   6.531  13.917  1.00  0.00           H  
ATOM   1129  HE2 TYR A  91      86.725   4.025  16.796  1.00  0.00           H  
ATOM   1130  HH  TYR A  91      86.844   6.237  16.801  1.00  0.00           H  
ATOM   1131  N   GLY A  92      83.296   3.025  10.815  1.00  0.00           N  
ATOM   1132  CA  GLY A  92      82.865   4.213  10.101  1.00  0.00           C  
ATOM   1133  C   GLY A  92      81.406   4.498  10.479  1.00  0.00           C  
ATOM   1134  O   GLY A  92      80.674   3.591  10.875  1.00  0.00           O  
ATOM   1135  H   GLY A  92      82.620   2.303  11.022  1.00  0.00           H  
ATOM   1136 1HA  GLY A  92      83.511   5.050  10.364  1.00  0.00           H  
ATOM   1137 2HA  GLY A  92      82.970   4.051   9.029  1.00  0.00           H  
ATOM   1138  N   PHE A  93      81.024   5.763  10.354  1.00  0.00           N  
ATOM   1139  CA  PHE A  93      79.649   6.206  10.628  1.00  0.00           C  
ATOM   1140  C   PHE A  93      79.041   6.781   9.354  1.00  0.00           C  
ATOM   1141  O   PHE A  93      79.687   7.576   8.647  1.00  0.00           O  
ATOM   1142  CB  PHE A  93      79.619   7.255  11.741  1.00  0.00           C  
ATOM   1143  CG  PHE A  93      80.062   6.733  13.078  1.00  0.00           C  
ATOM   1144  CD1 PHE A  93      81.384   6.851  13.481  1.00  0.00           C  
ATOM   1145  CD2 PHE A  93      79.159   6.123  13.935  1.00  0.00           C  
ATOM   1146  CE1 PHE A  93      81.793   6.371  14.711  1.00  0.00           C  
ATOM   1147  CE2 PHE A  93      79.565   5.643  15.165  1.00  0.00           C  
ATOM   1148  CZ  PHE A  93      80.884   5.767  15.553  1.00  0.00           C  
ATOM   1149  H   PHE A  93      81.710   6.443  10.059  1.00  0.00           H  
ATOM   1150  HA  PHE A  93      79.066   5.343  10.954  1.00  0.00           H  
ATOM   1151 1HB  PHE A  93      80.264   8.090  11.471  1.00  0.00           H  
ATOM   1152 2HB  PHE A  93      78.607   7.644  11.847  1.00  0.00           H  
ATOM   1153  HD1 PHE A  93      82.103   7.329  12.815  1.00  0.00           H  
ATOM   1154  HD2 PHE A  93      78.117   6.024  13.628  1.00  0.00           H  
ATOM   1155  HE1 PHE A  93      82.835   6.470  15.015  1.00  0.00           H  
ATOM   1156  HE2 PHE A  93      78.845   5.166  15.830  1.00  0.00           H  
ATOM   1157  HZ  PHE A  93      81.206   5.388  16.522  1.00  0.00           H  
ATOM   1158  N   VAL A  94      77.821   6.372   9.047  1.00  0.00           N  
ATOM   1159  CA  VAL A  94      77.050   7.028   8.008  1.00  0.00           C  
ATOM   1160  C   VAL A  94      75.675   7.338   8.586  1.00  0.00           C  
ATOM   1161  O   VAL A  94      75.267   6.783   9.587  1.00  0.00           O  
ATOM   1162  CB  VAL A  94      76.919   6.133   6.762  1.00  0.00           C  
ATOM   1163  CG1 VAL A  94      78.291   5.819   6.184  1.00  0.00           C  
ATOM   1164  CG2 VAL A  94      76.179   4.853   7.119  1.00  0.00           C  
ATOM   1165  H   VAL A  94      77.415   5.590   9.541  1.00  0.00           H  
ATOM   1166  HA  VAL A  94      77.568   7.943   7.719  1.00  0.00           H  
ATOM   1167  HB  VAL A  94      76.363   6.673   5.995  1.00  0.00           H  
ATOM   1168 1HG1 VAL A  94      78.179   5.186   5.303  1.00  0.00           H  
ATOM   1169 2HG1 VAL A  94      78.787   6.747   5.902  1.00  0.00           H  
ATOM   1170 3HG1 VAL A  94      78.890   5.298   6.931  1.00  0.00           H  
ATOM   1171 1HG2 VAL A  94      76.089   4.225   6.233  1.00  0.00           H  
ATOM   1172 2HG2 VAL A  94      76.732   4.316   7.890  1.00  0.00           H  
ATOM   1173 3HG2 VAL A  94      75.184   5.099   7.491  1.00  0.00           H  
ATOM   1174  N   ASP A  95      74.960   8.266   7.977  1.00  0.00           N  
ATOM   1175  CA  ASP A  95      73.632   8.591   8.426  1.00  0.00           C  
ATOM   1176  C   ASP A  95      73.242  10.039   8.144  1.00  0.00           C  
ATOM   1177  O   ASP A  95      73.796  10.686   7.263  1.00  0.00           O  
ATOM   1178  CB  ASP A  95      73.513   8.311   9.926  1.00  0.00           C  
ATOM   1179  CG  ASP A  95      74.445   9.174  10.766  1.00  0.00           C  
ATOM   1180  OD1 ASP A  95      75.628   9.152  10.519  1.00  0.00           O  
ATOM   1181  OD2 ASP A  95      73.966   9.848  11.646  1.00  0.00           O  
ATOM   1182  H   ASP A  95      75.345   8.758   7.184  1.00  0.00           H  
ATOM   1183  HA  ASP A  95      72.922   7.962   7.889  1.00  0.00           H  
ATOM   1184 1HB  ASP A  95      72.488   8.488  10.250  1.00  0.00           H  
ATOM   1185 2HB  ASP A  95      73.741   7.262  10.120  1.00  0.00           H  
ATOM   1186  N   GLY A  96      72.137  13.762  10.172  1.00  0.00           N  
ATOM   1187  CA  GLY A  96      72.094  14.568  11.385  1.00  0.00           C  
ATOM   1188  C   GLY A  96      72.504  13.712  12.586  1.00  0.00           C  
ATOM   1189  O   GLY A  96      71.775  13.600  13.566  1.00  0.00           O  
ATOM   1190  H   GLY A  96      71.756  14.140   9.316  1.00  0.00           H  
ATOM   1191 1HA  GLY A  96      72.763  15.422  11.278  1.00  0.00           H  
ATOM   1192 2HA  GLY A  96      71.088  14.963  11.523  1.00  0.00           H  
ATOM   1193  N   ALA A  97      73.691  13.117  12.476  1.00  0.00           N  
ATOM   1194  CA  ALA A  97      74.152  12.189  13.495  1.00  0.00           C  
ATOM   1195  C   ALA A  97      74.578  12.896  14.784  1.00  0.00           C  
ATOM   1196  O   ALA A  97      75.555  13.648  14.787  1.00  0.00           O  
ATOM   1197  CB  ALA A  97      75.302  11.354  12.950  1.00  0.00           C  
ATOM   1198  H   ALA A  97      74.283  13.307  11.680  1.00  0.00           H  
ATOM   1199  HA  ALA A  97      73.323  11.531  13.754  1.00  0.00           H  
ATOM   1200 1HB  ALA A  97      75.644  10.660  13.717  1.00  0.00           H  
ATOM   1201 2HB  ALA A  97      74.963  10.794  12.078  1.00  0.00           H  
ATOM   1202 3HB  ALA A  97      76.122  12.010  12.662  1.00  0.00           H  
ATOM   1203  N   VAL A  98      73.883  12.599  15.889  1.00  0.00           N  
ATOM   1204  CA  VAL A  98      74.279  13.086  17.193  1.00  0.00           C  
ATOM   1205  C   VAL A  98      74.513  11.809  17.979  1.00  0.00           C  
ATOM   1206  O   VAL A  98      73.567  11.176  18.457  1.00  0.00           O  
ATOM   1207  CB  VAL A  98      73.193  13.959  17.849  1.00  0.00           C  
ATOM   1208  CG1 VAL A  98      73.661  14.460  19.208  1.00  0.00           C  
ATOM   1209  CG2 VAL A  98      72.844  15.125  16.936  1.00  0.00           C  
ATOM   1210  H   VAL A  98      73.060  12.019  15.810  1.00  0.00           H  
ATOM   1211  HA  VAL A  98      75.173  13.700  17.076  1.00  0.00           H  
ATOM   1212  HB  VAL A  98      72.305  13.352  18.019  1.00  0.00           H  
ATOM   1213 1HG1 VAL A  98      72.882  15.075  19.657  1.00  0.00           H  
ATOM   1214 2HG1 VAL A  98      73.871  13.609  19.856  1.00  0.00           H  
ATOM   1215 3HG1 VAL A  98      74.566  15.055  19.084  1.00  0.00           H  
ATOM   1216 1HG2 VAL A  98      72.076  15.738  17.406  1.00  0.00           H  
ATOM   1217 2HG2 VAL A  98      73.735  15.729  16.761  1.00  0.00           H  
ATOM   1218 3HG2 VAL A  98      72.473  14.743  15.985  1.00  0.00           H  
ATOM   1219  N   TYR A  99      75.788  11.416  18.039  1.00  0.00           N  
ATOM   1220  CA  TYR A  99      76.155  10.132  18.635  1.00  0.00           C  
ATOM   1221  C   TYR A  99      77.638  10.074  18.844  1.00  0.00           C  
ATOM   1222  O   TYR A  99      78.383  10.771  18.191  1.00  0.00           O  
ATOM   1223  CB  TYR A  99      75.698   8.962  17.760  1.00  0.00           C  
ATOM   1224  CG  TYR A  99      76.308   8.962  16.375  1.00  0.00           C  
ATOM   1225  CD1 TYR A  99      77.663   8.715  16.214  1.00  0.00           C  
ATOM   1226  CD2 TYR A  99      75.511   9.208  15.267  1.00  0.00           C  
ATOM   1227  CE1 TYR A  99      78.220   8.714  14.950  1.00  0.00           C  
ATOM   1228  CE2 TYR A  99      76.068   9.207  14.003  1.00  0.00           C  
ATOM   1229  CZ  TYR A  99      77.416   8.961  13.843  1.00  0.00           C  
ATOM   1230  OH  TYR A  99      77.970   8.961  12.583  1.00  0.00           O  
ATOM   1231  H   TYR A  99      76.514  12.012  17.668  1.00  0.00           H  
ATOM   1232  HA  TYR A  99      75.662  10.047  19.604  1.00  0.00           H  
ATOM   1233 1HB  TYR A  99      75.957   8.021  18.246  1.00  0.00           H  
ATOM   1234 2HB  TYR A  99      74.614   8.989  17.654  1.00  0.00           H  
ATOM   1235  HD1 TYR A  99      78.289   8.521  17.086  1.00  0.00           H  
ATOM   1236  HD2 TYR A  99      74.446   9.403  15.394  1.00  0.00           H  
ATOM   1237  HE1 TYR A  99      79.284   8.520  14.823  1.00  0.00           H  
ATOM   1238  HE2 TYR A  99      75.442   9.401  13.132  1.00  0.00           H  
ATOM   1239  HH  TYR A  99      77.287   9.146  11.934  1.00  0.00           H  
ATOM   1240  N   ASN A 100      78.089   9.168  19.719  1.00  0.00           N  
ATOM   1241  CA  ASN A 100      79.497   8.919  19.878  1.00  0.00           C  
ATOM   1242  C   ASN A 100      79.902   7.523  19.425  1.00  0.00           C  
ATOM   1243  O   ASN A 100      79.084   6.701  19.029  1.00  0.00           O  
ATOM   1244  CB  ASN A 100      79.901   9.147  21.323  1.00  0.00           C  
ATOM   1245  CG  ASN A 100      79.241   8.181  22.267  1.00  0.00           C  
ATOM   1246  OD1 ASN A 100      79.049   7.005  21.937  1.00  0.00           O  
ATOM   1247  ND2 ASN A 100      78.889   8.654  23.435  1.00  0.00           N  
ATOM   1248  H   ASN A 100      77.431   8.647  20.280  1.00  0.00           H  
ATOM   1249  HA  ASN A 100      80.046   9.616  19.242  1.00  0.00           H  
ATOM   1250 1HB  ASN A 100      80.983   9.049  21.419  1.00  0.00           H  
ATOM   1251 2HB  ASN A 100      79.637  10.163  21.618  1.00  0.00           H  
ATOM   1252 1HD2 ASN A 100      78.446   8.057  24.104  1.00  0.00           H  
ATOM   1253 2HD2 ASN A 100      79.064   9.613  23.660  1.00  0.00           H  
ATOM   1254  N   ALA A 101      81.208   7.295  19.412  1.00  0.00           N  
ATOM   1255  CA  ALA A 101      81.796   5.950  19.217  1.00  0.00           C  
ATOM   1256  C   ALA A 101      82.741   5.811  20.385  1.00  0.00           C  
ATOM   1257  O   ALA A 101      83.624   6.619  20.586  1.00  0.00           O  
ATOM   1258  CB  ALA A 101      82.517   5.802  17.885  1.00  0.00           C  
ATOM   1259  H   ALA A 101      81.822   8.086  19.543  1.00  0.00           H  
ATOM   1260  HA  ALA A 101      80.986   5.220  19.236  1.00  0.00           H  
ATOM   1261 1HB  ALA A 101      82.925   4.795  17.803  1.00  0.00           H  
ATOM   1262 2HB  ALA A 101      81.815   5.976  17.070  1.00  0.00           H  
ATOM   1263 3HB  ALA A 101      83.327   6.527  17.828  1.00  0.00           H  
ATOM   1264  N   SER A 102      82.499   4.797  21.226  1.00  0.00           N  
ATOM   1265  CA  SER A 102      83.230   4.737  22.492  1.00  0.00           C  
ATOM   1266  C   SER A 102      83.407   3.350  23.070  1.00  0.00           C  
ATOM   1267  O   SER A 102      82.501   2.500  23.000  1.00  0.00           O  
ATOM   1268  CB  SER A 102      82.523   5.601  23.518  1.00  0.00           C  
ATOM   1269  OG  SER A 102      81.260   5.081  23.828  1.00  0.00           O  
ATOM   1270  H   SER A 102      81.827   4.074  21.011  1.00  0.00           H  
ATOM   1271  HA  SER A 102      84.237   5.123  22.329  1.00  0.00           H  
ATOM   1272 1HB  SER A 102      83.128   5.659  24.423  1.00  0.00           H  
ATOM   1273 2HB  SER A 102      82.418   6.614  23.130  1.00  0.00           H  
ATOM   1274  HG  SER A 102      81.369   4.128  23.870  1.00  0.00           H  
ATOM   1275  N   TYR A 103      84.564   3.209  23.717  1.00  0.00           N  
ATOM   1276  CA  TYR A 103      84.777   2.118  24.664  1.00  0.00           C  
ATOM   1277  C   TYR A 103      84.069   2.485  25.957  1.00  0.00           C  
ATOM   1278  O   TYR A 103      84.027   3.664  26.339  1.00  0.00           O  
ATOM   1279  CB  TYR A 103      86.267   1.865  24.905  1.00  0.00           C  
ATOM   1280  CG  TYR A 103      86.985   1.266  23.715  1.00  0.00           C  
ATOM   1281  CD1 TYR A 103      86.632   1.647  22.429  1.00  0.00           C  
ATOM   1282  CD2 TYR A 103      87.995   0.337  23.911  1.00  0.00           C  
ATOM   1283  CE1 TYR A 103      87.287   1.101  21.342  1.00  0.00           C  
ATOM   1284  CE2 TYR A 103      88.650  -0.210  22.824  1.00  0.00           C  
ATOM   1285  CZ  TYR A 103      88.300   0.169  21.545  1.00  0.00           C  
ATOM   1286  OH  TYR A 103      88.952  -0.375  20.463  1.00  0.00           O  
ATOM   1287  H   TYR A 103      85.310   3.869  23.551  1.00  0.00           H  
ATOM   1288  HA  TYR A 103      84.342   1.209  24.248  1.00  0.00           H  
ATOM   1289 1HB  TYR A 103      86.759   2.804  25.162  1.00  0.00           H  
ATOM   1290 2HB  TYR A 103      86.389   1.189  25.751  1.00  0.00           H  
ATOM   1291  HD1 TYR A 103      85.837   2.378  22.275  1.00  0.00           H  
ATOM   1292  HD2 TYR A 103      88.272   0.037  24.922  1.00  0.00           H  
ATOM   1293  HE1 TYR A 103      87.010   1.400  20.332  1.00  0.00           H  
ATOM   1294  HE2 TYR A 103      89.444  -0.941  22.978  1.00  0.00           H  
ATOM   1295  HH  TYR A 103      88.590  -0.007  19.653  1.00  0.00           H  
ATOM   1296  N   ASP A 104      83.585   1.462  26.649  1.00  0.00           N  
ATOM   1297  CA  ASP A 104      82.925   1.607  27.939  1.00  0.00           C  
ATOM   1298  C   ASP A 104      83.421   0.427  28.773  1.00  0.00           C  
ATOM   1299  O   ASP A 104      83.345  -0.738  28.327  1.00  0.00           O  
ATOM   1300  CB  ASP A 104      81.400   1.596  27.811  1.00  0.00           C  
ATOM   1301  CG  ASP A 104      80.693   1.890  29.128  1.00  0.00           C  
ATOM   1302  OD1 ASP A 104      81.359   1.969  30.133  1.00  0.00           O  
ATOM   1303  OD2 ASP A 104      79.494   2.031  29.116  1.00  0.00           O  
ATOM   1304  H   ASP A 104      83.686   0.540  26.249  1.00  0.00           H  
ATOM   1305  HA  ASP A 104      83.217   2.564  28.371  1.00  0.00           H  
ATOM   1306 1HB  ASP A 104      81.091   2.340  27.076  1.00  0.00           H  
ATOM   1307 2HB  ASP A 104      81.072   0.622  27.449  1.00  0.00           H  
ATOM   1308  N   ILE A 105      83.965   0.727  29.959  1.00  0.00           N  
ATOM   1309  CA  ILE A 105      84.432  -0.330  30.858  1.00  0.00           C  
ATOM   1310  C   ILE A 105      83.963  -0.006  32.266  1.00  0.00           C  
ATOM   1311  O   ILE A 105      84.171   1.107  32.751  1.00  0.00           O  
ATOM   1312  CB  ILE A 105      85.965  -0.468  30.831  1.00  0.00           C  
ATOM   1313  CG1 ILE A 105      86.447  -0.794  29.415  1.00  0.00           C  
ATOM   1314  CG2 ILE A 105      86.420  -1.538  31.811  1.00  0.00           C  
ATOM   1315  CD1 ILE A 105      87.950  -0.747  29.256  1.00  0.00           C  
ATOM   1316  H   ILE A 105      84.058   1.692  30.244  1.00  0.00           H  
ATOM   1317  HA  ILE A 105      84.003  -1.276  30.531  1.00  0.00           H  
ATOM   1318  HB  ILE A 105      86.421   0.482  31.108  1.00  0.00           H  
ATOM   1319 1HG1 ILE A 105      86.105  -1.790  29.135  1.00  0.00           H  
ATOM   1320 2HG1 ILE A 105      86.008  -0.088  28.710  1.00  0.00           H  
ATOM   1321 1HG2 ILE A 105      87.506  -1.623  31.779  1.00  0.00           H  
ATOM   1322 2HG2 ILE A 105      86.108  -1.265  32.818  1.00  0.00           H  
ATOM   1323 3HG2 ILE A 105      85.973  -2.494  31.539  1.00  0.00           H  
ATOM   1324 1HD1 ILE A 105      88.214  -0.989  28.226  1.00  0.00           H  
ATOM   1325 2HD1 ILE A 105      88.311   0.253  29.498  1.00  0.00           H  
ATOM   1326 3HD1 ILE A 105      88.409  -1.471  29.927  1.00  0.00           H  
ATOM   1327  N   TRP A 106      83.333  -0.975  32.920  1.00  0.00           N  
ATOM   1328  CA  TRP A 106      82.973  -0.817  34.340  1.00  0.00           C  
ATOM   1329  C   TRP A 106      83.994  -1.516  35.231  1.00  0.00           C  
ATOM   1330  O   TRP A 106      84.492  -2.587  34.888  1.00  0.00           O  
ATOM   1331  CB  TRP A 106      81.579  -1.386  34.614  1.00  0.00           C  
ATOM   1332  CG  TRP A 106      80.476  -0.597  33.976  1.00  0.00           C  
ATOM   1333  CD1 TRP A 106      79.884   0.525  34.474  1.00  0.00           C  
ATOM   1334  CD2 TRP A 106      79.823  -0.869  32.713  1.00  0.00           C  
ATOM   1335  NE1 TRP A 106      78.911   0.968  33.612  1.00  0.00           N  
ATOM   1336  CE2 TRP A 106      78.861   0.128  32.528  1.00  0.00           C  
ATOM   1337  CE3 TRP A 106      79.976  -1.862  31.738  1.00  0.00           C  
ATOM   1338  CZ2 TRP A 106      78.048   0.165  31.406  1.00  0.00           C  
ATOM   1339  CZ3 TRP A 106      79.161  -1.825  30.612  1.00  0.00           C  
ATOM   1340  CH2 TRP A 106      78.223  -0.837  30.451  1.00  0.00           C  
ATOM   1341  H   TRP A 106      83.095  -1.834  32.445  1.00  0.00           H  
ATOM   1342  HA  TRP A 106      82.965   0.246  34.579  1.00  0.00           H  
ATOM   1343 1HB  TRP A 106      81.526  -2.410  34.245  1.00  0.00           H  
ATOM   1344 2HB  TRP A 106      81.403  -1.415  35.689  1.00  0.00           H  
ATOM   1345  HD1 TRP A 106      80.144   1.001  35.417  1.00  0.00           H  
ATOM   1346  HE1 TRP A 106      78.326   1.780  33.752  1.00  0.00           H  
ATOM   1347  HE3 TRP A 106      80.721  -2.648  31.859  1.00  0.00           H  
ATOM   1348  HZ2 TRP A 106      77.297   0.941  31.260  1.00  0.00           H  
ATOM   1349  HZ3 TRP A 106      79.286  -2.603  29.859  1.00  0.00           H  
ATOM   1350  HH2 TRP A 106      77.601  -0.838  29.556  1.00  0.00           H  
ATOM   1351  N   LEU A 107      84.345  -0.854  36.336  1.00  0.00           N  
ATOM   1352  CA  LEU A 107      85.178  -1.482  37.367  1.00  0.00           C  
ATOM   1353  C   LEU A 107      84.453  -1.357  38.695  1.00  0.00           C  
ATOM   1354  O   LEU A 107      83.631  -0.475  38.896  1.00  0.00           O  
ATOM   1355  CB  LEU A 107      86.558  -0.818  37.449  1.00  0.00           C  
ATOM   1356  CG  LEU A 107      86.561   0.665  37.840  1.00  0.00           C  
ATOM   1357  CD1 LEU A 107      86.459   0.792  39.354  1.00  0.00           C  
ATOM   1358  CD2 LEU A 107      87.830   1.325  37.320  1.00  0.00           C  
ATOM   1359  H   LEU A 107      84.033   0.097  36.468  1.00  0.00           H  
ATOM   1360  HA  LEU A 107      85.319  -2.530  37.106  1.00  0.00           H  
ATOM   1361 1HB  LEU A 107      87.159  -1.355  38.182  1.00  0.00           H  
ATOM   1362 2HB  LEU A 107      87.045  -0.906  36.478  1.00  0.00           H  
ATOM   1363  HG  LEU A 107      85.691   1.158  37.404  1.00  0.00           H  
ATOM   1364 1HD1 LEU A 107      86.460   1.846  39.631  1.00  0.00           H  
ATOM   1365 2HD1 LEU A 107      85.533   0.329  39.696  1.00  0.00           H  
ATOM   1366 3HD1 LEU A 107      87.308   0.293  39.819  1.00  0.00           H  
ATOM   1367 1HD2 LEU A 107      87.831   2.380  37.597  1.00  0.00           H  
ATOM   1368 2HD2 LEU A 107      88.700   0.834  37.756  1.00  0.00           H  
ATOM   1369 3HD2 LEU A 107      87.868   1.235  36.235  1.00  0.00           H  
ATOM   1370  N   ASP A 108      84.771  -2.263  39.609  1.00  0.00           N  
ATOM   1371  CA  ASP A 108      84.196  -2.211  40.949  1.00  0.00           C  
ATOM   1372  C   ASP A 108      85.110  -2.890  41.932  1.00  0.00           C  
ATOM   1373  O   ASP A 108      85.891  -3.766  41.576  1.00  0.00           O  
ATOM   1374  CB  ASP A 108      82.817  -2.875  40.983  1.00  0.00           C  
ATOM   1375  CG  ASP A 108      81.989  -2.459  42.191  1.00  0.00           C  
ATOM   1376  OD1 ASP A 108      81.355  -1.432  42.127  1.00  0.00           O  
ATOM   1377  OD2 ASP A 108      81.997  -3.171  43.166  1.00  0.00           O  
ATOM   1378  H   ASP A 108      85.420  -3.002  39.381  1.00  0.00           H  
ATOM   1379  HA  ASP A 108      84.080  -1.165  41.235  1.00  0.00           H  
ATOM   1380 1HB  ASP A 108      82.267  -2.619  40.078  1.00  0.00           H  
ATOM   1381 2HB  ASP A 108      82.936  -3.959  40.998  1.00  0.00           H  
ATOM   1382  N   PRO A 109      84.974  -2.500  43.194  1.00  0.00           N  
ATOM   1383  CA  PRO A 109      85.752  -3.111  44.249  1.00  0.00           C  
ATOM   1384  C   PRO A 109      85.257  -4.531  44.546  1.00  0.00           C  
ATOM   1385  O   PRO A 109      86.039  -5.360  44.978  1.00  0.00           O  
ATOM   1386  CB  PRO A 109      85.519  -2.165  45.432  1.00  0.00           C  
ATOM   1387  CG  PRO A 109      85.129  -0.875  44.796  1.00  0.00           C  
ATOM   1388  CD  PRO A 109      84.346  -1.280  43.576  1.00  0.00           C  
ATOM   1389  HA  PRO A 109      86.812  -3.124  43.955  1.00  0.00           H  
ATOM   1390 1HB  PRO A 109      84.737  -2.571  46.090  1.00  0.00           H  
ATOM   1391 2HB  PRO A 109      86.436  -2.084  46.034  1.00  0.00           H  
ATOM   1392 1HG  PRO A 109      84.536  -0.270  45.498  1.00  0.00           H  
ATOM   1393 2HG  PRO A 109      86.025  -0.287  44.549  1.00  0.00           H  
ATOM   1394 1HD  PRO A 109      83.289  -1.421  43.847  1.00  0.00           H  
ATOM   1395 2HD  PRO A 109      84.448  -0.506  42.801  1.00  0.00           H  
ATOM   1396  N   THR A 110      83.974  -4.786  44.295  1.00  0.00           N  
ATOM   1397  CA  THR A 110      83.342  -6.094  44.475  1.00  0.00           C  
ATOM   1398  C   THR A 110      83.457  -6.859  43.165  1.00  0.00           C  
ATOM   1399  O   THR A 110      82.791  -6.485  42.198  1.00  0.00           O  
ATOM   1400  CB  THR A 110      81.865  -5.971  44.894  1.00  0.00           C  
ATOM   1401  OG1 THR A 110      81.776  -5.263  46.138  1.00  0.00           O  
ATOM   1402  CG2 THR A 110      81.239  -7.348  45.052  1.00  0.00           C  
ATOM   1403  H   THR A 110      83.418  -4.013  43.959  1.00  0.00           H  
ATOM   1404  HA  THR A 110      83.870  -6.628  45.265  1.00  0.00           H  
ATOM   1405  HB  THR A 110      81.317  -5.414  44.135  1.00  0.00           H  
ATOM   1406  HG1 THR A 110      81.538  -4.348  45.968  1.00  0.00           H  
ATOM   1407 1HG2 THR A 110      80.196  -7.241  45.348  1.00  0.00           H  
ATOM   1408 2HG2 THR A 110      81.295  -7.884  44.105  1.00  0.00           H  
ATOM   1409 3HG2 THR A 110      81.777  -7.906  45.817  1.00  0.00           H  
ATOM   1410  N   ALA A 111      84.289  -7.897  43.093  1.00  0.00           N  
ATOM   1411  CA  ALA A 111      84.433  -8.651  41.837  1.00  0.00           C  
ATOM   1412  C   ALA A 111      83.183  -9.409  41.440  1.00  0.00           C  
ATOM   1413  O   ALA A 111      83.143  -9.939  40.339  1.00  0.00           O  
ATOM   1414  CB  ALA A 111      85.600  -9.622  41.942  1.00  0.00           C  
ATOM   1415  H   ALA A 111      84.829  -8.177  43.899  1.00  0.00           H  
ATOM   1416  HA  ALA A 111      84.633  -7.939  41.036  1.00  0.00           H  
ATOM   1417 1HB  ALA A 111      85.699 -10.175  41.008  1.00  0.00           H  
ATOM   1418 2HB  ALA A 111      86.519  -9.067  42.133  1.00  0.00           H  
ATOM   1419 3HB  ALA A 111      85.421 -10.319  42.759  1.00  0.00           H  
ATOM   1420  N   ARG A 112      82.194  -9.486  42.325  1.00  0.00           N  
ATOM   1421  CA  ARG A 112      80.963 -10.159  41.991  1.00  0.00           C  
ATOM   1422  C   ARG A 112      79.877  -9.147  41.661  1.00  0.00           C  
ATOM   1423  O   ARG A 112      78.726  -9.495  41.584  1.00  0.00           O  
ATOM   1424  CB  ARG A 112      80.508 -11.045  43.141  1.00  0.00           C  
ATOM   1425  CG  ARG A 112      81.447 -12.193  43.475  1.00  0.00           C  
ATOM   1426  CD  ARG A 112      80.931 -13.016  44.598  1.00  0.00           C  
ATOM   1427  NE  ARG A 112      81.828 -14.112  44.925  1.00  0.00           N  
ATOM   1428  CZ  ARG A 112      81.593 -15.037  45.876  1.00  0.00           C  
ATOM   1429  NH1 ARG A 112      80.487 -14.983  46.585  1.00  0.00           N  
ATOM   1430  NH2 ARG A 112      82.474 -15.997  46.097  1.00  0.00           N  
ATOM   1431  H   ARG A 112      82.296  -9.073  43.241  1.00  0.00           H  
ATOM   1432  HA  ARG A 112      81.138 -10.787  41.117  1.00  0.00           H  
ATOM   1433 1HB  ARG A 112      80.391 -10.442  44.041  1.00  0.00           H  
ATOM   1434 2HB  ARG A 112      79.533 -11.474  42.907  1.00  0.00           H  
ATOM   1435 1HG  ARG A 112      81.561 -12.836  42.602  1.00  0.00           H  
ATOM   1436 2HG  ARG A 112      82.421 -11.794  43.762  1.00  0.00           H  
ATOM   1437 1HD  ARG A 112      80.818 -12.393  45.485  1.00  0.00           H  
ATOM   1438 2HD  ARG A 112      79.964 -13.437  44.326  1.00  0.00           H  
ATOM   1439  HE  ARG A 112      82.690 -14.186  44.400  1.00  0.00           H  
ATOM   1440 1HH1 ARG A 112      79.814 -14.250  46.416  1.00  0.00           H  
ATOM   1441 2HH1 ARG A 112      80.311 -15.676  47.298  1.00  0.00           H  
ATOM   1442 1HH2 ARG A 112      83.325 -16.038  45.552  1.00  0.00           H  
ATOM   1443 2HH2 ARG A 112      82.298 -16.689  46.810  1.00  0.00           H  
ATOM   1444  N   THR A 113      80.255  -7.886  41.448  1.00  0.00           N  
ATOM   1445  CA  THR A 113      79.275  -6.860  41.076  1.00  0.00           C  
ATOM   1446  C   THR A 113      78.641  -7.230  39.742  1.00  0.00           C  
ATOM   1447  O   THR A 113      79.302  -7.834  38.904  1.00  0.00           O  
ATOM   1448  CB  THR A 113      79.917  -5.463  40.984  1.00  0.00           C  
ATOM   1449  OG1 THR A 113      80.471  -5.104  42.256  1.00  0.00           O  
ATOM   1450  CG2 THR A 113      78.882  -4.427  40.574  1.00  0.00           C  
ATOM   1451  H   THR A 113      81.227  -7.627  41.542  1.00  0.00           H  
ATOM   1452  HA  THR A 113      78.502  -6.826  41.844  1.00  0.00           H  
ATOM   1453  HB  THR A 113      80.719  -5.479  40.246  1.00  0.00           H  
ATOM   1454  HG1 THR A 113      81.415  -4.956  42.164  1.00  0.00           H  
ATOM   1455 1HG2 THR A 113      79.354  -3.446  40.514  1.00  0.00           H  
ATOM   1456 2HG2 THR A 113      78.468  -4.691  39.602  1.00  0.00           H  
ATOM   1457 3HG2 THR A 113      78.083  -4.399  41.314  1.00  0.00           H  
ATOM   1458  N   ASP A 114      77.756  -6.993  35.996  1.00  0.00           N  
ATOM   1459  CA  ASP A 114      78.748  -6.456  35.057  1.00  0.00           C  
ATOM   1460  C   ASP A 114      78.276  -5.320  34.182  1.00  0.00           C  
ATOM   1461  O   ASP A 114      79.068  -4.826  33.384  1.00  0.00           O  
ATOM   1462  CB  ASP A 114      79.255  -7.579  34.149  1.00  0.00           C  
ATOM   1463  CG  ASP A 114      78.160  -8.173  33.273  1.00  0.00           C  
ATOM   1464  OD1 ASP A 114      77.051  -7.700  33.341  1.00  0.00           O  
ATOM   1465  OD2 ASP A 114      78.444  -9.094  32.545  1.00  0.00           O  
ATOM   1466  H   ASP A 114      76.857  -7.292  35.645  1.00  0.00           H  
ATOM   1467  HA  ASP A 114      79.585  -6.055  35.630  1.00  0.00           H  
ATOM   1468 1HB  ASP A 114      80.048  -7.196  33.505  1.00  0.00           H  
ATOM   1469 2HB  ASP A 114      79.685  -8.374  34.759  1.00  0.00           H  
ATOM   1470  N   GLY A 115      77.015  -4.914  34.323  1.00  0.00           N  
ATOM   1471  CA  GLY A 115      76.462  -3.835  33.496  1.00  0.00           C  
ATOM   1472  C   GLY A 115      76.536  -2.450  34.168  1.00  0.00           C  
ATOM   1473  O   GLY A 115      76.012  -1.469  33.659  1.00  0.00           O  
ATOM   1474  H   GLY A 115      76.425  -5.357  35.013  1.00  0.00           H  
ATOM   1475 1HA  GLY A 115      77.000  -3.790  32.549  1.00  0.00           H  
ATOM   1476 2HA  GLY A 115      75.420  -4.052  33.264  1.00  0.00           H  
ATOM   1477  N   VAL A 116      77.192  -2.377  35.321  1.00  0.00           N  
ATOM   1478  CA  VAL A 116      77.474  -1.114  36.001  1.00  0.00           C  
ATOM   1479  C   VAL A 116      78.580  -1.408  37.007  1.00  0.00           C  
ATOM   1480  O   VAL A 116      79.046  -2.543  37.089  1.00  0.00           O  
ATOM   1481  CB  VAL A 116      76.227  -0.561  36.716  1.00  0.00           C  
ATOM   1482  CG1 VAL A 116      75.773  -1.517  37.810  1.00  0.00           C  
ATOM   1483  CG2 VAL A 116      76.527   0.814  37.292  1.00  0.00           C  
ATOM   1484  H   VAL A 116      77.506  -3.241  35.739  1.00  0.00           H  
ATOM   1485  HA  VAL A 116      77.788  -0.382  35.256  1.00  0.00           H  
ATOM   1486  HB  VAL A 116      75.411  -0.485  35.997  1.00  0.00           H  
ATOM   1487 1HG1 VAL A 116      74.890  -1.111  38.305  1.00  0.00           H  
ATOM   1488 2HG1 VAL A 116      75.529  -2.484  37.370  1.00  0.00           H  
ATOM   1489 3HG1 VAL A 116      76.573  -1.640  38.540  1.00  0.00           H  
ATOM   1490 1HG2 VAL A 116      75.640   1.199  37.795  1.00  0.00           H  
ATOM   1491 2HG2 VAL A 116      77.347   0.739  38.006  1.00  0.00           H  
ATOM   1492 3HG2 VAL A 116      76.809   1.492  36.486  1.00  0.00           H  
ATOM   1493  N   ASN A 117      79.042  -0.427  37.766  1.00  0.00           N  
ATOM   1494  CA  ASN A 117      80.119  -0.645  38.729  1.00  0.00           C  
ATOM   1495  C   ASN A 117      80.289   0.479  39.748  1.00  0.00           C  
ATOM   1496  O   ASN A 117      79.319   1.162  40.088  1.00  0.00           O  
ATOM   1497  CB  ASN A 117      81.426  -0.872  37.991  1.00  0.00           C  
ATOM   1498  CG  ASN A 117      81.820   0.303  37.140  1.00  0.00           C  
ATOM   1499  OD1 ASN A 117      81.620   1.460  37.527  1.00  0.00           O  
ATOM   1500  ND2 ASN A 117      82.378   0.028  35.988  1.00  0.00           N  
ATOM   1501  H   ASN A 117      78.640   0.495  37.678  1.00  0.00           H  
ATOM   1502  HA  ASN A 117      79.883  -1.533  39.317  1.00  0.00           H  
ATOM   1503 1HB  ASN A 117      82.221  -1.068  38.711  1.00  0.00           H  
ATOM   1504 2HB  ASN A 117      81.336  -1.753  37.355  1.00  0.00           H  
ATOM   1505 1HD2 ASN A 117      82.661   0.771  35.380  1.00  0.00           H  
ATOM   1506 2HD2 ASN A 117      82.520  -0.923  35.716  1.00  0.00           H  
ATOM   1507  N   GLN A 118      81.512   0.621  40.252  1.00  0.00           N  
ATOM   1508  CA  GLN A 118      81.911   1.733  41.096  1.00  0.00           C  
ATOM   1509  C   GLN A 118      82.381   2.860  40.182  1.00  0.00           C  
ATOM   1510  O   GLN A 118      82.246   4.044  40.509  1.00  0.00           O  
ATOM   1511  CB  GLN A 118      83.016   1.324  42.074  1.00  0.00           C  
ATOM   1512  CG  GLN A 118      83.396   2.405  43.071  1.00  0.00           C  
ATOM   1513  CD  GLN A 118      82.255   2.760  44.004  1.00  0.00           C  
ATOM   1514  OE1 GLN A 118      81.632   1.882  44.607  1.00  0.00           O  
ATOM   1515  NE2 GLN A 118      81.973   4.052  44.129  1.00  0.00           N  
ATOM   1516  H   GLN A 118      82.190  -0.093  40.026  1.00  0.00           H  
ATOM   1517  HA  GLN A 118      81.046   2.055  41.675  1.00  0.00           H  
ATOM   1518 1HB  GLN A 118      82.697   0.446  42.636  1.00  0.00           H  
ATOM   1519 2HB  GLN A 118      83.911   1.049  41.517  1.00  0.00           H  
ATOM   1520 1HG  GLN A 118      84.233   2.051  43.673  1.00  0.00           H  
ATOM   1521 2HG  GLN A 118      83.683   3.304  42.524  1.00  0.00           H  
ATOM   1522 1HE2 GLN A 118      81.230   4.347  44.731  1.00  0.00           H  
ATOM   1523 2HE2 GLN A 118      82.504   4.731  43.621  1.00  0.00           H  
ATOM   1524  N   THR A 119      83.033   2.478  39.082  1.00  0.00           N  
ATOM   1525  CA  THR A 119      83.591   3.459  38.141  1.00  0.00           C  
ATOM   1526  C   THR A 119      83.251   3.048  36.739  1.00  0.00           C  
ATOM   1527  O   THR A 119      83.044   1.862  36.443  1.00  0.00           O  
ATOM   1528  CB  THR A 119      85.118   3.597  38.283  1.00  0.00           C  
ATOM   1529  OG1 THR A 119      85.441   4.003  39.620  1.00  0.00           O  
ATOM   1530  CG2 THR A 119      85.655   4.626  37.300  1.00  0.00           C  
ATOM   1531  H   THR A 119      83.146   1.493  38.890  1.00  0.00           H  
ATOM   1532  HA  THR A 119      83.147   4.432  38.352  1.00  0.00           H  
ATOM   1533  HB  THR A 119      85.590   2.634  38.087  1.00  0.00           H  
ATOM   1534  HG1 THR A 119      84.803   4.656  39.918  1.00  0.00           H  
ATOM   1535 1HG2 THR A 119      86.735   4.709  37.415  1.00  0.00           H  
ATOM   1536 2HG2 THR A 119      85.421   4.313  36.283  1.00  0.00           H  
ATOM   1537 3HG2 THR A 119      85.194   5.592  37.498  1.00  0.00           H  
ATOM   1538  N   GLU A 120      83.212   4.050  35.867  1.00  0.00           N  
ATOM   1539  CA  GLU A 120      82.986   3.831  34.459  1.00  0.00           C  
ATOM   1540  C   GLU A 120      84.110   4.570  33.733  1.00  0.00           C  
ATOM   1541  O   GLU A 120      84.317   5.767  33.962  1.00  0.00           O  
ATOM   1542  CB  GLU A 120      81.610   4.340  34.024  1.00  0.00           C  
ATOM   1543  CG  GLU A 120      80.438   3.616  34.672  1.00  0.00           C  
ATOM   1544  CD  GLU A 120      79.104   4.142  34.222  1.00  0.00           C  
ATOM   1545  OE1 GLU A 120      79.081   5.118  33.510  1.00  0.00           O  
ATOM   1546  OE2 GLU A 120      78.106   3.568  34.589  1.00  0.00           O  
ATOM   1547  H   GLU A 120      83.345   4.993  36.203  1.00  0.00           H  
ATOM   1548  HA  GLU A 120      83.028   2.759  34.264  1.00  0.00           H  
ATOM   1549 1HB  GLU A 120      81.522   5.400  34.262  1.00  0.00           H  
ATOM   1550 2HB  GLU A 120      81.509   4.237  32.943  1.00  0.00           H  
ATOM   1551 1HG  GLU A 120      80.499   2.556  34.428  1.00  0.00           H  
ATOM   1552 2HG  GLU A 120      80.517   3.717  35.754  1.00  0.00           H  
ATOM   1553  N   ILE A 121      84.847   3.846  32.898  1.00  0.00           N  
ATOM   1554  CA  ILE A 121      85.864   4.456  32.047  1.00  0.00           C  
ATOM   1555  C   ILE A 121      85.326   4.414  30.606  1.00  0.00           C  
ATOM   1556  O   ILE A 121      84.952   3.366  30.082  1.00  0.00           O  
ATOM   1557  CB  ILE A 121      87.213   3.722  32.147  1.00  0.00           C  
ATOM   1558  CG1 ILE A 121      87.684   3.665  33.603  1.00  0.00           C  
ATOM   1559  CG2 ILE A 121      88.256   4.403  31.274  1.00  0.00           C  
ATOM   1560  CD1 ILE A 121      87.885   5.025  34.233  1.00  0.00           C  
ATOM   1561  H   ILE A 121      84.700   2.848  32.851  1.00  0.00           H  
ATOM   1562  HA  ILE A 121      86.016   5.484  32.373  1.00  0.00           H  
ATOM   1563  HB  ILE A 121      87.092   2.691  31.815  1.00  0.00           H  
ATOM   1564 1HG1 ILE A 121      86.955   3.117  34.200  1.00  0.00           H  
ATOM   1565 2HG1 ILE A 121      88.627   3.121  33.660  1.00  0.00           H  
ATOM   1566 1HG2 ILE A 121      89.204   3.871  31.358  1.00  0.00           H  
ATOM   1567 2HG2 ILE A 121      87.924   4.392  30.237  1.00  0.00           H  
ATOM   1568 3HG2 ILE A 121      88.388   5.434  31.602  1.00  0.00           H  
ATOM   1569 1HD1 ILE A 121      88.218   4.902  35.264  1.00  0.00           H  
ATOM   1570 2HD1 ILE A 121      88.638   5.578  33.671  1.00  0.00           H  
ATOM   1571 3HD1 ILE A 121      86.945   5.575  34.219  1.00  0.00           H  
ATOM   1572  N   MET A 122      85.317   5.585  29.963  1.00  0.00           N  
ATOM   1573  CA  MET A 122      84.916   5.672  28.575  1.00  0.00           C  
ATOM   1574  C   MET A 122      86.076   6.266  27.805  1.00  0.00           C  
ATOM   1575  O   MET A 122      86.786   7.146  28.323  1.00  0.00           O  
ATOM   1576  CB  MET A 122      83.652   6.514  28.415  1.00  0.00           C  
ATOM   1577  CG  MET A 122      82.421   5.938  29.101  1.00  0.00           C  
ATOM   1578  SD  MET A 122      80.951   6.955  28.859  1.00  0.00           S  
ATOM   1579  CE  MET A 122      79.742   6.033  29.806  1.00  0.00           C  
ATOM   1580  H   MET A 122      85.594   6.426  30.449  1.00  0.00           H  
ATOM   1581  HA  MET A 122      84.705   4.666  28.212  1.00  0.00           H  
ATOM   1582 1HB  MET A 122      83.824   7.510  28.820  1.00  0.00           H  
ATOM   1583 2HB  MET A 122      83.421   6.627  27.355  1.00  0.00           H  
ATOM   1584 1HG  MET A 122      82.219   4.942  28.710  1.00  0.00           H  
ATOM   1585 2HG  MET A 122      82.608   5.852  30.172  1.00  0.00           H  
ATOM   1586 1HE  MET A 122      78.777   6.537  29.754  1.00  0.00           H  
ATOM   1587 2HE  MET A 122      79.650   5.026  29.396  1.00  0.00           H  
ATOM   1588 3HE  MET A 122      80.064   5.973  30.847  1.00  0.00           H  
ATOM   1589  N   ILE A 123      86.226   5.800  26.575  1.00  0.00           N  
ATOM   1590  CA  ILE A 123      87.222   6.298  25.629  1.00  0.00           C  
ATOM   1591  C   ILE A 123      86.455   6.531  24.314  1.00  0.00           C  
ATOM   1592  O   ILE A 123      86.092   5.584  23.592  1.00  0.00           O  
ATOM   1593  CB  ILE A 123      88.384   5.308  25.426  1.00  0.00           C  
ATOM   1594  CG1 ILE A 123      89.074   5.015  26.761  1.00  0.00           C  
ATOM   1595  CG2 ILE A 123      89.380   5.857  24.417  1.00  0.00           C  
ATOM   1596  CD1 ILE A 123      90.106   3.913  26.686  1.00  0.00           C  
ATOM   1597  H   ILE A 123      85.606   5.055  26.290  1.00  0.00           H  
ATOM   1598  HA  ILE A 123      87.640   7.224  26.022  1.00  0.00           H  
ATOM   1599  HB  ILE A 123      87.993   4.360  25.059  1.00  0.00           H  
ATOM   1600 1HG1 ILE A 123      89.565   5.918  27.123  1.00  0.00           H  
ATOM   1601 2HG1 ILE A 123      88.327   4.731  27.503  1.00  0.00           H  
ATOM   1602 1HG2 ILE A 123      90.195   5.145  24.286  1.00  0.00           H  
ATOM   1603 2HG2 ILE A 123      88.881   6.016  23.462  1.00  0.00           H  
ATOM   1604 3HG2 ILE A 123      89.781   6.804  24.779  1.00  0.00           H  
ATOM   1605 1HD1 ILE A 123      90.551   3.763  27.670  1.00  0.00           H  
ATOM   1606 2HD1 ILE A 123      89.628   2.989  26.359  1.00  0.00           H  
ATOM   1607 3HD1 ILE A 123      90.883   4.191  25.975  1.00  0.00           H  
ATOM   1608  N   TRP A 124      86.166   7.798  24.028  1.00  0.00           N  
ATOM   1609  CA  TRP A 124      85.383   8.124  22.838  1.00  0.00           C  
ATOM   1610  C   TRP A 124      86.286   8.315  21.626  1.00  0.00           C  
ATOM   1611  O   TRP A 124      86.967   9.331  21.537  1.00  0.00           O  
ATOM   1612  CB  TRP A 124      84.559   9.392  23.070  1.00  0.00           C  
ATOM   1613  CG  TRP A 124      83.465   9.219  24.079  1.00  0.00           C  
ATOM   1614  CD1 TRP A 124      83.271   8.144  24.895  1.00  0.00           C  
ATOM   1615  CD2 TRP A 124      82.402  10.153  24.387  1.00  0.00           C  
ATOM   1616  NE1 TRP A 124      82.166   8.343  25.685  1.00  0.00           N  
ATOM   1617  CE2 TRP A 124      81.623   9.568  25.389  1.00  0.00           C  
ATOM   1618  CE3 TRP A 124      82.056  11.420  23.901  1.00  0.00           C  
ATOM   1619  CZ2 TRP A 124      80.511  10.204  25.919  1.00  0.00           C  
ATOM   1620  CZ3 TRP A 124      80.942  12.058  24.433  1.00  0.00           C  
ATOM   1621  CH2 TRP A 124      80.190  11.465  25.416  1.00  0.00           C  
ATOM   1622  H   TRP A 124      86.483   8.546  24.628  1.00  0.00           H  
ATOM   1623  HA  TRP A 124      84.702   7.298  22.635  1.00  0.00           H  
ATOM   1624 1HB  TRP A 124      85.214  10.195  23.408  1.00  0.00           H  
ATOM   1625 2HB  TRP A 124      84.110   9.711  22.129  1.00  0.00           H  
ATOM   1626  HD1 TRP A 124      83.902   7.257  24.917  1.00  0.00           H  
ATOM   1627  HE1 TRP A 124      81.810   7.695  26.372  1.00  0.00           H  
ATOM   1628  HE3 TRP A 124      82.651  11.896  23.123  1.00  0.00           H  
ATOM   1629  HZ2 TRP A 124      79.901   9.749  26.700  1.00  0.00           H  
ATOM   1630  HZ3 TRP A 124      80.678  13.043  24.049  1.00  0.00           H  
ATOM   1631  HH2 TRP A 124      79.322  11.994  25.812  1.00  0.00           H  
ATOM   1632  N   PHE A 125      86.290   7.335  20.739  1.00  0.00           N  
ATOM   1633  CA  PHE A 125      87.016   7.440  19.478  1.00  0.00           C  
ATOM   1634  C   PHE A 125      86.300   8.376  18.504  1.00  0.00           C  
ATOM   1635  O   PHE A 125      86.903   8.857  17.550  1.00  0.00           O  
ATOM   1636  CB  PHE A 125      87.180   6.059  18.841  1.00  0.00           C  
ATOM   1637  CG  PHE A 125      88.162   5.175  19.556  1.00  0.00           C  
ATOM   1638  CD1 PHE A 125      89.202   5.722  20.292  1.00  0.00           C  
ATOM   1639  CD2 PHE A 125      88.049   3.794  19.492  1.00  0.00           C  
ATOM   1640  CE1 PHE A 125      90.106   4.910  20.950  1.00  0.00           C  
ATOM   1641  CE2 PHE A 125      88.950   2.980  20.150  1.00  0.00           C  
ATOM   1642  CZ  PHE A 125      89.980   3.539  20.879  1.00  0.00           C  
ATOM   1643  H   PHE A 125      85.775   6.490  20.941  1.00  0.00           H  
ATOM   1644  HA  PHE A 125      88.006   7.851  19.682  1.00  0.00           H  
ATOM   1645 1HB  PHE A 125      86.217   5.551  18.822  1.00  0.00           H  
ATOM   1646 2HB  PHE A 125      87.511   6.171  17.810  1.00  0.00           H  
ATOM   1647  HD1 PHE A 125      89.300   6.807  20.349  1.00  0.00           H  
ATOM   1648  HD2 PHE A 125      87.235   3.352  18.916  1.00  0.00           H  
ATOM   1649  HE1 PHE A 125      90.918   5.354  21.525  1.00  0.00           H  
ATOM   1650  HE2 PHE A 125      88.850   1.896  20.092  1.00  0.00           H  
ATOM   1651  HZ  PHE A 125      90.693   2.898  21.396  1.00  0.00           H  
ATOM   1652  N   ASN A 126      85.013   8.601  18.707  1.00  0.00           N  
ATOM   1653  CA  ASN A 126      84.270   9.459  17.822  1.00  0.00           C  
ATOM   1654  C   ASN A 126      83.242  10.263  18.555  1.00  0.00           C  
ATOM   1655  O   ASN A 126      82.716   9.844  19.599  1.00  0.00           O  
ATOM   1656  CB  ASN A 126      83.616   8.646  16.720  1.00  0.00           C  
ATOM   1657  CG  ASN A 126      84.618   8.016  15.793  1.00  0.00           C  
ATOM   1658  OD1 ASN A 126      85.408   8.714  15.146  1.00  0.00           O  
ATOM   1659  ND2 ASN A 126      84.602   6.710  15.717  1.00  0.00           N  
ATOM   1660  H   ASN A 126      84.539   8.171  19.488  1.00  0.00           H  
ATOM   1661  HA  ASN A 126      84.962  10.170  17.367  1.00  0.00           H  
ATOM   1662 1HB  ASN A 126      83.002   7.860  17.162  1.00  0.00           H  
ATOM   1663 2HB  ASN A 126      82.954   9.289  16.138  1.00  0.00           H  
ATOM   1664 1HD2 ASN A 126      85.247   6.236  15.117  1.00  0.00           H  
ATOM   1665 2HD2 ASN A 126      83.946   6.186  16.259  1.00  0.00           H  
ATOM   1666  N   ARG A 127      82.954  11.442  18.009  1.00  0.00           N  
ATOM   1667  CA  ARG A 127      81.973  12.337  18.583  1.00  0.00           C  
ATOM   1668  C   ARG A 127      81.301  13.097  17.460  1.00  0.00           C  
ATOM   1669  O   ARG A 127      81.932  13.909  16.800  1.00  0.00           O  
ATOM   1670  CB  ARG A 127      82.616  13.310  19.560  1.00  0.00           C  
ATOM   1671  CG  ARG A 127      81.645  14.238  20.272  1.00  0.00           C  
ATOM   1672  CD  ARG A 127      82.340  15.118  21.246  1.00  0.00           C  
ATOM   1673  NE  ARG A 127      81.417  16.020  21.916  1.00  0.00           N  
ATOM   1674  CZ  ARG A 127      81.775  16.932  22.841  1.00  0.00           C  
ATOM   1675  NH1 ARG A 127      83.035  17.050  23.195  1.00  0.00           N  
ATOM   1676  NH2 ARG A 127      80.858  17.707  23.394  1.00  0.00           N  
ATOM   1677  H   ARG A 127      83.438  11.718  17.166  1.00  0.00           H  
ATOM   1678  HA  ARG A 127      81.239  11.742  19.128  1.00  0.00           H  
ATOM   1679 1HB  ARG A 127      83.160  12.754  20.322  1.00  0.00           H  
ATOM   1680 2HB  ARG A 127      83.339  13.932  19.031  1.00  0.00           H  
ATOM   1681 1HG  ARG A 127      81.140  14.868  19.539  1.00  0.00           H  
ATOM   1682 2HG  ARG A 127      80.906  13.645  20.812  1.00  0.00           H  
ATOM   1683 1HD  ARG A 127      82.830  14.508  22.003  1.00  0.00           H  
ATOM   1684 2HD  ARG A 127      83.085  15.719  20.725  1.00  0.00           H  
ATOM   1685  HE  ARG A 127      80.438  15.959  21.670  1.00  0.00           H  
ATOM   1686 1HH1 ARG A 127      83.736  16.457  22.772  1.00  0.00           H  
ATOM   1687 2HH1 ARG A 127      83.303  17.733  23.888  1.00  0.00           H  
ATOM   1688 1HH2 ARG A 127      79.888  17.616  23.122  1.00  0.00           H  
ATOM   1689 2HH2 ARG A 127      81.126  18.390  24.087  1.00  0.00           H  
ATOM   1690  N   VAL A 128      80.035  12.824  17.249  1.00  0.00           N  
ATOM   1691  CA  VAL A 128      79.245  13.481  16.210  1.00  0.00           C  
ATOM   1692  C   VAL A 128      78.191  14.384  16.832  1.00  0.00           C  
ATOM   1693  O   VAL A 128      77.427  13.969  17.691  1.00  0.00           O  
ATOM   1694  CB  VAL A 128      78.559  12.436  15.310  1.00  0.00           C  
ATOM   1695  CG1 VAL A 128      77.694  13.121  14.262  1.00  0.00           C  
ATOM   1696  CG2 VAL A 128      79.606  11.552  14.652  1.00  0.00           C  
ATOM   1697  H   VAL A 128      79.596  12.128  17.835  1.00  0.00           H  
ATOM   1698  HA  VAL A 128      79.915  14.083  15.595  1.00  0.00           H  
ATOM   1699  HB  VAL A 128      77.896  11.823  15.922  1.00  0.00           H  
ATOM   1700 1HG1 VAL A 128      77.217  12.368  13.635  1.00  0.00           H  
ATOM   1701 2HG1 VAL A 128      76.929  13.720  14.756  1.00  0.00           H  
ATOM   1702 3HG1 VAL A 128      78.317  13.766  13.642  1.00  0.00           H  
ATOM   1703 1HG2 VAL A 128      79.114  10.815  14.018  1.00  0.00           H  
ATOM   1704 2HG2 VAL A 128      80.272  12.166  14.045  1.00  0.00           H  
ATOM   1705 3HG2 VAL A 128      80.185  11.040  15.420  1.00  0.00           H  
ATOM   1706  N   GLY A 129      78.140  15.633  16.372  1.00  0.00           N  
ATOM   1707  CA  GLY A 129      77.198  16.594  16.863  1.00  0.00           C  
ATOM   1708  C   GLY A 129      77.633  17.277  18.139  1.00  0.00           C  
ATOM   1709  O   GLY A 129      78.773  17.126  18.589  1.00  0.00           O  
ATOM   1710  H   GLY A 129      78.792  15.907  15.651  1.00  0.00           H  
ATOM   1711 1HA  GLY A 129      77.030  17.359  16.105  1.00  0.00           H  
ATOM   1712 2HA  GLY A 129      76.241  16.106  17.044  1.00  0.00           H  
ATOM   1713  N   PRO A 130      76.705  18.029  18.739  1.00  0.00           N  
ATOM   1714  CA  PRO A 130      76.968  18.829  19.921  1.00  0.00           C  
ATOM   1715  C   PRO A 130      76.681  18.094  21.230  1.00  0.00           C  
ATOM   1716  O   PRO A 130      76.384  18.680  22.273  1.00  0.00           O  
ATOM   1717  CB  PRO A 130      76.018  20.015  19.728  1.00  0.00           C  
ATOM   1718  CG  PRO A 130      74.807  19.415  19.099  1.00  0.00           C  
ATOM   1719  CD  PRO A 130      75.349  18.347  18.186  1.00  0.00           C  
ATOM   1720  HA  PRO A 130      78.019  19.153  19.912  1.00  0.00           H  
ATOM   1721 1HB  PRO A 130      75.805  20.489  20.698  1.00  0.00           H  
ATOM   1722 2HB  PRO A 130      76.493  20.779  19.095  1.00  0.00           H  
ATOM   1723 1HG  PRO A 130      74.138  19.011  19.873  1.00  0.00           H  
ATOM   1724 2HG  PRO A 130      74.238  20.186  18.558  1.00  0.00           H  
ATOM   1725 1HD  PRO A 130      74.695  17.464  18.226  1.00  0.00           H  
ATOM   1726 2HD  PRO A 130      75.411  18.739  17.160  1.00  0.00           H  
ATOM   1727  N   ILE A 131      76.791  16.776  21.170  1.00  0.00           N  
ATOM   1728  CA  ILE A 131      76.508  15.931  22.319  1.00  0.00           C  
ATOM   1729  C   ILE A 131      77.489  16.144  23.459  1.00  0.00           C  
ATOM   1730  O   ILE A 131      78.657  16.419  23.244  1.00  0.00           O  
ATOM   1731  CB  ILE A 131      76.522  14.446  21.912  1.00  0.00           C  
ATOM   1732  CG1 ILE A 131      77.905  14.050  21.387  1.00  0.00           C  
ATOM   1733  CG2 ILE A 131      75.453  14.171  20.866  1.00  0.00           C  
ATOM   1734  CD1 ILE A 131      78.079  12.561  21.188  1.00  0.00           C  
ATOM   1735  H   ILE A 131      77.079  16.346  20.303  1.00  0.00           H  
ATOM   1736  HA  ILE A 131      75.516  16.180  22.695  1.00  0.00           H  
ATOM   1737  HB  ILE A 131      76.328  13.827  22.788  1.00  0.00           H  
ATOM   1738 1HG1 ILE A 131      78.088  14.545  20.435  1.00  0.00           H  
ATOM   1739 2HG1 ILE A 131      78.670  14.391  22.085  1.00  0.00           H  
ATOM   1740 1HG2 ILE A 131      75.478  13.117  20.589  1.00  0.00           H  
ATOM   1741 2HG2 ILE A 131      74.474  14.416  21.274  1.00  0.00           H  
ATOM   1742 3HG2 ILE A 131      75.642  14.782  19.983  1.00  0.00           H  
ATOM   1743 1HD1 ILE A 131      79.083  12.359  20.816  1.00  0.00           H  
ATOM   1744 2HD1 ILE A 131      77.934  12.047  22.139  1.00  0.00           H  
ATOM   1745 3HD1 ILE A 131      77.346  12.203  20.467  1.00  0.00           H  
ATOM   1746  N   GLN A 132      76.981  16.023  24.680  1.00  0.00           N  
ATOM   1747  CA  GLN A 132      77.819  16.223  25.844  1.00  0.00           C  
ATOM   1748  C   GLN A 132      78.234  14.958  26.573  1.00  0.00           C  
ATOM   1749  O   GLN A 132      77.409  14.104  26.866  1.00  0.00           O  
ATOM   1750  CB  GLN A 132      77.101  17.152  26.827  1.00  0.00           C  
ATOM   1751  CG  GLN A 132      76.781  18.526  26.265  1.00  0.00           C  
ATOM   1752  CD  GLN A 132      78.029  19.337  25.974  1.00  0.00           C  
ATOM   1753  OE1 GLN A 132      78.905  19.484  26.831  1.00  0.00           O  
ATOM   1754  NE2 GLN A 132      78.118  19.869  24.760  1.00  0.00           N  
ATOM   1755  H   GLN A 132      76.007  15.791  24.809  1.00  0.00           H  
ATOM   1756  HA  GLN A 132      78.750  16.689  25.524  1.00  0.00           H  
ATOM   1757 1HB  GLN A 132      76.165  16.692  27.145  1.00  0.00           H  
ATOM   1758 2HB  GLN A 132      77.718  17.287  27.716  1.00  0.00           H  
ATOM   1759 1HG  GLN A 132      76.226  18.406  25.334  1.00  0.00           H  
ATOM   1760 2HG  GLN A 132      76.180  19.073  26.991  1.00  0.00           H  
ATOM   1761 1HE2 GLN A 132      78.919  20.415  24.510  1.00  0.00           H  
ATOM   1762 2HE2 GLN A 132      77.385  19.725  24.095  1.00  0.00           H  
ATOM   1763  N   PRO A 133      79.519  14.826  26.855  1.00  0.00           N  
ATOM   1764  CA  PRO A 133      79.987  13.736  27.695  1.00  0.00           C  
ATOM   1765  C   PRO A 133      79.467  13.935  29.118  1.00  0.00           C  
ATOM   1766  O   PRO A 133      79.036  15.024  29.478  1.00  0.00           O  
ATOM   1767  CB  PRO A 133      81.512  13.858  27.616  1.00  0.00           C  
ATOM   1768  CG  PRO A 133      81.751  14.669  26.389  1.00  0.00           C  
ATOM   1769  CD  PRO A 133      80.572  15.602  26.321  1.00  0.00           C  
ATOM   1770  HA  PRO A 133      79.649  12.780  27.269  1.00  0.00           H  
ATOM   1771 1HB  PRO A 133      81.899  14.338  28.527  1.00  0.00           H  
ATOM   1772 2HB  PRO A 133      81.967  12.858  27.563  1.00  0.00           H  
ATOM   1773 1HG  PRO A 133      82.710  15.202  26.467  1.00  0.00           H  
ATOM   1774 2HG  PRO A 133      81.823  14.013  25.508  1.00  0.00           H  
ATOM   1775 1HD  PRO A 133      80.780  16.500  26.921  1.00  0.00           H  
ATOM   1776 2HD  PRO A 133      80.378  15.873  25.273  1.00  0.00           H  
ATOM   1777  N   ILE A 134      79.488  12.877  29.905  1.00  0.00           N  
ATOM   1778  CA  ILE A 134      79.068  12.976  31.297  1.00  0.00           C  
ATOM   1779  C   ILE A 134      80.003  13.845  32.114  1.00  0.00           C  
ATOM   1780  O   ILE A 134      81.240  13.701  32.063  1.00  0.00           O  
ATOM   1781  CB  ILE A 134      78.982  11.580  31.942  1.00  0.00           C  
ATOM   1782  CG1 ILE A 134      77.894  10.745  31.263  1.00  0.00           C  
ATOM   1783  CG2 ILE A 134      78.714  11.699  33.434  1.00  0.00           C  
ATOM   1784  CD1 ILE A 134      77.899   9.289  31.670  1.00  0.00           C  
ATOM   1785  H   ILE A 134      79.797  11.985  29.547  1.00  0.00           H  
ATOM   1786  HA  ILE A 134      78.079  13.433  31.328  1.00  0.00           H  
ATOM   1787  HB  ILE A 134      79.924  11.052  31.792  1.00  0.00           H  
ATOM   1788 1HG1 ILE A 134      76.915  11.162  31.500  1.00  0.00           H  
ATOM   1789 2HG1 ILE A 134      78.017  10.796  30.181  1.00  0.00           H  
ATOM   1790 1HG2 ILE A 134      78.656  10.704  33.874  1.00  0.00           H  
ATOM   1791 2HG2 ILE A 134      79.523  12.257  33.905  1.00  0.00           H  
ATOM   1792 3HG2 ILE A 134      77.771  12.222  33.594  1.00  0.00           H  
ATOM   1793 1HD1 ILE A 134      77.100   8.762  31.147  1.00  0.00           H  
ATOM   1794 2HD1 ILE A 134      78.859   8.842  31.409  1.00  0.00           H  
ATOM   1795 3HD1 ILE A 134      77.742   9.211  32.745  1.00  0.00           H  
ATOM   1796  N   GLY A 135      79.391  14.742  32.888  1.00  0.00           N  
ATOM   1797  CA  GLY A 135      80.136  15.572  33.824  1.00  0.00           C  
ATOM   1798  C   GLY A 135      80.766  16.825  33.256  1.00  0.00           C  
ATOM   1799  O   GLY A 135      80.213  17.460  32.344  1.00  0.00           O  
ATOM   1800  H   GLY A 135      78.389  14.850  32.825  1.00  0.00           H  
ATOM   1801 1HA  GLY A 135      79.479  15.886  34.635  1.00  0.00           H  
ATOM   1802 2HA  GLY A 135      80.939  14.986  34.270  1.00  0.00           H  
ATOM   1803  N   SER A 136      81.946  17.170  33.757  1.00  0.00           N  
ATOM   1804  CA  SER A 136      82.595  18.411  33.334  1.00  0.00           C  
ATOM   1805  C   SER A 136      84.032  18.176  32.913  1.00  0.00           C  
ATOM   1806  O   SER A 136      84.684  17.247  33.343  1.00  0.00           O  
ATOM   1807  CB  SER A 136      82.556  19.431  34.455  1.00  0.00           C  
ATOM   1808  OG  SER A 136      83.296  18.991  35.561  1.00  0.00           O  
ATOM   1809  H   SER A 136      82.407  16.580  34.435  1.00  0.00           H  
ATOM   1810  HA  SER A 136      82.052  18.811  32.476  1.00  0.00           H  
ATOM   1811 1HB  SER A 136      82.958  20.379  34.099  1.00  0.00           H  
ATOM   1812 2HB  SER A 136      81.522  19.605  34.753  1.00  0.00           H  
ATOM   1813  HG  SER A 136      84.215  19.173  35.353  1.00  0.00           H  
ATOM   1814  N   PRO A 137      84.527  19.053  32.063  1.00  0.00           N  
ATOM   1815  CA  PRO A 137      85.879  18.915  31.552  1.00  0.00           C  
ATOM   1816  C   PRO A 137      86.951  19.151  32.605  1.00  0.00           C  
ATOM   1817  O   PRO A 137      86.858  20.088  33.405  1.00  0.00           O  
ATOM   1818  CB  PRO A 137      85.927  19.988  30.460  1.00  0.00           C  
ATOM   1819  CG  PRO A 137      84.495  20.253  30.143  1.00  0.00           C  
ATOM   1820  CD  PRO A 137      83.782  20.072  31.457  1.00  0.00           C  
ATOM   1821  HA  PRO A 137      86.004  17.908  31.128  1.00  0.00           H  
ATOM   1822 1HB  PRO A 137      86.454  20.880  30.832  1.00  0.00           H  
ATOM   1823 2HB  PRO A 137      86.495  19.618  29.593  1.00  0.00           H  
ATOM   1824 1HG  PRO A 137      84.378  21.267  29.734  1.00  0.00           H  
ATOM   1825 2HG  PRO A 137      84.142  19.555  29.370  1.00  0.00           H  
ATOM   1826 1HD  PRO A 137      83.812  21.014  32.024  1.00  0.00           H  
ATOM   1827 2HD  PRO A 137      82.742  19.764  31.271  1.00  0.00           H  
ATOM   1828  N   VAL A 138      87.958  18.294  32.586  1.00  0.00           N  
ATOM   1829  CA  VAL A 138      89.101  18.404  33.480  1.00  0.00           C  
ATOM   1830  C   VAL A 138      90.322  18.784  32.653  1.00  0.00           C  
ATOM   1831  O   VAL A 138      91.454  18.680  33.126  1.00  0.00           O  
ATOM   1832  CB  VAL A 138      89.355  17.077  34.219  1.00  0.00           C  
ATOM   1833  CG1 VAL A 138      88.169  16.725  35.105  1.00  0.00           C  
ATOM   1834  CG2 VAL A 138      89.625  15.968  33.214  1.00  0.00           C  
ATOM   1835  H   VAL A 138      87.925  17.535  31.921  1.00  0.00           H  
ATOM   1836  HA  VAL A 138      88.888  19.175  34.221  1.00  0.00           H  
ATOM   1837  HB  VAL A 138      90.220  17.195  34.872  1.00  0.00           H  
ATOM   1838 1HG1 VAL A 138      88.366  15.785  35.620  1.00  0.00           H  
ATOM   1839 2HG1 VAL A 138      88.016  17.516  35.840  1.00  0.00           H  
ATOM   1840 3HG1 VAL A 138      87.275  16.621  34.491  1.00  0.00           H  
ATOM   1841 1HG2 VAL A 138      89.805  15.033  33.744  1.00  0.00           H  
ATOM   1842 2HG2 VAL A 138      88.762  15.854  32.557  1.00  0.00           H  
ATOM   1843 3HG2 VAL A 138      90.503  16.222  32.619  1.00  0.00           H  
ATOM   1844  N   GLY A 139      90.091  19.221  31.422  1.00  0.00           N  
ATOM   1845  CA  GLY A 139      91.164  19.654  30.535  1.00  0.00           C  
ATOM   1846  C   GLY A 139      91.623  18.611  29.539  1.00  0.00           C  
ATOM   1847  O   GLY A 139      91.096  17.501  29.476  1.00  0.00           O  
ATOM   1848  H   GLY A 139      89.137  19.253  31.092  1.00  0.00           H  
ATOM   1849 1HA  GLY A 139      90.841  20.531  29.974  1.00  0.00           H  
ATOM   1850 2HA  GLY A 139      92.028  19.952  31.128  1.00  0.00           H  
ATOM   1851  N   THR A 140      92.657  18.970  28.778  1.00  0.00           N  
ATOM   1852  CA  THR A 140      93.214  18.102  27.743  1.00  0.00           C  
ATOM   1853  C   THR A 140      94.306  17.222  28.303  1.00  0.00           C  
ATOM   1854  O   THR A 140      95.086  17.641  29.164  1.00  0.00           O  
ATOM   1855  CB  THR A 140      93.771  18.921  26.563  1.00  0.00           C  
ATOM   1856  OG1 THR A 140      94.817  19.783  27.028  1.00  0.00           O  
ATOM   1857  CG2 THR A 140      92.671  19.759  25.930  1.00  0.00           C  
ATOM   1858  H   THR A 140      93.067  19.881  28.929  1.00  0.00           H  
ATOM   1859  HA  THR A 140      92.419  17.459  27.366  1.00  0.00           H  
ATOM   1860  HB  THR A 140      94.182  18.245  25.814  1.00  0.00           H  
ATOM   1861  HG1 THR A 140      95.527  19.800  26.383  1.00  0.00           H  
ATOM   1862 1HG2 THR A 140      93.083  20.331  25.098  1.00  0.00           H  
ATOM   1863 2HG2 THR A 140      91.879  19.105  25.565  1.00  0.00           H  
ATOM   1864 3HG2 THR A 140      92.263  20.444  26.673  1.00  0.00           H  
ATOM   1865  N   ALA A 141      94.382  16.004  27.792  1.00  0.00           N  
ATOM   1866  CA  ALA A 141      95.407  15.070  28.215  1.00  0.00           C  
ATOM   1867  C   ALA A 141      95.866  14.296  27.006  1.00  0.00           C  
ATOM   1868  O   ALA A 141      95.057  13.929  26.140  1.00  0.00           O  
ATOM   1869  CB  ALA A 141      94.890  14.134  29.298  1.00  0.00           C  
ATOM   1870  H   ALA A 141      93.713  15.716  27.092  1.00  0.00           H  
ATOM   1871  HA  ALA A 141      96.240  15.643  28.623  1.00  0.00           H  
ATOM   1872 1HB  ALA A 141      95.683  13.446  29.593  1.00  0.00           H  
ATOM   1873 2HB  ALA A 141      94.575  14.717  30.163  1.00  0.00           H  
ATOM   1874 3HB  ALA A 141      94.043  13.567  28.915  1.00  0.00           H  
ATOM   1875  N   SER A 142      97.172  14.068  26.920  1.00  0.00           N  
ATOM   1876  CA  SER A 142      97.731  13.314  25.821  1.00  0.00           C  
ATOM   1877  C   SER A 142      97.983  11.877  26.237  1.00  0.00           C  
ATOM   1878  O   SER A 142      98.702  11.623  27.202  1.00  0.00           O  
ATOM   1879  CB  SER A 142      99.022  13.954  25.349  1.00  0.00           C  
ATOM   1880  OG  SER A 142      99.637  13.174  24.361  1.00  0.00           O  
ATOM   1881  H   SER A 142      97.789  14.427  27.635  1.00  0.00           H  
ATOM   1882  HA  SER A 142      97.015  13.319  24.998  1.00  0.00           H  
ATOM   1883 1HB  SER A 142      98.811  14.947  24.952  1.00  0.00           H  
ATOM   1884 2HB  SER A 142      99.698  14.076  26.194  1.00  0.00           H  
ATOM   1885  HG  SER A 142      98.929  12.849  23.800  1.00  0.00           H  
ATOM   1886  N   VAL A 143      97.370  10.941  25.517  1.00  0.00           N  
ATOM   1887  CA  VAL A 143      97.502   9.522  25.810  1.00  0.00           C  
ATOM   1888  C   VAL A 143      97.633   8.785  24.504  1.00  0.00           C  
ATOM   1889  O   VAL A 143      96.795   8.931  23.598  1.00  0.00           O  
ATOM   1890  CB  VAL A 143      96.283   8.995  26.590  1.00  0.00           C  
ATOM   1891  CG1 VAL A 143      96.435   7.507  26.873  1.00  0.00           C  
ATOM   1892  CG2 VAL A 143      96.119   9.776  27.885  1.00  0.00           C  
ATOM   1893  H   VAL A 143      96.793  11.231  24.740  1.00  0.00           H  
ATOM   1894  HA  VAL A 143      98.390   9.377  26.426  1.00  0.00           H  
ATOM   1895  HB  VAL A 143      95.390   9.116  25.976  1.00  0.00           H  
ATOM   1896 1HG1 VAL A 143      95.564   7.151  27.425  1.00  0.00           H  
ATOM   1897 2HG1 VAL A 143      96.514   6.964  25.931  1.00  0.00           H  
ATOM   1898 3HG1 VAL A 143      97.333   7.340  27.467  1.00  0.00           H  
ATOM   1899 1HG2 VAL A 143      95.255   9.398  28.431  1.00  0.00           H  
ATOM   1900 2HG2 VAL A 143      97.015   9.659  28.496  1.00  0.00           H  
ATOM   1901 3HG2 VAL A 143      95.971  10.832  27.657  1.00  0.00           H  
ATOM   1902  N   GLY A 144      98.714   8.029  24.372  1.00  0.00           N  
ATOM   1903  CA  GLY A 144      98.923   7.205  23.208  1.00  0.00           C  
ATOM   1904  C   GLY A 144      99.160   7.933  21.904  1.00  0.00           C  
ATOM   1905  O   GLY A 144      98.873   7.394  20.847  1.00  0.00           O  
ATOM   1906  H   GLY A 144      99.409   8.030  25.105  1.00  0.00           H  
ATOM   1907 1HA  GLY A 144      99.784   6.556  23.371  1.00  0.00           H  
ATOM   1908 2HA  GLY A 144      98.058   6.560  23.059  1.00  0.00           H  
ATOM   1909  N   GLY A 145      99.658   9.156  21.962  1.00  0.00           N  
ATOM   1910  CA  GLY A 145     100.021   9.887  20.766  1.00  0.00           C  
ATOM   1911  C   GLY A 145      98.931  10.767  20.181  1.00  0.00           C  
ATOM   1912  O   GLY A 145      99.074  11.239  19.058  1.00  0.00           O  
ATOM   1913  H   GLY A 145      99.789   9.592  22.864  1.00  0.00           H  
ATOM   1914 1HA  GLY A 145     100.879  10.526  20.976  1.00  0.00           H  
ATOM   1915 2HA  GLY A 145     100.326   9.186  19.990  1.00  0.00           H  
ATOM   1916  N   ARG A 146      97.849  10.985  20.933  1.00  0.00           N  
ATOM   1917  CA  ARG A 146      96.798  11.893  20.523  1.00  0.00           C  
ATOM   1918  C   ARG A 146      96.169  12.562  21.753  1.00  0.00           C  
ATOM   1919  O   ARG A 146      96.360  12.132  22.893  1.00  0.00           O  
ATOM   1920  CB  ARG A 146      95.730  11.153  19.732  1.00  0.00           C  
ATOM   1921  CG  ARG A 146      96.209  10.544  18.424  1.00  0.00           C  
ATOM   1922  CD  ARG A 146      96.510  11.587  17.410  1.00  0.00           C  
ATOM   1923  NE  ARG A 146      96.837  11.008  16.117  1.00  0.00           N  
ATOM   1924  CZ  ARG A 146      98.070  10.611  15.746  1.00  0.00           C  
ATOM   1925  NH1 ARG A 146      99.079  10.736  16.579  1.00  0.00           N  
ATOM   1926  NH2 ARG A 146      98.264  10.095  14.544  1.00  0.00           N  
ATOM   1927  H   ARG A 146      97.764  10.500  21.815  1.00  0.00           H  
ATOM   1928  HA  ARG A 146      97.234  12.661  19.884  1.00  0.00           H  
ATOM   1929 1HB  ARG A 146      95.320  10.347  20.340  1.00  0.00           H  
ATOM   1930 2HB  ARG A 146      94.912  11.835  19.498  1.00  0.00           H  
ATOM   1931 1HG  ARG A 146      97.117   9.967  18.602  1.00  0.00           H  
ATOM   1932 2HG  ARG A 146      95.436   9.888  18.022  1.00  0.00           H  
ATOM   1933 1HD  ARG A 146      95.642  12.234  17.285  1.00  0.00           H  
ATOM   1934 2HD  ARG A 146      97.361  12.182  17.742  1.00  0.00           H  
ATOM   1935  HE  ARG A 146      96.086  10.896  15.449  1.00  0.00           H  
ATOM   1936 1HH1 ARG A 146      98.930  11.130  17.497  1.00  0.00           H  
ATOM   1937 2HH1 ARG A 146     100.003  10.438  16.300  1.00  0.00           H  
ATOM   1938 1HH2 ARG A 146      97.488   9.999  13.904  1.00  0.00           H  
ATOM   1939 2HH2 ARG A 146      99.187   9.797  14.266  1.00  0.00           H  
ATOM   1940  N   THR A 147      95.468  13.663  21.525  1.00  0.00           N  
ATOM   1941  CA  THR A 147      94.882  14.438  22.595  1.00  0.00           C  
ATOM   1942  C   THR A 147      93.439  14.031  22.893  1.00  0.00           C  
ATOM   1943  O   THR A 147      92.644  13.725  21.975  1.00  0.00           O  
ATOM   1944  CB  THR A 147      94.935  15.940  22.262  1.00  0.00           C  
ATOM   1945  OG1 THR A 147      96.301  16.352  22.116  1.00  0.00           O  
ATOM   1946  CG2 THR A 147      94.279  16.755  23.365  1.00  0.00           C  
ATOM   1947  H   THR A 147      95.341  13.968  20.570  1.00  0.00           H  
ATOM   1948  HA  THR A 147      95.456  14.262  23.505  1.00  0.00           H  
ATOM   1949  HB  THR A 147      94.413  16.124  21.323  1.00  0.00           H  
ATOM   1950  HG1 THR A 147      96.336  17.171  21.617  1.00  0.00           H  
ATOM   1951 1HG2 THR A 147      94.326  17.815  23.112  1.00  0.00           H  
ATOM   1952 2HG2 THR A 147      93.237  16.453  23.471  1.00  0.00           H  
ATOM   1953 3HG2 THR A 147      94.803  16.584  24.305  1.00  0.00           H  
ATOM   1954  N   TRP A 148      93.120  14.071  24.181  1.00  0.00           N  
ATOM   1955  CA  TRP A 148      91.812  13.725  24.693  1.00  0.00           C  
ATOM   1956  C   TRP A 148      91.321  14.822  25.636  1.00  0.00           C  
ATOM   1957  O   TRP A 148      92.102  15.382  26.410  1.00  0.00           O  
ATOM   1958  CB  TRP A 148      91.858  12.382  25.423  1.00  0.00           C  
ATOM   1959  CG  TRP A 148      92.189  11.225  24.529  1.00  0.00           C  
ATOM   1960  CD1 TRP A 148      92.088  11.191  23.170  1.00  0.00           C  
ATOM   1961  CD2 TRP A 148      92.678   9.922  24.928  1.00  0.00           C  
ATOM   1962  NE1 TRP A 148      92.478   9.962  22.698  1.00  0.00           N  
ATOM   1963  CE2 TRP A 148      92.844   9.173  23.760  1.00  0.00           C  
ATOM   1964  CE3 TRP A 148      92.985   9.340  26.164  1.00  0.00           C  
ATOM   1965  CZ2 TRP A 148      93.302   7.866  23.785  1.00  0.00           C  
ATOM   1966  CZ3 TRP A 148      93.446   8.029  26.190  1.00  0.00           C  
ATOM   1967  CH2 TRP A 148      93.601   7.312  25.030  1.00  0.00           C  
ATOM   1968  H   TRP A 148      93.840  14.361  24.827  1.00  0.00           H  
ATOM   1969  HA  TRP A 148      91.123  13.640  23.853  1.00  0.00           H  
ATOM   1970 1HB  TRP A 148      92.604  12.425  26.218  1.00  0.00           H  
ATOM   1971 2HB  TRP A 148      90.893  12.188  25.891  1.00  0.00           H  
ATOM   1972  HD1 TRP A 148      91.748  12.018  22.550  1.00  0.00           H  
ATOM   1973  HE1 TRP A 148      92.493   9.682  21.728  1.00  0.00           H  
ATOM   1974  HE3 TRP A 148      92.866   9.906  27.088  1.00  0.00           H  
ATOM   1975  HZ2 TRP A 148      93.432   7.280  22.875  1.00  0.00           H  
ATOM   1976  HZ3 TRP A 148      93.681   7.583  27.156  1.00  0.00           H  
ATOM   1977  HH2 TRP A 148      93.965   6.286  25.086  1.00  0.00           H  
ATOM   1978  N   GLU A 149      90.041  15.165  25.566  1.00  0.00           N  
ATOM   1979  CA  GLU A 149      89.460  15.974  26.617  1.00  0.00           C  
ATOM   1980  C   GLU A 149      88.939  14.992  27.680  1.00  0.00           C  
ATOM   1981  O   GLU A 149      88.170  14.078  27.350  1.00  0.00           O  
ATOM   1982  CB  GLU A 149      88.337  16.865  26.081  1.00  0.00           C  
ATOM   1983  CG  GLU A 149      88.794  17.925  25.090  1.00  0.00           C  
ATOM   1984  CD  GLU A 149      87.667  18.788  24.594  1.00  0.00           C  
ATOM   1985  OE1 GLU A 149      86.539  18.502  24.918  1.00  0.00           O  
ATOM   1986  OE2 GLU A 149      87.934  19.733  23.891  1.00  0.00           O  
ATOM   1987  H   GLU A 149      89.461  14.873  24.792  1.00  0.00           H  
ATOM   1988  HA  GLU A 149      90.238  16.618  27.028  1.00  0.00           H  
ATOM   1989 1HB  GLU A 149      87.587  16.247  25.588  1.00  0.00           H  
ATOM   1990 2HB  GLU A 149      87.847  17.372  26.912  1.00  0.00           H  
ATOM   1991 1HG  GLU A 149      89.538  18.560  25.570  1.00  0.00           H  
ATOM   1992 2HG  GLU A 149      89.269  17.434  24.242  1.00  0.00           H  
ATOM   1993  N   VAL A 150      89.375  15.185  28.921  1.00  0.00           N  
ATOM   1994  CA  VAL A 150      88.979  14.315  30.035  1.00  0.00           C  
ATOM   1995  C   VAL A 150      87.844  14.913  30.817  1.00  0.00           C  
ATOM   1996  O   VAL A 150      87.926  16.053  31.285  1.00  0.00           O  
ATOM   1997  CB  VAL A 150      90.166  14.073  30.986  1.00  0.00           C  
ATOM   1998  CG1 VAL A 150      89.737  13.213  32.166  1.00  0.00           C  
ATOM   1999  CG2 VAL A 150      91.310  13.416  30.229  1.00  0.00           C  
ATOM   2000  H   VAL A 150      90.000  15.958  29.099  1.00  0.00           H  
ATOM   2001  HA  VAL A 150      88.660  13.355  29.628  1.00  0.00           H  
ATOM   2002  HB  VAL A 150      90.498  15.029  31.389  1.00  0.00           H  
ATOM   2003 1HG1 VAL A 150      90.588  13.052  32.828  1.00  0.00           H  
ATOM   2004 2HG1 VAL A 150      88.942  13.719  32.714  1.00  0.00           H  
ATOM   2005 3HG1 VAL A 150      89.373  12.252  31.803  1.00  0.00           H  
ATOM   2006 1HG2 VAL A 150      92.146  13.248  30.907  1.00  0.00           H  
ATOM   2007 2HG2 VAL A 150      90.976  12.462  29.821  1.00  0.00           H  
ATOM   2008 3HG2 VAL A 150      91.629  14.067  29.415  1.00  0.00           H  
ATOM   2009  N   TRP A 151      86.763  14.152  30.937  1.00  0.00           N  
ATOM   2010  CA  TRP A 151      85.616  14.555  31.707  1.00  0.00           C  
ATOM   2011  C   TRP A 151      85.455  13.672  32.906  1.00  0.00           C  
ATOM   2012  O   TRP A 151      85.865  12.509  32.871  1.00  0.00           O  
ATOM   2013  CB  TRP A 151      84.347  14.504  30.854  1.00  0.00           C  
ATOM   2014  CG  TRP A 151      84.337  15.502  29.736  1.00  0.00           C  
ATOM   2015  CD1 TRP A 151      85.380  15.824  28.921  1.00  0.00           C  
ATOM   2016  CD2 TRP A 151      83.222  16.319  29.303  1.00  0.00           C  
ATOM   2017  NE1 TRP A 151      84.995  16.780  28.014  1.00  0.00           N  
ATOM   2018  CE2 TRP A 151      83.677  17.094  28.233  1.00  0.00           C  
ATOM   2019  CE3 TRP A 151      81.896  16.452  29.730  1.00  0.00           C  
ATOM   2020  CZ2 TRP A 151      82.854  17.997  27.578  1.00  0.00           C  
ATOM   2021  CZ3 TRP A 151      81.069  17.356  29.073  1.00  0.00           C  
ATOM   2022  CH2 TRP A 151      81.537  18.108  28.024  1.00  0.00           C  
ATOM   2023  H   TRP A 151      86.751  13.258  30.468  1.00  0.00           H  
ATOM   2024  HA  TRP A 151      85.767  15.581  32.042  1.00  0.00           H  
ATOM   2025 1HB  TRP A 151      84.237  13.508  30.425  1.00  0.00           H  
ATOM   2026 2HB  TRP A 151      83.477  14.687  31.485  1.00  0.00           H  
ATOM   2027  HD1 TRP A 151      86.375  15.385  28.979  1.00  0.00           H  
ATOM   2028  HE1 TRP A 151      85.584  17.188  27.303  1.00  0.00           H  
ATOM   2029  HE3 TRP A 151      81.519  15.856  30.561  1.00  0.00           H  
ATOM   2030  HZ2 TRP A 151      83.206  18.603  26.743  1.00  0.00           H  
ATOM   2031  HZ3 TRP A 151      80.038  17.455  29.413  1.00  0.00           H  
ATOM   2032  HH2 TRP A 151      80.861  18.807  27.531  1.00  0.00           H  
ATOM   2033  N   SER A 152      84.832  14.235  33.939  1.00  0.00           N  
ATOM   2034  CA  SER A 152      84.527  13.546  35.181  1.00  0.00           C  
ATOM   2035  C   SER A 152      83.125  13.919  35.620  1.00  0.00           C  
ATOM   2036  O   SER A 152      82.746  15.104  35.637  1.00  0.00           O  
ATOM   2037  CB  SER A 152      85.531  13.908  36.258  1.00  0.00           C  
ATOM   2038  OG  SER A 152      85.213  13.284  37.472  1.00  0.00           O  
ATOM   2039  H   SER A 152      84.562  15.203  33.834  1.00  0.00           H  
ATOM   2040  HA  SER A 152      84.583  12.471  35.003  1.00  0.00           H  
ATOM   2041 1HB  SER A 152      86.529  13.606  35.941  1.00  0.00           H  
ATOM   2042 2HB  SER A 152      85.544  14.989  36.394  1.00  0.00           H  
ATOM   2043  HG  SER A 152      84.639  12.548  37.248  1.00  0.00           H  
ATOM   2044  N   GLY A 153      82.343  12.908  35.972  1.00  0.00           N  
ATOM   2045  CA  GLY A 153      81.016  13.127  36.499  1.00  0.00           C  
ATOM   2046  C   GLY A 153      80.416  11.850  37.025  1.00  0.00           C  
ATOM   2047  O   GLY A 153      81.147  10.908  37.359  1.00  0.00           O  
ATOM   2048  H   GLY A 153      82.682  11.962  35.870  1.00  0.00           H  
ATOM   2049 1HA  GLY A 153      81.059  13.867  37.298  1.00  0.00           H  
ATOM   2050 2HA  GLY A 153      80.377  13.536  35.717  1.00  0.00           H  
ATOM   2051  N   GLY A 154      79.083  11.807  37.050  1.00  0.00           N  
ATOM   2052  CA  GLY A 154      78.375  10.697  37.665  1.00  0.00           C  
ATOM   2053  C   GLY A 154      77.356  10.012  36.779  1.00  0.00           C  
ATOM   2054  O   GLY A 154      76.774  10.608  35.900  1.00  0.00           O  
ATOM   2055  H   GLY A 154      78.552  12.559  36.634  1.00  0.00           H  
ATOM   2056 1HA  GLY A 154      79.092   9.942  37.987  1.00  0.00           H  
ATOM   2057 2HA  GLY A 154      77.855  11.046  38.556  1.00  0.00           H  
ATOM   2058  N   ASN A 155      77.147   8.733  37.040  1.00  0.00           N  
ATOM   2059  CA  ASN A 155      76.152   7.915  36.344  1.00  0.00           C  
ATOM   2060  C   ASN A 155      75.651   6.935  37.388  1.00  0.00           C  
ATOM   2061  O   ASN A 155      76.318   5.934  37.680  1.00  0.00           O  
ATOM   2062  CB  ASN A 155      76.726   7.209  35.129  1.00  0.00           C  
ATOM   2063  CG  ASN A 155      75.681   6.461  34.348  1.00  0.00           C  
ATOM   2064  OD1 ASN A 155      74.512   6.403  34.749  1.00  0.00           O  
ATOM   2065  ND2 ASN A 155      76.078   5.888  33.241  1.00  0.00           N  
ATOM   2066  H   ASN A 155      77.713   8.311  37.762  1.00  0.00           H  
ATOM   2067  HA  ASN A 155      75.348   8.567  35.998  1.00  0.00           H  
ATOM   2068 1HB  ASN A 155      77.199   7.940  34.473  1.00  0.00           H  
ATOM   2069 2HB  ASN A 155      77.496   6.506  35.447  1.00  0.00           H  
ATOM   2070 1HD2 ASN A 155      75.425   5.377  32.680  1.00  0.00           H  
ATOM   2071 2HD2 ASN A 155      77.033   5.962  32.955  1.00  0.00           H  
ATOM   2072  N   GLY A 156      74.487   7.224  37.977  1.00  0.00           N  
ATOM   2073  CA  GLY A 156      74.002   6.409  39.077  1.00  0.00           C  
ATOM   2074  C   GLY A 156      74.977   6.409  40.243  1.00  0.00           C  
ATOM   2075  O   GLY A 156      75.333   7.451  40.822  1.00  0.00           O  
ATOM   2076  H   GLY A 156      73.934   8.009  37.665  1.00  0.00           H  
ATOM   2077 1HA  GLY A 156      73.035   6.786  39.410  1.00  0.00           H  
ATOM   2078 2HA  GLY A 156      73.847   5.387  38.732  1.00  0.00           H  
ATOM   2079  N   SER A 157      75.414   5.211  40.620  1.00  0.00           N  
ATOM   2080  CA  SER A 157      76.385   5.029  41.706  1.00  0.00           C  
ATOM   2081  C   SER A 157      77.834   5.205  41.258  1.00  0.00           C  
ATOM   2082  O   SER A 157      78.765   5.203  42.077  1.00  0.00           O  
ATOM   2083  CB  SER A 157      76.215   3.651  42.315  1.00  0.00           C  
ATOM   2084  OG  SER A 157      76.559   2.650  41.397  1.00  0.00           O  
ATOM   2085  H   SER A 157      75.060   4.399  40.136  1.00  0.00           H  
ATOM   2086  HA  SER A 157      76.194   5.783  42.471  1.00  0.00           H  
ATOM   2087 1HB  SER A 157      76.843   3.565  43.202  1.00  0.00           H  
ATOM   2088 2HB  SER A 157      75.182   3.518  42.632  1.00  0.00           H  
ATOM   2089  HG  SER A 157      77.107   3.076  40.734  1.00  0.00           H  
ATOM   2090  N   ASN A 158      78.033   5.406  39.959  1.00  0.00           N  
ATOM   2091  CA  ASN A 158      79.393   5.460  39.413  1.00  0.00           C  
ATOM   2092  C   ASN A 158      80.006   6.827  39.244  1.00  0.00           C  
ATOM   2093  O   ASN A 158      79.331   7.788  38.935  1.00  0.00           O  
ATOM   2094  CB  ASN A 158      79.426   4.743  38.076  1.00  0.00           C  
ATOM   2095  CG  ASN A 158      79.183   3.265  38.207  1.00  0.00           C  
ATOM   2096  OD1 ASN A 158      78.107   2.836  38.638  1.00  0.00           O  
ATOM   2097  ND2 ASN A 158      80.164   2.477  37.844  1.00  0.00           N  
ATOM   2098  H   ASN A 158      77.247   5.524  39.335  1.00  0.00           H  
ATOM   2099  HA  ASN A 158      80.065   4.955  40.108  1.00  0.00           H  
ATOM   2100 1HB  ASN A 158      78.668   5.166  37.416  1.00  0.00           H  
ATOM   2101 2HB  ASN A 158      80.396   4.899  37.603  1.00  0.00           H  
ATOM   2102 1HD2 ASN A 158      80.058   1.485  37.909  1.00  0.00           H  
ATOM   2103 2HD2 ASN A 158      81.017   2.868  37.501  1.00  0.00           H  
ATOM   2104  N   ASP A 159      81.319   6.866  39.410  1.00  0.00           N  
ATOM   2105  CA  ASP A 159      82.114   8.003  38.979  1.00  0.00           C  
ATOM   2106  C   ASP A 159      82.568   7.645  37.573  1.00  0.00           C  
ATOM   2107  O   ASP A 159      83.054   6.530  37.334  1.00  0.00           O  
ATOM   2108  CB  ASP A 159      83.308   8.260  39.902  1.00  0.00           C  
ATOM   2109  CG  ASP A 159      82.895   8.763  41.279  1.00  0.00           C  
ATOM   2110  OD1 ASP A 159      81.786   9.223  41.414  1.00  0.00           O  
ATOM   2111  OD2 ASP A 159      83.692   8.682  42.182  1.00  0.00           O  
ATOM   2112  H   ASP A 159      81.780   6.082  39.849  1.00  0.00           H  
ATOM   2113  HA  ASP A 159      81.483   8.892  38.995  1.00  0.00           H  
ATOM   2114 1HB  ASP A 159      83.879   7.339  40.023  1.00  0.00           H  
ATOM   2115 2HB  ASP A 159      83.969   8.997  39.445  1.00  0.00           H  
ATOM   2116  N   VAL A 160      82.430   8.598  36.660  1.00  0.00           N  
ATOM   2117  CA  VAL A 160      82.687   8.367  35.260  1.00  0.00           C  
ATOM   2118  C   VAL A 160      83.824   9.220  34.743  1.00  0.00           C  
ATOM   2119  O   VAL A 160      83.782  10.463  34.848  1.00  0.00           O  
ATOM   2120  CB  VAL A 160      81.418   8.660  34.437  1.00  0.00           C  
ATOM   2121  CG1 VAL A 160      81.688   8.457  32.953  1.00  0.00           C  
ATOM   2122  CG2 VAL A 160      80.280   7.766  34.905  1.00  0.00           C  
ATOM   2123  H   VAL A 160      82.134   9.516  36.961  1.00  0.00           H  
ATOM   2124  HA  VAL A 160      82.961   7.320  35.127  1.00  0.00           H  
ATOM   2125  HB  VAL A 160      81.141   9.705  34.574  1.00  0.00           H  
ATOM   2126 1HG1 VAL A 160      80.780   8.669  32.387  1.00  0.00           H  
ATOM   2127 2HG1 VAL A 160      82.481   9.132  32.632  1.00  0.00           H  
ATOM   2128 3HG1 VAL A 160      81.993   7.426  32.776  1.00  0.00           H  
ATOM   2129 1HG2 VAL A 160      79.386   7.979  34.320  1.00  0.00           H  
ATOM   2130 2HG2 VAL A 160      80.560   6.721  34.774  1.00  0.00           H  
ATOM   2131 3HG2 VAL A 160      80.077   7.958  35.959  1.00  0.00           H  
ATOM   2132  N   LEU A 161      84.843   8.565  34.189  1.00  0.00           N  
ATOM   2133  CA  LEU A 161      85.958   9.267  33.557  1.00  0.00           C  
ATOM   2134  C   LEU A 161      85.858   8.994  32.049  1.00  0.00           C  
ATOM   2135  O   LEU A 161      85.966   7.846  31.621  1.00  0.00           O  
ATOM   2136  CB  LEU A 161      87.305   8.788  34.112  1.00  0.00           C  
ATOM   2137  CG  LEU A 161      87.674   9.310  35.507  1.00  0.00           C  
ATOM   2138  CD1 LEU A 161      86.762   8.672  36.546  1.00  0.00           C  
ATOM   2139  CD2 LEU A 161      89.135   8.998  35.796  1.00  0.00           C  
ATOM   2140  H   LEU A 161      84.844   7.555  34.207  1.00  0.00           H  
ATOM   2141  HA  LEU A 161      85.861  10.331  33.769  1.00  0.00           H  
ATOM   2142 1HB  LEU A 161      87.294   7.700  34.158  1.00  0.00           H  
ATOM   2143 2HB  LEU A 161      88.093   9.094  33.424  1.00  0.00           H  
ATOM   2144  HG  LEU A 161      87.519  10.388  35.544  1.00  0.00           H  
ATOM   2145 1HD1 LEU A 161      87.024   9.043  37.537  1.00  0.00           H  
ATOM   2146 2HD1 LEU A 161      85.725   8.927  36.326  1.00  0.00           H  
ATOM   2147 3HD1 LEU A 161      86.883   7.590  36.521  1.00  0.00           H  
ATOM   2148 1HD2 LEU A 161      89.397   9.370  36.787  1.00  0.00           H  
ATOM   2149 2HD2 LEU A 161      89.290   7.919  35.760  1.00  0.00           H  
ATOM   2150 3HD2 LEU A 161      89.765   9.481  35.049  1.00  0.00           H  
ATOM   2151  N   SER A 162      85.647  10.058  31.257  1.00  0.00           N  
ATOM   2152  CA  SER A 162      85.510   9.903  29.815  1.00  0.00           C  
ATOM   2153  C   SER A 162      86.631  10.640  29.102  1.00  0.00           C  
ATOM   2154  O   SER A 162      86.734  11.862  29.253  1.00  0.00           O  
ATOM   2155  CB  SER A 162      84.165  10.427  29.350  1.00  0.00           C  
ATOM   2156  OG  SER A 162      84.053  10.355  27.956  1.00  0.00           O  
ATOM   2157  H   SER A 162      85.581  10.981  31.661  1.00  0.00           H  
ATOM   2158  HA  SER A 162      85.573   8.841  29.573  1.00  0.00           H  
ATOM   2159 1HB  SER A 162      83.368   9.844  29.813  1.00  0.00           H  
ATOM   2160 2HB  SER A 162      84.045  11.459  29.675  1.00  0.00           H  
ATOM   2161  HG  SER A 162      84.880   9.981  27.642  1.00  0.00           H  
ATOM   2162  N   PHE A 163      87.467   9.896  28.401  1.00  0.00           N  
ATOM   2163  CA  PHE A 163      88.503  10.481  27.559  1.00  0.00           C  
ATOM   2164  C   PHE A 163      87.898  10.645  26.178  1.00  0.00           C  
ATOM   2165  O   PHE A 163      87.604   9.661  25.537  1.00  0.00           O  
ATOM   2166  CB  PHE A 163      89.753   9.601  27.502  1.00  0.00           C  
ATOM   2167  CG  PHE A 163      90.501   9.525  28.802  1.00  0.00           C  
ATOM   2168  CD1 PHE A 163      89.970   8.840  29.885  1.00  0.00           C  
ATOM   2169  CD2 PHE A 163      91.736  10.138  28.946  1.00  0.00           C  
ATOM   2170  CE1 PHE A 163      90.657   8.769  31.082  1.00  0.00           C  
ATOM   2171  CE2 PHE A 163      92.426  10.068  30.141  1.00  0.00           C  
ATOM   2172  CZ  PHE A 163      91.885   9.383  31.210  1.00  0.00           C  
ATOM   2173  H   PHE A 163      87.384   8.891  28.452  1.00  0.00           H  
ATOM   2174  HA  PHE A 163      88.789  11.445  27.982  1.00  0.00           H  
ATOM   2175 1HB  PHE A 163      89.472   8.589  27.211  1.00  0.00           H  
ATOM   2176 2HB  PHE A 163      90.432   9.983  26.741  1.00  0.00           H  
ATOM   2177  HD1 PHE A 163      88.999   8.353  29.783  1.00  0.00           H  
ATOM   2178  HD2 PHE A 163      92.163  10.680  28.101  1.00  0.00           H  
ATOM   2179  HE1 PHE A 163      90.228   8.228  31.925  1.00  0.00           H  
ATOM   2180  HE2 PHE A 163      93.396  10.554  30.240  1.00  0.00           H  
ATOM   2181  HZ  PHE A 163      92.426   9.329  32.153  1.00  0.00           H  
ATOM   2182  N   VAL A 164      87.775  11.890  25.720  1.00  0.00           N  
ATOM   2183  CA  VAL A 164      87.093  12.180  24.448  1.00  0.00           C  
ATOM   2184  C   VAL A 164      88.100  12.621  23.379  1.00  0.00           C  
ATOM   2185  O   VAL A 164      88.702  13.683  23.499  1.00  0.00           O  
ATOM   2186  CB  VAL A 164      86.037  13.284  24.642  1.00  0.00           C  
ATOM   2187  CG1 VAL A 164      85.348  13.600  23.323  1.00  0.00           C  
ATOM   2188  CG2 VAL A 164      85.023  12.852  25.690  1.00  0.00           C  
ATOM   2189  H   VAL A 164      88.159  12.654  26.258  1.00  0.00           H  
ATOM   2190  HA  VAL A 164      86.591  11.273  24.110  1.00  0.00           H  
ATOM   2191  HB  VAL A 164      86.535  14.196  24.971  1.00  0.00           H  
ATOM   2192 1HG1 VAL A 164      84.605  14.383  23.479  1.00  0.00           H  
ATOM   2193 2HG1 VAL A 164      86.088  13.942  22.599  1.00  0.00           H  
ATOM   2194 3HG1 VAL A 164      84.856  12.704  22.946  1.00  0.00           H  
ATOM   2195 1HG2 VAL A 164      84.280  13.638  25.823  1.00  0.00           H  
ATOM   2196 2HG2 VAL A 164      84.529  11.937  25.364  1.00  0.00           H  
ATOM   2197 3HG2 VAL A 164      85.532  12.671  26.637  1.00  0.00           H  
ATOM   2198  N   ALA A 165      88.271  11.804  22.348  1.00  0.00           N  
ATOM   2199  CA  ALA A 165      89.251  12.125  21.304  1.00  0.00           C  
ATOM   2200  C   ALA A 165      88.936  13.456  20.670  1.00  0.00           C  
ATOM   2201  O   ALA A 165      87.796  13.738  20.323  1.00  0.00           O  
ATOM   2202  CB  ALA A 165      89.289  11.036  20.242  1.00  0.00           C  
ATOM   2203  H   ALA A 165      87.730  10.955  22.271  1.00  0.00           H  
ATOM   2204  HA  ALA A 165      90.234  12.191  21.771  1.00  0.00           H  
ATOM   2205 1HB  ALA A 165      90.023  11.297  19.479  1.00  0.00           H  
ATOM   2206 2HB  ALA A 165      89.567  10.088  20.703  1.00  0.00           H  
ATOM   2207 3HB  ALA A 165      88.307  10.942  19.782  1.00  0.00           H  
ATOM   2208  N   PRO A 166      89.957  14.286  20.502  1.00  0.00           N  
ATOM   2209  CA  PRO A 166      89.763  15.570  19.858  1.00  0.00           C  
ATOM   2210  C   PRO A 166      89.653  15.427  18.344  1.00  0.00           C  
ATOM   2211  O   PRO A 166      89.194  16.354  17.662  1.00  0.00           O  
ATOM   2212  CB  PRO A 166      91.021  16.345  20.263  1.00  0.00           C  
ATOM   2213  CG  PRO A 166      91.532  15.614  21.457  1.00  0.00           C  
ATOM   2214  CD  PRO A 166      91.173  14.175  21.197  1.00  0.00           C  
ATOM   2215  HA  PRO A 166      88.857  16.045  20.263  1.00  0.00           H  
ATOM   2216 1HB  PRO A 166      91.739  16.359  19.431  1.00  0.00           H  
ATOM   2217 2HB  PRO A 166      90.763  17.392  20.482  1.00  0.00           H  
ATOM   2218 1HG  PRO A 166      92.617  15.767  21.561  1.00  0.00           H  
ATOM   2219 2HG  PRO A 166      91.067  16.008  22.373  1.00  0.00           H  
ATOM   2220 1HD  PRO A 166      91.964  13.702  20.597  1.00  0.00           H  
ATOM   2221 2HD  PRO A 166      91.045  13.650  22.155  1.00  0.00           H  
ATOM   2222  N   SER A 167      89.998  14.251  17.823  1.00  0.00           N  
ATOM   2223  CA  SER A 167      89.842  13.929  16.420  1.00  0.00           C  
ATOM   2224  C   SER A 167      89.233  12.532  16.286  1.00  0.00           C  
ATOM   2225  O   SER A 167      89.792  11.582  16.854  1.00  0.00           O  
ATOM   2226  CB  SER A 167      91.180  13.997  15.710  1.00  0.00           C  
ATOM   2227  OG  SER A 167      91.052  13.634  14.362  1.00  0.00           O  
ATOM   2228  H   SER A 167      90.386  13.558  18.447  1.00  0.00           H  
ATOM   2229  HA  SER A 167      89.170  14.661  15.970  1.00  0.00           H  
ATOM   2230 1HB  SER A 167      91.579  15.008  15.781  1.00  0.00           H  
ATOM   2231 2HB  SER A 167      91.887  13.331  16.202  1.00  0.00           H  
ATOM   2232  HG  SER A 167      90.439  12.895  14.344  1.00  0.00           H  
ATOM   2233  N   ALA A 168      88.142  12.378  15.528  1.00  0.00           N  
ATOM   2234  CA  ALA A 168      87.572  11.048  15.272  1.00  0.00           C  
ATOM   2235  C   ALA A 168      88.674  10.125  14.817  1.00  0.00           C  
ATOM   2236  O   ALA A 168      89.444  10.471  13.895  1.00  0.00           O  
ATOM   2237  CB  ALA A 168      86.463  11.109  14.232  1.00  0.00           C  
ATOM   2238  H   ALA A 168      87.699  13.190  15.122  1.00  0.00           H  
ATOM   2239  HA  ALA A 168      87.148  10.676  16.205  1.00  0.00           H  
ATOM   2240 1HB  ALA A 168      86.064  10.108  14.066  1.00  0.00           H  
ATOM   2241 2HB  ALA A 168      85.667  11.763  14.587  1.00  0.00           H  
ATOM   2242 3HB  ALA A 168      86.863  11.499  13.297  1.00  0.00           H  
ATOM   2243  N   ILE A 169      88.727   8.936  15.407  1.00  0.00           N  
ATOM   2244  CA  ILE A 169      89.789   7.988  15.156  1.00  0.00           C  
ATOM   2245  C   ILE A 169      89.161   6.695  14.720  1.00  0.00           C  
ATOM   2246  O   ILE A 169      88.729   5.890  15.538  1.00  0.00           O  
ATOM   2247  CB  ILE A 169      90.664   7.761  16.403  1.00  0.00           C  
ATOM   2248  CG1 ILE A 169      91.263   9.085  16.883  1.00  0.00           C  
ATOM   2249  CG2 ILE A 169      91.762   6.752  16.105  1.00  0.00           C  
ATOM   2250  CD1 ILE A 169      91.986   8.984  18.206  1.00  0.00           C  
ATOM   2251  H   ILE A 169      87.992   8.692  16.056  1.00  0.00           H  
ATOM   2252  HA  ILE A 169      90.427   8.384  14.367  1.00  0.00           H  
ATOM   2253  HB  ILE A 169      90.046   7.382  17.216  1.00  0.00           H  
ATOM   2254 1HG1 ILE A 169      91.966   9.457  16.138  1.00  0.00           H  
ATOM   2255 2HG1 ILE A 169      90.471   9.828  16.983  1.00  0.00           H  
ATOM   2256 1HG2 ILE A 169      92.371   6.604  16.996  1.00  0.00           H  
ATOM   2257 2HG2 ILE A 169      91.315   5.804  15.810  1.00  0.00           H  
ATOM   2258 3HG2 ILE A 169      92.389   7.125  15.295  1.00  0.00           H  
ATOM   2259 1HD1 ILE A 169      92.383   9.962  18.480  1.00  0.00           H  
ATOM   2260 2HD1 ILE A 169      91.291   8.646  18.976  1.00  0.00           H  
ATOM   2261 3HD1 ILE A 169      92.806   8.272  18.120  1.00  0.00           H  
ATOM   2262  N   SER A 170      89.089   6.515  13.406  1.00  0.00           N  
ATOM   2263  CA  SER A 170      88.380   5.416  12.776  1.00  0.00           C  
ATOM   2264  C   SER A 170      89.199   4.150  12.586  1.00  0.00           C  
ATOM   2265  O   SER A 170      88.648   3.095  12.256  1.00  0.00           O  
ATOM   2266  CB  SER A 170      87.859   5.873  11.427  1.00  0.00           C  
ATOM   2267  OG  SER A 170      88.914   6.129  10.542  1.00  0.00           O  
ATOM   2268  H   SER A 170      89.562   7.193  12.825  1.00  0.00           H  
ATOM   2269  HA  SER A 170      87.539   5.136  13.412  1.00  0.00           H  
ATOM   2270 1HB  SER A 170      87.209   5.105  11.009  1.00  0.00           H  
ATOM   2271 2HB  SER A 170      87.261   6.774  11.555  1.00  0.00           H  
ATOM   2272  HG  SER A 170      88.632   5.792   9.688  1.00  0.00           H  
ATOM   2273  N   GLY A 171      90.514   4.277  12.787  1.00  0.00           N  
ATOM   2274  CA  GLY A 171      91.428   3.137  12.730  1.00  0.00           C  
ATOM   2275  C   GLY A 171      92.306   3.261  13.952  1.00  0.00           C  
ATOM   2276  O   GLY A 171      93.282   4.002  13.971  1.00  0.00           O  
ATOM   2277  H   GLY A 171      90.885   5.195  12.985  1.00  0.00           H  
ATOM   2278 1HA  GLY A 171      90.854   2.210  12.720  1.00  0.00           H  
ATOM   2279 2HA  GLY A 171      91.996   3.173  11.801  1.00  0.00           H  
ATOM   2280  N   TRP A 172      91.938   2.548  14.999  1.00  0.00           N  
ATOM   2281  CA  TRP A 172      92.593   2.694  16.277  1.00  0.00           C  
ATOM   2282  C   TRP A 172      93.313   1.445  16.740  1.00  0.00           C  
ATOM   2283  O   TRP A 172      92.844   0.352  16.543  1.00  0.00           O  
ATOM   2284  CB  TRP A 172      91.566   3.101  17.336  1.00  0.00           C  
ATOM   2285  CG  TRP A 172      92.157   3.295  18.699  1.00  0.00           C  
ATOM   2286  CD1 TRP A 172      92.728   4.433  19.186  1.00  0.00           C  
ATOM   2287  CD2 TRP A 172      92.239   2.318  19.765  1.00  0.00           C  
ATOM   2288  NE1 TRP A 172      93.158   4.232  20.474  1.00  0.00           N  
ATOM   2289  CE2 TRP A 172      92.866   2.944  20.845  1.00  0.00           C  
ATOM   2290  CE3 TRP A 172      91.836   0.982  19.887  1.00  0.00           C  
ATOM   2291  CZ2 TRP A 172      93.104   2.283  22.040  1.00  0.00           C  
ATOM   2292  CZ3 TRP A 172      92.074   0.319  21.085  1.00  0.00           C  
ATOM   2293  CH2 TRP A 172      92.691   0.953  22.133  1.00  0.00           C  
ATOM   2294  H   TRP A 172      91.182   1.885  14.907  1.00  0.00           H  
ATOM   2295  HA  TRP A 172      93.346   3.477  16.192  1.00  0.00           H  
ATOM   2296 1HB  TRP A 172      91.083   4.031  17.036  1.00  0.00           H  
ATOM   2297 2HB  TRP A 172      90.792   2.337  17.404  1.00  0.00           H  
ATOM   2298  HD1 TRP A 172      92.827   5.365  18.633  1.00  0.00           H  
ATOM   2299  HE1 TRP A 172      93.616   4.920  21.055  1.00  0.00           H  
ATOM   2300  HE3 TRP A 172      91.343   0.474  19.058  1.00  0.00           H  
ATOM   2301  HZ2 TRP A 172      93.594   2.769  22.884  1.00  0.00           H  
ATOM   2302  HZ3 TRP A 172      91.758  -0.721  21.171  1.00  0.00           H  
ATOM   2303  HH2 TRP A 172      92.862   0.403  23.059  1.00  0.00           H  
ATOM   2304  N   SER A 173      94.463   1.655  17.365  1.00  0.00           N  
ATOM   2305  CA  SER A 173      95.200   0.568  18.001  1.00  0.00           C  
ATOM   2306  C   SER A 173      95.728   1.188  19.262  1.00  0.00           C  
ATOM   2307  O   SER A 173      96.418   2.189  19.213  1.00  0.00           O  
ATOM   2308  CB  SER A 173      96.324   0.042  17.130  1.00  0.00           C  
ATOM   2309  OG  SER A 173      97.037  -0.970  17.787  1.00  0.00           O  
ATOM   2310  H   SER A 173      94.839   2.592  17.402  1.00  0.00           H  
ATOM   2311  HA  SER A 173      94.510  -0.257  18.185  1.00  0.00           H  
ATOM   2312 1HB  SER A 173      95.912  -0.346  16.199  1.00  0.00           H  
ATOM   2313 2HB  SER A 173      96.999   0.858  16.875  1.00  0.00           H  
ATOM   2314  HG  SER A 173      96.618  -1.074  18.645  1.00  0.00           H  
ATOM   2315  N   PHE A 174      95.378   0.617  20.406  1.00  0.00           N  
ATOM   2316  CA  PHE A 174      95.799   1.182  21.669  1.00  0.00           C  
ATOM   2317  C   PHE A 174      95.753   0.141  22.769  1.00  0.00           C  
ATOM   2318  O   PHE A 174      95.444  -1.036  22.553  1.00  0.00           O  
ATOM   2319  CB  PHE A 174      94.914   2.372  22.044  1.00  0.00           C  
ATOM   2320  CG  PHE A 174      93.466   2.017  22.227  1.00  0.00           C  
ATOM   2321  CD1 PHE A 174      92.975   1.669  23.477  1.00  0.00           C  
ATOM   2322  CD2 PHE A 174      92.592   2.028  21.150  1.00  0.00           C  
ATOM   2323  CE1 PHE A 174      91.642   1.342  23.646  1.00  0.00           C  
ATOM   2324  CE2 PHE A 174      91.260   1.702  21.316  1.00  0.00           C  
ATOM   2325  CZ  PHE A 174      90.785   1.359  22.566  1.00  0.00           C  
ATOM   2326  H   PHE A 174      94.813  -0.220  20.406  1.00  0.00           H  
ATOM   2327  HA  PHE A 174      96.828   1.531  21.566  1.00  0.00           H  
ATOM   2328 1HB  PHE A 174      95.275   2.816  22.971  1.00  0.00           H  
ATOM   2329 2HB  PHE A 174      94.982   3.134  21.269  1.00  0.00           H  
ATOM   2330  HD1 PHE A 174      93.652   1.657  24.331  1.00  0.00           H  
ATOM   2331  HD2 PHE A 174      92.968   2.299  20.163  1.00  0.00           H  
ATOM   2332  HE1 PHE A 174      91.270   1.071  24.633  1.00  0.00           H  
ATOM   2333  HE2 PHE A 174      90.584   1.716  20.462  1.00  0.00           H  
ATOM   2334  HZ  PHE A 174      89.736   1.100  22.698  1.00  0.00           H  
ATOM   2335  N   ASP A 175      96.066   0.611  23.969  1.00  0.00           N  
ATOM   2336  CA  ASP A 175      96.098  -0.239  25.149  1.00  0.00           C  
ATOM   2337  C   ASP A 175      95.391   0.492  26.259  1.00  0.00           C  
ATOM   2338  O   ASP A 175      95.869   1.524  26.741  1.00  0.00           O  
ATOM   2339  CB  ASP A 175      97.532  -0.579  25.563  1.00  0.00           C  
ATOM   2340  CG  ASP A 175      97.596  -1.539  26.743  1.00  0.00           C  
ATOM   2341  OD1 ASP A 175      96.567  -1.829  27.305  1.00  0.00           O  
ATOM   2342  OD2 ASP A 175      98.674  -1.974  27.071  1.00  0.00           O  
ATOM   2343  H   ASP A 175      96.289   1.592  24.063  1.00  0.00           H  
ATOM   2344  HA  ASP A 175      95.583  -1.172  24.917  1.00  0.00           H  
ATOM   2345 1HB  ASP A 175      98.058  -1.027  24.719  1.00  0.00           H  
ATOM   2346 2HB  ASP A 175      98.061   0.337  25.829  1.00  0.00           H  
ATOM   2347  N   VAL A 176      94.249  -0.045  26.655  1.00  0.00           N  
ATOM   2348  CA  VAL A 176      93.403   0.610  27.643  1.00  0.00           C  
ATOM   2349  C   VAL A 176      94.106   0.802  28.995  1.00  0.00           C  
ATOM   2350  O   VAL A 176      93.745   1.700  29.757  1.00  0.00           O  
ATOM   2351  CB  VAL A 176      92.119  -0.214  27.853  1.00  0.00           C  
ATOM   2352  CG1 VAL A 176      91.310   0.347  29.013  1.00  0.00           C  
ATOM   2353  CG2 VAL A 176      91.295  -0.223  26.575  1.00  0.00           C  
ATOM   2354  H   VAL A 176      93.955  -0.929  26.265  1.00  0.00           H  
ATOM   2355  HA  VAL A 176      93.134   1.598  27.268  1.00  0.00           H  
ATOM   2356  HB  VAL A 176      92.393  -1.236  28.117  1.00  0.00           H  
ATOM   2357 1HG1 VAL A 176      90.406  -0.248  29.147  1.00  0.00           H  
ATOM   2358 2HG1 VAL A 176      91.906   0.310  29.924  1.00  0.00           H  
ATOM   2359 3HG1 VAL A 176      91.035   1.379  28.799  1.00  0.00           H  
ATOM   2360 1HG2 VAL A 176      90.389  -0.809  26.730  1.00  0.00           H  
ATOM   2361 2HG2 VAL A 176      91.026   0.799  26.308  1.00  0.00           H  
ATOM   2362 3HG2 VAL A 176      91.879  -0.667  25.768  1.00  0.00           H  
ATOM   2363  N   MET A 177      95.152   0.009  29.239  1.00  0.00           N  
ATOM   2364  CA  MET A 177      95.923   0.145  30.462  1.00  0.00           C  
ATOM   2365  C   MET A 177      96.509   1.543  30.563  1.00  0.00           C  
ATOM   2366  O   MET A 177      96.655   2.102  31.650  1.00  0.00           O  
ATOM   2367  CB  MET A 177      97.028  -0.908  30.516  1.00  0.00           C  
ATOM   2368  CG  MET A 177      97.762  -0.983  31.847  1.00  0.00           C  
ATOM   2369  SD  MET A 177      96.701  -1.535  33.197  1.00  0.00           S  
ATOM   2370  CE  MET A 177      97.751  -1.207  34.609  1.00  0.00           C  
ATOM   2371  H   MET A 177      95.416  -0.698  28.567  1.00  0.00           H  
ATOM   2372  HA  MET A 177      95.256  -0.006  31.310  1.00  0.00           H  
ATOM   2373 1HB  MET A 177      96.604  -1.891  30.313  1.00  0.00           H  
ATOM   2374 2HB  MET A 177      97.765  -0.703  29.738  1.00  0.00           H  
ATOM   2375 1HG  MET A 177      98.600  -1.674  31.762  1.00  0.00           H  
ATOM   2376 2HG  MET A 177      98.157   0.001  32.100  1.00  0.00           H  
ATOM   2377 1HE  MET A 177      97.233  -1.497  35.524  1.00  0.00           H  
ATOM   2378 2HE  MET A 177      98.675  -1.779  34.517  1.00  0.00           H  
ATOM   2379 3HE  MET A 177      97.987  -0.142  34.648  1.00  0.00           H  
ATOM   2380  N   ASP A 178      96.828   2.150  29.421  1.00  0.00           N  
ATOM   2381  CA  ASP A 178      97.353   3.493  29.458  1.00  0.00           C  
ATOM   2382  C   ASP A 178      96.399   4.479  30.138  1.00  0.00           C  
ATOM   2383  O   ASP A 178      96.811   5.381  30.857  1.00  0.00           O  
ATOM   2384  CB  ASP A 178      97.659   3.968  28.036  1.00  0.00           C  
ATOM   2385  CG  ASP A 178      98.876   3.281  27.430  1.00  0.00           C  
ATOM   2386  OD1 ASP A 178      99.636   2.702  28.170  1.00  0.00           O  
ATOM   2387  OD2 ASP A 178      99.034   3.341  26.235  1.00  0.00           O  
ATOM   2388  H   ASP A 178      96.711   1.692  28.528  1.00  0.00           H  
ATOM   2389  HA  ASP A 178      98.277   3.487  30.037  1.00  0.00           H  
ATOM   2390 1HB  ASP A 178      96.798   3.779  27.395  1.00  0.00           H  
ATOM   2391 2HB  ASP A 178      97.834   5.044  28.041  1.00  0.00           H  
ATOM   2392  N   PHE A 179      95.102   4.330  29.875  1.00  0.00           N  
ATOM   2393  CA  PHE A 179      94.110   5.215  30.460  1.00  0.00           C  
ATOM   2394  C   PHE A 179      93.892   4.946  31.959  1.00  0.00           C  
ATOM   2395  O   PHE A 179      93.810   5.863  32.757  1.00  0.00           O  
ATOM   2396  CB  PHE A 179      92.783   5.070  29.713  1.00  0.00           C  
ATOM   2397  CG  PHE A 179      92.787   5.692  28.345  1.00  0.00           C  
ATOM   2398  CD1 PHE A 179      93.546   5.146  27.321  1.00  0.00           C  
ATOM   2399  CD2 PHE A 179      92.031   6.824  28.080  1.00  0.00           C  
ATOM   2400  CE1 PHE A 179      93.551   5.717  26.063  1.00  0.00           C  
ATOM   2401  CE2 PHE A 179      92.033   7.396  26.823  1.00  0.00           C  
ATOM   2402  CZ  PHE A 179      92.794   6.842  25.813  1.00  0.00           C  
ATOM   2403  H   PHE A 179      94.798   3.590  29.258  1.00  0.00           H  
ATOM   2404  HA  PHE A 179      94.462   6.243  30.362  1.00  0.00           H  
ATOM   2405 1HB  PHE A 179      92.539   4.014  29.605  1.00  0.00           H  
ATOM   2406 2HB  PHE A 179      91.986   5.532  30.294  1.00  0.00           H  
ATOM   2407  HD1 PHE A 179      94.144   4.255  27.519  1.00  0.00           H  
ATOM   2408  HD2 PHE A 179      91.431   7.262  28.877  1.00  0.00           H  
ATOM   2409  HE1 PHE A 179      94.152   5.277  25.268  1.00  0.00           H  
ATOM   2410  HE2 PHE A 179      91.434   8.286  26.627  1.00  0.00           H  
ATOM   2411  HZ  PHE A 179      92.797   7.293  24.822  1.00  0.00           H  
ATOM   2412  N   VAL A 180      93.818   3.671  32.320  1.00  0.00           N  
ATOM   2413  CA  VAL A 180      93.670   3.329  33.722  1.00  0.00           C  
ATOM   2414  C   VAL A 180      94.882   3.825  34.504  1.00  0.00           C  
ATOM   2415  O   VAL A 180      94.723   4.332  35.624  1.00  0.00           O  
ATOM   2416  CB  VAL A 180      93.524   1.805  33.895  1.00  0.00           C  
ATOM   2417  CG1 VAL A 180      93.572   1.430  35.368  1.00  0.00           C  
ATOM   2418  CG2 VAL A 180      92.224   1.335  33.261  1.00  0.00           C  
ATOM   2419  H   VAL A 180      93.863   2.930  31.635  1.00  0.00           H  
ATOM   2420  HA  VAL A 180      92.768   3.810  34.102  1.00  0.00           H  
ATOM   2421  HB  VAL A 180      94.365   1.312  33.409  1.00  0.00           H  
ATOM   2422 1HG1 VAL A 180      93.468   0.349  35.472  1.00  0.00           H  
ATOM   2423 2HG1 VAL A 180      94.526   1.744  35.793  1.00  0.00           H  
ATOM   2424 3HG1 VAL A 180      92.758   1.925  35.897  1.00  0.00           H  
ATOM   2425 1HG2 VAL A 180      92.127   0.257  33.386  1.00  0.00           H  
ATOM   2426 2HG2 VAL A 180      91.382   1.833  33.743  1.00  0.00           H  
ATOM   2427 3HG2 VAL A 180      92.229   1.577  32.198  1.00  0.00           H  
ATOM   2428  N   ARG A 181      96.075   3.639  33.947  1.00  0.00           N  
ATOM   2429  CA  ARG A 181      97.278   4.109  34.623  1.00  0.00           C  
ATOM   2430  C   ARG A 181      97.274   5.613  34.771  1.00  0.00           C  
ATOM   2431  O   ARG A 181      97.690   6.139  35.798  1.00  0.00           O  
ATOM   2432  CB  ARG A 181      98.525   3.686  33.860  1.00  0.00           C  
ATOM   2433  CG  ARG A 181      99.838   4.117  34.492  1.00  0.00           C  
ATOM   2434  CD  ARG A 181     100.050   3.470  35.813  1.00  0.00           C  
ATOM   2435  NE  ARG A 181     101.326   3.844  36.402  1.00  0.00           N  
ATOM   2436  CZ  ARG A 181     101.713   3.529  37.653  1.00  0.00           C  
ATOM   2437  NH1 ARG A 181     100.914   2.835  38.433  1.00  0.00           N  
ATOM   2438  NH2 ARG A 181     102.896   3.917  38.096  1.00  0.00           N  
ATOM   2439  H   ARG A 181      96.162   3.173  33.055  1.00  0.00           H  
ATOM   2440  HA  ARG A 181      97.313   3.663  35.617  1.00  0.00           H  
ATOM   2441 1HB  ARG A 181      98.543   2.601  33.767  1.00  0.00           H  
ATOM   2442 2HB  ARG A 181      98.492   4.100  32.852  1.00  0.00           H  
ATOM   2443 1HG  ARG A 181     100.665   3.839  33.838  1.00  0.00           H  
ATOM   2444 2HG  ARG A 181      99.836   5.198  34.636  1.00  0.00           H  
ATOM   2445 1HD  ARG A 181      99.258   3.772  36.497  1.00  0.00           H  
ATOM   2446 2HD  ARG A 181     100.034   2.387  35.694  1.00  0.00           H  
ATOM   2447  HE  ARG A 181     101.968   4.379  35.832  1.00  0.00           H  
ATOM   2448 1HH1 ARG A 181     100.010   2.538  38.094  1.00  0.00           H  
ATOM   2449 2HH1 ARG A 181     101.204   2.598  39.370  1.00  0.00           H  
ATOM   2450 1HH2 ARG A 181     103.510   4.451  37.497  1.00  0.00           H  
ATOM   2451 2HH2 ARG A 181     103.186   3.680  39.034  1.00  0.00           H  
ATOM   2452  N   ALA A 182      96.747   6.329  33.780  1.00  0.00           N  
ATOM   2453  CA  ALA A 182      96.666   7.775  33.925  1.00  0.00           C  
ATOM   2454  C   ALA A 182      95.831   8.128  35.148  1.00  0.00           C  
ATOM   2455  O   ALA A 182      96.194   9.001  35.937  1.00  0.00           O  
ATOM   2456  CB  ALA A 182      96.079   8.410  32.672  1.00  0.00           C  
ATOM   2457  H   ALA A 182      96.403   5.899  32.933  1.00  0.00           H  
ATOM   2458  HA  ALA A 182      97.676   8.158  34.071  1.00  0.00           H  
ATOM   2459 1HB  ALA A 182      96.028   9.491  32.802  1.00  0.00           H  
ATOM   2460 2HB  ALA A 182      96.712   8.177  31.816  1.00  0.00           H  
ATOM   2461 3HB  ALA A 182      95.079   8.017  32.501  1.00  0.00           H  
ATOM   2462  N   THR A 183      94.695   7.466  35.322  1.00  0.00           N  
ATOM   2463  CA  THR A 183      93.815   7.763  36.435  1.00  0.00           C  
ATOM   2464  C   THR A 183      94.462   7.371  37.766  1.00  0.00           C  
ATOM   2465  O   THR A 183      94.341   8.078  38.761  1.00  0.00           O  
ATOM   2466  CB  THR A 183      92.464   7.041  36.276  1.00  0.00           C  
ATOM   2467  OG1 THR A 183      92.682   5.626  36.198  1.00  0.00           O  
ATOM   2468  CG2 THR A 183      91.754   7.511  35.015  1.00  0.00           C  
ATOM   2469  H   THR A 183      94.435   6.741  34.669  1.00  0.00           H  
ATOM   2470  HA  THR A 183      93.632   8.838  36.454  1.00  0.00           H  
ATOM   2471  HB  THR A 183      91.835   7.252  37.140  1.00  0.00           H  
ATOM   2472  HG1 THR A 183      93.594   5.456  35.950  1.00  0.00           H  
ATOM   2473 1HG2 THR A 183      90.801   6.990  34.919  1.00  0.00           H  
ATOM   2474 2HG2 THR A 183      91.577   8.584  35.076  1.00  0.00           H  
ATOM   2475 3HG2 THR A 183      92.374   7.294  34.146  1.00  0.00           H  
ATOM   2476  N   VAL A 184      95.120   6.226  37.763  1.00  0.00           N  
ATOM   2477  CA  VAL A 184      95.840   5.781  38.952  1.00  0.00           C  
ATOM   2478  C   VAL A 184      96.897   6.803  39.363  1.00  0.00           C  
ATOM   2479  O   VAL A 184      96.968   7.185  40.533  1.00  0.00           O  
ATOM   2480  CB  VAL A 184      96.515   4.421  38.692  1.00  0.00           C  
ATOM   2481  CG1 VAL A 184      97.438   4.056  39.845  1.00  0.00           C  
ATOM   2482  CG2 VAL A 184      95.456   3.348  38.488  1.00  0.00           C  
ATOM   2483  H   VAL A 184      95.131   5.647  36.936  1.00  0.00           H  
ATOM   2484  HA  VAL A 184      95.124   5.666  39.767  1.00  0.00           H  
ATOM   2485  HB  VAL A 184      97.133   4.498  37.797  1.00  0.00           H  
ATOM   2486 1HG1 VAL A 184      97.907   3.092  39.644  1.00  0.00           H  
ATOM   2487 2HG1 VAL A 184      98.209   4.819  39.949  1.00  0.00           H  
ATOM   2488 3HG1 VAL A 184      96.861   3.993  40.767  1.00  0.00           H  
ATOM   2489 1HG2 VAL A 184      95.941   2.390  38.304  1.00  0.00           H  
ATOM   2490 2HG2 VAL A 184      94.835   3.276  39.381  1.00  0.00           H  
ATOM   2491 3HG2 VAL A 184      94.833   3.610  37.633  1.00  0.00           H  
ATOM   2492  N   ALA A 185      97.702   7.238  38.398  1.00  0.00           N  
ATOM   2493  CA  ALA A 185      98.842   8.123  38.659  1.00  0.00           C  
ATOM   2494  C   ALA A 185      98.498   9.584  38.899  1.00  0.00           C  
ATOM   2495  O   ALA A 185      99.298  10.308  39.500  1.00  0.00           O  
ATOM   2496  CB  ALA A 185      99.826   8.029  37.502  1.00  0.00           C  
ATOM   2497  H   ALA A 185      97.515   6.943  37.450  1.00  0.00           H  
ATOM   2498  HA  ALA A 185      99.327   7.789  39.576  1.00  0.00           H  
ATOM   2499 1HB  ALA A 185     100.675   8.685  37.693  1.00  0.00           H  
ATOM   2500 2HB  ALA A 185     100.177   7.001  37.406  1.00  0.00           H  
ATOM   2501 3HB  ALA A 185      99.334   8.332  36.580  1.00  0.00           H  
ATOM   2502  N   ARG A 186      94.817  10.855  39.322  1.00  0.00           N  
ATOM   2503  CA  ARG A 186      93.465  11.102  39.820  1.00  0.00           C  
ATOM   2504  C   ARG A 186      93.094  10.286  41.050  1.00  0.00           C  
ATOM   2505  O   ARG A 186      91.928  10.229  41.410  1.00  0.00           O  
ATOM   2506  CB  ARG A 186      92.450  10.812  38.724  1.00  0.00           C  
ATOM   2507  CG  ARG A 186      92.479  11.782  37.553  1.00  0.00           C  
ATOM   2508  CD  ARG A 186      91.887  13.095  37.913  1.00  0.00           C  
ATOM   2509  NE  ARG A 186      90.454  12.999  38.144  1.00  0.00           N  
ATOM   2510  CZ  ARG A 186      89.867  13.087  39.354  1.00  0.00           C  
ATOM   2511  NH1 ARG A 186      90.601  13.274  40.429  1.00  0.00           N  
ATOM   2512  NH2 ARG A 186      88.554  12.987  39.460  1.00  0.00           N  
ATOM   2513  H   ARG A 186      95.109  11.287  38.457  1.00  0.00           H  
ATOM   2514  HA  ARG A 186      93.388  12.152  40.106  1.00  0.00           H  
ATOM   2515 1HB  ARG A 186      92.619   9.812  38.328  1.00  0.00           H  
ATOM   2516 2HB  ARG A 186      91.445  10.833  39.144  1.00  0.00           H  
ATOM   2517 1HG  ARG A 186      93.511  11.945  37.241  1.00  0.00           H  
ATOM   2518 2HG  ARG A 186      91.910  11.365  36.721  1.00  0.00           H  
ATOM   2519 1HD  ARG A 186      92.355  13.468  38.823  1.00  0.00           H  
ATOM   2520 2HD  ARG A 186      92.054  13.804  37.103  1.00  0.00           H  
ATOM   2521  HE  ARG A 186      89.857  12.855  37.341  1.00  0.00           H  
ATOM   2522 1HH1 ARG A 186      91.605  13.351  40.348  1.00  0.00           H  
ATOM   2523 2HH1 ARG A 186      90.161  13.340  41.335  1.00  0.00           H  
ATOM   2524 1HH2 ARG A 186      87.989  12.843  38.633  1.00  0.00           H  
ATOM   2525 2HH2 ARG A 186      88.114  13.053  40.366  1.00  0.00           H  
ATOM   2526  N   GLY A 187      94.071   9.640  41.675  1.00  0.00           N  
ATOM   2527  CA  GLY A 187      93.835   8.886  42.897  1.00  0.00           C  
ATOM   2528  C   GLY A 187      92.933   7.664  42.735  1.00  0.00           C  
ATOM   2529  O   GLY A 187      92.285   7.220  43.685  1.00  0.00           O  
ATOM   2530  H   GLY A 187      95.004   9.674  41.290  1.00  0.00           H  
ATOM   2531 1HA  GLY A 187      94.787   8.545  43.304  1.00  0.00           H  
ATOM   2532 2HA  GLY A 187      93.382   9.537  43.644  1.00  0.00           H  
ATOM   2533  N   LEU A 188      92.896   7.109  41.527  1.00  0.00           N  
ATOM   2534  CA  LEU A 188      92.083   5.931  41.247  1.00  0.00           C  
ATOM   2535  C   LEU A 188      92.768   4.683  41.815  1.00  0.00           C  
ATOM   2536  O   LEU A 188      93.945   4.448  41.545  1.00  0.00           O  
ATOM   2537  CB  LEU A 188      91.865   5.775  39.737  1.00  0.00           C  
ATOM   2538  CG  LEU A 188      90.750   6.638  39.133  1.00  0.00           C  
ATOM   2539  CD1 LEU A 188      91.122   8.109  39.256  1.00  0.00           C  
ATOM   2540  CD2 LEU A 188      90.537   6.247  37.678  1.00  0.00           C  
ATOM   2541  H   LEU A 188      93.446   7.515  40.784  1.00  0.00           H  
ATOM   2542  HA  LEU A 188      91.113   6.058  41.727  1.00  0.00           H  
ATOM   2543 1HB  LEU A 188      92.793   6.026  39.224  1.00  0.00           H  
ATOM   2544 2HB  LEU A 188      91.629   4.732  39.525  1.00  0.00           H  
ATOM   2545  HG  LEU A 188      89.826   6.480  39.690  1.00  0.00           H  
ATOM   2546 1HD1 LEU A 188      90.330   8.722  38.826  1.00  0.00           H  
ATOM   2547 2HD1 LEU A 188      91.249   8.366  40.307  1.00  0.00           H  
ATOM   2548 3HD1 LEU A 188      92.054   8.294  38.721  1.00  0.00           H  
ATOM   2549 1HD2 LEU A 188      89.744   6.860  37.249  1.00  0.00           H  
ATOM   2550 2HD2 LEU A 188      91.460   6.406  37.120  1.00  0.00           H  
ATOM   2551 3HD2 LEU A 188      90.255   5.196  37.621  1.00  0.00           H  
ATOM   2552  N   ALA A 189      92.018   3.897  42.600  1.00  0.00           N  
ATOM   2553  CA  ALA A 189      92.560   2.701  43.252  1.00  0.00           C  
ATOM   2554  C   ALA A 189      92.621   1.487  42.337  1.00  0.00           C  
ATOM   2555  O   ALA A 189      91.851   0.539  42.486  1.00  0.00           O  
ATOM   2556  CB  ALA A 189      91.737   2.368  44.488  1.00  0.00           C  
ATOM   2557  H   ALA A 189      91.048   4.140  42.745  1.00  0.00           H  
ATOM   2558  HA  ALA A 189      93.586   2.915  43.553  1.00  0.00           H  
ATOM   2559 1HB  ALA A 189      92.145   1.478  44.968  1.00  0.00           H  
ATOM   2560 2HB  ALA A 189      91.773   3.205  45.185  1.00  0.00           H  
ATOM   2561 3HB  ALA A 189      90.704   2.182  44.198  1.00  0.00           H  
ATOM   2562  N   GLU A 190      93.569   1.511  41.411  1.00  0.00           N  
ATOM   2563  CA  GLU A 190      93.763   0.409  40.483  1.00  0.00           C  
ATOM   2564  C   GLU A 190      94.052  -0.900  41.218  1.00  0.00           C  
ATOM   2565  O   GLU A 190      93.731  -1.981  40.724  1.00  0.00           O  
ATOM   2566  CB  GLU A 190      94.907   0.728  39.517  1.00  0.00           C  
ATOM   2567  CG  GLU A 190      96.279   0.801  40.171  1.00  0.00           C  
ATOM   2568  CD  GLU A 190      97.370   1.165  39.202  1.00  0.00           C  
ATOM   2569  OE1 GLU A 190      97.078   1.328  38.042  1.00  0.00           O  
ATOM   2570  OE2 GLU A 190      98.497   1.279  39.623  1.00  0.00           O  
ATOM   2571  H   GLU A 190      94.173   2.318  41.349  1.00  0.00           H  
ATOM   2572  HA  GLU A 190      92.846   0.274  39.909  1.00  0.00           H  
ATOM   2573 1HB  GLU A 190      94.947  -0.033  38.738  1.00  0.00           H  
ATOM   2574 2HB  GLU A 190      94.716   1.685  39.031  1.00  0.00           H  
ATOM   2575 1HG  GLU A 190      96.252   1.546  40.966  1.00  0.00           H  
ATOM   2576 2HG  GLU A 190      96.507  -0.163  40.622  1.00  0.00           H  
ATOM   2577  N   ASN A 191      94.618  -0.801  42.416  1.00  0.00           N  
ATOM   2578  CA  ASN A 191      94.942  -1.989  43.204  1.00  0.00           C  
ATOM   2579  C   ASN A 191      93.727  -2.706  43.717  1.00  0.00           C  
ATOM   2580  O   ASN A 191      93.789  -3.913  43.942  1.00  0.00           O  
ATOM   2581  CB  ASN A 191      95.849  -1.624  44.365  1.00  0.00           C  
ATOM   2582  CG  ASN A 191      97.252  -1.310  43.926  1.00  0.00           C  
ATOM   2583  OD1 ASN A 191      97.721  -1.811  42.898  1.00  0.00           O  
ATOM   2584  ND2 ASN A 191      97.931  -0.488  44.685  1.00  0.00           N  
ATOM   2585  H   ASN A 191      94.830   0.112  42.793  1.00  0.00           H  
ATOM   2586  HA  ASN A 191      95.466  -2.698  42.561  1.00  0.00           H  
ATOM   2587 1HB  ASN A 191      95.441  -0.757  44.887  1.00  0.00           H  
ATOM   2588 2HB  ASN A 191      95.879  -2.449  45.076  1.00  0.00           H  
ATOM   2589 1HD2 ASN A 191      98.870  -0.243  44.442  1.00  0.00           H  
ATOM   2590 2HD2 ASN A 191      97.512  -0.106  45.508  1.00  0.00           H  
ATOM   2591  N   ASP A 192      92.622  -1.981  43.884  1.00  0.00           N  
ATOM   2592  CA  ASP A 192      91.416  -2.539  44.455  1.00  0.00           C  
ATOM   2593  C   ASP A 192      90.191  -2.556  43.572  1.00  0.00           C  
ATOM   2594  O   ASP A 192      89.136  -2.958  44.028  1.00  0.00           O  
ATOM   2595  CB  ASP A 192      91.074  -1.775  45.737  1.00  0.00           C  
ATOM   2596  CG  ASP A 192      90.763  -0.306  45.486  1.00  0.00           C  
ATOM   2597  OD1 ASP A 192      90.782   0.099  44.348  1.00  0.00           O  
ATOM   2598  OD2 ASP A 192      90.508   0.397  46.435  1.00  0.00           O  
ATOM   2599  H   ASP A 192      92.630  -1.011  43.602  1.00  0.00           H  
ATOM   2600  HA  ASP A 192      91.600  -3.586  44.696  1.00  0.00           H  
ATOM   2601 1HB  ASP A 192      90.211  -2.238  46.217  1.00  0.00           H  
ATOM   2602 2HB  ASP A 192      91.910  -1.841  46.434  1.00  0.00           H  
ATOM   2603  N   TRP A 193      90.322  -2.146  42.312  1.00  0.00           N  
ATOM   2604  CA  TRP A 193      89.191  -2.168  41.387  1.00  0.00           C  
ATOM   2605  C   TRP A 193      89.369  -3.316  40.406  1.00  0.00           C  
ATOM   2606  O   TRP A 193      90.460  -3.541  39.934  1.00  0.00           O  
ATOM   2607  CB  TRP A 193      89.076  -0.844  40.629  1.00  0.00           C  
ATOM   2608  CG  TRP A 193      88.685   0.312  41.499  1.00  0.00           C  
ATOM   2609  CD1 TRP A 193      88.108   0.245  42.732  1.00  0.00           C  
ATOM   2610  CD2 TRP A 193      88.842   1.721  41.205  1.00  0.00           C  
ATOM   2611  NE1 TRP A 193      87.895   1.510  43.223  1.00  0.00           N  
ATOM   2612  CE2 TRP A 193      88.339   2.425  42.303  1.00  0.00           C  
ATOM   2613  CE3 TRP A 193      89.362   2.430  40.115  1.00  0.00           C  
ATOM   2614  CZ2 TRP A 193      88.337   3.810  42.347  1.00  0.00           C  
ATOM   2615  CZ3 TRP A 193      89.360   3.820  40.160  1.00  0.00           C  
ATOM   2616  CH2 TRP A 193      88.861   4.491  41.248  1.00  0.00           C  
ATOM   2617  H   TRP A 193      91.218  -1.813  41.986  1.00  0.00           H  
ATOM   2618  HA  TRP A 193      88.277  -2.315  41.962  1.00  0.00           H  
ATOM   2619 1HB  TRP A 193      90.030  -0.611  40.157  1.00  0.00           H  
ATOM   2620 2HB  TRP A 193      88.334  -0.942  39.836  1.00  0.00           H  
ATOM   2621  HD1 TRP A 193      87.853  -0.677  43.252  1.00  0.00           H  
ATOM   2622  HE1 TRP A 193      87.478   1.731  44.116  1.00  0.00           H  
ATOM   2623  HE3 TRP A 193      89.762   1.902  39.250  1.00  0.00           H  
ATOM   2624  HZ2 TRP A 193      87.945   4.362  43.202  1.00  0.00           H  
ATOM   2625  HZ3 TRP A 193      89.766   4.364  39.308  1.00  0.00           H  
ATOM   2626  HH2 TRP A 193      88.876   5.581  41.251  1.00  0.00           H  
ATOM   2627  N   TYR A 194      88.284  -4.030  40.133  1.00  0.00           N  
ATOM   2628  CA  TYR A 194      88.289  -5.137  39.199  1.00  0.00           C  
ATOM   2629  C   TYR A 194      87.632  -4.722  37.877  1.00  0.00           C  
ATOM   2630  O   TYR A 194      86.602  -4.036  37.867  1.00  0.00           O  
ATOM   2631  CB  TYR A 194      87.576  -6.349  39.803  1.00  0.00           C  
ATOM   2632  CG  TYR A 194      88.302  -6.959  40.982  1.00  0.00           C  
ATOM   2633  CD1 TYR A 194      88.353  -6.282  42.191  1.00  0.00           C  
ATOM   2634  CD2 TYR A 194      88.916  -8.196  40.853  1.00  0.00           C  
ATOM   2635  CE1 TYR A 194      89.016  -6.840  43.267  1.00  0.00           C  
ATOM   2636  CE2 TYR A 194      89.579  -8.754  41.929  1.00  0.00           C  
ATOM   2637  CZ  TYR A 194      89.630  -8.080  43.132  1.00  0.00           C  
ATOM   2638  OH  TYR A 194      90.290  -8.635  44.204  1.00  0.00           O  
ATOM   2639  H   TYR A 194      87.423  -3.785  40.600  1.00  0.00           H  
ATOM   2640  HA  TYR A 194      89.324  -5.409  38.991  1.00  0.00           H  
ATOM   2641 1HB  TYR A 194      86.578  -6.057  40.132  1.00  0.00           H  
ATOM   2642 2HB  TYR A 194      87.457  -7.118  39.041  1.00  0.00           H  
ATOM   2643  HD1 TYR A 194      87.871  -5.310  42.292  1.00  0.00           H  
ATOM   2644  HD2 TYR A 194      88.876  -8.728  39.902  1.00  0.00           H  
ATOM   2645  HE1 TYR A 194      89.057  -6.308  44.217  1.00  0.00           H  
ATOM   2646  HE2 TYR A 194      90.062  -9.726  41.827  1.00  0.00           H  
ATOM   2647  HH  TYR A 194      90.231  -8.043  44.957  1.00  0.00           H  
ATOM   2648  N   LEU A 195      88.212  -5.176  36.780  1.00  0.00           N  
ATOM   2649  CA  LEU A 195      87.609  -4.920  35.462  1.00  0.00           C  
ATOM   2650  C   LEU A 195      86.447  -5.859  35.204  1.00  0.00           C  
ATOM   2651  O   LEU A 195      86.653  -7.064  35.073  1.00  0.00           O  
ATOM   2652  CB  LEU A 195      88.653  -5.083  34.351  1.00  0.00           C  
ATOM   2653  CG  LEU A 195      89.840  -4.112  34.406  1.00  0.00           C  
ATOM   2654  CD1 LEU A 195      90.838  -4.467  33.311  1.00  0.00           C  
ATOM   2655  CD2 LEU A 195      89.337  -2.685  34.246  1.00  0.00           C  
ATOM   2656  H   LEU A 195      89.073  -5.702  36.833  1.00  0.00           H  
ATOM   2657  HA  LEU A 195      87.239  -3.895  35.444  1.00  0.00           H  
ATOM   2658 1HB  LEU A 195      89.052  -6.095  34.394  1.00  0.00           H  
ATOM   2659 2HB  LEU A 195      88.160  -4.949  33.388  1.00  0.00           H  
ATOM   2660  HG  LEU A 195      90.348  -4.213  35.365  1.00  0.00           H  
ATOM   2661 1HD1 LEU A 195      91.681  -3.777  33.351  1.00  0.00           H  
ATOM   2662 2HD1 LEU A 195      91.196  -5.485  33.461  1.00  0.00           H  
ATOM   2663 3HD1 LEU A 195      90.353  -4.391  32.339  1.00  0.00           H  
ATOM   2664 1HD2 LEU A 195      90.181  -1.995  34.286  1.00  0.00           H  
ATOM   2665 2HD2 LEU A 195      88.830  -2.583  33.286  1.00  0.00           H  
ATOM   2666 3HD2 LEU A 195      88.640  -2.453  35.051  1.00  0.00           H  
ATOM   2667  N   THR A 196      85.230  -5.323  35.139  1.00  0.00           N  
ATOM   2668  CA  THR A 196      83.998  -6.082  34.986  1.00  0.00           C  
ATOM   2669  C   THR A 196      83.566  -6.245  33.529  1.00  0.00           C  
ATOM   2670  O   THR A 196      82.917  -7.205  33.174  1.00  0.00           O  
ATOM   2671  CB  THR A 196      82.858  -5.420  35.782  1.00  0.00           C  
ATOM   2672  OG1 THR A 196      82.630  -4.095  35.283  1.00  0.00           O  
ATOM   2673  CG2 THR A 196      83.211  -5.348  37.260  1.00  0.00           C  
ATOM   2674  H   THR A 196      85.183  -4.316  35.203  1.00  0.00           H  
ATOM   2675  HA  THR A 196      84.160  -7.087  35.377  1.00  0.00           H  
ATOM   2676  HB  THR A 196      81.944  -6.001  35.660  1.00  0.00           H  
ATOM   2677  HG1 THR A 196      83.240  -3.916  34.563  1.00  0.00           H  
ATOM   2678 1HG2 THR A 196      82.394  -4.877  37.806  1.00  0.00           H  
ATOM   2679 2HG2 THR A 196      83.373  -6.354  37.644  1.00  0.00           H  
ATOM   2680 3HG2 THR A 196      84.119  -4.760  37.388  1.00  0.00           H  
ATOM   2681  N   SER A 197      83.913  -5.261  32.692  1.00  0.00           N  
ATOM   2682  CA  SER A 197      83.553  -5.290  31.277  1.00  0.00           C  
ATOM   2683  C   SER A 197      84.558  -4.536  30.422  1.00  0.00           C  
ATOM   2684  O   SER A 197      85.318  -3.703  30.889  1.00  0.00           O  
ATOM   2685  CB  SER A 197      82.172  -4.697  31.080  1.00  0.00           C  
ATOM   2686  OG  SER A 197      81.206  -5.427  31.786  1.00  0.00           O  
ATOM   2687  H   SER A 197      84.439  -4.476  33.050  1.00  0.00           H  
ATOM   2688  HA  SER A 197      83.541  -6.329  30.944  1.00  0.00           H  
ATOM   2689 1HB  SER A 197      82.169  -3.661  31.420  1.00  0.00           H  
ATOM   2690 2HB  SER A 197      81.925  -4.693  30.019  1.00  0.00           H  
ATOM   2691  HG  SER A 197      80.603  -4.779  32.157  1.00  0.00           H  
ATOM   2692  N   VAL A 198      84.570  -4.891  29.149  1.00  0.00           N  
ATOM   2693  CA  VAL A 198      85.446  -4.279  28.152  1.00  0.00           C  
ATOM   2694  C   VAL A 198      84.616  -4.294  26.860  1.00  0.00           C  
ATOM   2695  O   VAL A 198      84.510  -5.313  26.166  1.00  0.00           O  
ATOM   2696  CB  VAL A 198      86.761  -5.062  27.978  1.00  0.00           C  
ATOM   2697  CG1 VAL A 198      87.640  -4.399  26.927  1.00  0.00           C  
ATOM   2698  CG2 VAL A 198      87.489  -5.155  29.310  1.00  0.00           C  
ATOM   2699  H   VAL A 198      83.936  -5.624  28.864  1.00  0.00           H  
ATOM   2700  HA  VAL A 198      85.698  -3.271  28.485  1.00  0.00           H  
ATOM   2701  HB  VAL A 198      86.531  -6.065  27.618  1.00  0.00           H  
ATOM   2702 1HG1 VAL A 198      88.565  -4.966  26.817  1.00  0.00           H  
ATOM   2703 2HG1 VAL A 198      87.113  -4.376  25.974  1.00  0.00           H  
ATOM   2704 3HG1 VAL A 198      87.874  -3.381  27.238  1.00  0.00           H  
ATOM   2705 1HG2 VAL A 198      88.417  -5.710  29.179  1.00  0.00           H  
ATOM   2706 2HG2 VAL A 198      87.714  -4.151  29.672  1.00  0.00           H  
ATOM   2707 3HG2 VAL A 198      86.858  -5.669  30.035  1.00  0.00           H  
ATOM   2708  N   GLN A 199      84.062  -3.124  26.538  1.00  0.00           N  
ATOM   2709  CA  GLN A 199      83.029  -2.999  25.510  1.00  0.00           C  
ATOM   2710  C   GLN A 199      83.353  -1.864  24.548  1.00  0.00           C  
ATOM   2711  O   GLN A 199      84.075  -0.920  24.907  1.00  0.00           O  
ATOM   2712  CB  GLN A 199      81.657  -2.767  26.149  1.00  0.00           C  
ATOM   2713  CG  GLN A 199      81.174  -3.913  27.021  1.00  0.00           C  
ATOM   2714  CD  GLN A 199      79.811  -3.644  27.628  1.00  0.00           C  
ATOM   2715  OE1 GLN A 199      79.178  -2.623  27.341  1.00  0.00           O  
ATOM   2716  NE2 GLN A 199      79.349  -4.559  28.473  1.00  0.00           N  
ATOM   2717  H   GLN A 199      84.372  -2.296  27.027  1.00  0.00           H  
ATOM   2718  HA  GLN A 199      82.994  -3.928  24.940  1.00  0.00           H  
ATOM   2719 1HB  GLN A 199      81.690  -1.867  26.763  1.00  0.00           H  
ATOM   2720 2HB  GLN A 199      80.915  -2.603  25.367  1.00  0.00           H  
ATOM   2721 1HG  GLN A 199      81.106  -4.815  26.413  1.00  0.00           H  
ATOM   2722 2HG  GLN A 199      81.886  -4.063  27.832  1.00  0.00           H  
ATOM   2723 1HE2 GLN A 199      78.454  -4.435  28.905  1.00  0.00           H  
ATOM   2724 2HE2 GLN A 199      79.894  -5.371  28.678  1.00  0.00           H  
ATOM   2725  N   ALA A 200      82.779  -1.948  23.352  1.00  0.00           N  
ATOM   2726  CA  ALA A 200      82.971  -0.907  22.330  1.00  0.00           C  
ATOM   2727  C   ALA A 200      81.703  -0.770  21.500  1.00  0.00           C  
ATOM   2728  O   ALA A 200      81.115  -1.741  21.064  1.00  0.00           O  
ATOM   2729  CB  ALA A 200      84.161  -1.229  21.438  1.00  0.00           C  
ATOM   2730  H   ALA A 200      82.197  -2.745  23.139  1.00  0.00           H  
ATOM   2731  HA  ALA A 200      83.165   0.037  22.840  1.00  0.00           H  
ATOM   2732 1HB  ALA A 200      84.280  -0.443  20.692  1.00  0.00           H  
ATOM   2733 2HB  ALA A 200      85.064  -1.292  22.045  1.00  0.00           H  
ATOM   2734 3HB  ALA A 200      83.993  -2.181  20.937  1.00  0.00           H  
ATOM   2735  N   GLY A 201      81.264   0.464  21.285  1.00  0.00           N  
ATOM   2736  CA  GLY A 201      80.048   0.660  20.535  1.00  0.00           C  
ATOM   2737  C   GLY A 201      79.718   2.123  20.336  1.00  0.00           C  
ATOM   2738  O   GLY A 201      80.598   2.961  20.261  1.00  0.00           O  
ATOM   2739  H   GLY A 201      81.762   1.270  21.635  1.00  0.00           H  
ATOM   2740 1HA  GLY A 201      80.141   0.181  19.560  1.00  0.00           H  
ATOM   2741 2HA  GLY A 201      79.220   0.177  21.052  1.00  0.00           H  
ATOM   2742  N   PHE A 202      78.423   2.416  20.292  1.00  0.00           N  
ATOM   2743  CA  PHE A 202      77.957   3.791  20.069  1.00  0.00           C  
ATOM   2744  C   PHE A 202      76.793   4.145  20.978  1.00  0.00           C  
ATOM   2745  O   PHE A 202      75.912   3.343  21.191  1.00  0.00           O  
ATOM   2746  CB  PHE A 202      77.537   3.985  18.611  1.00  0.00           C  
ATOM   2747  CG  PHE A 202      76.387   3.115  18.191  1.00  0.00           C  
ATOM   2748  CD1 PHE A 202      75.080   3.570  18.295  1.00  0.00           C  
ATOM   2749  CD2 PHE A 202      76.608   1.841  17.691  1.00  0.00           C  
ATOM   2750  CE1 PHE A 202      74.021   2.770  17.909  1.00  0.00           C  
ATOM   2751  CE2 PHE A 202      75.551   1.040  17.303  1.00  0.00           C  
ATOM   2752  CZ  PHE A 202      74.256   1.506  17.413  1.00  0.00           C  
ATOM   2753  H   PHE A 202      77.743   1.680  20.414  1.00  0.00           H  
ATOM   2754  HA  PHE A 202      78.778   4.475  20.289  1.00  0.00           H  
ATOM   2755 1HB  PHE A 202      77.254   5.024  18.449  1.00  0.00           H  
ATOM   2756 2HB  PHE A 202      78.382   3.771  17.958  1.00  0.00           H  
ATOM   2757  HD1 PHE A 202      74.894   4.570  18.687  1.00  0.00           H  
ATOM   2758  HD2 PHE A 202      77.631   1.473  17.604  1.00  0.00           H  
ATOM   2759  HE1 PHE A 202      73.000   3.140  17.997  1.00  0.00           H  
ATOM   2760  HE2 PHE A 202      75.739   0.041  16.911  1.00  0.00           H  
ATOM   2761  HZ  PHE A 202      73.422   0.875  17.109  1.00  0.00           H  
ATOM   2762  N   GLU A 203      76.831   5.365  21.505  1.00  0.00           N  
ATOM   2763  CA  GLU A 203      75.703   5.932  22.230  1.00  0.00           C  
ATOM   2764  C   GLU A 203      75.094   7.008  21.360  1.00  0.00           C  
ATOM   2765  O   GLU A 203      75.744   8.054  21.147  1.00  0.00           O  
ATOM   2766  CB  GLU A 203      76.136   6.511  23.579  1.00  0.00           C  
ATOM   2767  CG  GLU A 203      76.672   5.480  24.562  1.00  0.00           C  
ATOM   2768  CD  GLU A 203      77.089   6.084  25.874  1.00  0.00           C  
ATOM   2769  OE1 GLU A 203      77.577   7.189  25.870  1.00  0.00           O  
ATOM   2770  OE2 GLU A 203      76.919   5.440  26.883  1.00  0.00           O  
ATOM   2771  H   GLU A 203      77.672   5.914  21.397  1.00  0.00           H  
ATOM   2772  HA  GLU A 203      74.978   5.139  22.418  1.00  0.00           H  
ATOM   2773 1HB  GLU A 203      76.913   7.259  23.421  1.00  0.00           H  
ATOM   2774 2HB  GLU A 203      75.289   7.012  24.048  1.00  0.00           H  
ATOM   2775 1HG  GLU A 203      75.900   4.734  24.748  1.00  0.00           H  
ATOM   2776 2HG  GLU A 203      77.526   4.975  24.113  1.00  0.00           H  
ATOM   2777  N   PRO A 204      73.917   6.754  20.798  1.00  0.00           N  
ATOM   2778  CA  PRO A 204      73.218   7.778  20.018  1.00  0.00           C  
ATOM   2779  C   PRO A 204      72.263   8.584  20.852  1.00  0.00           C  
ATOM   2780  O   PRO A 204      71.732   8.135  21.878  1.00  0.00           O  
ATOM   2781  CB  PRO A 204      72.470   6.958  18.962  1.00  0.00           C  
ATOM   2782  CG  PRO A 204      72.121   5.690  19.664  1.00  0.00           C  
ATOM   2783  CD  PRO A 204      73.292   5.432  20.575  1.00  0.00           C  
ATOM   2784  HA  PRO A 204      73.958   8.443  19.548  1.00  0.00           H  
ATOM   2785 1HB  PRO A 204      71.584   7.510  18.615  1.00  0.00           H  
ATOM   2786 2HB  PRO A 204      73.113   6.797  18.085  1.00  0.00           H  
ATOM   2787 1HG  PRO A 204      71.175   5.807  20.213  1.00  0.00           H  
ATOM   2788 2HG  PRO A 204      71.967   4.882  18.934  1.00  0.00           H  
ATOM   2789 1HD  PRO A 204      72.931   5.020  21.529  1.00  0.00           H  
ATOM   2790 2HD  PRO A 204      73.988   4.732  20.089  1.00  0.00           H  
ATOM   2791  N   TRP A 205      72.066   9.822  20.400  1.00  0.00           N  
ATOM   2792  CA  TRP A 205      71.148  10.764  21.002  1.00  0.00           C  
ATOM   2793  C   TRP A 205      69.963  10.995  20.049  1.00  0.00           C  
ATOM   2794  O   TRP A 205      68.821  10.653  20.371  1.00  0.00           O  
ATOM   2795  CB  TRP A 205      71.856  12.086  21.306  1.00  0.00           C  
ATOM   2796  CG  TRP A 205      72.850  11.988  22.424  1.00  0.00           C  
ATOM   2797  CD1 TRP A 205      72.583  12.037  23.759  1.00  0.00           C  
ATOM   2798  CD2 TRP A 205      74.284  11.824  22.307  1.00  0.00           C  
ATOM   2799  NE1 TRP A 205      73.746  11.916  24.479  1.00  0.00           N  
ATOM   2800  CE2 TRP A 205      74.797  11.783  23.607  1.00  0.00           C  
ATOM   2801  CE3 TRP A 205      75.161  11.710  21.221  1.00  0.00           C  
ATOM   2802  CZ2 TRP A 205      76.152  11.634  23.856  1.00  0.00           C  
ATOM   2803  CZ3 TRP A 205      76.519  11.559  21.471  1.00  0.00           C  
ATOM   2804  CH2 TRP A 205      77.001  11.522  22.755  1.00  0.00           C  
ATOM   2805  H   TRP A 205      72.597  10.103  19.588  1.00  0.00           H  
ATOM   2806  HA  TRP A 205      70.783  10.342  21.938  1.00  0.00           H  
ATOM   2807 1HB  TRP A 205      72.376  12.434  20.414  1.00  0.00           H  
ATOM   2808 2HB  TRP A 205      71.117  12.842  21.570  1.00  0.00           H  
ATOM   2809  HD1 TRP A 205      71.591  12.154  24.192  1.00  0.00           H  
ATOM   2810  HE1 TRP A 205      73.818  11.924  25.486  1.00  0.00           H  
ATOM   2811  HE3 TRP A 205      74.783  11.736  20.199  1.00  0.00           H  
ATOM   2812  HZ2 TRP A 205      76.554  11.603  24.869  1.00  0.00           H  
ATOM   2813  HZ3 TRP A 205      77.195  11.471  20.620  1.00  0.00           H  
ATOM   2814  HH2 TRP A 205      78.073  11.402  22.916  1.00  0.00           H  
ATOM   2815  N   GLN A 206      70.223  11.586  18.883  1.00  0.00           N  
ATOM   2816  CA  GLN A 206      69.184  11.803  17.889  1.00  0.00           C  
ATOM   2817  C   GLN A 206      69.774  11.674  16.504  1.00  0.00           C  
ATOM   2818  O   GLN A 206      71.004  11.702  16.308  1.00  0.00           O  
ATOM   2819  CB  GLN A 206      68.535  13.179  18.062  1.00  0.00           C  
ATOM   2820  CG  GLN A 206      69.484  14.346  17.852  1.00  0.00           C  
ATOM   2821  CD  GLN A 206      68.814  15.686  18.087  1.00  0.00           C  
ATOM   2822  OE1 GLN A 206      68.193  15.912  19.130  1.00  0.00           O  
ATOM   2823  NE2 GLN A 206      68.935  16.586  17.117  1.00  0.00           N  
ATOM   2824  H   GLN A 206      71.165  11.891  18.684  1.00  0.00           H  
ATOM   2825  HA  GLN A 206      68.415  11.042  18.020  1.00  0.00           H  
ATOM   2826 1HB  GLN A 206      67.711  13.284  17.357  1.00  0.00           H  
ATOM   2827 2HB  GLN A 206      68.118  13.261  19.066  1.00  0.00           H  
ATOM   2828 1HG  GLN A 206      70.317  14.253  18.548  1.00  0.00           H  
ATOM   2829 2HG  GLN A 206      69.850  14.322  16.826  1.00  0.00           H  
ATOM   2830 1HE2 GLN A 206      68.515  17.489  17.216  1.00  0.00           H  
ATOM   2831 2HE2 GLN A 206      69.448  16.362  16.288  1.00  0.00           H  
ATOM   2832  N   ASN A 207      68.863  11.526  15.543  1.00  0.00           N  
ATOM   2833  CA  ASN A 207      69.190  11.425  14.129  1.00  0.00           C  
ATOM   2834  C   ASN A 207      68.956  10.033  13.585  1.00  0.00           C  
ATOM   2835  O   ASN A 207      68.146   9.275  14.098  1.00  0.00           O  
ATOM   2836  CB  ASN A 207      70.627  11.848  13.887  1.00  0.00           C  
ATOM   2837  CG  ASN A 207      70.846  13.316  14.130  1.00  0.00           C  
ATOM   2838  OD1 ASN A 207      69.930  14.129  13.962  1.00  0.00           O  
ATOM   2839  ND2 ASN A 207      72.043  13.670  14.523  1.00  0.00           N  
ATOM   2840  H   ASN A 207      67.895  11.483  15.828  1.00  0.00           H  
ATOM   2841  HA  ASN A 207      68.530  12.093  13.573  1.00  0.00           H  
ATOM   2842 1HB  ASN A 207      71.289  11.280  14.542  1.00  0.00           H  
ATOM   2843 2HB  ASN A 207      70.906  11.617  12.859  1.00  0.00           H  
ATOM   2844 1HD2 ASN A 207      72.247  14.633  14.701  1.00  0.00           H  
ATOM   2845 2HD2 ASN A 207      72.754  12.978  14.646  1.00  0.00           H  
ATOM   2846  N   GLY A 208      69.625   9.736  12.479  1.00  0.00           N  
ATOM   2847  CA  GLY A 208      69.587   8.383  11.882  1.00  0.00           C  
ATOM   2848  C   GLY A 208      71.024   7.995  11.605  1.00  0.00           C  
ATOM   2849  O   GLY A 208      71.825   8.778  11.097  1.00  0.00           O  
ATOM   2850  H   GLY A 208      70.176  10.455  12.033  1.00  0.00           H  
ATOM   2851 1HA  GLY A 208      69.102   7.694  12.573  1.00  0.00           H  
ATOM   2852 2HA  GLY A 208      68.986   8.403  10.974  1.00  0.00           H  
ATOM   2853  N   ALA A 209      71.401   6.772  11.933  1.00  0.00           N  
ATOM   2854  CA  ALA A 209      72.773   6.403  11.682  1.00  0.00           C  
ATOM   2855  C   ALA A 209      73.058   4.925  11.661  1.00  0.00           C  
ATOM   2856  O   ALA A 209      72.258   4.115  12.121  1.00  0.00           O  
ATOM   2857  CB  ALA A 209      73.665   7.069  12.719  1.00  0.00           C  
ATOM   2858  H   ALA A 209      70.777   6.094  12.347  1.00  0.00           H  
ATOM   2859  HA  ALA A 209      73.043   6.759  10.688  1.00  0.00           H  
ATOM   2860 1HB  ALA A 209      74.704   6.795  12.536  1.00  0.00           H  
ATOM   2861 2HB  ALA A 209      73.558   8.152  12.650  1.00  0.00           H  
ATOM   2862 3HB  ALA A 209      73.374   6.739  13.715  1.00  0.00           H  
ATOM   2863  N   GLY A 210      74.179   4.605  11.028  1.00  0.00           N  
ATOM   2864  CA  GLY A 210      74.675   3.266  11.056  1.00  0.00           C  
ATOM   2865  C   GLY A 210      76.141   3.313  11.435  1.00  0.00           C  
ATOM   2866  O   GLY A 210      76.936   3.949  10.754  1.00  0.00           O  
ATOM   2867  H   GLY A 210      74.693   5.310  10.519  1.00  0.00           H  
ATOM   2868 1HA  GLY A 210      74.100   2.680  11.773  1.00  0.00           H  
ATOM   2869 2HA  GLY A 210      74.534   2.806  10.079  1.00  0.00           H  
ATOM   2870  N   LEU A 211      76.516   2.673  12.552  1.00  0.00           N  
ATOM   2871  CA  LEU A 211      77.911   2.458  12.894  1.00  0.00           C  
ATOM   2872  C   LEU A 211      78.331   1.126  12.301  1.00  0.00           C  
ATOM   2873  O   LEU A 211      77.808   0.071  12.690  1.00  0.00           O  
ATOM   2874  CB  LEU A 211      78.116   2.460  14.414  1.00  0.00           C  
ATOM   2875  CG  LEU A 211      79.575   2.491  14.889  1.00  0.00           C  
ATOM   2876  CD1 LEU A 211      79.628   2.961  16.336  1.00  0.00           C  
ATOM   2877  CD2 LEU A 211      80.186   1.106  14.741  1.00  0.00           C  
ATOM   2878  H   LEU A 211      75.798   2.330  13.175  1.00  0.00           H  
ATOM   2879  HA  LEU A 211      78.500   3.269  12.468  1.00  0.00           H  
ATOM   2880 1HB  LEU A 211      77.614   3.332  14.831  1.00  0.00           H  
ATOM   2881 2HB  LEU A 211      77.651   1.566  14.829  1.00  0.00           H  
ATOM   2882  HG  LEU A 211      80.139   3.203  14.286  1.00  0.00           H  
ATOM   2883 1HD1 LEU A 211      80.665   2.983  16.673  1.00  0.00           H  
ATOM   2884 2HD1 LEU A 211      79.203   3.962  16.409  1.00  0.00           H  
ATOM   2885 3HD1 LEU A 211      79.058   2.276  16.962  1.00  0.00           H  
ATOM   2886 1HD2 LEU A 211      81.223   1.127  15.077  1.00  0.00           H  
ATOM   2887 2HD2 LEU A 211      79.623   0.393  15.344  1.00  0.00           H  
ATOM   2888 3HD2 LEU A 211      80.150   0.802  13.694  1.00  0.00           H  
ATOM   2889  N   ALA A 212      79.268   1.169  11.355  1.00  0.00           N  
ATOM   2890  CA  ALA A 212      79.790  -0.064  10.806  1.00  0.00           C  
ATOM   2891  C   ALA A 212      81.112  -0.372  11.464  1.00  0.00           C  
ATOM   2892  O   ALA A 212      82.027   0.411  11.368  1.00  0.00           O  
ATOM   2893  CB  ALA A 212      79.946   0.033   9.295  1.00  0.00           C  
ATOM   2894  H   ALA A 212      79.623   2.050  11.011  1.00  0.00           H  
ATOM   2895  HA  ALA A 212      79.082  -0.862  11.031  1.00  0.00           H  
ATOM   2896 1HB  ALA A 212      80.340  -0.908   8.909  1.00  0.00           H  
ATOM   2897 2HB  ALA A 212      78.976   0.233   8.841  1.00  0.00           H  
ATOM   2898 3HB  ALA A 212      80.634   0.841   9.052  1.00  0.00           H  
ATOM   2899  N   VAL A 213      81.183  -1.513  12.159  1.00  0.00           N  
ATOM   2900  CA  VAL A 213      82.412  -1.931  12.832  1.00  0.00           C  
ATOM   2901  C   VAL A 213      82.988  -3.034  11.962  1.00  0.00           C  
ATOM   2902  O   VAL A 213      82.521  -4.169  12.008  1.00  0.00           O  
ATOM   2903  CB  VAL A 213      82.143  -2.447  14.258  1.00  0.00           C  
ATOM   2904  CG1 VAL A 213      83.444  -2.868  14.926  1.00  0.00           C  
ATOM   2905  CG2 VAL A 213      81.442  -1.372  15.074  1.00  0.00           C  
ATOM   2906  H   VAL A 213      80.364  -2.101  12.220  1.00  0.00           H  
ATOM   2907  HA  VAL A 213      83.076  -1.069  12.907  1.00  0.00           H  
ATOM   2908  HB  VAL A 213      81.510  -3.332  14.201  1.00  0.00           H  
ATOM   2909 1HG1 VAL A 213      83.236  -3.231  15.933  1.00  0.00           H  
ATOM   2910 2HG1 VAL A 213      83.910  -3.663  14.344  1.00  0.00           H  
ATOM   2911 3HG1 VAL A 213      84.118  -2.014  14.981  1.00  0.00           H  
ATOM   2912 1HG2 VAL A 213      81.255  -1.743  16.081  1.00  0.00           H  
ATOM   2913 2HG2 VAL A 213      82.074  -0.484  15.126  1.00  0.00           H  
ATOM   2914 3HG2 VAL A 213      80.495  -1.115  14.600  1.00  0.00           H  
ATOM   2915  N   ASN A 214      83.942  -2.655  11.113  1.00  0.00           N  
ATOM   2916  CA  ASN A 214      84.579  -3.610  10.198  1.00  0.00           C  
ATOM   2917  C   ASN A 214      85.308  -4.694  10.974  1.00  0.00           C  
ATOM   2918  O   ASN A 214      85.283  -5.885  10.605  1.00  0.00           O  
ATOM   2919  CB  ASN A 214      85.531  -2.902   9.251  1.00  0.00           C  
ATOM   2920  CG  ASN A 214      84.812  -2.110   8.195  1.00  0.00           C  
ATOM   2921  OD1 ASN A 214      83.676  -2.429   7.827  1.00  0.00           O  
ATOM   2922  ND2 ASN A 214      85.453  -1.082   7.699  1.00  0.00           N  
ATOM   2923  H   ASN A 214      84.235  -1.689  11.097  1.00  0.00           H  
ATOM   2924  HA  ASN A 214      83.801  -4.094   9.606  1.00  0.00           H  
ATOM   2925 1HB  ASN A 214      86.175  -2.229   9.819  1.00  0.00           H  
ATOM   2926 2HB  ASN A 214      86.173  -3.636   8.764  1.00  0.00           H  
ATOM   2927 1HD2 ASN A 214      85.023  -0.518   6.993  1.00  0.00           H  
ATOM   2928 2HD2 ASN A 214      86.371  -0.860   8.025  1.00  0.00           H  
ATOM   2929  N   SER A 215      85.965  -4.263  12.049  1.00  0.00           N  
ATOM   2930  CA  SER A 215      86.666  -5.159  12.968  1.00  0.00           C  
ATOM   2931  C   SER A 215      86.860  -4.527  14.334  1.00  0.00           C  
ATOM   2932  O   SER A 215      87.202  -3.336  14.449  1.00  0.00           O  
ATOM   2933  CB  SER A 215      88.014  -5.546  12.392  1.00  0.00           C  
ATOM   2934  OG  SER A 215      88.710  -6.391  13.267  1.00  0.00           O  
ATOM   2935  H   SER A 215      85.973  -3.269  12.229  1.00  0.00           H  
ATOM   2936  HA  SER A 215      86.066  -6.061  13.097  1.00  0.00           H  
ATOM   2937 1HB  SER A 215      87.871  -6.046  11.435  1.00  0.00           H  
ATOM   2938 2HB  SER A 215      88.602  -4.647  12.207  1.00  0.00           H  
ATOM   2939  HG  SER A 215      88.341  -7.268  13.137  1.00  0.00           H  
ATOM   2940  N   PHE A 216      86.689  -5.349  15.375  1.00  0.00           N  
ATOM   2941  CA  PHE A 216      86.984  -4.955  16.741  1.00  0.00           C  
ATOM   2942  C   PHE A 216      87.628  -6.127  17.467  1.00  0.00           C  
ATOM   2943  O   PHE A 216      87.074  -7.209  17.484  1.00  0.00           O  
ATOM   2944  CB  PHE A 216      85.714  -4.513  17.470  1.00  0.00           C  
ATOM   2945  CG  PHE A 216      85.953  -4.060  18.882  1.00  0.00           C  
ATOM   2946  CD1 PHE A 216      86.480  -2.804  19.143  1.00  0.00           C  
ATOM   2947  CD2 PHE A 216      85.651  -4.888  19.953  1.00  0.00           C  
ATOM   2948  CE1 PHE A 216      86.701  -2.386  20.442  1.00  0.00           C  
ATOM   2949  CE2 PHE A 216      85.869  -4.473  21.252  1.00  0.00           C  
ATOM   2950  CZ  PHE A 216      86.395  -3.220  21.497  1.00  0.00           C  
ATOM   2951  H   PHE A 216      86.340  -6.280  15.196  1.00  0.00           H  
ATOM   2952  HA  PHE A 216      87.678  -4.113  16.716  1.00  0.00           H  
ATOM   2953 1HB  PHE A 216      85.248  -3.693  16.924  1.00  0.00           H  
ATOM   2954 2HB  PHE A 216      85.002  -5.337  17.493  1.00  0.00           H  
ATOM   2955  HD1 PHE A 216      86.721  -2.144  18.310  1.00  0.00           H  
ATOM   2956  HD2 PHE A 216      85.236  -5.878  19.759  1.00  0.00           H  
ATOM   2957  HE1 PHE A 216      87.116  -1.397  20.633  1.00  0.00           H  
ATOM   2958  HE2 PHE A 216      85.627  -5.133  22.084  1.00  0.00           H  
ATOM   2959  HZ  PHE A 216      86.569  -2.892  22.520  1.00  0.00           H  
ATOM   2960  N   SER A 217      88.785  -5.883  18.062  1.00  0.00           N  
ATOM   2961  CA  SER A 217      89.453  -6.885  18.891  1.00  0.00           C  
ATOM   2962  C   SER A 217      89.807  -6.262  20.214  1.00  0.00           C  
ATOM   2963  O   SER A 217      90.080  -5.060  20.303  1.00  0.00           O  
ATOM   2964  CB  SER A 217      90.702  -7.412  18.212  1.00  0.00           C  
ATOM   2965  OG  SER A 217      91.653  -6.395  18.050  1.00  0.00           O  
ATOM   2966  H   SER A 217      89.217  -4.979  17.939  1.00  0.00           H  
ATOM   2967  HA  SER A 217      88.768  -7.720  19.044  1.00  0.00           H  
ATOM   2968 1HB  SER A 217      91.127  -8.219  18.807  1.00  0.00           H  
ATOM   2969 2HB  SER A 217      90.440  -7.826  17.239  1.00  0.00           H  
ATOM   2970  HG  SER A 217      91.377  -5.895  17.278  1.00  0.00           H  
ATOM   2971  N   SER A 218      89.849  -7.090  21.246  1.00  0.00           N  
ATOM   2972  CA  SER A 218      90.283  -6.665  22.564  1.00  0.00           C  
ATOM   2973  C   SER A 218      90.672  -7.905  23.369  1.00  0.00           C  
ATOM   2974  O   SER A 218      90.162  -8.988  23.124  1.00  0.00           O  
ATOM   2975  CB  SER A 218      89.184  -5.893  23.268  1.00  0.00           C  
ATOM   2976  OG  SER A 218      88.094  -6.723  23.558  1.00  0.00           O  
ATOM   2977  H   SER A 218      89.568  -8.050  21.106  1.00  0.00           H  
ATOM   2978  HA  SER A 218      91.148  -6.010  22.449  1.00  0.00           H  
ATOM   2979 1HB  SER A 218      89.575  -5.464  24.190  1.00  0.00           H  
ATOM   2980 2HB  SER A 218      88.858  -5.067  22.636  1.00  0.00           H  
ATOM   2981  HG  SER A 218      87.341  -6.342  23.099  1.00  0.00           H  
ATOM   2982  N   THR A 219      91.598  -7.705  24.294  1.00  0.00           N  
ATOM   2983  CA  THR A 219      91.979  -8.765  25.223  1.00  0.00           C  
ATOM   2984  C   THR A 219      92.526  -8.179  26.518  1.00  0.00           C  
ATOM   2985  O   THR A 219      92.879  -7.001  26.594  1.00  0.00           O  
ATOM   2986  CB  THR A 219      93.025  -9.706  24.597  1.00  0.00           C  
ATOM   2987  OG1 THR A 219      93.223 -10.840  25.451  1.00  0.00           O  
ATOM   2988  CG2 THR A 219      94.349  -8.982  24.407  1.00  0.00           C  
ATOM   2989  H   THR A 219      92.051  -6.805  24.362  1.00  0.00           H  
ATOM   2990  HA  THR A 219      91.091  -9.351  25.462  1.00  0.00           H  
ATOM   2991  HB  THR A 219      92.666 -10.056  23.629  1.00  0.00           H  
ATOM   2992  HG1 THR A 219      94.142 -10.875  25.727  1.00  0.00           H  
ATOM   2993 1HG2 THR A 219      95.075  -9.662  23.963  1.00  0.00           H  
ATOM   2994 2HG2 THR A 219      94.203  -8.126  23.748  1.00  0.00           H  
ATOM   2995 3HG2 THR A 219      94.717  -8.638  25.373  1.00  0.00           H  
ATOM   2996  N   VAL A 220      92.571  -9.036  27.535  1.00  0.00           N  
ATOM   2997  CA  VAL A 220      93.142  -8.728  28.832  1.00  0.00           C  
ATOM   2998  C   VAL A 220      94.289  -9.734  29.098  1.00  0.00           C  
ATOM   2999  O   VAL A 220      94.061 -10.950  29.084  1.00  0.00           O  
ATOM   3000  CB  VAL A 220      92.072  -8.821  29.936  1.00  0.00           C  
ATOM   3001  CG1 VAL A 220      92.685  -8.530  31.298  1.00  0.00           C  
ATOM   3002  CG2 VAL A 220      90.935  -7.855  29.638  1.00  0.00           C  
ATOM   3003  H   VAL A 220      92.179  -9.953  27.375  1.00  0.00           H  
ATOM   3004  HA  VAL A 220      93.526  -7.708  28.808  1.00  0.00           H  
ATOM   3005  HB  VAL A 220      91.685  -9.840  29.969  1.00  0.00           H  
ATOM   3006 1HG1 VAL A 220      91.915  -8.601  32.066  1.00  0.00           H  
ATOM   3007 2HG1 VAL A 220      93.471  -9.256  31.505  1.00  0.00           H  
ATOM   3008 3HG1 VAL A 220      93.107  -7.525  31.299  1.00  0.00           H  
ATOM   3009 1HG2 VAL A 220      90.182  -7.927  30.422  1.00  0.00           H  
ATOM   3010 2HG2 VAL A 220      91.324  -6.837  29.600  1.00  0.00           H  
ATOM   3011 3HG2 VAL A 220      90.485  -8.108  28.678  1.00  0.00           H  
ATOM   3012  N   GLU A 221      95.495  -9.220  29.301  1.00  0.00           N  
ATOM   3013  CA  GLU A 221      96.676 -10.068  29.537  1.00  0.00           C  
ATOM   3014  C   GLU A 221      97.184  -9.888  30.953  1.00  0.00           C  
ATOM   3015  O   GLU A 221      97.180  -8.762  31.437  1.00  0.00           O  
ATOM   3016  CB  GLU A 221      97.792  -9.740  28.543  1.00  0.00           C  
ATOM   3017  CG  GLU A 221      97.439 -10.013  27.088  1.00  0.00           C  
ATOM   3018  CD  GLU A 221      98.577  -9.730  26.147  1.00  0.00           C  
ATOM   3019  OE1 GLU A 221      99.580  -9.226  26.592  1.00  0.00           O  
ATOM   3020  OE2 GLU A 221      98.442 -10.017  24.981  1.00  0.00           O  
ATOM   3021  H   GLU A 221      95.604  -8.216  29.293  1.00  0.00           H  
ATOM   3022  HA  GLU A 221      96.387 -11.110  29.398  1.00  0.00           H  
ATOM   3023 1HB  GLU A 221      98.059  -8.686  28.630  1.00  0.00           H  
ATOM   3024 2HB  GLU A 221      98.680 -10.323  28.787  1.00  0.00           H  
ATOM   3025 1HG  GLU A 221      97.150 -11.059  26.986  1.00  0.00           H  
ATOM   3026 2HG  GLU A 221      96.583  -9.399  26.811  1.00  0.00           H  
TER                                                                             
