# Supplementary material for: A new benchmark illustrates that integration of geometric constraints inferred from enzyme reaction chemistry can increase enzyme active site modeling accuracy
Source: PLoS One. 2019 Apr 4;14(4):e0214126. doi: 10.1371/journal.pone.0214126 (PMC6448891; doi:10.1371/journal.pone.0214126)
Supplement: S1 Files — (GZ) [file pone.0214126.s008.gz › benchmark-lite/templates/2nlr/1oa4.pdb]

HEADER    HYDROLASE                               28-DEC-02   1OA4              
TITLE     COMPARISON OF FAMILY 12 GLYCOSIDE HYDROLASES AND RECRUITED            
TITLE    2 SUBSTITUTIONS IMPORTANT FOR THERMAL STABILITY                        
COMPND    MOL_ID: 1;                                                            
COMPND   2 MOLECULE: ENDO-BETA-1,4-GLUCANASE;                                   
COMPND   3 CHAIN: A;                                                            
COMPND   4 FRAGMENT: CATALYTIC DOMAIN, RESIDUES 32-253;                         
COMPND   5 SYNONYM: ENDOGLUCANASE, CEL12A;                                      
COMPND   6 EC: 3.2.1.4;                                                         
COMPND   7 ENGINEERED: YES                                                      
SOURCE    MOL_ID: 1;                                                            
SOURCE   2 ORGANISM_SCIENTIFIC: STREPTOMYCES SP. 11AG8;                         
SOURCE   3 ORGANISM_TAXID: 133452;                                              
SOURCE   4 EXPRESSION_SYSTEM: STREPTOMYCES LIVIDANS;                            
SOURCE   5 EXPRESSION_SYSTEM_TAXID: 1916                                        
KEYWDS    HYDROLASE, CELLULASE, CELLULOSE DEGRADATION, ENDOGLUCANASE,           
KEYWDS   2 GLYCOSYL HYDROLASE, GH FAMILY 12, STREPTOMYCES SP 11AG8              
KEYWDS   3 CEL12A                                                               
EXPDTA    X-RAY DIFFRACTION                                                     
AUTHOR    M.SANDGREN,P.J.GUALFETTI,A.SHAW,L.S.GROSS,M.SALDAJENO,                
AUTHOR   2 A.G.DAY,T.A.JONES,C.MITCHINSON                                       
REVDAT   2   24-FEB-09 1OA4    1       VERSN                                    
REVDAT   1   27-MAR-03 1OA4    0                                                
JRNL        AUTH   M.SANDGREN,P.J.GUALFETTI,A.SHAW,L.S.GROSS,                   
JRNL        AUTH 2 M.SALDAJENO,A.G.DAY,T.A.JONES,C.MITCHINSON                   
JRNL        TITL   COMPARISON OF FAMILY 12 GLYCOSIDE HYDROLASES AND             
JRNL        TITL 2 RECRUITED SUBSTITUTIONS IMPORTANT FOR THERMAL                
JRNL        TITL 3 STABILITY                                                    
JRNL        REF    PROTEIN SCI.                  V.  12   848 2003              
JRNL        REFN                   ISSN 0961-8368                               
JRNL        PMID   12649442                                                     
JRNL        DOI    10.1110/PS.0237703                                           
REMARK   2                                                                      
REMARK   2 RESOLUTION.    1.5  ANGSTROMS.                                       
REMARK   3                                                                      
REMARK   3 REFINEMENT.                                                          
REMARK   3   PROGRAM     : REFMAC                                               
REMARK   3   AUTHORS     : MURSHUDOV,VAGIN,DODSON                               
REMARK   3                                                                      
REMARK   3  DATA USED IN REFINEMENT.                                            
REMARK   3   RESOLUTION RANGE HIGH (ANGSTROMS) : 1.5                            
REMARK   3   RESOLUTION RANGE LOW  (ANGSTROMS) : 29.                            
REMARK   3   DATA CUTOFF            (SIGMA(F)) : 0.0                            
REMARK   3   COMPLETENESS FOR RANGE        (%) : 72.1                           
REMARK   3   NUMBER OF REFLECTIONS             : 25464                          
REMARK   3                                                                      
REMARK   3  FIT TO DATA USED IN REFINEMENT.                                     
REMARK   3   CROSS-VALIDATION METHOD          : THROUGHOUT                      
REMARK   3   FREE R VALUE TEST SET SELECTION  : RANDOM                          
REMARK   3   R VALUE     (WORKING + TEST SET) : 0.18185                         
REMARK   3   R VALUE            (WORKING SET) : 0.18149                         
REMARK   3   FREE R VALUE                     : 0.19264                         
REMARK   3   FREE R VALUE TEST SET SIZE   (%) : 3.1                             
REMARK   3   FREE R VALUE TEST SET COUNT      : 821                             
REMARK   3                                                                      
REMARK   3  NUMBER OF NON-HYDROGEN ATOMS USED IN REFINEMENT.                    
REMARK   3   PROTEIN ATOMS            : 1686                                    
REMARK   3   NUCLEIC ACID ATOMS       : 0                                       
REMARK   3   HETEROGEN ATOMS          : 0                                       
REMARK   3   SOLVENT ATOMS            : 117                                     
REMARK   3                                                                      
REMARK   3  B VALUES.                                                           
REMARK   3   FROM WILSON PLOT           (A**2) : NULL                           
REMARK   3   MEAN B VALUE      (OVERALL, A**2) : 14.276                         
REMARK   3   OVERALL ANISOTROPIC B VALUE.                                       
REMARK   3    B11 (A**2) : 0.53                                                 
REMARK   3    B22 (A**2) : 0.59                                                 
REMARK   3    B33 (A**2) : -1.12                                                
REMARK   3    B12 (A**2) : 0.00                                                 
REMARK   3    B13 (A**2) : 0.00                                                 
REMARK   3    B23 (A**2) : 0.00                                                 
REMARK   3                                                                      
REMARK   3  ESTIMATED OVERALL COORDINATE ERROR.                                 
REMARK   3   ESU BASED ON R VALUE                            (A): 0.16547       
REMARK   3   ESU BASED ON FREE R VALUE                       (A): 0.12270       
REMARK   3   ESU BASED ON MAXIMUM LIKELIHOOD                 (A): 0.07506       
REMARK   3   ESU FOR B VALUES BASED ON MAXIMUM LIKELIHOOD (A**2): 2.08226       
REMARK   3                                                                      
REMARK   3  RMS DEVIATIONS FROM IDEAL VALUES.                                   
REMARK   3   DISTANCE RESTRAINTS.                    RMS    SIGMA               
REMARK   3    BOND LENGTH                     (A) : NULL  ; NULL                
REMARK   3    ANGLE DISTANCE                  (A) : NULL  ; NULL                
REMARK   3    INTRAPLANAR 1-4 DISTANCE        (A) : NULL  ; NULL                
REMARK   3    H-BOND OR METAL COORDINATION    (A) : NULL  ; NULL                
REMARK   3                                                                      
REMARK   3   PLANE RESTRAINT                  (A) : NULL  ; NULL                
REMARK   3   CHIRAL-CENTER RESTRAINT       (A**3) : NULL  ; NULL                
REMARK   3                                                                      
REMARK   3   NON-BONDED CONTACT RESTRAINTS.                                     
REMARK   3    SINGLE TORSION                  (A) : NULL  ; NULL                
REMARK   3    MULTIPLE TORSION                (A) : NULL  ; NULL                
REMARK   3    H-BOND (X...Y)                  (A) : NULL  ; NULL                
REMARK   3    H-BOND (X-H...Y)                (A) : NULL  ; NULL                
REMARK   3                                                                      
REMARK   3   CONFORMATIONAL TORSION ANGLE RESTRAINTS.                           
REMARK   3    SPECIFIED                 (DEGREES) : NULL  ; NULL                
REMARK   3    PLANAR                    (DEGREES) : NULL  ; NULL                
REMARK   3    STAGGERED                 (DEGREES) : NULL  ; NULL                
REMARK   3    TRANSVERSE                (DEGREES) : NULL  ; NULL                
REMARK   3                                                                      
REMARK   3  ISOTROPIC THERMAL FACTOR RESTRAINTS.    RMS    SIGMA                
REMARK   3   MAIN-CHAIN BOND              (A**2) : NULL  ; NULL                 
REMARK   3   MAIN-CHAIN ANGLE             (A**2) : NULL  ; NULL                 
REMARK   3   SIDE-CHAIN BOND              (A**2) : NULL  ; NULL                 
REMARK   3   SIDE-CHAIN ANGLE             (A**2) : NULL  ; NULL                 
REMARK   3                                                                      
REMARK   3  OTHER REFINEMENT REMARKS: HYDROGENS HAVE BEEN ADDED IN THE          
REMARK   3  RIDING POSITIONS                                                    
REMARK   4                                                                      
REMARK   4 1OA4 COMPLIES WITH FORMAT V. 3.15, 01-DEC-08                         
REMARK 100                                                                      
REMARK 100 THIS ENTRY HAS BEEN PROCESSED BY PDBE ON  08-JAN-03.                 
REMARK 100 THE PDBE ID CODE IS EBI-11925.                                       
REMARK 200                                                                      
REMARK 200 EXPERIMENTAL DETAILS                                                 
REMARK 200  EXPERIMENT TYPE                : X-RAY DIFFRACTION                  
REMARK 200  DATE OF DATA COLLECTION        : 15-FEB-00                          
REMARK 200  TEMPERATURE           (KELVIN) : 100.0                              
REMARK 200  PH                             : 6.00                               
REMARK 200  NUMBER OF CRYSTALS USED        : 1                                  
REMARK 200                                                                      
REMARK 200  SYNCHROTRON              (Y/N) : N                                  
REMARK 200  RADIATION SOURCE               : ROTATING ANODE                     
REMARK 200  BEAMLINE                       : NULL                               
REMARK 200  X-RAY GENERATOR MODEL          : RIGAKU RU200                       
REMARK 200  MONOCHROMATIC OR LAUE    (M/L) : M                                  
REMARK 200  WAVELENGTH OR RANGE        (A) : 1.54                               
REMARK 200  MONOCHROMATOR                  : NULL                               
REMARK 200  OPTICS                         : NULL                               
REMARK 200                                                                      
REMARK 200  DETECTOR TYPE                  : IMAGE PLATE                        
REMARK 200  DETECTOR MANUFACTURER          : MSC                                
REMARK 200  INTENSITY-INTEGRATION SOFTWARE : DENZO                              
REMARK 200  DATA SCALING SOFTWARE          : SCALEPACK                          
REMARK 200                                                                      
REMARK 200  NUMBER OF UNIQUE REFLECTIONS   : 26559                              
REMARK 200  RESOLUTION RANGE HIGH      (A) : 1.500                              
REMARK 200  RESOLUTION RANGE LOW       (A) : 29.000                             
REMARK 200  REJECTION CRITERIA  (SIGMA(I)) : 3.000                              
REMARK 200                                                                      
REMARK 200 OVERALL.                                                             
REMARK 200  COMPLETENESS FOR RANGE     (%) : 73.0                               
REMARK 200  DATA REDUNDANCY                : 2.300                              
REMARK 200  R MERGE                    (I) : NULL                               
REMARK 200  R SYM                      (I) : 0.05400                            
REMARK 200  <I/SIGMA(I)> FOR THE DATA SET  : 15.4000                            
REMARK 200                                                                      
REMARK 200 IN THE HIGHEST RESOLUTION SHELL.                                     
REMARK 200  HIGHEST RESOLUTION SHELL, RANGE HIGH (A) : 1.50                     
REMARK 200  HIGHEST RESOLUTION SHELL, RANGE LOW  (A) : 1.53                     
REMARK 200  COMPLETENESS FOR SHELL     (%) : 63.5                               
REMARK 200  DATA REDUNDANCY IN SHELL       : NULL                               
REMARK 200  R MERGE FOR SHELL          (I) : NULL                               
REMARK 200  R SYM FOR SHELL            (I) : 0.16100                            
REMARK 200  <I/SIGMA(I)> FOR SHELL         : 8.600                              
REMARK 200                                                                      
REMARK 200 DIFFRACTION PROTOCOL: SINGLE WAVELENGTH                              
REMARK 200 METHOD USED TO DETERMINE THE STRUCTURE: MOLECULAR REPLACEMENT        
REMARK 200 SOFTWARE USED: AMORE                                                 
REMARK 200 STARTING MODEL: PDB ENTRY 1NLR                                       
REMARK 200                                                                      
REMARK 200 REMARK: NULL                                                         
REMARK 280                                                                      
REMARK 280 CRYSTAL                                                              
REMARK 280 SOLVENT CONTENT, VS   (%): 44                                        
REMARK 280 MATTHEWS COEFFICIENT, VM (ANGSTROMS**3/DA): 2.2                      
REMARK 280                                                                      
REMARK 280 CRYSTALLIZATION CONDITIONS: NULL                                     
REMARK 290                                                                      
REMARK 290 CRYSTALLOGRAPHIC SYMMETRY                                            
REMARK 290 SYMMETRY OPERATORS FOR SPACE GROUP: P 21 21 21                       
REMARK 290                                                                      
REMARK 290      SYMOP   SYMMETRY                                                
REMARK 290     NNNMMM   OPERATOR                                                
REMARK 290       1555   X,Y,Z                                                   
REMARK 290       2555   -X+1/2,-Y,Z+1/2                                         
REMARK 290       3555   -X,Y+1/2,-Z+1/2                                         
REMARK 290       4555   X+1/2,-Y+1/2,-Z                                         
REMARK 290                                                                      
REMARK 290     WHERE NNN -> OPERATOR NUMBER                                     
REMARK 290           MMM -> TRANSLATION VECTOR                                  
REMARK 290                                                                      
REMARK 290 CRYSTALLOGRAPHIC SYMMETRY TRANSFORMATIONS                            
REMARK 290 THE FOLLOWING TRANSFORMATIONS OPERATE ON THE ATOM/HETATM             
REMARK 290 RECORDS IN THIS ENTRY TO PRODUCE CRYSTALLOGRAPHICALLY                
REMARK 290 RELATED MOLECULES.                                                   
REMARK 290   SMTRY1   1  1.000000  0.000000  0.000000        0.00000            
REMARK 290   SMTRY2   1  0.000000  1.000000  0.000000        0.00000            
REMARK 290   SMTRY3   1  0.000000  0.000000  1.000000        0.00000            
REMARK 290   SMTRY1   2 -1.000000  0.000000  0.000000       32.58000            
REMARK 290   SMTRY2   2  0.000000 -1.000000  0.000000        0.00000            
REMARK 290   SMTRY3   2  0.000000  0.000000  1.000000       31.29500            
REMARK 290   SMTRY1   3 -1.000000  0.000000  0.000000        0.00000            
REMARK 290   SMTRY2   3  0.000000  1.000000  0.000000       27.31500            
REMARK 290   SMTRY3   3  0.000000  0.000000 -1.000000       31.29500            
REMARK 290   SMTRY1   4  1.000000  0.000000  0.000000       32.58000            
REMARK 290   SMTRY2   4  0.000000 -1.000000  0.000000       27.31500            
REMARK 290   SMTRY3   4  0.000000  0.000000 -1.000000        0.00000            
REMARK 290                                                                      
REMARK 290 REMARK: NULL                                                         
REMARK 300                                                                      
REMARK 300 BIOMOLECULE: 1                                                       
REMARK 300 SEE REMARK 350 FOR THE AUTHOR PROVIDED AND/OR PROGRAM                
REMARK 300 GENERATED ASSEMBLY INFORMATION FOR THE STRUCTURE IN                  
REMARK 300 THIS ENTRY.  THE REMARK MAY ALSO PROVIDE INFORMATION ON              
REMARK 300 BURIED SURFACE AREA.                                                 
REMARK 350                                                                      
REMARK 350 GENERATING THE BIOMOLECULE                                           
REMARK 350 COORDINATES FOR A COMPLETE MULTIMER REPRESENTING THE KNOWN           
REMARK 350 BIOLOGICALLY SIGNIFICANT OLIGOMERIZATION STATE OF THE                
REMARK 350 MOLECULE CAN BE GENERATED BY APPLYING BIOMT TRANSFORMATIONS          
REMARK 350 GIVEN BELOW.  BOTH NON-CRYSTALLOGRAPHIC AND                          
REMARK 350 CRYSTALLOGRAPHIC OPERATIONS ARE GIVEN.                               
REMARK 350                                                                      
REMARK 350 BIOMOLECULE:  1                                                      
REMARK 350 AUTHOR DETERMINED BIOLOGICAL UNIT: MONOMERIC                         
REMARK 350 SOFTWARE DETERMINED QUATERNARY STRUCTURE: MONOMERIC                  
REMARK 350 SOFTWARE USED: PQS                                                   
REMARK 350 APPLY THE FOLLOWING TO CHAINS: A                                     
REMARK 350   BIOMT1   1  1.000000  0.000000  0.000000        0.00000            
REMARK 350   BIOMT2   1  0.000000  1.000000  0.000000        0.00000            
REMARK 350   BIOMT3   1  0.000000  0.000000  1.000000        0.00000            
REMARK 500                                                                      
REMARK 500 GEOMETRY AND STEREOCHEMISTRY                                         
REMARK 500 SUBTOPIC: COVALENT BOND ANGLES                                       
REMARK 500                                                                      
REMARK 500 THE STEREOCHEMICAL PARAMETERS OF THE FOLLOWING RESIDUES              
REMARK 500 HAVE VALUES WHICH DEVIATE FROM EXPECTED VALUES BY MORE               
REMARK 500 THAN 6*RMSD (M=MODEL NUMBER; RES=RESIDUE NAME; C=CHAIN               
REMARK 500 IDENTIFIER; SSEQ=SEQUENCE NUMBER; I=INSERTION CODE).                 
REMARK 500                                                                      
REMARK 500 STANDARD TABLE:                                                      
REMARK 500 FORMAT: (10X,I3,1X,A3,1X,A1,I4,A1,3(1X,A4,2X),12X,F5.1)              
REMARK 500                                                                      
REMARK 500 EXPECTED VALUES PROTEIN: ENGH AND HUBER, 1999                        
REMARK 500 EXPECTED VALUES NUCLEIC ACID: CLOWNEY ET AL 1996                     
REMARK 500                                                                      
REMARK 500  M RES CSSEQI ATM1   ATM2   ATM3                                     
REMARK 500    VAL A 131   CG1 -  CB  -  CG2 ANGL. DEV. =  10.9 DEGREES          
REMARK 500                                                                      
REMARK 500 REMARK: NULL                                                         
REMARK 500                                                                      
REMARK 500 GEOMETRY AND STEREOCHEMISTRY                                         
REMARK 500 SUBTOPIC: TORSION ANGLES                                             
REMARK 500                                                                      
REMARK 500 TORSION ANGLES OUTSIDE THE EXPECTED RAMACHANDRAN REGIONS:            
REMARK 500 (M=MODEL NUMBER; RES=RESIDUE NAME; C=CHAIN IDENTIFIER;               
REMARK 500 SSEQ=SEQUENCE NUMBER; I=INSERTION CODE).                             
REMARK 500 STANDARD TABLE:                                                      
REMARK 500 FORMAT:(10X,I3,1X,A3,1X,A1,I4,A1,4X,F7.2,3X,F7.2)                    
REMARK 500                                                                      
REMARK 500 EXPECTED VALUES: GJ KLEYWEGT AND TA JONES (1996). PHI/PSI-           
REMARK 500 CHOLOGY: RAMACHANDRAN REVISITED. STRUCTURE 4, 1395 - 1400            
REMARK 500                                                                      
REMARK 500  M RES CSSEQI        PSI       PHI                                   
REMARK 500    GLN A  14       19.72     59.48                                   
REMARK 500    ARG A  16      -31.24   -148.32                                   
REMARK 500    ALA A  44       62.77   -151.85                                   
REMARK 500                                                                      
REMARK 500 REMARK: NULL                                                         
REMARK 525                                                                      
REMARK 525 SOLVENT                                                              
REMARK 525                                                                      
REMARK 525 THE SOLVENT MOLECULES HAVE CHAIN IDENTIFIERS THAT                    
REMARK 525 INDICATE THE POLYMER CHAIN WITH WHICH THEY ARE MOST                  
REMARK 525 CLOSELY ASSOCIATED. THE REMARK LISTS ALL THE SOLVENT                 
REMARK 525 MOLECULES WHICH ARE MORE THAN 5A AWAY FROM THE                       
REMARK 525 NEAREST POLYMER CHAIN (M = MODEL NUMBER;                             
REMARK 525 RES=RESIDUE NAME; C=CHAIN IDENTIFIER; SSEQ=SEQUENCE                  
REMARK 525 NUMBER; I=INSERTION CODE):                                           
REMARK 700                                                                      
REMARK 700 SHEET                                                                
REMARK 700 THE SHEET STRUCTURE OF THIS MOLECULE IS BIFURCATED. IN               
REMARK 700 ORDER TO REPRESENT THIS FEATURE IN THE SHEET RECORDS BELOW,          
REMARK 700 TWO SHEETS ARE DEFINED.                                              
REMARK 900                                                                      
REMARK 900 RELATED ENTRIES                                                      
REMARK 900 RELATED ID: 1OA2   RELATED DB: PDB                                   
REMARK 900  COMPARISON OF FAMILY 12 GLYCOSIDE HYDROLASES                        
REMARK 900  AND RECRUITED SUBSTITUTIONS IMPORTANT FOR                           
REMARK 900  THERMAL STABILITY                                                   
REMARK 900 RELATED ID: 1OA3   RELATED DB: PDB                                   
REMARK 900  COMPARISON OF FAMILY 12 GLYCOSIDE HYDROLASES                        
REMARK 900  AND RECRUITED SUBSTITUTIONS IMPORTANT FOR                           
REMARK 900  THERMAL STABILITY                                                   
DBREF  1OA4 A    1   222  UNP    Q9KIH1   Q9KIH1          32    253             
SEQRES   1 A  222  ASN GLN GLN ILE CYS ASP ARG TYR GLY THR THR THR ILE          
SEQRES   2 A  222  GLN ASP ARG TYR VAL VAL GLN ASN ASN ARG TRP GLY THR          
SEQRES   3 A  222  SER ALA THR GLN CYS ILE ASN VAL THR GLY ASN GLY PHE          
SEQRES   4 A  222  GLU ILE THR GLN ALA ASP GLY SER VAL PRO THR ASN GLY          
SEQRES   5 A  222  ALA PRO LYS SER TYR PRO SER VAL TYR ASP GLY CYS HIS          
SEQRES   6 A  222  TYR GLY ASN CYS ALA PRO ARG THR THR LEU PRO MET ARG          
SEQRES   7 A  222  ILE SER SER ILE GLY SER ALA PRO SER SER VAL SER TYR          
SEQRES   8 A  222  ARG TYR THR GLY ASN GLY VAL TYR ASN ALA ALA TYR ASP          
SEQRES   9 A  222  ILE TRP LEU ASP PRO THR PRO ARG THR ASN GLY VAL ASN          
SEQRES  10 A  222  ARG THR GLU ILE MET ILE TRP PHE ASN ARG VAL GLY PRO          
SEQRES  11 A  222  VAL GLN PRO ILE GLY SER PRO VAL GLY THR ALA HIS VAL          
SEQRES  12 A  222  GLY GLY ARG SER TRP GLU VAL TRP THR GLY SER ASN GLY          
SEQRES  13 A  222  SER ASN ASP VAL ILE SER PHE LEU ALA PRO SER ALA ILE          
SEQRES  14 A  222  SER SER TRP SER PHE ASP VAL LYS ASP PHE VAL ASP GLN          
SEQRES  15 A  222  ALA VAL SER HIS GLY LEU ALA THR PRO ASP TRP TYR LEU          
SEQRES  16 A  222  THR SER ILE GLN ALA GLY PHE GLU PRO TRP GLU GLY GLY          
SEQRES  17 A  222  THR GLY LEU ALA VAL ASN SER PHE SER SER ALA VAL ASN          
SEQRES  18 A  222  ALA                                                          
FORMUL   2  HOH   *117(H2 O1)                                                   
HELIX    1   1 SER A   80  ILE A   82  5                                   3    
HELIX    2   2 VAL A  176  HIS A  186  1                                  11    
SHEET    1  AA 6 GLN A   2  ILE A   4  0                                        
SHEET    2  AA 6 GLN A  30  VAL A  34 -1  O  ILE A  32   N  ILE A   4           
SHEET    3  AA 6 PHE A  39  ALA A  44 -1  O  GLU A  40   N  ASN A  33           
SHEET    4  AA 6 ALA A 212  SER A 218 -1  O  VAL A 213   N  PHE A  39           
SHEET    5  AA 6 PRO A  86  ARG A  92 -1  O  SER A  88   N  SER A 217           
SHEET    6  AA 6 SER A 171  ASP A 175 -1  O  TRP A 172   N  VAL A  89           
SHEET    1  AB 4 THR A  10  ILE A  13  0                                        
SHEET    2  AB 4 TYR A  17  GLN A  20 -1  O  TYR A  17   N  ILE A  13           
SHEET    3  AB 4 SER A  59  HIS A  65 -1  O  SER A  59   N  GLN A  20           
SHEET    4  AB 4 TYR A 194  GLU A 206 -1  O  THR A 196   N  CYS A  64           
SHEET    1  AC 4 THR A  10  ILE A  13  0                                        
SHEET    2  AC 4 TYR A  17  GLN A  20 -1  O  TYR A  17   N  ILE A  13           
SHEET    3  AC 4 SER A  59  HIS A  65 -1  O  SER A  59   N  GLN A  20           
SHEET    4  AC 4 ASN A  68  CYS A  69 -1  O  ASN A  68   N  HIS A  65           
SSBOND   1 CYS A    5    CYS A   31                          1555   1555  2.02  
SSBOND   2 CYS A   64    CYS A   69                          1555   1555  2.04  
CISPEP   1 LEU A   75    PRO A   76          0         0.04                     
CRYST1   65.160   54.630   62.590  90.00  90.00  90.00 P 21 21 21    4          
ORIGX1      1.000000  0.000000  0.000000        0.00000                         
ORIGX2      0.000000  1.000000  0.000000        0.00000                         
ORIGX3      0.000000  0.000000  1.000000        0.00000                         
SCALE1      0.015347  0.000000  0.000000        0.00000                         
SCALE2      0.000000  0.018305  0.000000        0.00000                         
SCALE3      0.000000  0.000000  0.015977        0.00000                         
ATOM      1  N   ASN A   1      57.156 -38.087  13.620  1.00 23.97           N  
ATOM      2  CA  ASN A   1      55.997 -37.279  13.135  1.00 23.52           C  
ATOM      3  C   ASN A   1      55.033 -38.198  12.434  1.00 22.22           C  
ATOM      4  O   ASN A   1      55.434 -38.978  11.562  1.00 21.49           O  
ATOM      5  CB  ASN A   1      56.438 -36.208  12.137  1.00 24.79           C  
ATOM      6  CG  ASN A   1      57.244 -35.110  12.763  1.00 28.38           C  
ATOM      7  OD1 ASN A   1      58.324 -35.350  13.305  1.00 35.12           O  
ATOM      8  ND2 ASN A   1      56.741 -33.876  12.668  1.00 34.02           N  
ATOM      9  N   GLN A   2      53.776 -38.168  12.865  1.00 20.42           N  
ATOM     10  CA  GLN A   2      52.737 -38.942  12.242  1.00 19.36           C  
ATOM     11  C   GLN A   2      51.628 -38.053  11.726  1.00 17.98           C  
ATOM     12  O   GLN A   2      51.035 -37.293  12.498  1.00 17.27           O  
ATOM     13  CB  GLN A   2      52.140 -39.879  13.297  1.00 19.79           C  
ATOM     14  CG  GLN A   2      51.160 -40.865  12.749  1.00 21.43           C  
ATOM     15  CD  GLN A   2      50.552 -41.743  13.825  1.00 22.05           C  
ATOM     16  OE1 GLN A   2      51.061 -41.810  14.950  1.00 24.97           O  
ATOM     17  NE2 GLN A   2      49.459 -42.423  13.481  1.00 24.47           N  
ATOM     18  N   GLN A   3      51.340 -38.162  10.434  1.00 16.24           N  
ATOM     19  CA  GLN A   3      50.228 -37.446   9.868  1.00 15.69           C  
ATOM     20  C   GLN A   3      48.949 -38.288   9.972  1.00 15.00           C  
ATOM     21  O   GLN A   3      48.935 -39.451   9.577  1.00 14.56           O  
ATOM     22  CB  GLN A   3      50.482 -37.100   8.407  1.00 16.05           C  
ATOM     23  CG  GLN A   3      49.325 -36.352   7.792  1.00 18.90           C  
ATOM     24  CD  GLN A   3      49.404 -36.271   6.272  1.00 24.03           C  
ATOM     25  OE1 GLN A   3      49.291 -37.288   5.555  1.00 27.10           O  
ATOM     26  NE2 GLN A   3      49.585 -35.068   5.778  1.00 23.36           N  
ATOM     27  N   ILE A   4      47.887 -37.667  10.486  1.00 13.17           N  
ATOM     28  CA  ILE A   4      46.579 -38.301  10.610  1.00 13.52           C  
ATOM     29  C   ILE A   4      45.554 -37.445   9.896  1.00 13.33           C  
ATOM     30  O   ILE A   4      45.369 -36.272  10.253  1.00 13.95           O  
ATOM     31  CB  ILE A   4      46.169 -38.431  12.079  1.00 13.40           C  
ATOM     32  CG1 ILE A   4      47.172 -39.309  12.830  1.00 13.42           C  
ATOM     33  CG2 ILE A   4      44.808 -39.028  12.167  1.00 14.51           C  
ATOM     34  CD1 ILE A   4      46.903 -39.495  14.323  1.00 15.01           C  
ATOM     35  N   CYS A   5      44.913 -38.024   8.884  1.00 13.20           N  
ATOM     36  CA  CYS A   5      43.865 -37.336   8.145  1.00 13.14           C  
ATOM     37  C   CYS A   5      42.505 -38.029   8.271  1.00 13.52           C  
ATOM     38  O   CYS A   5      41.487 -37.397   8.063  1.00 14.20           O  
ATOM     39  CB  CYS A   5      44.202 -37.234   6.663  1.00 12.44           C  
ATOM     40  SG  CYS A   5      45.745 -36.352   6.289  1.00 11.95           S  
ATOM     41  N   ASP A   6      42.486 -39.304   8.622  1.00 14.28           N  
ATOM     42  CA  ASP A   6      41.226 -40.039   8.746  1.00 15.20           C  
ATOM     43  C   ASP A   6      40.322 -39.309   9.732  1.00 14.24           C  
ATOM     44  O   ASP A   6      40.781 -38.824  10.777  1.00 14.87           O  
ATOM     45  CB  ASP A   6      41.473 -41.461   9.248  1.00 15.79           C  
ATOM     46  CG  ASP A   6      42.150 -42.353   8.219  1.00 20.01           C  
ATOM     47  OD1 ASP A   6      42.306 -41.942   7.054  1.00 22.80           O  
ATOM     48  OD2 ASP A   6      42.544 -43.507   8.512  1.00 24.70           O  
ATOM     49  N   ARG A   7      39.035 -39.268   9.431  1.00 14.30           N  
ATOM     50  CA  ARG A   7      38.069 -38.551  10.249  1.00 14.41           C  
ATOM     51  C   ARG A   7      38.264 -38.755  11.748  1.00 14.19           C  
ATOM     52  O   ARG A   7      38.325 -37.781  12.511  1.00 13.66           O  
ATOM     53  CB  ARG A   7      36.657 -38.971   9.862  1.00 15.00           C  
ATOM     54  CG  ARG A   7      35.580 -38.156  10.530  1.00 16.21           C  
ATOM     55  CD  ARG A   7      34.173 -38.533  10.083  1.00 20.22           C  
ATOM     56  NE  ARG A   7      33.254 -37.440  10.354  1.00 25.92           N  
ATOM     57  CZ  ARG A   7      31.938 -37.515  10.223  1.00 31.24           C  
ATOM     58  NH1 ARG A   7      31.373 -38.654   9.835  1.00 33.16           N  
ATOM     59  NH2 ARG A   7      31.184 -36.453  10.488  1.00 32.36           N  
ATOM     60  N   TYR A   8      38.313 -40.015  12.181  1.00 13.72           N  
ATOM     61  CA  TYR A   8      38.453 -40.332  13.595  1.00 13.28           C  
ATOM     62  C   TYR A   8      39.755 -41.050  13.910  1.00 13.52           C  
ATOM     63  O   TYR A   8      39.822 -41.846  14.836  1.00 14.07           O  
ATOM     64  CB  TYR A   8      37.248 -41.151  14.067  1.00 13.19           C  
ATOM     65  CG  TYR A   8      35.951 -40.369  14.004  1.00 13.97           C  
ATOM     66  CD1 TYR A   8      35.778 -39.223  14.745  1.00 14.18           C  
ATOM     67  CD2 TYR A   8      34.903 -40.790  13.206  1.00 13.84           C  
ATOM     68  CE1 TYR A   8      34.596 -38.511  14.685  1.00 15.48           C  
ATOM     69  CE2 TYR A   8      33.719 -40.082  13.132  1.00 15.53           C  
ATOM     70  CZ  TYR A   8      33.569 -38.947  13.878  1.00 15.21           C  
ATOM     71  OH  TYR A   8      32.389 -38.240  13.814  1.00 20.11           O  
ATOM     72  N   GLY A   9      40.794 -40.732  13.147  1.00 13.43           N  
ATOM     73  CA  GLY A   9      42.126 -41.244  13.428  1.00 13.19           C  
ATOM     74  C   GLY A   9      42.678 -40.746  14.757  1.00 14.21           C  
ATOM     75  O   GLY A   9      42.433 -39.619  15.182  1.00 13.30           O  
ATOM     76  N   THR A  10      43.411 -41.620  15.433  1.00 14.27           N  
ATOM     77  CA  THR A  10      44.039 -41.286  16.696  1.00 14.92           C  
ATOM     78  C   THR A  10      45.396 -41.939  16.804  1.00 15.17           C  
ATOM     79  O   THR A  10      45.732 -42.847  16.034  1.00 15.67           O  
ATOM     80  CB  THR A  10      43.240 -41.783  17.897  1.00 14.94           C  
ATOM     81  OG1 THR A  10      43.235 -43.223  17.937  1.00 16.34           O  
ATOM     82  CG2 THR A  10      41.781 -41.358  17.822  1.00 15.03           C  
ATOM     83  N   THR A  11      46.143 -41.463  17.796  1.00 15.39           N  
ATOM     84  CA  THR A  11      47.413 -42.069  18.176  1.00 15.58           C  
ATOM     85  C   THR A  11      47.669 -41.659  19.637  1.00 15.95           C  
ATOM     86  O   THR A  11      46.780 -41.110  20.280  1.00 16.14           O  
ATOM     87  CB  THR A  11      48.528 -41.590  17.247  1.00 15.99           C  
ATOM     88  OG1 THR A  11      49.725 -42.358  17.478  1.00 15.66           O  
ATOM     89  CG2 THR A  11      48.902 -40.132  17.534  1.00 16.81           C  
ATOM     90  N   THR A  12      48.849 -41.943  20.179  1.00 16.02           N  
ATOM     91  CA  THR A  12      49.184 -41.466  21.511  1.00 16.05           C  
ATOM     92  C   THR A  12      50.495 -40.706  21.489  1.00 15.88           C  
ATOM     93  O   THR A  12      51.301 -40.885  20.579  1.00 17.07           O  
ATOM     94  CB  THR A  12      49.328 -42.597  22.516  1.00 16.28           C  
ATOM     95  OG1 THR A  12      50.442 -43.425  22.153  1.00 18.00           O  
ATOM     96  CG2 THR A  12      48.108 -43.490  22.476  1.00 16.81           C  
ATOM     97  N   ILE A  13      50.671 -39.846  22.484  1.00 15.22           N  
ATOM     98  CA  ILE A  13      51.963 -39.217  22.752  1.00 15.33           C  
ATOM     99  C   ILE A  13      52.386 -39.538  24.185  1.00 15.49           C  
ATOM    100  O   ILE A  13      51.548 -39.687  25.069  1.00 14.63           O  
ATOM    101  CB  ILE A  13      51.928 -37.723  22.524  1.00 15.57           C  
ATOM    102  CG1 ILE A  13      50.907 -37.053  23.440  1.00 15.15           C  
ATOM    103  CG2 ILE A  13      51.675 -37.493  21.060  1.00 15.53           C  
ATOM    104  CD1 ILE A  13      50.982 -35.547  23.454  1.00 16.58           C  
ATOM    105  N   GLN A  14      53.700 -39.664  24.383  1.00 15.60           N  
ATOM    106  CA  GLN A  14      54.316 -39.892  25.685  1.00 15.47           C  
ATOM    107  C   GLN A  14      53.830 -41.182  26.358  1.00 15.01           C  
ATOM    108  O   GLN A  14      53.943 -41.336  27.575  1.00 14.89           O  
ATOM    109  CB  GLN A  14      54.059 -38.693  26.596  1.00 15.98           C  
ATOM    110  CG  GLN A  14      54.519 -37.336  26.046  1.00 17.73           C  
ATOM    111  CD  GLN A  14      53.929 -36.166  26.841  1.00 20.30           C  
ATOM    112  OE1 GLN A  14      54.211 -36.001  28.025  1.00 25.95           O  
ATOM    113  NE2 GLN A  14      53.092 -35.373  26.192  1.00 22.39           N  
ATOM    114  N   ASP A  15      53.277 -42.087  25.555  1.00 14.49           N  
ATOM    115  CA  ASP A  15      52.640 -43.319  26.043  1.00 14.72           C  
ATOM    116  C   ASP A  15      51.692 -42.974  27.186  1.00 14.18           C  
ATOM    117  O   ASP A  15      51.597 -43.694  28.182  1.00 14.12           O  
ATOM    118  CB  ASP A  15      53.665 -44.352  26.504  1.00 15.17           C  
ATOM    119  CG  ASP A  15      53.041 -45.719  26.745  1.00 16.59           C  
ATOM    120  OD1 ASP A  15      52.096 -46.126  26.023  1.00 21.40           O  
ATOM    121  OD2 ASP A  15      53.420 -46.462  27.674  1.00 21.33           O  
ATOM    122  N   ARG A  16      50.974 -41.860  27.039  1.00 14.27           N  
ATOM    123  CA  ARG A  16      50.141 -41.372  28.131  1.00 13.78           C  
ATOM    124  C   ARG A  16      48.869 -40.637  27.708  1.00 13.38           C  
ATOM    125  O   ARG A  16      47.889 -40.653  28.455  1.00 14.21           O  
ATOM    126  CB  ARG A  16      50.958 -40.448  29.050  1.00 14.20           C  
ATOM    127  CG  ARG A  16      50.210 -39.922  30.259  1.00 13.58           C  
ATOM    128  CD  ARG A  16      49.755 -41.041  31.199  1.00 14.66           C  
ATOM    129  NE  ARG A  16      49.032 -40.570  32.363  1.00 15.16           N  
ATOM    130  CZ  ARG A  16      47.728 -40.294  32.353  1.00 15.51           C  
ATOM    131  NH1 ARG A  16      47.033 -40.409  31.237  1.00 15.66           N  
ATOM    132  NH2 ARG A  16      47.135 -39.888  33.450  1.00 16.96           N  
ATOM    133  N   TYR A  17      48.890 -39.954  26.572  1.00 13.13           N  
ATOM    134  CA  TYR A  17      47.715 -39.175  26.145  1.00 12.42           C  
ATOM    135  C   TYR A  17      47.326 -39.538  24.722  1.00 12.84           C  
ATOM    136  O   TYR A  17      48.162 -39.866  23.893  1.00 13.15           O  
ATOM    137  CB  TYR A  17      47.985 -37.654  26.229  1.00 13.12           C  
ATOM    138  CG  TYR A  17      48.509 -37.194  27.578  1.00 11.88           C  
ATOM    139  CD1 TYR A  17      47.735 -37.257  28.720  1.00 12.99           C  
ATOM    140  CD2 TYR A  17      49.803 -36.698  27.707  1.00 14.08           C  
ATOM    141  CE1 TYR A  17      48.243 -36.856  29.961  1.00 12.57           C  
ATOM    142  CE2 TYR A  17      50.299 -36.290  28.915  1.00 13.88           C  
ATOM    143  CZ  TYR A  17      49.533 -36.359  30.044  1.00 13.47           C  
ATOM    144  OH  TYR A  17      50.055 -35.950  31.262  1.00 14.77           O  
ATOM    145  N   VAL A  18      46.027 -39.486  24.456  1.00 12.63           N  
ATOM    146  CA  VAL A  18      45.496 -39.753  23.134  1.00 12.06           C  
ATOM    147  C   VAL A  18      45.415 -38.441  22.359  1.00 12.23           C  
ATOM    148  O   VAL A  18      45.032 -37.410  22.929  1.00 12.25           O  
ATOM    149  CB  VAL A  18      44.079 -40.345  23.214  1.00 12.17           C  
ATOM    150  CG1 VAL A  18      43.514 -40.576  21.822  1.00 12.45           C  
ATOM    151  CG2 VAL A  18      44.081 -41.609  24.046  1.00 12.92           C  
ATOM    152  N   VAL A  19      45.824 -38.478  21.094  1.00 11.75           N  
ATOM    153  CA  VAL A  19      45.674 -37.354  20.189  1.00 11.82           C  
ATOM    154  C   VAL A  19      44.690 -37.822  19.108  1.00 12.33           C  
ATOM    155  O   VAL A  19      44.844 -38.927  18.552  1.00 12.61           O  
ATOM    156  CB  VAL A  19      47.005 -36.897  19.564  1.00 12.17           C  
ATOM    157  CG1 VAL A  19      46.768 -35.747  18.614  1.00 12.75           C  
ATOM    158  CG2 VAL A  19      48.018 -36.497  20.663  1.00 11.86           C  
ATOM    159  N   GLN A  20      43.680 -36.997  18.830  1.00 11.55           N  
ATOM    160  CA  GLN A  20      42.614 -37.357  17.914  1.00 11.74           C  
ATOM    161  C   GLN A  20      42.336 -36.257  16.891  1.00 11.34           C  
ATOM    162  O   GLN A  20      42.337 -35.079  17.219  1.00 11.02           O  
ATOM    163  CB  GLN A  20      41.333 -37.662  18.708  1.00 12.18           C  
ATOM    164  CG  GLN A  20      40.841 -36.535  19.616  1.00 11.77           C  
ATOM    165  CD  GLN A  20      39.519 -36.839  20.326  1.00 11.09           C  
ATOM    166  OE1 GLN A  20      38.872 -37.875  20.078  1.00 11.97           O  
ATOM    167  NE2 GLN A  20      39.127 -35.940  21.229  1.00 12.40           N  
ATOM    168  N   ASN A  21      42.145 -36.654  15.643  1.00 11.36           N  
ATOM    169  CA  ASN A  21      41.802 -35.734  14.570  1.00 11.76           C  
ATOM    170  C   ASN A  21      40.384 -35.256  14.829  1.00 11.80           C  
ATOM    171  O   ASN A  21      40.083 -34.080  14.656  1.00 11.55           O  
ATOM    172  CB  ASN A  21      41.889 -36.450  13.224  1.00 11.83           C  
ATOM    173  CG  ASN A  21      41.913 -35.496  12.038  1.00 11.94           C  
ATOM    174  OD1 ASN A  21      42.306 -34.329  12.167  1.00 10.96           O  
ATOM    175  ND2 ASN A  21      41.533 -36.003  10.867  1.00 10.27           N  
ATOM    176  N   ASN A  22      39.520 -36.175  15.250  1.00 11.94           N  
ATOM    177  CA  ASN A  22      38.148 -35.862  15.658  1.00 11.78           C  
ATOM    178  C   ASN A  22      37.406 -34.897  14.733  1.00 11.31           C  
ATOM    179  O   ASN A  22      36.913 -33.860  15.184  1.00 11.50           O  
ATOM    180  CB  ASN A  22      38.177 -35.375  17.108  1.00 11.77           C  
ATOM    181  CG  ASN A  22      36.826 -35.368  17.750  1.00 11.50           C  
ATOM    182  OD1 ASN A  22      35.906 -36.078  17.312  1.00 11.89           O  
ATOM    183  ND2 ASN A  22      36.675 -34.560  18.783  1.00 10.42           N  
ATOM    184  N   ARG A  23      37.294 -35.256  13.451  1.00 11.91           N  
ATOM    185  CA  ARG A  23      36.720 -34.360  12.451  1.00 12.32           C  
ATOM    186  C   ARG A  23      35.242 -34.643  12.336  1.00 13.04           C  
ATOM    187  O   ARG A  23      34.755 -35.084  11.299  1.00 13.86           O  
ATOM    188  CB  ARG A  23      37.408 -34.590  11.112  1.00 12.13           C  
ATOM    189  CG  ARG A  23      37.237 -33.463  10.111  1.00 11.58           C  
ATOM    190  CD  ARG A  23      37.473 -33.924   8.690  1.00 12.72           C  
ATOM    191  NE  ARG A  23      36.320 -34.670   8.216  1.00 13.47           N  
ATOM    192  CZ  ARG A  23      36.356 -35.793   7.529  1.00 14.66           C  
ATOM    193  NH1 ARG A  23      37.493 -36.367   7.198  1.00 14.60           N  
ATOM    194  NH2 ARG A  23      35.208 -36.360   7.172  1.00 16.01           N  
ATOM    195  N   TRP A  24      34.523 -34.329  13.403  1.00 13.94           N  
ATOM    196  CA  TRP A  24      33.140 -34.741  13.496  1.00 14.67           C  
ATOM    197  C   TRP A  24      32.133 -33.879  12.776  1.00 14.33           C  
ATOM    198  O   TRP A  24      31.014 -34.345  12.524  1.00 15.80           O  
ATOM    199  CB  TRP A  24      32.726 -34.853  14.963  1.00 14.79           C  
ATOM    200  CG  TRP A  24      32.824 -33.618  15.806  1.00 15.98           C  
ATOM    201  CD1 TRP A  24      33.863 -33.248  16.620  1.00 17.97           C  
ATOM    202  CD2 TRP A  24      31.798 -32.652  16.008  1.00 18.27           C  
ATOM    203  NE1 TRP A  24      33.552 -32.084  17.281  1.00 18.23           N  
ATOM    204  CE2 TRP A  24      32.287 -31.699  16.926  1.00 19.11           C  
ATOM    205  CE3 TRP A  24      30.508 -32.491  15.498  1.00 21.75           C  
ATOM    206  CZ2 TRP A  24      31.542 -30.600  17.334  1.00 20.75           C  
ATOM    207  CZ3 TRP A  24      29.771 -31.394  15.897  1.00 22.92           C  
ATOM    208  CH2 TRP A  24      30.287 -30.464  16.810  1.00 21.84           C  
ATOM    209  N   GLY A  25      32.511 -32.667  12.391  1.00 13.94           N  
ATOM    210  CA  GLY A  25      31.545 -31.713  11.871  1.00 14.30           C  
ATOM    211  C   GLY A  25      31.642 -31.309  10.425  1.00 14.16           C  
ATOM    212  O   GLY A  25      31.028 -30.313  10.037  1.00 14.88           O  
ATOM    213  N   THR A  26      32.412 -32.045   9.630  1.00 14.41           N  
ATOM    214  CA  THR A  26      32.539 -31.759   8.207  1.00 15.13           C  
ATOM    215  C   THR A  26      33.067 -32.966   7.461  1.00 15.75           C  
ATOM    216  O   THR A  26      33.680 -33.863   8.041  1.00 15.11           O  
ATOM    217  CB  THR A  26      33.479 -30.544   7.953  1.00 15.12           C  
ATOM    218  OG1 THR A  26      33.547 -30.247   6.552  1.00 15.38           O  
ATOM    219  CG2 THR A  26      34.936 -30.839   8.380  1.00 15.29           C  
ATOM    220  N   SER A  27      32.825 -32.941   6.158  1.00 17.52           N  
ATOM    221  CA  SER A  27      33.320 -33.956   5.238  1.00 18.63           C  
ATOM    222  C   SER A  27      34.596 -33.467   4.566  1.00 18.16           C  
ATOM    223  O   SER A  27      35.305 -34.266   3.930  1.00 19.54           O  
ATOM    224  CB  SER A  27      32.273 -34.260   4.167  1.00 19.23           C  
ATOM    225  OG  SER A  27      31.860 -33.054   3.538  1.00 23.98           O  
ATOM    226  N   ALA A  28      34.897 -32.173   4.691  1.00 17.13           N  
ATOM    227  CA  ALA A  28      36.095 -31.586   4.085  1.00 16.36           C  
ATOM    228  C   ALA A  28      37.347 -32.089   4.799  1.00 16.05           C  
ATOM    229  O   ALA A  28      37.342 -32.262   6.008  1.00 16.67           O  
ATOM    230  CB  ALA A  28      36.047 -30.033   4.144  1.00 16.55           C  
ATOM    231  N   THR A  29      38.430 -32.264   4.060  1.00 15.89           N  
ATOM    232  CA  THR A  29      39.641 -32.863   4.612  1.00 14.76           C  
ATOM    233  C   THR A  29      40.368 -32.070   5.676  1.00 13.61           C  
ATOM    234  O   THR A  29      40.659 -30.896   5.498  1.00 13.59           O  
ATOM    235  CB  THR A  29      40.601 -33.129   3.476  1.00 15.17           C  
ATOM    236  OG1 THR A  29      39.993 -34.039   2.552  1.00 16.05           O  
ATOM    237  CG2 THR A  29      41.893 -33.841   3.991  1.00 15.66           C  
ATOM    238  N   GLN A  30      40.664 -32.745   6.783  1.00 12.00           N  
ATOM    239  CA  GLN A  30      41.461 -32.186   7.868  1.00 11.76           C  
ATOM    240  C   GLN A  30      42.528 -33.179   8.246  1.00 11.51           C  
ATOM    241  O   GLN A  30      42.250 -34.371   8.409  1.00 11.75           O  
ATOM    242  CB  GLN A  30      40.617 -31.918   9.106  1.00 11.20           C  
ATOM    243  CG  GLN A  30      41.401 -31.357  10.287  1.00 12.52           C  
ATOM    244  CD  GLN A  30      40.533 -31.156  11.508  1.00 12.11           C  
ATOM    245  OE1 GLN A  30      39.796 -30.163  11.586  1.00 11.99           O  
ATOM    246  NE2 GLN A  30      40.596 -32.093  12.462  1.00 11.36           N  
ATOM    247  N   CYS A  31      43.748 -32.677   8.420  1.00 12.18           N  
ATOM    248  CA  CYS A  31      44.860 -33.494   8.888  1.00 12.29           C  
ATOM    249  C   CYS A  31      45.600 -32.842  10.027  1.00 12.61           C  
ATOM    250  O   CYS A  31      45.661 -31.628  10.077  1.00 12.44           O  
ATOM    251  CB  CYS A  31      45.889 -33.688   7.788  1.00 12.75           C  
ATOM    252  SG  CYS A  31      45.290 -34.381   6.253  1.00 11.30           S  
ATOM    253  N   ILE A  32      46.142 -33.648  10.940  1.00 12.90           N  
ATOM    254  CA  ILE A  32      47.032 -33.151  11.986  1.00 12.78           C  
ATOM    255  C   ILE A  32      48.340 -33.895  11.863  1.00 13.62           C  
ATOM    256  O   ILE A  32      48.363 -35.006  11.347  1.00 13.70           O  
ATOM    257  CB  ILE A  32      46.450 -33.316  13.380  1.00 13.26           C  
ATOM    258  CG1 ILE A  32      46.101 -34.772  13.690  1.00 12.54           C  
ATOM    259  CG2 ILE A  32      45.198 -32.498  13.482  1.00 14.33           C  
ATOM    260  CD1 ILE A  32      45.665 -34.987  15.107  1.00 13.31           C  
ATOM    261  N   ASN A  33      49.421 -33.243  12.272  1.00 13.07           N  
ATOM    262  CA  ASN A  33      50.738 -33.871  12.308  1.00 14.51           C  
ATOM    263  C   ASN A  33      51.081 -33.973  13.790  1.00 14.43           C  
ATOM    264  O   ASN A  33      51.229 -32.942  14.460  1.00 14.90           O  
ATOM    265  CB  ASN A  33      51.769 -32.996  11.567  1.00 14.61           C  
ATOM    266  CG  ASN A  33      53.105 -33.694  11.365  1.00 20.46           C  
ATOM    267  OD1 ASN A  33      53.163 -34.920  11.252  1.00 25.28           O  
ATOM    268  ND2 ASN A  33      54.186 -32.918  11.318  1.00 21.28           N  
ATOM    269  N   VAL A  34      51.188 -35.193  14.296  1.00 14.63           N  
ATOM    270  CA  VAL A  34      51.467 -35.462  15.711  1.00 15.31           C  
ATOM    271  C   VAL A  34      52.958 -35.686  15.975  1.00 16.98           C  
ATOM    272  O   VAL A  34      53.578 -36.553  15.361  1.00 16.92           O  
ATOM    273  CB  VAL A  34      50.661 -36.674  16.177  1.00 15.30           C  
ATOM    274  CG1 VAL A  34      50.789 -36.877  17.698  1.00 15.00           C  
ATOM    275  CG2 VAL A  34      49.206 -36.497  15.757  1.00 15.80           C  
ATOM    276  N   THR A  35      53.527 -34.877  16.867  1.00 18.49           N  
ATOM    277  CA  THR A  35      54.940 -34.986  17.245  1.00 20.38           C  
ATOM    278  C   THR A  35      55.028 -35.724  18.579  1.00 20.33           C  
ATOM    279  O   THR A  35      54.064 -36.327  19.023  1.00 20.66           O  
ATOM    280  CB  THR A  35      55.579 -33.597  17.412  1.00 21.02           C  
ATOM    281  OG1 THR A  35      55.053 -32.972  18.585  1.00 25.06           O  
ATOM    282  CG2 THR A  35      55.191 -32.654  16.344  1.00 24.37           C  
ATOM    283  N   GLY A  36      56.176 -35.676  19.246  1.00 20.17           N  
ATOM    284  CA  GLY A  36      56.272 -36.383  20.506  1.00 19.91           C  
ATOM    285  C   GLY A  36      55.495 -35.735  21.645  1.00 19.79           C  
ATOM    286  O   GLY A  36      55.160 -36.396  22.612  1.00 20.78           O  
ATOM    287  N   ASN A  37      55.195 -34.446  21.532  1.00 19.58           N  
ATOM    288  CA  ASN A  37      54.624 -33.718  22.659  1.00 19.50           C  
ATOM    289  C   ASN A  37      53.332 -32.981  22.391  1.00 18.04           C  
ATOM    290  O   ASN A  37      52.793 -32.362  23.278  1.00 17.52           O  
ATOM    291  CB  ASN A  37      55.655 -32.701  23.157  1.00 20.61           C  
ATOM    292  CG  ASN A  37      56.892 -33.361  23.743  1.00 24.13           C  
ATOM    293  OD1 ASN A  37      57.970 -32.774  23.747  1.00 29.95           O  
ATOM    294  ND2 ASN A  37      56.741 -34.587  24.233  1.00 28.54           N  
ATOM    295  N   GLY A  38      52.846 -33.025  21.159  1.00 16.40           N  
ATOM    296  CA  GLY A  38      51.659 -32.264  20.804  1.00 15.14           C  
ATOM    297  C   GLY A  38      51.314 -32.514  19.356  1.00 14.17           C  
ATOM    298  O   GLY A  38      51.685 -33.547  18.803  1.00 14.99           O  
ATOM    299  N   PHE A  39      50.578 -31.593  18.741  1.00 12.63           N  
ATOM    300  CA  PHE A  39      50.212 -31.744  17.336  1.00 12.31           C  
ATOM    301  C   PHE A  39      50.001 -30.361  16.727  1.00 11.28           C  
ATOM    302  O   PHE A  39      49.805 -29.368  17.434  1.00 12.75           O  
ATOM    303  CB  PHE A  39      48.927 -32.600  17.166  1.00 11.83           C  
ATOM    304  CG  PHE A  39      47.667 -31.923  17.661  1.00 12.25           C  
ATOM    305  CD1 PHE A  39      47.283 -32.025  18.991  1.00 13.71           C  
ATOM    306  CD2 PHE A  39      46.900 -31.166  16.823  1.00 12.59           C  
ATOM    307  CE1 PHE A  39      46.150 -31.385  19.451  1.00 13.20           C  
ATOM    308  CE2 PHE A  39      45.750 -30.523  17.301  1.00 11.78           C  
ATOM    309  CZ  PHE A  39      45.397 -30.630  18.599  1.00 11.56           C  
ATOM    310  N   GLU A  40      50.009 -30.333  15.402  1.00 11.75           N  
ATOM    311  CA  GLU A  40      49.764 -29.137  14.618  1.00 11.76           C  
ATOM    312  C   GLU A  40      48.673 -29.480  13.594  1.00 11.53           C  
ATOM    313  O   GLU A  40      48.658 -30.575  13.021  1.00 11.59           O  
ATOM    314  CB  GLU A  40      51.054 -28.694  13.902  1.00 12.62           C  
ATOM    315  CG  GLU A  40      50.819 -27.681  12.783  1.00 12.87           C  
ATOM    316  CD  GLU A  40      52.062 -27.256  12.024  1.00 14.01           C  
ATOM    317  OE1 GLU A  40      52.956 -28.051  11.797  1.00 17.74           O  
ATOM    318  OE2 GLU A  40      52.097 -26.014  11.610  1.00 13.61           O  
ATOM    319  N   ILE A  41      47.735 -28.557  13.366  1.00 10.82           N  
ATOM    320  CA  ILE A  41      46.779 -28.750  12.286  1.00 10.85           C  
ATOM    321  C   ILE A  41      47.485 -28.403  10.966  1.00 11.53           C  
ATOM    322  O   ILE A  41      47.928 -27.265  10.777  1.00 11.37           O  
ATOM    323  CB  ILE A  41      45.543 -27.850  12.465  1.00 10.82           C  
ATOM    324  CG1 ILE A  41      44.837 -28.202  13.783  1.00 11.02           C  
ATOM    325  CG2 ILE A  41      44.629 -28.015  11.268  1.00 11.66           C  
ATOM    326  CD1 ILE A  41      43.621 -27.347  14.103  1.00 10.46           C  
ATOM    327  N   THR A  42      47.633 -29.387  10.077  1.00 12.12           N  
ATOM    328  CA  THR A  42      48.310 -29.185   8.793  1.00 12.24           C  
ATOM    329  C   THR A  42      47.400 -29.129   7.568  1.00 12.46           C  
ATOM    330  O   THR A  42      47.830 -28.643   6.530  1.00 12.88           O  
ATOM    331  CB  THR A  42      49.373 -30.258   8.573  1.00 12.75           C  
ATOM    332  OG1 THR A  42      48.811 -31.549   8.829  1.00 12.70           O  
ATOM    333  CG2 THR A  42      50.496 -30.112   9.581  1.00 14.31           C  
ATOM    334  N   GLN A  43      46.171 -29.630   7.682  1.00 11.92           N  
ATOM    335  CA  GLN A  43      45.166 -29.423   6.641  1.00 12.41           C  
ATOM    336  C   GLN A  43      43.852 -29.164   7.360  1.00 12.33           C  
ATOM    337  O   GLN A  43      43.527 -29.845   8.337  1.00 12.12           O  
ATOM    338  CB  GLN A  43      45.036 -30.625   5.701  1.00 12.00           C  
ATOM    339  CG  GLN A  43      44.216 -30.303   4.472  1.00 12.99           C  
ATOM    340  CD  GLN A  43      44.341 -31.312   3.339  1.00 13.70           C  
ATOM    341  OE1 GLN A  43      45.201 -32.200   3.374  1.00 14.81           O  
ATOM    342  NE2 GLN A  43      43.479 -31.176   2.325  1.00 13.94           N  
ATOM    343  N   ALA A  44      43.121 -28.160   6.899  1.00 12.25           N  
ATOM    344  CA  ALA A  44      41.856 -27.798   7.526  1.00 12.62           C  
ATOM    345  C   ALA A  44      40.946 -27.169   6.478  1.00 12.39           C  
ATOM    346  O   ALA A  44      40.566 -25.997   6.578  1.00 12.45           O  
ATOM    347  CB  ALA A  44      42.092 -26.841   8.689  1.00 12.44           C  
ATOM    348  N   ASP A  45      40.598 -27.959   5.463  1.00 12.26           N  
ATOM    349  CA  ASP A  45      39.786 -27.487   4.357  1.00 12.99           C  
ATOM    350  C   ASP A  45      38.368 -27.079   4.770  1.00 13.04           C  
ATOM    351  O   ASP A  45      37.809 -27.565   5.748  1.00 13.37           O  
ATOM    352  CB  ASP A  45      39.651 -28.566   3.285  1.00 12.73           C  
ATOM    353  CG  ASP A  45      40.936 -28.853   2.545  1.00 12.87           C  
ATOM    354  OD1 ASP A  45      41.955 -28.124   2.685  1.00 15.69           O  
ATOM    355  OD2 ASP A  45      40.950 -29.827   1.766  1.00 17.11           O  
ATOM    356  N   GLY A  46      37.791 -26.189   3.980  1.00 13.92           N  
ATOM    357  CA  GLY A  46      36.406 -25.816   4.152  1.00 13.98           C  
ATOM    358  C   GLY A  46      36.059 -24.998   5.374  1.00 13.75           C  
ATOM    359  O   GLY A  46      36.900 -24.615   6.189  1.00 13.08           O  
ATOM    360  N   SER A  47      34.769 -24.744   5.489  1.00 13.72           N  
ATOM    361  CA  SER A  47      34.233 -23.911   6.553  1.00 14.12           C  
ATOM    362  C   SER A  47      32.787 -24.273   6.814  1.00 13.65           C  
ATOM    363  O   SER A  47      32.126 -24.884   5.970  1.00 15.42           O  
ATOM    364  CB  SER A  47      34.311 -22.430   6.166  1.00 13.98           C  
ATOM    365  OG  SER A  47      33.517 -22.161   5.005  1.00 16.19           O  
ATOM    366  N   VAL A  48      32.303 -23.890   7.989  1.00 13.54           N  
ATOM    367  CA  VAL A  48      30.913 -24.105   8.363  1.00 13.27           C  
ATOM    368  C   VAL A  48      30.379 -22.857   9.052  1.00 12.82           C  
ATOM    369  O   VAL A  48      31.132 -22.067   9.580  1.00 12.77           O  
ATOM    370  CB  VAL A  48      30.774 -25.329   9.285  1.00 13.44           C  
ATOM    371  CG1 VAL A  48      31.167 -26.608   8.529  1.00 14.60           C  
ATOM    372  CG2 VAL A  48      31.616 -25.163  10.547  1.00 12.89           C  
ATOM    373  N   PRO A  49      29.069 -22.662   9.065  1.00 12.75           N  
ATOM    374  CA  PRO A  49      28.497 -21.458   9.692  1.00 13.04           C  
ATOM    375  C   PRO A  49      28.884 -21.183  11.155  1.00 13.14           C  
ATOM    376  O   PRO A  49      28.817 -22.075  11.986  1.00 12.37           O  
ATOM    377  CB  PRO A  49      26.981 -21.707   9.577  1.00 12.59           C  
ATOM    378  CG  PRO A  49      26.859 -22.583   8.395  1.00 13.20           C  
ATOM    379  CD  PRO A  49      28.036 -23.511   8.451  1.00 13.24           C  
ATOM    380  N   THR A  50      29.260 -19.945  11.478  1.00 12.97           N  
ATOM    381  CA  THR A  50      29.660 -19.625  12.848  1.00 13.76           C  
ATOM    382  C   THR A  50      28.536 -19.622  13.849  1.00 14.45           C  
ATOM    383  O   THR A  50      28.775 -19.572  15.052  1.00 15.52           O  
ATOM    384  CB  THR A  50      30.392 -18.292  12.916  1.00 13.78           C  
ATOM    385  OG1 THR A  50      29.612 -17.283  12.252  1.00 13.28           O  
ATOM    386  CG2 THR A  50      31.689 -18.358  12.152  1.00 14.28           C  
ATOM    387  N   ASN A  51      27.310 -19.703  13.363  1.00 15.18           N  
ATOM    388  CA  ASN A  51      26.190 -19.775  14.269  1.00 15.93           C  
ATOM    389  C   ASN A  51      25.802 -21.201  14.540  1.00 16.22           C  
ATOM    390  O   ASN A  51      24.805 -21.456  15.196  1.00 17.24           O  
ATOM    391  CB  ASN A  51      25.017 -18.960  13.731  1.00 16.64           C  
ATOM    392  CG  ASN A  51      24.344 -19.606  12.561  1.00 19.25           C  
ATOM    393  OD1 ASN A  51      24.968 -20.291  11.768  1.00 22.41           O  
ATOM    394  ND2 ASN A  51      23.041 -19.393  12.445  1.00 26.09           N  
ATOM    395  N   GLY A  52      26.615 -22.139  14.052  1.00 15.14           N  
ATOM    396  CA  GLY A  52      26.364 -23.541  14.256  1.00 14.50           C  
ATOM    397  C   GLY A  52      27.575 -24.254  14.835  1.00 14.43           C  
ATOM    398  O   GLY A  52      28.495 -23.623  15.346  1.00 14.51           O  
ATOM    399  N   ALA A  53      27.578 -25.570  14.767  1.00 13.90           N  
ATOM    400  CA  ALA A  53      28.703 -26.341  15.284  1.00 13.77           C  
ATOM    401  C   ALA A  53      29.960 -26.106  14.447  1.00 13.30           C  
ATOM    402  O   ALA A  53      29.876 -25.774  13.273  1.00 13.27           O  
ATOM    403  CB  ALA A  53      28.369 -27.779  15.297  1.00 13.83           C  
ATOM    404  N   PRO A  54      31.125 -26.336  15.041  1.00 12.46           N  
ATOM    405  CA  PRO A  54      32.400 -26.227  14.323  1.00 11.81           C  
ATOM    406  C   PRO A  54      32.686 -27.423  13.414  1.00 11.47           C  
ATOM    407  O   PRO A  54      31.899 -28.358  13.384  1.00 11.62           O  
ATOM    408  CB  PRO A  54      33.404 -26.119  15.470  1.00 11.59           C  
ATOM    409  CG  PRO A  54      32.815 -27.054  16.470  1.00 12.12           C  
ATOM    410  CD  PRO A  54      31.332 -26.703  16.452  1.00 13.02           C  
ATOM    411  N   LYS A  55      33.785 -27.381  12.670  1.00 10.01           N  
ATOM    412  CA  LYS A  55      34.152 -28.459  11.763  1.00 10.07           C  
ATOM    413  C   LYS A  55      34.614 -29.698  12.518  1.00 10.18           C  
ATOM    414  O   LYS A  55      34.540 -30.818  12.011  1.00 11.50           O  
ATOM    415  CB  LYS A  55      35.311 -28.020  10.839  1.00 10.67           C  
ATOM    416  CG  LYS A  55      34.932 -26.998   9.819  1.00 10.13           C  
ATOM    417  CD  LYS A  55      36.076 -26.714   8.841  1.00 10.14           C  
ATOM    418  CE  LYS A  55      37.161 -25.814   9.411  1.00 10.55           C  
ATOM    419  NZ  LYS A  55      38.431 -25.878   8.544  1.00 10.05           N  
ATOM    420  N   SER A  56      35.146 -29.488  13.714  1.00 10.35           N  
ATOM    421  CA  SER A  56      35.892 -30.550  14.372  1.00 10.18           C  
ATOM    422  C   SER A  56      36.423 -30.131  15.728  1.00  9.77           C  
ATOM    423  O   SER A  56      36.285 -28.986  16.144  1.00  9.56           O  
ATOM    424  CB  SER A  56      37.131 -30.820  13.516  1.00 10.05           C  
ATOM    425  OG  SER A  56      37.920 -29.640  13.446  1.00  9.75           O  
ATOM    426  N   TYR A  57      37.050 -31.092  16.405  1.00 10.42           N  
ATOM    427  CA  TYR A  57      37.737 -30.820  17.656  1.00  9.87           C  
ATOM    428  C   TYR A  57      38.998 -31.667  17.770  1.00 10.01           C  
ATOM    429  O   TYR A  57      39.066 -32.580  18.600  1.00 10.16           O  
ATOM    430  CB  TYR A  57      36.825 -31.002  18.873  1.00  9.32           C  
ATOM    431  CG  TYR A  57      37.474 -30.709  20.205  1.00  8.11           C  
ATOM    432  CD1 TYR A  57      38.031 -29.453  20.465  1.00  8.63           C  
ATOM    433  CD2 TYR A  57      37.568 -31.671  21.186  1.00 10.09           C  
ATOM    434  CE1 TYR A  57      38.622 -29.175  21.695  1.00  9.90           C  
ATOM    435  CE2 TYR A  57      38.152 -31.400  22.435  1.00  9.51           C  
ATOM    436  CZ  TYR A  57      38.696 -30.149  22.666  1.00  9.58           C  
ATOM    437  OH  TYR A  57      39.271 -29.905  23.891  1.00 10.61           O  
ATOM    438  N   PRO A  58      40.005 -31.349  16.966  1.00 10.11           N  
ATOM    439  CA  PRO A  58      41.292 -32.047  17.071  1.00  9.91           C  
ATOM    440  C   PRO A  58      41.861 -31.695  18.442  1.00 10.54           C  
ATOM    441  O   PRO A  58      41.843 -30.520  18.839  1.00 10.57           O  
ATOM    442  CB  PRO A  58      42.111 -31.436  15.922  1.00  9.76           C  
ATOM    443  CG  PRO A  58      41.519 -30.086  15.720  1.00 10.29           C  
ATOM    444  CD  PRO A  58      40.051 -30.297  15.941  1.00  9.65           C  
ATOM    445  N   SER A  59      42.349 -32.687  19.180  1.00 10.70           N  
ATOM    446  CA  SER A  59      42.664 -32.471  20.573  1.00  9.81           C  
ATOM    447  C   SER A  59      43.505 -33.590  21.107  1.00 10.48           C  
ATOM    448  O   SER A  59      43.686 -34.621  20.452  1.00 10.60           O  
ATOM    449  CB  SER A  59      41.367 -32.376  21.391  1.00 10.03           C  
ATOM    450  OG  SER A  59      40.461 -33.384  20.970  1.00 10.46           O  
ATOM    451  N   VAL A  60      44.027 -33.345  22.296  1.00 10.60           N  
ATOM    452  CA  VAL A  60      44.805 -34.322  23.042  1.00 10.75           C  
ATOM    453  C   VAL A  60      44.069 -34.501  24.358  1.00 10.86           C  
ATOM    454  O   VAL A  60      43.482 -33.546  24.871  1.00 11.26           O  
ATOM    455  CB  VAL A  60      46.267 -33.856  23.181  1.00 11.41           C  
ATOM    456  CG1 VAL A  60      46.375 -32.425  23.707  1.00 13.33           C  
ATOM    457  CG2 VAL A  60      47.050 -34.785  24.060  1.00 10.51           C  
ATOM    458  N   TYR A  61      44.054 -35.714  24.907  1.00 10.25           N  
ATOM    459  CA  TYR A  61      43.302 -35.935  26.144  1.00 10.44           C  
ATOM    460  C   TYR A  61      43.796 -37.051  27.052  1.00 10.61           C  
ATOM    461  O   TYR A  61      44.569 -37.930  26.637  1.00 11.03           O  
ATOM    462  CB  TYR A  61      41.812 -36.185  25.823  1.00 11.34           C  
ATOM    463  CG  TYR A  61      41.433 -37.481  25.109  1.00 10.97           C  
ATOM    464  CD1 TYR A  61      41.218 -38.659  25.827  1.00 11.57           C  
ATOM    465  CD2 TYR A  61      41.211 -37.508  23.738  1.00 10.80           C  
ATOM    466  CE1 TYR A  61      40.831 -39.838  25.194  1.00 11.07           C  
ATOM    467  CE2 TYR A  61      40.805 -38.677  23.093  1.00 12.36           C  
ATOM    468  CZ  TYR A  61      40.638 -39.839  23.828  1.00 11.79           C  
ATOM    469  OH  TYR A  61      40.253 -40.986  23.175  1.00 11.66           O  
ATOM    470  N   ASP A  62      43.302 -36.975  28.286  1.00 10.58           N  
ATOM    471  CA  ASP A  62      43.468 -37.981  29.324  1.00 11.90           C  
ATOM    472  C   ASP A  62      42.054 -38.509  29.545  1.00 11.92           C  
ATOM    473  O   ASP A  62      41.075 -37.800  29.286  1.00 12.06           O  
ATOM    474  CB  ASP A  62      44.045 -37.315  30.571  1.00 12.18           C  
ATOM    475  CG  ASP A  62      44.218 -38.261  31.748  1.00 12.56           C  
ATOM    476  OD1 ASP A  62      44.339 -39.491  31.560  1.00 11.87           O  
ATOM    477  OD2 ASP A  62      44.252 -37.832  32.920  1.00 12.49           O  
ATOM    478  N   GLY A  63      41.936 -39.736  29.997  1.00 12.13           N  
ATOM    479  CA  GLY A  63      40.637 -40.344  30.216  1.00 12.44           C  
ATOM    480  C   GLY A  63      40.165 -41.141  29.027  1.00 12.36           C  
ATOM    481  O   GLY A  63      40.956 -41.586  28.210  1.00 12.58           O  
ATOM    482  N   CYS A  64      38.854 -41.352  28.969  1.00 12.57           N  
ATOM    483  CA  CYS A  64      38.231 -42.143  27.927  1.00 12.78           C  
ATOM    484  C   CYS A  64      37.192 -41.363  27.130  1.00 12.45           C  
ATOM    485  O   CYS A  64      36.306 -40.707  27.703  1.00 13.50           O  
ATOM    486  CB  CYS A  64      37.497 -43.317  28.563  1.00 12.91           C  
ATOM    487  SG  CYS A  64      38.501 -44.462  29.484  1.00 12.71           S  
ATOM    488  N   HIS A  65      37.277 -41.496  25.817  1.00 11.87           N  
ATOM    489  CA  HIS A  65      36.371 -40.813  24.891  1.00 11.88           C  
ATOM    490  C   HIS A  65      35.958 -41.846  23.856  1.00 12.08           C  
ATOM    491  O   HIS A  65      36.787 -42.336  23.102  1.00 12.12           O  
ATOM    492  CB  HIS A  65      37.091 -39.627  24.235  1.00 11.22           C  
ATOM    493  CG  HIS A  65      36.227 -38.837  23.294  1.00 11.99           C  
ATOM    494  ND1 HIS A  65      35.215 -38.011  23.734  1.00 12.04           N  
ATOM    495  CD2 HIS A  65      36.304 -38.654  21.953  1.00 11.94           C  
ATOM    496  CE1 HIS A  65      34.636 -37.437  22.694  1.00 10.99           C  
ATOM    497  NE2 HIS A  65      35.284 -37.801  21.599  1.00 12.42           N  
ATOM    498  N   TYR A  66      34.666 -42.180  23.852  1.00 12.30           N  
ATOM    499  CA  TYR A  66      34.109 -43.198  22.974  1.00 12.55           C  
ATOM    500  C   TYR A  66      34.954 -44.474  23.007  1.00 12.65           C  
ATOM    501  O   TYR A  66      35.277 -45.081  21.987  1.00 13.31           O  
ATOM    502  CB  TYR A  66      33.819 -42.642  21.576  1.00 12.16           C  
ATOM    503  CG  TYR A  66      32.672 -41.670  21.593  1.00 13.67           C  
ATOM    504  CD1 TYR A  66      31.368 -42.107  21.455  1.00 13.31           C  
ATOM    505  CD2 TYR A  66      32.879 -40.316  21.791  1.00 12.09           C  
ATOM    506  CE1 TYR A  66      30.302 -41.234  21.489  1.00 14.79           C  
ATOM    507  CE2 TYR A  66      31.817 -39.429  21.831  1.00 12.53           C  
ATOM    508  CZ  TYR A  66      30.522 -39.893  21.671  1.00 14.21           C  
ATOM    509  OH  TYR A  66      29.466 -39.006  21.715  1.00 14.75           O  
ATOM    510  N   GLY A  67      35.259 -44.899  24.224  1.00 12.66           N  
ATOM    511  CA  GLY A  67      35.962 -46.156  24.447  1.00 13.00           C  
ATOM    512  C   GLY A  67      37.465 -46.140  24.245  1.00 13.68           C  
ATOM    513  O   GLY A  67      38.144 -47.094  24.613  1.00 14.60           O  
ATOM    514  N   ASN A  68      37.990 -45.053  23.705  1.00 13.98           N  
ATOM    515  CA  ASN A  68      39.427 -44.908  23.463  1.00 14.40           C  
ATOM    516  C   ASN A  68      40.023 -44.205  24.688  1.00 13.56           C  
ATOM    517  O   ASN A  68      39.782 -43.009  24.916  1.00 13.22           O  
ATOM    518  CB  ASN A  68      39.675 -44.104  22.183  1.00 14.61           C  
ATOM    519  CG  ASN A  68      41.150 -44.081  21.763  1.00 19.62           C  
ATOM    520  OD1 ASN A  68      41.474 -43.675  20.630  1.00 23.85           O  
ATOM    521  ND2 ASN A  68      42.048 -44.503  22.662  1.00 22.84           N  
ATOM    522  N   CYS A  69      40.752 -44.971  25.503  1.00 14.13           N  
ATOM    523  CA  CYS A  69      41.254 -44.484  26.785  1.00 13.61           C  
ATOM    524  C   CYS A  69      42.756 -44.254  26.758  1.00 14.28           C  
ATOM    525  O   CYS A  69      43.529 -45.069  26.228  1.00 14.64           O  
ATOM    526  CB  CYS A  69      40.910 -45.478  27.910  1.00 13.29           C  
ATOM    527  SG  CYS A  69      39.129 -45.830  28.102  1.00 14.12           S  
ATOM    528  N   ALA A  70      43.180 -43.145  27.333  1.00 13.70           N  
ATOM    529  CA  ALA A  70      44.603 -42.866  27.402  1.00 14.80           C  
ATOM    530  C   ALA A  70      45.321 -43.877  28.312  1.00 14.16           C  
ATOM    531  O   ALA A  70      44.778 -44.307  29.331  1.00 13.86           O  
ATOM    532  CB  ALA A  70      44.802 -41.452  27.913  1.00 15.00           C  
ATOM    533  N   PRO A  71      46.524 -44.294  27.933  1.00 14.54           N  
ATOM    534  CA  PRO A  71      47.265 -45.243  28.772  1.00 15.15           C  
ATOM    535  C   PRO A  71      47.441 -44.754  30.188  1.00 15.71           C  
ATOM    536  O   PRO A  71      47.816 -43.591  30.394  1.00 16.15           O  
ATOM    537  CB  PRO A  71      48.631 -45.334  28.083  1.00 15.35           C  
ATOM    538  CG  PRO A  71      48.349 -45.035  26.667  1.00 14.97           C  
ATOM    539  CD  PRO A  71      47.253 -43.955  26.703  1.00 14.52           C  
ATOM    540  N   ARG A  72      47.170 -45.650  31.133  1.00 16.02           N  
ATOM    541  CA  ARG A  72      47.357 -45.427  32.564  1.00 16.56           C  
ATOM    542  C   ARG A  72      46.497 -44.340  33.169  1.00 15.84           C  
ATOM    543  O   ARG A  72      46.765 -43.870  34.275  1.00 15.69           O  
ATOM    544  CB  ARG A  72      48.826 -45.169  32.873  1.00 17.55           C  
ATOM    545  CG  ARG A  72      49.669 -46.390  32.657  1.00 19.22           C  
ATOM    546  CD  ARG A  72      51.161 -46.203  33.043  1.00 20.81           C  
ATOM    547  NE  ARG A  72      51.718 -44.936  32.569  1.00 22.09           N  
ATOM    548  CZ  ARG A  72      52.049 -44.691  31.308  1.00 23.08           C  
ATOM    549  NH1 ARG A  72      51.883 -45.624  30.383  1.00 25.37           N  
ATOM    550  NH2 ARG A  72      52.566 -43.514  30.967  1.00 23.52           N  
ATOM    551  N   THR A  73      45.399 -43.994  32.502  1.00 15.20           N  
ATOM    552  CA  THR A  73      44.560 -42.949  33.026  1.00 14.21           C  
ATOM    553  C   THR A  73      43.909 -43.454  34.302  1.00 14.52           C  
ATOM    554  O   THR A  73      43.683 -44.664  34.448  1.00 15.26           O  
ATOM    555  CB  THR A  73      43.437 -42.572  32.014  1.00 13.40           C  
ATOM    556  OG1 THR A  73      42.667 -41.496  32.551  1.00 12.28           O  
ATOM    557  CG2 THR A  73      42.468 -43.749  31.742  1.00 14.04           C  
ATOM    558  N   THR A  74      43.607 -42.542  35.223  1.00 14.23           N  
ATOM    559  CA  THR A  74      42.838 -42.894  36.418  1.00 14.85           C  
ATOM    560  C   THR A  74      41.355 -42.552  36.284  1.00 14.84           C  
ATOM    561  O   THR A  74      40.602 -42.636  37.265  1.00 15.14           O  
ATOM    562  CB  THR A  74      43.404 -42.196  37.649  1.00 15.32           C  
ATOM    563  OG1 THR A  74      43.424 -40.774  37.436  1.00 16.39           O  
ATOM    564  CG2 THR A  74      44.856 -42.603  37.864  1.00 16.31           C  
ATOM    565  N   LEU A  75      40.944 -42.111  35.093  1.00 14.19           N  
ATOM    566  CA  LEU A  75      39.546 -41.790  34.832  1.00 14.09           C  
ATOM    567  C   LEU A  75      38.883 -43.018  34.207  1.00 14.98           C  
ATOM    568  O   LEU A  75      39.535 -43.777  33.502  1.00 15.23           O  
ATOM    569  CB  LEU A  75      39.444 -40.599  33.881  1.00 13.42           C  
ATOM    570  CG  LEU A  75      40.008 -39.275  34.442  1.00 13.80           C  
ATOM    571  CD1 LEU A  75      39.943 -38.161  33.403  1.00 13.98           C  
ATOM    572  CD2 LEU A  75      39.368 -38.810  35.730  1.00 13.69           C  
ATOM    573  N   PRO A  76      37.581 -43.194  34.394  1.00 15.97           N  
ATOM    574  CA  PRO A  76      36.715 -42.297  35.159  1.00 16.07           C  
ATOM    575  C   PRO A  76      36.890 -42.361  36.683  1.00 15.92           C  
ATOM    576  O   PRO A  76      37.223 -43.405  37.244  1.00 16.86           O  
ATOM    577  CB  PRO A  76      35.311 -42.782  34.761  1.00 16.52           C  
ATOM    578  CG  PRO A  76      35.524 -44.212  34.503  1.00 17.39           C  
ATOM    579  CD  PRO A  76      36.823 -44.270  33.744  1.00 15.88           C  
ATOM    580  N   MET A  77      36.671 -41.231  37.345  1.00 16.14           N  
ATOM    581  CA  MET A  77      36.783 -41.152  38.792  1.00 16.06           C  
ATOM    582  C   MET A  77      35.645 -40.324  39.361  1.00 15.95           C  
ATOM    583  O   MET A  77      35.286 -39.283  38.805  1.00 14.90           O  
ATOM    584  CB  MET A  77      38.110 -40.507  39.188  1.00 16.75           C  
ATOM    585  CG  MET A  77      38.437 -40.618  40.671  1.00 17.63           C  
ATOM    586  SD  MET A  77      40.006 -39.794  41.053  1.00 20.67           S  
ATOM    587  CE  MET A  77      41.079 -40.763  40.172  1.00 19.02           C  
ATOM    588  N   ARG A  78      35.079 -40.775  40.480  1.00 15.70           N  
ATOM    589  CA  ARG A  78      34.023 -40.031  41.141  1.00 16.41           C  
ATOM    590  C   ARG A  78      34.552 -38.663  41.564  1.00 16.17           C  
ATOM    591  O   ARG A  78      35.635 -38.554  42.157  1.00 15.36           O  
ATOM    592  CB  ARG A  78      33.523 -40.778  42.383  1.00 16.77           C  
ATOM    593  CG  ARG A  78      32.149 -40.343  42.820  1.00 19.66           C  
ATOM    594  CD  ARG A  78      31.642 -41.008  44.104  1.00 22.40           C  
ATOM    595  NE  ARG A  78      31.389 -42.453  44.032  1.00 23.93           N  
ATOM    596  CZ  ARG A  78      30.303 -43.047  43.522  1.00 25.41           C  
ATOM    597  NH1 ARG A  78      29.329 -42.350  42.945  1.00 24.99           N  
ATOM    598  NH2 ARG A  78      30.209 -44.375  43.574  1.00 25.37           N  
ATOM    599  N   ILE A  79      33.770 -37.627  41.302  1.00 16.47           N  
ATOM    600  CA  ILE A  79      34.198 -36.261  41.580  1.00 16.81           C  
ATOM    601  C   ILE A  79      34.616 -36.077  43.037  1.00 17.36           C  
ATOM    602  O   ILE A  79      35.640 -35.464  43.326  1.00 17.01           O  
ATOM    603  CB  ILE A  79      33.079 -35.272  41.195  1.00 16.60           C  
ATOM    604  CG1 ILE A  79      32.933 -35.237  39.675  1.00 17.77           C  
ATOM    605  CG2 ILE A  79      33.380 -33.887  41.764  1.00 17.44           C  
ATOM    606  CD1 ILE A  79      31.717 -34.471  39.164  1.00 16.71           C  
ATOM    607  N   SER A  80      33.822 -36.615  43.957  1.00 17.34           N  
ATOM    608  CA  SER A  80      34.101 -36.461  45.380  1.00 18.10           C  
ATOM    609  C   SER A  80      35.387 -37.153  45.831  1.00 18.02           C  
ATOM    610  O   SER A  80      35.945 -36.819  46.876  1.00 18.68           O  
ATOM    611  CB  SER A  80      32.899 -36.902  46.205  1.00 18.28           C  
ATOM    612  OG  SER A  80      32.668 -38.278  46.061  1.00 19.67           O  
ATOM    613  N   SER A  81      35.879 -38.087  45.030  1.00 17.59           N  
ATOM    614  CA  SER A  81      37.119 -38.764  45.354  1.00 18.03           C  
ATOM    615  C   SER A  81      38.350 -38.037  44.832  1.00 17.49           C  
ATOM    616  O   SER A  81      39.474 -38.412  45.166  1.00 18.72           O  
ATOM    617  CB  SER A  81      37.092 -40.155  44.758  1.00 19.09           C  
ATOM    618  OG  SER A  81      36.019 -40.894  45.304  1.00 21.37           O  
ATOM    619  N   ILE A  82      38.150 -37.030  43.992  1.00 16.11           N  
ATOM    620  CA  ILE A  82      39.286 -36.319  43.419  1.00 15.95           C  
ATOM    621  C   ILE A  82      39.908 -35.346  44.406  1.00 15.63           C  
ATOM    622  O   ILE A  82      39.236 -34.456  44.937  1.00 15.79           O  
ATOM    623  CB  ILE A  82      38.875 -35.539  42.172  1.00 15.52           C  
ATOM    624  CG1 ILE A  82      38.326 -36.495  41.113  1.00 17.49           C  
ATOM    625  CG2 ILE A  82      40.081 -34.789  41.619  1.00 15.54           C  
ATOM    626  CD1 ILE A  82      37.691 -35.786  39.924  1.00 18.17           C  
ATOM    627  N   GLY A  83      41.207 -35.511  44.626  1.00 15.28           N  
ATOM    628  CA  GLY A  83      41.949 -34.579  45.456  1.00 15.14           C  
ATOM    629  C   GLY A  83      42.388 -33.372  44.636  1.00 14.66           C  
ATOM    630  O   GLY A  83      42.267 -32.227  45.075  1.00 15.73           O  
ATOM    631  N   SER A  84      42.904 -33.639  43.438  1.00 14.45           N  
ATOM    632  CA  SER A  84      43.329 -32.603  42.510  1.00 13.13           C  
ATOM    633  C   SER A  84      43.318 -33.175  41.092  1.00 13.08           C  
ATOM    634  O   SER A  84      43.521 -34.380  40.889  1.00 12.37           O  
ATOM    635  CB  SER A  84      44.749 -32.076  42.840  1.00 12.71           C  
ATOM    636  OG  SER A  84      45.714 -33.115  42.827  1.00 14.03           O  
ATOM    637  N   ALA A  85      43.089 -32.307  40.112  1.00 12.58           N  
ATOM    638  CA  ALA A  85      43.170 -32.687  38.720  1.00 12.62           C  
ATOM    639  C   ALA A  85      44.043 -31.696  37.945  1.00 12.72           C  
ATOM    640  O   ALA A  85      43.558 -30.982  37.084  1.00 12.93           O  
ATOM    641  CB  ALA A  85      41.766 -32.738  38.104  1.00 13.00           C  
ATOM    642  N   PRO A  86      45.344 -31.662  38.223  1.00 12.93           N  
ATOM    643  CA  PRO A  86      46.188 -30.670  37.564  1.00 13.12           C  
ATOM    644  C   PRO A  86      46.344 -30.955  36.091  1.00 12.04           C  
ATOM    645  O   PRO A  86      46.627 -32.090  35.683  1.00 11.05           O  
ATOM    646  CB  PRO A  86      47.526 -30.802  38.290  1.00 13.31           C  
ATOM    647  CG  PRO A  86      47.511 -32.161  38.859  1.00 14.70           C  
ATOM    648  CD  PRO A  86      46.096 -32.513  39.158  1.00 13.05           C  
ATOM    649  N   SER A  87      46.176 -29.911  35.289  1.00 11.80           N  
ATOM    650  CA  SER A  87      46.342 -30.024  33.854  1.00 11.87           C  
ATOM    651  C   SER A  87      47.024 -28.774  33.311  1.00 12.07           C  
ATOM    652  O   SER A  87      46.973 -27.713  33.938  1.00 12.16           O  
ATOM    653  CB  SER A  87      44.979 -30.259  33.172  1.00 12.14           C  
ATOM    654  OG  SER A  87      45.121 -30.513  31.788  1.00 11.84           O  
ATOM    655  N   SER A  88      47.681 -28.911  32.168  1.00 11.97           N  
ATOM    656  CA  SER A  88      48.307 -27.773  31.527  1.00 12.25           C  
ATOM    657  C   SER A  88      48.243 -27.928  30.021  1.00 12.04           C  
ATOM    658  O   SER A  88      48.136 -29.026  29.496  1.00 10.49           O  
ATOM    659  CB  SER A  88      49.781 -27.660  31.956  1.00 13.10           C  
ATOM    660  OG  SER A  88      50.537 -28.708  31.386  1.00 16.23           O  
ATOM    661  N   VAL A  89      48.320 -26.800  29.338  1.00 12.42           N  
ATOM    662  CA  VAL A  89      48.376 -26.796  27.887  1.00 12.02           C  
ATOM    663  C   VAL A  89      49.146 -25.560  27.460  1.00 12.43           C  
ATOM    664  O   VAL A  89      49.152 -24.547  28.174  1.00 12.75           O  
ATOM    665  CB  VAL A  89      46.945 -26.777  27.253  1.00 12.10           C  
ATOM    666  CG1 VAL A  89      46.272 -25.429  27.450  1.00 12.56           C  
ATOM    667  CG2 VAL A  89      47.002 -27.106  25.815  1.00 12.14           C  
ATOM    668  N   SER A  90      49.814 -25.661  26.321  1.00 11.22           N  
ATOM    669  CA  SER A  90      50.496 -24.530  25.699  1.00 11.82           C  
ATOM    670  C   SER A  90      50.063 -24.556  24.251  1.00 11.44           C  
ATOM    671  O   SER A  90      50.165 -25.594  23.593  1.00 12.69           O  
ATOM    672  CB  SER A  90      51.998 -24.700  25.799  1.00 11.71           C  
ATOM    673  OG  SER A  90      52.628 -23.698  25.011  1.00 14.22           O  
ATOM    674  N   TYR A  91      49.589 -23.408  23.768  1.00 12.13           N  
ATOM    675  CA  TYR A  91      49.037 -23.258  22.433  1.00 12.21           C  
ATOM    676  C   TYR A  91      49.827 -22.290  21.553  1.00 13.34           C  
ATOM    677  O   TYR A  91      50.426 -21.327  22.042  1.00 14.15           O  
ATOM    678  CB  TYR A  91      47.622 -22.671  22.523  1.00 11.90           C  
ATOM    679  CG  TYR A  91      46.491 -23.566  22.965  1.00 10.92           C  
ATOM    680  CD1 TYR A  91      46.082 -24.642  22.179  1.00 11.02           C  
ATOM    681  CD2 TYR A  91      45.758 -23.271  24.100  1.00 10.26           C  
ATOM    682  CE1 TYR A  91      44.981 -25.409  22.544  1.00 12.09           C  
ATOM    683  CE2 TYR A  91      44.665 -24.049  24.473  1.00 11.27           C  
ATOM    684  CZ  TYR A  91      44.293 -25.098  23.685  1.00  9.33           C  
ATOM    685  OH  TYR A  91      43.175 -25.832  24.059  1.00 10.92           O  
ATOM    686  N   ARG A  92      49.804 -22.550  20.252  1.00 13.93           N  
ATOM    687  CA  ARG A  92      50.337 -21.621  19.271  1.00 14.20           C  
ATOM    688  C   ARG A  92      49.158 -21.219  18.401  1.00 14.77           C  
ATOM    689  O   ARG A  92      48.476 -22.078  17.828  1.00 13.89           O  
ATOM    690  CB  ARG A  92      51.412 -22.279  18.414  1.00 14.82           C  
ATOM    691  CG  ARG A  92      52.148 -21.283  17.559  1.00 16.61           C  
ATOM    692  CD  ARG A  92      53.232 -21.933  16.734  1.00 18.32           C  
ATOM    693  NE  ARG A  92      52.751 -22.707  15.599  1.00 18.70           N  
ATOM    694  CZ  ARG A  92      53.120 -23.969  15.335  1.00 18.33           C  
ATOM    695  NH1 ARG A  92      53.968 -24.590  16.145  1.00 19.58           N  
ATOM    696  NH2 ARG A  92      52.646 -24.590  14.253  1.00 18.75           N  
ATOM    697  N   TYR A  93      48.933 -19.916  18.291  1.00 14.90           N  
ATOM    698  CA  TYR A  93      47.818 -19.395  17.532  1.00 15.06           C  
ATOM    699  C   TYR A  93      48.229 -18.814  16.190  1.00 15.74           C  
ATOM    700  O   TYR A  93      49.417 -18.602  15.941  1.00 17.12           O  
ATOM    701  CB  TYR A  93      47.171 -18.306  18.360  1.00 15.04           C  
ATOM    702  CG  TYR A  93      46.648 -18.786  19.682  1.00 14.19           C  
ATOM    703  CD1 TYR A  93      45.797 -19.864  19.749  1.00 13.87           C  
ATOM    704  CD2 TYR A  93      46.975 -18.150  20.862  1.00 12.55           C  
ATOM    705  CE1 TYR A  93      45.294 -20.298  20.931  1.00 11.14           C  
ATOM    706  CE2 TYR A  93      46.469 -18.573  22.059  1.00 12.03           C  
ATOM    707  CZ  TYR A  93      45.611 -19.657  22.099  1.00 12.39           C  
ATOM    708  OH  TYR A  93      45.094 -20.097  23.296  1.00 11.35           O  
ATOM    709  N   THR A  94      47.239 -18.571  15.334  1.00 15.13           N  
ATOM    710  CA  THR A  94      47.460 -17.920  14.049  1.00 15.23           C  
ATOM    711  C   THR A  94      46.542 -16.700  13.985  1.00 15.85           C  
ATOM    712  O   THR A  94      45.498 -16.638  14.641  1.00 16.47           O  
ATOM    713  CB  THR A  94      47.157 -18.824  12.853  1.00 14.78           C  
ATOM    714  OG1 THR A  94      45.789 -19.239  12.903  1.00 14.82           O  
ATOM    715  CG2 THR A  94      47.948 -20.117  12.922  1.00 15.01           C  
ATOM    716  N   GLY A  95      46.952 -15.704  13.216  1.00 16.44           N  
ATOM    717  CA  GLY A  95      46.137 -14.515  13.020  1.00 17.18           C  
ATOM    718  C   GLY A  95      44.970 -14.753  12.081  1.00 17.75           C  
ATOM    719  O   GLY A  95      43.990 -14.017  12.125  1.00 18.42           O  
ATOM    720  N   ASN A  96      45.070 -15.782  11.245  1.00 18.30           N  
ATOM    721  CA  ASN A  96      44.024 -16.119  10.288  1.00 18.62           C  
ATOM    722  C   ASN A  96      43.150 -17.255  10.781  1.00 17.68           C  
ATOM    723  O   ASN A  96      43.527 -18.006  11.664  1.00 17.58           O  
ATOM    724  CB  ASN A  96      44.646 -16.571   8.982  1.00 20.06           C  
ATOM    725  CG  ASN A  96      45.722 -17.623   9.197  1.00 23.49           C  
ATOM    726  OD1 ASN A  96      46.813 -17.326   9.716  1.00 32.23           O  
ATOM    727  ND2 ASN A  96      45.433 -18.852   8.798  1.00 31.03           N  
ATOM    728  N   GLY A  97      41.992 -17.395  10.164  1.00 15.98           N  
ATOM    729  CA  GLY A  97      41.075 -18.444  10.532  1.00 14.78           C  
ATOM    730  C   GLY A  97      39.985 -17.949  11.455  1.00 14.05           C  
ATOM    731  O   GLY A  97      40.026 -16.820  11.963  1.00 13.82           O  
ATOM    732  N   VAL A  98      38.996 -18.819  11.670  1.00 13.57           N  
ATOM    733  CA  VAL A  98      37.902 -18.556  12.603  1.00 13.28           C  
ATOM    734  C   VAL A  98      37.862 -19.798  13.481  1.00 12.55           C  
ATOM    735  O   VAL A  98      37.586 -20.900  12.999  1.00 11.50           O  
ATOM    736  CB  VAL A  98      36.565 -18.351  11.880  1.00 14.42           C  
ATOM    737  CG1 VAL A  98      35.417 -18.153  12.862  1.00 14.25           C  
ATOM    738  CG2 VAL A  98      36.631 -17.124  10.950  1.00 13.34           C  
ATOM    739  N   TYR A  99      38.168 -19.627  14.763  1.00 12.15           N  
ATOM    740  CA  TYR A  99      38.282 -20.775  15.643  1.00 11.58           C  
ATOM    741  C   TYR A  99      38.317 -20.411  17.101  1.00 11.75           C  
ATOM    742  O   TYR A  99      38.452 -19.247  17.466  1.00 11.42           O  
ATOM    743  CB  TYR A  99      39.620 -21.489  15.340  1.00 12.04           C  
ATOM    744  CG  TYR A  99      40.865 -20.625  15.568  1.00 12.09           C  
ATOM    745  CD1 TYR A  99      41.368 -19.833  14.567  1.00 11.58           C  
ATOM    746  CD2 TYR A  99      41.549 -20.661  16.781  1.00 10.90           C  
ATOM    747  CE1 TYR A  99      42.495 -19.061  14.777  1.00 13.46           C  
ATOM    748  CE2 TYR A  99      42.671 -19.892  17.000  1.00 12.43           C  
ATOM    749  CZ  TYR A  99      43.136 -19.102  16.004  1.00 12.27           C  
ATOM    750  OH  TYR A  99      44.300 -18.359  16.273  1.00 14.30           O  
ATOM    751  N   ASN A 100      38.233 -21.441  17.938  1.00 10.98           N  
ATOM    752  CA  ASN A 100      38.544 -21.290  19.344  1.00 10.84           C  
ATOM    753  C   ASN A 100      39.645 -22.283  19.703  1.00 10.22           C  
ATOM    754  O   ASN A 100      39.989 -23.168  18.910  1.00 10.65           O  
ATOM    755  CB  ASN A 100      37.330 -21.443  20.263  1.00 11.02           C  
ATOM    756  CG  ASN A 100      36.799 -22.858  20.358  1.00 12.42           C  
ATOM    757  OD1 ASN A 100      37.548 -23.826  20.376  1.00 11.53           O  
ATOM    758  ND2 ASN A 100      35.465 -22.979  20.462  1.00 13.31           N  
ATOM    759  N   ALA A 101      40.234 -22.059  20.863  1.00 10.82           N  
ATOM    760  CA  ALA A 101      41.127 -23.025  21.482  1.00 10.31           C  
ATOM    761  C   ALA A 101      40.449 -23.292  22.800  1.00 10.62           C  
ATOM    762  O   ALA A 101      40.084 -22.344  23.517  1.00 11.63           O  
ATOM    763  CB  ALA A 101      42.533 -22.447  21.689  1.00  9.96           C  
ATOM    764  N   ALA A 102      40.223 -24.566  23.121  1.00 10.21           N  
ATOM    765  CA  ALA A 102      39.437 -24.905  24.293  1.00  9.69           C  
ATOM    766  C   ALA A 102      39.704 -26.276  24.891  1.00 10.37           C  
ATOM    767  O   ALA A 102      40.067 -27.211  24.176  1.00 10.44           O  
ATOM    768  CB  ALA A 102      37.921 -24.818  23.944  1.00 10.72           C  
ATOM    769  N   TYR A 103      39.542 -26.339  26.217  1.00 10.52           N  
ATOM    770  CA  TYR A 103      39.426 -27.598  26.946  1.00 10.58           C  
ATOM    771  C   TYR A 103      37.982 -28.071  26.776  1.00 10.66           C  
ATOM    772  O   TYR A 103      37.043 -27.240  26.740  1.00 11.08           O  
ATOM    773  CB  TYR A 103      39.689 -27.453  28.437  1.00 10.52           C  
ATOM    774  CG  TYR A 103      41.110 -27.674  28.855  1.00 10.15           C  
ATOM    775  CD1 TYR A 103      42.060 -26.736  28.592  1.00 11.04           C  
ATOM    776  CD2 TYR A 103      41.471 -28.800  29.543  1.00 10.55           C  
ATOM    777  CE1 TYR A 103      43.342 -26.913  28.979  1.00 10.18           C  
ATOM    778  CE2 TYR A 103      42.770 -29.003  29.929  1.00 10.52           C  
ATOM    779  CZ  TYR A 103      43.699 -28.052  29.650  1.00 11.05           C  
ATOM    780  OH  TYR A 103      45.011 -28.271  30.068  1.00 11.66           O  
ATOM    781  N   ASP A 104      37.830 -29.391  26.702  1.00 10.87           N  
ATOM    782  CA  ASP A 104      36.531 -30.079  26.672  1.00 10.93           C  
ATOM    783  C   ASP A 104      36.665 -31.128  27.763  1.00 10.64           C  
ATOM    784  O   ASP A 104      37.495 -32.057  27.653  1.00 10.62           O  
ATOM    785  CB  ASP A 104      36.295 -30.720  25.325  1.00 11.09           C  
ATOM    786  CG  ASP A 104      34.856 -30.715  24.889  1.00 13.59           C  
ATOM    787  OD1 ASP A 104      34.014 -29.898  25.347  1.00 14.66           O  
ATOM    788  OD2 ASP A 104      34.508 -31.503  23.997  1.00 15.18           O  
ATOM    789  N   ILE A 105      35.903 -30.950  28.844  1.00 11.03           N  
ATOM    790  CA  ILE A 105      35.978 -31.804  30.017  1.00 10.85           C  
ATOM    791  C   ILE A 105      34.620 -32.435  30.233  1.00 11.05           C  
ATOM    792  O   ILE A 105      33.603 -31.730  30.295  1.00 10.94           O  
ATOM    793  CB  ILE A 105      36.389 -30.979  31.238  1.00 11.44           C  
ATOM    794  CG1 ILE A 105      37.776 -30.373  31.020  1.00 12.89           C  
ATOM    795  CG2 ILE A 105      36.354 -31.833  32.507  1.00 11.36           C  
ATOM    796  CD1 ILE A 105      38.001 -29.119  31.829  1.00 14.09           C  
ATOM    797  N   TRP A 106      34.587 -33.756  30.319  1.00 10.81           N  
ATOM    798  CA  TRP A 106      33.307 -34.459  30.411  1.00 10.57           C  
ATOM    799  C   TRP A 106      32.967 -35.092  31.764  1.00 11.61           C  
ATOM    800  O   TRP A 106      33.814 -35.705  32.414  1.00 11.75           O  
ATOM    801  CB  TRP A 106      33.261 -35.533  29.350  1.00 10.50           C  
ATOM    802  CG  TRP A 106      33.259 -35.037  27.942  1.00  9.67           C  
ATOM    803  CD1 TRP A 106      34.342 -34.907  27.127  1.00 10.72           C  
ATOM    804  CD2 TRP A 106      32.123 -34.639  27.157  1.00 11.51           C  
ATOM    805  NE1 TRP A 106      33.957 -34.465  25.890  1.00 10.64           N  
ATOM    806  CE2 TRP A 106      32.600 -34.270  25.889  1.00 11.61           C  
ATOM    807  CE3 TRP A 106      30.752 -34.536  27.409  1.00 13.04           C  
ATOM    808  CZ2 TRP A 106      31.772 -33.844  24.864  1.00 14.42           C  
ATOM    809  CZ3 TRP A 106      29.922 -34.105  26.373  1.00 12.19           C  
ATOM    810  CH2 TRP A 106      30.434 -33.774  25.127  1.00 13.43           C  
ATOM    811  N   LEU A 107      31.695 -34.947  32.151  1.00 11.94           N  
ATOM    812  CA  LEU A 107      31.145 -35.519  33.385  1.00 12.94           C  
ATOM    813  C   LEU A 107      29.894 -36.351  33.062  1.00 12.92           C  
ATOM    814  O   LEU A 107      29.195 -36.085  32.086  1.00 13.10           O  
ATOM    815  CB  LEU A 107      30.747 -34.432  34.392  1.00 12.22           C  
ATOM    816  CG  LEU A 107      31.717 -33.283  34.648  1.00 12.85           C  
ATOM    817  CD1 LEU A 107      31.130 -32.334  35.688  1.00 13.65           C  
ATOM    818  CD2 LEU A 107      33.056 -33.799  35.115  1.00 13.95           C  
ATOM    819  N   ASP A 108      29.652 -37.369  33.877  1.00 13.50           N  
ATOM    820  CA  ASP A 108      28.500 -38.229  33.672  1.00 13.83           C  
ATOM    821  C   ASP A 108      28.062 -38.751  35.037  1.00 14.14           C  
ATOM    822  O   ASP A 108      28.851 -38.818  35.972  1.00 13.34           O  
ATOM    823  CB  ASP A 108      28.874 -39.372  32.734  1.00 13.95           C  
ATOM    824  CG  ASP A 108      27.665 -40.027  32.108  1.00 14.83           C  
ATOM    825  OD1 ASP A 108      27.121 -39.447  31.144  1.00 13.87           O  
ATOM    826  OD2 ASP A 108      27.255 -41.136  32.498  1.00 15.55           O  
ATOM    827  N   PRO A 109      26.787 -39.092  35.199  1.00 15.00           N  
ATOM    828  CA  PRO A 109      26.359 -39.698  36.457  1.00 15.22           C  
ATOM    829  C   PRO A 109      26.874 -41.127  36.626  1.00 15.65           C  
ATOM    830  O   PRO A 109      26.825 -41.661  37.738  1.00 17.43           O  
ATOM    831  CB  PRO A 109      24.823 -39.673  36.339  1.00 14.71           C  
ATOM    832  CG  PRO A 109      24.573 -39.664  34.922  1.00 14.79           C  
ATOM    833  CD  PRO A 109      25.649 -38.800  34.322  1.00 15.54           C  
ATOM    834  N   THR A 110      27.339 -41.748  35.534  1.00 16.38           N  
ATOM    835  CA  THR A 110      27.952 -43.072  35.595  1.00 16.94           C  
ATOM    836  C   THR A 110      29.441 -43.002  35.282  1.00 17.13           C  
ATOM    837  O   THR A 110      29.885 -41.988  34.746  1.00 16.80           O  
ATOM    838  CB  THR A 110      27.277 -43.986  34.594  1.00 17.53           C  
ATOM    839  OG1 THR A 110      27.593 -43.578  33.257  1.00 17.55           O  
ATOM    840  CG2 THR A 110      25.753 -43.838  34.689  1.00 19.15           C  
ATOM    841  N   PRO A 111      30.209 -44.044  35.623  1.00 16.72           N  
ATOM    842  CA  PRO A 111      31.650 -44.092  35.318  1.00 16.68           C  
ATOM    843  C   PRO A 111      31.827 -44.490  33.867  1.00 16.44           C  
ATOM    844  O   PRO A 111      32.356 -45.548  33.525  1.00 16.67           O  
ATOM    845  CB  PRO A 111      32.171 -45.167  36.280  1.00 16.78           C  
ATOM    846  CG  PRO A 111      30.992 -46.128  36.366  1.00 17.27           C  
ATOM    847  CD  PRO A 111      29.802 -45.220  36.421  1.00 17.22           C  
ATOM    848  N   ARG A 112      31.379 -43.574  33.017  1.00 16.52           N  
ATOM    849  CA  ARG A 112      31.259 -43.767  31.580  1.00 16.42           C  
ATOM    850  C   ARG A 112      32.588 -43.747  30.844  1.00 16.25           C  
ATOM    851  O   ARG A 112      33.430 -42.885  31.073  1.00 17.13           O  
ATOM    852  CB  ARG A 112      30.369 -42.665  31.011  1.00 16.38           C  
ATOM    853  CG  ARG A 112      29.944 -42.865  29.584  1.00 17.67           C  
ATOM    854  CD  ARG A 112      28.825 -41.939  29.147  1.00 17.33           C  
ATOM    855  NE  ARG A 112      27.501 -42.333  29.634  1.00 17.62           N  
ATOM    856  CZ  ARG A 112      26.752 -43.285  29.098  1.00 18.22           C  
ATOM    857  NH1 ARG A 112      27.193 -43.998  28.071  1.00 17.99           N  
ATOM    858  NH2 ARG A 112      25.549 -43.529  29.609  1.00 18.57           N  
ATOM    859  N   THR A 113      32.755 -44.703  29.949  1.00 16.24           N  
ATOM    860  CA  THR A 113      33.953 -44.784  29.126  1.00 15.88           C  
ATOM    861  C   THR A 113      33.651 -44.679  27.632  1.00 15.07           C  
ATOM    862  O   THR A 113      34.561 -44.468  26.837  1.00 15.31           O  
ATOM    863  CB  THR A 113      34.716 -46.071  29.373  1.00 15.69           C  
ATOM    864  OG1 THR A 113      33.870 -47.186  29.076  1.00 17.20           O  
ATOM    865  CG2 THR A 113      35.109 -46.212  30.847  1.00 16.86           C  
ATOM    866  N   ASN A 114      32.378 -44.782  27.256  1.00 14.14           N  
ATOM    867  CA  ASN A 114      31.975 -44.750  25.865  1.00 14.10           C  
ATOM    868  C   ASN A 114      30.569 -44.138  25.815  1.00 14.28           C  
ATOM    869  O   ASN A 114      29.854 -44.095  26.830  1.00 14.97           O  
ATOM    870  CB  ASN A 114      32.037 -46.194  25.305  1.00 13.61           C  
ATOM    871  CG  ASN A 114      32.229 -46.282  23.795  1.00 13.38           C  
ATOM    872  OD1 ASN A 114      32.796 -47.277  23.301  1.00 16.94           O  
ATOM    873  ND2 ASN A 114      31.741 -45.308  23.049  1.00 10.36           N  
ATOM    874  N   GLY A 115      30.190 -43.649  24.646  1.00 14.11           N  
ATOM    875  CA  GLY A 115      28.918 -42.994  24.455  1.00 14.43           C  
ATOM    876  C   GLY A 115      28.935 -41.545  24.865  1.00 14.90           C  
ATOM    877  O   GLY A 115      29.905 -41.038  25.441  1.00 14.69           O  
ATOM    878  N   VAL A 116      27.844 -40.857  24.556  1.00 15.34           N  
ATOM    879  CA  VAL A 116      27.722 -39.456  24.901  1.00 16.09           C  
ATOM    880  C   VAL A 116      27.627 -39.286  26.414  1.00 15.26           C  
ATOM    881  O   VAL A 116      26.890 -39.995  27.085  1.00 16.25           O  
ATOM    882  CB  VAL A 116      26.468 -38.817  24.277  1.00 17.32           C  
ATOM    883  CG1 VAL A 116      26.406 -37.356  24.650  1.00 19.31           C  
ATOM    884  CG2 VAL A 116      26.451 -38.996  22.762  1.00 19.01           C  
ATOM    885  N   ASN A 117      28.409 -38.352  26.949  1.00 14.15           N  
ATOM    886  CA  ASN A 117      28.344 -38.005  28.357  1.00 13.75           C  
ATOM    887  C   ASN A 117      27.326 -36.885  28.563  1.00 13.10           C  
ATOM    888  O   ASN A 117      27.094 -36.088  27.669  1.00 13.31           O  
ATOM    889  CB  ASN A 117      29.714 -37.512  28.841  1.00 13.52           C  
ATOM    890  CG  ASN A 117      30.703 -38.646  29.132  1.00 12.48           C  
ATOM    891  OD1 ASN A 117      31.200 -38.771  30.260  1.00 15.24           O  
ATOM    892  ND2 ASN A 117      31.024 -39.446  28.112  1.00 14.34           N  
ATOM    893  N   ARG A 118      26.753 -36.805  29.761  1.00 13.24           N  
ATOM    894  CA  ARG A 118      25.691 -35.848  30.058  1.00 13.59           C  
ATOM    895  C   ARG A 118      26.116 -34.393  30.134  1.00 13.28           C  
ATOM    896  O   ARG A 118      25.373 -33.515  29.716  1.00 13.48           O  
ATOM    897  CB  ARG A 118      25.013 -36.218  31.377  1.00 14.08           C  
ATOM    898  CG  ARG A 118      24.089 -37.437  31.294  1.00 15.35           C  
ATOM    899  CD  ARG A 118      23.111 -37.382  30.143  1.00 14.53           C  
ATOM    900  NE  ARG A 118      22.480 -36.074  30.087  1.00 16.42           N  
ATOM    901  CZ  ARG A 118      22.117 -35.451  28.973  1.00 18.48           C  
ATOM    902  NH1 ARG A 118      22.266 -36.030  27.790  1.00 19.15           N  
ATOM    903  NH2 ARG A 118      21.605 -34.237  29.043  1.00 20.31           N  
ATOM    904  N   THR A 119      27.291 -34.135  30.688  1.00 13.11           N  
ATOM    905  CA  THR A 119      27.722 -32.760  30.892  1.00 13.10           C  
ATOM    906  C   THR A 119      29.098 -32.479  30.317  1.00 12.88           C  
ATOM    907  O   THR A 119      30.034 -33.256  30.518  1.00 12.78           O  
ATOM    908  CB  THR A 119      27.673 -32.397  32.393  1.00 13.16           C  
ATOM    909  OG1 THR A 119      26.301 -32.265  32.821  1.00 14.80           O  
ATOM    910  CG2 THR A 119      28.305 -31.017  32.641  1.00 12.77           C  
ATOM    911  N   GLU A 120      29.175 -31.372  29.596  1.00 12.96           N  
ATOM    912  CA  GLU A 120      30.375 -30.909  28.916  1.00 13.17           C  
ATOM    913  C   GLU A 120      30.801 -29.553  29.458  1.00 13.31           C  
ATOM    914  O   GLU A 120      30.016 -28.609  29.497  1.00 14.39           O  
ATOM    915  CB  GLU A 120      30.092 -30.832  27.409  1.00 12.98           C  
ATOM    916  CG  GLU A 120      31.286 -30.475  26.526  1.00 12.60           C  
ATOM    917  CD  GLU A 120      30.926 -30.391  25.045  1.00 12.55           C  
ATOM    918  OE1 GLU A 120      29.723 -30.578  24.705  1.00 13.62           O  
ATOM    919  OE2 GLU A 120      31.817 -30.094  24.211  1.00 13.72           O  
ATOM    920  N   ILE A 121      32.040 -29.484  29.922  1.00 12.94           N  
ATOM    921  CA  ILE A 121      32.616 -28.252  30.417  1.00 12.50           C  
ATOM    922  C   ILE A 121      33.609 -27.804  29.365  1.00 12.65           C  
ATOM    923  O   ILE A 121      34.514 -28.575  29.058  1.00 12.80           O  
ATOM    924  CB  ILE A 121      33.368 -28.504  31.729  1.00 12.58           C  
ATOM    925  CG1 ILE A 121      32.458 -29.028  32.833  1.00 12.64           C  
ATOM    926  CG2 ILE A 121      34.110 -27.235  32.183  1.00 13.37           C  
ATOM    927  CD1 ILE A 121      33.192 -29.422  34.101  1.00 14.02           C  
ATOM    928  N   MET A 122      33.447 -26.613  28.792  1.00 12.80           N  
ATOM    929  CA  MET A 122      34.435 -26.089  27.867  1.00 12.82           C  
ATOM    930  C   MET A 122      35.108 -24.884  28.503  1.00 13.16           C  
ATOM    931  O   MET A 122      34.441 -24.022  29.067  1.00 12.71           O  
ATOM    932  CB  MET A 122      33.807 -25.666  26.542  1.00 13.59           C  
ATOM    933  CG  MET A 122      33.122 -26.798  25.825  1.00 14.30           C  
ATOM    934  SD  MET A 122      32.954 -26.483  24.074  1.00 17.30           S  
ATOM    935  CE  MET A 122      34.554 -26.736  23.590  1.00 19.89           C  
ATOM    936  N   ILE A 123      36.419 -24.822  28.382  1.00 12.78           N  
ATOM    937  CA  ILE A 123      37.165 -23.669  28.854  1.00 12.66           C  
ATOM    938  C   ILE A 123      37.825 -23.082  27.623  1.00 12.68           C  
ATOM    939  O   ILE A 123      38.759 -23.669  27.053  1.00 13.11           O  
ATOM    940  CB  ILE A 123      38.227 -24.030  29.913  1.00 12.46           C  
ATOM    941  CG1 ILE A 123      37.642 -24.886  31.036  1.00 12.52           C  
ATOM    942  CG2 ILE A 123      38.840 -22.759  30.483  1.00 12.93           C  
ATOM    943  CD1 ILE A 123      38.724 -25.414  31.995  1.00 11.84           C  
ATOM    944  N   TRP A 124      37.309 -21.936  27.176  1.00 12.58           N  
ATOM    945  CA  TRP A 124      37.829 -21.277  25.982  1.00 12.23           C  
ATOM    946  C   TRP A 124      38.994 -20.371  26.301  1.00 12.47           C  
ATOM    947  O   TRP A 124      38.815 -19.325  26.904  1.00 13.41           O  
ATOM    948  CB  TRP A 124      36.722 -20.469  25.271  1.00 13.02           C  
ATOM    949  CG  TRP A 124      35.608 -21.279  24.658  1.00 12.50           C  
ATOM    950  CD1 TRP A 124      35.100 -22.482  25.095  1.00 15.68           C  
ATOM    951  CD2 TRP A 124      34.846 -20.932  23.495  1.00 13.06           C  
ATOM    952  NE1 TRP A 124      34.074 -22.888  24.269  1.00 15.35           N  
ATOM    953  CE2 TRP A 124      33.907 -21.960  23.276  1.00 13.92           C  
ATOM    954  CE3 TRP A 124      34.863 -19.852  22.608  1.00 14.30           C  
ATOM    955  CZ2 TRP A 124      33.001 -21.930  22.209  1.00 13.52           C  
ATOM    956  CZ3 TRP A 124      33.974 -19.842  21.539  1.00 13.33           C  
ATOM    957  CH2 TRP A 124      33.061 -20.867  21.354  1.00 12.18           C  
ATOM    958  N   PHE A 125      40.181 -20.793  25.886  1.00 11.89           N  
ATOM    959  CA  PHE A 125      41.407 -20.022  26.076  1.00 12.10           C  
ATOM    960  C   PHE A 125      41.554 -18.909  25.042  1.00 12.58           C  
ATOM    961  O   PHE A 125      42.275 -17.948  25.270  1.00 12.34           O  
ATOM    962  CB  PHE A 125      42.632 -20.906  25.920  1.00 12.68           C  
ATOM    963  CG  PHE A 125      43.007 -21.696  27.156  1.00 13.13           C  
ATOM    964  CD1 PHE A 125      42.057 -22.364  27.902  1.00 13.34           C  
ATOM    965  CD2 PHE A 125      44.347 -21.817  27.523  1.00 13.23           C  
ATOM    966  CE1 PHE A 125      42.434 -23.114  29.015  1.00 12.65           C  
ATOM    967  CE2 PHE A 125      44.708 -22.560  28.628  1.00 13.05           C  
ATOM    968  CZ  PHE A 125      43.740 -23.214  29.372  1.00 12.37           C  
ATOM    969  N   ASN A 126      40.951 -19.066  23.876  1.00 12.64           N  
ATOM    970  CA  ASN A 126      41.078 -18.058  22.837  1.00 13.17           C  
ATOM    971  C   ASN A 126      39.933 -18.167  21.839  1.00 13.93           C  
ATOM    972  O   ASN A 126      39.340 -19.238  21.663  1.00 13.49           O  
ATOM    973  CB  ASN A 126      42.465 -18.179  22.160  1.00 13.20           C  
ATOM    974  CG  ASN A 126      42.814 -16.958  21.287  1.00 14.16           C  
ATOM    975  OD1 ASN A 126      42.251 -15.869  21.462  1.00 14.44           O  
ATOM    976  ND2 ASN A 126      43.738 -17.142  20.353  1.00 15.18           N  
ATOM    977  N   ARG A 127      39.626 -17.035  21.203  1.00 14.60           N  
ATOM    978  CA  ARG A 127      38.590 -16.909  20.194  1.00 15.67           C  
ATOM    979  C   ARG A 127      39.148 -16.011  19.108  1.00 15.68           C  
ATOM    980  O   ARG A 127      39.634 -14.919  19.416  1.00 16.96           O  
ATOM    981  CB  ARG A 127      37.385 -16.174  20.770  1.00 16.16           C  
ATOM    982  CG  ARG A 127      36.538 -16.972  21.706  1.00 19.53           C  
ATOM    983  CD  ARG A 127      35.410 -16.155  22.382  1.00 22.61           C  
ATOM    984  NE  ARG A 127      35.954 -15.162  23.314  1.00 25.19           N  
ATOM    985  CZ  ARG A 127      35.291 -14.110  23.809  1.00 27.73           C  
ATOM    986  NH1 ARG A 127      34.016 -13.878  23.486  1.00 27.33           N  
ATOM    987  NH2 ARG A 127      35.920 -13.286  24.649  1.00 28.01           N  
ATOM    988  N   VAL A 128      39.087 -16.464  17.861  1.00 15.23           N  
ATOM    989  CA  VAL A 128      39.490 -15.655  16.727  1.00 15.39           C  
ATOM    990  C   VAL A 128      38.318 -15.682  15.768  1.00 15.42           C  
ATOM    991  O   VAL A 128      37.860 -16.753  15.363  1.00 14.01           O  
ATOM    992  CB  VAL A 128      40.765 -16.167  16.070  1.00 16.19           C  
ATOM    993  CG1 VAL A 128      41.049 -15.393  14.792  1.00 17.53           C  
ATOM    994  CG2 VAL A 128      41.943 -16.037  17.067  1.00 16.84           C  
ATOM    995  N   GLY A 129      37.804 -14.506  15.418  1.00 15.52           N  
ATOM    996  CA  GLY A 129      36.630 -14.467  14.574  1.00 15.60           C  
ATOM    997  C   GLY A 129      35.391 -14.491  15.450  1.00 15.55           C  
ATOM    998  O   GLY A 129      35.485 -14.644  16.674  1.00 15.73           O  
ATOM    999  N   PRO A 130      34.223 -14.356  14.824  1.00 15.60           N  
ATOM   1000  CA  PRO A 130      32.945 -14.249  15.536  1.00 15.89           C  
ATOM   1001  C   PRO A 130      32.322 -15.572  15.966  1.00 16.23           C  
ATOM   1002  O   PRO A 130      31.234 -15.933  15.549  1.00 16.68           O  
ATOM   1003  CB  PRO A 130      32.060 -13.527  14.514  1.00 15.87           C  
ATOM   1004  CG  PRO A 130      32.550 -14.034  13.201  1.00 14.60           C  
ATOM   1005  CD  PRO A 130      34.048 -14.187  13.370  1.00 15.76           C  
ATOM   1006  N   VAL A 131      33.036 -16.246  16.851  1.00 17.58           N  
ATOM   1007  CA  VAL A 131      32.700 -17.552  17.385  1.00 17.96           C  
ATOM   1008  C   VAL A 131      32.049 -17.308  18.752  1.00 17.40           C  
ATOM   1009  O   VAL A 131      32.404 -16.357  19.442  1.00 16.57           O  
ATOM   1010  CB  VAL A 131      34.047 -18.276  17.499  1.00 17.77           C  
ATOM   1011  CG1 VAL A 131      34.515 -19.087  16.359  1.00 20.55           C  
ATOM   1012  CG2 VAL A 131      34.910 -17.955  18.609  1.00 20.58           C  
ATOM   1013  N   GLN A 132      31.072 -18.129  19.119  1.00 17.69           N  
ATOM   1014  CA  GLN A 132      30.440 -18.007  20.422  1.00 18.42           C  
ATOM   1015  C   GLN A 132      30.080 -19.400  20.956  1.00 17.69           C  
ATOM   1016  O   GLN A 132      29.862 -20.311  20.173  1.00 17.39           O  
ATOM   1017  CB  GLN A 132      29.250 -17.045  20.316  1.00 19.52           C  
ATOM   1018  CG  GLN A 132      27.885 -17.566  20.441  1.00 19.43           C  
ATOM   1019  CD  GLN A 132      26.928 -16.399  20.402  1.00 19.61           C  
ATOM   1020  OE1 GLN A 132      27.364 -15.243  20.469  1.00 18.23           O  
ATOM   1021  NE2 GLN A 132      25.647 -16.684  20.319  1.00 19.85           N  
ATOM   1022  N   PRO A 133      30.097 -19.587  22.272  1.00 18.51           N  
ATOM   1023  CA  PRO A 133      29.751 -20.895  22.832  1.00 18.29           C  
ATOM   1024  C   PRO A 133      28.281 -21.252  22.719  1.00 18.30           C  
ATOM   1025  O   PRO A 133      27.441 -20.443  22.301  1.00 18.43           O  
ATOM   1026  CB  PRO A 133      30.157 -20.780  24.299  1.00 18.69           C  
ATOM   1027  CG  PRO A 133      30.207 -19.413  24.585  1.00 19.94           C  
ATOM   1028  CD  PRO A 133      30.514 -18.650  23.326  1.00 18.34           C  
ATOM   1029  N   ILE A 134      27.996 -22.498  23.091  1.00 17.41           N  
ATOM   1030  CA  ILE A 134      26.650 -23.037  23.121  1.00 17.68           C  
ATOM   1031  C   ILE A 134      25.852 -22.305  24.177  1.00 17.41           C  
ATOM   1032  O   ILE A 134      26.381 -21.955  25.218  1.00 16.50           O  
ATOM   1033  CB  ILE A 134      26.699 -24.532  23.466  1.00 17.81           C  
ATOM   1034  CG1 ILE A 134      27.358 -25.308  22.320  1.00 18.85           C  
ATOM   1035  CG2 ILE A 134      25.291 -25.089  23.768  1.00 18.64           C  
ATOM   1036  CD1 ILE A 134      26.604 -25.222  21.020  1.00 21.04           C  
ATOM   1037  N   GLY A 135      24.574 -22.072  23.897  1.00 18.11           N  
ATOM   1038  CA  GLY A 135      23.678 -21.493  24.882  1.00 18.91           C  
ATOM   1039  C   GLY A 135      23.693 -19.990  25.014  1.00 20.03           C  
ATOM   1040  O   GLY A 135      23.818 -19.257  24.028  1.00 19.78           O  
ATOM   1041  N   SER A 136      23.548 -19.501  26.238  1.00 21.54           N  
ATOM   1042  CA  SER A 136      23.602 -18.058  26.448  1.00 22.56           C  
ATOM   1043  C   SER A 136      24.370 -17.724  27.718  1.00 22.95           C  
ATOM   1044  O   SER A 136      24.539 -18.582  28.585  1.00 21.96           O  
ATOM   1045  CB  SER A 136      22.194 -17.488  26.534  1.00 23.45           C  
ATOM   1046  OG  SER A 136      21.556 -18.015  27.676  1.00 26.90           O  
ATOM   1047  N   PRO A 137      24.877 -16.497  27.822  1.00 23.81           N  
ATOM   1048  CA  PRO A 137      25.639 -16.113  29.009  1.00 24.00           C  
ATOM   1049  C   PRO A 137      24.777 -15.989  30.246  1.00 24.54           C  
ATOM   1050  O   PRO A 137      23.638 -15.507  30.162  1.00 23.80           O  
ATOM   1051  CB  PRO A 137      26.234 -14.765  28.614  1.00 24.41           C  
ATOM   1052  CG  PRO A 137      25.280 -14.241  27.631  1.00 24.23           C  
ATOM   1053  CD  PRO A 137      24.858 -15.411  26.825  1.00 24.27           C  
ATOM   1054  N   VAL A 138      25.329 -16.440  31.374  1.00 24.88           N  
ATOM   1055  CA  VAL A 138      24.657 -16.402  32.669  1.00 26.39           C  
ATOM   1056  C   VAL A 138      25.490 -15.667  33.743  1.00 27.14           C  
ATOM   1057  O   VAL A 138      25.148 -15.717  34.926  1.00 29.19           O  
ATOM   1058  CB  VAL A 138      24.295 -17.832  33.170  1.00 26.24           C  
ATOM   1059  CG1 VAL A 138      23.290 -18.519  32.224  1.00 26.56           C  
ATOM   1060  CG2 VAL A 138      25.550 -18.679  33.342  1.00 26.46           C  
ATOM   1061  N   GLY A 139      26.514 -14.924  33.340  1.00 27.89           N  
ATOM   1062  CA  GLY A 139      27.302 -14.184  34.309  1.00 28.09           C  
ATOM   1063  C   GLY A 139      28.790 -14.448  34.265  1.00 28.09           C  
ATOM   1064  O   GLY A 139      29.319 -15.137  33.390  1.00 27.75           O  
ATOM   1065  N   THR A 140      29.464 -13.864  35.243  1.00 28.32           N  
ATOM   1066  CA  THR A 140      30.896 -13.962  35.378  1.00 28.05           C  
ATOM   1067  C   THR A 140      31.269 -14.858  36.557  1.00 27.09           C  
ATOM   1068  O   THR A 140      30.559 -14.918  37.565  1.00 27.50           O  
ATOM   1069  CB  THR A 140      31.437 -12.543  35.585  1.00 28.28           C  
ATOM   1070  OG1 THR A 140      31.087 -11.740  34.454  1.00 29.98           O  
ATOM   1071  CG2 THR A 140      32.944 -12.519  35.596  1.00 28.77           C  
ATOM   1072  N   ALA A 141      32.384 -15.568  36.432  1.00 25.49           N  
ATOM   1073  CA  ALA A 141      32.868 -16.406  37.512  1.00 24.51           C  
ATOM   1074  C   ALA A 141      34.383 -16.258  37.633  1.00 23.52           C  
ATOM   1075  O   ALA A 141      35.068 -15.967  36.650  1.00 22.16           O  
ATOM   1076  CB  ALA A 141      32.499 -17.853  37.270  1.00 24.44           C  
ATOM   1077  N   HIS A 142      34.894 -16.444  38.847  1.00 22.97           N  
ATOM   1078  CA  HIS A 142      36.325 -16.414  39.091  1.00 23.05           C  
ATOM   1079  C   HIS A 142      36.757 -17.829  39.411  1.00 22.07           C  
ATOM   1080  O   HIS A 142      36.340 -18.400  40.430  1.00 22.33           O  
ATOM   1081  CB  HIS A 142      36.675 -15.482  40.253  1.00 23.79           C  
ATOM   1082  CG  HIS A 142      36.429 -14.035  39.955  1.00 26.22           C  
ATOM   1083  ND1 HIS A 142      35.154 -13.530  39.812  1.00 30.72           N  
ATOM   1084  CD2 HIS A 142      37.264 -13.073  39.497  1.00 29.32           C  
ATOM   1085  CE1 HIS A 142      35.219 -12.302  39.327  1.00 31.03           C  
ATOM   1086  NE2 HIS A 142      36.492 -11.979  39.187  1.00 31.99           N  
ATOM   1087  N   VAL A 143      37.555 -18.411  38.522  1.00 20.94           N  
ATOM   1088  CA  VAL A 143      38.020 -19.776  38.695  1.00 20.20           C  
ATOM   1089  C   VAL A 143      39.499 -19.847  38.421  1.00 19.52           C  
ATOM   1090  O   VAL A 143      39.979 -19.343  37.409  1.00 18.63           O  
ATOM   1091  CB  VAL A 143      37.320 -20.752  37.724  1.00 20.14           C  
ATOM   1092  CG1 VAL A 143      37.628 -22.198  38.131  1.00 20.10           C  
ATOM   1093  CG2 VAL A 143      35.821 -20.488  37.672  1.00 20.81           C  
ATOM   1094  N   GLY A 144      40.229 -20.453  39.349  1.00 19.08           N  
ATOM   1095  CA  GLY A 144      41.645 -20.638  39.176  1.00 19.20           C  
ATOM   1096  C   GLY A 144      42.447 -19.351  39.181  1.00 19.14           C  
ATOM   1097  O   GLY A 144      43.596 -19.336  38.755  1.00 19.27           O  
ATOM   1098  N   GLY A 145      41.854 -18.271  39.687  1.00 19.61           N  
ATOM   1099  CA  GLY A 145      42.546 -16.999  39.735  1.00 20.02           C  
ATOM   1100  C   GLY A 145      42.388 -16.172  38.469  1.00 20.13           C  
ATOM   1101  O   GLY A 145      43.073 -15.162  38.302  1.00 20.85           O  
ATOM   1102  N   ARG A 146      41.485 -16.605  37.591  1.00 19.96           N  
ATOM   1103  CA  ARG A 146      41.206 -15.936  36.325  1.00 19.99           C  
ATOM   1104  C   ARG A 146      39.710 -15.625  36.255  1.00 19.58           C  
ATOM   1105  O   ARG A 146      38.905 -16.257  36.930  1.00 20.03           O  
ATOM   1106  CB  ARG A 146      41.612 -16.842  35.147  1.00 20.22           C  
ATOM   1107  CG  ARG A 146      43.099 -16.920  34.896  1.00 21.46           C  
ATOM   1108  CD  ARG A 146      43.458 -17.786  33.719  1.00 21.23           C  
ATOM   1109  NE  ARG A 146      44.902 -17.904  33.522  1.00 22.34           N  
ATOM   1110  CZ  ARG A 146      45.644 -17.066  32.811  1.00 22.20           C  
ATOM   1111  NH1 ARG A 146      45.099 -16.014  32.216  1.00 21.15           N  
ATOM   1112  NH2 ARG A 146      46.943 -17.282  32.693  1.00 24.17           N  
ATOM   1113  N   SER A 147      39.339 -14.627  35.463  1.00 19.11           N  
ATOM   1114  CA  SER A 147      37.926 -14.288  35.302  1.00 19.19           C  
ATOM   1115  C   SER A 147      37.361 -14.922  34.034  1.00 18.25           C  
ATOM   1116  O   SER A 147      38.043 -14.960  33.006  1.00 18.11           O  
ATOM   1117  CB  SER A 147      37.733 -12.780  35.233  1.00 19.46           C  
ATOM   1118  OG  SER A 147      36.352 -12.475  35.105  1.00 22.31           O  
ATOM   1119  N   TRP A 148      36.127 -15.427  34.120  1.00 18.00           N  
ATOM   1120  CA  TRP A 148      35.469 -16.087  32.980  1.00 17.85           C  
ATOM   1121  C   TRP A 148      34.041 -15.635  32.768  1.00 18.90           C  
ATOM   1122  O   TRP A 148      33.319 -15.384  33.718  1.00 18.95           O  
ATOM   1123  CB  TRP A 148      35.434 -17.610  33.150  1.00 17.63           C  
ATOM   1124  CG  TRP A 148      36.763 -18.173  33.497  1.00 15.35           C  
ATOM   1125  CD1 TRP A 148      37.275 -18.309  34.741  1.00 15.42           C  
ATOM   1126  CD2 TRP A 148      37.767 -18.658  32.595  1.00 13.60           C  
ATOM   1127  NE1 TRP A 148      38.543 -18.842  34.682  1.00 14.38           N  
ATOM   1128  CE2 TRP A 148      38.859 -19.076  33.373  1.00 14.41           C  
ATOM   1129  CE3 TRP A 148      37.853 -18.789  31.208  1.00 13.83           C  
ATOM   1130  CZ2 TRP A 148      40.019 -19.605  32.817  1.00 13.12           C  
ATOM   1131  CZ3 TRP A 148      39.003 -19.315  30.657  1.00 12.91           C  
ATOM   1132  CH2 TRP A 148      40.071 -19.720  31.462  1.00 13.93           C  
ATOM   1133  N   GLU A 149      33.670 -15.537  31.499  1.00 19.93           N  
ATOM   1134  CA  GLU A 149      32.304 -15.246  31.109  1.00 20.90           C  
ATOM   1135  C   GLU A 149      31.687 -16.621  30.995  1.00 20.54           C  
ATOM   1136  O   GLU A 149      32.222 -17.477  30.281  1.00 20.47           O  
ATOM   1137  CB  GLU A 149      32.283 -14.509  29.773  1.00 21.99           C  
ATOM   1138  CG  GLU A 149      30.913 -14.085  29.287  1.00 24.57           C  
ATOM   1139  CD  GLU A 149      31.009 -13.325  27.973  1.00 26.46           C  
ATOM   1140  OE1 GLU A 149      31.672 -12.259  27.932  1.00 31.02           O  
ATOM   1141  OE2 GLU A 149      30.464 -13.803  26.967  1.00 28.57           O  
ATOM   1142  N   VAL A 150      30.607 -16.859  31.729  1.00 20.22           N  
ATOM   1143  CA  VAL A 150      30.002 -18.181  31.770  1.00 19.85           C  
ATOM   1144  C   VAL A 150      28.756 -18.274  30.901  1.00 19.54           C  
ATOM   1145  O   VAL A 150      27.890 -17.389  30.933  1.00 20.15           O  
ATOM   1146  CB  VAL A 150      29.637 -18.589  33.216  1.00 20.18           C  
ATOM   1147  CG1 VAL A 150      29.198 -20.048  33.260  1.00 20.26           C  
ATOM   1148  CG2 VAL A 150      30.815 -18.347  34.164  1.00 21.20           C  
ATOM   1149  N   TRP A 151      28.675 -19.353  30.133  1.00 18.14           N  
ATOM   1150  CA  TRP A 151      27.540 -19.633  29.279  1.00 17.73           C  
ATOM   1151  C   TRP A 151      27.014 -21.012  29.588  1.00 17.81           C  
ATOM   1152  O   TRP A 151      27.795 -21.919  29.854  1.00 17.63           O  
ATOM   1153  CB  TRP A 151      27.949 -19.641  27.808  1.00 17.75           C  
ATOM   1154  CG  TRP A 151      28.325 -18.318  27.247  1.00 17.76           C  
ATOM   1155  CD1 TRP A 151      29.283 -17.473  27.707  1.00 18.92           C  
ATOM   1156  CD2 TRP A 151      27.765 -17.696  26.082  1.00 18.44           C  
ATOM   1157  NE1 TRP A 151      29.347 -16.353  26.912  1.00 19.77           N  
ATOM   1158  CE2 TRP A 151      28.423 -16.467  25.905  1.00 20.66           C  
ATOM   1159  CE3 TRP A 151      26.764 -18.055  25.176  1.00 19.82           C  
ATOM   1160  CZ2 TRP A 151      28.111 -15.592  24.859  1.00 21.46           C  
ATOM   1161  CZ3 TRP A 151      26.453 -17.191  24.135  1.00 20.67           C  
ATOM   1162  CH2 TRP A 151      27.118 -15.976  23.989  1.00 22.27           C  
ATOM   1163  N   THR A 152      25.702 -21.194  29.506  1.00 17.62           N  
ATOM   1164  CA  THR A 152      25.115 -22.511  29.672  1.00 17.67           C  
ATOM   1165  C   THR A 152      24.035 -22.750  28.631  1.00 17.93           C  
ATOM   1166  O   THR A 152      23.312 -21.833  28.222  1.00 17.22           O  
ATOM   1167  CB  THR A 152      24.488 -22.735  31.064  1.00 18.20           C  
ATOM   1168  OG1 THR A 152      23.495 -21.727  31.325  1.00 20.64           O  
ATOM   1169  CG2 THR A 152      25.511 -22.593  32.185  1.00 18.23           C  
ATOM   1170  N   GLY A 153      23.911 -24.007  28.248  1.00 18.27           N  
ATOM   1171  CA  GLY A 153      22.926 -24.415  27.277  1.00 18.94           C  
ATOM   1172  C   GLY A 153      23.032 -25.884  26.950  1.00 19.51           C  
ATOM   1173  O   GLY A 153      23.675 -26.644  27.675  1.00 20.22           O  
ATOM   1174  N   SER A 154      22.358 -26.281  25.877  1.00 20.20           N  
ATOM   1175  CA  SER A 154      22.407 -27.646  25.374  1.00 20.56           C  
ATOM   1176  C   SER A 154      22.710 -27.610  23.891  1.00 20.68           C  
ATOM   1177  O   SER A 154      22.278 -26.693  23.182  1.00 20.86           O  
ATOM   1178  CB  SER A 154      21.066 -28.358  25.588  1.00 20.82           C  
ATOM   1179  OG  SER A 154      20.980 -29.561  24.836  1.00 21.78           O  
ATOM   1180  N   ASN A 155      23.446 -28.610  23.419  1.00 20.52           N  
ATOM   1181  CA  ASN A 155      23.743 -28.738  21.999  1.00 21.24           C  
ATOM   1182  C   ASN A 155      22.760 -29.682  21.337  1.00 22.23           C  
ATOM   1183  O   ASN A 155      22.899 -30.034  20.164  1.00 23.25           O  
ATOM   1184  CB  ASN A 155      25.164 -29.240  21.771  1.00 21.09           C  
ATOM   1185  CG  ASN A 155      25.433 -30.580  22.419  1.00 20.23           C  
ATOM   1186  OD1 ASN A 155      24.518 -31.334  22.745  1.00 16.02           O  
ATOM   1187  ND2 ASN A 155      26.709 -30.905  22.572  1.00 18.12           N  
ATOM   1188  N   GLY A 156      21.768 -30.107  22.105  1.00 23.25           N  
ATOM   1189  CA  GLY A 156      20.759 -31.013  21.595  1.00 23.53           C  
ATOM   1190  C   GLY A 156      20.953 -32.435  22.069  1.00 23.68           C  
ATOM   1191  O   GLY A 156      19.986 -33.210  22.123  1.00 24.65           O  
ATOM   1192  N   SER A 157      22.196 -32.786  22.394  1.00 22.89           N  
ATOM   1193  CA  SER A 157      22.538 -34.127  22.847  1.00 22.31           C  
ATOM   1194  C   SER A 157      22.927 -34.114  24.323  1.00 20.81           C  
ATOM   1195  O   SER A 157      22.567 -35.020  25.077  1.00 21.34           O  
ATOM   1196  CB  SER A 157      23.688 -34.692  22.022  1.00 22.52           C  
ATOM   1197  OG  SER A 157      23.401 -34.661  20.631  1.00 25.57           O  
ATOM   1198  N   ASN A 158      23.666 -33.084  24.730  1.00 18.85           N  
ATOM   1199  CA  ASN A 158      24.135 -32.986  26.105  1.00 17.23           C  
ATOM   1200  C   ASN A 158      24.169 -31.537  26.573  1.00 16.61           C  
ATOM   1201  O   ASN A 158      24.144 -30.607  25.767  1.00 16.00           O  
ATOM   1202  CB  ASN A 158      25.525 -33.616  26.239  1.00 16.88           C  
ATOM   1203  CG  ASN A 158      26.575 -32.912  25.396  1.00 15.55           C  
ATOM   1204  OD1 ASN A 158      26.860 -33.310  24.267  1.00 14.24           O  
ATOM   1205  ND2 ASN A 158      27.176 -31.865  25.960  1.00 14.63           N  
ATOM   1206  N   ASP A 159      24.245 -31.367  27.886  1.00 15.93           N  
ATOM   1207  CA  ASP A 159      24.371 -30.057  28.494  1.00 15.73           C  
ATOM   1208  C   ASP A 159      25.816 -29.571  28.394  1.00 14.90           C  
ATOM   1209  O   ASP A 159      26.778 -30.362  28.438  1.00 14.18           O  
ATOM   1210  CB  ASP A 159      23.953 -30.113  29.954  1.00 15.77           C  
ATOM   1211  CG  ASP A 159      22.510 -30.519  30.125  1.00 17.70           C  
ATOM   1212  OD1 ASP A 159      21.666 -29.959  29.390  1.00 18.39           O  
ATOM   1213  OD2 ASP A 159      22.143 -31.388  30.946  1.00 19.70           O  
ATOM   1214  N   VAL A 160      25.949 -28.258  28.299  1.00 14.66           N  
ATOM   1215  CA  VAL A 160      27.236 -27.604  28.132  1.00 14.76           C  
ATOM   1216  C   VAL A 160      27.340 -26.361  29.015  1.00 14.71           C  
ATOM   1217  O   VAL A 160      26.430 -25.508  29.048  1.00 15.02           O  
ATOM   1218  CB  VAL A 160      27.464 -27.146  26.669  1.00 14.58           C  
ATOM   1219  CG1 VAL A 160      28.898 -26.598  26.470  1.00 15.30           C  
ATOM   1220  CG2 VAL A 160      27.181 -28.258  25.677  1.00 14.36           C  
ATOM   1221  N   ILE A 161      28.463 -26.240  29.714  1.00 14.01           N  
ATOM   1222  CA  ILE A 161      28.780 -25.038  30.457  1.00 13.98           C  
ATOM   1223  C   ILE A 161      30.158 -24.611  29.977  1.00 14.39           C  
ATOM   1224  O   ILE A 161      31.098 -25.418  29.933  1.00 14.19           O  
ATOM   1225  CB  ILE A 161      28.709 -25.236  31.991  1.00 14.40           C  
ATOM   1226  CG1 ILE A 161      29.139 -23.943  32.692  1.00 15.03           C  
ATOM   1227  CG2 ILE A 161      29.598 -26.381  32.431  1.00 14.26           C  
ATOM   1228  CD1 ILE A 161      28.958 -23.944  34.186  1.00 16.96           C  
ATOM   1229  N   SER A 162      30.258 -23.362  29.558  1.00 14.33           N  
ATOM   1230  CA  SER A 162      31.486 -22.850  28.967  1.00 14.19           C  
ATOM   1231  C   SER A 162      32.013 -21.663  29.756  1.00 14.51           C  
ATOM   1232  O   SER A 162      31.256 -20.848  30.277  1.00 14.13           O  
ATOM   1233  CB  SER A 162      31.240 -22.448  27.506  1.00 14.85           C  
ATOM   1234  OG  SER A 162      30.654 -23.496  26.748  1.00 14.54           O  
ATOM   1235  N   PHE A 163      33.332 -21.567  29.809  1.00 13.83           N  
ATOM   1236  CA  PHE A 163      34.013 -20.492  30.501  1.00 14.36           C  
ATOM   1237  C   PHE A 163      34.900 -19.801  29.482  1.00 15.13           C  
ATOM   1238  O   PHE A 163      35.851 -20.410  28.976  1.00 14.49           O  
ATOM   1239  CB  PHE A 163      34.860 -21.058  31.648  1.00 13.83           C  
ATOM   1240  CG  PHE A 163      34.054 -21.767  32.693  1.00 13.78           C  
ATOM   1241  CD1 PHE A 163      33.653 -23.075  32.501  1.00 13.81           C  
ATOM   1242  CD2 PHE A 163      33.667 -21.119  33.856  1.00 14.56           C  
ATOM   1243  CE1 PHE A 163      32.909 -23.719  33.457  1.00 13.21           C  
ATOM   1244  CE2 PHE A 163      32.928 -21.760  34.801  1.00 13.85           C  
ATOM   1245  CZ  PHE A 163      32.527 -23.044  34.605  1.00 13.49           C  
ATOM   1246  N   LEU A 164      34.567 -18.554  29.158  1.00 15.88           N  
ATOM   1247  CA  LEU A 164      35.287 -17.778  28.156  1.00 16.96           C  
ATOM   1248  C   LEU A 164      36.264 -16.789  28.756  1.00 16.51           C  
ATOM   1249  O   LEU A 164      35.876 -15.966  29.572  1.00 15.92           O  
ATOM   1250  CB  LEU A 164      34.299 -16.980  27.306  1.00 17.83           C  
ATOM   1251  CG  LEU A 164      33.859 -17.623  26.002  1.00 21.76           C  
ATOM   1252  CD1 LEU A 164      33.256 -18.985  26.239  1.00 23.32           C  
ATOM   1253  CD2 LEU A 164      32.859 -16.681  25.341  1.00 23.05           C  
ATOM   1254  N   ALA A 165      37.518 -16.882  28.344  1.00 16.17           N  
ATOM   1255  CA  ALA A 165      38.562 -15.939  28.755  1.00 16.67           C  
ATOM   1256  C   ALA A 165      38.322 -14.609  28.053  1.00 17.74           C  
ATOM   1257  O   ALA A 165      37.806 -14.587  26.946  1.00 17.25           O  
ATOM   1258  CB  ALA A 165      39.916 -16.462  28.385  1.00 16.97           C  
ATOM   1259  N   PRO A 166      38.688 -13.502  28.690  1.00 18.04           N  
ATOM   1260  CA  PRO A 166      38.514 -12.162  28.095  1.00 19.31           C  
ATOM   1261  C   PRO A 166      39.490 -11.834  26.973  1.00 19.39           C  
ATOM   1262  O   PRO A 166      39.199 -10.975  26.130  1.00 19.95           O  
ATOM   1263  CB  PRO A 166      38.783 -11.233  29.275  1.00 19.20           C  
ATOM   1264  CG  PRO A 166      39.746 -12.025  30.142  1.00 19.10           C  
ATOM   1265  CD  PRO A 166      39.215 -13.427  30.065  1.00 19.08           C  
ATOM   1266  N   SER A 167      40.642 -12.488  26.979  1.00 19.41           N  
ATOM   1267  CA  SER A 167      41.653 -12.316  25.950  1.00 19.52           C  
ATOM   1268  C   SER A 167      42.464 -13.602  25.849  1.00 18.77           C  
ATOM   1269  O   SER A 167      42.380 -14.450  26.735  1.00 19.07           O  
ATOM   1270  CB  SER A 167      42.583 -11.149  26.292  1.00 20.19           C  
ATOM   1271  OG  SER A 167      43.288 -11.419  27.487  1.00 22.61           O  
ATOM   1272  N   ALA A 168      43.264 -13.724  24.797  1.00 17.99           N  
ATOM   1273  CA  ALA A 168      44.016 -14.951  24.530  1.00 17.21           C  
ATOM   1274  C   ALA A 168      44.917 -15.403  25.673  1.00 17.31           C  
ATOM   1275  O   ALA A 168      45.747 -14.639  26.176  1.00 17.02           O  
ATOM   1276  CB  ALA A 168      44.853 -14.813  23.283  1.00 17.54           C  
ATOM   1277  N   ILE A 169      44.763 -16.670  26.043  1.00 16.56           N  
ATOM   1278  CA  ILE A 169      45.646 -17.319  26.991  1.00 16.08           C  
ATOM   1279  C   ILE A 169      46.538 -18.272  26.193  1.00 16.51           C  
ATOM   1280  O   ILE A 169      46.038 -19.239  25.620  1.00 16.60           O  
ATOM   1281  CB  ILE A 169      44.838 -18.129  28.014  1.00 16.17           C  
ATOM   1282  CG1 ILE A 169      43.865 -17.225  28.778  1.00 16.06           C  
ATOM   1283  CG2 ILE A 169      45.805 -18.864  28.927  1.00 15.36           C  
ATOM   1284  CD1 ILE A 169      42.964 -17.962  29.729  1.00 18.02           C  
ATOM   1285  N   SER A 170      47.843 -18.022  26.159  1.00 16.51           N  
ATOM   1286  CA  SER A 170      48.778 -18.847  25.397  1.00 17.18           C  
ATOM   1287  C   SER A 170      49.060 -20.184  26.065  1.00 16.77           C  
ATOM   1288  O   SER A 170      49.232 -21.210  25.394  1.00 16.61           O  
ATOM   1289  CB  SER A 170      50.107 -18.101  25.172  1.00 17.74           C  
ATOM   1290  OG  SER A 170      50.661 -17.672  26.398  1.00 23.26           O  
ATOM   1291  N   SER A 171      49.137 -20.158  27.386  1.00 15.65           N  
ATOM   1292  CA  SER A 171      49.383 -21.366  28.160  1.00 15.52           C  
ATOM   1293  C   SER A 171      48.860 -21.160  29.570  1.00 15.16           C  
ATOM   1294  O   SER A 171      48.795 -20.041  30.067  1.00 15.61           O  
ATOM   1295  CB  SER A 171      50.875 -21.717  28.190  1.00 15.68           C  
ATOM   1296  OG  SER A 171      51.629 -20.731  28.892  1.00 18.53           O  
ATOM   1297  N   TRP A 172      48.465 -22.241  30.217  1.00 14.00           N  
ATOM   1298  CA  TRP A 172      48.014 -22.158  31.590  1.00 13.70           C  
ATOM   1299  C   TRP A 172      48.116 -23.544  32.208  1.00 13.86           C  
ATOM   1300  O   TRP A 172      47.882 -24.551  31.530  1.00 13.32           O  
ATOM   1301  CB  TRP A 172      46.573 -21.648  31.654  1.00 13.75           C  
ATOM   1302  CG  TRP A 172      46.101 -21.205  33.025  1.00 13.90           C  
ATOM   1303  CD1 TRP A 172      46.849 -20.575  34.000  1.00 13.90           C  
ATOM   1304  CD2 TRP A 172      44.792 -21.357  33.567  1.00 12.64           C  
ATOM   1305  NE1 TRP A 172      46.064 -20.329  35.103  1.00 15.92           N  
ATOM   1306  CE2 TRP A 172      44.796 -20.793  34.857  1.00 14.36           C  
ATOM   1307  CE3 TRP A 172      43.596 -21.908  33.087  1.00 12.99           C  
ATOM   1308  CZ2 TRP A 172      43.666 -20.770  35.655  1.00 13.90           C  
ATOM   1309  CZ3 TRP A 172      42.484 -21.892  33.898  1.00 12.28           C  
ATOM   1310  CH2 TRP A 172      42.526 -21.330  35.160  1.00 12.46           C  
ATOM   1311  N   SER A 173      48.496 -23.576  33.482  1.00 13.59           N  
ATOM   1312  CA  SER A 173      48.538 -24.800  34.267  1.00 14.03           C  
ATOM   1313  C   SER A 173      47.597 -24.519  35.423  1.00 13.68           C  
ATOM   1314  O   SER A 173      47.722 -23.482  36.115  1.00 14.22           O  
ATOM   1315  CB  SER A 173      49.943 -25.116  34.784  1.00 14.25           C  
ATOM   1316  OG  SER A 173      50.894 -25.186  33.740  1.00 18.06           O  
ATOM   1317  N   PHE A 174      46.652 -25.428  35.650  1.00 13.14           N  
ATOM   1318  CA  PHE A 174      45.586 -25.192  36.607  1.00 13.04           C  
ATOM   1319  C   PHE A 174      44.995 -26.513  37.111  1.00 12.70           C  
ATOM   1320  O   PHE A 174      45.435 -27.598  36.708  1.00 13.52           O  
ATOM   1321  CB  PHE A 174      44.497 -24.352  35.923  1.00 12.94           C  
ATOM   1322  CG  PHE A 174      43.843 -25.039  34.756  1.00 12.14           C  
ATOM   1323  CD1 PHE A 174      44.498 -25.170  33.540  1.00 12.36           C  
ATOM   1324  CD2 PHE A 174      42.563 -25.543  34.869  1.00 11.91           C  
ATOM   1325  CE1 PHE A 174      43.891 -25.808  32.470  1.00 14.91           C  
ATOM   1326  CE2 PHE A 174      41.961 -26.184  33.804  1.00 12.90           C  
ATOM   1327  CZ  PHE A 174      42.609 -26.310  32.606  1.00 13.46           C  
ATOM   1328  N   ASP A 175      44.049 -26.420  38.032  1.00 13.51           N  
ATOM   1329  CA  ASP A 175      43.360 -27.588  38.551  1.00 12.69           C  
ATOM   1330  C   ASP A 175      41.971 -27.680  37.943  1.00 12.75           C  
ATOM   1331  O   ASP A 175      41.102 -26.855  38.214  1.00 12.37           O  
ATOM   1332  CB  ASP A 175      43.283 -27.542  40.086  1.00 13.39           C  
ATOM   1333  CG  ASP A 175      42.979 -28.891  40.693  1.00 14.91           C  
ATOM   1334  OD1 ASP A 175      42.252 -29.657  40.028  1.00 13.52           O  
ATOM   1335  OD2 ASP A 175      43.442 -29.279  41.796  1.00 16.17           O  
ATOM   1336  N   VAL A 176      41.787 -28.694  37.113  1.00 13.05           N  
ATOM   1337  CA  VAL A 176      40.518 -28.953  36.462  1.00 13.16           C  
ATOM   1338  C   VAL A 176      39.416 -29.121  37.495  1.00 13.84           C  
ATOM   1339  O   VAL A 176      38.254 -28.810  37.213  1.00 12.42           O  
ATOM   1340  CB  VAL A 176      40.612 -30.187  35.553  1.00 12.77           C  
ATOM   1341  CG1 VAL A 176      39.213 -30.713  35.175  1.00 13.31           C  
ATOM   1342  CG2 VAL A 176      41.382 -29.816  34.316  1.00 13.41           C  
ATOM   1343  N   LYS A 177      39.757 -29.575  38.697  1.00 14.12           N  
ATOM   1344  CA  LYS A 177      38.737 -29.741  39.735  1.00 15.16           C  
ATOM   1345  C   LYS A 177      37.958 -28.453  40.024  1.00 15.13           C  
ATOM   1346  O   LYS A 177      36.757 -28.485  40.311  1.00 14.54           O  
ATOM   1347  CB  LYS A 177      39.372 -30.267  41.024  1.00 16.34           C  
ATOM   1348  CG  LYS A 177      38.440 -30.378  42.178  1.00 18.48           C  
ATOM   1349  CD  LYS A 177      37.424 -31.419  41.907  1.00 19.33           C  
ATOM   1350  CE  LYS A 177      37.021 -32.132  43.202  1.00 20.98           C  
ATOM   1351  NZ  LYS A 177      36.141 -31.247  44.020  1.00 22.92           N  
ATOM   1352  N   ASP A 178      38.626 -27.312  39.927  1.00 14.84           N  
ATOM   1353  CA  ASP A 178      37.965 -26.052  40.221  1.00 15.42           C  
ATOM   1354  C   ASP A 178      36.798 -25.798  39.239  1.00 14.87           C  
ATOM   1355  O   ASP A 178      35.777 -25.215  39.629  1.00 15.68           O  
ATOM   1356  CB  ASP A 178      38.957 -24.886  40.160  1.00 15.77           C  
ATOM   1357  CG  ASP A 178      40.057 -24.971  41.211  1.00 19.19           C  
ATOM   1358  OD1 ASP A 178      39.980 -25.805  42.132  1.00 22.44           O  
ATOM   1359  OD2 ASP A 178      41.071 -24.241  41.166  1.00 21.66           O  
ATOM   1360  N   PHE A 179      36.961 -26.204  37.979  1.00 14.42           N  
ATOM   1361  CA  PHE A 179      35.913 -26.042  36.966  1.00 13.94           C  
ATOM   1362  C   PHE A 179      34.837 -27.109  37.148  1.00 14.43           C  
ATOM   1363  O   PHE A 179      33.659 -26.848  36.939  1.00 14.24           O  
ATOM   1364  CB  PHE A 179      36.510 -26.066  35.553  1.00 14.04           C  
ATOM   1365  CG  PHE A 179      37.338 -24.851  35.255  1.00 11.91           C  
ATOM   1366  CD1 PHE A 179      38.686 -24.779  35.621  1.00 11.98           C  
ATOM   1367  CD2 PHE A 179      36.753 -23.731  34.693  1.00 12.24           C  
ATOM   1368  CE1 PHE A 179      39.420 -23.653  35.364  1.00 13.77           C  
ATOM   1369  CE2 PHE A 179      37.500 -22.593  34.454  1.00 14.10           C  
ATOM   1370  CZ  PHE A 179      38.830 -22.557  34.780  1.00 14.61           C  
ATOM   1371  N   VAL A 180      35.239 -28.297  37.564  1.00 14.36           N  
ATOM   1372  CA  VAL A 180      34.274 -29.349  37.845  1.00 14.84           C  
ATOM   1373  C   VAL A 180      33.335 -28.877  38.969  1.00 15.21           C  
ATOM   1374  O   VAL A 180      32.100 -29.056  38.911  1.00 15.52           O  
ATOM   1375  CB  VAL A 180      34.955 -30.658  38.228  1.00 14.82           C  
ATOM   1376  CG1 VAL A 180      33.923 -31.659  38.731  1.00 14.35           C  
ATOM   1377  CG2 VAL A 180      35.699 -31.244  37.044  1.00 13.81           C  
ATOM   1378  N   ASP A 181      33.908 -28.242  39.981  1.00 15.36           N  
ATOM   1379  CA  ASP A 181      33.112 -27.703  41.082  1.00 16.70           C  
ATOM   1380  C   ASP A 181      32.110 -26.658  40.631  1.00 17.03           C  
ATOM   1381  O   ASP A 181      31.020 -26.557  41.200  1.00 16.67           O  
ATOM   1382  CB  ASP A 181      34.021 -27.084  42.121  1.00 16.70           C  
ATOM   1383  CG  ASP A 181      34.807 -28.121  42.899  1.00 17.66           C  
ATOM   1384  OD1 ASP A 181      34.509 -29.336  42.798  1.00 19.39           O  
ATOM   1385  OD2 ASP A 181      35.758 -27.794  43.637  1.00 21.31           O  
ATOM   1386  N   GLN A 182      32.466 -25.880  39.615  1.00 17.19           N  
ATOM   1387  CA  GLN A 182      31.548 -24.877  39.076  1.00 17.93           C  
ATOM   1388  C   GLN A 182      30.401 -25.545  38.323  1.00 17.98           C  
ATOM   1389  O   GLN A 182      29.284 -25.027  38.313  1.00 18.26           O  
ATOM   1390  CB  GLN A 182      32.278 -23.893  38.162  1.00 18.09           C  
ATOM   1391  CG  GLN A 182      33.248 -22.965  38.880  1.00 19.61           C  
ATOM   1392  CD  GLN A 182      32.574 -21.816  39.615  1.00 22.39           C  
ATOM   1393  OE1 GLN A 182      33.152 -21.260  40.548  1.00 27.57           O  
ATOM   1394  NE2 GLN A 182      31.375 -21.444  39.193  1.00 21.79           N  
ATOM   1395  N   ALA A 183      30.667 -26.670  37.661  1.00 17.75           N  
ATOM   1396  CA  ALA A 183      29.607 -27.381  36.974  1.00 18.21           C  
ATOM   1397  C   ALA A 183      28.591 -27.864  38.010  1.00 18.12           C  
ATOM   1398  O   ALA A 183      27.385 -27.756  37.811  1.00 18.17           O  
ATOM   1399  CB  ALA A 183      30.167 -28.572  36.181  1.00 18.33           C  
ATOM   1400  N   VAL A 184      29.092 -28.419  39.107  1.00 18.18           N  
ATOM   1401  CA  VAL A 184      28.245 -28.876  40.191  1.00 18.39           C  
ATOM   1402  C   VAL A 184      27.430 -27.705  40.734  1.00 18.84           C  
ATOM   1403  O   VAL A 184      26.217 -27.823  40.876  1.00 19.29           O  
ATOM   1404  CB  VAL A 184      29.094 -29.525  41.303  1.00 18.66           C  
ATOM   1405  CG1 VAL A 184      28.276 -29.817  42.540  1.00 18.89           C  
ATOM   1406  CG2 VAL A 184      29.737 -30.797  40.787  1.00 17.42           C  
ATOM   1407  N   SER A 185      28.072 -26.571  41.013  1.00 19.37           N  
ATOM   1408  CA  SER A 185      27.363 -25.429  41.601  1.00 20.58           C  
ATOM   1409  C   SER A 185      26.297 -24.842  40.673  1.00 21.05           C  
ATOM   1410  O   SER A 185      25.374 -24.157  41.139  1.00 22.07           O  
ATOM   1411  CB  SER A 185      28.338 -24.341  42.065  1.00 21.04           C  
ATOM   1412  OG  SER A 185      28.860 -23.603  40.982  1.00 22.71           O  
ATOM   1413  N   HIS A 186      26.418 -25.119  39.378  1.00 20.95           N  
ATOM   1414  CA  HIS A 186      25.442 -24.673  38.385  1.00 20.89           C  
ATOM   1415  C   HIS A 186      24.369 -25.726  38.117  1.00 20.50           C  
ATOM   1416  O   HIS A 186      23.527 -25.546  37.236  1.00 21.21           O  
ATOM   1417  CB  HIS A 186      26.145 -24.304  37.082  1.00 21.41           C  
ATOM   1418  CG  HIS A 186      26.891 -23.007  37.145  1.00 22.07           C  
ATOM   1419  ND1 HIS A 186      26.339 -21.814  36.735  1.00 25.02           N  
ATOM   1420  CD2 HIS A 186      28.082 -22.694  37.706  1.00 21.94           C  
ATOM   1421  CE1 HIS A 186      27.207 -20.840  36.943  1.00 23.48           C  
ATOM   1422  NE2 HIS A 186      28.249 -21.338  37.580  1.00 25.31           N  
ATOM   1423  N   GLY A 187      24.405 -26.829  38.853  1.00 20.17           N  
ATOM   1424  CA  GLY A 187      23.382 -27.849  38.756  1.00 19.98           C  
ATOM   1425  C   GLY A 187      23.536 -28.826  37.618  1.00 19.78           C  
ATOM   1426  O   GLY A 187      22.578 -29.515  37.249  1.00 19.92           O  
ATOM   1427  N   LEU A 188      24.752 -28.921  37.092  1.00 19.03           N  
ATOM   1428  CA  LEU A 188      25.020 -29.781  35.947  1.00 18.78           C  
ATOM   1429  C   LEU A 188      25.751 -31.060  36.312  1.00 18.00           C  
ATOM   1430  O   LEU A 188      26.192 -31.796  35.431  1.00 18.17           O  
ATOM   1431  CB  LEU A 188      25.796 -29.003  34.875  1.00 19.19           C  
ATOM   1432  CG  LEU A 188      25.054 -27.774  34.316  1.00 20.94           C  
ATOM   1433  CD1 LEU A 188      25.968 -26.963  33.443  1.00 23.12           C  
ATOM   1434  CD2 LEU A 188      23.817 -28.125  33.520  1.00 23.01           C  
ATOM   1435  N   ALA A 189      25.852 -31.333  37.604  1.00 17.03           N  
ATOM   1436  CA  ALA A 189      26.467 -32.541  38.114  1.00 16.97           C  
ATOM   1437  C   ALA A 189      26.328 -32.497  39.637  1.00 17.00           C  
ATOM   1438  O   ALA A 189      25.932 -31.472  40.190  1.00 17.32           O  
ATOM   1439  CB  ALA A 189      27.951 -32.618  37.708  1.00 16.58           C  
ATOM   1440  N   THR A 190      26.615 -33.613  40.298  1.00 17.56           N  
ATOM   1441  CA  THR A 190      26.719 -33.644  41.755  1.00 18.15           C  
ATOM   1442  C   THR A 190      28.064 -34.260  42.063  1.00 18.17           C  
ATOM   1443  O   THR A 190      28.706 -34.822  41.181  1.00 18.13           O  
ATOM   1444  CB  THR A 190      25.660 -34.513  42.419  1.00 18.46           C  
ATOM   1445  OG1 THR A 190      25.990 -35.892  42.230  1.00 18.31           O  
ATOM   1446  CG2 THR A 190      24.275 -34.316  41.785  1.00 20.14           C  
ATOM   1447  N   PRO A 191      28.505 -34.173  43.308  1.00 18.77           N  
ATOM   1448  CA  PRO A 191      29.755 -34.832  43.701  1.00 18.49           C  
ATOM   1449  C   PRO A 191      29.807 -36.341  43.507  1.00 18.42           C  
ATOM   1450  O   PRO A 191      30.897 -36.911  43.511  1.00 17.21           O  
ATOM   1451  CB  PRO A 191      29.891 -34.450  45.175  1.00 18.66           C  
ATOM   1452  CG  PRO A 191      29.189 -33.145  45.255  1.00 19.08           C  
ATOM   1453  CD  PRO A 191      27.960 -33.351  44.403  1.00 18.78           C  
ATOM   1454  N   ASP A 192      28.664 -36.989  43.325  1.00 18.04           N  
ATOM   1455  CA  ASP A 192      28.671 -38.420  43.079  1.00 18.56           C  
ATOM   1456  C   ASP A 192      28.792 -38.752  41.593  1.00 17.66           C  
ATOM   1457  O   ASP A 192      28.849 -39.926  41.235  1.00 17.86           O  
ATOM   1458  CB  ASP A 192      27.373 -39.047  43.598  1.00 19.02           C  
ATOM   1459  CG  ASP A 192      27.329 -39.155  45.101  1.00 22.06           C  
ATOM   1460  OD1 ASP A 192      28.398 -39.286  45.736  1.00 26.16           O  
ATOM   1461  OD2 ASP A 192      26.251 -39.144  45.729  1.00 28.30           O  
ATOM   1462  N   TRP A 193      28.784 -37.742  40.722  1.00 16.59           N  
ATOM   1463  CA  TRP A 193      29.010 -37.982  39.299  1.00 15.77           C  
ATOM   1464  C   TRP A 193      30.496 -38.280  39.091  1.00 15.42           C  
ATOM   1465  O   TRP A 193      31.284 -38.246  40.023  1.00 15.71           O  
ATOM   1466  CB  TRP A 193      28.617 -36.786  38.438  1.00 15.89           C  
ATOM   1467  CG  TRP A 193      27.147 -36.592  38.190  1.00 15.48           C  
ATOM   1468  CD1 TRP A 193      26.121 -36.877  39.037  1.00 16.58           C  
ATOM   1469  CD2 TRP A 193      26.555 -36.030  37.022  1.00 16.49           C  
ATOM   1470  NE1 TRP A 193      24.919 -36.526  38.467  1.00 17.62           N  
ATOM   1471  CE2 TRP A 193      25.154 -36.015  37.221  1.00 17.27           C  
ATOM   1472  CE3 TRP A 193      27.058 -35.546  35.817  1.00 17.82           C  
ATOM   1473  CZ2 TRP A 193      24.266 -35.530  36.263  1.00 17.58           C  
ATOM   1474  CZ3 TRP A 193      26.183 -35.062  34.870  1.00 17.76           C  
ATOM   1475  CH2 TRP A 193      24.799 -35.051  35.100  1.00 17.75           C  
ATOM   1476  N   TYR A 194      30.856 -38.558  37.850  1.00 14.35           N  
ATOM   1477  CA  TYR A 194      32.202 -38.953  37.489  1.00 14.17           C  
ATOM   1478  C   TYR A 194      32.816 -38.023  36.456  1.00 13.21           C  
ATOM   1479  O   TYR A 194      32.145 -37.525  35.564  1.00 12.73           O  
ATOM   1480  CB  TYR A 194      32.150 -40.343  36.873  1.00 13.63           C  
ATOM   1481  CG  TYR A 194      31.726 -41.423  37.846  1.00 15.17           C  
ATOM   1482  CD1 TYR A 194      30.384 -41.648  38.108  1.00 17.21           C  
ATOM   1483  CD2 TYR A 194      32.663 -42.209  38.493  1.00 16.86           C  
ATOM   1484  CE1 TYR A 194      29.983 -42.626  39.014  1.00 18.81           C  
ATOM   1485  CE2 TYR A 194      32.272 -43.202  39.393  1.00 19.35           C  
ATOM   1486  CZ  TYR A 194      30.927 -43.406  39.646  1.00 19.01           C  
ATOM   1487  OH  TYR A 194      30.528 -44.398  40.560  1.00 23.09           O  
ATOM   1488  N   LEU A 195      34.121 -37.825  36.592  1.00 12.68           N  
ATOM   1489  CA  LEU A 195      34.910 -37.138  35.599  1.00 12.24           C  
ATOM   1490  C   LEU A 195      35.387 -38.235  34.660  1.00 11.99           C  
ATOM   1491  O   LEU A 195      36.003 -39.208  35.119  1.00 11.87           O  
ATOM   1492  CB  LEU A 195      36.086 -36.457  36.284  1.00 11.93           C  
ATOM   1493  CG  LEU A 195      37.161 -35.845  35.382  1.00 11.89           C  
ATOM   1494  CD1 LEU A 195      36.578 -34.830  34.455  1.00 12.36           C  
ATOM   1495  CD2 LEU A 195      38.278 -35.203  36.201  1.00 11.31           C  
ATOM   1496  N   THR A 196      35.161 -38.085  33.350  1.00 11.58           N  
ATOM   1497  CA  THR A 196      35.466 -39.161  32.381  1.00 11.90           C  
ATOM   1498  C   THR A 196      36.603 -38.851  31.411  1.00 11.37           C  
ATOM   1499  O   THR A 196      37.281 -39.771  30.958  1.00 12.25           O  
ATOM   1500  CB  THR A 196      34.231 -39.613  31.567  1.00 12.12           C  
ATOM   1501  OG1 THR A 196      33.698 -38.520  30.812  1.00 11.75           O  
ATOM   1502  CG2 THR A 196      33.118 -40.047  32.472  1.00 14.00           C  
ATOM   1503  N   SER A 197      36.781 -37.583  31.044  1.00 11.10           N  
ATOM   1504  CA  SER A 197      37.961 -37.195  30.250  1.00 10.92           C  
ATOM   1505  C   SER A 197      38.267 -35.714  30.388  1.00 10.75           C  
ATOM   1506  O   SER A 197      37.386 -34.916  30.701  1.00 10.11           O  
ATOM   1507  CB  SER A 197      37.822 -37.558  28.771  1.00 11.02           C  
ATOM   1508  OG  SER A 197      36.768 -36.827  28.175  1.00 10.13           O  
ATOM   1509  N   ILE A 198      39.533 -35.360  30.152  1.00 10.34           N  
ATOM   1510  CA  ILE A 198      40.037 -33.986  30.164  1.00 10.12           C  
ATOM   1511  C   ILE A 198      40.745 -33.820  28.827  1.00  9.89           C  
ATOM   1512  O   ILE A 198      41.753 -34.507  28.571  1.00  9.68           O  
ATOM   1513  CB  ILE A 198      41.042 -33.775  31.311  1.00 10.23           C  
ATOM   1514  CG1 ILE A 198      40.388 -33.950  32.686  1.00 10.19           C  
ATOM   1515  CG2 ILE A 198      41.724 -32.416  31.151  1.00 10.16           C  
ATOM   1516  CD1 ILE A 198      41.314 -33.903  33.886  1.00 12.68           C  
ATOM   1517  N   GLN A 199      40.221 -32.949  27.963  1.00 10.11           N  
ATOM   1518  CA  GLN A 199      40.714 -32.802  26.589  1.00 10.32           C  
ATOM   1519  C   GLN A 199      41.074 -31.352  26.298  1.00  9.94           C  
ATOM   1520  O   GLN A 199      40.445 -30.453  26.836  1.00 10.21           O  
ATOM   1521  CB  GLN A 199      39.643 -33.258  25.578  1.00 10.01           C  
ATOM   1522  CG  GLN A 199      38.912 -34.513  26.007  1.00 10.26           C  
ATOM   1523  CD  GLN A 199      37.981 -35.077  24.928  1.00 10.43           C  
ATOM   1524  OE1 GLN A 199      38.009 -34.650  23.774  1.00 12.00           O  
ATOM   1525  NE2 GLN A 199      37.149 -36.048  25.320  1.00 10.72           N  
ATOM   1526  N   ALA A 200      42.079 -31.134  25.439  1.00 10.20           N  
ATOM   1527  CA  ALA A 200      42.429 -29.791  25.014  1.00 10.06           C  
ATOM   1528  C   ALA A 200      42.737 -29.773  23.532  1.00 10.14           C  
ATOM   1529  O   ALA A 200      43.494 -30.617  23.024  1.00 10.98           O  
ATOM   1530  CB  ALA A 200      43.630 -29.268  25.772  1.00 10.09           C  
ATOM   1531  N   GLY A 201      42.164 -28.801  22.834  1.00 10.38           N  
ATOM   1532  CA  GLY A 201      42.409 -28.686  21.417  1.00 10.00           C  
ATOM   1533  C   GLY A 201      41.829 -27.420  20.836  1.00 10.50           C  
ATOM   1534  O   GLY A 201      41.799 -26.373  21.507  1.00 10.36           O  
ATOM   1535  N   PHE A 202      41.380 -27.522  19.591  1.00 10.66           N  
ATOM   1536  CA  PHE A 202      40.803 -26.385  18.890  1.00 10.23           C  
ATOM   1537  C   PHE A 202      39.500 -26.756  18.233  1.00 10.37           C  
ATOM   1538  O   PHE A 202      39.320 -27.889  17.810  1.00 10.12           O  
ATOM   1539  CB  PHE A 202      41.708 -25.932  17.742  1.00 10.40           C  
ATOM   1540  CG  PHE A 202      43.091 -25.488  18.146  1.00 11.05           C  
ATOM   1541  CD1 PHE A 202      43.328 -24.185  18.504  1.00 10.56           C  
ATOM   1542  CD2 PHE A 202      44.154 -26.362  18.051  1.00 11.40           C  
ATOM   1543  CE1 PHE A 202      44.616 -23.761  18.810  1.00 12.24           C  
ATOM   1544  CE2 PHE A 202      45.420 -25.964  18.367  1.00 11.86           C  
ATOM   1545  CZ  PHE A 202      45.651 -24.673  18.761  1.00 11.75           C  
ATOM   1546  N   GLU A 203      38.621 -25.771  18.082  1.00  9.67           N  
ATOM   1547  CA  GLU A 203      37.418 -25.955  17.281  1.00 10.35           C  
ATOM   1548  C   GLU A 203      37.483 -24.953  16.138  1.00 10.71           C  
ATOM   1549  O   GLU A 203      37.253 -23.749  16.353  1.00 10.98           O  
ATOM   1550  CB  GLU A 203      36.160 -25.725  18.106  1.00 10.59           C  
ATOM   1551  CG  GLU A 203      35.968 -26.746  19.205  1.00 11.85           C  
ATOM   1552  CD  GLU A 203      34.606 -26.671  19.845  1.00 14.44           C  
ATOM   1553  OE1 GLU A 203      34.051 -25.551  19.963  1.00 14.18           O  
ATOM   1554  OE2 GLU A 203      34.092 -27.757  20.216  1.00 20.76           O  
ATOM   1555  N   PRO A 204      37.848 -25.396  14.943  1.00 10.85           N  
ATOM   1556  CA  PRO A 204      37.848 -24.510  13.780  1.00 10.94           C  
ATOM   1557  C   PRO A 204      36.515 -24.451  13.032  1.00 11.45           C  
ATOM   1558  O   PRO A 204      35.883 -25.488  12.793  1.00 12.17           O  
ATOM   1559  CB  PRO A 204      38.942 -25.123  12.891  1.00 11.38           C  
ATOM   1560  CG  PRO A 204      38.768 -26.576  13.118  1.00 11.90           C  
ATOM   1561  CD  PRO A 204      38.363 -26.727  14.587  1.00 10.74           C  
ATOM   1562  N   TRP A 205      36.137 -23.230  12.651  1.00 11.17           N  
ATOM   1563  CA  TRP A 205      34.984 -22.987  11.791  1.00 11.15           C  
ATOM   1564  C   TRP A 205      35.429 -22.619  10.371  1.00 10.96           C  
ATOM   1565  O   TRP A 205      34.705 -22.861   9.408  1.00 11.10           O  
ATOM   1566  CB  TRP A 205      34.100 -21.877  12.346  1.00 10.97           C  
ATOM   1567  CG  TRP A 205      33.106 -22.284  13.374  1.00 10.88           C  
ATOM   1568  CD1 TRP A 205      31.778 -22.530  13.156  1.00 12.04           C  
ATOM   1569  CD2 TRP A 205      33.307 -22.429  14.785  1.00  9.61           C  
ATOM   1570  NE1 TRP A 205      31.147 -22.829  14.337  1.00 12.51           N  
ATOM   1571  CE2 TRP A 205      32.064 -22.783  15.352  1.00 10.83           C  
ATOM   1572  CE3 TRP A 205      34.414 -22.315  15.631  1.00 10.42           C  
ATOM   1573  CZ2 TRP A 205      31.903 -23.006  16.701  1.00 11.11           C  
ATOM   1574  CZ3 TRP A 205      34.253 -22.544  16.970  1.00 11.05           C  
ATOM   1575  CH2 TRP A 205      33.009 -22.879  17.501  1.00 11.12           C  
ATOM   1576  N   GLU A 206      36.614 -22.028  10.226  1.00 11.15           N  
ATOM   1577  CA  GLU A 206      37.141 -21.658   8.922  1.00 11.29           C  
ATOM   1578  C   GLU A 206      38.665 -21.674   9.030  1.00 11.62           C  
ATOM   1579  O   GLU A 206      39.206 -21.150   9.993  1.00 11.86           O  
ATOM   1580  CB  GLU A 206      36.631 -20.259   8.520  1.00 11.99           C  
ATOM   1581  CG  GLU A 206      36.954 -19.850   7.078  1.00 14.77           C  
ATOM   1582  CD  GLU A 206      38.237 -19.082   6.853  1.00 19.80           C  
ATOM   1583  OE1 GLU A 206      38.931 -18.728   7.828  1.00 25.73           O  
ATOM   1584  OE2 GLU A 206      38.546 -18.824   5.673  1.00 20.26           O  
ATOM   1585  N   GLY A 207      39.343 -22.299   8.071  1.00 12.25           N  
ATOM   1586  CA  GLY A 207      40.778 -22.398   8.165  1.00 11.28           C  
ATOM   1587  C   GLY A 207      41.182 -23.251   9.357  1.00 11.03           C  
ATOM   1588  O   GLY A 207      40.457 -24.164   9.750  1.00 11.37           O  
ATOM   1589  N   GLY A 208      42.341 -22.944   9.942  1.00 10.34           N  
ATOM   1590  CA  GLY A 208      42.879 -23.653  11.088  1.00 10.50           C  
ATOM   1591  C   GLY A 208      44.304 -24.186  10.935  1.00 10.61           C  
ATOM   1592  O   GLY A 208      44.910 -24.612  11.920  1.00 10.32           O  
ATOM   1593  N   THR A 209      44.851 -24.177   9.719  1.00 11.38           N  
ATOM   1594  CA  THR A 209      46.226 -24.666   9.542  1.00 11.36           C  
ATOM   1595  C   THR A 209      47.217 -23.759  10.263  1.00 11.79           C  
ATOM   1596  O   THR A 209      47.077 -22.543  10.297  1.00 12.48           O  
ATOM   1597  CB  THR A 209      46.659 -24.835   8.065  1.00 12.46           C  
ATOM   1598  OG1 THR A 209      46.584 -23.578   7.368  1.00 13.07           O  
ATOM   1599  CG2 THR A 209      45.773 -25.830   7.325  1.00 11.27           C  
ATOM   1600  N   GLY A 210      48.218 -24.394  10.845  1.00 11.41           N  
ATOM   1601  CA  GLY A 210      49.263 -23.699  11.584  1.00 11.44           C  
ATOM   1602  C   GLY A 210      49.033 -23.667  13.081  1.00 12.00           C  
ATOM   1603  O   GLY A 210      49.953 -23.388  13.849  1.00 13.16           O  
ATOM   1604  N   LEU A 211      47.789 -23.899  13.498  1.00 11.95           N  
ATOM   1605  CA  LEU A 211      47.446 -23.988  14.916  1.00 11.18           C  
ATOM   1606  C   LEU A 211      48.118 -25.222  15.513  1.00 11.33           C  
ATOM   1607  O   LEU A 211      48.235 -26.263  14.850  1.00 11.26           O  
ATOM   1608  CB  LEU A 211      45.934 -24.119  15.094  1.00 11.30           C  
ATOM   1609  CG  LEU A 211      45.108 -22.897  14.679  1.00 11.35           C  
ATOM   1610  CD1 LEU A 211      43.620 -23.203  14.758  1.00 11.81           C  
ATOM   1611  CD2 LEU A 211      45.446 -21.700  15.549  1.00 12.04           C  
ATOM   1612  N   ALA A 212      48.571 -25.100  16.754  1.00 11.31           N  
ATOM   1613  CA  ALA A 212      49.250 -26.206  17.429  1.00 10.87           C  
ATOM   1614  C   ALA A 212      49.030 -26.256  18.928  1.00 11.24           C  
ATOM   1615  O   ALA A 212      48.876 -25.228  19.591  1.00 10.53           O  
ATOM   1616  CB  ALA A 212      50.762 -26.140  17.161  1.00 11.57           C  
ATOM   1617  N   VAL A 213      49.038 -27.472  19.457  1.00 10.95           N  
ATOM   1618  CA  VAL A 213      49.134 -27.682  20.881  1.00 11.00           C  
ATOM   1619  C   VAL A 213      50.612 -28.013  21.042  1.00 12.04           C  
ATOM   1620  O   VAL A 213      51.094 -28.976  20.450  1.00 12.53           O  
ATOM   1621  CB  VAL A 213      48.253 -28.855  21.377  1.00 11.10           C  
ATOM   1622  CG1 VAL A 213      48.648 -29.281  22.793  1.00 11.66           C  
ATOM   1623  CG2 VAL A 213      46.800 -28.454  21.344  1.00 12.12           C  
ATOM   1624  N   ASN A 214      51.349 -27.153  21.741  1.00 12.34           N  
ATOM   1625  CA  ASN A 214      52.781 -27.369  21.951  1.00 13.03           C  
ATOM   1626  C   ASN A 214      53.055 -28.470  22.984  1.00 13.52           C  
ATOM   1627  O   ASN A 214      54.052 -29.193  22.898  1.00 13.92           O  
ATOM   1628  CB  ASN A 214      53.440 -26.084  22.463  1.00 13.30           C  
ATOM   1629  CG  ASN A 214      53.375 -24.917  21.469  1.00 13.94           C  
ATOM   1630  OD1 ASN A 214      53.653 -25.078  20.285  1.00 16.40           O  
ATOM   1631  ND2 ASN A 214      53.026 -23.735  21.966  1.00 15.52           N  
ATOM   1632  N   SER A 215      52.208 -28.537  24.004  1.00 13.05           N  
ATOM   1633  CA  SER A 215      52.355 -29.492  25.077  1.00 13.03           C  
ATOM   1634  C   SER A 215      51.046 -29.594  25.831  1.00 12.84           C  
ATOM   1635  O   SER A 215      50.181 -28.718  25.732  1.00 12.54           O  
ATOM   1636  CB  SER A 215      53.475 -29.061  26.034  1.00 13.03           C  
ATOM   1637  OG  SER A 215      53.174 -27.825  26.648  1.00 14.72           O  
ATOM   1638  N   PHE A 216      50.911 -30.664  26.602  1.00 13.06           N  
ATOM   1639  CA  PHE A 216      49.725 -30.924  27.402  1.00 12.74           C  
ATOM   1640  C   PHE A 216      50.074 -31.876  28.523  1.00 12.63           C  
ATOM   1641  O   PHE A 216      50.885 -32.789  28.349  1.00 13.30           O  
ATOM   1642  CB  PHE A 216      48.668 -31.597  26.513  1.00 12.51           C  
ATOM   1643  CG  PHE A 216      47.422 -32.076  27.242  1.00 12.52           C  
ATOM   1644  CD1 PHE A 216      46.399 -31.204  27.558  1.00 12.07           C  
ATOM   1645  CD2 PHE A 216      47.260 -33.424  27.558  1.00 10.95           C  
ATOM   1646  CE1 PHE A 216      45.260 -31.663  28.209  1.00 12.33           C  
ATOM   1647  CE2 PHE A 216      46.120 -33.884  28.215  1.00 11.64           C  
ATOM   1648  CZ  PHE A 216      45.120 -32.998  28.543  1.00 10.68           C  
ATOM   1649  N   SER A 217      49.423 -31.686  29.661  1.00 12.79           N  
ATOM   1650  CA  SER A 217      49.531 -32.636  30.741  1.00 13.06           C  
ATOM   1651  C   SER A 217      48.194 -32.722  31.449  1.00 12.93           C  
ATOM   1652  O   SER A 217      47.404 -31.795  31.398  1.00 13.28           O  
ATOM   1653  CB  SER A 217      50.637 -32.228  31.711  1.00 13.43           C  
ATOM   1654  OG  SER A 217      50.300 -31.055  32.427  1.00 14.55           O  
ATOM   1655  N   SER A 218      47.979 -33.845  32.121  1.00 12.23           N  
ATOM   1656  CA  SER A 218      46.800 -34.060  32.920  1.00 12.30           C  
ATOM   1657  C   SER A 218      47.103 -35.187  33.904  1.00 12.76           C  
ATOM   1658  O   SER A 218      47.701 -36.210  33.528  1.00 13.59           O  
ATOM   1659  CB  SER A 218      45.649 -34.444  32.023  1.00 12.71           C  
ATOM   1660  OG  SER A 218      44.567 -34.889  32.805  1.00 11.59           O  
ATOM   1661  N   ALA A 219      46.734 -34.976  35.159  1.00 12.94           N  
ATOM   1662  CA  ALA A 219      46.795 -36.022  36.176  1.00 13.38           C  
ATOM   1663  C   ALA A 219      45.533 -35.862  37.018  1.00 13.87           C  
ATOM   1664  O   ALA A 219      45.055 -34.752  37.202  1.00 14.36           O  
ATOM   1665  CB  ALA A 219      48.041 -35.878  37.029  1.00 14.25           C  
ATOM   1666  N   VAL A 220      44.990 -36.968  37.514  1.00 14.98           N  
ATOM   1667  CA  VAL A 220      43.817 -36.902  38.366  1.00 15.18           C  
ATOM   1668  C   VAL A 220      44.132 -37.719  39.622  1.00 16.03           C  
ATOM   1669  O   VAL A 220      44.159 -38.955  39.589  1.00 16.15           O  
ATOM   1670  CB  VAL A 220      42.525 -37.384  37.662  1.00 15.07           C  
ATOM   1671  CG1 VAL A 220      41.367 -37.211  38.620  1.00 15.14           C  
ATOM   1672  CG2 VAL A 220      42.285 -36.595  36.376  1.00 15.05           C  
ATOM   1673  N   ASN A 221      44.408 -36.998  40.709  1.00 16.38           N  
ATOM   1674  CA  ASN A 221      44.860 -37.574  41.960  1.00 17.99           C  
ATOM   1675  C   ASN A 221      43.709 -37.834  42.915  1.00 19.15           C  
ATOM   1676  O   ASN A 221      42.847 -36.976  43.110  1.00 20.02           O  
ATOM   1677  CB  ASN A 221      45.853 -36.617  42.610  1.00 17.94           C  
ATOM   1678  CG  ASN A 221      47.016 -36.320  41.712  1.00 17.05           C  
ATOM   1679  OD1 ASN A 221      47.253 -35.171  41.325  1.00 18.55           O  
ATOM   1680  ND2 ASN A 221      47.735 -37.362  41.333  1.00 17.09           N  
ATOM   1681  N   ALA A 222      43.698 -39.026  43.502  1.00 21.27           N  
ATOM   1682  CA  ALA A 222      42.648 -39.427  44.440  1.00 22.72           C  
ATOM   1683  C   ALA A 222      42.883 -38.903  45.857  1.00 24.05           C  
ATOM   1684  O   ALA A 222      43.396 -37.793  46.056  1.00 26.45           O  
ATOM   1685  CB  ALA A 222      42.540 -40.956  44.475  1.00 23.25           C  
TER    1686      ALA A 222                                                      
HETATM 1687  O   HOH A2001      45.811 -42.821  10.906  1.00 33.85           O  
HETATM 1688  O   HOH A2002      30.258 -33.842  18.681  1.00 31.30           O  
HETATM 1689  O   HOH A2003      47.502 -39.545   6.388  1.00 53.37           O  
HETATM 1690  O   HOH A2004      40.096 -35.632   6.639  1.00 16.00           O  
HETATM 1691  O   HOH A2005      42.322 -39.588   5.035  1.00 36.74           O  
HETATM 1692  O   HOH A2006      44.963 -41.098   8.883  1.00 26.10           O  
HETATM 1693  O   HOH A2007      38.212 -39.324   6.449  1.00 13.79           O  
HETATM 1694  O   HOH A2008      32.085 -35.768  20.670  1.00 20.30           O  
HETATM 1695  O   HOH A2009      27.649 -30.688  12.479  1.00 26.31           O  
HETATM 1696  O   HOH A2010      38.370 -43.528  16.468  1.00 18.17           O  
HETATM 1697  O   HOH A2011      30.543 -38.076  16.200  1.00 34.27           O  
HETATM 1698  O   HOH A2012      42.850 -44.555  15.575  1.00 23.42           O  
HETATM 1699  O   HOH A2013      57.444 -33.706  28.498  1.00 40.88           O  
HETATM 1700  O   HOH A2014      54.859 -40.298  29.943  1.00 22.84           O  
HETATM 1701  O   HOH A2015      53.134 -42.566  22.775  1.00 18.05           O  
HETATM 1702  O   HOH A2016      50.202 -48.427  26.168  1.00 38.03           O  
HETATM 1703  O   HOH A2017      50.868 -45.604  23.828  1.00 27.10           O  
HETATM 1704  O   HOH A2018      52.612 -35.316  31.479  1.00 16.36           O  
HETATM 1705  O   HOH A2019      39.069 -40.671  20.519  1.00 27.24           O  
HETATM 1706  O   HOH A2020      34.692 -38.014  18.823  1.00 14.91           O  
HETATM 1707  O   HOH A2021      39.636 -38.886  16.009  1.00 15.05           O  
HETATM 1708  O   HOH A2022      34.254 -34.145  20.639  1.00 14.23           O  
HETATM 1709  O   HOH A2023      32.164 -41.987  47.800  1.00 51.11           O  
HETATM 1710  O   HOH A2024      29.468 -28.706  11.651  1.00 18.06           O  
HETATM 1711  O   HOH A2025      41.952 -35.843  49.354  1.00 48.29           O  
HETATM 1712  O   HOH A2026      40.855 -33.720   0.105  1.00 38.43           O  
HETATM 1713  O   HOH A2027      29.021 -47.775  33.648  1.00 35.15           O  
HETATM 1714  O   HOH A2028      53.082 -32.649  25.965  1.00 16.59           O  
HETATM 1715  O   HOH A2029      58.880 -36.189  24.781  1.00 39.23           O  
HETATM 1716  O   HOH A2030      55.607 -32.235  26.797  1.00 30.28           O  
HETATM 1717  O   HOH A2031      47.593 -14.401  20.591  1.00 25.42           O  
HETATM 1718  O   HOH A2032      47.684 -33.276   3.627  1.00 17.64           O  
HETATM 1719  O   HOH A2033      43.220 -33.076   0.065  1.00 27.93           O  
HETATM 1720  O   HOH A2034      38.095 -29.866   7.356  1.00 13.80           O  
HETATM 1721  O   HOH A2035      43.274 -26.519   4.600  1.00 15.92           O  
HETATM 1722  O   HOH A2036      38.649 -31.116   1.340  1.00 17.98           O  
HETATM 1723  O   HOH A2037      34.686 -22.671   2.444  1.00 41.58           O  
HETATM 1724  O   HOH A2038      30.840 -21.636   5.971  1.00 15.61           O  
HETATM 1725  O   HOH A2039      23.677 -22.975  11.007  1.00 32.63           O  
HETATM 1726  O   HOH A2040      25.067 -26.913  13.782  1.00 23.16           O  
HETATM 1727  O   HOH A2041      28.015 -24.800  11.675  1.00 13.29           O  
HETATM 1728  O   HOH A2042      25.728 -25.244  17.773  1.00 38.64           O  
HETATM 1729  O   HOH A2043      39.150 -28.335   9.407  1.00 13.14           O  
HETATM 1730  O   HOH A2044      44.267 -39.741  34.802  1.00 15.03           O  
HETATM 1731  O   HOH A2045      33.245 -38.413  25.811  1.00 12.12           O  
HETATM 1732  O   HOH A2046      30.033 -36.713  22.678  1.00 16.89           O  
HETATM 1733  O   HOH A2047      36.931 -49.060  26.126  1.00 24.68           O  
HETATM 1734  O   HOH A2048      45.709 -45.543  24.343  1.00 36.27           O  
HETATM 1735  O   HOH A2049      40.993 -47.722  24.847  1.00 21.53           O  
HETATM 1736  O   HOH A2050      28.469 -27.732  18.624  1.00 25.42           O  
HETATM 1737  O   HOH A2051      43.897 -46.868  30.198  1.00 24.17           O  
HETATM 1738  O   HOH A2052      41.140 -46.188  35.472  1.00 30.11           O  
HETATM 1739  O   HOH A2053      40.634 -44.363  39.304  1.00 33.73           O  
HETATM 1740  O   HOH A2054      39.798 -46.269  32.325  1.00 23.50           O  
HETATM 1741  O   HOH A2055      26.873 -43.664  41.834  1.00 30.94           O  
HETATM 1742  O   HOH A2056      35.464 -34.429  48.201  1.00 36.82           O  
HETATM 1743  O   HOH A2057      34.300 -40.225  47.213  1.00 29.75           O  
HETATM 1744  O   HOH A2058      39.827 -36.117  47.952  1.00 37.84           O  
HETATM 1745  O   HOH A2059      40.095 -31.720  47.106  1.00 33.40           O  
HETATM 1746  O   HOH A2060      49.285 -32.259  34.901  1.00 14.39           O  
HETATM 1747  O   HOH A2061      47.797 -20.218   8.917  1.00 20.51           O  
HETATM 1748  O   HOH A2062      39.271 -14.210  11.455  1.00 48.52           O  
HETATM 1749  O   HOH A2063      32.872 -31.756  21.800  1.00 20.70           O  
HETATM 1750  O   HOH A2064      35.360 -33.989  23.209  1.00 10.18           O  
HETATM 1751  O   HOH A2065      26.467 -40.745  40.205  1.00 24.33           O  
HETATM 1752  O   HOH A2066      24.894 -43.497  38.507  1.00 35.52           O  
HETATM 1753  O   HOH A2067      28.249 -45.778  31.586  1.00 27.97           O  
HETATM 1754  O   HOH A2068      33.704 -47.769  34.022  1.00 33.71           O  
HETATM 1755  O   HOH A2069      32.631 -41.127  25.543  1.00 13.26           O  
HETATM 1756  O   HOH A2070      30.769 -37.186  25.404  1.00 13.58           O  
HETATM 1757  O   HOH A2071      33.176 -41.425  28.440  1.00 13.53           O  
HETATM 1758  O   HOH A2072      30.221 -31.408  21.893  1.00 32.46           O  
HETATM 1759  O   HOH A2073      44.981 -14.764  19.265  1.00 20.05           O  
HETATM 1760  O   HOH A2074      30.901 -13.650  23.268  1.00 28.28           O  
HETATM 1761  O   HOH A2075      30.161 -23.117  19.898  1.00 18.87           O  
HETATM 1762  O   HOH A2076      45.210 -18.157  36.984  1.00 35.73           O  
HETATM 1763  O   HOH A2077      39.415 -17.665  41.143  1.00 22.31           O  
HETATM 1764  O   HOH A2078      45.117 -14.549  40.028  1.00 18.67           O  
HETATM 1765  O   HOH A2079      40.104 -16.158  31.885  1.00 17.05           O  
HETATM 1766  O   HOH A2080      35.567 -11.989  32.340  1.00 39.24           O  
HETATM 1767  O   HOH A2081      22.479 -25.423  20.878  1.00 29.70           O  
HETATM 1768  O   HOH A2082      20.869 -24.063  24.809  1.00 34.09           O  
HETATM 1769  O   HOH A2083      28.288 -34.673  22.231  1.00 23.79           O  
HETATM 1770  O   HOH A2084      30.343 -24.073  23.945  1.00 15.96           O  
HETATM 1771  O   HOH A2085      27.985 -23.356  26.990  1.00 15.40           O  
HETATM 1772  O   HOH A2086      35.731 -13.196  29.750  1.00 21.44           O  
HETATM 1773  O   HOH A2087      45.586 -11.991  26.264  1.00 29.44           O  
HETATM 1774  O   HOH A2088      48.109 -14.625  25.486  1.00 41.07           O  
HETATM 1775  O   HOH A2089      48.848 -16.184  28.124  1.00 27.39           O  
HETATM 1776  O   HOH A2090      43.565 -23.832  39.350  1.00 25.79           O  
HETATM 1777  O   HOH A2091      41.916 -29.340  44.148  1.00 23.70           O  
HETATM 1778  O   HOH A2092      33.472 -32.822  45.344  1.00 24.48           O  
HETATM 1779  O   HOH A2093      35.589 -23.449  41.626  1.00 26.77           O  
HETATM 1780  O   HOH A2094      40.843 -24.160  44.826  1.00 27.67           O  
HETATM 1781  O   HOH A2095      30.513 -27.040  43.841  1.00 25.71           O  
HETATM 1782  O   HOH A2096      32.250 -30.943  43.536  1.00 22.28           O  
HETATM 1783  O   HOH A2097      22.402 -24.131  34.480  1.00 36.70           O  
HETATM 1784  O   HOH A2098      27.859 -18.120  36.675  1.00 37.22           O  
HETATM 1785  O   HOH A2099      20.791 -31.628  35.618  1.00 32.64           O  
HETATM 1786  O   HOH A2100      22.723 -31.283  40.234  1.00 34.62           O  
HETATM 1787  O   HOH A2101      25.204 -31.354  44.117  1.00 24.89           O  
HETATM 1788  O   HOH A2102      23.909 -37.916  42.073  1.00 35.19           O  
HETATM 1789  O   HOH A2103      22.296 -37.209  39.930  1.00 24.96           O  
HETATM 1790  O   HOH A2104      34.708 -38.489  28.263  1.00 10.15           O  
HETATM 1791  O   HOH A2105      31.594 -25.209  21.077  1.00 17.54           O  
HETATM 1792  O   HOH A2106      30.535 -27.763  20.368  1.00 30.51           O  
HETATM 1793  O   HOH A2107      41.838 -18.661   7.139  1.00 27.39           O  
HETATM 1794  O   HOH A2108      41.668 -18.375   4.306  1.00  9.62           O  
HETATM 1795  O   HOH A2109      44.781 -21.045  10.863  1.00 17.28           O  
HETATM 1796  O   HOH A2110      44.037 -22.758   7.116  1.00 14.81           O  
HETATM 1797  O   HOH A2111      55.062 -30.035  20.289  1.00 36.89           O  
HETATM 1798  O   HOH A2112      51.667 -27.744  28.869  1.00 19.96           O  
HETATM 1799  O   HOH A2113      55.253 -26.349  26.504  1.00 31.16           O  
HETATM 1800  O   HOH A2114      53.211 -33.612  29.382  1.00 21.08           O  
HETATM 1801  O   HOH A2115      50.221 -37.155  34.210  1.00 20.60           O  
HETATM 1802  O   HOH A2116      47.016 -40.377  39.682  1.00 28.80           O  
HETATM 1803  O   HOH A2117      48.348 -39.251  43.248  1.00 23.17           O  
CONECT   40  252                                                                
CONECT  252   40                                                                
CONECT  487  527                                                                
CONECT  527  487                                                                
MASTER      253    0    0    2   14    0    0    6 1802    1    4   18          
END                                                                             
