# Supplementary material for: A new benchmark illustrates that integration of geometric constraints inferred from enzyme reaction chemistry can increase enzyme active site modeling accuracy
Source: PLoS One. 2019 Apr 4;14(4):e0214126. doi: 10.1371/journal.pone.0214126 (PMC6448891; doi:10.1371/journal.pone.0214126)
Supplement: S1 Files — (GZ) [file pone.0214126.s008.gz › benchmark-lite/templates/2nlr/1oa4.pdb.clean2]

ATOM      1  N   ASN A   1      57.156 -38.087  13.620  1.00 23.97           N  
ATOM      2  CA  ASN A   1      55.997 -37.279  13.135  1.00 23.52           C  
ATOM      3  C   ASN A   1      55.033 -38.198  12.434  1.00 22.22           C  
ATOM      4  O   ASN A   1      55.434 -38.978  11.562  1.00 21.49           O  
ATOM      5  CB  ASN A   1      56.438 -36.208  12.137  1.00 24.79           C  
ATOM      6  CG  ASN A   1      57.244 -35.110  12.763  1.00 28.38           C  
ATOM      7  OD1 ASN A   1      58.324 -35.350  13.305  1.00 35.12           O  
ATOM      8  ND2 ASN A   1      56.741 -33.876  12.668  1.00 34.02           N  
ATOM      9 1H   ASN A   1      57.807 -37.490  14.089  1.00  0.00           H  
ATOM     10 2H   ASN A   1      56.832 -38.789  14.254  1.00  0.00           H  
ATOM     11 3H   ASN A   1      57.607 -38.524  12.842  1.00  0.00           H  
ATOM     12  HA  ASN A   1      55.541 -36.779  13.991  1.00  0.00           H  
ATOM     13 1HB  ASN A   1      57.035 -36.668  11.349  1.00  0.00           H  
ATOM     14 2HB  ASN A   1      55.560 -35.766  11.666  1.00  0.00           H  
ATOM     15 1HD2 ASN A   1      57.235 -33.103  13.067  1.00  0.00           H  
ATOM     16 2HD2 ASN A   1      55.872 -33.725  12.198  1.00  0.00           H  
ATOM     17  N   GLN A   2      53.776 -38.168  12.865  1.00 20.42           N  
ATOM     18  CA  GLN A   2      52.737 -38.942  12.242  1.00 19.36           C  
ATOM     19  C   GLN A   2      51.628 -38.053  11.726  1.00 17.98           C  
ATOM     20  O   GLN A   2      51.035 -37.293  12.498  1.00 17.27           O  
ATOM     21  CB  GLN A   2      52.140 -39.879  13.297  1.00 19.79           C  
ATOM     22  CG  GLN A   2      51.160 -40.865  12.749  1.00 21.43           C  
ATOM     23  CD  GLN A   2      50.552 -41.743  13.825  1.00 22.05           C  
ATOM     24  OE1 GLN A   2      51.061 -41.810  14.950  1.00 24.97           O  
ATOM     25  NE2 GLN A   2      49.459 -42.423  13.481  1.00 24.47           N  
ATOM     26  H   GLN A   2      53.547 -37.582  13.655  1.00  0.00           H  
ATOM     27  HA  GLN A   2      53.178 -39.529  11.437  1.00  0.00           H  
ATOM     28 1HB  GLN A   2      52.941 -40.434  13.786  1.00  0.00           H  
ATOM     29 2HB  GLN A   2      51.635 -39.290  14.063  1.00  0.00           H  
ATOM     30 1HG  GLN A   2      50.353 -40.324  12.256  1.00  0.00           H  
ATOM     31 2HG  GLN A   2      51.670 -41.509  12.033  1.00  0.00           H  
ATOM     32 1HE2 GLN A   2      49.010 -43.020  14.147  1.00  0.00           H  
ATOM     33 2HE2 GLN A   2      49.086 -42.337  12.557  1.00  0.00           H  
ATOM     34  N   GLN A   3      51.340 -38.162  10.434  1.00 16.24           N  
ATOM     35  CA  GLN A   3      50.228 -37.446   9.868  1.00 15.69           C  
ATOM     36  C   GLN A   3      48.949 -38.288   9.972  1.00 15.00           C  
ATOM     37  O   GLN A   3      48.935 -39.451   9.577  1.00 14.56           O  
ATOM     38  CB  GLN A   3      50.482 -37.100   8.407  1.00 16.05           C  
ATOM     39  CG  GLN A   3      49.325 -36.352   7.792  1.00 18.90           C  
ATOM     40  CD  GLN A   3      49.404 -36.271   6.272  1.00 24.03           C  
ATOM     41  OE1 GLN A   3      49.291 -37.288   5.555  1.00 27.10           O  
ATOM     42  NE2 GLN A   3      49.585 -35.068   5.778  1.00 23.36           N  
ATOM     43  H   GLN A   3      51.902 -38.751   9.836  1.00  0.00           H  
ATOM     44  HA  GLN A   3      50.097 -36.517  10.422  1.00  0.00           H  
ATOM     45 1HB  GLN A   3      51.382 -36.491   8.329  1.00  0.00           H  
ATOM     46 2HB  GLN A   3      50.656 -38.015   7.841  1.00  0.00           H  
ATOM     47 1HG  GLN A   3      48.397 -36.861   8.053  1.00  0.00           H  
ATOM     48 2HG  GLN A   3      49.315 -35.334   8.182  1.00  0.00           H  
ATOM     49 1HE2 GLN A   3      49.647 -34.937   4.788  1.00  0.00           H  
ATOM     50 2HE2 GLN A   3      49.661 -34.281   6.391  1.00  0.00           H  
ATOM     51  N   ILE A   4      47.887 -37.667  10.486  1.00 13.17           N  
ATOM     52  CA  ILE A   4      46.579 -38.301  10.610  1.00 13.52           C  
ATOM     53  C   ILE A   4      45.554 -37.445   9.896  1.00 13.33           C  
ATOM     54  O   ILE A   4      45.369 -36.272  10.253  1.00 13.95           O  
ATOM     55  CB  ILE A   4      46.169 -38.431  12.079  1.00 13.40           C  
ATOM     56  CG1 ILE A   4      47.172 -39.309  12.830  1.00 13.42           C  
ATOM     57  CG2 ILE A   4      44.808 -39.028  12.167  1.00 14.51           C  
ATOM     58  CD1 ILE A   4      46.903 -39.495  14.323  1.00 15.01           C  
ATOM     59  H   ILE A   4      48.004 -36.714  10.801  1.00  0.00           H  
ATOM     60  HA  ILE A   4      46.637 -39.300  10.180  1.00  0.00           H  
ATOM     61  HB  ILE A   4      46.162 -37.445  12.543  1.00  0.00           H  
ATOM     62 1HG1 ILE A   4      47.195 -40.301  12.380  1.00  0.00           H  
ATOM     63 2HG1 ILE A   4      48.171 -38.884  12.734  1.00  0.00           H  
ATOM     64 1HG2 ILE A   4      44.518 -39.120  13.213  1.00  0.00           H  
ATOM     65 2HG2 ILE A   4      44.096 -38.387  11.649  1.00  0.00           H  
ATOM     66 3HG2 ILE A   4      44.813 -40.015  11.704  1.00  0.00           H  
ATOM     67 1HD1 ILE A   4      47.674 -40.133  14.755  1.00  0.00           H  
ATOM     68 2HD1 ILE A   4      46.916 -38.524  14.819  1.00  0.00           H  
ATOM     69 3HD1 ILE A   4      45.928 -39.961  14.462  1.00  0.00           H  
ATOM     70  N   CYS A   5      44.913 -38.024   8.884  1.00 13.20           N  
ATOM     71  CA  CYS A   5      43.865 -37.336   8.145  1.00 13.14           C  
ATOM     72  C   CYS A   5      42.505 -38.029   8.271  1.00 13.52           C  
ATOM     73  O   CYS A   5      41.487 -37.397   8.063  1.00 14.20           O  
ATOM     74  CB  CYS A   5      44.202 -37.234   6.663  1.00 12.44           C  
ATOM     75  SG  CYS A   5      45.745 -36.352   6.289  1.00 11.95           S  
ATOM     76  H   CYS A   5      45.161 -38.967   8.622  1.00  0.00           H  
ATOM     77  HA  CYS A   5      43.769 -36.325   8.542  1.00  0.00           H  
ATOM     78 1HB  CYS A   5      44.283 -38.235   6.238  1.00  0.00           H  
ATOM     79 2HB  CYS A   5      43.394 -36.721   6.141  1.00  0.00           H  
ATOM     80  N   ASP A   6      42.486 -39.304   8.622  1.00 14.28           N  
ATOM     81  CA  ASP A   6      41.226 -40.039   8.746  1.00 15.20           C  
ATOM     82  C   ASP A   6      40.322 -39.309   9.732  1.00 14.24           C  
ATOM     83  O   ASP A   6      40.781 -38.824  10.777  1.00 14.87           O  
ATOM     84  CB  ASP A   6      41.473 -41.461   9.248  1.00 15.79           C  
ATOM     85  CG  ASP A   6      42.150 -42.353   8.219  1.00 20.01           C  
ATOM     86  OD1 ASP A   6      42.306 -41.942   7.054  1.00 22.80           O  
ATOM     87  OD2 ASP A   6      42.544 -43.507   8.512  1.00 24.70           O  
ATOM     88  H   ASP A   6      43.355 -39.783   8.809  1.00  0.00           H  
ATOM     89  HA  ASP A   6      40.761 -40.096   7.762  1.00  0.00           H  
ATOM     90 1HB  ASP A   6      42.098 -41.428  10.141  1.00  0.00           H  
ATOM     91 2HB  ASP A   6      40.524 -41.918   9.529  1.00  0.00           H  
ATOM     92  N   ARG A   7      39.035 -39.268   9.431  1.00 14.30           N  
ATOM     93  CA  ARG A   7      38.069 -38.551  10.249  1.00 14.41           C  
ATOM     94  C   ARG A   7      38.264 -38.755  11.748  1.00 14.19           C  
ATOM     95  O   ARG A   7      38.325 -37.781  12.511  1.00 13.66           O  
ATOM     96  CB  ARG A   7      36.657 -38.971   9.862  1.00 15.00           C  
ATOM     97  CG  ARG A   7      35.580 -38.156  10.530  1.00 16.21           C  
ATOM     98  CD  ARG A   7      34.173 -38.533  10.083  1.00 20.22           C  
ATOM     99  NE  ARG A   7      33.254 -37.440  10.354  1.00 25.92           N  
ATOM    100  CZ  ARG A   7      31.938 -37.515  10.223  1.00 31.24           C  
ATOM    101  NH1 ARG A   7      31.373 -38.654   9.835  1.00 33.16           N  
ATOM    102  NH2 ARG A   7      31.184 -36.453  10.488  1.00 32.36           N  
ATOM    103  H   ARG A   7      38.716 -39.752   8.604  1.00  0.00           H  
ATOM    104  HA  ARG A   7      38.185 -37.483  10.065  1.00  0.00           H  
ATOM    105 1HB  ARG A   7      36.534 -38.881   8.784  1.00  0.00           H  
ATOM    106 2HB  ARG A   7      36.505 -40.018  10.123  1.00  0.00           H  
ATOM    107 1HG  ARG A   7      35.631 -38.301  11.609  1.00  0.00           H  
ATOM    108 2HG  ARG A   7      35.726 -37.100  10.298  1.00  0.00           H  
ATOM    109 1HD  ARG A   7      34.175 -38.742   9.014  1.00  0.00           H  
ATOM    110 2HD  ARG A   7      33.844 -39.419  10.625  1.00  0.00           H  
ATOM    111  HE  ARG A   7      33.647 -36.561  10.664  1.00  0.00           H  
ATOM    112 1HH1 ARG A   7      31.947 -39.462   9.640  1.00  0.00           H  
ATOM    113 2HH1 ARG A   7      30.370 -38.712   9.735  1.00  0.00           H  
ATOM    114 1HH2 ARG A   7      31.615 -35.590  10.789  1.00  0.00           H  
ATOM    115 2HH2 ARG A   7      30.181 -36.509  10.389  1.00  0.00           H  
ATOM    116  N   TYR A   8      38.313 -40.015  12.181  1.00 13.72           N  
ATOM    117  CA  TYR A   8      38.453 -40.332  13.595  1.00 13.28           C  
ATOM    118  C   TYR A   8      39.755 -41.050  13.910  1.00 13.52           C  
ATOM    119  O   TYR A   8      39.822 -41.846  14.836  1.00 14.07           O  
ATOM    120  CB  TYR A   8      37.248 -41.151  14.067  1.00 13.19           C  
ATOM    121  CG  TYR A   8      35.951 -40.369  14.004  1.00 13.97           C  
ATOM    122  CD1 TYR A   8      35.778 -39.223  14.745  1.00 14.18           C  
ATOM    123  CD2 TYR A   8      34.903 -40.790  13.206  1.00 13.84           C  
ATOM    124  CE1 TYR A   8      34.596 -38.511  14.685  1.00 15.48           C  
ATOM    125  CE2 TYR A   8      33.719 -40.082  13.132  1.00 15.53           C  
ATOM    126  CZ  TYR A   8      33.569 -38.947  13.878  1.00 15.21           C  
ATOM    127  OH  TYR A   8      32.389 -38.240  13.814  1.00 20.11           O  
ATOM    128  H   TYR A   8      38.251 -40.769  11.512  1.00  0.00           H  
ATOM    129  HA  TYR A   8      38.488 -39.398  14.157  1.00  0.00           H  
ATOM    130 1HB  TYR A   8      37.150 -42.045  13.449  1.00  0.00           H  
ATOM    131 2HB  TYR A   8      37.411 -41.479  15.093  1.00  0.00           H  
ATOM    132  HD1 TYR A   8      36.580 -38.865  15.391  1.00  0.00           H  
ATOM    133  HD2 TYR A   8      34.999 -41.702  12.616  1.00  0.00           H  
ATOM    134  HE1 TYR A   8      34.475 -37.605  15.278  1.00  0.00           H  
ATOM    135  HE2 TYR A   8      32.915 -40.431  12.483  1.00  0.00           H  
ATOM    136  HH  TYR A   8      31.788 -38.677  13.206  1.00  0.00           H  
ATOM    137  N   GLY A   9      40.794 -40.732  13.147  1.00 13.43           N  
ATOM    138  CA  GLY A   9      42.126 -41.244  13.428  1.00 13.19           C  
ATOM    139  C   GLY A   9      42.678 -40.746  14.757  1.00 14.21           C  
ATOM    140  O   GLY A   9      42.433 -39.619  15.182  1.00 13.30           O  
ATOM    141  H   GLY A   9      40.659 -40.122  12.354  1.00  0.00           H  
ATOM    142 1HA  GLY A   9      42.102 -42.334  13.441  1.00  0.00           H  
ATOM    143 2HA  GLY A   9      42.805 -40.948  12.630  1.00  0.00           H  
ATOM    144  N   THR A  10      43.411 -41.620  15.433  1.00 14.27           N  
ATOM    145  CA  THR A  10      44.039 -41.286  16.696  1.00 14.92           C  
ATOM    146  C   THR A  10      45.396 -41.939  16.804  1.00 15.17           C  
ATOM    147  O   THR A  10      45.732 -42.847  16.034  1.00 15.67           O  
ATOM    148  CB  THR A  10      43.240 -41.783  17.897  1.00 14.94           C  
ATOM    149  OG1 THR A  10      43.235 -43.223  17.937  1.00 16.34           O  
ATOM    150  CG2 THR A  10      41.781 -41.358  17.822  1.00 15.03           C  
ATOM    151  H   THR A  10      43.534 -42.548  15.053  1.00  0.00           H  
ATOM    152  HA  THR A  10      44.108 -40.201  16.772  1.00  0.00           H  
ATOM    153  HB  THR A  10      43.671 -41.379  18.813  1.00  0.00           H  
ATOM    154  HG1 THR A  10      43.739 -43.565  17.194  1.00  0.00           H  
ATOM    155 1HG2 THR A  10      41.248 -41.732  18.696  1.00  0.00           H  
ATOM    156 2HG2 THR A  10      41.720 -40.270  17.797  1.00  0.00           H  
ATOM    157 3HG2 THR A  10      41.329 -41.767  16.919  1.00  0.00           H  
ATOM    158  N   THR A  11      46.143 -41.463  17.796  1.00 15.39           N  
ATOM    159  CA  THR A  11      47.413 -42.069  18.176  1.00 15.58           C  
ATOM    160  C   THR A  11      47.669 -41.659  19.637  1.00 15.95           C  
ATOM    161  O   THR A  11      46.780 -41.110  20.280  1.00 16.14           O  
ATOM    162  CB  THR A  11      48.528 -41.590  17.247  1.00 15.99           C  
ATOM    163  OG1 THR A  11      49.725 -42.358  17.478  1.00 15.66           O  
ATOM    164  CG2 THR A  11      48.902 -40.132  17.534  1.00 16.81           C  
ATOM    165  H   THR A  11      45.814 -40.652  18.301  1.00  0.00           H  
ATOM    166  HA  THR A  11      47.321 -43.151  18.084  1.00  0.00           H  
ATOM    167  HB  THR A  11      48.198 -41.671  16.211  1.00  0.00           H  
ATOM    168  HG1 THR A  11      49.561 -43.006  18.168  1.00  0.00           H  
ATOM    169 1HG2 THR A  11      49.697 -39.820  16.857  1.00  0.00           H  
ATOM    170 2HG2 THR A  11      48.029 -39.497  17.386  1.00  0.00           H  
ATOM    171 3HG2 THR A  11      49.246 -40.041  18.563  1.00  0.00           H  
ATOM    172  N   THR A  12      48.849 -41.943  20.179  1.00 16.02           N  
ATOM    173  CA  THR A  12      49.184 -41.466  21.511  1.00 16.05           C  
ATOM    174  C   THR A  12      50.495 -40.706  21.489  1.00 15.88           C  
ATOM    175  O   THR A  12      51.301 -40.885  20.579  1.00 17.07           O  
ATOM    176  CB  THR A  12      49.328 -42.597  22.516  1.00 16.28           C  
ATOM    177  OG1 THR A  12      50.442 -43.425  22.153  1.00 18.00           O  
ATOM    178  CG2 THR A  12      48.108 -43.490  22.476  1.00 16.81           C  
ATOM    179  H   THR A  12      49.525 -42.494  19.669  1.00  0.00           H  
ATOM    180  HA  THR A  12      48.380 -40.816  21.858  1.00  0.00           H  
ATOM    181  HB  THR A  12      49.438 -42.182  23.518  1.00  0.00           H  
ATOM    182  HG1 THR A  12      50.850 -43.080  21.355  1.00  0.00           H  
ATOM    183 1HG2 THR A  12      48.223 -44.296  23.201  1.00  0.00           H  
ATOM    184 2HG2 THR A  12      47.221 -42.906  22.721  1.00  0.00           H  
ATOM    185 3HG2 THR A  12      47.999 -43.913  21.478  1.00  0.00           H  
ATOM    186  N   ILE A  13      50.671 -39.846  22.484  1.00 15.22           N  
ATOM    187  CA  ILE A  13      51.963 -39.217  22.752  1.00 15.33           C  
ATOM    188  C   ILE A  13      52.386 -39.538  24.185  1.00 15.49           C  
ATOM    189  O   ILE A  13      51.548 -39.687  25.069  1.00 14.63           O  
ATOM    190  CB  ILE A  13      51.928 -37.723  22.524  1.00 15.57           C  
ATOM    191  CG1 ILE A  13      50.907 -37.053  23.440  1.00 15.15           C  
ATOM    192  CG2 ILE A  13      51.675 -37.493  21.060  1.00 15.53           C  
ATOM    193  CD1 ILE A  13      50.982 -35.547  23.454  1.00 16.58           C  
ATOM    194  H   ILE A  13      49.883 -39.621  23.074  1.00  0.00           H  
ATOM    195  HA  ILE A  13      52.701 -39.641  22.072  1.00  0.00           H  
ATOM    196  HB  ILE A  13      52.883 -37.288  22.817  1.00  0.00           H  
ATOM    197 1HG1 ILE A  13      49.901 -37.338  23.133  1.00  0.00           H  
ATOM    198 2HG1 ILE A  13      51.048 -37.406  24.462  1.00  0.00           H  
ATOM    199 1HG2 ILE A  13      51.643 -36.422  20.860  1.00  0.00           H  
ATOM    200 2HG2 ILE A  13      52.475 -37.947  20.477  1.00  0.00           H  
ATOM    201 3HG2 ILE A  13      50.722 -37.943  20.780  1.00  0.00           H  
ATOM    202 1HD1 ILE A  13      50.224 -35.151  24.130  1.00  0.00           H  
ATOM    203 2HD1 ILE A  13      51.970 -35.235  23.795  1.00  0.00           H  
ATOM    204 3HD1 ILE A  13      50.807 -35.165  22.449  1.00  0.00           H  
ATOM    205  N   GLN A  14      53.700 -39.664  24.383  1.00 15.60           N  
ATOM    206  CA  GLN A  14      54.316 -39.892  25.685  1.00 15.47           C  
ATOM    207  C   GLN A  14      53.830 -41.182  26.358  1.00 15.01           C  
ATOM    208  O   GLN A  14      53.943 -41.336  27.575  1.00 14.89           O  
ATOM    209  CB  GLN A  14      54.059 -38.693  26.596  1.00 15.98           C  
ATOM    210  CG  GLN A  14      54.519 -37.336  26.046  1.00 17.73           C  
ATOM    211  CD  GLN A  14      53.929 -36.166  26.841  1.00 20.30           C  
ATOM    212  OE1 GLN A  14      54.211 -36.001  28.025  1.00 25.95           O  
ATOM    213  NE2 GLN A  14      53.092 -35.373  26.192  1.00 22.39           N  
ATOM    214  H   GLN A  14      54.289 -39.594  23.566  1.00  0.00           H  
ATOM    215  HA  GLN A  14      55.391 -40.006  25.544  1.00  0.00           H  
ATOM    216 1HB  GLN A  14      52.991 -38.614  26.802  1.00  0.00           H  
ATOM    217 2HB  GLN A  14      54.565 -38.845  27.549  1.00  0.00           H  
ATOM    218 1HG  GLN A  14      55.606 -37.281  26.105  1.00  0.00           H  
ATOM    219 2HG  GLN A  14      54.196 -37.248  25.009  1.00  0.00           H  
ATOM    220 1HE2 GLN A  14      52.676 -34.593  26.661  1.00  0.00           H  
ATOM    221 2HE2 GLN A  14      52.874 -35.553  25.233  1.00  0.00           H  
ATOM    222  N   ASP A  15      53.277 -42.087  25.555  1.00 14.49           N  
ATOM    223  CA  ASP A  15      52.640 -43.319  26.043  1.00 14.72           C  
ATOM    224  C   ASP A  15      51.692 -42.974  27.186  1.00 14.18           C  
ATOM    225  O   ASP A  15      51.597 -43.694  28.182  1.00 14.12           O  
ATOM    226  CB  ASP A  15      53.665 -44.352  26.504  1.00 15.17           C  
ATOM    227  CG  ASP A  15      53.041 -45.719  26.745  1.00 16.59           C  
ATOM    228  OD1 ASP A  15      52.096 -46.126  26.023  1.00 21.40           O  
ATOM    229  OD2 ASP A  15      53.420 -46.462  27.674  1.00 21.33           O  
ATOM    230  H   ASP A  15      53.303 -41.907  24.562  1.00  0.00           H  
ATOM    231  HA  ASP A  15      52.066 -43.759  25.227  1.00  0.00           H  
ATOM    232 1HB  ASP A  15      54.448 -44.448  25.752  1.00  0.00           H  
ATOM    233 2HB  ASP A  15      54.136 -44.011  27.426  1.00  0.00           H  
ATOM    234  N   ARG A  16      50.974 -41.860  27.039  1.00 14.27           N  
ATOM    235  CA  ARG A  16      50.141 -41.372  28.131  1.00 13.78           C  
ATOM    236  C   ARG A  16      48.869 -40.637  27.708  1.00 13.38           C  
ATOM    237  O   ARG A  16      47.889 -40.653  28.455  1.00 14.21           O  
ATOM    238  CB  ARG A  16      50.958 -40.448  29.050  1.00 14.20           C  
ATOM    239  CG  ARG A  16      50.210 -39.922  30.259  1.00 13.58           C  
ATOM    240  CD  ARG A  16      49.755 -41.041  31.199  1.00 14.66           C  
ATOM    241  NE  ARG A  16      49.032 -40.570  32.363  1.00 15.16           N  
ATOM    242  CZ  ARG A  16      47.728 -40.294  32.353  1.00 15.51           C  
ATOM    243  NH1 ARG A  16      47.033 -40.409  31.237  1.00 15.66           N  
ATOM    244  NH2 ARG A  16      47.135 -39.888  33.450  1.00 16.96           N  
ATOM    245  H   ARG A  16      51.000 -41.344  26.171  1.00  0.00           H  
ATOM    246  HA  ARG A  16      49.795 -42.228  28.711  1.00  0.00           H  
ATOM    247 1HB  ARG A  16      51.836 -40.980  29.413  1.00  0.00           H  
ATOM    248 2HB  ARG A  16      51.309 -39.587  28.481  1.00  0.00           H  
ATOM    249 1HG  ARG A  16      50.858 -39.252  30.824  1.00  0.00           H  
ATOM    250 2HG  ARG A  16      49.323 -39.379  29.930  1.00  0.00           H  
ATOM    251 1HD  ARG A  16      49.094 -41.721  30.662  1.00  0.00           H  
ATOM    252 2HD  ARG A  16      50.625 -41.589  31.559  1.00  0.00           H  
ATOM    253  HE  ARG A  16      49.552 -40.448  33.222  1.00  0.00           H  
ATOM    254 1HH1 ARG A  16      47.489 -40.707  30.386  1.00  0.00           H  
ATOM    255 2HH1 ARG A  16      46.045 -40.199  31.233  1.00  0.00           H  
ATOM    256 1HH2 ARG A  16      47.667 -39.784  34.303  1.00  0.00           H  
ATOM    257 2HH2 ARG A  16      46.148 -39.679  33.442  1.00  0.00           H  
ATOM    258  N   TYR A  17      48.890 -39.954  26.572  1.00 13.13           N  
ATOM    259  CA  TYR A  17      47.715 -39.175  26.145  1.00 12.42           C  
ATOM    260  C   TYR A  17      47.326 -39.538  24.722  1.00 12.84           C  
ATOM    261  O   TYR A  17      48.162 -39.866  23.893  1.00 13.15           O  
ATOM    262  CB  TYR A  17      47.985 -37.654  26.229  1.00 13.12           C  
ATOM    263  CG  TYR A  17      48.509 -37.194  27.578  1.00 11.88           C  
ATOM    264  CD1 TYR A  17      47.735 -37.257  28.720  1.00 12.99           C  
ATOM    265  CD2 TYR A  17      49.803 -36.698  27.707  1.00 14.08           C  
ATOM    266  CE1 TYR A  17      48.243 -36.856  29.961  1.00 12.57           C  
ATOM    267  CE2 TYR A  17      50.299 -36.290  28.915  1.00 13.88           C  
ATOM    268  CZ  TYR A  17      49.533 -36.359  30.044  1.00 13.47           C  
ATOM    269  OH  TYR A  17      50.055 -35.950  31.262  1.00 14.77           O  
ATOM    270  H   TYR A  17      49.714 -39.962  25.988  1.00  0.00           H  
ATOM    271  HA  TYR A  17      46.884 -39.410  26.810  1.00  0.00           H  
ATOM    272 1HB  TYR A  17      48.714 -37.371  25.468  1.00  0.00           H  
ATOM    273 2HB  TYR A  17      47.065 -37.109  26.020  1.00  0.00           H  
ATOM    274  HD1 TYR A  17      46.710 -37.624  28.664  1.00  0.00           H  
ATOM    275  HD2 TYR A  17      50.449 -36.626  26.832  1.00  0.00           H  
ATOM    276  HE1 TYR A  17      47.616 -36.913  30.851  1.00  0.00           H  
ATOM    277  HE2 TYR A  17      51.316 -35.904  28.984  1.00  0.00           H  
ATOM    278  HH  TYR A  17      50.958 -35.649  31.137  1.00  0.00           H  
ATOM    279  N   VAL A  18      46.027 -39.486  24.456  1.00 12.63           N  
ATOM    280  CA  VAL A  18      45.496 -39.753  23.134  1.00 12.06           C  
ATOM    281  C   VAL A  18      45.415 -38.441  22.359  1.00 12.23           C  
ATOM    282  O   VAL A  18      45.032 -37.410  22.929  1.00 12.25           O  
ATOM    283  CB  VAL A  18      44.079 -40.345  23.214  1.00 12.17           C  
ATOM    284  CG1 VAL A  18      43.514 -40.576  21.822  1.00 12.45           C  
ATOM    285  CG2 VAL A  18      44.081 -41.609  24.046  1.00 12.92           C  
ATOM    286  H   VAL A  18      45.390 -39.252  25.204  1.00  0.00           H  
ATOM    287  HA  VAL A  18      46.143 -40.479  22.641  1.00  0.00           H  
ATOM    288  HB  VAL A  18      43.415 -39.613  23.674  1.00  0.00           H  
ATOM    289 1HG1 VAL A  18      42.510 -40.995  21.901  1.00  0.00           H  
ATOM    290 2HG1 VAL A  18      43.470 -39.628  21.286  1.00  0.00           H  
ATOM    291 3HG1 VAL A  18      44.155 -41.271  21.280  1.00  0.00           H  
ATOM    292 1HG2 VAL A  18      43.071 -42.015  24.093  1.00  0.00           H  
ATOM    293 2HG2 VAL A  18      44.747 -42.343  23.591  1.00  0.00           H  
ATOM    294 3HG2 VAL A  18      44.428 -41.381  25.054  1.00  0.00           H  
ATOM    295  N   VAL A  19      45.824 -38.478  21.094  1.00 11.75           N  
ATOM    296  CA  VAL A  19      45.674 -37.354  20.189  1.00 11.82           C  
ATOM    297  C   VAL A  19      44.690 -37.822  19.108  1.00 12.33           C  
ATOM    298  O   VAL A  19      44.844 -38.927  18.552  1.00 12.61           O  
ATOM    299  CB  VAL A  19      47.005 -36.897  19.564  1.00 12.17           C  
ATOM    300  CG1 VAL A  19      46.768 -35.747  18.614  1.00 12.75           C  
ATOM    301  CG2 VAL A  19      48.018 -36.497  20.663  1.00 11.86           C  
ATOM    302  H   VAL A  19      46.256 -39.327  20.757  1.00  0.00           H  
ATOM    303  HA  VAL A  19      45.272 -36.509  20.750  1.00  0.00           H  
ATOM    304  HB  VAL A  19      47.421 -37.716  18.977  1.00  0.00           H  
ATOM    305 1HG1 VAL A  19      47.717 -35.433  18.178  1.00  0.00           H  
ATOM    306 2HG1 VAL A  19      46.092 -36.064  17.820  1.00  0.00           H  
ATOM    307 3HG1 VAL A  19      46.325 -34.912  19.157  1.00  0.00           H  
ATOM    308 1HG2 VAL A  19      48.951 -36.178  20.199  1.00  0.00           H  
ATOM    309 2HG2 VAL A  19      47.608 -35.678  21.255  1.00  0.00           H  
ATOM    310 3HG2 VAL A  19      48.209 -37.353  21.311  1.00  0.00           H  
ATOM    311  N   GLN A  20      43.680 -36.997  18.830  1.00 11.55           N  
ATOM    312  CA  GLN A  20      42.614 -37.357  17.914  1.00 11.74           C  
ATOM    313  C   GLN A  20      42.336 -36.257  16.891  1.00 11.34           C  
ATOM    314  O   GLN A  20      42.337 -35.079  17.219  1.00 11.02           O  
ATOM    315  CB  GLN A  20      41.333 -37.662  18.708  1.00 12.18           C  
ATOM    316  CG  GLN A  20      40.841 -36.535  19.616  1.00 11.77           C  
ATOM    317  CD  GLN A  20      39.519 -36.839  20.326  1.00 11.09           C  
ATOM    318  OE1 GLN A  20      38.872 -37.875  20.078  1.00 11.97           O  
ATOM    319  NE2 GLN A  20      39.127 -35.940  21.229  1.00 12.40           N  
ATOM    320  H   GLN A  20      43.661 -36.091  19.275  1.00  0.00           H  
ATOM    321  HA  GLN A  20      42.915 -38.250  17.367  1.00  0.00           H  
ATOM    322 1HB  GLN A  20      40.524 -37.899  18.017  1.00  0.00           H  
ATOM    323 2HB  GLN A  20      41.494 -38.538  19.336  1.00  0.00           H  
ATOM    324 1HG  GLN A  20      41.590 -36.349  20.385  1.00  0.00           H  
ATOM    325 2HG  GLN A  20      40.691 -35.638  19.016  1.00  0.00           H  
ATOM    326 1HE2 GLN A  20      38.272 -36.075  21.731  1.00  0.00           H  
ATOM    327 2HE2 GLN A  20      39.687 -35.130  21.405  1.00  0.00           H  
ATOM    328  N   ASN A  21      42.145 -36.654  15.643  1.00 11.36           N  
ATOM    329  CA  ASN A  21      41.802 -35.734  14.570  1.00 11.76           C  
ATOM    330  C   ASN A  21      40.384 -35.256  14.829  1.00 11.80           C  
ATOM    331  O   ASN A  21      40.083 -34.080  14.656  1.00 11.55           O  
ATOM    332  CB  ASN A  21      41.889 -36.450  13.224  1.00 11.83           C  
ATOM    333  CG  ASN A  21      41.913 -35.496  12.038  1.00 11.94           C  
ATOM    334  OD1 ASN A  21      42.306 -34.329  12.167  1.00 10.96           O  
ATOM    335  ND2 ASN A  21      41.533 -36.003  10.867  1.00 10.27           N  
ATOM    336  H   ASN A  21      42.243 -37.637  15.435  1.00  0.00           H  
ATOM    337  HA  ASN A  21      42.517 -34.910  14.579  1.00  0.00           H  
ATOM    338 1HB  ASN A  21      42.792 -37.062  13.195  1.00  0.00           H  
ATOM    339 2HB  ASN A  21      41.036 -37.120  13.112  1.00  0.00           H  
ATOM    340 1HD2 ASN A  21      41.527 -35.426  10.050  1.00  0.00           H  
ATOM    341 2HD2 ASN A  21      41.253 -36.961  10.804  1.00  0.00           H  
ATOM    342  N   ASN A  22      39.520 -36.175  15.250  1.00 11.94           N  
ATOM    343  CA  ASN A  22      38.148 -35.862  15.658  1.00 11.78           C  
ATOM    344  C   ASN A  22      37.406 -34.897  14.733  1.00 11.31           C  
ATOM    345  O   ASN A  22      36.913 -33.860  15.184  1.00 11.50           O  
ATOM    346  CB  ASN A  22      38.177 -35.375  17.108  1.00 11.77           C  
ATOM    347  CG  ASN A  22      36.826 -35.368  17.750  1.00 11.50           C  
ATOM    348  OD1 ASN A  22      35.906 -36.078  17.312  1.00 11.89           O  
ATOM    349  ND2 ASN A  22      36.675 -34.560  18.783  1.00 10.42           N  
ATOM    350  H   ASN A  22      39.837 -37.133  15.286  1.00  0.00           H  
ATOM    351  HA  ASN A  22      37.550 -36.772  15.588  1.00  0.00           H  
ATOM    352 1HB  ASN A  22      38.837 -36.016  17.694  1.00  0.00           H  
ATOM    353 2HB  ASN A  22      38.584 -34.365  17.144  1.00  0.00           H  
ATOM    354 1HD2 ASN A  22      35.794 -34.511  19.255  1.00  0.00           H  
ATOM    355 2HD2 ASN A  22      37.441 -33.998  19.094  1.00  0.00           H  
ATOM    356  N   ARG A  23      37.294 -35.256  13.451  1.00 11.91           N  
ATOM    357  CA  ARG A  23      36.720 -34.360  12.451  1.00 12.32           C  
ATOM    358  C   ARG A  23      35.242 -34.643  12.336  1.00 13.04           C  
ATOM    359  O   ARG A  23      34.755 -35.084  11.299  1.00 13.86           O  
ATOM    360  CB  ARG A  23      37.408 -34.590  11.112  1.00 12.13           C  
ATOM    361  CG  ARG A  23      37.237 -33.463  10.111  1.00 11.58           C  
ATOM    362  CD  ARG A  23      37.473 -33.924   8.690  1.00 12.72           C  
ATOM    363  NE  ARG A  23      36.320 -34.670   8.216  1.00 13.47           N  
ATOM    364  CZ  ARG A  23      36.356 -35.793   7.529  1.00 14.66           C  
ATOM    365  NH1 ARG A  23      37.493 -36.367   7.198  1.00 14.60           N  
ATOM    366  NH2 ARG A  23      35.208 -36.360   7.172  1.00 16.01           N  
ATOM    367  H   ARG A  23      37.614 -36.170  13.166  1.00  0.00           H  
ATOM    368  HA  ARG A  23      36.891 -33.331  12.769  1.00  0.00           H  
ATOM    369 1HB  ARG A  23      38.476 -34.733  11.272  1.00  0.00           H  
ATOM    370 2HB  ARG A  23      37.021 -35.501  10.656  1.00  0.00           H  
ATOM    371 1HG  ARG A  23      36.222 -33.069  10.176  1.00  0.00           H  
ATOM    372 2HG  ARG A  23      37.950 -32.668  10.333  1.00  0.00           H  
ATOM    373 1HD  ARG A  23      37.630 -33.058   8.048  1.00  0.00           H  
ATOM    374 2HD  ARG A  23      38.354 -34.564   8.657  1.00  0.00           H  
ATOM    375  HE  ARG A  23      35.402 -34.302   8.428  1.00  0.00           H  
ATOM    376 1HH1 ARG A  23      38.370 -35.946   7.472  1.00  0.00           H  
ATOM    377 2HH1 ARG A  23      37.489 -37.228   6.671  1.00  0.00           H  
ATOM    378 1HH2 ARG A  23      34.330 -35.929   7.428  1.00  0.00           H  
ATOM    379 2HH2 ARG A  23      35.213 -37.221   6.645  1.00  0.00           H  
ATOM    380  N   TRP A  24      34.523 -34.329  13.403  1.00 13.94           N  
ATOM    381  CA  TRP A  24      33.140 -34.741  13.496  1.00 14.67           C  
ATOM    382  C   TRP A  24      32.133 -33.879  12.776  1.00 14.33           C  
ATOM    383  O   TRP A  24      31.014 -34.345  12.524  1.00 15.80           O  
ATOM    384  CB  TRP A  24      32.726 -34.853  14.963  1.00 14.79           C  
ATOM    385  CG  TRP A  24      32.824 -33.618  15.806  1.00 15.98           C  
ATOM    386  CD1 TRP A  24      33.863 -33.248  16.620  1.00 17.97           C  
ATOM    387  CD2 TRP A  24      31.798 -32.652  16.008  1.00 18.27           C  
ATOM    388  NE1 TRP A  24      33.552 -32.084  17.281  1.00 18.23           N  
ATOM    389  CE2 TRP A  24      32.287 -31.699  16.926  1.00 19.11           C  
ATOM    390  CE3 TRP A  24      30.508 -32.491  15.498  1.00 21.75           C  
ATOM    391  CZ2 TRP A  24      31.542 -30.600  17.334  1.00 20.75           C  
ATOM    392  CZ3 TRP A  24      29.771 -31.394  15.897  1.00 22.92           C  
ATOM    393  CH2 TRP A  24      30.287 -30.464  16.810  1.00 21.84           C  
ATOM    394  H   TRP A  24      34.931 -33.800  14.161  1.00  0.00           H  
ATOM    395  HA  TRP A  24      33.038 -35.719  13.025  1.00  0.00           H  
ATOM    396 1HB  TRP A  24      31.688 -35.181  15.024  1.00  0.00           H  
ATOM    397 2HB  TRP A  24      33.338 -35.608  15.457  1.00  0.00           H  
ATOM    398  HD1 TRP A  24      34.797 -33.797  16.726  1.00  0.00           H  
ATOM    399  HE1 TRP A  24      34.157 -31.593  17.924  1.00  0.00           H  
ATOM    400  HE3 TRP A  24      30.093 -33.215  14.798  1.00  0.00           H  
ATOM    401  HZ2 TRP A  24      31.931 -29.867  18.041  1.00  0.00           H  
ATOM    402  HZ3 TRP A  24      28.771 -31.270  15.481  1.00  0.00           H  
ATOM    403  HH2 TRP A  24      29.672 -29.615  17.108  1.00  0.00           H  
ATOM    404  N   GLY A  25      32.511 -32.667  12.391  1.00 13.94           N  
ATOM    405  CA  GLY A  25      31.545 -31.713  11.871  1.00 14.30           C  
ATOM    406  C   GLY A  25      31.642 -31.309  10.425  1.00 14.16           C  
ATOM    407  O   GLY A  25      31.028 -30.313  10.037  1.00 14.88           O  
ATOM    408  H   GLY A  25      33.482 -32.397  12.458  1.00  0.00           H  
ATOM    409 1HA  GLY A  25      30.537 -32.107  12.002  1.00  0.00           H  
ATOM    410 2HA  GLY A  25      31.604 -30.787  12.442  1.00  0.00           H  
ATOM    411  N   THR A  26      32.412 -32.045   9.630  1.00 14.41           N  
ATOM    412  CA  THR A  26      32.539 -31.759   8.207  1.00 15.13           C  
ATOM    413  C   THR A  26      33.067 -32.966   7.461  1.00 15.75           C  
ATOM    414  O   THR A  26      33.680 -33.863   8.041  1.00 15.11           O  
ATOM    415  CB  THR A  26      33.479 -30.544   7.953  1.00 15.12           C  
ATOM    416  OG1 THR A  26      33.547 -30.247   6.552  1.00 15.38           O  
ATOM    417  CG2 THR A  26      34.936 -30.839   8.380  1.00 15.29           C  
ATOM    418  H   THR A  26      32.922 -32.823  10.023  1.00  0.00           H  
ATOM    419  HA  THR A  26      31.552 -31.514   7.814  1.00  0.00           H  
ATOM    420  HB  THR A  26      33.122 -29.684   8.519  1.00  0.00           H  
ATOM    421  HG1 THR A  26      32.995 -30.865   6.067  1.00  0.00           H  
ATOM    422 1HG2 THR A  26      35.556 -29.964   8.185  1.00  0.00           H  
ATOM    423 2HG2 THR A  26      34.963 -31.074   9.444  1.00  0.00           H  
ATOM    424 3HG2 THR A  26      35.317 -31.687   7.812  1.00  0.00           H  
ATOM    425  N   SER A  27      32.825 -32.941   6.158  1.00 17.52           N  
ATOM    426  CA  SER A  27      33.320 -33.956   5.238  1.00 18.63           C  
ATOM    427  C   SER A  27      34.596 -33.467   4.566  1.00 18.16           C  
ATOM    428  O   SER A  27      35.305 -34.266   3.930  1.00 19.54           O  
ATOM    429  CB  SER A  27      32.273 -34.260   4.167  1.00 19.23           C  
ATOM    430  OG  SER A  27      31.860 -33.054   3.538  1.00 23.98           O  
ATOM    431  H   SER A  27      32.270 -32.178   5.797  1.00  0.00           H  
ATOM    432  HA  SER A  27      33.517 -34.868   5.803  1.00  0.00           H  
ATOM    433 1HB  SER A  27      32.694 -34.944   3.430  1.00  0.00           H  
ATOM    434 2HB  SER A  27      31.419 -34.758   4.624  1.00  0.00           H  
ATOM    435  HG  SER A  27      32.359 -32.351   3.961  1.00  0.00           H  
ATOM    436  N   ALA A  28      34.897 -32.173   4.691  1.00 17.13           N  
ATOM    437  CA  ALA A  28      36.095 -31.586   4.085  1.00 16.36           C  
ATOM    438  C   ALA A  28      37.347 -32.089   4.799  1.00 16.05           C  
ATOM    439  O   ALA A  28      37.342 -32.262   6.008  1.00 16.67           O  
ATOM    440  CB  ALA A  28      36.047 -30.033   4.144  1.00 16.55           C  
ATOM    441  H   ALA A  28      34.274 -31.582   5.223  1.00  0.00           H  
ATOM    442  HA  ALA A  28      36.131 -31.893   3.040  1.00  0.00           H  
ATOM    443 1HB  ALA A  28      36.948 -29.624   3.687  1.00  0.00           H  
ATOM    444 2HB  ALA A  28      35.171 -29.675   3.603  1.00  0.00           H  
ATOM    445 3HB  ALA A  28      35.988 -29.710   5.182  1.00  0.00           H  
ATOM    446  N   THR A  29      38.430 -32.264   4.060  1.00 15.89           N  
ATOM    447  CA  THR A  29      39.641 -32.863   4.612  1.00 14.76           C  
ATOM    448  C   THR A  29      40.368 -32.070   5.676  1.00 13.61           C  
ATOM    449  O   THR A  29      40.659 -30.896   5.498  1.00 13.59           O  
ATOM    450  CB  THR A  29      40.601 -33.129   3.476  1.00 15.17           C  
ATOM    451  OG1 THR A  29      39.993 -34.039   2.552  1.00 16.05           O  
ATOM    452  CG2 THR A  29      41.893 -33.841   3.991  1.00 15.66           C  
ATOM    453  H   THR A  29      38.420 -31.977   3.092  1.00  0.00           H  
ATOM    454  HA  THR A  29      39.373 -33.804   5.094  1.00  0.00           H  
ATOM    455  HB  THR A  29      40.880 -32.186   3.007  1.00  0.00           H  
ATOM    456  HG1 THR A  29      39.115 -34.272   2.864  1.00  0.00           H  
ATOM    457 1HG2 THR A  29      42.568 -34.021   3.154  1.00  0.00           H  
ATOM    458 2HG2 THR A  29      42.388 -33.208   4.727  1.00  0.00           H  
ATOM    459 3HG2 THR A  29      41.626 -34.791   4.451  1.00  0.00           H  
ATOM    460  N   GLN A  30      40.664 -32.745   6.783  1.00 12.00           N  
ATOM    461  CA  GLN A  30      41.461 -32.186   7.868  1.00 11.76           C  
ATOM    462  C   GLN A  30      42.528 -33.179   8.246  1.00 11.51           C  
ATOM    463  O   GLN A  30      42.250 -34.371   8.409  1.00 11.75           O  
ATOM    464  CB  GLN A  30      40.617 -31.918   9.106  1.00 11.20           C  
ATOM    465  CG  GLN A  30      41.401 -31.357  10.287  1.00 12.52           C  
ATOM    466  CD  GLN A  30      40.533 -31.156  11.508  1.00 12.11           C  
ATOM    467  OE1 GLN A  30      39.796 -30.163  11.586  1.00 11.99           O  
ATOM    468  NE2 GLN A  30      40.596 -32.093  12.462  1.00 11.36           N  
ATOM    469  H   GLN A  30      40.315 -33.689   6.865  1.00  0.00           H  
ATOM    470  HA  GLN A  30      41.882 -31.238   7.535  1.00  0.00           H  
ATOM    471 1HB  GLN A  30      39.826 -31.210   8.861  1.00  0.00           H  
ATOM    472 2HB  GLN A  30      40.140 -32.843   9.428  1.00  0.00           H  
ATOM    473 1HG  GLN A  30      42.199 -32.054  10.544  1.00  0.00           H  
ATOM    474 2HG  GLN A  30      41.824 -30.393  10.004  1.00  0.00           H  
ATOM    475 1HE2 GLN A  30      40.040 -32.004  13.289  1.00  0.00           H  
ATOM    476 2HE2 GLN A  30      41.199 -32.883  12.349  1.00  0.00           H  
ATOM    477  N   CYS A  31      43.748 -32.677   8.420  1.00 12.18           N  
ATOM    478  CA  CYS A  31      44.860 -33.494   8.888  1.00 12.29           C  
ATOM    479  C   CYS A  31      45.600 -32.842  10.027  1.00 12.61           C  
ATOM    480  O   CYS A  31      45.661 -31.628  10.077  1.00 12.44           O  
ATOM    481  CB  CYS A  31      45.889 -33.688   7.788  1.00 12.75           C  
ATOM    482  SG  CYS A  31      45.290 -34.381   6.253  1.00 11.30           S  
ATOM    483  H   CYS A  31      43.905 -31.699   8.221  1.00  0.00           H  
ATOM    484  HA  CYS A  31      44.474 -34.472   9.176  1.00  0.00           H  
ATOM    485 1HB  CYS A  31      46.346 -32.729   7.544  1.00  0.00           H  
ATOM    486 2HB  CYS A  31      46.681 -34.347   8.143  1.00  0.00           H  
ATOM    487  N   ILE A  32      46.142 -33.648  10.940  1.00 12.90           N  
ATOM    488  CA  ILE A  32      47.032 -33.151  11.986  1.00 12.78           C  
ATOM    489  C   ILE A  32      48.340 -33.895  11.863  1.00 13.62           C  
ATOM    490  O   ILE A  32      48.363 -35.006  11.347  1.00 13.70           O  
ATOM    491  CB  ILE A  32      46.450 -33.316  13.380  1.00 13.26           C  
ATOM    492  CG1 ILE A  32      46.101 -34.772  13.690  1.00 12.54           C  
ATOM    493  CG2 ILE A  32      45.198 -32.498  13.482  1.00 14.33           C  
ATOM    494  CD1 ILE A  32      45.665 -34.987  15.107  1.00 13.31           C  
ATOM    495  H   ILE A  32      45.928 -34.634  10.904  1.00  0.00           H  
ATOM    496  HA  ILE A  32      47.197 -32.087  11.823  1.00  0.00           H  
ATOM    497  HB  ILE A  32      47.174 -32.975  14.119  1.00  0.00           H  
ATOM    498 1HG1 ILE A  32      45.302 -35.104  13.027  1.00  0.00           H  
ATOM    499 2HG1 ILE A  32      46.968 -35.403  13.496  1.00  0.00           H  
ATOM    500 1HG2 ILE A  32      44.771 -32.609  14.478  1.00  0.00           H  
ATOM    501 2HG2 ILE A  32      45.433 -31.450  13.303  1.00  0.00           H  
ATOM    502 3HG2 ILE A  32      44.478 -32.840  12.738  1.00  0.00           H  
ATOM    503 1HD1 ILE A  32      45.433 -36.041  15.260  1.00  0.00           H  
ATOM    504 2HD1 ILE A  32      46.467 -34.690  15.784  1.00  0.00           H  
ATOM    505 3HD1 ILE A  32      44.778 -34.388  15.309  1.00  0.00           H  
ATOM    506  N   ASN A  33      49.421 -33.243  12.272  1.00 13.07           N  
ATOM    507  CA  ASN A  33      50.738 -33.871  12.308  1.00 14.51           C  
ATOM    508  C   ASN A  33      51.081 -33.973  13.790  1.00 14.43           C  
ATOM    509  O   ASN A  33      51.229 -32.942  14.460  1.00 14.90           O  
ATOM    510  CB  ASN A  33      51.769 -32.996  11.567  1.00 14.61           C  
ATOM    511  CG  ASN A  33      53.105 -33.694  11.365  1.00 20.46           C  
ATOM    512  OD1 ASN A  33      53.163 -34.920  11.252  1.00 25.28           O  
ATOM    513  ND2 ASN A  33      54.186 -32.918  11.318  1.00 21.28           N  
ATOM    514  H   ASN A  33      49.326 -32.282  12.567  1.00  0.00           H  
ATOM    515  HA  ASN A  33      50.674 -34.838  11.806  1.00  0.00           H  
ATOM    516 1HB  ASN A  33      51.373 -32.714  10.591  1.00  0.00           H  
ATOM    517 2HB  ASN A  33      51.938 -32.078  12.129  1.00  0.00           H  
ATOM    518 1HD2 ASN A  33      55.090 -33.327  11.187  1.00  0.00           H  
ATOM    519 2HD2 ASN A  33      54.095 -31.927  11.414  1.00  0.00           H  
ATOM    520  N   VAL A  34      51.188 -35.193  14.296  1.00 14.63           N  
ATOM    521  CA  VAL A  34      51.467 -35.462  15.711  1.00 15.31           C  
ATOM    522  C   VAL A  34      52.958 -35.686  15.975  1.00 16.98           C  
ATOM    523  O   VAL A  34      53.578 -36.553  15.361  1.00 16.92           O  
ATOM    524  CB  VAL A  34      50.661 -36.674  16.177  1.00 15.30           C  
ATOM    525  CG1 VAL A  34      50.789 -36.877  17.698  1.00 15.00           C  
ATOM    526  CG2 VAL A  34      49.206 -36.497  15.757  1.00 15.80           C  
ATOM    527  H   VAL A  34      51.069 -35.970  13.662  1.00  0.00           H  
ATOM    528  HA  VAL A  34      51.167 -34.591  16.295  1.00  0.00           H  
ATOM    529  HB  VAL A  34      51.074 -37.572  15.717  1.00  0.00           H  
ATOM    530 1HG1 VAL A  34      50.205 -37.747  18.000  1.00  0.00           H  
ATOM    531 2HG1 VAL A  34      51.836 -37.036  17.957  1.00  0.00           H  
ATOM    532 3HG1 VAL A  34      50.416 -35.993  18.216  1.00  0.00           H  
ATOM    533 1HG2 VAL A  34      48.625 -37.358  16.086  1.00  0.00           H  
ATOM    534 2HG2 VAL A  34      48.803 -35.592  16.213  1.00  0.00           H  
ATOM    535 3HG2 VAL A  34      49.148 -36.413  14.672  1.00  0.00           H  
ATOM    536  N   THR A  35      53.527 -34.877  16.867  1.00 18.49           N  
ATOM    537  CA  THR A  35      54.940 -34.986  17.245  1.00 20.38           C  
ATOM    538  C   THR A  35      55.028 -35.724  18.579  1.00 20.33           C  
ATOM    539  O   THR A  35      54.064 -36.327  19.023  1.00 20.66           O  
ATOM    540  CB  THR A  35      55.579 -33.597  17.412  1.00 21.02           C  
ATOM    541  OG1 THR A  35      55.053 -32.972  18.585  1.00 25.06           O  
ATOM    542  CG2 THR A  35      55.191 -32.654  16.344  1.00 24.37           C  
ATOM    543  H   THR A  35      52.957 -34.162  17.296  1.00  0.00           H  
ATOM    544  HA  THR A  35      55.470 -35.514  16.452  1.00  0.00           H  
ATOM    545  HB  THR A  35      56.665 -33.692  17.398  1.00  0.00           H  
ATOM    546  HG1 THR A  35      54.420 -33.560  19.004  1.00  0.00           H  
ATOM    547 1HG2 THR A  35      55.673 -31.692  16.516  1.00  0.00           H  
ATOM    548 2HG2 THR A  35      55.504 -33.050  15.378  1.00  0.00           H  
ATOM    549 3HG2 THR A  35      54.110 -32.524  16.349  1.00  0.00           H  
ATOM    550  N   GLY A  36      56.176 -35.676  19.246  1.00 20.17           N  
ATOM    551  CA  GLY A  36      56.272 -36.383  20.506  1.00 19.91           C  
ATOM    552  C   GLY A  36      55.495 -35.735  21.645  1.00 19.79           C  
ATOM    553  O   GLY A  36      55.160 -36.396  22.612  1.00 20.78           O  
ATOM    554  H   GLY A  36      56.979 -35.166  18.906  1.00  0.00           H  
ATOM    555 1HA  GLY A  36      55.905 -37.402  20.381  1.00  0.00           H  
ATOM    556 2HA  GLY A  36      57.317 -36.453  20.805  1.00  0.00           H  
ATOM    557  N   ASN A  37      55.195 -34.446  21.532  1.00 19.58           N  
ATOM    558  CA  ASN A  37      54.624 -33.718  22.659  1.00 19.50           C  
ATOM    559  C   ASN A  37      53.332 -32.981  22.391  1.00 18.04           C  
ATOM    560  O   ASN A  37      52.793 -32.362  23.278  1.00 17.52           O  
ATOM    561  CB  ASN A  37      55.655 -32.701  23.157  1.00 20.61           C  
ATOM    562  CG  ASN A  37      56.892 -33.361  23.743  1.00 24.13           C  
ATOM    563  OD1 ASN A  37      57.970 -32.774  23.747  1.00 29.95           O  
ATOM    564  ND2 ASN A  37      56.741 -34.587  24.233  1.00 28.54           N  
ATOM    565  H   ASN A  37      55.360 -33.958  20.663  1.00  0.00           H  
ATOM    566  HA  ASN A  37      54.401 -34.431  23.454  1.00  0.00           H  
ATOM    567 1HB  ASN A  37      55.959 -32.056  22.331  1.00  0.00           H  
ATOM    568 2HB  ASN A  37      55.202 -32.066  23.918  1.00  0.00           H  
ATOM    569 1HD2 ASN A  37      57.524 -35.067  24.631  1.00  0.00           H  
ATOM    570 2HD2 ASN A  37      55.845 -35.030  24.204  1.00  0.00           H  
ATOM    571  N   GLY A  38      52.846 -33.025  21.159  1.00 16.40           N  
ATOM    572  CA  GLY A  38      51.659 -32.264  20.804  1.00 15.14           C  
ATOM    573  C   GLY A  38      51.314 -32.514  19.356  1.00 14.17           C  
ATOM    574  O   GLY A  38      51.685 -33.547  18.803  1.00 14.99           O  
ATOM    575  H   GLY A  38      53.298 -33.590  20.454  1.00  0.00           H  
ATOM    576 1HA  GLY A  38      50.832 -32.557  21.451  1.00  0.00           H  
ATOM    577 2HA  GLY A  38      51.842 -31.204  20.976  1.00  0.00           H  
ATOM    578  N   PHE A  39      50.578 -31.593  18.741  1.00 12.63           N  
ATOM    579  CA  PHE A  39      50.212 -31.744  17.336  1.00 12.31           C  
ATOM    580  C   PHE A  39      50.001 -30.361  16.727  1.00 11.28           C  
ATOM    581  O   PHE A  39      49.805 -29.368  17.434  1.00 12.75           O  
ATOM    582  CB  PHE A  39      48.927 -32.600  17.166  1.00 11.83           C  
ATOM    583  CG  PHE A  39      47.667 -31.923  17.661  1.00 12.25           C  
ATOM    584  CD1 PHE A  39      47.283 -32.025  18.991  1.00 13.71           C  
ATOM    585  CD2 PHE A  39      46.900 -31.166  16.823  1.00 12.59           C  
ATOM    586  CE1 PHE A  39      46.150 -31.385  19.451  1.00 13.20           C  
ATOM    587  CE2 PHE A  39      45.750 -30.523  17.301  1.00 11.78           C  
ATOM    588  CZ  PHE A  39      45.397 -30.630  18.599  1.00 11.56           C  
ATOM    589  H   PHE A  39      50.265 -30.776  19.246  1.00  0.00           H  
ATOM    590  HA  PHE A  39      51.027 -32.252  16.819  1.00  0.00           H  
ATOM    591 1HB  PHE A  39      48.789 -32.843  16.113  1.00  0.00           H  
ATOM    592 2HB  PHE A  39      49.041 -33.539  17.707  1.00  0.00           H  
ATOM    593  HD1 PHE A  39      47.889 -32.619  19.676  1.00  0.00           H  
ATOM    594  HD2 PHE A  39      47.178 -31.075  15.772  1.00  0.00           H  
ATOM    595  HE1 PHE A  39      45.856 -31.482  20.496  1.00  0.00           H  
ATOM    596  HE2 PHE A  39      45.139 -29.934  16.617  1.00  0.00           H  
ATOM    597  HZ  PHE A  39      44.510 -30.115  18.965  1.00  0.00           H  
ATOM    598  N   GLU A  40      50.009 -30.333  15.402  1.00 11.75           N  
ATOM    599  CA  GLU A  40      49.764 -29.137  14.618  1.00 11.76           C  
ATOM    600  C   GLU A  40      48.673 -29.480  13.594  1.00 11.53           C  
ATOM    601  O   GLU A  40      48.658 -30.575  13.021  1.00 11.59           O  
ATOM    602  CB  GLU A  40      51.054 -28.694  13.902  1.00 12.62           C  
ATOM    603  CG  GLU A  40      50.819 -27.681  12.783  1.00 12.87           C  
ATOM    604  CD  GLU A  40      52.062 -27.256  12.024  1.00 14.01           C  
ATOM    605  OE1 GLU A  40      52.956 -28.051  11.797  1.00 17.74           O  
ATOM    606  OE2 GLU A  40      52.097 -26.014  11.610  1.00 13.61           O  
ATOM    607  H   GLU A  40      50.198 -31.203  14.926  1.00  0.00           H  
ATOM    608  HA  GLU A  40      49.446 -28.341  15.292  1.00  0.00           H  
ATOM    609 1HB  GLU A  40      51.738 -28.250  14.626  1.00  0.00           H  
ATOM    610 2HB  GLU A  40      51.550 -29.565  13.474  1.00  0.00           H  
ATOM    611 1HG  GLU A  40      50.122 -28.107  12.062  1.00  0.00           H  
ATOM    612 2HG  GLU A  40      50.361 -26.788  13.206  1.00  0.00           H  
ATOM    613  N   ILE A  41      47.735 -28.557  13.366  1.00 10.82           N  
ATOM    614  CA  ILE A  41      46.779 -28.750  12.286  1.00 10.85           C  
ATOM    615  C   ILE A  41      47.485 -28.403  10.966  1.00 11.53           C  
ATOM    616  O   ILE A  41      47.928 -27.265  10.777  1.00 11.37           O  
ATOM    617  CB  ILE A  41      45.543 -27.850  12.465  1.00 10.82           C  
ATOM    618  CG1 ILE A  41      44.837 -28.202  13.783  1.00 11.02           C  
ATOM    619  CG2 ILE A  41      44.629 -28.015  11.268  1.00 11.66           C  
ATOM    620  CD1 ILE A  41      43.621 -27.347  14.103  1.00 10.46           C  
ATOM    621  H   ILE A  41      47.676 -27.723  13.932  1.00  0.00           H  
ATOM    622  HA  ILE A  41      46.449 -29.788  12.298  1.00  0.00           H  
ATOM    623  HB  ILE A  41      45.859 -26.810  12.543  1.00  0.00           H  
ATOM    624 1HG1 ILE A  41      44.514 -29.242  13.756  1.00  0.00           H  
ATOM    625 2HG1 ILE A  41      45.540 -28.100  14.611  1.00  0.00           H  
ATOM    626 1HG2 ILE A  41      43.752 -27.380  11.390  1.00  0.00           H  
ATOM    627 2HG2 ILE A  41      45.161 -27.728  10.362  1.00  0.00           H  
ATOM    628 3HG2 ILE A  41      44.315 -29.056  11.190  1.00  0.00           H  
ATOM    629 1HD1 ILE A  41      43.189 -27.668  15.051  1.00  0.00           H  
ATOM    630 2HD1 ILE A  41      43.921 -26.301  14.177  1.00  0.00           H  
ATOM    631 3HD1 ILE A  41      42.880 -27.458  13.312  1.00  0.00           H  
ATOM    632  N   THR A  42      47.633 -29.387  10.077  1.00 12.12           N  
ATOM    633  CA  THR A  42      48.310 -29.185   8.793  1.00 12.24           C  
ATOM    634  C   THR A  42      47.400 -29.129   7.568  1.00 12.46           C  
ATOM    635  O   THR A  42      47.830 -28.643   6.530  1.00 12.88           O  
ATOM    636  CB  THR A  42      49.373 -30.258   8.573  1.00 12.75           C  
ATOM    637  OG1 THR A  42      48.811 -31.549   8.829  1.00 12.70           O  
ATOM    638  CG2 THR A  42      50.496 -30.112   9.581  1.00 14.31           C  
ATOM    639  H   THR A  42      47.265 -30.300  10.301  1.00  0.00           H  
ATOM    640  HA  THR A  42      48.798 -28.210   8.809  1.00  0.00           H  
ATOM    641  HB  THR A  42      49.782 -30.164   7.567  1.00  0.00           H  
ATOM    642  HG1 THR A  42      47.890 -31.452   9.082  1.00  0.00           H  
ATOM    643 1HG2 THR A  42      51.244 -30.886   9.407  1.00  0.00           H  
ATOM    644 2HG2 THR A  42      50.957 -29.130   9.472  1.00  0.00           H  
ATOM    645 3HG2 THR A  42      50.096 -30.215  10.589  1.00  0.00           H  
ATOM    646  N   GLN A  43      46.171 -29.630   7.682  1.00 11.92           N  
ATOM    647  CA  GLN A  43      45.166 -29.423   6.641  1.00 12.41           C  
ATOM    648  C   GLN A  43      43.852 -29.164   7.360  1.00 12.33           C  
ATOM    649  O   GLN A  43      43.527 -29.845   8.337  1.00 12.12           O  
ATOM    650  CB  GLN A  43      45.036 -30.625   5.701  1.00 12.00           C  
ATOM    651  CG  GLN A  43      44.216 -30.303   4.472  1.00 12.99           C  
ATOM    652  CD  GLN A  43      44.341 -31.312   3.339  1.00 13.70           C  
ATOM    653  OE1 GLN A  43      45.201 -32.200   3.374  1.00 14.81           O  
ATOM    654  NE2 GLN A  43      43.479 -31.176   2.325  1.00 13.94           N  
ATOM    655  H   GLN A  43      45.926 -30.164   8.503  1.00  0.00           H  
ATOM    656  HA  GLN A  43      45.463 -28.564   6.039  1.00  0.00           H  
ATOM    657 1HB  GLN A  43      46.028 -30.953   5.390  1.00  0.00           H  
ATOM    658 2HB  GLN A  43      44.569 -31.454   6.233  1.00  0.00           H  
ATOM    659 1HG  GLN A  43      43.163 -30.263   4.751  1.00  0.00           H  
ATOM    660 2HG  GLN A  43      44.535 -29.338   4.078  1.00  0.00           H  
ATOM    661 1HE2 GLN A  43      43.512 -31.810   1.551  1.00  0.00           H  
ATOM    662 2HE2 GLN A  43      42.801 -30.441   2.340  1.00  0.00           H  
ATOM    663  N   ALA A  44      43.121 -28.160   6.899  1.00 12.25           N  
ATOM    664  CA  ALA A  44      41.856 -27.798   7.526  1.00 12.62           C  
ATOM    665  C   ALA A  44      40.946 -27.169   6.478  1.00 12.39           C  
ATOM    666  O   ALA A  44      40.566 -25.997   6.578  1.00 12.45           O  
ATOM    667  CB  ALA A  44      42.092 -26.841   8.689  1.00 12.44           C  
ATOM    668  H   ALA A  44      43.442 -27.633   6.099  1.00  0.00           H  
ATOM    669  HA  ALA A  44      41.394 -28.709   7.908  1.00  0.00           H  
ATOM    670 1HB  ALA A  44      41.137 -26.581   9.146  1.00  0.00           H  
ATOM    671 2HB  ALA A  44      42.731 -27.321   9.431  1.00  0.00           H  
ATOM    672 3HB  ALA A  44      42.577 -25.937   8.323  1.00  0.00           H  
ATOM    673  N   ASP A  45      40.598 -27.959   5.463  1.00 12.26           N  
ATOM    674  CA  ASP A  45      39.786 -27.487   4.357  1.00 12.99           C  
ATOM    675  C   ASP A  45      38.368 -27.079   4.770  1.00 13.04           C  
ATOM    676  O   ASP A  45      37.809 -27.565   5.748  1.00 13.37           O  
ATOM    677  CB  ASP A  45      39.651 -28.566   3.285  1.00 12.73           C  
ATOM    678  CG  ASP A  45      40.936 -28.853   2.545  1.00 12.87           C  
ATOM    679  OD1 ASP A  45      41.955 -28.124   2.685  1.00 15.69           O  
ATOM    680  OD2 ASP A  45      40.950 -29.827   1.766  1.00 17.11           O  
ATOM    681  H   ASP A  45      40.913 -28.919   5.468  1.00  0.00           H  
ATOM    682  HA  ASP A  45      40.275 -26.619   3.914  1.00  0.00           H  
ATOM    683 1HB  ASP A  45      39.308 -29.494   3.744  1.00  0.00           H  
ATOM    684 2HB  ASP A  45      38.899 -28.263   2.556  1.00  0.00           H  
ATOM    685  N   GLY A  46      37.791 -26.189   3.980  1.00 13.92           N  
ATOM    686  CA  GLY A  46      36.406 -25.816   4.152  1.00 13.98           C  
ATOM    687  C   GLY A  46      36.059 -24.998   5.374  1.00 13.75           C  
ATOM    688  O   GLY A  46      36.900 -24.615   6.189  1.00 13.08           O  
ATOM    689  H   GLY A  46      38.328 -25.760   3.240  1.00  0.00           H  
ATOM    690 1HA  GLY A  46      36.074 -25.240   3.288  1.00  0.00           H  
ATOM    691 2HA  GLY A  46      35.790 -26.714   4.195  1.00  0.00           H  
ATOM    692  N   SER A  47      34.769 -24.744   5.489  1.00 13.72           N  
ATOM    693  CA  SER A  47      34.233 -23.911   6.553  1.00 14.12           C  
ATOM    694  C   SER A  47      32.787 -24.273   6.814  1.00 13.65           C  
ATOM    695  O   SER A  47      32.126 -24.884   5.970  1.00 15.42           O  
ATOM    696  CB  SER A  47      34.311 -22.430   6.166  1.00 13.98           C  
ATOM    697  OG  SER A  47      33.517 -22.161   5.005  1.00 16.19           O  
ATOM    698  H   SER A  47      34.136 -25.145   4.812  1.00  0.00           H  
ATOM    699  HA  SER A  47      34.832 -24.069   7.451  1.00  0.00           H  
ATOM    700 1HB  SER A  47      33.963 -21.818   6.998  1.00  0.00           H  
ATOM    701 2HB  SER A  47      35.348 -22.159   5.972  1.00  0.00           H  
ATOM    702  HG  SER A  47      33.124 -23.000   4.753  1.00  0.00           H  
ATOM    703  N   VAL A  48      32.303 -23.890   7.989  1.00 13.54           N  
ATOM    704  CA  VAL A  48      30.913 -24.105   8.363  1.00 13.27           C  
ATOM    705  C   VAL A  48      30.379 -22.857   9.052  1.00 12.82           C  
ATOM    706  O   VAL A  48      31.132 -22.067   9.580  1.00 12.77           O  
ATOM    707  CB  VAL A  48      30.774 -25.329   9.285  1.00 13.44           C  
ATOM    708  CG1 VAL A  48      31.167 -26.608   8.529  1.00 14.60           C  
ATOM    709  CG2 VAL A  48      31.616 -25.163  10.547  1.00 12.89           C  
ATOM    710  H   VAL A  48      32.924 -23.434   8.643  1.00  0.00           H  
ATOM    711  HA  VAL A  48      30.335 -24.289   7.456  1.00  0.00           H  
ATOM    712  HB  VAL A  48      29.728 -25.441   9.570  1.00  0.00           H  
ATOM    713 1HG1 VAL A  48      31.065 -27.468   9.191  1.00  0.00           H  
ATOM    714 2HG1 VAL A  48      30.514 -26.736   7.666  1.00  0.00           H  
ATOM    715 3HG1 VAL A  48      32.201 -26.530   8.195  1.00  0.00           H  
ATOM    716 1HG2 VAL A  48      31.499 -26.042  11.181  1.00  0.00           H  
ATOM    717 2HG2 VAL A  48      32.665 -25.051  10.272  1.00  0.00           H  
ATOM    718 3HG2 VAL A  48      31.286 -24.277  11.090  1.00  0.00           H  
ATOM    719  N   PRO A  49      29.069 -22.662   9.065  1.00 12.75           N  
ATOM    720  CA  PRO A  49      28.497 -21.458   9.692  1.00 13.04           C  
ATOM    721  C   PRO A  49      28.884 -21.183  11.155  1.00 13.14           C  
ATOM    722  O   PRO A  49      28.817 -22.075  11.986  1.00 12.37           O  
ATOM    723  CB  PRO A  49      26.981 -21.707   9.577  1.00 12.59           C  
ATOM    724  CG  PRO A  49      26.859 -22.583   8.395  1.00 13.20           C  
ATOM    725  CD  PRO A  49      28.036 -23.511   8.451  1.00 13.24           C  
ATOM    726  HA  PRO A  49      28.799 -20.572   9.115  1.00  0.00           H  
ATOM    727 1HB  PRO A  49      26.605 -22.173  10.500  1.00  0.00           H  
ATOM    728 2HB  PRO A  49      26.450 -20.750   9.461  1.00  0.00           H  
ATOM    729 1HG  PRO A  49      25.904 -23.128   8.423  1.00  0.00           H  
ATOM    730 2HG  PRO A  49      26.854 -21.981   7.475  1.00  0.00           H  
ATOM    731 1HD  PRO A  49      27.788 -24.381   9.077  1.00  0.00           H  
ATOM    732 2HD  PRO A  49      28.302 -23.829   7.432  1.00  0.00           H  
ATOM    733  N   THR A  50      29.260 -19.945  11.478  1.00 12.97           N  
ATOM    734  CA  THR A  50      29.660 -19.625  12.848  1.00 13.76           C  
ATOM    735  C   THR A  50      28.536 -19.622  13.849  1.00 14.45           C  
ATOM    736  O   THR A  50      28.775 -19.572  15.052  1.00 15.52           O  
ATOM    737  CB  THR A  50      30.392 -18.292  12.916  1.00 13.78           C  
ATOM    738  OG1 THR A  50      29.612 -17.283  12.252  1.00 13.28           O  
ATOM    739  CG2 THR A  50      31.689 -18.358  12.152  1.00 14.28           C  
ATOM    740  H   THR A  50      29.272 -19.216  10.779  1.00  0.00           H  
ATOM    741  HA  THR A  50      30.337 -20.403  13.202  1.00  0.00           H  
ATOM    742  HB  THR A  50      30.603 -18.046  13.956  1.00  0.00           H  
ATOM    743  HG1 THR A  50      28.803 -17.675  11.914  1.00  0.00           H  
ATOM    744 1HG2 THR A  50      32.197 -17.396  12.213  1.00  0.00           H  
ATOM    745 2HG2 THR A  50      32.325 -19.132  12.581  1.00  0.00           H  
ATOM    746 3HG2 THR A  50      31.485 -18.594  11.108  1.00  0.00           H  
ATOM    747  N   ASN A  51      27.310 -19.703  13.363  1.00 15.18           N  
ATOM    748  CA  ASN A  51      26.190 -19.775  14.269  1.00 15.93           C  
ATOM    749  C   ASN A  51      25.802 -21.201  14.540  1.00 16.22           C  
ATOM    750  O   ASN A  51      24.805 -21.456  15.196  1.00 17.24           O  
ATOM    751  CB  ASN A  51      25.017 -18.960  13.731  1.00 16.64           C  
ATOM    752  CG  ASN A  51      24.344 -19.606  12.561  1.00 19.25           C  
ATOM    753  OD1 ASN A  51      24.968 -20.291  11.768  1.00 22.41           O  
ATOM    754  ND2 ASN A  51      23.041 -19.393  12.445  1.00 26.09           N  
ATOM    755  H   ASN A  51      27.139 -19.716  12.368  1.00  0.00           H  
ATOM    756  HA  ASN A  51      26.494 -19.357  15.230  1.00  0.00           H  
ATOM    757 1HB  ASN A  51      24.279 -18.818  14.522  1.00  0.00           H  
ATOM    758 2HB  ASN A  51      25.368 -17.973  13.429  1.00  0.00           H  
ATOM    759 1HD2 ASN A  51      22.534 -19.798  11.684  1.00  0.00           H  
ATOM    760 2HD2 ASN A  51      22.565 -18.828  13.118  1.00  0.00           H  
ATOM    761  N   GLY A  52      26.615 -22.139  14.052  1.00 15.14           N  
ATOM    762  CA  GLY A  52      26.364 -23.541  14.256  1.00 14.50           C  
ATOM    763  C   GLY A  52      27.575 -24.254  14.835  1.00 14.43           C  
ATOM    764  O   GLY A  52      28.495 -23.623  15.346  1.00 14.51           O  
ATOM    765  H   GLY A  52      27.429 -21.857  13.525  1.00  0.00           H  
ATOM    766 1HA  GLY A  52      25.516 -23.665  14.929  1.00  0.00           H  
ATOM    767 2HA  GLY A  52      26.092 -24.003  13.308  1.00  0.00           H  
ATOM    768  N   ALA A  53      27.578 -25.570  14.767  1.00 13.90           N  
ATOM    769  CA  ALA A  53      28.703 -26.341  15.284  1.00 13.77           C  
ATOM    770  C   ALA A  53      29.960 -26.106  14.447  1.00 13.30           C  
ATOM    771  O   ALA A  53      29.876 -25.774  13.273  1.00 13.27           O  
ATOM    772  CB  ALA A  53      28.369 -27.779  15.297  1.00 13.83           C  
ATOM    773  H   ALA A  53      26.796 -26.058  14.354  1.00  0.00           H  
ATOM    774  HA  ALA A  53      28.898 -26.012  16.305  1.00  0.00           H  
ATOM    775 1HB  ALA A  53      29.216 -28.346  15.685  1.00  0.00           H  
ATOM    776 2HB  ALA A  53      27.499 -27.945  15.933  1.00  0.00           H  
ATOM    777 3HB  ALA A  53      28.145 -28.109  14.284  1.00  0.00           H  
ATOM    778  N   PRO A  54      31.125 -26.336  15.041  1.00 12.46           N  
ATOM    779  CA  PRO A  54      32.400 -26.227  14.323  1.00 11.81           C  
ATOM    780  C   PRO A  54      32.686 -27.423  13.414  1.00 11.47           C  
ATOM    781  O   PRO A  54      31.899 -28.358  13.384  1.00 11.62           O  
ATOM    782  CB  PRO A  54      33.404 -26.119  15.470  1.00 11.59           C  
ATOM    783  CG  PRO A  54      32.815 -27.054  16.470  1.00 12.12           C  
ATOM    784  CD  PRO A  54      31.332 -26.703  16.452  1.00 13.02           C  
ATOM    785  HA  PRO A  54      32.392 -25.314  13.709  1.00  0.00           H  
ATOM    786 1HB  PRO A  54      34.406 -26.407  15.121  1.00  0.00           H  
ATOM    787 2HB  PRO A  54      33.471 -25.076  15.814  1.00  0.00           H  
ATOM    788 1HG  PRO A  54      33.016 -28.096  16.180  1.00  0.00           H  
ATOM    789 2HG  PRO A  54      33.283 -26.902  17.454  1.00  0.00           H  
ATOM    790 1HD  PRO A  54      30.742 -27.585  16.744  1.00  0.00           H  
ATOM    791 2HD  PRO A  54      31.145 -25.866  17.140  1.00  0.00           H  
ATOM    792  N   LYS A  55      33.785 -27.381  12.670  1.00 10.01           N  
ATOM    793  CA  LYS A  55      34.152 -28.459  11.763  1.00 10.07           C  
ATOM    794  C   LYS A  55      34.614 -29.698  12.518  1.00 10.18           C  
ATOM    795  O   LYS A  55      34.540 -30.818  12.011  1.00 11.50           O  
ATOM    796  CB  LYS A  55      35.311 -28.020  10.839  1.00 10.67           C  
ATOM    797  CG  LYS A  55      34.932 -26.998   9.819  1.00 10.13           C  
ATOM    798  CD  LYS A  55      36.076 -26.714   8.841  1.00 10.14           C  
ATOM    799  CE  LYS A  55      37.161 -25.814   9.411  1.00 10.55           C  
ATOM    800  NZ  LYS A  55      38.431 -25.878   8.544  1.00 10.05           N  
ATOM    801  H   LYS A  55      34.384 -26.571  12.739  1.00  0.00           H  
ATOM    802  HA  LYS A  55      33.287 -28.701  11.145  1.00  0.00           H  
ATOM    803 1HB  LYS A  55      36.121 -27.607  11.442  1.00  0.00           H  
ATOM    804 2HB  LYS A  55      35.705 -28.889  10.312  1.00  0.00           H  
ATOM    805 1HG  LYS A  55      34.069 -27.351   9.253  1.00  0.00           H  
ATOM    806 2HG  LYS A  55      34.661 -26.068  10.319  1.00  0.00           H  
ATOM    807 1HD  LYS A  55      36.545 -27.654   8.546  1.00  0.00           H  
ATOM    808 2HD  LYS A  55      35.680 -26.230   7.948  1.00  0.00           H  
ATOM    809 1HE  LYS A  55      36.799 -24.788   9.449  1.00  0.00           H  
ATOM    810 2HE  LYS A  55      37.399 -26.130  10.427  1.00  0.00           H  
ATOM    811 1HZ  LYS A  55      39.139 -25.275   8.938  1.00  0.00           H  
ATOM    812 2HZ  LYS A  55      38.774 -26.828   8.518  1.00  0.00           H  
ATOM    813 3HZ  LYS A  55      38.214 -25.573   7.606  1.00  0.00           H  
ATOM    814  N   SER A  56      35.146 -29.488  13.714  1.00 10.35           N  
ATOM    815  CA  SER A  56      35.892 -30.550  14.372  1.00 10.18           C  
ATOM    816  C   SER A  56      36.423 -30.131  15.728  1.00  9.77           C  
ATOM    817  O   SER A  56      36.285 -28.986  16.144  1.00  9.56           O  
ATOM    818  CB  SER A  56      37.131 -30.820  13.516  1.00 10.05           C  
ATOM    819  OG  SER A  56      37.920 -29.640  13.446  1.00  9.75           O  
ATOM    820  H   SER A  56      35.042 -28.598  14.180  1.00  0.00           H  
ATOM    821  HA  SER A  56      35.261 -31.439  14.417  1.00  0.00           H  
ATOM    822 1HB  SER A  56      37.704 -31.637  13.953  1.00  0.00           H  
ATOM    823 2HB  SER A  56      36.823 -31.133  12.519  1.00  0.00           H  
ATOM    824  HG  SER A  56      37.454 -28.979  13.964  1.00  0.00           H  
ATOM    825  N   TYR A  57      37.050 -31.092  16.405  1.00 10.42           N  
ATOM    826  CA  TYR A  57      37.737 -30.820  17.656  1.00  9.87           C  
ATOM    827  C   TYR A  57      38.998 -31.667  17.770  1.00 10.01           C  
ATOM    828  O   TYR A  57      39.066 -32.580  18.600  1.00 10.16           O  
ATOM    829  CB  TYR A  57      36.825 -31.002  18.873  1.00  9.32           C  
ATOM    830  CG  TYR A  57      37.474 -30.709  20.205  1.00  8.11           C  
ATOM    831  CD1 TYR A  57      38.031 -29.453  20.465  1.00  8.63           C  
ATOM    832  CD2 TYR A  57      37.568 -31.671  21.186  1.00 10.09           C  
ATOM    833  CE1 TYR A  57      38.622 -29.175  21.695  1.00  9.90           C  
ATOM    834  CE2 TYR A  57      38.152 -31.400  22.435  1.00  9.51           C  
ATOM    835  CZ  TYR A  57      38.696 -30.149  22.666  1.00  9.58           C  
ATOM    836  OH  TYR A  57      39.271 -29.905  23.891  1.00 10.61           O  
ATOM    837  H   TYR A  57      37.048 -32.034  16.040  1.00  0.00           H  
ATOM    838  HA  TYR A  57      38.075 -29.784  17.647  1.00  0.00           H  
ATOM    839 1HB  TYR A  57      35.957 -30.348  18.779  1.00  0.00           H  
ATOM    840 2HB  TYR A  57      36.460 -32.028  18.904  1.00  0.00           H  
ATOM    841  HD1 TYR A  57      38.006 -28.677  19.700  1.00  0.00           H  
ATOM    842  HD2 TYR A  57      37.184 -32.675  21.003  1.00  0.00           H  
ATOM    843  HE1 TYR A  57      39.052 -28.192  21.883  1.00  0.00           H  
ATOM    844  HE2 TYR A  57      38.173 -32.171  23.206  1.00  0.00           H  
ATOM    845  HH  TYR A  57      39.204 -30.692  24.437  1.00  0.00           H  
ATOM    846  N   PRO A  58      40.005 -31.349  16.966  1.00 10.11           N  
ATOM    847  CA  PRO A  58      41.292 -32.047  17.071  1.00  9.91           C  
ATOM    848  C   PRO A  58      41.861 -31.695  18.442  1.00 10.54           C  
ATOM    849  O   PRO A  58      41.843 -30.520  18.839  1.00 10.57           O  
ATOM    850  CB  PRO A  58      42.111 -31.436  15.922  1.00  9.76           C  
ATOM    851  CG  PRO A  58      41.519 -30.086  15.720  1.00 10.29           C  
ATOM    852  CD  PRO A  58      40.051 -30.297  15.941  1.00  9.65           C  
ATOM    853  HA  PRO A  58      41.133 -33.124  16.913  1.00  0.00           H  
ATOM    854 1HB  PRO A  58      43.175 -31.396  16.198  1.00  0.00           H  
ATOM    855 2HB  PRO A  58      42.035 -32.071  15.027  1.00  0.00           H  
ATOM    856 1HG  PRO A  58      41.959 -29.369  16.428  1.00  0.00           H  
ATOM    857 2HG  PRO A  58      41.750 -29.717  14.710  1.00  0.00           H  
ATOM    858 1HD  PRO A  58      39.596 -29.363  16.302  1.00  0.00           H  
ATOM    859 2HD  PRO A  58      39.581 -30.620  15.000  1.00  0.00           H  
ATOM    860  N   SER A  59      42.349 -32.687  19.180  1.00 10.70           N  
ATOM    861  CA  SER A  59      42.664 -32.471  20.573  1.00  9.81           C  
ATOM    862  C   SER A  59      43.505 -33.590  21.107  1.00 10.48           C  
ATOM    863  O   SER A  59      43.686 -34.621  20.452  1.00 10.60           O  
ATOM    864  CB  SER A  59      41.367 -32.376  21.391  1.00 10.03           C  
ATOM    865  OG  SER A  59      40.461 -33.384  20.970  1.00 10.46           O  
ATOM    866  H   SER A  59      42.504 -33.600  18.776  1.00  0.00           H  
ATOM    867  HA  SER A  59      43.210 -31.531  20.663  1.00  0.00           H  
ATOM    868 1HB  SER A  59      41.596 -32.491  22.450  1.00  0.00           H  
ATOM    869 2HB  SER A  59      40.924 -31.390  21.257  1.00  0.00           H  
ATOM    870  HG  SER A  59      40.909 -33.867  20.271  1.00  0.00           H  
ATOM    871  N   VAL A  60      44.027 -33.345  22.296  1.00 10.60           N  
ATOM    872  CA  VAL A  60      44.805 -34.322  23.042  1.00 10.75           C  
ATOM    873  C   VAL A  60      44.069 -34.501  24.358  1.00 10.86           C  
ATOM    874  O   VAL A  60      43.482 -33.546  24.871  1.00 11.26           O  
ATOM    875  CB  VAL A  60      46.267 -33.856  23.181  1.00 11.41           C  
ATOM    876  CG1 VAL A  60      46.375 -32.425  23.707  1.00 13.33           C  
ATOM    877  CG2 VAL A  60      47.050 -34.785  24.060  1.00 10.51           C  
ATOM    878  H   VAL A  60      43.871 -32.431  22.696  1.00  0.00           H  
ATOM    879  HA  VAL A  60      44.791 -35.266  22.496  1.00  0.00           H  
ATOM    880  HB  VAL A  60      46.727 -33.834  22.193  1.00  0.00           H  
ATOM    881 1HG1 VAL A  60      47.426 -32.145  23.786  1.00  0.00           H  
ATOM    882 2HG1 VAL A  60      45.870 -31.746  23.020  1.00  0.00           H  
ATOM    883 3HG1 VAL A  60      45.908 -32.363  24.690  1.00  0.00           H  
ATOM    884 1HG2 VAL A  60      48.078 -34.431  24.139  1.00  0.00           H  
ATOM    885 2HG2 VAL A  60      46.599 -34.814  25.052  1.00  0.00           H  
ATOM    886 3HG2 VAL A  60      47.043 -35.786  23.629  1.00  0.00           H  
ATOM    887  N   TYR A  61      44.054 -35.714  24.907  1.00 10.25           N  
ATOM    888  CA  TYR A  61      43.302 -35.935  26.144  1.00 10.44           C  
ATOM    889  C   TYR A  61      43.796 -37.051  27.052  1.00 10.61           C  
ATOM    890  O   TYR A  61      44.569 -37.930  26.637  1.00 11.03           O  
ATOM    891  CB  TYR A  61      41.812 -36.185  25.823  1.00 11.34           C  
ATOM    892  CG  TYR A  61      41.433 -37.481  25.109  1.00 10.97           C  
ATOM    893  CD1 TYR A  61      41.218 -38.659  25.827  1.00 11.57           C  
ATOM    894  CD2 TYR A  61      41.211 -37.508  23.738  1.00 10.80           C  
ATOM    895  CE1 TYR A  61      40.831 -39.838  25.194  1.00 11.07           C  
ATOM    896  CE2 TYR A  61      40.805 -38.677  23.093  1.00 12.36           C  
ATOM    897  CZ  TYR A  61      40.638 -39.839  23.828  1.00 11.79           C  
ATOM    898  OH  TYR A  61      40.253 -40.986  23.175  1.00 11.66           O  
ATOM    899  H   TYR A  61      44.551 -36.487  24.488  1.00  0.00           H  
ATOM    900  HA  TYR A  61      43.383 -35.041  26.763  1.00  0.00           H  
ATOM    901 1HB  TYR A  61      41.234 -36.176  26.748  1.00  0.00           H  
ATOM    902 2HB  TYR A  61      41.435 -35.379  25.194  1.00  0.00           H  
ATOM    903  HD1 TYR A  61      41.353 -38.670  26.909  1.00  0.00           H  
ATOM    904  HD2 TYR A  61      41.355 -36.605  23.145  1.00  0.00           H  
ATOM    905  HE1 TYR A  61      40.670 -40.743  25.779  1.00  0.00           H  
ATOM    906  HE2 TYR A  61      40.623 -38.671  22.018  1.00  0.00           H  
ATOM    907  HH  TYR A  61      40.149 -40.800  22.239  1.00  0.00           H  
ATOM    908  N   ASP A  62      43.302 -36.975  28.286  1.00 10.58           N  
ATOM    909  CA  ASP A  62      43.468 -37.981  29.324  1.00 11.90           C  
ATOM    910  C   ASP A  62      42.054 -38.509  29.545  1.00 11.92           C  
ATOM    911  O   ASP A  62      41.075 -37.800  29.286  1.00 12.06           O  
ATOM    912  CB  ASP A  62      44.045 -37.315  30.571  1.00 12.18           C  
ATOM    913  CG  ASP A  62      44.218 -38.261  31.748  1.00 12.56           C  
ATOM    914  OD1 ASP A  62      44.339 -39.491  31.560  1.00 11.87           O  
ATOM    915  OD2 ASP A  62      44.252 -37.832  32.920  1.00 12.49           O  
ATOM    916  H   ASP A  62      42.773 -36.139  28.491  1.00  0.00           H  
ATOM    917  HA  ASP A  62      44.164 -38.739  28.963  1.00  0.00           H  
ATOM    918 1HB  ASP A  62      45.018 -36.883  30.336  1.00  0.00           H  
ATOM    919 2HB  ASP A  62      43.392 -36.500  30.883  1.00  0.00           H  
ATOM    920  N   GLY A  63      41.936 -39.736  29.997  1.00 12.13           N  
ATOM    921  CA  GLY A  63      40.637 -40.344  30.216  1.00 12.44           C  
ATOM    922  C   GLY A  63      40.165 -41.141  29.027  1.00 12.36           C  
ATOM    923  O   GLY A  63      40.956 -41.586  28.210  1.00 12.58           O  
ATOM    924  H   GLY A  63      42.769 -40.270  30.197  1.00  0.00           H  
ATOM    925 1HA  GLY A  63      40.684 -40.999  31.087  1.00  0.00           H  
ATOM    926 2HA  GLY A  63      39.905 -39.568  30.437  1.00  0.00           H  
ATOM    927  N   CYS A  64      38.854 -41.352  28.969  1.00 12.57           N  
ATOM    928  CA  CYS A  64      38.231 -42.143  27.927  1.00 12.78           C  
ATOM    929  C   CYS A  64      37.192 -41.363  27.130  1.00 12.45           C  
ATOM    930  O   CYS A  64      36.306 -40.707  27.703  1.00 13.50           O  
ATOM    931  CB  CYS A  64      37.497 -43.317  28.563  1.00 12.91           C  
ATOM    932  SG  CYS A  64      38.501 -44.462  29.484  1.00 12.71           S  
ATOM    933  H   CYS A  64      38.275 -40.939  29.686  1.00  0.00           H  
ATOM    934  HA  CYS A  64      39.011 -42.521  27.267  1.00  0.00           H  
ATOM    935 1HB  CYS A  64      36.734 -42.942  29.246  1.00  0.00           H  
ATOM    936 2HB  CYS A  64      36.989 -43.891  27.788  1.00  0.00           H  
ATOM    937  N   HIS A  65      37.277 -41.496  25.817  1.00 11.87           N  
ATOM    938  CA  HIS A  65      36.371 -40.813  24.891  1.00 11.88           C  
ATOM    939  C   HIS A  65      35.958 -41.846  23.856  1.00 12.08           C  
ATOM    940  O   HIS A  65      36.787 -42.336  23.102  1.00 12.12           O  
ATOM    941  CB  HIS A  65      37.091 -39.627  24.235  1.00 11.22           C  
ATOM    942  CG  HIS A  65      36.227 -38.837  23.294  1.00 11.99           C  
ATOM    943  ND1 HIS A  65      35.215 -38.011  23.734  1.00 12.04           N  
ATOM    944  CD2 HIS A  65      36.304 -38.654  21.953  1.00 11.94           C  
ATOM    945  CE1 HIS A  65      34.636 -37.437  22.694  1.00 10.99           C  
ATOM    946  NE2 HIS A  65      35.284 -37.801  21.599  1.00 12.42           N  
ATOM    947  H   HIS A  65      38.000 -42.096  25.446  1.00  0.00           H  
ATOM    948  HA  HIS A  65      35.510 -40.433  25.439  1.00  0.00           H  
ATOM    949 1HB  HIS A  65      37.458 -38.951  25.008  1.00  0.00           H  
ATOM    950 2HB  HIS A  65      37.956 -39.989  23.679  1.00  0.00           H  
ATOM    951  HD2 HIS A  65      37.017 -39.126  21.276  1.00  0.00           H  
ATOM    952  HE1 HIS A  65      33.771 -36.775  22.731  1.00  0.00           H  
ATOM    953  HE2 HIS A  65      35.068 -37.503  20.658  1.00  0.00           H  
ATOM    954  N   TYR A  66      34.666 -42.180  23.852  1.00 12.30           N  
ATOM    955  CA  TYR A  66      34.109 -43.198  22.974  1.00 12.55           C  
ATOM    956  C   TYR A  66      34.954 -44.474  23.007  1.00 12.65           C  
ATOM    957  O   TYR A  66      35.277 -45.081  21.987  1.00 13.31           O  
ATOM    958  CB  TYR A  66      33.819 -42.642  21.576  1.00 12.16           C  
ATOM    959  CG  TYR A  66      32.672 -41.670  21.593  1.00 13.67           C  
ATOM    960  CD1 TYR A  66      31.368 -42.107  21.455  1.00 13.31           C  
ATOM    961  CD2 TYR A  66      32.879 -40.316  21.791  1.00 12.09           C  
ATOM    962  CE1 TYR A  66      30.302 -41.234  21.489  1.00 14.79           C  
ATOM    963  CE2 TYR A  66      31.817 -39.429  21.831  1.00 12.53           C  
ATOM    964  CZ  TYR A  66      30.522 -39.893  21.671  1.00 14.21           C  
ATOM    965  OH  TYR A  66      29.466 -39.006  21.715  1.00 14.75           O  
ATOM    966  H   TYR A  66      34.055 -41.696  24.494  1.00  0.00           H  
ATOM    967  HA  TYR A  66      33.168 -43.546  23.401  1.00  0.00           H  
ATOM    968 1HB  TYR A  66      34.709 -42.143  21.191  1.00  0.00           H  
ATOM    969 2HB  TYR A  66      33.586 -43.463  20.899  1.00  0.00           H  
ATOM    970  HD1 TYR A  66      31.161 -43.168  21.315  1.00  0.00           H  
ATOM    971  HD2 TYR A  66      33.891 -39.932  21.918  1.00  0.00           H  
ATOM    972  HE1 TYR A  66      29.286 -41.611  21.377  1.00  0.00           H  
ATOM    973  HE2 TYR A  66      32.000 -38.366  21.988  1.00  0.00           H  
ATOM    974  HH  TYR A  66      29.801 -38.118  21.862  1.00  0.00           H  
ATOM    975  N   GLY A  67      35.259 -44.899  24.224  1.00 12.66           N  
ATOM    976  CA  GLY A  67      35.962 -46.156  24.447  1.00 13.00           C  
ATOM    977  C   GLY A  67      37.465 -46.140  24.245  1.00 13.68           C  
ATOM    978  O   GLY A  67      38.144 -47.094  24.613  1.00 14.60           O  
ATOM    979  H   GLY A  67      34.996 -44.335  25.019  1.00  0.00           H  
ATOM    980 1HA  GLY A  67      35.785 -46.496  25.467  1.00  0.00           H  
ATOM    981 2HA  GLY A  67      35.563 -46.919  23.780  1.00  0.00           H  
ATOM    982  N   ASN A  68      37.990 -45.053  23.705  1.00 13.98           N  
ATOM    983  CA  ASN A  68      39.427 -44.908  23.463  1.00 14.40           C  
ATOM    984  C   ASN A  68      40.023 -44.205  24.688  1.00 13.56           C  
ATOM    985  O   ASN A  68      39.782 -43.009  24.916  1.00 13.22           O  
ATOM    986  CB  ASN A  68      39.675 -44.104  22.183  1.00 14.61           C  
ATOM    987  CG  ASN A  68      41.150 -44.081  21.763  1.00 19.62           C  
ATOM    988  OD1 ASN A  68      41.474 -43.675  20.630  1.00 23.85           O  
ATOM    989  ND2 ASN A  68      42.048 -44.503  22.662  1.00 22.84           N  
ATOM    990  H   ASN A  68      37.370 -44.297  23.452  1.00  0.00           H  
ATOM    991  HA  ASN A  68      39.860 -45.902  23.340  1.00  0.00           H  
ATOM    992 1HB  ASN A  68      39.088 -44.528  21.367  1.00  0.00           H  
ATOM    993 2HB  ASN A  68      39.340 -43.077  22.328  1.00  0.00           H  
ATOM    994 1HD2 ASN A  68      43.022 -44.506  22.433  1.00  0.00           H  
ATOM    995 2HD2 ASN A  68      41.745 -44.815  23.562  1.00  0.00           H  
ATOM    996  N   CYS A  69      40.752 -44.971  25.503  1.00 14.13           N  
ATOM    997  CA  CYS A  69      41.254 -44.484  26.785  1.00 13.61           C  
ATOM    998  C   CYS A  69      42.756 -44.254  26.758  1.00 14.28           C  
ATOM    999  O   CYS A  69      43.529 -45.069  26.228  1.00 14.64           O  
ATOM   1000  CB  CYS A  69      40.910 -45.478  27.910  1.00 13.29           C  
ATOM   1001  SG  CYS A  69      39.129 -45.830  28.102  1.00 14.12           S  
ATOM   1002  H   CYS A  69      40.961 -45.918  25.220  1.00  0.00           H  
ATOM   1003  HA  CYS A  69      40.775 -43.530  27.004  1.00  0.00           H  
ATOM   1004 1HB  CYS A  69      41.417 -46.426  27.726  1.00  0.00           H  
ATOM   1005 2HB  CYS A  69      41.275 -45.091  28.861  1.00  0.00           H  
ATOM   1006  N   ALA A  70      43.180 -43.145  27.333  1.00 13.70           N  
ATOM   1007  CA  ALA A  70      44.603 -42.866  27.402  1.00 14.80           C  
ATOM   1008  C   ALA A  70      45.321 -43.877  28.312  1.00 14.16           C  
ATOM   1009  O   ALA A  70      44.778 -44.307  29.331  1.00 13.86           O  
ATOM   1010  CB  ALA A  70      44.802 -41.452  27.913  1.00 15.00           C  
ATOM   1011  H   ALA A  70      42.529 -42.482  27.729  1.00  0.00           H  
ATOM   1012  HA  ALA A  70      45.014 -42.953  26.396  1.00  0.00           H  
ATOM   1013 1HB  ALA A  70      45.868 -41.232  27.969  1.00  0.00           H  
ATOM   1014 2HB  ALA A  70      44.321 -40.748  27.233  1.00  0.00           H  
ATOM   1015 3HB  ALA A  70      44.360 -41.358  28.904  1.00  0.00           H  
ATOM   1016  N   PRO A  71      46.524 -44.294  27.933  1.00 14.54           N  
ATOM   1017  CA  PRO A  71      47.265 -45.243  28.772  1.00 15.15           C  
ATOM   1018  C   PRO A  71      47.441 -44.754  30.188  1.00 15.71           C  
ATOM   1019  O   PRO A  71      47.816 -43.591  30.394  1.00 16.15           O  
ATOM   1020  CB  PRO A  71      48.631 -45.334  28.083  1.00 15.35           C  
ATOM   1021  CG  PRO A  71      48.349 -45.035  26.667  1.00 14.97           C  
ATOM   1022  CD  PRO A  71      47.253 -43.955  26.703  1.00 14.52           C  
ATOM   1023  HA  PRO A  71      46.753 -46.217  28.755  1.00  0.00           H  
ATOM   1024 1HB  PRO A  71      49.330 -44.617  28.538  1.00  0.00           H  
ATOM   1025 2HB  PRO A  71      49.060 -46.337  28.228  1.00  0.00           H  
ATOM   1026 1HG  PRO A  71      49.263 -44.689  26.163  1.00  0.00           H  
ATOM   1027 2HG  PRO A  71      48.023 -45.946  26.144  1.00  0.00           H  
ATOM   1028 1HD  PRO A  71      47.719 -42.960  26.759  1.00  0.00           H  
ATOM   1029 2HD  PRO A  71      46.625 -44.039  25.804  1.00  0.00           H  
ATOM   1030  N   ARG A  72      47.170 -45.650  31.133  1.00 16.02           N  
ATOM   1031  CA  ARG A  72      47.357 -45.427  32.564  1.00 16.56           C  
ATOM   1032  C   ARG A  72      46.497 -44.340  33.169  1.00 15.84           C  
ATOM   1033  O   ARG A  72      46.765 -43.870  34.275  1.00 15.69           O  
ATOM   1034  CB  ARG A  72      48.826 -45.169  32.873  1.00 17.55           C  
ATOM   1035  CG  ARG A  72      49.669 -46.390  32.657  1.00 19.22           C  
ATOM   1036  CD  ARG A  72      51.161 -46.203  33.043  1.00 20.81           C  
ATOM   1037  NE  ARG A  72      51.718 -44.936  32.569  1.00 22.09           N  
ATOM   1038  CZ  ARG A  72      52.049 -44.691  31.308  1.00 23.08           C  
ATOM   1039  NH1 ARG A  72      51.883 -45.624  30.383  1.00 25.37           N  
ATOM   1040  NH2 ARG A  72      52.566 -43.514  30.967  1.00 23.52           N  
ATOM   1041  H   ARG A  72      46.811 -46.539  30.816  1.00  0.00           H  
ATOM   1042  HA  ARG A  72      47.040 -46.323  33.098  1.00  0.00           H  
ATOM   1043 1HB  ARG A  72      49.195 -44.364  32.239  1.00  0.00           H  
ATOM   1044 2HB  ARG A  72      48.928 -44.843  33.908  1.00  0.00           H  
ATOM   1045 1HG  ARG A  72      49.281 -47.211  33.260  1.00  0.00           H  
ATOM   1046 2HG  ARG A  72      49.642 -46.669  31.603  1.00  0.00           H  
ATOM   1047 1HD  ARG A  72      51.261 -46.224  34.128  1.00  0.00           H  
ATOM   1048 2HD  ARG A  72      51.753 -47.008  32.609  1.00  0.00           H  
ATOM   1049  HE  ARG A  72      51.859 -44.201  33.249  1.00  0.00           H  
ATOM   1050 1HH1 ARG A  72      51.503 -46.525  30.637  1.00  0.00           H  
ATOM   1051 2HH1 ARG A  72      52.136 -45.435  29.424  1.00  0.00           H  
ATOM   1052 1HH2 ARG A  72      52.708 -42.802  31.670  1.00  0.00           H  
ATOM   1053 2HH2 ARG A  72      52.816 -43.332  30.006  1.00  0.00           H  
ATOM   1054  N   THR A  73      45.399 -43.994  32.502  1.00 15.20           N  
ATOM   1055  CA  THR A  73      44.560 -42.949  33.026  1.00 14.21           C  
ATOM   1056  C   THR A  73      43.909 -43.454  34.302  1.00 14.52           C  
ATOM   1057  O   THR A  73      43.683 -44.664  34.448  1.00 15.26           O  
ATOM   1058  CB  THR A  73      43.437 -42.572  32.014  1.00 13.40           C  
ATOM   1059  OG1 THR A  73      42.667 -41.496  32.551  1.00 12.28           O  
ATOM   1060  CG2 THR A  73      42.468 -43.749  31.742  1.00 14.04           C  
ATOM   1061  H   THR A  73      45.139 -44.446  31.637  1.00  0.00           H  
ATOM   1062  HA  THR A  73      45.175 -42.066  33.201  1.00  0.00           H  
ATOM   1063  HB  THR A  73      43.886 -42.275  31.066  1.00  0.00           H  
ATOM   1064  HG1 THR A  73      43.017 -41.251  33.411  1.00  0.00           H  
ATOM   1065 1HG2 THR A  73      41.705 -43.435  31.030  1.00  0.00           H  
ATOM   1066 2HG2 THR A  73      43.024 -44.591  31.330  1.00  0.00           H  
ATOM   1067 3HG2 THR A  73      41.992 -44.051  32.674  1.00  0.00           H  
ATOM   1068  N   THR A  74      43.607 -42.542  35.223  1.00 14.23           N  
ATOM   1069  CA  THR A  74      42.838 -42.894  36.418  1.00 14.85           C  
ATOM   1070  C   THR A  74      41.355 -42.552  36.284  1.00 14.84           C  
ATOM   1071  O   THR A  74      40.602 -42.636  37.265  1.00 15.14           O  
ATOM   1072  CB  THR A  74      43.404 -42.196  37.649  1.00 15.32           C  
ATOM   1073  OG1 THR A  74      43.424 -40.774  37.436  1.00 16.39           O  
ATOM   1074  CG2 THR A  74      44.856 -42.603  37.864  1.00 16.31           C  
ATOM   1075  H   THR A  74      43.913 -41.588  35.098  1.00  0.00           H  
ATOM   1076  HA  THR A  74      42.907 -43.972  36.569  1.00  0.00           H  
ATOM   1077  HB  THR A  74      42.818 -42.473  38.526  1.00  0.00           H  
ATOM   1078  HG1 THR A  74      43.076 -40.577  36.563  1.00  0.00           H  
ATOM   1079 1HG2 THR A  74      45.249 -42.098  38.746  1.00  0.00           H  
ATOM   1080 2HG2 THR A  74      44.914 -43.682  38.007  1.00  0.00           H  
ATOM   1081 3HG2 THR A  74      45.446 -42.321  36.993  1.00  0.00           H  
ATOM   1082  N   LEU A  75      40.944 -42.111  35.093  1.00 14.19           N  
ATOM   1083  CA  LEU A  75      39.546 -41.790  34.832  1.00 14.09           C  
ATOM   1084  C   LEU A  75      38.883 -43.018  34.207  1.00 14.98           C  
ATOM   1085  O   LEU A  75      39.535 -43.777  33.502  1.00 15.23           O  
ATOM   1086  CB  LEU A  75      39.444 -40.599  33.881  1.00 13.42           C  
ATOM   1087  CG  LEU A  75      40.008 -39.275  34.442  1.00 13.80           C  
ATOM   1088  CD1 LEU A  75      39.943 -38.161  33.403  1.00 13.98           C  
ATOM   1089  CD2 LEU A  75      39.368 -38.810  35.730  1.00 13.69           C  
ATOM   1090  H   LEU A  75      41.621 -41.997  34.353  1.00  0.00           H  
ATOM   1091  HA  LEU A  75      39.070 -41.526  35.776  1.00  0.00           H  
ATOM   1092 1HB  LEU A  75      39.983 -40.838  32.966  1.00  0.00           H  
ATOM   1093 2HB  LEU A  75      38.395 -40.443  33.630  1.00  0.00           H  
ATOM   1094  HG  LEU A  75      41.073 -39.390  34.644  1.00  0.00           H  
ATOM   1095 1HD1 LEU A  75      40.347 -37.242  33.829  1.00  0.00           H  
ATOM   1096 2HD1 LEU A  75      40.530 -38.444  32.529  1.00  0.00           H  
ATOM   1097 3HD1 LEU A  75      38.907 -37.999  33.108  1.00  0.00           H  
ATOM   1098 1HD2 LEU A  75      39.828 -37.874  36.048  1.00  0.00           H  
ATOM   1099 2HD2 LEU A  75      38.301 -38.654  35.570  1.00  0.00           H  
ATOM   1100 3HD2 LEU A  75      39.513 -39.566  36.502  1.00  0.00           H  
ATOM   1101  N   PRO A  76      37.581 -43.194  34.394  1.00 15.97           N  
ATOM   1102  CA  PRO A  76      36.715 -42.297  35.159  1.00 16.07           C  
ATOM   1103  C   PRO A  76      36.890 -42.361  36.683  1.00 15.92           C  
ATOM   1104  O   PRO A  76      37.223 -43.405  37.244  1.00 16.86           O  
ATOM   1105  CB  PRO A  76      35.311 -42.782  34.761  1.00 16.52           C  
ATOM   1106  CG  PRO A  76      35.524 -44.212  34.503  1.00 17.39           C  
ATOM   1107  CD  PRO A  76      36.823 -44.270  33.744  1.00 15.88           C  
ATOM   1108  HA  PRO A  76      36.888 -41.261  34.832  1.00  0.00           H  
ATOM   1109 1HB  PRO A  76      34.599 -42.584  35.576  1.00  0.00           H  
ATOM   1110 2HB  PRO A  76      34.956 -42.225  33.882  1.00  0.00           H  
ATOM   1111 1HG  PRO A  76      35.564 -44.767  35.452  1.00  0.00           H  
ATOM   1112 2HG  PRO A  76      34.681 -44.624  33.929  1.00  0.00           H  
ATOM   1113 1HD  PRO A  76      37.287 -45.257  33.885  1.00  0.00           H  
ATOM   1114 2HD  PRO A  76      36.634 -44.079  32.677  1.00  0.00           H  
ATOM   1115  N   MET A  77      36.671 -41.231  37.345  1.00 16.14           N  
ATOM   1116  CA  MET A  77      36.783 -41.152  38.792  1.00 16.06           C  
ATOM   1117  C   MET A  77      35.645 -40.324  39.361  1.00 15.95           C  
ATOM   1118  O   MET A  77      35.286 -39.283  38.805  1.00 14.90           O  
ATOM   1119  CB  MET A  77      38.110 -40.507  39.188  1.00 16.75           C  
ATOM   1120  CG  MET A  77      38.437 -40.618  40.671  1.00 17.63           C  
ATOM   1121  SD  MET A  77      40.006 -39.794  41.053  1.00 20.67           S  
ATOM   1122  CE  MET A  77      41.079 -40.763  40.172  1.00 19.02           C  
ATOM   1123  H   MET A  77      36.419 -40.403  36.825  1.00  0.00           H  
ATOM   1124  HA  MET A  77      36.751 -42.163  39.197  1.00  0.00           H  
ATOM   1125 1HB  MET A  77      38.921 -40.971  38.628  1.00  0.00           H  
ATOM   1126 2HB  MET A  77      38.094 -39.449  38.924  1.00  0.00           H  
ATOM   1127 1HG  MET A  77      37.638 -40.161  41.255  1.00  0.00           H  
ATOM   1128 2HG  MET A  77      38.505 -41.669  40.951  1.00  0.00           H  
ATOM   1129 1HE  MET A  77      42.095 -40.390  40.300  1.00  0.00           H  
ATOM   1130 2HE  MET A  77      41.021 -41.791  40.532  1.00  0.00           H  
ATOM   1131 3HE  MET A  77      40.812 -40.734  39.115  1.00  0.00           H  
ATOM   1132  N   ARG A  78      35.079 -40.775  40.480  1.00 15.70           N  
ATOM   1133  CA  ARG A  78      34.023 -40.031  41.141  1.00 16.41           C  
ATOM   1134  C   ARG A  78      34.552 -38.663  41.564  1.00 16.17           C  
ATOM   1135  O   ARG A  78      35.635 -38.554  42.157  1.00 15.36           O  
ATOM   1136  CB  ARG A  78      33.523 -40.778  42.383  1.00 16.77           C  
ATOM   1137  CG  ARG A  78      32.149 -40.343  42.820  1.00 19.66           C  
ATOM   1138  CD  ARG A  78      31.642 -41.008  44.104  1.00 22.40           C  
ATOM   1139  NE  ARG A  78      31.389 -42.453  44.032  1.00 23.93           N  
ATOM   1140  CZ  ARG A  78      30.303 -43.047  43.522  1.00 25.41           C  
ATOM   1141  NH1 ARG A  78      29.329 -42.350  42.945  1.00 24.99           N  
ATOM   1142  NH2 ARG A  78      30.209 -44.375  43.574  1.00 25.37           N  
ATOM   1143  H   ARG A  78      35.388 -41.650  40.878  1.00  0.00           H  
ATOM   1144  HA  ARG A  78      33.190 -39.921  40.446  1.00  0.00           H  
ATOM   1145 1HB  ARG A  78      33.500 -41.848  42.179  1.00  0.00           H  
ATOM   1146 2HB  ARG A  78      34.217 -40.617  43.208  1.00  0.00           H  
ATOM   1147 1HG  ARG A  78      32.148 -39.268  43.002  1.00  0.00           H  
ATOM   1148 2HG  ARG A  78      31.426 -40.579  42.038  1.00  0.00           H  
ATOM   1149 1HD  ARG A  78      32.375 -40.872  44.898  1.00  0.00           H  
ATOM   1150 2HD  ARG A  78      30.698 -40.553  44.401  1.00  0.00           H  
ATOM   1151  HE  ARG A  78      32.098 -43.073  44.401  1.00  0.00           H  
ATOM   1152 1HH1 ARG A  78      29.397 -41.344  42.882  1.00  0.00           H  
ATOM   1153 2HH1 ARG A  78      28.522 -42.826  42.569  1.00  0.00           H  
ATOM   1154 1HH2 ARG A  78      30.951 -44.918  43.994  1.00  0.00           H  
ATOM   1155 2HH2 ARG A  78      29.397 -44.839  43.194  1.00  0.00           H  
ATOM   1156  N   ILE A  79      33.770 -37.627  41.302  1.00 16.47           N  
ATOM   1157  CA  ILE A  79      34.198 -36.261  41.580  1.00 16.81           C  
ATOM   1158  C   ILE A  79      34.616 -36.077  43.037  1.00 17.36           C  
ATOM   1159  O   ILE A  79      35.640 -35.464  43.326  1.00 17.01           O  
ATOM   1160  CB  ILE A  79      33.079 -35.272  41.195  1.00 16.60           C  
ATOM   1161  CG1 ILE A  79      32.933 -35.237  39.675  1.00 17.77           C  
ATOM   1162  CG2 ILE A  79      33.380 -33.887  41.764  1.00 17.44           C  
ATOM   1163  CD1 ILE A  79      31.717 -34.471  39.164  1.00 16.71           C  
ATOM   1164  H   ILE A  79      32.857 -37.784  40.901  1.00  0.00           H  
ATOM   1165  HA  ILE A  79      35.081 -36.047  40.980  1.00  0.00           H  
ATOM   1166  HB  ILE A  79      32.129 -35.623  41.597  1.00  0.00           H  
ATOM   1167 1HG1 ILE A  79      33.820 -34.782  39.235  1.00  0.00           H  
ATOM   1168 2HG1 ILE A  79      32.865 -36.256  39.292  1.00  0.00           H  
ATOM   1169 1HG2 ILE A  79      32.583 -33.198  41.485  1.00  0.00           H  
ATOM   1170 2HG2 ILE A  79      33.444 -33.946  42.850  1.00  0.00           H  
ATOM   1171 3HG2 ILE A  79      34.328 -33.527  41.363  1.00  0.00           H  
ATOM   1172 1HD1 ILE A  79      31.699 -34.502  38.074  1.00  0.00           H  
ATOM   1173 2HD1 ILE A  79      30.808 -34.928  39.555  1.00  0.00           H  
ATOM   1174 3HD1 ILE A  79      31.774 -33.435  39.496  1.00  0.00           H  
ATOM   1175  N   SER A  80      33.822 -36.615  43.957  1.00 17.34           N  
ATOM   1176  CA  SER A  80      34.101 -36.461  45.380  1.00 18.10           C  
ATOM   1177  C   SER A  80      35.387 -37.153  45.831  1.00 18.02           C  
ATOM   1178  O   SER A  80      35.945 -36.819  46.876  1.00 18.68           O  
ATOM   1179  CB  SER A  80      32.899 -36.902  46.205  1.00 18.28           C  
ATOM   1180  OG  SER A  80      32.668 -38.278  46.061  1.00 19.67           O  
ATOM   1181  H   SER A  80      33.009 -37.141  43.669  1.00  0.00           H  
ATOM   1182  HA  SER A  80      34.297 -35.407  45.582  1.00  0.00           H  
ATOM   1183 1HB  SER A  80      33.073 -36.668  47.255  1.00  0.00           H  
ATOM   1184 2HB  SER A  80      32.017 -36.347  45.888  1.00  0.00           H  
ATOM   1185  HG  SER A  80      33.346 -38.599  45.462  1.00  0.00           H  
ATOM   1186  N   SER A  81      35.879 -38.087  45.030  1.00 17.59           N  
ATOM   1187  CA  SER A  81      37.119 -38.764  45.354  1.00 18.03           C  
ATOM   1188  C   SER A  81      38.350 -38.037  44.832  1.00 17.49           C  
ATOM   1189  O   SER A  81      39.474 -38.412  45.166  1.00 18.72           O  
ATOM   1190  CB  SER A  81      37.092 -40.155  44.758  1.00 19.09           C  
ATOM   1191  OG  SER A  81      36.019 -40.894  45.304  1.00 21.37           O  
ATOM   1192  H   SER A  81      35.390 -38.335  44.182  1.00  0.00           H  
ATOM   1193  HA  SER A  81      37.200 -38.837  46.439  1.00  0.00           H  
ATOM   1194 1HB  SER A  81      36.987 -40.085  43.676  1.00  0.00           H  
ATOM   1195 2HB  SER A  81      38.037 -40.657  44.964  1.00  0.00           H  
ATOM   1196  HG  SER A  81      35.580 -40.306  45.923  1.00  0.00           H  
ATOM   1197  N   ILE A  82      38.150 -37.030  43.992  1.00 16.11           N  
ATOM   1198  CA  ILE A  82      39.286 -36.319  43.419  1.00 15.95           C  
ATOM   1199  C   ILE A  82      39.908 -35.346  44.406  1.00 15.63           C  
ATOM   1200  O   ILE A  82      39.236 -34.456  44.937  1.00 15.79           O  
ATOM   1201  CB  ILE A  82      38.875 -35.539  42.172  1.00 15.52           C  
ATOM   1202  CG1 ILE A  82      38.326 -36.495  41.113  1.00 17.49           C  
ATOM   1203  CG2 ILE A  82      40.081 -34.789  41.619  1.00 15.54           C  
ATOM   1204  CD1 ILE A  82      37.691 -35.786  39.924  1.00 18.17           C  
ATOM   1205  H   ILE A  82      37.214 -36.745  43.741  1.00  0.00           H  
ATOM   1206  HA  ILE A  82      40.042 -37.049  43.133  1.00  0.00           H  
ATOM   1207  HB  ILE A  82      38.092 -34.826  42.430  1.00  0.00           H  
ATOM   1208 1HG1 ILE A  82      39.131 -37.131  40.745  1.00  0.00           H  
ATOM   1209 2HG1 ILE A  82      37.576 -37.146  41.564  1.00  0.00           H  
ATOM   1210 1HG2 ILE A  82      39.787 -34.233  40.729  1.00  0.00           H  
ATOM   1211 2HG2 ILE A  82      40.455 -34.096  42.372  1.00  0.00           H  
ATOM   1212 3HG2 ILE A  82      40.865 -35.501  41.360  1.00  0.00           H  
ATOM   1213 1HD1 ILE A  82      37.323 -36.526  39.213  1.00  0.00           H  
ATOM   1214 2HD1 ILE A  82      36.860 -35.170  40.269  1.00  0.00           H  
ATOM   1215 3HD1 ILE A  82      38.434 -35.155  39.438  1.00  0.00           H  
ATOM   1216  N   GLY A  83      41.207 -35.511  44.626  1.00 15.28           N  
ATOM   1217  CA  GLY A  83      41.949 -34.579  45.456  1.00 15.14           C  
ATOM   1218  C   GLY A  83      42.388 -33.372  44.636  1.00 14.66           C  
ATOM   1219  O   GLY A  83      42.267 -32.227  45.075  1.00 15.73           O  
ATOM   1220  H   GLY A  83      41.691 -36.295  44.212  1.00  0.00           H  
ATOM   1221 1HA  GLY A  83      41.325 -34.259  46.291  1.00  0.00           H  
ATOM   1222 2HA  GLY A  83      42.818 -35.081  45.879  1.00  0.00           H  
ATOM   1223  N   SER A  84      42.904 -33.639  43.438  1.00 14.45           N  
ATOM   1224  CA  SER A  84      43.329 -32.603  42.510  1.00 13.13           C  
ATOM   1225  C   SER A  84      43.318 -33.175  41.092  1.00 13.08           C  
ATOM   1226  O   SER A  84      43.521 -34.380  40.889  1.00 12.37           O  
ATOM   1227  CB  SER A  84      44.749 -32.076  42.840  1.00 12.71           C  
ATOM   1228  OG  SER A  84      45.714 -33.115  42.827  1.00 14.03           O  
ATOM   1229  H   SER A  84      43.000 -34.608  43.171  1.00  0.00           H  
ATOM   1230  HA  SER A  84      42.634 -31.765  42.585  1.00  0.00           H  
ATOM   1231 1HB  SER A  84      45.032 -31.315  42.114  1.00  0.00           H  
ATOM   1232 2HB  SER A  84      44.743 -31.605  43.822  1.00  0.00           H  
ATOM   1233  HG  SER A  84      45.235 -33.918  42.609  1.00  0.00           H  
ATOM   1234  N   ALA A  85      43.089 -32.307  40.112  1.00 12.58           N  
ATOM   1235  CA  ALA A  85      43.170 -32.687  38.720  1.00 12.62           C  
ATOM   1236  C   ALA A  85      44.043 -31.696  37.945  1.00 12.72           C  
ATOM   1237  O   ALA A  85      43.558 -30.982  37.084  1.00 12.93           O  
ATOM   1238  CB  ALA A  85      41.766 -32.738  38.104  1.00 13.00           C  
ATOM   1239  H   ALA A  85      42.852 -31.354  40.349  1.00  0.00           H  
ATOM   1240  HA  ALA A  85      43.618 -33.679  38.665  1.00  0.00           H  
ATOM   1241 1HB  ALA A  85      41.839 -33.025  37.055  1.00  0.00           H  
ATOM   1242 2HB  ALA A  85      41.160 -33.469  38.639  1.00  0.00           H  
ATOM   1243 3HB  ALA A  85      41.300 -31.757  38.179  1.00  0.00           H  
ATOM   1244  N   PRO A  86      45.344 -31.662  38.223  1.00 12.93           N  
ATOM   1245  CA  PRO A  86      46.188 -30.670  37.564  1.00 13.12           C  
ATOM   1246  C   PRO A  86      46.344 -30.955  36.091  1.00 12.04           C  
ATOM   1247  O   PRO A  86      46.627 -32.090  35.683  1.00 11.05           O  
ATOM   1248  CB  PRO A  86      47.526 -30.802  38.290  1.00 13.31           C  
ATOM   1249  CG  PRO A  86      47.511 -32.161  38.859  1.00 14.70           C  
ATOM   1250  CD  PRO A  86      46.096 -32.513  39.158  1.00 13.05           C  
ATOM   1251  HA  PRO A  86      45.758 -29.669  37.718  1.00  0.00           H  
ATOM   1252 1HB  PRO A  86      48.354 -30.650  37.583  1.00  0.00           H  
ATOM   1253 2HB  PRO A  86      47.614 -30.022  39.061  1.00  0.00           H  
ATOM   1254 1HG  PRO A  86      47.952 -32.875  38.148  1.00  0.00           H  
ATOM   1255 2HG  PRO A  86      48.126 -32.198  39.770  1.00  0.00           H  
ATOM   1256 1HD  PRO A  86      45.934 -33.582  38.958  1.00  0.00           H  
ATOM   1257 2HD  PRO A  86      45.873 -32.276  40.209  1.00  0.00           H  
ATOM   1258  N   SER A  87      46.176 -29.911  35.289  1.00 11.80           N  
ATOM   1259  CA  SER A  87      46.342 -30.024  33.854  1.00 11.87           C  
ATOM   1260  C   SER A  87      47.024 -28.774  33.311  1.00 12.07           C  
ATOM   1261  O   SER A  87      46.973 -27.713  33.938  1.00 12.16           O  
ATOM   1262  CB  SER A  87      44.979 -30.259  33.172  1.00 12.14           C  
ATOM   1263  OG  SER A  87      45.121 -30.513  31.788  1.00 11.84           O  
ATOM   1264  H   SER A  87      45.927 -29.017  35.686  1.00  0.00           H  
ATOM   1265  HA  SER A  87      46.988 -30.878  33.646  1.00  0.00           H  
ATOM   1266 1HB  SER A  87      44.478 -31.104  33.643  1.00  0.00           H  
ATOM   1267 2HB  SER A  87      44.346 -29.384  33.313  1.00  0.00           H  
ATOM   1268  HG  SER A  87      46.063 -30.475  31.607  1.00  0.00           H  
ATOM   1269  N   SER A  88      47.681 -28.911  32.168  1.00 11.97           N  
ATOM   1270  CA  SER A  88      48.307 -27.773  31.527  1.00 12.25           C  
ATOM   1271  C   SER A  88      48.243 -27.928  30.021  1.00 12.04           C  
ATOM   1272  O   SER A  88      48.136 -29.026  29.496  1.00 10.49           O  
ATOM   1273  CB  SER A  88      49.781 -27.660  31.956  1.00 13.10           C  
ATOM   1274  OG  SER A  88      50.537 -28.708  31.386  1.00 16.23           O  
ATOM   1275  H   SER A  88      47.749 -29.820  31.733  1.00  0.00           H  
ATOM   1276  HA  SER A  88      47.782 -26.869  31.838  1.00  0.00           H  
ATOM   1277 1HB  SER A  88      50.179 -26.697  31.639  1.00  0.00           H  
ATOM   1278 2HB  SER A  88      49.848 -27.700  33.042  1.00  0.00           H  
ATOM   1279  HG  SER A  88      49.919 -29.229  30.868  1.00  0.00           H  
ATOM   1280  N   VAL A  89      48.320 -26.800  29.338  1.00 12.42           N  
ATOM   1281  CA  VAL A  89      48.376 -26.796  27.887  1.00 12.02           C  
ATOM   1282  C   VAL A  89      49.146 -25.560  27.460  1.00 12.43           C  
ATOM   1283  O   VAL A  89      49.152 -24.547  28.174  1.00 12.75           O  
ATOM   1284  CB  VAL A  89      46.945 -26.777  27.253  1.00 12.10           C  
ATOM   1285  CG1 VAL A  89      46.272 -25.429  27.450  1.00 12.56           C  
ATOM   1286  CG2 VAL A  89      47.002 -27.106  25.815  1.00 12.14           C  
ATOM   1287  H   VAL A  89      48.341 -25.920  29.834  1.00  0.00           H  
ATOM   1288  HA  VAL A  89      48.880 -27.706  27.558  1.00  0.00           H  
ATOM   1289  HB  VAL A  89      46.323 -27.513  27.762  1.00  0.00           H  
ATOM   1290 1HG1 VAL A  89      45.280 -25.448  26.999  1.00  0.00           H  
ATOM   1291 2HG1 VAL A  89      46.181 -25.220  28.516  1.00  0.00           H  
ATOM   1292 3HG1 VAL A  89      46.870 -24.651  26.976  1.00  0.00           H  
ATOM   1293 1HG2 VAL A  89      45.996 -27.087  25.397  1.00  0.00           H  
ATOM   1294 2HG2 VAL A  89      47.623 -26.374  25.299  1.00  0.00           H  
ATOM   1295 3HG2 VAL A  89      47.429 -28.101  25.686  1.00  0.00           H  
ATOM   1296  N   SER A  90      49.814 -25.661  26.321  1.00 11.22           N  
ATOM   1297  CA  SER A  90      50.496 -24.530  25.699  1.00 11.82           C  
ATOM   1298  C   SER A  90      50.063 -24.556  24.251  1.00 11.44           C  
ATOM   1299  O   SER A  90      50.165 -25.594  23.593  1.00 12.69           O  
ATOM   1300  CB  SER A  90      51.998 -24.700  25.799  1.00 11.71           C  
ATOM   1301  OG  SER A  90      52.628 -23.698  25.011  1.00 14.22           O  
ATOM   1302  H   SER A  90      49.848 -26.564  25.870  1.00  0.00           H  
ATOM   1303  HA  SER A  90      50.211 -23.620  26.229  1.00  0.00           H  
ATOM   1304 1HB  SER A  90      52.304 -24.620  26.842  1.00  0.00           H  
ATOM   1305 2HB  SER A  90      52.275 -25.694  25.452  1.00  0.00           H  
ATOM   1306  HG  SER A  90      51.918 -23.180  24.625  1.00  0.00           H  
ATOM   1307  N   TYR A  91      49.589 -23.408  23.768  1.00 12.13           N  
ATOM   1308  CA  TYR A  91      49.037 -23.258  22.433  1.00 12.21           C  
ATOM   1309  C   TYR A  91      49.827 -22.290  21.553  1.00 13.34           C  
ATOM   1310  O   TYR A  91      50.426 -21.327  22.042  1.00 14.15           O  
ATOM   1311  CB  TYR A  91      47.622 -22.671  22.523  1.00 11.90           C  
ATOM   1312  CG  TYR A  91      46.491 -23.566  22.965  1.00 10.92           C  
ATOM   1313  CD1 TYR A  91      46.082 -24.642  22.179  1.00 11.02           C  
ATOM   1314  CD2 TYR A  91      45.758 -23.271  24.100  1.00 10.26           C  
ATOM   1315  CE1 TYR A  91      44.981 -25.409  22.544  1.00 12.09           C  
ATOM   1316  CE2 TYR A  91      44.665 -24.049  24.473  1.00 11.27           C  
ATOM   1317  CZ  TYR A  91      44.293 -25.098  23.685  1.00  9.33           C  
ATOM   1318  OH  TYR A  91      43.175 -25.832  24.059  1.00 10.92           O  
ATOM   1319  H   TYR A  91      49.623 -22.605  24.379  1.00  0.00           H  
ATOM   1320  HA  TYR A  91      48.985 -24.243  21.968  1.00  0.00           H  
ATOM   1321 1HB  TYR A  91      47.619 -21.832  23.220  1.00  0.00           H  
ATOM   1322 2HB  TYR A  91      47.325 -22.287  21.548  1.00  0.00           H  
ATOM   1323  HD1 TYR A  91      46.627 -24.890  21.268  1.00  0.00           H  
ATOM   1324  HD2 TYR A  91      46.032 -22.417  24.719  1.00  0.00           H  
ATOM   1325  HE1 TYR A  91      44.671 -26.248  21.921  1.00  0.00           H  
ATOM   1326  HE2 TYR A  91      44.116 -23.816  25.386  1.00  0.00           H  
ATOM   1327  HH  TYR A  91      42.809 -25.466  24.868  1.00  0.00           H  
ATOM   1328  N   ARG A  92      49.804 -22.550  20.252  1.00 13.93           N  
ATOM   1329  CA  ARG A  92      50.337 -21.621  19.271  1.00 14.20           C  
ATOM   1330  C   ARG A  92      49.158 -21.219  18.401  1.00 14.77           C  
ATOM   1331  O   ARG A  92      48.476 -22.078  17.828  1.00 13.89           O  
ATOM   1332  CB  ARG A  92      51.412 -22.279  18.414  1.00 14.82           C  
ATOM   1333  CG  ARG A  92      52.148 -21.283  17.559  1.00 16.61           C  
ATOM   1334  CD  ARG A  92      53.232 -21.933  16.734  1.00 18.32           C  
ATOM   1335  NE  ARG A  92      52.751 -22.707  15.599  1.00 18.70           N  
ATOM   1336  CZ  ARG A  92      53.120 -23.969  15.335  1.00 18.33           C  
ATOM   1337  NH1 ARG A  92      53.968 -24.590  16.145  1.00 19.58           N  
ATOM   1338  NH2 ARG A  92      52.646 -24.590  14.253  1.00 18.75           N  
ATOM   1339  H   ARG A  92      49.403 -23.422  19.937  1.00  0.00           H  
ATOM   1340  HA  ARG A  92      50.788 -20.781  19.800  1.00  0.00           H  
ATOM   1341 1HB  ARG A  92      52.127 -22.791  19.057  1.00  0.00           H  
ATOM   1342 2HB  ARG A  92      50.955 -23.030  17.770  1.00  0.00           H  
ATOM   1343 1HG  ARG A  92      51.447 -20.800  16.878  1.00  0.00           H  
ATOM   1344 2HG  ARG A  92      52.613 -20.529  18.196  1.00  0.00           H  
ATOM   1345 1HD  ARG A  92      53.894 -21.166  16.334  1.00  0.00           H  
ATOM   1346 2HD  ARG A  92      53.805 -22.616  17.360  1.00  0.00           H  
ATOM   1347  HE  ARG A  92      52.096 -22.262  14.970  1.00  0.00           H  
ATOM   1348 1HH1 ARG A  92      54.333 -24.112  16.957  1.00  0.00           H  
ATOM   1349 2HH1 ARG A  92      54.248 -25.540  15.950  1.00  0.00           H  
ATOM   1350 1HH2 ARG A  92      52.009 -24.109  13.633  1.00  0.00           H  
ATOM   1351 2HH2 ARG A  92      52.923 -25.540  14.054  1.00  0.00           H  
ATOM   1352  N   TYR A  93      48.933 -19.916  18.291  1.00 14.90           N  
ATOM   1353  CA  TYR A  93      47.818 -19.395  17.532  1.00 15.06           C  
ATOM   1354  C   TYR A  93      48.229 -18.814  16.190  1.00 15.74           C  
ATOM   1355  O   TYR A  93      49.417 -18.602  15.941  1.00 17.12           O  
ATOM   1356  CB  TYR A  93      47.171 -18.306  18.360  1.00 15.04           C  
ATOM   1357  CG  TYR A  93      46.648 -18.786  19.682  1.00 14.19           C  
ATOM   1358  CD1 TYR A  93      45.797 -19.864  19.749  1.00 13.87           C  
ATOM   1359  CD2 TYR A  93      46.975 -18.150  20.862  1.00 12.55           C  
ATOM   1360  CE1 TYR A  93      45.294 -20.298  20.931  1.00 11.14           C  
ATOM   1361  CE2 TYR A  93      46.469 -18.573  22.059  1.00 12.03           C  
ATOM   1362  CZ  TYR A  93      45.611 -19.657  22.099  1.00 12.39           C  
ATOM   1363  OH  TYR A  93      45.094 -20.097  23.296  1.00 11.35           O  
ATOM   1364  H   TYR A  93      49.559 -19.271  18.751  1.00  0.00           H  
ATOM   1365  HA  TYR A  93      47.108 -20.205  17.360  1.00  0.00           H  
ATOM   1366 1HB  TYR A  93      47.895 -17.512  18.547  1.00  0.00           H  
ATOM   1367 2HB  TYR A  93      46.343 -17.869  17.803  1.00  0.00           H  
ATOM   1368  HD1 TYR A  93      45.512 -20.391  18.838  1.00  0.00           H  
ATOM   1369  HD2 TYR A  93      47.648 -17.292  20.851  1.00  0.00           H  
ATOM   1370  HE1 TYR A  93      44.621 -21.155  20.955  1.00  0.00           H  
ATOM   1371  HE2 TYR A  93      46.741 -18.056  22.979  1.00  0.00           H  
ATOM   1372  HH  TYR A  93      45.426 -19.546  24.009  1.00  0.00           H  
ATOM   1373  N   THR A  94      47.239 -18.571  15.334  1.00 15.13           N  
ATOM   1374  CA  THR A  94      47.460 -17.920  14.049  1.00 15.23           C  
ATOM   1375  C   THR A  94      46.542 -16.700  13.985  1.00 15.85           C  
ATOM   1376  O   THR A  94      45.498 -16.638  14.641  1.00 16.47           O  
ATOM   1377  CB  THR A  94      47.157 -18.824  12.853  1.00 14.78           C  
ATOM   1378  OG1 THR A  94      45.789 -19.239  12.903  1.00 14.82           O  
ATOM   1379  CG2 THR A  94      47.948 -20.117  12.922  1.00 15.01           C  
ATOM   1380  H   THR A  94      46.303 -18.850  15.590  1.00  0.00           H  
ATOM   1381  HA  THR A  94      48.510 -17.635  13.982  1.00  0.00           H  
ATOM   1382  HB  THR A  94      47.415 -18.305  11.930  1.00  0.00           H  
ATOM   1383  HG1 THR A  94      45.367 -18.857  13.677  1.00  0.00           H  
ATOM   1384 1HG2 THR A  94      47.710 -20.736  12.057  1.00  0.00           H  
ATOM   1385 2HG2 THR A  94      49.014 -19.891  12.924  1.00  0.00           H  
ATOM   1386 3HG2 THR A  94      47.689 -20.653  13.834  1.00  0.00           H  
ATOM   1387  N   GLY A  95      46.952 -15.704  13.216  1.00 16.44           N  
ATOM   1388  CA  GLY A  95      46.137 -14.515  13.020  1.00 17.18           C  
ATOM   1389  C   GLY A  95      44.970 -14.753  12.081  1.00 17.75           C  
ATOM   1390  O   GLY A  95      43.990 -14.017  12.125  1.00 18.42           O  
ATOM   1391  H   GLY A  95      47.848 -15.768  12.755  1.00  0.00           H  
ATOM   1392 1HA  GLY A  95      45.753 -14.175  13.982  1.00  0.00           H  
ATOM   1393 2HA  GLY A  95      46.755 -13.713  12.619  1.00  0.00           H  
ATOM   1394  N   ASN A  96      45.070 -15.782  11.245  1.00 18.30           N  
ATOM   1395  CA  ASN A  96      44.024 -16.119  10.288  1.00 18.62           C  
ATOM   1396  C   ASN A  96      43.150 -17.255  10.781  1.00 17.68           C  
ATOM   1397  O   ASN A  96      43.527 -18.006  11.664  1.00 17.58           O  
ATOM   1398  CB  ASN A  96      44.646 -16.571   8.982  1.00 20.06           C  
ATOM   1399  CG  ASN A  96      45.722 -17.623   9.197  1.00 23.49           C  
ATOM   1400  OD1 ASN A  96      46.813 -17.326   9.716  1.00 32.23           O  
ATOM   1401  ND2 ASN A  96      45.433 -18.852   8.798  1.00 31.03           N  
ATOM   1402  H   ASN A  96      45.906 -16.348  11.280  1.00  0.00           H  
ATOM   1403  HA  ASN A  96      43.423 -15.227  10.104  1.00  0.00           H  
ATOM   1404 1HB  ASN A  96      43.871 -16.980   8.332  1.00  0.00           H  
ATOM   1405 2HB  ASN A  96      45.083 -15.713   8.471  1.00  0.00           H  
ATOM   1406 1HD2 ASN A  96      46.103 -19.586   8.914  1.00  0.00           H  
ATOM   1407 2HD2 ASN A  96      44.546 -19.046   8.381  1.00  0.00           H  
ATOM   1408  N   GLY A  97      41.992 -17.395  10.164  1.00 15.98           N  
ATOM   1409  CA  GLY A  97      41.075 -18.444  10.532  1.00 14.78           C  
ATOM   1410  C   GLY A  97      39.985 -17.949  11.455  1.00 14.05           C  
ATOM   1411  O   GLY A  97      40.026 -16.820  11.963  1.00 13.82           O  
ATOM   1412  H   GLY A  97      41.740 -16.759   9.421  1.00  0.00           H  
ATOM   1413 1HA  GLY A  97      40.622 -18.863   9.633  1.00  0.00           H  
ATOM   1414 2HA  GLY A  97      41.621 -19.249  11.021  1.00  0.00           H  
ATOM   1415  N   VAL A  98      38.996 -18.819  11.670  1.00 13.57           N  
ATOM   1416  CA  VAL A  98      37.902 -18.556  12.603  1.00 13.28           C  
ATOM   1417  C   VAL A  98      37.862 -19.798  13.481  1.00 12.55           C  
ATOM   1418  O   VAL A  98      37.586 -20.900  12.999  1.00 11.50           O  
ATOM   1419  CB  VAL A  98      36.565 -18.351  11.880  1.00 14.42           C  
ATOM   1420  CG1 VAL A  98      35.417 -18.153  12.862  1.00 14.25           C  
ATOM   1421  CG2 VAL A  98      36.631 -17.124  10.950  1.00 13.34           C  
ATOM   1422  H   VAL A  98      39.011 -19.693  11.163  1.00  0.00           H  
ATOM   1423  HA  VAL A  98      38.129 -17.642  13.153  1.00  0.00           H  
ATOM   1424  HB  VAL A  98      36.344 -19.238  11.286  1.00  0.00           H  
ATOM   1425 1HG1 VAL A  98      34.487 -18.011  12.311  1.00  0.00           H  
ATOM   1426 2HG1 VAL A  98      35.329 -19.031  13.501  1.00  0.00           H  
ATOM   1427 3HG1 VAL A  98      35.611 -17.274  13.476  1.00  0.00           H  
ATOM   1428 1HG2 VAL A  98      35.673 -16.997  10.447  1.00  0.00           H  
ATOM   1429 2HG2 VAL A  98      36.853 -16.233  11.538  1.00  0.00           H  
ATOM   1430 3HG2 VAL A  98      37.414 -17.273  10.207  1.00  0.00           H  
ATOM   1431  N   TYR A  99      38.168 -19.627  14.763  1.00 12.15           N  
ATOM   1432  CA  TYR A  99      38.282 -20.775  15.643  1.00 11.58           C  
ATOM   1433  C   TYR A  99      38.317 -20.411  17.101  1.00 11.75           C  
ATOM   1434  O   TYR A  99      38.452 -19.247  17.466  1.00 11.42           O  
ATOM   1435  CB  TYR A  99      39.620 -21.489  15.340  1.00 12.04           C  
ATOM   1436  CG  TYR A  99      40.865 -20.625  15.568  1.00 12.09           C  
ATOM   1437  CD1 TYR A  99      41.368 -19.833  14.567  1.00 11.58           C  
ATOM   1438  CD2 TYR A  99      41.549 -20.661  16.781  1.00 10.90           C  
ATOM   1439  CE1 TYR A  99      42.495 -19.061  14.777  1.00 13.46           C  
ATOM   1440  CE2 TYR A  99      42.671 -19.892  17.000  1.00 12.43           C  
ATOM   1441  CZ  TYR A  99      43.136 -19.102  16.004  1.00 12.27           C  
ATOM   1442  OH  TYR A  99      44.300 -18.359  16.273  1.00 14.30           O  
ATOM   1443  H   TYR A  99      38.324 -18.702  15.138  1.00  0.00           H  
ATOM   1444  HA  TYR A  99      37.451 -21.451  15.439  1.00  0.00           H  
ATOM   1445 1HB  TYR A  99      39.709 -22.377  15.968  1.00  0.00           H  
ATOM   1446 2HB  TYR A  99      39.629 -21.820  14.302  1.00  0.00           H  
ATOM   1447  HD1 TYR A  99      40.878 -19.808  13.593  1.00  0.00           H  
ATOM   1448  HD2 TYR A  99      41.200 -21.309  17.585  1.00  0.00           H  
ATOM   1449  HE1 TYR A  99      42.885 -18.436  13.974  1.00  0.00           H  
ATOM   1450  HE2 TYR A  99      43.174 -19.925  17.967  1.00  0.00           H  
ATOM   1451  HH  TYR A  99      44.595 -18.541  17.169  1.00  0.00           H  
ATOM   1452  N   ASN A 100      38.233 -21.441  17.938  1.00 10.98           N  
ATOM   1453  CA  ASN A 100      38.544 -21.290  19.344  1.00 10.84           C  
ATOM   1454  C   ASN A 100      39.645 -22.283  19.703  1.00 10.22           C  
ATOM   1455  O   ASN A 100      39.989 -23.168  18.910  1.00 10.65           O  
ATOM   1456  CB  ASN A 100      37.330 -21.443  20.263  1.00 11.02           C  
ATOM   1457  CG  ASN A 100      36.799 -22.858  20.358  1.00 12.42           C  
ATOM   1458  OD1 ASN A 100      37.548 -23.826  20.376  1.00 11.53           O  
ATOM   1459  ND2 ASN A 100      35.465 -22.979  20.462  1.00 13.31           N  
ATOM   1460  H   ASN A 100      37.948 -22.346  17.592  1.00  0.00           H  
ATOM   1461  HA  ASN A 100      38.943 -20.287  19.505  1.00  0.00           H  
ATOM   1462 1HB  ASN A 100      37.591 -21.113  21.269  1.00  0.00           H  
ATOM   1463 2HB  ASN A 100      36.522 -20.803  19.908  1.00  0.00           H  
ATOM   1464 1HD2 ASN A 100      35.049 -23.886  20.529  1.00  0.00           H  
ATOM   1465 2HD2 ASN A 100      34.888 -22.163  20.473  1.00  0.00           H  
ATOM   1466  N   ALA A 101      40.234 -22.059  20.863  1.00 10.82           N  
ATOM   1467  CA  ALA A 101      41.127 -23.025  21.482  1.00 10.31           C  
ATOM   1468  C   ALA A 101      40.449 -23.292  22.800  1.00 10.62           C  
ATOM   1469  O   ALA A 101      40.084 -22.344  23.517  1.00 11.63           O  
ATOM   1470  CB  ALA A 101      42.533 -22.447  21.689  1.00  9.96           C  
ATOM   1471  H   ALA A 101      40.054 -21.183  21.333  1.00  0.00           H  
ATOM   1472  HA  ALA A 101      41.206 -23.886  20.819  1.00  0.00           H  
ATOM   1473 1HB  ALA A 101      43.171 -23.199  22.154  1.00  0.00           H  
ATOM   1474 2HB  ALA A 101      42.954 -22.160  20.725  1.00  0.00           H  
ATOM   1475 3HB  ALA A 101      42.475 -21.572  22.334  1.00  0.00           H  
ATOM   1476  N   ALA A 102      40.223 -24.566  23.121  1.00 10.21           N  
ATOM   1477  CA  ALA A 102      39.437 -24.905  24.293  1.00  9.69           C  
ATOM   1478  C   ALA A 102      39.704 -26.276  24.891  1.00 10.37           C  
ATOM   1479  O   ALA A 102      40.067 -27.211  24.176  1.00 10.44           O  
ATOM   1480  CB  ALA A 102      37.921 -24.818  23.944  1.00 10.72           C  
ATOM   1481  H   ALA A 102      40.599 -25.309  22.549  1.00  0.00           H  
ATOM   1482  HA  ALA A 102      39.669 -24.184  25.077  1.00  0.00           H  
ATOM   1483 1HB  ALA A 102      37.330 -25.072  24.824  1.00  0.00           H  
ATOM   1484 2HB  ALA A 102      37.679 -23.804  23.625  1.00  0.00           H  
ATOM   1485 3HB  ALA A 102      37.693 -25.515  23.140  1.00  0.00           H  
ATOM   1486  N   TYR A 103      39.542 -26.339  26.217  1.00 10.52           N  
ATOM   1487  CA  TYR A 103      39.426 -27.598  26.946  1.00 10.58           C  
ATOM   1488  C   TYR A 103      37.982 -28.071  26.776  1.00 10.66           C  
ATOM   1489  O   TYR A 103      37.043 -27.240  26.740  1.00 11.08           O  
ATOM   1490  CB  TYR A 103      39.689 -27.453  28.437  1.00 10.52           C  
ATOM   1491  CG  TYR A 103      41.110 -27.674  28.855  1.00 10.15           C  
ATOM   1492  CD1 TYR A 103      42.060 -26.736  28.592  1.00 11.04           C  
ATOM   1493  CD2 TYR A 103      41.471 -28.800  29.543  1.00 10.55           C  
ATOM   1494  CE1 TYR A 103      43.342 -26.913  28.979  1.00 10.18           C  
ATOM   1495  CE2 TYR A 103      42.770 -29.003  29.929  1.00 10.52           C  
ATOM   1496  CZ  TYR A 103      43.699 -28.052  29.650  1.00 11.05           C  
ATOM   1497  OH  TYR A 103      45.011 -28.271  30.068  1.00 11.66           O  
ATOM   1498  H   TYR A 103      39.499 -25.469  26.728  1.00  0.00           H  
ATOM   1499  HA  TYR A 103      40.166 -28.295  26.552  1.00  0.00           H  
ATOM   1500 1HB  TYR A 103      39.403 -26.451  28.761  1.00  0.00           H  
ATOM   1501 2HB  TYR A 103      39.071 -28.163  28.986  1.00  0.00           H  
ATOM   1502  HD1 TYR A 103      41.792 -25.823  28.060  1.00  0.00           H  
ATOM   1503  HD2 TYR A 103      40.721 -29.551  29.791  1.00  0.00           H  
ATOM   1504  HE1 TYR A 103      44.088 -26.150  28.759  1.00  0.00           H  
ATOM   1505  HE2 TYR A 103      43.047 -29.919  30.452  1.00  0.00           H  
ATOM   1506  HH  TYR A 103      45.065 -29.116  30.520  1.00  0.00           H  
ATOM   1507  N   ASP A 104      37.830 -29.391  26.702  1.00 10.87           N  
ATOM   1508  CA  ASP A 104      36.531 -30.079  26.672  1.00 10.93           C  
ATOM   1509  C   ASP A 104      36.665 -31.128  27.763  1.00 10.64           C  
ATOM   1510  O   ASP A 104      37.495 -32.057  27.653  1.00 10.62           O  
ATOM   1511  CB  ASP A 104      36.295 -30.720  25.325  1.00 11.09           C  
ATOM   1512  CG  ASP A 104      34.856 -30.715  24.889  1.00 13.59           C  
ATOM   1513  OD1 ASP A 104      34.014 -29.898  25.347  1.00 14.66           O  
ATOM   1514  OD2 ASP A 104      34.508 -31.503  23.997  1.00 15.18           O  
ATOM   1515  H   ASP A 104      38.678 -29.939  26.665  1.00  0.00           H  
ATOM   1516  HA  ASP A 104      35.746 -29.343  26.847  1.00  0.00           H  
ATOM   1517 1HB  ASP A 104      36.880 -30.199  24.567  1.00  0.00           H  
ATOM   1518 2HB  ASP A 104      36.638 -31.755  25.349  1.00  0.00           H  
ATOM   1519  N   ILE A 105      35.903 -30.950  28.844  1.00 11.03           N  
ATOM   1520  CA  ILE A 105      35.978 -31.804  30.017  1.00 10.85           C  
ATOM   1521  C   ILE A 105      34.620 -32.435  30.233  1.00 11.05           C  
ATOM   1522  O   ILE A 105      33.603 -31.730  30.295  1.00 10.94           O  
ATOM   1523  CB  ILE A 105      36.389 -30.979  31.238  1.00 11.44           C  
ATOM   1524  CG1 ILE A 105      37.776 -30.373  31.020  1.00 12.89           C  
ATOM   1525  CG2 ILE A 105      36.354 -31.833  32.507  1.00 11.36           C  
ATOM   1526  CD1 ILE A 105      38.001 -29.119  31.829  1.00 14.09           C  
ATOM   1527  H   ILE A 105      35.247 -30.182  28.835  1.00  0.00           H  
ATOM   1528  HA  ILE A 105      36.732 -32.570  29.839  1.00  0.00           H  
ATOM   1529  HB  ILE A 105      35.702 -30.142  31.359  1.00  0.00           H  
ATOM   1530 1HG1 ILE A 105      38.538 -31.104  31.287  1.00  0.00           H  
ATOM   1531 2HG1 ILE A 105      37.908 -30.136  29.964  1.00  0.00           H  
ATOM   1532 1HG2 ILE A 105      36.650 -31.226  33.362  1.00  0.00           H  
ATOM   1533 2HG2 ILE A 105      35.345 -32.211  32.663  1.00  0.00           H  
ATOM   1534 3HG2 ILE A 105      37.043 -32.671  32.401  1.00  0.00           H  
ATOM   1535 1HD1 ILE A 105      39.002 -28.734  31.633  1.00  0.00           H  
ATOM   1536 2HD1 ILE A 105      37.262 -28.368  31.549  1.00  0.00           H  
ATOM   1537 3HD1 ILE A 105      37.903 -29.348  32.889  1.00  0.00           H  
ATOM   1538  N   TRP A 106      34.587 -33.756  30.319  1.00 10.81           N  
ATOM   1539  CA  TRP A 106      33.307 -34.459  30.411  1.00 10.57           C  
ATOM   1540  C   TRP A 106      32.967 -35.092  31.764  1.00 11.61           C  
ATOM   1541  O   TRP A 106      33.814 -35.705  32.414  1.00 11.75           O  
ATOM   1542  CB  TRP A 106      33.261 -35.533  29.350  1.00 10.50           C  
ATOM   1543  CG  TRP A 106      33.259 -35.037  27.942  1.00  9.67           C  
ATOM   1544  CD1 TRP A 106      34.342 -34.907  27.127  1.00 10.72           C  
ATOM   1545  CD2 TRP A 106      32.123 -34.639  27.157  1.00 11.51           C  
ATOM   1546  NE1 TRP A 106      33.957 -34.465  25.890  1.00 10.64           N  
ATOM   1547  CE2 TRP A 106      32.600 -34.270  25.889  1.00 11.61           C  
ATOM   1548  CE3 TRP A 106      30.752 -34.536  27.409  1.00 13.04           C  
ATOM   1549  CZ2 TRP A 106      31.772 -33.844  24.864  1.00 14.42           C  
ATOM   1550  CZ3 TRP A 106      29.922 -34.105  26.373  1.00 12.19           C  
ATOM   1551  CH2 TRP A 106      30.434 -33.774  25.127  1.00 13.43           C  
ATOM   1552  H   TRP A 106      35.444 -34.291  30.322  1.00  0.00           H  
ATOM   1553  HA  TRP A 106      32.505 -33.742  30.235  1.00  0.00           H  
ATOM   1554 1HB  TRP A 106      34.122 -36.193  29.462  1.00  0.00           H  
ATOM   1555 2HB  TRP A 106      32.365 -36.138  29.484  1.00  0.00           H  
ATOM   1556  HD1 TRP A 106      35.369 -35.123  27.416  1.00  0.00           H  
ATOM   1557  HE1 TRP A 106      34.571 -34.307  25.104  1.00  0.00           H  
ATOM   1558  HE3 TRP A 106      30.339 -34.787  28.385  1.00  0.00           H  
ATOM   1559  HZ2 TRP A 106      32.159 -33.574  23.881  1.00  0.00           H  
ATOM   1560  HZ3 TRP A 106      28.852 -34.035  26.572  1.00  0.00           H  
ATOM   1561  HH2 TRP A 106      29.750 -33.450  24.342  1.00  0.00           H  
ATOM   1562  N   LEU A 107      31.695 -34.947  32.151  1.00 11.94           N  
ATOM   1563  CA  LEU A 107      31.145 -35.519  33.385  1.00 12.94           C  
ATOM   1564  C   LEU A 107      29.894 -36.351  33.062  1.00 12.92           C  
ATOM   1565  O   LEU A 107      29.195 -36.085  32.086  1.00 13.10           O  
ATOM   1566  CB  LEU A 107      30.747 -34.432  34.392  1.00 12.22           C  
ATOM   1567  CG  LEU A 107      31.717 -33.283  34.648  1.00 12.85           C  
ATOM   1568  CD1 LEU A 107      31.130 -32.334  35.688  1.00 13.65           C  
ATOM   1569  CD2 LEU A 107      33.056 -33.799  35.115  1.00 13.95           C  
ATOM   1570  H   LEU A 107      31.091 -34.409  31.546  1.00  0.00           H  
ATOM   1571  HA  LEU A 107      31.910 -36.142  33.848  1.00  0.00           H  
ATOM   1572 1HB  LEU A 107      29.816 -33.975  34.060  1.00  0.00           H  
ATOM   1573 2HB  LEU A 107      30.571 -34.902  35.360  1.00  0.00           H  
ATOM   1574  HG  LEU A 107      31.863 -32.718  33.727  1.00  0.00           H  
ATOM   1575 1HD1 LEU A 107      31.826 -31.515  35.867  1.00  0.00           H  
ATOM   1576 2HD1 LEU A 107      30.185 -31.932  35.322  1.00  0.00           H  
ATOM   1577 3HD1 LEU A 107      30.959 -32.875  36.618  1.00  0.00           H  
ATOM   1578 1HD2 LEU A 107      33.729 -32.959  35.289  1.00  0.00           H  
ATOM   1579 2HD2 LEU A 107      32.927 -34.359  36.041  1.00  0.00           H  
ATOM   1580 3HD2 LEU A 107      33.481 -34.452  34.352  1.00  0.00           H  
ATOM   1581  N   ASP A 108      29.652 -37.369  33.877  1.00 13.50           N  
ATOM   1582  CA  ASP A 108      28.500 -38.229  33.672  1.00 13.83           C  
ATOM   1583  C   ASP A 108      28.062 -38.751  35.037  1.00 14.14           C  
ATOM   1584  O   ASP A 108      28.851 -38.818  35.972  1.00 13.34           O  
ATOM   1585  CB  ASP A 108      28.874 -39.372  32.734  1.00 13.95           C  
ATOM   1586  CG  ASP A 108      27.665 -40.027  32.108  1.00 14.83           C  
ATOM   1587  OD1 ASP A 108      27.121 -39.447  31.144  1.00 13.87           O  
ATOM   1588  OD2 ASP A 108      27.255 -41.136  32.498  1.00 15.55           O  
ATOM   1589  H   ASP A 108      30.273 -37.554  34.652  1.00  0.00           H  
ATOM   1590  HA  ASP A 108      27.705 -37.639  33.215  1.00  0.00           H  
ATOM   1591 1HB  ASP A 108      29.521 -38.995  31.941  1.00  0.00           H  
ATOM   1592 2HB  ASP A 108      29.437 -40.126  33.285  1.00  0.00           H  
ATOM   1593  N   PRO A 109      26.787 -39.092  35.199  1.00 15.00           N  
ATOM   1594  CA  PRO A 109      26.359 -39.698  36.457  1.00 15.22           C  
ATOM   1595  C   PRO A 109      26.874 -41.127  36.626  1.00 15.65           C  
ATOM   1596  O   PRO A 109      26.825 -41.661  37.738  1.00 17.43           O  
ATOM   1597  CB  PRO A 109      24.823 -39.673  36.339  1.00 14.71           C  
ATOM   1598  CG  PRO A 109      24.573 -39.664  34.922  1.00 14.79           C  
ATOM   1599  CD  PRO A 109      25.649 -38.800  34.322  1.00 15.54           C  
ATOM   1600  HA  PRO A 109      26.702 -39.073  37.295  1.00  0.00           H  
ATOM   1601 1HB  PRO A 109      24.393 -40.552  36.841  1.00  0.00           H  
ATOM   1602 2HB  PRO A 109      24.421 -38.784  36.847  1.00  0.00           H  
ATOM   1603 1HG  PRO A 109      24.600 -40.690  34.525  1.00  0.00           H  
ATOM   1604 2HG  PRO A 109      23.567 -39.270  34.716  1.00  0.00           H  
ATOM   1605 1HD  PRO A 109      25.832 -39.110  33.283  1.00  0.00           H  
ATOM   1606 2HD  PRO A 109      25.339 -37.745  34.364  1.00  0.00           H  
ATOM   1607  N   THR A 110      27.339 -41.748  35.534  1.00 16.38           N  
ATOM   1608  CA  THR A 110      27.952 -43.072  35.595  1.00 16.94           C  
ATOM   1609  C   THR A 110      29.441 -43.002  35.282  1.00 17.13           C  
ATOM   1610  O   THR A 110      29.885 -41.988  34.746  1.00 16.80           O  
ATOM   1611  CB  THR A 110      27.277 -43.986  34.594  1.00 17.53           C  
ATOM   1612  OG1 THR A 110      27.593 -43.578  33.257  1.00 17.55           O  
ATOM   1613  CG2 THR A 110      25.753 -43.838  34.689  1.00 19.15           C  
ATOM   1614  H   THR A 110      27.261 -41.282  34.641  1.00  0.00           H  
ATOM   1615  HA  THR A 110      27.809 -43.473  36.599  1.00  0.00           H  
ATOM   1616  HB  THR A 110      27.554 -45.020  34.801  1.00  0.00           H  
ATOM   1617  HG1 THR A 110      28.168 -42.809  33.285  1.00  0.00           H  
ATOM   1618 1HG2 THR A 110      25.277 -44.500  33.965  1.00  0.00           H  
ATOM   1619 2HG2 THR A 110      25.424 -44.102  35.694  1.00  0.00           H  
ATOM   1620 3HG2 THR A 110      25.474 -42.807  34.475  1.00  0.00           H  
ATOM   1621  N   PRO A 111      30.209 -44.044  35.623  1.00 16.72           N  
ATOM   1622  CA  PRO A 111      31.650 -44.092  35.318  1.00 16.68           C  
ATOM   1623  C   PRO A 111      31.827 -44.490  33.867  1.00 16.44           C  
ATOM   1624  O   PRO A 111      32.356 -45.548  33.525  1.00 16.67           O  
ATOM   1625  CB  PRO A 111      32.171 -45.167  36.280  1.00 16.78           C  
ATOM   1626  CG  PRO A 111      30.992 -46.128  36.366  1.00 17.27           C  
ATOM   1627  CD  PRO A 111      29.802 -45.220  36.421  1.00 17.22           C  
ATOM   1628  HA  PRO A 111      32.100 -43.113  35.541  1.00  0.00           H  
ATOM   1629 1HB  PRO A 111      33.085 -45.624  35.874  1.00  0.00           H  
ATOM   1630 2HB  PRO A 111      32.441 -44.711  37.244  1.00  0.00           H  
ATOM   1631 1HG  PRO A 111      30.983 -46.797  35.493  1.00  0.00           H  
ATOM   1632 2HG  PRO A 111      31.087 -46.768  37.256  1.00  0.00           H  
ATOM   1633 1HD  PRO A 111      28.934 -45.725  35.972  1.00  0.00           H  
ATOM   1634 2HD  PRO A 111      29.595 -44.949  37.467  1.00  0.00           H  
ATOM   1635  N   ARG A 112      31.379 -43.574  33.017  1.00 16.52           N  
ATOM   1636  CA  ARG A 112      31.259 -43.767  31.580  1.00 16.42           C  
ATOM   1637  C   ARG A 112      32.588 -43.747  30.844  1.00 16.25           C  
ATOM   1638  O   ARG A 112      33.430 -42.885  31.073  1.00 17.13           O  
ATOM   1639  CB  ARG A 112      30.369 -42.665  31.011  1.00 16.38           C  
ATOM   1640  CG  ARG A 112      29.944 -42.865  29.584  1.00 17.67           C  
ATOM   1641  CD  ARG A 112      28.825 -41.939  29.147  1.00 17.33           C  
ATOM   1642  NE  ARG A 112      27.501 -42.333  29.634  1.00 17.62           N  
ATOM   1643  CZ  ARG A 112      26.752 -43.285  29.098  1.00 18.22           C  
ATOM   1644  NH1 ARG A 112      27.193 -43.998  28.071  1.00 17.99           N  
ATOM   1645  NH2 ARG A 112      25.549 -43.529  29.609  1.00 18.57           N  
ATOM   1646  H   ARG A 112      31.108 -42.688  33.419  1.00  0.00           H  
ATOM   1647  HA  ARG A 112      30.797 -44.738  31.399  1.00  0.00           H  
ATOM   1648 1HB  ARG A 112      29.466 -42.580  31.614  1.00  0.00           H  
ATOM   1649 2HB  ARG A 112      30.891 -41.710  31.067  1.00  0.00           H  
ATOM   1650 1HG  ARG A 112      30.792 -42.684  28.923  1.00  0.00           H  
ATOM   1651 2HG  ARG A 112      29.590 -43.888  29.449  1.00  0.00           H  
ATOM   1652 1HD  ARG A 112      29.018 -40.934  29.520  1.00  0.00           H  
ATOM   1653 2HD  ARG A 112      28.774 -41.919  28.059  1.00  0.00           H  
ATOM   1654  HE  ARG A 112      27.131 -41.843  30.438  1.00  0.00           H  
ATOM   1655 1HH1 ARG A 112      28.110 -43.818  27.688  1.00  0.00           H  
ATOM   1656 2HH1 ARG A 112      26.612 -44.721  27.672  1.00  0.00           H  
ATOM   1657 1HH2 ARG A 112      25.216 -42.991  30.397  1.00  0.00           H  
ATOM   1658 2HH2 ARG A 112      24.968 -44.252  29.210  1.00  0.00           H  
ATOM   1659  N   THR A 113      32.755 -44.703  29.949  1.00 16.24           N  
ATOM   1660  CA  THR A 113      33.953 -44.784  29.126  1.00 15.88           C  
ATOM   1661  C   THR A 113      33.651 -44.679  27.632  1.00 15.07           C  
ATOM   1662  O   THR A 113      34.561 -44.468  26.837  1.00 15.31           O  
ATOM   1663  CB  THR A 113      34.716 -46.071  29.373  1.00 15.69           C  
ATOM   1664  OG1 THR A 113      33.870 -47.186  29.076  1.00 17.20           O  
ATOM   1665  CG2 THR A 113      35.109 -46.212  30.847  1.00 16.86           C  
ATOM   1666  H   THR A 113      32.031 -45.397  29.833  1.00  0.00           H  
ATOM   1667  HA  THR A 113      34.606 -43.949  29.382  1.00  0.00           H  
ATOM   1668  HB  THR A 113      35.622 -46.079  28.767  1.00  0.00           H  
ATOM   1669  HG1 THR A 113      33.011 -46.867  28.788  1.00  0.00           H  
ATOM   1670 1HG2 THR A 113      35.655 -47.144  30.990  1.00  0.00           H  
ATOM   1671 2HG2 THR A 113      35.741 -45.373  31.137  1.00  0.00           H  
ATOM   1672 3HG2 THR A 113      34.211 -46.219  31.464  1.00  0.00           H  
ATOM   1673  N   ASN A 114      32.378 -44.782  27.256  1.00 14.14           N  
ATOM   1674  CA  ASN A 114      31.975 -44.750  25.865  1.00 14.10           C  
ATOM   1675  C   ASN A 114      30.569 -44.138  25.815  1.00 14.28           C  
ATOM   1676  O   ASN A 114      29.854 -44.095  26.830  1.00 14.97           O  
ATOM   1677  CB  ASN A 114      32.037 -46.194  25.305  1.00 13.61           C  
ATOM   1678  CG  ASN A 114      32.229 -46.282  23.795  1.00 13.38           C  
ATOM   1679  OD1 ASN A 114      32.796 -47.277  23.301  1.00 16.94           O  
ATOM   1680  ND2 ASN A 114      31.741 -45.308  23.049  1.00 10.36           N  
ATOM   1681  H   ASN A 114      31.672 -44.886  27.971  1.00  0.00           H  
ATOM   1682  HA  ASN A 114      32.672 -44.114  25.317  1.00  0.00           H  
ATOM   1683 1HB  ASN A 114      32.860 -46.732  25.777  1.00  0.00           H  
ATOM   1684 2HB  ASN A 114      31.116 -46.721  25.554  1.00  0.00           H  
ATOM   1685 1HD2 ASN A 114      31.850 -45.336  22.055  1.00  0.00           H  
ATOM   1686 2HD2 ASN A 114      31.262 -44.542  23.477  1.00  0.00           H  
ATOM   1687  N   GLY A 115      30.190 -43.649  24.646  1.00 14.11           N  
ATOM   1688  CA  GLY A 115      28.918 -42.994  24.455  1.00 14.43           C  
ATOM   1689  C   GLY A 115      28.935 -41.545  24.865  1.00 14.90           C  
ATOM   1690  O   GLY A 115      29.905 -41.038  25.441  1.00 14.69           O  
ATOM   1691  H   GLY A 115      30.819 -43.741  23.861  1.00  0.00           H  
ATOM   1692 1HA  GLY A 115      28.630 -43.058  23.406  1.00  0.00           H  
ATOM   1693 2HA  GLY A 115      28.152 -43.512  25.031  1.00  0.00           H  
ATOM   1694  N   VAL A 116      27.844 -40.857  24.556  1.00 15.34           N  
ATOM   1695  CA  VAL A 116      27.722 -39.456  24.901  1.00 16.09           C  
ATOM   1696  C   VAL A 116      27.627 -39.286  26.414  1.00 15.26           C  
ATOM   1697  O   VAL A 116      26.890 -39.995  27.085  1.00 16.25           O  
ATOM   1698  CB  VAL A 116      26.468 -38.817  24.277  1.00 17.32           C  
ATOM   1699  CG1 VAL A 116      26.406 -37.356  24.650  1.00 19.31           C  
ATOM   1700  CG2 VAL A 116      26.451 -38.996  22.762  1.00 19.01           C  
ATOM   1701  H   VAL A 116      27.083 -41.313  24.072  1.00  0.00           H  
ATOM   1702  HA  VAL A 116      28.595 -38.928  24.516  1.00  0.00           H  
ATOM   1703  HB  VAL A 116      25.582 -39.292  24.697  1.00  0.00           H  
ATOM   1704 1HG1 VAL A 116      25.517 -36.905  24.208  1.00  0.00           H  
ATOM   1705 2HG1 VAL A 116      26.360 -37.259  25.735  1.00  0.00           H  
ATOM   1706 3HG1 VAL A 116      27.294 -36.847  24.276  1.00  0.00           H  
ATOM   1707 1HG2 VAL A 116      25.553 -38.535  22.351  1.00  0.00           H  
ATOM   1708 2HG2 VAL A 116      27.333 -38.523  22.330  1.00  0.00           H  
ATOM   1709 3HG2 VAL A 116      26.455 -40.059  22.521  1.00  0.00           H  
ATOM   1710  N   ASN A 117      28.409 -38.352  26.949  1.00 14.15           N  
ATOM   1711  CA  ASN A 117      28.344 -38.005  28.357  1.00 13.75           C  
ATOM   1712  C   ASN A 117      27.326 -36.885  28.563  1.00 13.10           C  
ATOM   1713  O   ASN A 117      27.094 -36.088  27.669  1.00 13.31           O  
ATOM   1714  CB  ASN A 117      29.714 -37.512  28.841  1.00 13.52           C  
ATOM   1715  CG  ASN A 117      30.703 -38.646  29.132  1.00 12.48           C  
ATOM   1716  OD1 ASN A 117      31.200 -38.771  30.260  1.00 15.24           O  
ATOM   1717  ND2 ASN A 117      31.024 -39.446  28.112  1.00 14.34           N  
ATOM   1718  H   ASN A 117      29.068 -37.871  26.354  1.00  0.00           H  
ATOM   1719  HA  ASN A 117      28.071 -38.898  28.921  1.00  0.00           H  
ATOM   1720 1HB  ASN A 117      30.153 -36.858  28.086  1.00  0.00           H  
ATOM   1721 2HB  ASN A 117      29.589 -36.924  29.750  1.00  0.00           H  
ATOM   1722 1HD2 ASN A 117      31.666 -40.201  28.251  1.00  0.00           H  
ATOM   1723 2HD2 ASN A 117      30.623 -39.291  27.210  1.00  0.00           H  
ATOM   1724  N   ARG A 118      26.753 -36.805  29.761  1.00 13.24           N  
ATOM   1725  CA  ARG A 118      25.691 -35.848  30.058  1.00 13.59           C  
ATOM   1726  C   ARG A 118      26.116 -34.393  30.134  1.00 13.28           C  
ATOM   1727  O   ARG A 118      25.373 -33.515  29.716  1.00 13.48           O  
ATOM   1728  CB  ARG A 118      25.013 -36.218  31.377  1.00 14.08           C  
ATOM   1729  CG  ARG A 118      24.089 -37.437  31.294  1.00 15.35           C  
ATOM   1730  CD  ARG A 118      23.111 -37.382  30.143  1.00 14.53           C  
ATOM   1731  NE  ARG A 118      22.480 -36.074  30.087  1.00 16.42           N  
ATOM   1732  CZ  ARG A 118      22.117 -35.451  28.973  1.00 18.48           C  
ATOM   1733  NH1 ARG A 118      22.266 -36.030  27.790  1.00 19.15           N  
ATOM   1734  NH2 ARG A 118      21.605 -34.237  29.043  1.00 20.31           N  
ATOM   1735  H   ARG A 118      27.068 -37.432  30.488  1.00  0.00           H  
ATOM   1736  HA  ARG A 118      24.953 -35.890  29.256  1.00  0.00           H  
ATOM   1737 1HB  ARG A 118      25.772 -36.425  32.130  1.00  0.00           H  
ATOM   1738 2HB  ARG A 118      24.422 -35.374  31.731  1.00  0.00           H  
ATOM   1739 1HG  ARG A 118      24.688 -38.339  31.168  1.00  0.00           H  
ATOM   1740 2HG  ARG A 118      23.505 -37.514  32.212  1.00  0.00           H  
ATOM   1741 1HD  ARG A 118      23.639 -37.564  29.208  1.00  0.00           H  
ATOM   1742 2HD  ARG A 118      22.344 -38.143  30.281  1.00  0.00           H  
ATOM   1743  HE  ARG A 118      22.303 -35.600  30.962  1.00  0.00           H  
ATOM   1744 1HH1 ARG A 118      22.661 -36.958  27.728  1.00  0.00           H  
ATOM   1745 2HH1 ARG A 118      21.985 -35.544  26.951  1.00  0.00           H  
ATOM   1746 1HH2 ARG A 118      21.491 -33.787  29.941  1.00  0.00           H  
ATOM   1747 2HH2 ARG A 118      21.327 -33.757  28.200  1.00  0.00           H  
ATOM   1748  N   THR A 119      27.291 -34.135  30.688  1.00 13.11           N  
ATOM   1749  CA  THR A 119      27.722 -32.760  30.892  1.00 13.10           C  
ATOM   1750  C   THR A 119      29.098 -32.479  30.317  1.00 12.88           C  
ATOM   1751  O   THR A 119      30.034 -33.256  30.518  1.00 12.78           O  
ATOM   1752  CB  THR A 119      27.673 -32.397  32.393  1.00 13.16           C  
ATOM   1753  OG1 THR A 119      26.301 -32.265  32.821  1.00 14.80           O  
ATOM   1754  CG2 THR A 119      28.305 -31.017  32.641  1.00 12.77           C  
ATOM   1755  H   THR A 119      27.899 -34.889  30.974  1.00  0.00           H  
ATOM   1756  HA  THR A 119      27.043 -32.101  30.351  1.00  0.00           H  
ATOM   1757  HB  THR A 119      28.218 -33.146  32.966  1.00  0.00           H  
ATOM   1758  HG1 THR A 119      25.717 -32.432  32.077  1.00  0.00           H  
ATOM   1759 1HG2 THR A 119      28.260 -30.782  33.704  1.00  0.00           H  
ATOM   1760 2HG2 THR A 119      29.345 -31.029  32.315  1.00  0.00           H  
ATOM   1761 3HG2 THR A 119      27.758 -30.261  32.079  1.00  0.00           H  
ATOM   1762  N   GLU A 120      29.175 -31.372  29.596  1.00 12.96           N  
ATOM   1763  CA  GLU A 120      30.375 -30.909  28.916  1.00 13.17           C  
ATOM   1764  C   GLU A 120      30.801 -29.553  29.458  1.00 13.31           C  
ATOM   1765  O   GLU A 120      30.016 -28.609  29.497  1.00 14.39           O  
ATOM   1766  CB  GLU A 120      30.092 -30.832  27.409  1.00 12.98           C  
ATOM   1767  CG  GLU A 120      31.286 -30.475  26.526  1.00 12.60           C  
ATOM   1768  CD  GLU A 120      30.926 -30.391  25.045  1.00 12.55           C  
ATOM   1769  OE1 GLU A 120      29.723 -30.578  24.705  1.00 13.62           O  
ATOM   1770  OE2 GLU A 120      31.817 -30.094  24.211  1.00 13.72           O  
ATOM   1771  H   GLU A 120      28.328 -30.826  29.527  1.00  0.00           H  
ATOM   1772  HA  GLU A 120      31.175 -31.627  29.099  1.00  0.00           H  
ATOM   1773 1HB  GLU A 120      29.711 -31.792  27.061  1.00  0.00           H  
ATOM   1774 2HB  GLU A 120      29.320 -30.086  27.221  1.00  0.00           H  
ATOM   1775 1HG  GLU A 120      31.686 -29.513  26.846  1.00  0.00           H  
ATOM   1776 2HG  GLU A 120      32.064 -31.225  26.664  1.00  0.00           H  
ATOM   1777  N   ILE A 121      32.040 -29.484  29.922  1.00 12.94           N  
ATOM   1778  CA  ILE A 121      32.616 -28.252  30.417  1.00 12.50           C  
ATOM   1779  C   ILE A 121      33.609 -27.804  29.365  1.00 12.65           C  
ATOM   1780  O   ILE A 121      34.514 -28.575  29.058  1.00 12.80           O  
ATOM   1781  CB  ILE A 121      33.368 -28.504  31.729  1.00 12.58           C  
ATOM   1782  CG1 ILE A 121      32.458 -29.028  32.833  1.00 12.64           C  
ATOM   1783  CG2 ILE A 121      34.110 -27.235  32.183  1.00 13.37           C  
ATOM   1784  CD1 ILE A 121      33.192 -29.422  34.101  1.00 14.02           C  
ATOM   1785  H   ILE A 121      32.599 -30.325  29.928  1.00  0.00           H  
ATOM   1786  HA  ILE A 121      31.809 -27.545  30.607  1.00  0.00           H  
ATOM   1787  HB  ILE A 121      34.094 -29.303  31.584  1.00  0.00           H  
ATOM   1788 1HG1 ILE A 121      31.721 -28.267  33.089  1.00  0.00           H  
ATOM   1789 2HG1 ILE A 121      31.913 -29.901  32.472  1.00  0.00           H  
ATOM   1790 1HG2 ILE A 121      34.636 -27.435  33.116  1.00  0.00           H  
ATOM   1791 2HG2 ILE A 121      34.827 -26.940  31.418  1.00  0.00           H  
ATOM   1792 3HG2 ILE A 121      33.392 -26.429  32.337  1.00  0.00           H  
ATOM   1793 1HD1 ILE A 121      32.476 -29.785  34.838  1.00  0.00           H  
ATOM   1794 2HD1 ILE A 121      33.911 -30.210  33.875  1.00  0.00           H  
ATOM   1795 3HD1 ILE A 121      33.716 -28.556  34.502  1.00  0.00           H  
ATOM   1796  N   MET A 122      33.447 -26.613  28.792  1.00 12.80           N  
ATOM   1797  CA  MET A 122      34.435 -26.089  27.867  1.00 12.82           C  
ATOM   1798  C   MET A 122      35.108 -24.884  28.503  1.00 13.16           C  
ATOM   1799  O   MET A 122      34.441 -24.022  29.067  1.00 12.71           O  
ATOM   1800  CB  MET A 122      33.807 -25.666  26.542  1.00 13.59           C  
ATOM   1801  CG  MET A 122      33.122 -26.798  25.825  1.00 14.30           C  
ATOM   1802  SD  MET A 122      32.954 -26.483  24.074  1.00 17.30           S  
ATOM   1803  CE  MET A 122      34.554 -26.736  23.590  1.00 19.89           C  
ATOM   1804  H   MET A 122      32.627 -26.062  29.000  1.00  0.00           H  
ATOM   1805  HA  MET A 122      35.163 -26.873  27.658  1.00  0.00           H  
ATOM   1806 1HB  MET A 122      33.078 -24.877  26.721  1.00  0.00           H  
ATOM   1807 2HB  MET A 122      34.578 -25.257  25.888  1.00  0.00           H  
ATOM   1808 1HG  MET A 122      33.695 -27.715  25.962  1.00  0.00           H  
ATOM   1809 2HG  MET A 122      32.130 -26.950  26.249  1.00  0.00           H  
ATOM   1810 1HE  MET A 122      34.638 -26.581  22.514  1.00  0.00           H  
ATOM   1811 2HE  MET A 122      35.207 -26.034  24.110  1.00  0.00           H  
ATOM   1812 3HE  MET A 122      34.851 -27.757  23.834  1.00  0.00           H  
ATOM   1813  N   ILE A 123      36.419 -24.822  28.382  1.00 12.78           N  
ATOM   1814  CA  ILE A 123      37.165 -23.669  28.854  1.00 12.66           C  
ATOM   1815  C   ILE A 123      37.825 -23.082  27.623  1.00 12.68           C  
ATOM   1816  O   ILE A 123      38.759 -23.669  27.053  1.00 13.11           O  
ATOM   1817  CB  ILE A 123      38.227 -24.030  29.913  1.00 12.46           C  
ATOM   1818  CG1 ILE A 123      37.642 -24.886  31.036  1.00 12.52           C  
ATOM   1819  CG2 ILE A 123      38.840 -22.759  30.483  1.00 12.93           C  
ATOM   1820  CD1 ILE A 123      38.724 -25.414  31.995  1.00 11.84           C  
ATOM   1821  H   ILE A 123      36.918 -25.589  27.954  1.00  0.00           H  
ATOM   1822  HA  ILE A 123      36.468 -22.972  29.317  1.00  0.00           H  
ATOM   1823  HB  ILE A 123      39.010 -24.632  29.453  1.00  0.00           H  
ATOM   1824 1HG1 ILE A 123      36.921 -24.298  31.603  1.00  0.00           H  
ATOM   1825 2HG1 ILE A 123      37.106 -25.733  30.607  1.00  0.00           H  
ATOM   1826 1HG2 ILE A 123      39.589 -23.020  31.231  1.00  0.00           H  
ATOM   1827 2HG2 ILE A 123      39.310 -22.191  29.681  1.00  0.00           H  
ATOM   1828 3HG2 ILE A 123      38.060 -22.155  30.946  1.00  0.00           H  
ATOM   1829 1HD1 ILE A 123      38.257 -26.017  32.774  1.00  0.00           H  
ATOM   1830 2HD1 ILE A 123      39.435 -26.027  31.440  1.00  0.00           H  
ATOM   1831 3HD1 ILE A 123      39.247 -24.574  32.451  1.00  0.00           H  
ATOM   1832  N   TRP A 124      37.309 -21.936  27.176  1.00 12.58           N  
ATOM   1833  CA  TRP A 124      37.829 -21.277  25.982  1.00 12.23           C  
ATOM   1834  C   TRP A 124      38.994 -20.371  26.301  1.00 12.47           C  
ATOM   1835  O   TRP A 124      38.815 -19.325  26.904  1.00 13.41           O  
ATOM   1836  CB  TRP A 124      36.722 -20.469  25.271  1.00 13.02           C  
ATOM   1837  CG  TRP A 124      35.608 -21.279  24.658  1.00 12.50           C  
ATOM   1838  CD1 TRP A 124      35.100 -22.482  25.095  1.00 15.68           C  
ATOM   1839  CD2 TRP A 124      34.846 -20.932  23.495  1.00 13.06           C  
ATOM   1840  NE1 TRP A 124      34.074 -22.888  24.269  1.00 15.35           N  
ATOM   1841  CE2 TRP A 124      33.907 -21.960  23.276  1.00 13.92           C  
ATOM   1842  CE3 TRP A 124      34.863 -19.852  22.608  1.00 14.30           C  
ATOM   1843  CZ2 TRP A 124      33.001 -21.930  22.209  1.00 13.52           C  
ATOM   1844  CZ3 TRP A 124      33.974 -19.842  21.539  1.00 13.33           C  
ATOM   1845  CH2 TRP A 124      33.061 -20.867  21.354  1.00 12.18           C  
ATOM   1846  H   TRP A 124      36.540 -21.513  27.676  1.00  0.00           H  
ATOM   1847  HA  TRP A 124      38.192 -22.042  25.295  1.00  0.00           H  
ATOM   1848 1HB  TRP A 124      36.264 -19.778  25.979  1.00  0.00           H  
ATOM   1849 2HB  TRP A 124      37.163 -19.874  24.472  1.00  0.00           H  
ATOM   1850  HD1 TRP A 124      35.458 -23.030  25.965  1.00  0.00           H  
ATOM   1851  HE1 TRP A 124      33.532 -23.733  24.376  1.00  0.00           H  
ATOM   1852  HE3 TRP A 124      35.563 -19.030  22.757  1.00  0.00           H  
ATOM   1853  HZ2 TRP A 124      32.265 -22.719  22.052  1.00  0.00           H  
ATOM   1854  HZ3 TRP A 124      34.016 -19.001  20.846  1.00  0.00           H  
ATOM   1855  HH2 TRP A 124      32.377 -20.823  20.506  1.00  0.00           H  
ATOM   1856  N   PHE A 125      40.181 -20.793  25.886  1.00 11.89           N  
ATOM   1857  CA  PHE A 125      41.407 -20.022  26.076  1.00 12.10           C  
ATOM   1858  C   PHE A 125      41.554 -18.909  25.042  1.00 12.58           C  
ATOM   1859  O   PHE A 125      42.275 -17.948  25.270  1.00 12.34           O  
ATOM   1860  CB  PHE A 125      42.632 -20.906  25.920  1.00 12.68           C  
ATOM   1861  CG  PHE A 125      43.007 -21.696  27.156  1.00 13.13           C  
ATOM   1862  CD1 PHE A 125      42.057 -22.364  27.902  1.00 13.34           C  
ATOM   1863  CD2 PHE A 125      44.347 -21.817  27.523  1.00 13.23           C  
ATOM   1864  CE1 PHE A 125      42.434 -23.114  29.015  1.00 12.65           C  
ATOM   1865  CE2 PHE A 125      44.708 -22.560  28.628  1.00 13.05           C  
ATOM   1866  CZ  PHE A 125      43.740 -23.214  29.372  1.00 12.37           C  
ATOM   1867  H   PHE A 125      40.230 -21.687  25.419  1.00  0.00           H  
ATOM   1868  HA  PHE A 125      41.404 -19.611  27.086  1.00  0.00           H  
ATOM   1869 1HB  PHE A 125      42.467 -21.617  25.111  1.00  0.00           H  
ATOM   1870 2HB  PHE A 125      43.490 -20.293  25.647  1.00  0.00           H  
ATOM   1871  HD1 PHE A 125      41.008 -22.299  27.610  1.00  0.00           H  
ATOM   1872  HD2 PHE A 125      45.111 -21.303  26.939  1.00  0.00           H  
ATOM   1873  HE1 PHE A 125      41.677 -23.627  29.607  1.00  0.00           H  
ATOM   1874  HE2 PHE A 125      45.757 -22.632  28.916  1.00  0.00           H  
ATOM   1875  HZ  PHE A 125      44.025 -23.805  30.241  1.00  0.00           H  
ATOM   1876  N   ASN A 126      40.951 -19.066  23.876  1.00 12.64           N  
ATOM   1877  CA  ASN A 126      41.078 -18.058  22.837  1.00 13.17           C  
ATOM   1878  C   ASN A 126      39.933 -18.167  21.839  1.00 13.93           C  
ATOM   1879  O   ASN A 126      39.340 -19.238  21.663  1.00 13.49           O  
ATOM   1880  CB  ASN A 126      42.465 -18.179  22.160  1.00 13.20           C  
ATOM   1881  CG  ASN A 126      42.814 -16.958  21.287  1.00 14.16           C  
ATOM   1882  OD1 ASN A 126      42.251 -15.869  21.462  1.00 14.44           O  
ATOM   1883  ND2 ASN A 126      43.738 -17.142  20.353  1.00 15.18           N  
ATOM   1884  H   ASN A 126      40.395 -19.890  23.697  1.00  0.00           H  
ATOM   1885  HA  ASN A 126      40.992 -17.073  23.298  1.00  0.00           H  
ATOM   1886 1HB  ASN A 126      43.235 -18.293  22.925  1.00  0.00           H  
ATOM   1887 2HB  ASN A 126      42.489 -19.072  21.536  1.00  0.00           H  
ATOM   1888 1HD2 ASN A 126      44.004 -16.384  19.757  1.00  0.00           H  
ATOM   1889 2HD2 ASN A 126      44.168 -18.038  20.245  1.00  0.00           H  
ATOM   1890  N   ARG A 127      39.626 -17.035  21.203  1.00 14.60           N  
ATOM   1891  CA  ARG A 127      38.590 -16.909  20.194  1.00 15.67           C  
ATOM   1892  C   ARG A 127      39.148 -16.011  19.108  1.00 15.68           C  
ATOM   1893  O   ARG A 127      39.634 -14.919  19.416  1.00 16.96           O  
ATOM   1894  CB  ARG A 127      37.385 -16.174  20.770  1.00 16.16           C  
ATOM   1895  CG  ARG A 127      36.538 -16.972  21.706  1.00 19.53           C  
ATOM   1896  CD  ARG A 127      35.410 -16.155  22.382  1.00 22.61           C  
ATOM   1897  NE  ARG A 127      35.954 -15.162  23.314  1.00 25.19           N  
ATOM   1898  CZ  ARG A 127      35.291 -14.110  23.809  1.00 27.73           C  
ATOM   1899  NH1 ARG A 127      34.016 -13.878  23.486  1.00 27.33           N  
ATOM   1900  NH2 ARG A 127      35.920 -13.286  24.649  1.00 28.01           N  
ATOM   1901  H   ARG A 127      40.166 -16.220  21.458  1.00  0.00           H  
ATOM   1902  HA  ARG A 127      38.280 -17.909  19.890  1.00  0.00           H  
ATOM   1903 1HB  ARG A 127      37.722 -15.290  21.310  1.00  0.00           H  
ATOM   1904 2HB  ARG A 127      36.742 -15.836  19.957  1.00  0.00           H  
ATOM   1905 1HG  ARG A 127      36.063 -17.788  21.161  1.00  0.00           H  
ATOM   1906 2HG  ARG A 127      37.161 -17.381  22.502  1.00  0.00           H  
ATOM   1907 1HD  ARG A 127      34.832 -15.633  21.620  1.00  0.00           H  
ATOM   1908 2HD  ARG A 127      34.756 -16.827  22.936  1.00  0.00           H  
ATOM   1909  HE  ARG A 127      36.913 -15.275  23.614  1.00  0.00           H  
ATOM   1910 1HH1 ARG A 127      33.533 -14.503  22.856  1.00  0.00           H  
ATOM   1911 2HH1 ARG A 127      33.535 -13.078  23.871  1.00  0.00           H  
ATOM   1912 1HH2 ARG A 127      36.883 -13.461  24.902  1.00  0.00           H  
ATOM   1913 2HH2 ARG A 127      35.435 -12.488  25.031  1.00  0.00           H  
ATOM   1914  N   VAL A 128      39.087 -16.464  17.861  1.00 15.23           N  
ATOM   1915  CA  VAL A 128      39.490 -15.655  16.727  1.00 15.39           C  
ATOM   1916  C   VAL A 128      38.318 -15.682  15.768  1.00 15.42           C  
ATOM   1917  O   VAL A 128      37.860 -16.753  15.363  1.00 14.01           O  
ATOM   1918  CB  VAL A 128      40.765 -16.167  16.070  1.00 16.19           C  
ATOM   1919  CG1 VAL A 128      41.049 -15.393  14.792  1.00 17.53           C  
ATOM   1920  CG2 VAL A 128      41.943 -16.037  17.067  1.00 16.84           C  
ATOM   1921  H   VAL A 128      38.749 -17.402  17.701  1.00  0.00           H  
ATOM   1922  HA  VAL A 128      39.683 -14.640  17.077  1.00  0.00           H  
ATOM   1923  HB  VAL A 128      40.627 -17.213  15.796  1.00  0.00           H  
ATOM   1924 1HG1 VAL A 128      41.963 -15.771  14.333  1.00  0.00           H  
ATOM   1925 2HG1 VAL A 128      40.218 -15.518  14.099  1.00  0.00           H  
ATOM   1926 3HG1 VAL A 128      41.172 -14.336  15.027  1.00  0.00           H  
ATOM   1927 1HG2 VAL A 128      42.857 -16.403  16.600  1.00  0.00           H  
ATOM   1928 2HG2 VAL A 128      42.071 -14.991  17.345  1.00  0.00           H  
ATOM   1929 3HG2 VAL A 128      41.731 -16.626  17.960  1.00  0.00           H  
ATOM   1930  N   GLY A 129      37.804 -14.506  15.418  1.00 15.52           N  
ATOM   1931  CA  GLY A 129      36.630 -14.467  14.574  1.00 15.60           C  
ATOM   1932  C   GLY A 129      35.391 -14.491  15.450  1.00 15.55           C  
ATOM   1933  O   GLY A 129      35.485 -14.644  16.674  1.00 15.73           O  
ATOM   1934  H   GLY A 129      38.216 -13.638  15.729  1.00  0.00           H  
ATOM   1935 1HA  GLY A 129      36.653 -13.567  13.960  1.00  0.00           H  
ATOM   1936 2HA  GLY A 129      36.641 -15.319  13.895  1.00  0.00           H  
ATOM   1937  N   PRO A 130      34.223 -14.356  14.824  1.00 15.60           N  
ATOM   1938  CA  PRO A 130      32.945 -14.249  15.536  1.00 15.89           C  
ATOM   1939  C   PRO A 130      32.322 -15.572  15.966  1.00 16.23           C  
ATOM   1940  O   PRO A 130      31.234 -15.933  15.549  1.00 16.68           O  
ATOM   1941  CB  PRO A 130      32.060 -13.527  14.514  1.00 15.87           C  
ATOM   1942  CG  PRO A 130      32.550 -14.034  13.201  1.00 14.60           C  
ATOM   1943  CD  PRO A 130      34.048 -14.187  13.370  1.00 15.76           C  
ATOM   1944  HA  PRO A 130      33.085 -13.641  16.442  1.00  0.00           H  
ATOM   1945 1HB  PRO A 130      31.002 -13.763  14.699  1.00  0.00           H  
ATOM   1946 2HB  PRO A 130      32.170 -12.438  14.624  1.00  0.00           H  
ATOM   1947 1HG  PRO A 130      32.059 -14.987  12.954  1.00  0.00           H  
ATOM   1948 2HG  PRO A 130      32.291 -13.326  12.400  1.00  0.00           H  
ATOM   1949 1HD  PRO A 130      34.391 -15.076  12.819  1.00  0.00           H  
ATOM   1950 2HD  PRO A 130      34.553 -13.283  13.001  1.00  0.00           H  
ATOM   1951  N   VAL A 131      33.036 -16.246  16.851  1.00 17.58           N  
ATOM   1952  CA  VAL A 131      32.700 -17.552  17.385  1.00 17.96           C  
ATOM   1953  C   VAL A 131      32.049 -17.308  18.752  1.00 17.40           C  
ATOM   1954  O   VAL A 131      32.404 -16.357  19.442  1.00 16.57           O  
ATOM   1955  CB  VAL A 131      34.047 -18.276  17.499  1.00 17.77           C  
ATOM   1956  CG1 VAL A 131      34.515 -19.087  16.359  1.00 20.55           C  
ATOM   1957  CG2 VAL A 131      34.910 -17.955  18.609  1.00 20.58           C  
ATOM   1958  H   VAL A 131      33.881 -15.789  17.164  1.00  0.00           H  
ATOM   1959  HA  VAL A 131      32.035 -18.053  16.680  1.00  0.00           H  
ATOM   1960  HB  VAL A 131      33.867 -19.348  17.580  1.00  0.00           H  
ATOM   1961 1HG1 VAL A 131      35.481 -19.531  16.600  1.00  0.00           H  
ATOM   1962 2HG1 VAL A 131      33.794 -19.878  16.155  1.00  0.00           H  
ATOM   1963 3HG1 VAL A 131      34.618 -18.452  15.479  1.00  0.00           H  
ATOM   1964 1HG2 VAL A 131      35.820 -18.551  18.546  1.00  0.00           H  
ATOM   1965 2HG2 VAL A 131      35.166 -16.896  18.576  1.00  0.00           H  
ATOM   1966 3HG2 VAL A 131      34.396 -18.175  19.545  1.00  0.00           H  
ATOM   1967  N   GLN A 132      31.072 -18.129  19.119  1.00 17.69           N  
ATOM   1968  CA  GLN A 132      30.440 -18.007  20.422  1.00 18.42           C  
ATOM   1969  C   GLN A 132      30.080 -19.400  20.956  1.00 17.69           C  
ATOM   1970  O   GLN A 132      29.862 -20.311  20.173  1.00 17.39           O  
ATOM   1971  CB  GLN A 132      29.250 -17.045  20.316  1.00 19.52           C  
ATOM   1972  CG  GLN A 132      27.885 -17.566  20.441  1.00 19.43           C  
ATOM   1973  CD  GLN A 132      26.928 -16.399  20.402  1.00 19.61           C  
ATOM   1974  OE1 GLN A 132      27.364 -15.243  20.469  1.00 18.23           O  
ATOM   1975  NE2 GLN A 132      25.647 -16.684  20.319  1.00 19.85           N  
ATOM   1976  H   GLN A 132      30.759 -18.852  18.486  1.00  0.00           H  
ATOM   1977  HA  GLN A 132      31.169 -17.602  21.123  1.00  0.00           H  
ATOM   1978 1HB  GLN A 132      29.332 -16.278  21.086  1.00  0.00           H  
ATOM   1979 2HB  GLN A 132      29.274 -16.542  19.349  1.00  0.00           H  
ATOM   1980 1HG  GLN A 132      27.689 -18.245  19.611  1.00  0.00           H  
ATOM   1981 2HG  GLN A 132      27.796 -18.098  21.388  1.00  0.00           H  
ATOM   1982 1HE2 GLN A 132      24.971 -15.947  20.290  1.00  0.00           H  
ATOM   1983 2HE2 GLN A 132      25.348 -17.638  20.285  1.00  0.00           H  
ATOM   1984  N   PRO A 133      30.097 -19.587  22.272  1.00 18.51           N  
ATOM   1985  CA  PRO A 133      29.751 -20.895  22.832  1.00 18.29           C  
ATOM   1986  C   PRO A 133      28.281 -21.252  22.719  1.00 18.30           C  
ATOM   1987  O   PRO A 133      27.441 -20.443  22.301  1.00 18.43           O  
ATOM   1988  CB  PRO A 133      30.157 -20.780  24.299  1.00 18.69           C  
ATOM   1989  CG  PRO A 133      30.207 -19.413  24.585  1.00 19.94           C  
ATOM   1990  CD  PRO A 133      30.514 -18.650  23.326  1.00 18.34           C  
ATOM   1991  HA  PRO A 133      30.342 -21.673  22.326  1.00  0.00           H  
ATOM   1992 1HB  PRO A 133      29.427 -21.304  24.934  1.00  0.00           H  
ATOM   1993 2HB  PRO A 133      31.130 -21.267  24.459  1.00  0.00           H  
ATOM   1994 1HG  PRO A 133      29.248 -19.078  25.006  1.00  0.00           H  
ATOM   1995 2HG  PRO A 133      30.975 -19.212  25.346  1.00  0.00           H  
ATOM   1996 1HD  PRO A 133      29.924 -17.722  23.306  1.00  0.00           H  
ATOM   1997 2HD  PRO A 133      31.590 -18.427  23.285  1.00  0.00           H  
ATOM   1998  N   ILE A 134      27.996 -22.498  23.091  1.00 17.41           N  
ATOM   1999  CA  ILE A 134      26.650 -23.037  23.121  1.00 17.68           C  
ATOM   2000  C   ILE A 134      25.852 -22.305  24.177  1.00 17.41           C  
ATOM   2001  O   ILE A 134      26.381 -21.955  25.218  1.00 16.50           O  
ATOM   2002  CB  ILE A 134      26.699 -24.532  23.466  1.00 17.81           C  
ATOM   2003  CG1 ILE A 134      27.358 -25.308  22.320  1.00 18.85           C  
ATOM   2004  CG2 ILE A 134      25.291 -25.089  23.768  1.00 18.64           C  
ATOM   2005  CD1 ILE A 134      26.604 -25.222  21.020  1.00 21.04           C  
ATOM   2006  H   ILE A 134      28.769 -23.088  23.364  1.00  0.00           H  
ATOM   2007  HA  ILE A 134      26.207 -22.915  22.133  1.00  0.00           H  
ATOM   2008  HB  ILE A 134      27.325 -24.682  24.345  1.00  0.00           H  
ATOM   2009 1HG1 ILE A 134      28.367 -24.929  22.157  1.00  0.00           H  
ATOM   2010 2HG1 ILE A 134      27.445 -26.359  22.595  1.00  0.00           H  
ATOM   2011 1HG2 ILE A 134      25.363 -26.150  24.008  1.00  0.00           H  
ATOM   2012 2HG2 ILE A 134      24.862 -24.554  24.615  1.00  0.00           H  
ATOM   2013 3HG2 ILE A 134      24.652 -24.957  22.894  1.00  0.00           H  
ATOM   2014 1HD1 ILE A 134      27.129 -25.795  20.256  1.00  0.00           H  
ATOM   2015 2HD1 ILE A 134      25.601 -25.629  21.153  1.00  0.00           H  
ATOM   2016 3HD1 ILE A 134      26.535 -24.181  20.708  1.00  0.00           H  
ATOM   2017  N   GLY A 135      24.574 -22.072  23.897  1.00 18.11           N  
ATOM   2018  CA  GLY A 135      23.678 -21.493  24.882  1.00 18.91           C  
ATOM   2019  C   GLY A 135      23.693 -19.990  25.014  1.00 20.03           C  
ATOM   2020  O   GLY A 135      23.818 -19.257  24.028  1.00 19.78           O  
ATOM   2021  H   GLY A 135      24.216 -22.301  22.981  1.00  0.00           H  
ATOM   2022 1HA  GLY A 135      22.651 -21.778  24.652  1.00  0.00           H  
ATOM   2023 2HA  GLY A 135      23.910 -21.897  25.867  1.00  0.00           H  
ATOM   2024  N   SER A 136      23.548 -19.501  26.238  1.00 21.54           N  
ATOM   2025  CA  SER A 136      23.602 -18.058  26.448  1.00 22.56           C  
ATOM   2026  C   SER A 136      24.370 -17.724  27.718  1.00 22.95           C  
ATOM   2027  O   SER A 136      24.539 -18.582  28.585  1.00 21.96           O  
ATOM   2028  CB  SER A 136      22.194 -17.488  26.534  1.00 23.45           C  
ATOM   2029  OG  SER A 136      21.556 -18.015  27.676  1.00 26.90           O  
ATOM   2030  H   SER A 136      23.400 -20.108  27.031  1.00  0.00           H  
ATOM   2031  HA  SER A 136      24.114 -17.604  25.599  1.00  0.00           H  
ATOM   2032 1HB  SER A 136      22.244 -16.401  26.588  1.00  0.00           H  
ATOM   2033 2HB  SER A 136      21.642 -17.745  25.631  1.00  0.00           H  
ATOM   2034  HG  SER A 136      22.196 -18.598  28.091  1.00  0.00           H  
ATOM   2035  N   PRO A 137      24.877 -16.497  27.822  1.00 23.81           N  
ATOM   2036  CA  PRO A 137      25.639 -16.113  29.009  1.00 24.00           C  
ATOM   2037  C   PRO A 137      24.777 -15.989  30.246  1.00 24.54           C  
ATOM   2038  O   PRO A 137      23.638 -15.507  30.162  1.00 23.80           O  
ATOM   2039  CB  PRO A 137      26.234 -14.765  28.614  1.00 24.41           C  
ATOM   2040  CG  PRO A 137      25.280 -14.241  27.631  1.00 24.23           C  
ATOM   2041  CD  PRO A 137      24.858 -15.411  26.825  1.00 24.27           C  
ATOM   2042  HA  PRO A 137      26.431 -16.856  29.187  1.00  0.00           H  
ATOM   2043 1HB  PRO A 137      26.335 -14.124  29.502  1.00  0.00           H  
ATOM   2044 2HB  PRO A 137      27.244 -14.906  28.203  1.00  0.00           H  
ATOM   2045 1HG  PRO A 137      24.431 -13.763  28.143  1.00  0.00           H  
ATOM   2046 2HG  PRO A 137      25.757 -13.465  27.015  1.00  0.00           H  
ATOM   2047 1HD  PRO A 137      23.849 -15.235  26.423  1.00  0.00           H  
ATOM   2048 2HD  PRO A 137      25.578 -15.574  26.010  1.00  0.00           H  
ATOM   2049  N   VAL A 138      25.329 -16.440  31.374  1.00 24.88           N  
ATOM   2050  CA  VAL A 138      24.657 -16.402  32.669  1.00 26.39           C  
ATOM   2051  C   VAL A 138      25.490 -15.667  33.743  1.00 27.14           C  
ATOM   2052  O   VAL A 138      25.148 -15.717  34.926  1.00 29.19           O  
ATOM   2053  CB  VAL A 138      24.295 -17.832  33.170  1.00 26.24           C  
ATOM   2054  CG1 VAL A 138      23.290 -18.519  32.224  1.00 26.56           C  
ATOM   2055  CG2 VAL A 138      25.550 -18.679  33.342  1.00 26.46           C  
ATOM   2056  H   VAL A 138      26.261 -16.825  31.314  1.00  0.00           H  
ATOM   2057  HA  VAL A 138      23.731 -15.836  32.562  1.00  0.00           H  
ATOM   2058  HB  VAL A 138      23.785 -17.752  34.130  1.00  0.00           H  
ATOM   2059 1HG1 VAL A 138      23.057 -19.515  32.601  1.00  0.00           H  
ATOM   2060 2HG1 VAL A 138      22.376 -17.928  32.173  1.00  0.00           H  
ATOM   2061 3HG1 VAL A 138      23.726 -18.602  31.228  1.00  0.00           H  
ATOM   2062 1HG2 VAL A 138      25.273 -19.673  33.693  1.00  0.00           H  
ATOM   2063 2HG2 VAL A 138      26.067 -18.763  32.386  1.00  0.00           H  
ATOM   2064 3HG2 VAL A 138      26.210 -18.208  34.071  1.00  0.00           H  
ATOM   2065  N   GLY A 139      26.514 -14.924  33.340  1.00 27.89           N  
ATOM   2066  CA  GLY A 139      27.302 -14.184  34.309  1.00 28.09           C  
ATOM   2067  C   GLY A 139      28.790 -14.448  34.265  1.00 28.09           C  
ATOM   2068  O   GLY A 139      29.319 -15.137  33.390  1.00 27.75           O  
ATOM   2069  H   GLY A 139      26.756 -14.865  32.361  1.00  0.00           H  
ATOM   2070 1HA  GLY A 139      27.153 -13.115  34.159  1.00  0.00           H  
ATOM   2071 2HA  GLY A 139      26.956 -14.419  35.315  1.00  0.00           H  
ATOM   2072  N   THR A 140      29.464 -13.864  35.243  1.00 28.32           N  
ATOM   2073  CA  THR A 140      30.896 -13.962  35.378  1.00 28.05           C  
ATOM   2074  C   THR A 140      31.269 -14.858  36.557  1.00 27.09           C  
ATOM   2075  O   THR A 140      30.559 -14.918  37.565  1.00 27.50           O  
ATOM   2076  CB  THR A 140      31.437 -12.543  35.585  1.00 28.28           C  
ATOM   2077  OG1 THR A 140      31.087 -11.740  34.454  1.00 29.98           O  
ATOM   2078  CG2 THR A 140      32.944 -12.519  35.596  1.00 28.77           C  
ATOM   2079  H   THR A 140      28.942 -13.327  35.921  1.00  0.00           H  
ATOM   2080  HA  THR A 140      31.302 -14.387  34.460  1.00  0.00           H  
ATOM   2081  HB  THR A 140      31.076 -12.151  36.536  1.00  0.00           H  
ATOM   2082  HG1 THR A 140      30.594 -12.272  33.825  1.00  0.00           H  
ATOM   2083 1HG2 THR A 140      33.290 -11.497  35.745  1.00  0.00           H  
ATOM   2084 2HG2 THR A 140      33.312 -13.149  36.406  1.00  0.00           H  
ATOM   2085 3HG2 THR A 140      33.321 -12.894  34.645  1.00  0.00           H  
ATOM   2086  N   ALA A 141      32.384 -15.568  36.432  1.00 25.49           N  
ATOM   2087  CA  ALA A 141      32.868 -16.406  37.512  1.00 24.51           C  
ATOM   2088  C   ALA A 141      34.383 -16.258  37.633  1.00 23.52           C  
ATOM   2089  O   ALA A 141      35.068 -15.967  36.650  1.00 22.16           O  
ATOM   2090  CB  ALA A 141      32.499 -17.853  37.270  1.00 24.44           C  
ATOM   2091  H   ALA A 141      32.908 -15.526  35.569  1.00  0.00           H  
ATOM   2092  HA  ALA A 141      32.396 -16.073  38.436  1.00  0.00           H  
ATOM   2093 1HB  ALA A 141      32.871 -18.466  38.091  1.00  0.00           H  
ATOM   2094 2HB  ALA A 141      31.415 -17.947  37.210  1.00  0.00           H  
ATOM   2095 3HB  ALA A 141      32.945 -18.190  36.336  1.00  0.00           H  
ATOM   2096  N   HIS A 142      34.894 -16.444  38.847  1.00 22.97           N  
ATOM   2097  CA  HIS A 142      36.325 -16.414  39.091  1.00 23.05           C  
ATOM   2098  C   HIS A 142      36.757 -17.829  39.411  1.00 22.07           C  
ATOM   2099  O   HIS A 142      36.340 -18.400  40.430  1.00 22.33           O  
ATOM   2100  CB  HIS A 142      36.675 -15.482  40.253  1.00 23.79           C  
ATOM   2101  CG  HIS A 142      36.429 -14.035  39.955  1.00 26.22           C  
ATOM   2102  ND1 HIS A 142      35.154 -13.530  39.812  1.00 30.72           N  
ATOM   2103  CD2 HIS A 142      37.264 -13.073  39.497  1.00 29.32           C  
ATOM   2104  CE1 HIS A 142      35.219 -12.302  39.327  1.00 31.03           C  
ATOM   2105  NE2 HIS A 142      36.492 -11.979  39.187  1.00 31.99           N  
ATOM   2106  H   HIS A 142      34.266 -16.611  39.621  1.00  0.00           H  
ATOM   2107  HA  HIS A 142      36.838 -16.043  38.204  1.00  0.00           H  
ATOM   2108 1HB  HIS A 142      36.087 -15.756  41.129  1.00  0.00           H  
ATOM   2109 2HB  HIS A 142      37.726 -15.604  40.513  1.00  0.00           H  
ATOM   2110  HD2 HIS A 142      38.353 -13.123  39.477  1.00  0.00           H  
ATOM   2111  HE1 HIS A 142      34.368 -11.666  39.085  1.00  0.00           H  
ATOM   2112  HE2 HIS A 142      36.845 -11.077  38.900  1.00  0.00           H  
ATOM   2113  N   VAL A 143      37.555 -18.411  38.522  1.00 20.94           N  
ATOM   2114  CA  VAL A 143      38.020 -19.776  38.695  1.00 20.20           C  
ATOM   2115  C   VAL A 143      39.499 -19.847  38.421  1.00 19.52           C  
ATOM   2116  O   VAL A 143      39.979 -19.343  37.409  1.00 18.63           O  
ATOM   2117  CB  VAL A 143      37.320 -20.752  37.724  1.00 20.14           C  
ATOM   2118  CG1 VAL A 143      37.628 -22.198  38.131  1.00 20.10           C  
ATOM   2119  CG2 VAL A 143      35.821 -20.488  37.672  1.00 20.81           C  
ATOM   2120  H   VAL A 143      37.846 -17.892  37.706  1.00  0.00           H  
ATOM   2121  HA  VAL A 143      37.791 -20.093  39.713  1.00  0.00           H  
ATOM   2122  HB  VAL A 143      37.738 -20.619  36.726  1.00  0.00           H  
ATOM   2123 1HG1 VAL A 143      37.132 -22.883  37.443  1.00  0.00           H  
ATOM   2124 2HG1 VAL A 143      38.704 -22.365  38.095  1.00  0.00           H  
ATOM   2125 3HG1 VAL A 143      37.265 -22.376  39.143  1.00  0.00           H  
ATOM   2126 1HG2 VAL A 143      35.352 -21.188  36.981  1.00  0.00           H  
ATOM   2127 2HG2 VAL A 143      35.394 -20.618  38.667  1.00  0.00           H  
ATOM   2128 3HG2 VAL A 143      35.643 -19.468  37.331  1.00  0.00           H  
ATOM   2129  N   GLY A 144      40.229 -20.453  39.349  1.00 19.08           N  
ATOM   2130  CA  GLY A 144      41.645 -20.638  39.176  1.00 19.20           C  
ATOM   2131  C   GLY A 144      42.447 -19.351  39.181  1.00 19.14           C  
ATOM   2132  O   GLY A 144      43.596 -19.336  38.755  1.00 19.27           O  
ATOM   2133  H   GLY A 144      39.788 -20.792  40.192  1.00  0.00           H  
ATOM   2134 1HA  GLY A 144      42.028 -21.279  39.971  1.00  0.00           H  
ATOM   2135 2HA  GLY A 144      41.832 -21.150  38.233  1.00  0.00           H  
ATOM   2136  N   GLY A 145      41.854 -18.271  39.687  1.00 19.61           N  
ATOM   2137  CA  GLY A 145      42.546 -16.999  39.735  1.00 20.02           C  
ATOM   2138  C   GLY A 145      42.388 -16.172  38.469  1.00 20.13           C  
ATOM   2139  O   GLY A 145      43.073 -15.162  38.302  1.00 20.85           O  
ATOM   2140  H   GLY A 145      40.911 -18.332  40.043  1.00  0.00           H  
ATOM   2141 1HA  GLY A 145      42.175 -16.415  40.577  1.00  0.00           H  
ATOM   2142 2HA  GLY A 145      43.608 -17.169  39.905  1.00  0.00           H  
ATOM   2143  N   ARG A 146      41.485 -16.605  37.591  1.00 19.96           N  
ATOM   2144  CA  ARG A 146      41.206 -15.936  36.325  1.00 19.99           C  
ATOM   2145  C   ARG A 146      39.710 -15.625  36.255  1.00 19.58           C  
ATOM   2146  O   ARG A 146      38.905 -16.257  36.930  1.00 20.03           O  
ATOM   2147  CB  ARG A 146      41.612 -16.842  35.147  1.00 20.22           C  
ATOM   2148  CG  ARG A 146      43.099 -16.920  34.896  1.00 21.46           C  
ATOM   2149  CD  ARG A 146      43.458 -17.786  33.719  1.00 21.23           C  
ATOM   2150  NE  ARG A 146      44.902 -17.904  33.522  1.00 22.34           N  
ATOM   2151  CZ  ARG A 146      45.644 -17.066  32.811  1.00 22.20           C  
ATOM   2152  NH1 ARG A 146      45.099 -16.014  32.216  1.00 21.15           N  
ATOM   2153  NH2 ARG A 146      46.943 -17.282  32.693  1.00 24.17           N  
ATOM   2154  H   ARG A 146      40.973 -17.443  37.828  1.00  0.00           H  
ATOM   2155  HA  ARG A 146      41.793 -15.018  36.282  1.00  0.00           H  
ATOM   2156 1HB  ARG A 146      41.252 -17.854  35.326  1.00  0.00           H  
ATOM   2157 2HB  ARG A 146      41.139 -16.484  34.233  1.00  0.00           H  
ATOM   2158 1HG  ARG A 146      43.488 -15.921  34.699  1.00  0.00           H  
ATOM   2159 2HG  ARG A 146      43.595 -17.336  35.774  1.00  0.00           H  
ATOM   2160 1HD  ARG A 146      43.060 -18.789  33.871  1.00  0.00           H  
ATOM   2161 2HD  ARG A 146      43.032 -17.360  32.811  1.00  0.00           H  
ATOM   2162  HE  ARG A 146      45.374 -18.684  33.960  1.00  0.00           H  
ATOM   2163 1HH1 ARG A 146      44.107 -15.843  32.301  1.00  0.00           H  
ATOM   2164 2HH1 ARG A 146      45.675 -15.384  31.678  1.00  0.00           H  
ATOM   2165 1HH2 ARG A 146      47.365 -18.082  33.143  1.00  0.00           H  
ATOM   2166 2HH2 ARG A 146      47.513 -16.648  32.153  1.00  0.00           H  
ATOM   2167  N   SER A 147      39.339 -14.627  35.463  1.00 19.11           N  
ATOM   2168  CA  SER A 147      37.926 -14.288  35.302  1.00 19.19           C  
ATOM   2169  C   SER A 147      37.361 -14.922  34.034  1.00 18.25           C  
ATOM   2170  O   SER A 147      38.043 -14.960  33.006  1.00 18.11           O  
ATOM   2171  CB  SER A 147      37.733 -12.780  35.233  1.00 19.46           C  
ATOM   2172  OG  SER A 147      36.352 -12.475  35.105  1.00 22.31           O  
ATOM   2173  H   SER A 147      40.034 -14.091  34.963  1.00  0.00           H  
ATOM   2174  HA  SER A 147      37.379 -14.666  36.166  1.00  0.00           H  
ATOM   2175 1HB  SER A 147      38.138 -12.320  36.134  1.00  0.00           H  
ATOM   2176 2HB  SER A 147      38.287 -12.381  34.384  1.00  0.00           H  
ATOM   2177  HG  SER A 147      35.894 -13.319  35.096  1.00  0.00           H  
ATOM   2178  N   TRP A 148      36.127 -15.427  34.120  1.00 18.00           N  
ATOM   2179  CA  TRP A 148      35.469 -16.087  32.980  1.00 17.85           C  
ATOM   2180  C   TRP A 148      34.041 -15.635  32.768  1.00 18.90           C  
ATOM   2181  O   TRP A 148      33.319 -15.384  33.718  1.00 18.95           O  
ATOM   2182  CB  TRP A 148      35.434 -17.610  33.150  1.00 17.63           C  
ATOM   2183  CG  TRP A 148      36.763 -18.173  33.497  1.00 15.35           C  
ATOM   2184  CD1 TRP A 148      37.275 -18.309  34.741  1.00 15.42           C  
ATOM   2185  CD2 TRP A 148      37.767 -18.658  32.595  1.00 13.60           C  
ATOM   2186  NE1 TRP A 148      38.543 -18.842  34.682  1.00 14.38           N  
ATOM   2187  CE2 TRP A 148      38.859 -19.076  33.373  1.00 14.41           C  
ATOM   2188  CE3 TRP A 148      37.853 -18.789  31.208  1.00 13.83           C  
ATOM   2189  CZ2 TRP A 148      40.019 -19.605  32.817  1.00 13.12           C  
ATOM   2190  CZ3 TRP A 148      39.003 -19.315  30.657  1.00 12.91           C  
ATOM   2191  CH2 TRP A 148      40.071 -19.720  31.462  1.00 13.93           C  
ATOM   2192  H   TRP A 148      35.632 -15.352  34.997  1.00  0.00           H  
ATOM   2193  HA  TRP A 148      36.034 -15.861  32.076  1.00  0.00           H  
ATOM   2194 1HB  TRP A 148      34.724 -17.872  33.935  1.00  0.00           H  
ATOM   2195 2HB  TRP A 148      35.086 -18.071  32.226  1.00  0.00           H  
ATOM   2196  HD1 TRP A 148      36.759 -18.036  35.660  1.00  0.00           H  
ATOM   2197  HE1 TRP A 148      39.140 -19.028  35.475  1.00  0.00           H  
ATOM   2198  HE3 TRP A 148      37.022 -18.482  30.573  1.00  0.00           H  
ATOM   2199  HZ2 TRP A 148      40.863 -19.922  33.430  1.00  0.00           H  
ATOM   2200  HZ3 TRP A 148      39.057 -19.406  29.572  1.00  0.00           H  
ATOM   2201  HH2 TRP A 148      40.964 -20.136  30.994  1.00  0.00           H  
ATOM   2202  N   GLU A 149      33.670 -15.537  31.499  1.00 19.93           N  
ATOM   2203  CA  GLU A 149      32.304 -15.246  31.109  1.00 20.90           C  
ATOM   2204  C   GLU A 149      31.687 -16.621  30.995  1.00 20.54           C  
ATOM   2205  O   GLU A 149      32.222 -17.477  30.281  1.00 20.47           O  
ATOM   2206  CB  GLU A 149      32.283 -14.509  29.773  1.00 21.99           C  
ATOM   2207  CG  GLU A 149      30.913 -14.085  29.287  1.00 24.57           C  
ATOM   2208  CD  GLU A 149      31.009 -13.325  27.973  1.00 26.46           C  
ATOM   2209  OE1 GLU A 149      31.672 -12.259  27.932  1.00 31.02           O  
ATOM   2210  OE2 GLU A 149      30.464 -13.803  26.967  1.00 28.57           O  
ATOM   2211  H   GLU A 149      34.368 -15.671  30.782  1.00  0.00           H  
ATOM   2212  HA  GLU A 149      31.856 -14.606  31.870  1.00  0.00           H  
ATOM   2213 1HB  GLU A 149      32.895 -13.610  29.844  1.00  0.00           H  
ATOM   2214 2HB  GLU A 149      32.720 -15.143  29.001  1.00  0.00           H  
ATOM   2215 1HG  GLU A 149      30.295 -14.973  29.155  1.00  0.00           H  
ATOM   2216 2HG  GLU A 149      30.446 -13.461  30.048  1.00  0.00           H  
ATOM   2217  N   VAL A 150      30.607 -16.859  31.729  1.00 20.22           N  
ATOM   2218  CA  VAL A 150      30.002 -18.181  31.770  1.00 19.85           C  
ATOM   2219  C   VAL A 150      28.756 -18.274  30.901  1.00 19.54           C  
ATOM   2220  O   VAL A 150      27.890 -17.389  30.933  1.00 20.15           O  
ATOM   2221  CB  VAL A 150      29.637 -18.589  33.216  1.00 20.18           C  
ATOM   2222  CG1 VAL A 150      29.198 -20.048  33.260  1.00 20.26           C  
ATOM   2223  CG2 VAL A 150      30.815 -18.347  34.164  1.00 21.20           C  
ATOM   2224  H   VAL A 150      30.195 -16.112  32.270  1.00  0.00           H  
ATOM   2225  HA  VAL A 150      30.722 -18.903  31.384  1.00  0.00           H  
ATOM   2226  HB  VAL A 150      28.786 -17.994  33.547  1.00  0.00           H  
ATOM   2227 1HG1 VAL A 150      28.944 -20.321  34.285  1.00  0.00           H  
ATOM   2228 2HG1 VAL A 150      28.325 -20.185  32.622  1.00  0.00           H  
ATOM   2229 3HG1 VAL A 150      30.010 -20.683  32.907  1.00  0.00           H  
ATOM   2230 1HG2 VAL A 150      30.534 -18.641  35.175  1.00  0.00           H  
ATOM   2231 2HG2 VAL A 150      31.671 -18.938  33.839  1.00  0.00           H  
ATOM   2232 3HG2 VAL A 150      31.079 -17.289  34.154  1.00  0.00           H  
ATOM   2233  N   TRP A 151      28.675 -19.353  30.133  1.00 18.14           N  
ATOM   2234  CA  TRP A 151      27.540 -19.633  29.279  1.00 17.73           C  
ATOM   2235  C   TRP A 151      27.014 -21.012  29.588  1.00 17.81           C  
ATOM   2236  O   TRP A 151      27.795 -21.919  29.854  1.00 17.63           O  
ATOM   2237  CB  TRP A 151      27.949 -19.641  27.808  1.00 17.75           C  
ATOM   2238  CG  TRP A 151      28.325 -18.318  27.247  1.00 17.76           C  
ATOM   2239  CD1 TRP A 151      29.283 -17.473  27.707  1.00 18.92           C  
ATOM   2240  CD2 TRP A 151      27.765 -17.696  26.082  1.00 18.44           C  
ATOM   2241  NE1 TRP A 151      29.347 -16.353  26.912  1.00 19.77           N  
ATOM   2242  CE2 TRP A 151      28.423 -16.467  25.905  1.00 20.66           C  
ATOM   2243  CE3 TRP A 151      26.764 -18.055  25.176  1.00 19.82           C  
ATOM   2244  CZ2 TRP A 151      28.111 -15.592  24.859  1.00 21.46           C  
ATOM   2245  CZ3 TRP A 151      26.453 -17.191  24.135  1.00 20.67           C  
ATOM   2246  CH2 TRP A 151      27.118 -15.976  23.989  1.00 22.27           C  
ATOM   2247  H   TRP A 151      29.448 -20.003  30.153  1.00  0.00           H  
ATOM   2248  HA  TRP A 151      26.796 -18.850  29.424  1.00  0.00           H  
ATOM   2249 1HB  TRP A 151      28.801 -20.307  27.671  1.00  0.00           H  
ATOM   2250 2HB  TRP A 151      27.129 -20.030  27.205  1.00  0.00           H  
ATOM   2251  HD1 TRP A 151      29.909 -17.656  28.579  1.00  0.00           H  
ATOM   2252  HE1 TRP A 151      29.972 -15.571  27.046  1.00  0.00           H  
ATOM   2253  HE3 TRP A 151      26.239 -19.003  25.288  1.00  0.00           H  
ATOM   2254  HZ2 TRP A 151      28.627 -14.641  24.726  1.00  0.00           H  
ATOM   2255  HZ3 TRP A 151      25.673 -17.487  23.433  1.00  0.00           H  
ATOM   2256  HH2 TRP A 151      26.843 -15.316  23.166  1.00  0.00           H  
ATOM   2257  N   THR A 152      25.702 -21.194  29.506  1.00 17.62           N  
ATOM   2258  CA  THR A 152      25.115 -22.511  29.672  1.00 17.67           C  
ATOM   2259  C   THR A 152      24.035 -22.750  28.631  1.00 17.93           C  
ATOM   2260  O   THR A 152      23.312 -21.833  28.222  1.00 17.22           O  
ATOM   2261  CB  THR A 152      24.488 -22.735  31.064  1.00 18.20           C  
ATOM   2262  OG1 THR A 152      23.495 -21.727  31.325  1.00 20.64           O  
ATOM   2263  CG2 THR A 152      25.511 -22.593  32.185  1.00 18.23           C  
ATOM   2264  H   THR A 152      25.098 -20.405  29.325  1.00  0.00           H  
ATOM   2265  HA  THR A 152      25.900 -23.258  29.549  1.00  0.00           H  
ATOM   2266  HB  THR A 152      24.062 -23.737  31.114  1.00  0.00           H  
ATOM   2267  HG1 THR A 152      23.438 -21.132  30.573  1.00  0.00           H  
ATOM   2268 1HG2 THR A 152      25.024 -22.760  33.145  1.00  0.00           H  
ATOM   2269 2HG2 THR A 152      26.305 -23.327  32.048  1.00  0.00           H  
ATOM   2270 3HG2 THR A 152      25.937 -21.591  32.164  1.00  0.00           H  
ATOM   2271  N   GLY A 153      23.911 -24.007  28.248  1.00 18.27           N  
ATOM   2272  CA  GLY A 153      22.926 -24.415  27.277  1.00 18.94           C  
ATOM   2273  C   GLY A 153      23.032 -25.884  26.950  1.00 19.51           C  
ATOM   2274  O   GLY A 153      23.675 -26.644  27.675  1.00 20.22           O  
ATOM   2275  H   GLY A 153      24.525 -24.702  28.648  1.00  0.00           H  
ATOM   2276 1HA  GLY A 153      21.928 -24.202  27.660  1.00  0.00           H  
ATOM   2277 2HA  GLY A 153      23.052 -23.833  26.365  1.00  0.00           H  
ATOM   2278  N   SER A 154      22.358 -26.281  25.877  1.00 20.20           N  
ATOM   2279  CA  SER A 154      22.407 -27.646  25.374  1.00 20.56           C  
ATOM   2280  C   SER A 154      22.710 -27.610  23.891  1.00 20.68           C  
ATOM   2281  O   SER A 154      22.278 -26.693  23.182  1.00 20.86           O  
ATOM   2282  CB  SER A 154      21.066 -28.358  25.588  1.00 20.82           C  
ATOM   2283  OG  SER A 154      20.980 -29.561  24.836  1.00 21.78           O  
ATOM   2284  H   SER A 154      21.789 -25.599  25.395  1.00  0.00           H  
ATOM   2285  HA  SER A 154      23.177 -28.190  25.923  1.00  0.00           H  
ATOM   2286 1HB  SER A 154      20.940 -28.587  26.646  1.00  0.00           H  
ATOM   2287 2HB  SER A 154      20.252 -27.695  25.298  1.00  0.00           H  
ATOM   2288  HG  SER A 154      21.811 -29.636  24.361  1.00  0.00           H  
ATOM   2289  N   ASN A 155      23.446 -28.610  23.419  1.00 20.52           N  
ATOM   2290  CA  ASN A 155      23.743 -28.738  21.999  1.00 21.24           C  
ATOM   2291  C   ASN A 155      22.760 -29.682  21.337  1.00 22.23           C  
ATOM   2292  O   ASN A 155      22.899 -30.034  20.164  1.00 23.25           O  
ATOM   2293  CB  ASN A 155      25.164 -29.240  21.771  1.00 21.09           C  
ATOM   2294  CG  ASN A 155      25.433 -30.580  22.419  1.00 20.23           C  
ATOM   2295  OD1 ASN A 155      24.518 -31.334  22.745  1.00 16.02           O  
ATOM   2296  ND2 ASN A 155      26.709 -30.905  22.572  1.00 18.12           N  
ATOM   2297  H   ASN A 155      23.809 -29.299  24.062  1.00  0.00           H  
ATOM   2298  HA  ASN A 155      23.651 -27.754  21.536  1.00  0.00           H  
ATOM   2299 1HB  ASN A 155      25.351 -29.329  20.700  1.00  0.00           H  
ATOM   2300 2HB  ASN A 155      25.874 -28.515  22.168  1.00  0.00           H  
ATOM   2301 1HD2 ASN A 155      26.956 -31.778  22.994  1.00  0.00           H  
ATOM   2302 2HD2 ASN A 155      27.425 -30.278  22.266  1.00  0.00           H  
ATOM   2303  N   GLY A 156      21.768 -30.107  22.105  1.00 23.25           N  
ATOM   2304  CA  GLY A 156      20.759 -31.013  21.595  1.00 23.53           C  
ATOM   2305  C   GLY A 156      20.953 -32.435  22.069  1.00 23.68           C  
ATOM   2306  O   GLY A 156      19.986 -33.210  22.123  1.00 24.65           O  
ATOM   2307  H   GLY A 156      21.710 -29.796  23.064  1.00  0.00           H  
ATOM   2308 1HA  GLY A 156      19.772 -30.670  21.905  1.00  0.00           H  
ATOM   2309 2HA  GLY A 156      20.776 -31.000  20.506  1.00  0.00           H  
ATOM   2310  N   SER A 157      22.196 -32.786  22.394  1.00 22.89           N  
ATOM   2311  CA  SER A 157      22.538 -34.127  22.847  1.00 22.31           C  
ATOM   2312  C   SER A 157      22.927 -34.114  24.323  1.00 20.81           C  
ATOM   2313  O   SER A 157      22.567 -35.020  25.077  1.00 21.34           O  
ATOM   2314  CB  SER A 157      23.688 -34.692  22.022  1.00 22.52           C  
ATOM   2315  OG  SER A 157      23.401 -34.661  20.631  1.00 25.57           O  
ATOM   2316  H   SER A 157      22.925 -32.091  22.321  1.00  0.00           H  
ATOM   2317  HA  SER A 157      21.666 -34.770  22.716  1.00  0.00           H  
ATOM   2318 1HB  SER A 157      24.592 -34.116  22.216  1.00  0.00           H  
ATOM   2319 2HB  SER A 157      23.883 -35.719  22.326  1.00  0.00           H  
ATOM   2320  HG  SER A 157      22.524 -34.279  20.550  1.00  0.00           H  
ATOM   2321  N   ASN A 158      23.666 -33.084  24.730  1.00 18.85           N  
ATOM   2322  CA  ASN A 158      24.135 -32.986  26.105  1.00 17.23           C  
ATOM   2323  C   ASN A 158      24.169 -31.537  26.573  1.00 16.61           C  
ATOM   2324  O   ASN A 158      24.144 -30.607  25.767  1.00 16.00           O  
ATOM   2325  CB  ASN A 158      25.525 -33.616  26.239  1.00 16.88           C  
ATOM   2326  CG  ASN A 158      26.575 -32.912  25.396  1.00 15.55           C  
ATOM   2327  OD1 ASN A 158      26.860 -33.310  24.267  1.00 14.24           O  
ATOM   2328  ND2 ASN A 158      27.176 -31.865  25.960  1.00 14.63           N  
ATOM   2329  H   ASN A 158      23.908 -32.355  24.075  1.00  0.00           H  
ATOM   2330  HA  ASN A 158      23.441 -33.530  26.747  1.00  0.00           H  
ATOM   2331 1HB  ASN A 158      25.838 -33.588  27.283  1.00  0.00           H  
ATOM   2332 2HB  ASN A 158      25.480 -34.663  25.939  1.00  0.00           H  
ATOM   2333 1HD2 ASN A 158      27.877 -31.359  25.456  1.00  0.00           H  
ATOM   2334 2HD2 ASN A 158      26.927 -31.585  26.887  1.00  0.00           H  
ATOM   2335  N   ASP A 159      24.245 -31.367  27.886  1.00 15.93           N  
ATOM   2336  CA  ASP A 159      24.371 -30.057  28.494  1.00 15.73           C  
ATOM   2337  C   ASP A 159      25.816 -29.571  28.394  1.00 14.90           C  
ATOM   2338  O   ASP A 159      26.778 -30.362  28.438  1.00 14.18           O  
ATOM   2339  CB  ASP A 159      23.953 -30.113  29.954  1.00 15.77           C  
ATOM   2340  CG  ASP A 159      22.510 -30.519  30.125  1.00 17.70           C  
ATOM   2341  OD1 ASP A 159      21.666 -29.959  29.390  1.00 18.39           O  
ATOM   2342  OD2 ASP A 159      22.143 -31.388  30.946  1.00 19.70           O  
ATOM   2343  H   ASP A 159      24.213 -32.184  28.479  1.00  0.00           H  
ATOM   2344  HA  ASP A 159      23.712 -29.366  27.967  1.00  0.00           H  
ATOM   2345 1HB  ASP A 159      24.585 -30.824  30.487  1.00  0.00           H  
ATOM   2346 2HB  ASP A 159      24.101 -29.135  30.413  1.00  0.00           H  
ATOM   2347  N   VAL A 160      25.949 -28.258  28.299  1.00 14.66           N  
ATOM   2348  CA  VAL A 160      27.236 -27.604  28.132  1.00 14.76           C  
ATOM   2349  C   VAL A 160      27.340 -26.361  29.015  1.00 14.71           C  
ATOM   2350  O   VAL A 160      26.430 -25.508  29.048  1.00 15.02           O  
ATOM   2351  CB  VAL A 160      27.464 -27.146  26.669  1.00 14.58           C  
ATOM   2352  CG1 VAL A 160      28.898 -26.598  26.470  1.00 15.30           C  
ATOM   2353  CG2 VAL A 160      27.181 -28.258  25.677  1.00 14.36           C  
ATOM   2354  H   VAL A 160      25.113 -27.694  28.346  1.00  0.00           H  
ATOM   2355  HA  VAL A 160      28.022 -28.316  28.389  1.00  0.00           H  
ATOM   2356  HB  VAL A 160      26.798 -26.311  26.452  1.00  0.00           H  
ATOM   2357 1HG1 VAL A 160      29.027 -26.284  25.434  1.00  0.00           H  
ATOM   2358 2HG1 VAL A 160      29.056 -25.745  27.129  1.00  0.00           H  
ATOM   2359 3HG1 VAL A 160      29.622 -27.378  26.705  1.00  0.00           H  
ATOM   2360 1HG2 VAL A 160      27.352 -27.894  24.664  1.00  0.00           H  
ATOM   2361 2HG2 VAL A 160      27.842 -29.101  25.877  1.00  0.00           H  
ATOM   2362 3HG2 VAL A 160      26.144 -28.579  25.776  1.00  0.00           H  
ATOM   2363  N   ILE A 161      28.463 -26.240  29.714  1.00 14.01           N  
ATOM   2364  CA  ILE A 161      28.780 -25.038  30.457  1.00 13.98           C  
ATOM   2365  C   ILE A 161      30.158 -24.611  29.977  1.00 14.39           C  
ATOM   2366  O   ILE A 161      31.098 -25.418  29.933  1.00 14.19           O  
ATOM   2367  CB  ILE A 161      28.709 -25.236  31.991  1.00 14.40           C  
ATOM   2368  CG1 ILE A 161      29.139 -23.943  32.692  1.00 15.03           C  
ATOM   2369  CG2 ILE A 161      29.598 -26.381  32.431  1.00 14.26           C  
ATOM   2370  CD1 ILE A 161      28.958 -23.944  34.186  1.00 16.96           C  
ATOM   2371  H   ILE A 161      29.114 -27.012  29.726  1.00  0.00           H  
ATOM   2372  HA  ILE A 161      28.055 -24.268  30.195  1.00  0.00           H  
ATOM   2373  HB  ILE A 161      27.683 -25.458  32.282  1.00  0.00           H  
ATOM   2374 1HG1 ILE A 161      30.191 -23.750  32.485  1.00  0.00           H  
ATOM   2375 2HG1 ILE A 161      28.569 -23.105  32.291  1.00  0.00           H  
ATOM   2376 1HG2 ILE A 161      29.531 -26.499  33.512  1.00  0.00           H  
ATOM   2377 2HG2 ILE A 161      29.274 -27.300  31.945  1.00  0.00           H  
ATOM   2378 3HG2 ILE A 161      30.630 -26.168  32.153  1.00  0.00           H  
ATOM   2379 1HD1 ILE A 161      29.289 -22.988  34.593  1.00  0.00           H  
ATOM   2380 2HD1 ILE A 161      27.905 -24.095  34.425  1.00  0.00           H  
ATOM   2381 3HD1 ILE A 161      29.549 -24.748  34.623  1.00  0.00           H  
ATOM   2382  N   SER A 162      30.258 -23.362  29.558  1.00 14.33           N  
ATOM   2383  CA  SER A 162      31.486 -22.850  28.967  1.00 14.19           C  
ATOM   2384  C   SER A 162      32.013 -21.663  29.756  1.00 14.51           C  
ATOM   2385  O   SER A 162      31.256 -20.848  30.277  1.00 14.13           O  
ATOM   2386  CB  SER A 162      31.240 -22.448  27.506  1.00 14.85           C  
ATOM   2387  OG  SER A 162      30.654 -23.496  26.748  1.00 14.54           O  
ATOM   2388  H   SER A 162      29.462 -22.747  29.650  1.00  0.00           H  
ATOM   2389  HA  SER A 162      32.238 -23.640  28.993  1.00  0.00           H  
ATOM   2390 1HB  SER A 162      30.584 -21.579  27.473  1.00  0.00           H  
ATOM   2391 2HB  SER A 162      32.184 -22.163  27.044  1.00  0.00           H  
ATOM   2392  HG  SER A 162      30.548 -24.233  27.354  1.00  0.00           H  
ATOM   2393  N   PHE A 163      33.332 -21.567  29.809  1.00 13.83           N  
ATOM   2394  CA  PHE A 163      34.013 -20.492  30.501  1.00 14.36           C  
ATOM   2395  C   PHE A 163      34.900 -19.801  29.482  1.00 15.13           C  
ATOM   2396  O   PHE A 163      35.851 -20.410  28.976  1.00 14.49           O  
ATOM   2397  CB  PHE A 163      34.860 -21.058  31.648  1.00 13.83           C  
ATOM   2398  CG  PHE A 163      34.054 -21.767  32.693  1.00 13.78           C  
ATOM   2399  CD1 PHE A 163      33.653 -23.075  32.501  1.00 13.81           C  
ATOM   2400  CD2 PHE A 163      33.667 -21.119  33.856  1.00 14.56           C  
ATOM   2401  CE1 PHE A 163      32.909 -23.719  33.457  1.00 13.21           C  
ATOM   2402  CE2 PHE A 163      32.928 -21.760  34.801  1.00 13.85           C  
ATOM   2403  CZ  PHE A 163      32.527 -23.044  34.605  1.00 13.49           C  
ATOM   2404  H   PHE A 163      33.879 -22.278  29.345  1.00  0.00           H  
ATOM   2405  HA  PHE A 163      33.263 -19.818  30.916  1.00  0.00           H  
ATOM   2406 1HB  PHE A 163      35.593 -21.757  31.248  1.00  0.00           H  
ATOM   2407 2HB  PHE A 163      35.408 -20.249  32.129  1.00  0.00           H  
ATOM   2408  HD1 PHE A 163      33.935 -23.589  31.582  1.00  0.00           H  
ATOM   2409  HD2 PHE A 163      33.985 -20.089  34.019  1.00  0.00           H  
ATOM   2410  HE1 PHE A 163      32.620 -24.760  33.312  1.00  0.00           H  
ATOM   2411  HE2 PHE A 163      32.656 -21.239  35.719  1.00  0.00           H  
ATOM   2412  HZ  PHE A 163      31.905 -23.540  35.349  1.00  0.00           H  
ATOM   2413  N   LEU A 164      34.567 -18.554  29.158  1.00 15.88           N  
ATOM   2414  CA  LEU A 164      35.287 -17.778  28.156  1.00 16.96           C  
ATOM   2415  C   LEU A 164      36.264 -16.789  28.756  1.00 16.51           C  
ATOM   2416  O   LEU A 164      35.876 -15.966  29.572  1.00 15.92           O  
ATOM   2417  CB  LEU A 164      34.299 -16.980  27.306  1.00 17.83           C  
ATOM   2418  CG  LEU A 164      33.859 -17.623  26.002  1.00 21.76           C  
ATOM   2419  CD1 LEU A 164      33.256 -18.985  26.239  1.00 23.32           C  
ATOM   2420  CD2 LEU A 164      32.859 -16.681  25.341  1.00 23.05           C  
ATOM   2421  H   LEU A 164      33.780 -18.135  29.632  1.00  0.00           H  
ATOM   2422  HA  LEU A 164      35.832 -18.467  27.511  1.00  0.00           H  
ATOM   2423 1HB  LEU A 164      33.403 -16.796  27.896  1.00  0.00           H  
ATOM   2424 2HB  LEU A 164      34.750 -16.019  27.059  1.00  0.00           H  
ATOM   2425  HG  LEU A 164      34.726 -17.770  25.358  1.00  0.00           H  
ATOM   2426 1HD1 LEU A 164      32.951 -19.419  25.286  1.00  0.00           H  
ATOM   2427 2HD1 LEU A 164      33.994 -19.633  26.712  1.00  0.00           H  
ATOM   2428 3HD1 LEU A 164      32.387 -18.890  26.889  1.00  0.00           H  
ATOM   2429 1HD2 LEU A 164      32.521 -17.112  24.398  1.00  0.00           H  
ATOM   2430 2HD2 LEU A 164      32.004 -16.537  26.001  1.00  0.00           H  
ATOM   2431 3HD2 LEU A 164      33.336 -15.720  25.150  1.00  0.00           H  
ATOM   2432  N   ALA A 165      37.518 -16.882  28.344  1.00 16.17           N  
ATOM   2433  CA  ALA A 165      38.562 -15.939  28.755  1.00 16.67           C  
ATOM   2434  C   ALA A 165      38.322 -14.609  28.053  1.00 17.74           C  
ATOM   2435  O   ALA A 165      37.806 -14.587  26.946  1.00 17.25           O  
ATOM   2436  CB  ALA A 165      39.916 -16.462  28.385  1.00 16.97           C  
ATOM   2437  H   ALA A 165      37.757 -17.639  27.719  1.00  0.00           H  
ATOM   2438  HA  ALA A 165      38.511 -15.829  29.838  1.00  0.00           H  
ATOM   2439 1HB  ALA A 165      40.679 -15.749  28.698  1.00  0.00           H  
ATOM   2440 2HB  ALA A 165      40.086 -17.417  28.883  1.00  0.00           H  
ATOM   2441 3HB  ALA A 165      39.970 -16.601  27.306  1.00  0.00           H  
ATOM   2442  N   PRO A 166      38.688 -13.502  28.690  1.00 18.04           N  
ATOM   2443  CA  PRO A 166      38.514 -12.162  28.095  1.00 19.31           C  
ATOM   2444  C   PRO A 166      39.490 -11.834  26.973  1.00 19.39           C  
ATOM   2445  O   PRO A 166      39.199 -10.975  26.130  1.00 19.95           O  
ATOM   2446  CB  PRO A 166      38.783 -11.233  29.275  1.00 19.20           C  
ATOM   2447  CG  PRO A 166      39.746 -12.025  30.142  1.00 19.10           C  
ATOM   2448  CD  PRO A 166      39.215 -13.427  30.065  1.00 19.08           C  
ATOM   2449  HA  PRO A 166      37.479 -12.057  27.736  1.00  0.00           H  
ATOM   2450 1HB  PRO A 166      39.206 -10.283  28.917  1.00  0.00           H  
ATOM   2451 2HB  PRO A 166      37.840 -10.992  29.787  1.00  0.00           H  
ATOM   2452 1HG  PRO A 166      40.771 -11.930  29.755  1.00  0.00           H  
ATOM   2453 2HG  PRO A 166      39.754 -11.623  31.166  1.00  0.00           H  
ATOM   2454 1HD  PRO A 166      40.037 -14.140  30.227  1.00  0.00           H  
ATOM   2455 2HD  PRO A 166      38.428 -13.563  30.821  1.00  0.00           H  
ATOM   2456  N   SER A 167      40.642 -12.488  26.979  1.00 19.41           N  
ATOM   2457  CA  SER A 167      41.653 -12.316  25.950  1.00 19.52           C  
ATOM   2458  C   SER A 167      42.464 -13.602  25.849  1.00 18.77           C  
ATOM   2459  O   SER A 167      42.380 -14.450  26.735  1.00 19.07           O  
ATOM   2460  CB  SER A 167      42.583 -11.149  26.292  1.00 20.19           C  
ATOM   2461  OG  SER A 167      43.288 -11.419  27.487  1.00 22.61           O  
ATOM   2462  H   SER A 167      40.816 -13.133  27.737  1.00  0.00           H  
ATOM   2463  HA  SER A 167      41.152 -12.095  25.006  1.00  0.00           H  
ATOM   2464 1HB  SER A 167      43.284 -10.990  25.473  1.00  0.00           H  
ATOM   2465 2HB  SER A 167      41.997 -10.237  26.402  1.00  0.00           H  
ATOM   2466  HG  SER A 167      42.992 -12.285  27.779  1.00  0.00           H  
ATOM   2467  N   ALA A 168      43.264 -13.724  24.797  1.00 17.99           N  
ATOM   2468  CA  ALA A 168      44.016 -14.951  24.530  1.00 17.21           C  
ATOM   2469  C   ALA A 168      44.917 -15.403  25.673  1.00 17.31           C  
ATOM   2470  O   ALA A 168      45.747 -14.639  26.176  1.00 17.02           O  
ATOM   2471  CB  ALA A 168      44.853 -14.813  23.283  1.00 17.54           C  
ATOM   2472  H   ALA A 168      43.355 -12.944  24.162  1.00  0.00           H  
ATOM   2473  HA  ALA A 168      43.301 -15.760  24.381  1.00  0.00           H  
ATOM   2474 1HB  ALA A 168      45.401 -15.739  23.108  1.00  0.00           H  
ATOM   2475 2HB  ALA A 168      44.205 -14.609  22.431  1.00  0.00           H  
ATOM   2476 3HB  ALA A 168      45.558 -13.993  23.407  1.00  0.00           H  
ATOM   2477  N   ILE A 169      44.763 -16.670  26.043  1.00 16.56           N  
ATOM   2478  CA  ILE A 169      45.646 -17.319  26.991  1.00 16.08           C  
ATOM   2479  C   ILE A 169      46.538 -18.272  26.193  1.00 16.51           C  
ATOM   2480  O   ILE A 169      46.038 -19.239  25.620  1.00 16.60           O  
ATOM   2481  CB  ILE A 169      44.838 -18.129  28.014  1.00 16.17           C  
ATOM   2482  CG1 ILE A 169      43.865 -17.225  28.778  1.00 16.06           C  
ATOM   2483  CG2 ILE A 169      45.805 -18.864  28.927  1.00 15.36           C  
ATOM   2484  CD1 ILE A 169      42.964 -17.962  29.729  1.00 18.02           C  
ATOM   2485  H   ILE A 169      43.998 -17.195  25.644  1.00  0.00           H  
ATOM   2486  HA  ILE A 169      46.208 -16.551  27.522  1.00  0.00           H  
ATOM   2487  HB  ILE A 169      44.205 -18.846  27.492  1.00  0.00           H  
ATOM   2488 1HG1 ILE A 169      44.427 -16.485  29.347  1.00  0.00           H  
ATOM   2489 2HG1 ILE A 169      43.238 -16.684  28.069  1.00  0.00           H  
ATOM   2490 1HG2 ILE A 169      45.244 -19.444  29.660  1.00  0.00           H  
ATOM   2491 2HG2 ILE A 169      46.427 -19.533  28.334  1.00  0.00           H  
ATOM   2492 3HG2 ILE A 169      46.438 -18.142  29.443  1.00  0.00           H  
ATOM   2493 1HD1 ILE A 169      42.305 -17.252  30.230  1.00  0.00           H  
ATOM   2494 2HD1 ILE A 169      42.364 -18.685  29.175  1.00  0.00           H  
ATOM   2495 3HD1 ILE A 169      43.567 -18.483  30.471  1.00  0.00           H  
ATOM   2496  N   SER A 170      47.843 -18.022  26.159  1.00 16.51           N  
ATOM   2497  CA  SER A 170      48.778 -18.847  25.397  1.00 17.18           C  
ATOM   2498  C   SER A 170      49.060 -20.184  26.065  1.00 16.77           C  
ATOM   2499  O   SER A 170      49.232 -21.210  25.394  1.00 16.61           O  
ATOM   2500  CB  SER A 170      50.107 -18.101  25.172  1.00 17.74           C  
ATOM   2501  OG  SER A 170      50.661 -17.672  26.398  1.00 23.26           O  
ATOM   2502  H   SER A 170      48.196 -17.232  26.680  1.00  0.00           H  
ATOM   2503  HA  SER A 170      48.334 -19.065  24.424  1.00  0.00           H  
ATOM   2504 1HB  SER A 170      50.811 -18.758  24.662  1.00  0.00           H  
ATOM   2505 2HB  SER A 170      49.936 -17.240  24.527  1.00  0.00           H  
ATOM   2506  HG  SER A 170      50.051 -17.963  27.080  1.00  0.00           H  
ATOM   2507  N   SER A 171      49.137 -20.158  27.386  1.00 15.65           N  
ATOM   2508  CA  SER A 171      49.383 -21.366  28.160  1.00 15.52           C  
ATOM   2509  C   SER A 171      48.860 -21.160  29.570  1.00 15.16           C  
ATOM   2510  O   SER A 171      48.795 -20.041  30.067  1.00 15.61           O  
ATOM   2511  CB  SER A 171      50.875 -21.717  28.190  1.00 15.68           C  
ATOM   2512  OG  SER A 171      51.629 -20.731  28.892  1.00 18.53           O  
ATOM   2513  H   SER A 171      49.022 -19.279  27.870  1.00  0.00           H  
ATOM   2514  HA  SER A 171      48.848 -22.193  27.691  1.00  0.00           H  
ATOM   2515 1HB  SER A 171      51.011 -22.686  28.669  1.00  0.00           H  
ATOM   2516 2HB  SER A 171      51.249 -21.801  27.171  1.00  0.00           H  
ATOM   2517  HG  SER A 171      50.996 -20.070  29.182  1.00  0.00           H  
ATOM   2518  N   TRP A 172      48.465 -22.241  30.217  1.00 14.00           N  
ATOM   2519  CA  TRP A 172      48.014 -22.158  31.590  1.00 13.70           C  
ATOM   2520  C   TRP A 172      48.116 -23.544  32.208  1.00 13.86           C  
ATOM   2521  O   TRP A 172      47.882 -24.551  31.530  1.00 13.32           O  
ATOM   2522  CB  TRP A 172      46.573 -21.648  31.654  1.00 13.75           C  
ATOM   2523  CG  TRP A 172      46.101 -21.205  33.025  1.00 13.90           C  
ATOM   2524  CD1 TRP A 172      46.849 -20.575  34.000  1.00 13.90           C  
ATOM   2525  CD2 TRP A 172      44.792 -21.357  33.567  1.00 12.64           C  
ATOM   2526  NE1 TRP A 172      46.064 -20.329  35.103  1.00 15.92           N  
ATOM   2527  CE2 TRP A 172      44.796 -20.793  34.857  1.00 14.36           C  
ATOM   2528  CE3 TRP A 172      43.596 -21.908  33.087  1.00 12.99           C  
ATOM   2529  CZ2 TRP A 172      43.666 -20.770  35.655  1.00 13.90           C  
ATOM   2530  CZ3 TRP A 172      42.484 -21.892  33.898  1.00 12.28           C  
ATOM   2531  CH2 TRP A 172      42.526 -21.330  35.160  1.00 12.46           C  
ATOM   2532  H   TRP A 172      48.475 -23.140  29.756  1.00  0.00           H  
ATOM   2533  HA  TRP A 172      48.655 -21.456  32.123  1.00  0.00           H  
ATOM   2534 1HB  TRP A 172      46.457 -20.799  30.980  1.00  0.00           H  
ATOM   2535 2HB  TRP A 172      45.895 -22.430  31.314  1.00  0.00           H  
ATOM   2536  HD1 TRP A 172      47.902 -20.314  33.906  1.00  0.00           H  
ATOM   2537  HE1 TRP A 172      46.370 -19.881  35.955  1.00  0.00           H  
ATOM   2538  HE3 TRP A 172      43.549 -22.339  32.087  1.00  0.00           H  
ATOM   2539  HZ2 TRP A 172      43.668 -20.322  36.649  1.00  0.00           H  
ATOM   2540  HZ3 TRP A 172      41.565 -22.337  33.517  1.00  0.00           H  
ATOM   2541  HH2 TRP A 172      41.624 -21.337  35.772  1.00  0.00           H  
ATOM   2542  N   SER A 173      48.496 -23.576  33.482  1.00 13.59           N  
ATOM   2543  CA  SER A 173      48.538 -24.800  34.267  1.00 14.03           C  
ATOM   2544  C   SER A 173      47.597 -24.519  35.423  1.00 13.68           C  
ATOM   2545  O   SER A 173      47.722 -23.482  36.115  1.00 14.22           O  
ATOM   2546  CB  SER A 173      49.943 -25.116  34.784  1.00 14.25           C  
ATOM   2547  OG  SER A 173      50.894 -25.186  33.740  1.00 18.06           O  
ATOM   2548  H   SER A 173      48.766 -22.704  33.915  1.00  0.00           H  
ATOM   2549  HA  SER A 173      48.225 -25.630  33.632  1.00  0.00           H  
ATOM   2550 1HB  SER A 173      50.251 -24.348  35.494  1.00  0.00           H  
ATOM   2551 2HB  SER A 173      49.929 -26.066  35.316  1.00  0.00           H  
ATOM   2552  HG  SER A 173      50.410 -25.012  32.929  1.00  0.00           H  
ATOM   2553  N   PHE A 174      46.652 -25.428  35.650  1.00 13.14           N  
ATOM   2554  CA  PHE A 174      45.586 -25.192  36.607  1.00 13.04           C  
ATOM   2555  C   PHE A 174      44.995 -26.513  37.111  1.00 12.70           C  
ATOM   2556  O   PHE A 174      45.435 -27.598  36.708  1.00 13.52           O  
ATOM   2557  CB  PHE A 174      44.497 -24.352  35.923  1.00 12.94           C  
ATOM   2558  CG  PHE A 174      43.843 -25.039  34.756  1.00 12.14           C  
ATOM   2559  CD1 PHE A 174      44.498 -25.170  33.540  1.00 12.36           C  
ATOM   2560  CD2 PHE A 174      42.563 -25.543  34.869  1.00 11.91           C  
ATOM   2561  CE1 PHE A 174      43.891 -25.808  32.470  1.00 14.91           C  
ATOM   2562  CE2 PHE A 174      41.961 -26.184  33.804  1.00 12.90           C  
ATOM   2563  CZ  PHE A 174      42.609 -26.310  32.606  1.00 13.46           C  
ATOM   2564  H   PHE A 174      46.676 -26.303  35.146  1.00  0.00           H  
ATOM   2565  HA  PHE A 174      45.997 -24.640  37.454  1.00  0.00           H  
ATOM   2566 1HB  PHE A 174      43.723 -24.101  36.647  1.00  0.00           H  
ATOM   2567 2HB  PHE A 174      44.928 -23.417  35.568  1.00  0.00           H  
ATOM   2568  HD1 PHE A 174      45.504 -24.764  33.431  1.00  0.00           H  
ATOM   2569  HD2 PHE A 174      42.034 -25.450  35.818  1.00  0.00           H  
ATOM   2570  HE1 PHE A 174      44.424 -25.913  31.525  1.00  0.00           H  
ATOM   2571  HE2 PHE A 174      40.957 -26.591  33.925  1.00  0.00           H  
ATOM   2572  HZ  PHE A 174      42.122 -26.800  31.764  1.00  0.00           H  
ATOM   2573  N   ASP A 175      44.049 -26.420  38.032  1.00 13.51           N  
ATOM   2574  CA  ASP A 175      43.360 -27.588  38.551  1.00 12.69           C  
ATOM   2575  C   ASP A 175      41.971 -27.680  37.943  1.00 12.75           C  
ATOM   2576  O   ASP A 175      41.102 -26.855  38.214  1.00 12.37           O  
ATOM   2577  CB  ASP A 175      43.283 -27.542  40.086  1.00 13.39           C  
ATOM   2578  CG  ASP A 175      42.979 -28.891  40.693  1.00 14.91           C  
ATOM   2579  OD1 ASP A 175      42.252 -29.657  40.028  1.00 13.52           O  
ATOM   2580  OD2 ASP A 175      43.442 -29.279  41.796  1.00 16.17           O  
ATOM   2581  H   ASP A 175      43.801 -25.506  38.383  1.00  0.00           H  
ATOM   2582  HA  ASP A 175      43.920 -28.477  38.260  1.00  0.00           H  
ATOM   2583 1HB  ASP A 175      44.230 -27.181  40.487  1.00  0.00           H  
ATOM   2584 2HB  ASP A 175      42.509 -26.837  40.391  1.00  0.00           H  
ATOM   2585  N   VAL A 176      41.787 -28.694  37.113  1.00 13.05           N  
ATOM   2586  CA  VAL A 176      40.518 -28.953  36.462  1.00 13.16           C  
ATOM   2587  C   VAL A 176      39.416 -29.121  37.495  1.00 13.84           C  
ATOM   2588  O   VAL A 176      38.254 -28.810  37.213  1.00 12.42           O  
ATOM   2589  CB  VAL A 176      40.612 -30.187  35.553  1.00 12.77           C  
ATOM   2590  CG1 VAL A 176      39.213 -30.713  35.175  1.00 13.31           C  
ATOM   2591  CG2 VAL A 176      41.382 -29.816  34.316  1.00 13.41           C  
ATOM   2592  H   VAL A 176      42.568 -29.308  36.931  1.00  0.00           H  
ATOM   2593  HA  VAL A 176      40.262 -28.090  35.847  1.00  0.00           H  
ATOM   2594  HB  VAL A 176      41.126 -30.984  36.090  1.00  0.00           H  
ATOM   2595 1HG1 VAL A 176      39.315 -31.587  34.531  1.00  0.00           H  
ATOM   2596 2HG1 VAL A 176      38.672 -30.990  36.080  1.00  0.00           H  
ATOM   2597 3HG1 VAL A 176      38.663 -29.935  34.645  1.00  0.00           H  
ATOM   2598 1HG2 VAL A 176      41.458 -30.683  33.661  1.00  0.00           H  
ATOM   2599 2HG2 VAL A 176      40.866 -29.010  33.794  1.00  0.00           H  
ATOM   2600 3HG2 VAL A 176      42.382 -29.485  34.596  1.00  0.00           H  
ATOM   2601  N   LYS A 177      39.757 -29.575  38.697  1.00 14.12           N  
ATOM   2602  CA  LYS A 177      38.737 -29.741  39.735  1.00 15.16           C  
ATOM   2603  C   LYS A 177      37.958 -28.453  40.024  1.00 15.13           C  
ATOM   2604  O   LYS A 177      36.757 -28.485  40.311  1.00 14.54           O  
ATOM   2605  CB  LYS A 177      39.372 -30.267  41.024  1.00 16.34           C  
ATOM   2606  CG  LYS A 177      38.440 -30.378  42.178  1.00 18.48           C  
ATOM   2607  CD  LYS A 177      37.424 -31.419  41.907  1.00 19.33           C  
ATOM   2608  CE  LYS A 177      37.021 -32.132  43.202  1.00 20.98           C  
ATOM   2609  NZ  LYS A 177      36.141 -31.247  44.020  1.00 22.92           N  
ATOM   2610  H   LYS A 177      40.716 -29.809  38.908  1.00  0.00           H  
ATOM   2611  HA  LYS A 177      38.002 -30.467  39.385  1.00  0.00           H  
ATOM   2612 1HB  LYS A 177      39.795 -31.256  40.844  1.00  0.00           H  
ATOM   2613 2HB  LYS A 177      40.190 -29.610  41.321  1.00  0.00           H  
ATOM   2614 1HG  LYS A 177      39.002 -30.638  43.076  1.00  0.00           H  
ATOM   2615 2HG  LYS A 177      37.949 -29.419  42.343  1.00  0.00           H  
ATOM   2616 1HD  LYS A 177      36.542 -30.959  41.458  1.00  0.00           H  
ATOM   2617 2HD  LYS A 177      37.829 -32.149  41.206  1.00  0.00           H  
ATOM   2618 1HE  LYS A 177      36.495 -33.054  42.961  1.00  0.00           H  
ATOM   2619 2HE  LYS A 177      37.915 -32.388  43.770  1.00  0.00           H  
ATOM   2620 1HZ  LYS A 177      35.881 -31.724  44.871  1.00  0.00           H  
ATOM   2621 2HZ  LYS A 177      36.637 -30.397  44.249  1.00  0.00           H  
ATOM   2622 3HZ  LYS A 177      35.309 -31.020  43.494  1.00  0.00           H  
ATOM   2623  N   ASP A 178      38.626 -27.312  39.927  1.00 14.84           N  
ATOM   2624  CA  ASP A 178      37.965 -26.052  40.221  1.00 15.42           C  
ATOM   2625  C   ASP A 178      36.798 -25.798  39.239  1.00 14.87           C  
ATOM   2626  O   ASP A 178      35.777 -25.215  39.629  1.00 15.68           O  
ATOM   2627  CB  ASP A 178      38.957 -24.886  40.160  1.00 15.77           C  
ATOM   2628  CG  ASP A 178      40.057 -24.971  41.211  1.00 19.19           C  
ATOM   2629  OD1 ASP A 178      39.980 -25.805  42.132  1.00 22.44           O  
ATOM   2630  OD2 ASP A 178      41.071 -24.241  41.166  1.00 21.66           O  
ATOM   2631  H   ASP A 178      39.597 -27.305  39.649  1.00  0.00           H  
ATOM   2632  HA  ASP A 178      37.555 -26.103  41.230  1.00  0.00           H  
ATOM   2633 1HB  ASP A 178      39.424 -24.857  39.175  1.00  0.00           H  
ATOM   2634 2HB  ASP A 178      38.422 -23.946  40.297  1.00  0.00           H  
ATOM   2635  N   PHE A 179      36.961 -26.204  37.979  1.00 14.42           N  
ATOM   2636  CA  PHE A 179      35.913 -26.042  36.966  1.00 13.94           C  
ATOM   2637  C   PHE A 179      34.837 -27.109  37.148  1.00 14.43           C  
ATOM   2638  O   PHE A 179      33.659 -26.848  36.939  1.00 14.24           O  
ATOM   2639  CB  PHE A 179      36.510 -26.066  35.553  1.00 14.04           C  
ATOM   2640  CG  PHE A 179      37.338 -24.851  35.255  1.00 11.91           C  
ATOM   2641  CD1 PHE A 179      38.686 -24.779  35.621  1.00 11.98           C  
ATOM   2642  CD2 PHE A 179      36.753 -23.731  34.693  1.00 12.24           C  
ATOM   2643  CE1 PHE A 179      39.420 -23.653  35.364  1.00 13.77           C  
ATOM   2644  CE2 PHE A 179      37.500 -22.593  34.454  1.00 14.10           C  
ATOM   2645  CZ  PHE A 179      38.830 -22.557  34.780  1.00 14.61           C  
ATOM   2646  H   PHE A 179      37.835 -26.636  37.717  1.00  0.00           H  
ATOM   2647  HA  PHE A 179      35.429 -25.077  37.120  1.00  0.00           H  
ATOM   2648 1HB  PHE A 179      37.133 -26.952  35.436  1.00  0.00           H  
ATOM   2649 2HB  PHE A 179      35.707 -26.132  34.820  1.00  0.00           H  
ATOM   2650  HD1 PHE A 179      39.150 -25.633  36.115  1.00  0.00           H  
ATOM   2651  HD2 PHE A 179      35.694 -23.753  34.431  1.00  0.00           H  
ATOM   2652  HE1 PHE A 179      40.478 -23.622  35.622  1.00  0.00           H  
ATOM   2653  HE2 PHE A 179      37.026 -21.721  34.004  1.00  0.00           H  
ATOM   2654  HZ  PHE A 179      39.418 -21.663  34.579  1.00  0.00           H  
ATOM   2655  N   VAL A 180      35.239 -28.297  37.564  1.00 14.36           N  
ATOM   2656  CA  VAL A 180      34.274 -29.349  37.845  1.00 14.84           C  
ATOM   2657  C   VAL A 180      33.335 -28.877  38.969  1.00 15.21           C  
ATOM   2658  O   VAL A 180      32.100 -29.056  38.911  1.00 15.52           O  
ATOM   2659  CB  VAL A 180      34.955 -30.658  38.228  1.00 14.82           C  
ATOM   2660  CG1 VAL A 180      33.923 -31.659  38.731  1.00 14.35           C  
ATOM   2661  CG2 VAL A 180      35.699 -31.244  37.044  1.00 13.81           C  
ATOM   2662  H   VAL A 180      36.223 -28.485  37.691  1.00  0.00           H  
ATOM   2663  HA  VAL A 180      33.685 -29.528  36.945  1.00  0.00           H  
ATOM   2664  HB  VAL A 180      35.663 -30.466  39.034  1.00  0.00           H  
ATOM   2665 1HG1 VAL A 180      34.421 -32.590  39.002  1.00  0.00           H  
ATOM   2666 2HG1 VAL A 180      33.417 -31.251  39.606  1.00  0.00           H  
ATOM   2667 3HG1 VAL A 180      33.193 -31.854  37.946  1.00  0.00           H  
ATOM   2668 1HG2 VAL A 180      36.178 -32.177  37.341  1.00  0.00           H  
ATOM   2669 2HG2 VAL A 180      34.997 -31.438  36.233  1.00  0.00           H  
ATOM   2670 3HG2 VAL A 180      36.458 -30.539  36.706  1.00  0.00           H  
ATOM   2671  N   ASP A 181      33.908 -28.242  39.981  1.00 15.36           N  
ATOM   2672  CA  ASP A 181      33.112 -27.703  41.082  1.00 16.70           C  
ATOM   2673  C   ASP A 181      32.110 -26.658  40.631  1.00 17.03           C  
ATOM   2674  O   ASP A 181      31.020 -26.557  41.200  1.00 16.67           O  
ATOM   2675  CB  ASP A 181      34.021 -27.084  42.121  1.00 16.70           C  
ATOM   2676  CG  ASP A 181      34.807 -28.121  42.899  1.00 17.66           C  
ATOM   2677  OD1 ASP A 181      34.509 -29.336  42.798  1.00 19.39           O  
ATOM   2678  OD2 ASP A 181      35.758 -27.794  43.637  1.00 21.31           O  
ATOM   2679  H   ASP A 181      34.911 -28.126  39.996  1.00  0.00           H  
ATOM   2680  HA  ASP A 181      32.557 -28.522  41.541  1.00  0.00           H  
ATOM   2681 1HB  ASP A 181      34.721 -26.405  41.634  1.00  0.00           H  
ATOM   2682 2HB  ASP A 181      33.427 -26.495  42.820  1.00  0.00           H  
ATOM   2683  N   GLN A 182      32.466 -25.880  39.615  1.00 17.19           N  
ATOM   2684  CA  GLN A 182      31.548 -24.877  39.076  1.00 17.93           C  
ATOM   2685  C   GLN A 182      30.401 -25.545  38.323  1.00 17.98           C  
ATOM   2686  O   GLN A 182      29.284 -25.027  38.313  1.00 18.26           O  
ATOM   2687  CB  GLN A 182      32.278 -23.893  38.162  1.00 18.09           C  
ATOM   2688  CG  GLN A 182      33.248 -22.965  38.880  1.00 19.61           C  
ATOM   2689  CD  GLN A 182      32.574 -21.816  39.615  1.00 22.39           C  
ATOM   2690  OE1 GLN A 182      33.152 -21.260  40.548  1.00 27.57           O  
ATOM   2691  NE2 GLN A 182      31.375 -21.444  39.193  1.00 21.79           N  
ATOM   2692  H   GLN A 182      33.384 -25.978  39.204  1.00  0.00           H  
ATOM   2693  HA  GLN A 182      31.120 -24.318  39.908  1.00  0.00           H  
ATOM   2694 1HB  GLN A 182      32.840 -24.445  37.409  1.00  0.00           H  
ATOM   2695 2HB  GLN A 182      31.550 -23.274  37.639  1.00  0.00           H  
ATOM   2696 1HG  GLN A 182      33.809 -23.541  39.616  1.00  0.00           H  
ATOM   2697 2HG  GLN A 182      33.929 -22.531  38.148  1.00  0.00           H  
ATOM   2698 1HE2 GLN A 182      30.895 -20.692  39.648  1.00  0.00           H  
ATOM   2699 2HE2 GLN A 182      30.948 -21.914  38.420  1.00  0.00           H  
ATOM   2700  N   ALA A 183      30.667 -26.670  37.661  1.00 17.75           N  
ATOM   2701  CA  ALA A 183      29.607 -27.381  36.974  1.00 18.21           C  
ATOM   2702  C   ALA A 183      28.591 -27.864  38.010  1.00 18.12           C  
ATOM   2703  O   ALA A 183      27.385 -27.756  37.811  1.00 18.17           O  
ATOM   2704  CB  ALA A 183      30.167 -28.572  36.181  1.00 18.33           C  
ATOM   2705  H   ALA A 183      31.607 -27.039  37.631  1.00  0.00           H  
ATOM   2706  HA  ALA A 183      29.133 -26.691  36.276  1.00  0.00           H  
ATOM   2707 1HB  ALA A 183      29.351 -29.088  35.675  1.00  0.00           H  
ATOM   2708 2HB  ALA A 183      30.883 -28.213  35.442  1.00  0.00           H  
ATOM   2709 3HB  ALA A 183      30.664 -29.261  36.862  1.00  0.00           H  
ATOM   2710  N   VAL A 184      29.092 -28.419  39.107  1.00 18.18           N  
ATOM   2711  CA  VAL A 184      28.245 -28.876  40.191  1.00 18.39           C  
ATOM   2712  C   VAL A 184      27.430 -27.705  40.734  1.00 18.84           C  
ATOM   2713  O   VAL A 184      26.217 -27.823  40.876  1.00 19.29           O  
ATOM   2714  CB  VAL A 184      29.094 -29.525  41.303  1.00 18.66           C  
ATOM   2715  CG1 VAL A 184      28.276 -29.817  42.540  1.00 18.89           C  
ATOM   2716  CG2 VAL A 184      29.737 -30.797  40.787  1.00 17.42           C  
ATOM   2717  H   VAL A 184      30.093 -28.525  39.187  1.00  0.00           H  
ATOM   2718  HA  VAL A 184      27.554 -29.623  39.799  1.00  0.00           H  
ATOM   2719  HB  VAL A 184      29.870 -28.824  41.611  1.00  0.00           H  
ATOM   2720 1HG1 VAL A 184      28.913 -30.273  43.298  1.00  0.00           H  
ATOM   2721 2HG1 VAL A 184      27.859 -28.888  42.928  1.00  0.00           H  
ATOM   2722 3HG1 VAL A 184      27.466 -30.502  42.288  1.00  0.00           H  
ATOM   2723 1HG2 VAL A 184      30.335 -31.249  41.578  1.00  0.00           H  
ATOM   2724 2HG2 VAL A 184      28.961 -31.496  40.474  1.00  0.00           H  
ATOM   2725 3HG2 VAL A 184      30.378 -30.562  39.937  1.00  0.00           H  
ATOM   2726  N   SER A 185      28.072 -26.571  41.013  1.00 19.37           N  
ATOM   2727  CA  SER A 185      27.363 -25.429  41.601  1.00 20.58           C  
ATOM   2728  C   SER A 185      26.297 -24.842  40.673  1.00 21.05           C  
ATOM   2729  O   SER A 185      25.374 -24.157  41.139  1.00 22.07           O  
ATOM   2730  CB  SER A 185      28.338 -24.341  42.065  1.00 21.04           C  
ATOM   2731  OG  SER A 185      28.860 -23.603  40.982  1.00 22.71           O  
ATOM   2732  H   SER A 185      29.060 -26.490  40.820  1.00  0.00           H  
ATOM   2733  HA  SER A 185      26.805 -25.779  42.471  1.00  0.00           H  
ATOM   2734 1HB  SER A 185      27.827 -23.662  42.747  1.00  0.00           H  
ATOM   2735 2HB  SER A 185      29.160 -24.799  42.614  1.00  0.00           H  
ATOM   2736  HG  SER A 185      28.463 -23.976  40.192  1.00  0.00           H  
ATOM   2737  N   HIS A 186      26.418 -25.119  39.378  1.00 20.95           N  
ATOM   2738  CA  HIS A 186      25.442 -24.673  38.385  1.00 20.89           C  
ATOM   2739  C   HIS A 186      24.369 -25.726  38.117  1.00 20.50           C  
ATOM   2740  O   HIS A 186      23.527 -25.546  37.236  1.00 21.21           O  
ATOM   2741  CB  HIS A 186      26.145 -24.304  37.082  1.00 21.41           C  
ATOM   2742  CG  HIS A 186      26.891 -23.007  37.145  1.00 22.07           C  
ATOM   2743  ND1 HIS A 186      26.339 -21.814  36.735  1.00 25.02           N  
ATOM   2744  CD2 HIS A 186      28.082 -22.694  37.706  1.00 21.94           C  
ATOM   2745  CE1 HIS A 186      27.207 -20.840  36.943  1.00 23.48           C  
ATOM   2746  NE2 HIS A 186      28.249 -21.338  37.580  1.00 25.31           N  
ATOM   2747  H   HIS A 186      27.217 -25.658  39.075  1.00  0.00           H  
ATOM   2748  HA  HIS A 186      24.924 -23.789  38.756  1.00  0.00           H  
ATOM   2749 1HB  HIS A 186      26.851 -25.091  36.814  1.00  0.00           H  
ATOM   2750 2HB  HIS A 186      25.411 -24.236  36.279  1.00  0.00           H  
ATOM   2751  HD2 HIS A 186      28.772 -23.389  38.185  1.00  0.00           H  
ATOM   2752  HE1 HIS A 186      27.083 -19.800  36.640  1.00  0.00           H  
ATOM   2753  HE2 HIS A 186      29.041 -20.811  37.920  1.00  0.00           H  
ATOM   2754  N   GLY A 187      24.405 -26.829  38.853  1.00 20.17           N  
ATOM   2755  CA  GLY A 187      23.382 -27.849  38.756  1.00 19.98           C  
ATOM   2756  C   GLY A 187      23.536 -28.826  37.618  1.00 19.78           C  
ATOM   2757  O   GLY A 187      22.578 -29.515  37.249  1.00 19.92           O  
ATOM   2758  H   GLY A 187      25.170 -26.959  39.500  1.00  0.00           H  
ATOM   2759 1HA  GLY A 187      23.357 -28.428  39.679  1.00  0.00           H  
ATOM   2760 2HA  GLY A 187      22.407 -27.376  38.647  1.00  0.00           H  
ATOM   2761  N   LEU A 188      24.752 -28.921  37.092  1.00 19.03           N  
ATOM   2762  CA  LEU A 188      25.020 -29.781  35.947  1.00 18.78           C  
ATOM   2763  C   LEU A 188      25.751 -31.060  36.312  1.00 18.00           C  
ATOM   2764  O   LEU A 188      26.192 -31.796  35.431  1.00 18.17           O  
ATOM   2765  CB  LEU A 188      25.796 -29.003  34.875  1.00 19.19           C  
ATOM   2766  CG  LEU A 188      25.054 -27.774  34.316  1.00 20.94           C  
ATOM   2767  CD1 LEU A 188      25.968 -26.963  33.443  1.00 23.12           C  
ATOM   2768  CD2 LEU A 188      23.817 -28.125  33.520  1.00 23.01           C  
ATOM   2769  H   LEU A 188      25.509 -28.386  37.493  1.00  0.00           H  
ATOM   2770  HA  LEU A 188      24.068 -30.105  35.527  1.00  0.00           H  
ATOM   2771 1HB  LEU A 188      26.739 -28.668  35.303  1.00  0.00           H  
ATOM   2772 2HB  LEU A 188      26.016 -29.677  34.047  1.00  0.00           H  
ATOM   2773  HG  LEU A 188      24.740 -27.133  35.140  1.00  0.00           H  
ATOM   2774 1HD1 LEU A 188      25.429 -26.098  33.056  1.00  0.00           H  
ATOM   2775 2HD1 LEU A 188      26.824 -26.624  34.027  1.00  0.00           H  
ATOM   2776 3HD1 LEU A 188      26.315 -27.576  32.612  1.00  0.00           H  
ATOM   2777 1HD2 LEU A 188      23.345 -27.211  33.158  1.00  0.00           H  
ATOM   2778 2HD2 LEU A 188      24.096 -28.750  32.671  1.00  0.00           H  
ATOM   2779 3HD2 LEU A 188      23.117 -28.667  34.156  1.00  0.00           H  
ATOM   2780  N   ALA A 189      25.852 -31.333  37.604  1.00 17.03           N  
ATOM   2781  CA  ALA A 189      26.467 -32.541  38.114  1.00 16.97           C  
ATOM   2782  C   ALA A 189      26.328 -32.497  39.637  1.00 17.00           C  
ATOM   2783  O   ALA A 189      25.932 -31.472  40.190  1.00 17.32           O  
ATOM   2784  CB  ALA A 189      27.951 -32.618  37.708  1.00 16.58           C  
ATOM   2785  H   ALA A 189      25.478 -30.658  38.256  1.00  0.00           H  
ATOM   2786  HA  ALA A 189      25.944 -33.395  37.684  1.00  0.00           H  
ATOM   2787 1HB  ALA A 189      28.389 -33.534  38.103  1.00  0.00           H  
ATOM   2788 2HB  ALA A 189      28.031 -32.617  36.621  1.00  0.00           H  
ATOM   2789 3HB  ALA A 189      28.483 -31.758  38.112  1.00  0.00           H  
ATOM   2790  N   THR A 190      26.615 -33.613  40.298  1.00 17.56           N  
ATOM   2791  CA  THR A 190      26.719 -33.644  41.755  1.00 18.15           C  
ATOM   2792  C   THR A 190      28.064 -34.260  42.063  1.00 18.17           C  
ATOM   2793  O   THR A 190      28.706 -34.822  41.181  1.00 18.13           O  
ATOM   2794  CB  THR A 190      25.660 -34.513  42.419  1.00 18.46           C  
ATOM   2795  OG1 THR A 190      25.990 -35.892  42.230  1.00 18.31           O  
ATOM   2796  CG2 THR A 190      24.275 -34.316  41.785  1.00 20.14           C  
ATOM   2797  H   THR A 190      26.765 -34.464  39.776  1.00  0.00           H  
ATOM   2798  HA  THR A 190      26.587 -32.630  42.133  1.00  0.00           H  
ATOM   2799  HB  THR A 190      25.594 -34.261  43.477  1.00  0.00           H  
ATOM   2800  HG1 THR A 190      26.805 -35.959  41.727  1.00  0.00           H  
ATOM   2801 1HG2 THR A 190      23.550 -34.955  42.289  1.00  0.00           H  
ATOM   2802 2HG2 THR A 190      23.973 -33.274  41.886  1.00  0.00           H  
ATOM   2803 3HG2 THR A 190      24.318 -34.580  40.729  1.00  0.00           H  
ATOM   2804  N   PRO A 191      28.505 -34.173  43.308  1.00 18.77           N  
ATOM   2805  CA  PRO A 191      29.755 -34.832  43.701  1.00 18.49           C  
ATOM   2806  C   PRO A 191      29.807 -36.341  43.507  1.00 18.42           C  
ATOM   2807  O   PRO A 191      30.897 -36.911  43.511  1.00 17.21           O  
ATOM   2808  CB  PRO A 191      29.891 -34.450  45.175  1.00 18.66           C  
ATOM   2809  CG  PRO A 191      29.189 -33.145  45.255  1.00 19.08           C  
ATOM   2810  CD  PRO A 191      27.960 -33.351  44.403  1.00 18.78           C  
ATOM   2811  HA  PRO A 191      30.584 -34.419  43.107  1.00  0.00           H  
ATOM   2812 1HB  PRO A 191      29.438 -35.227  45.808  1.00  0.00           H  
ATOM   2813 2HB  PRO A 191      30.954 -34.390  45.451  1.00  0.00           H  
ATOM   2814 1HG  PRO A 191      28.952 -32.905  46.302  1.00  0.00           H  
ATOM   2815 2HG  PRO A 191      29.840 -32.340  44.884  1.00  0.00           H  
ATOM   2816 1HD  PRO A 191      27.193 -33.881  44.987  1.00  0.00           H  
ATOM   2817 2HD  PRO A 191      27.583 -32.376  44.061  1.00  0.00           H  
ATOM   2818  N   ASP A 192      28.664 -36.989  43.325  1.00 18.04           N  
ATOM   2819  CA  ASP A 192      28.671 -38.420  43.079  1.00 18.56           C  
ATOM   2820  C   ASP A 192      28.792 -38.752  41.593  1.00 17.66           C  
ATOM   2821  O   ASP A 192      28.849 -39.926  41.235  1.00 17.86           O  
ATOM   2822  CB  ASP A 192      27.373 -39.047  43.598  1.00 19.02           C  
ATOM   2823  CG  ASP A 192      27.329 -39.155  45.101  1.00 22.06           C  
ATOM   2824  OD1 ASP A 192      28.398 -39.286  45.736  1.00 26.16           O  
ATOM   2825  OD2 ASP A 192      26.251 -39.144  45.729  1.00 28.30           O  
ATOM   2826  H   ASP A 192      27.781 -36.499  43.355  1.00  0.00           H  
ATOM   2827  HA  ASP A 192      29.514 -38.859  43.614  1.00  0.00           H  
ATOM   2828 1HB  ASP A 192      26.523 -38.450  43.268  1.00  0.00           H  
ATOM   2829 2HB  ASP A 192      27.256 -40.045  43.175  1.00  0.00           H  
ATOM   2830  N   TRP A 193      28.784 -37.742  40.722  1.00 16.59           N  
ATOM   2831  CA  TRP A 193      29.010 -37.982  39.299  1.00 15.77           C  
ATOM   2832  C   TRP A 193      30.496 -38.280  39.091  1.00 15.42           C  
ATOM   2833  O   TRP A 193      31.284 -38.246  40.023  1.00 15.71           O  
ATOM   2834  CB  TRP A 193      28.617 -36.786  38.438  1.00 15.89           C  
ATOM   2835  CG  TRP A 193      27.147 -36.592  38.190  1.00 15.48           C  
ATOM   2836  CD1 TRP A 193      26.121 -36.877  39.037  1.00 16.58           C  
ATOM   2837  CD2 TRP A 193      26.555 -36.030  37.022  1.00 16.49           C  
ATOM   2838  NE1 TRP A 193      24.919 -36.526  38.467  1.00 17.62           N  
ATOM   2839  CE2 TRP A 193      25.154 -36.015  37.221  1.00 17.27           C  
ATOM   2840  CE3 TRP A 193      27.058 -35.546  35.817  1.00 17.82           C  
ATOM   2841  CZ2 TRP A 193      24.266 -35.530  36.263  1.00 17.58           C  
ATOM   2842  CZ3 TRP A 193      26.183 -35.062  34.870  1.00 17.76           C  
ATOM   2843  CH2 TRP A 193      24.799 -35.051  35.100  1.00 17.75           C  
ATOM   2844  H   TRP A 193      28.621 -36.798  41.042  1.00  0.00           H  
ATOM   2845  HA  TRP A 193      28.397 -38.829  38.990  1.00  0.00           H  
ATOM   2846 1HB  TRP A 193      28.981 -35.869  38.901  1.00  0.00           H  
ATOM   2847 2HB  TRP A 193      29.092 -36.870  37.461  1.00  0.00           H  
ATOM   2848  HD1 TRP A 193      26.234 -37.320  40.025  1.00  0.00           H  
ATOM   2849  HE1 TRP A 193      24.011 -36.629  38.897  1.00  0.00           H  
ATOM   2850  HE3 TRP A 193      28.132 -35.550  35.632  1.00  0.00           H  
ATOM   2851  HZ2 TRP A 193      23.187 -35.525  36.422  1.00  0.00           H  
ATOM   2852  HZ3 TRP A 193      26.595 -34.687  33.933  1.00  0.00           H  
ATOM   2853  HH2 TRP A 193      24.136 -34.652  34.332  1.00  0.00           H  
ATOM   2854  N   TYR A 194      30.856 -38.558  37.850  1.00 14.35           N  
ATOM   2855  CA  TYR A 194      32.202 -38.953  37.489  1.00 14.17           C  
ATOM   2856  C   TYR A 194      32.816 -38.023  36.456  1.00 13.21           C  
ATOM   2857  O   TYR A 194      32.145 -37.525  35.564  1.00 12.73           O  
ATOM   2858  CB  TYR A 194      32.150 -40.343  36.873  1.00 13.63           C  
ATOM   2859  CG  TYR A 194      31.726 -41.423  37.846  1.00 15.17           C  
ATOM   2860  CD1 TYR A 194      30.384 -41.648  38.108  1.00 17.21           C  
ATOM   2861  CD2 TYR A 194      32.663 -42.209  38.493  1.00 16.86           C  
ATOM   2862  CE1 TYR A 194      29.983 -42.626  39.014  1.00 18.81           C  
ATOM   2863  CE2 TYR A 194      32.272 -43.202  39.393  1.00 19.35           C  
ATOM   2864  CZ  TYR A 194      30.927 -43.406  39.646  1.00 19.01           C  
ATOM   2865  OH  TYR A 194      30.528 -44.398  40.560  1.00 23.09           O  
ATOM   2866  H   TYR A 194      30.153 -38.489  37.128  1.00  0.00           H  
ATOM   2867  HA  TYR A 194      32.810 -38.977  38.394  1.00  0.00           H  
ATOM   2868 1HB  TYR A 194      31.451 -40.344  36.035  1.00  0.00           H  
ATOM   2869 2HB  TYR A 194      33.132 -40.604  36.480  1.00  0.00           H  
ATOM   2870  HD1 TYR A 194      29.623 -41.055  37.601  1.00  0.00           H  
ATOM   2871  HD2 TYR A 194      33.726 -42.057  38.304  1.00  0.00           H  
ATOM   2872  HE1 TYR A 194      28.923 -42.788  39.207  1.00  0.00           H  
ATOM   2873  HE2 TYR A 194      33.025 -43.812  39.893  1.00  0.00           H  
ATOM   2874  HH  TYR A 194      31.305 -44.836  40.915  1.00  0.00           H  
ATOM   2875  N   LEU A 195      34.121 -37.825  36.592  1.00 12.68           N  
ATOM   2876  CA  LEU A 195      34.910 -37.138  35.599  1.00 12.24           C  
ATOM   2877  C   LEU A 195      35.387 -38.235  34.660  1.00 11.99           C  
ATOM   2878  O   LEU A 195      36.003 -39.208  35.119  1.00 11.87           O  
ATOM   2879  CB  LEU A 195      36.086 -36.457  36.284  1.00 11.93           C  
ATOM   2880  CG  LEU A 195      37.161 -35.845  35.382  1.00 11.89           C  
ATOM   2881  CD1 LEU A 195      36.578 -34.830  34.455  1.00 12.36           C  
ATOM   2882  CD2 LEU A 195      38.278 -35.203  36.201  1.00 11.31           C  
ATOM   2883  H   LEU A 195      34.573 -38.172  37.426  1.00  0.00           H  
ATOM   2884  HA  LEU A 195      34.285 -36.384  35.121  1.00  0.00           H  
ATOM   2885 1HB  LEU A 195      35.704 -35.654  36.912  1.00  0.00           H  
ATOM   2886 2HB  LEU A 195      36.585 -37.185  36.924  1.00  0.00           H  
ATOM   2887  HG  LEU A 195      37.596 -36.624  34.755  1.00  0.00           H  
ATOM   2888 1HD1 LEU A 195      37.367 -34.414  33.828  1.00  0.00           H  
ATOM   2889 2HD1 LEU A 195      35.826 -35.303  33.824  1.00  0.00           H  
ATOM   2890 3HD1 LEU A 195      36.117 -34.031  35.034  1.00  0.00           H  
ATOM   2891 1HD2 LEU A 195      39.025 -34.779  35.529  1.00  0.00           H  
ATOM   2892 2HD2 LEU A 195      37.862 -34.413  36.827  1.00  0.00           H  
ATOM   2893 3HD2 LEU A 195      38.746 -35.958  36.833  1.00  0.00           H  
ATOM   2894  N   THR A 196      35.161 -38.085  33.350  1.00 11.58           N  
ATOM   2895  CA  THR A 196      35.466 -39.161  32.381  1.00 11.90           C  
ATOM   2896  C   THR A 196      36.603 -38.851  31.411  1.00 11.37           C  
ATOM   2897  O   THR A 196      37.281 -39.771  30.958  1.00 12.25           O  
ATOM   2898  CB  THR A 196      34.231 -39.613  31.567  1.00 12.12           C  
ATOM   2899  OG1 THR A 196      33.698 -38.520  30.812  1.00 11.75           O  
ATOM   2900  CG2 THR A 196      33.118 -40.047  32.472  1.00 14.00           C  
ATOM   2901  H   THR A 196      34.772 -37.216  33.014  1.00  0.00           H  
ATOM   2902  HA  THR A 196      35.828 -40.030  32.931  1.00  0.00           H  
ATOM   2903  HB  THR A 196      34.506 -40.447  30.921  1.00  0.00           H  
ATOM   2904  HG1 THR A 196      34.225 -37.733  30.973  1.00  0.00           H  
ATOM   2905 1HG2 THR A 196      32.263 -40.360  31.873  1.00  0.00           H  
ATOM   2906 2HG2 THR A 196      33.454 -40.881  33.088  1.00  0.00           H  
ATOM   2907 3HG2 THR A 196      32.826 -39.217  33.114  1.00  0.00           H  
ATOM   2908  N   SER A 197      36.781 -37.583  31.044  1.00 11.10           N  
ATOM   2909  CA  SER A 197      37.961 -37.195  30.250  1.00 10.92           C  
ATOM   2910  C   SER A 197      38.267 -35.714  30.388  1.00 10.75           C  
ATOM   2911  O   SER A 197      37.386 -34.916  30.701  1.00 10.11           O  
ATOM   2912  CB  SER A 197      37.822 -37.558  28.771  1.00 11.02           C  
ATOM   2913  OG  SER A 197      36.768 -36.827  28.175  1.00 10.13           O  
ATOM   2914  H   SER A 197      36.110 -36.875  31.306  1.00  0.00           H  
ATOM   2915  HA  SER A 197      38.830 -37.727  30.639  1.00  0.00           H  
ATOM   2916 1HB  SER A 197      38.758 -37.345  28.255  1.00  0.00           H  
ATOM   2917 2HB  SER A 197      37.631 -38.626  28.675  1.00  0.00           H  
ATOM   2918  HG  SER A 197      36.401 -36.276  28.871  1.00  0.00           H  
ATOM   2919  N   ILE A 198      39.533 -35.360  30.152  1.00 10.34           N  
ATOM   2920  CA  ILE A 198      40.037 -33.986  30.164  1.00 10.12           C  
ATOM   2921  C   ILE A 198      40.745 -33.820  28.827  1.00  9.89           C  
ATOM   2922  O   ILE A 198      41.753 -34.507  28.571  1.00  9.68           O  
ATOM   2923  CB  ILE A 198      41.042 -33.775  31.311  1.00 10.23           C  
ATOM   2924  CG1 ILE A 198      40.388 -33.950  32.686  1.00 10.19           C  
ATOM   2925  CG2 ILE A 198      41.724 -32.416  31.151  1.00 10.16           C  
ATOM   2926  CD1 ILE A 198      41.314 -33.903  33.886  1.00 12.68           C  
ATOM   2927  H   ILE A 198      40.172 -36.117  29.953  1.00  0.00           H  
ATOM   2928  HA  ILE A 198      39.196 -33.311  30.316  1.00  0.00           H  
ATOM   2929  HB  ILE A 198      41.794 -34.563  31.285  1.00  0.00           H  
ATOM   2930 1HG1 ILE A 198      39.639 -33.172  32.834  1.00  0.00           H  
ATOM   2931 2HG1 ILE A 198      39.873 -34.910  32.724  1.00  0.00           H  
ATOM   2932 1HG2 ILE A 198      42.435 -32.268  31.964  1.00  0.00           H  
ATOM   2933 2HG2 ILE A 198      42.251 -32.384  30.198  1.00  0.00           H  
ATOM   2934 3HG2 ILE A 198      40.973 -31.626  31.177  1.00  0.00           H  
ATOM   2935 1HD1 ILE A 198      40.734 -34.039  34.799  1.00  0.00           H  
ATOM   2936 2HD1 ILE A 198      42.055 -34.699  33.805  1.00  0.00           H  
ATOM   2937 3HD1 ILE A 198      41.819 -32.938  33.918  1.00  0.00           H  
ATOM   2938  N   GLN A 199      40.221 -32.949  27.963  1.00 10.11           N  
ATOM   2939  CA  GLN A 199      40.714 -32.802  26.589  1.00 10.32           C  
ATOM   2940  C   GLN A 199      41.074 -31.352  26.298  1.00  9.94           C  
ATOM   2941  O   GLN A 199      40.445 -30.453  26.836  1.00 10.21           O  
ATOM   2942  CB  GLN A 199      39.643 -33.258  25.578  1.00 10.01           C  
ATOM   2943  CG  GLN A 199      38.912 -34.513  26.007  1.00 10.26           C  
ATOM   2944  CD  GLN A 199      37.981 -35.077  24.928  1.00 10.43           C  
ATOM   2945  OE1 GLN A 199      38.009 -34.650  23.774  1.00 12.00           O  
ATOM   2946  NE2 GLN A 199      37.149 -36.048  25.320  1.00 10.72           N  
ATOM   2947  H   GLN A 199      39.454 -32.371  28.275  1.00  0.00           H  
ATOM   2948  HA  GLN A 199      41.596 -33.431  26.469  1.00  0.00           H  
ATOM   2949 1HB  GLN A 199      38.911 -32.462  25.439  1.00  0.00           H  
ATOM   2950 2HB  GLN A 199      40.111 -33.444  24.611  1.00  0.00           H  
ATOM   2951 1HG  GLN A 199      39.645 -35.283  26.249  1.00  0.00           H  
ATOM   2952 2HG  GLN A 199      38.305 -34.286  26.884  1.00  0.00           H  
ATOM   2953 1HE2 GLN A 199      36.515 -36.459  24.664  1.00  0.00           H  
ATOM   2954 2HE2 GLN A 199      37.160 -36.364  26.269  1.00  0.00           H  
ATOM   2955  N   ALA A 200      42.079 -31.134  25.439  1.00 10.20           N  
ATOM   2956  CA  ALA A 200      42.429 -29.791  25.014  1.00 10.06           C  
ATOM   2957  C   ALA A 200      42.737 -29.773  23.532  1.00 10.14           C  
ATOM   2958  O   ALA A 200      43.494 -30.617  23.024  1.00 10.98           O  
ATOM   2959  CB  ALA A 200      43.630 -29.268  25.772  1.00 10.09           C  
ATOM   2960  H   ALA A 200      42.605 -31.917  25.078  1.00  0.00           H  
ATOM   2961  HA  ALA A 200      41.581 -29.139  25.221  1.00  0.00           H  
ATOM   2962 1HB  ALA A 200      43.866 -28.260  25.430  1.00  0.00           H  
ATOM   2963 2HB  ALA A 200      43.406 -29.246  26.839  1.00  0.00           H  
ATOM   2964 3HB  ALA A 200      44.484 -29.920  25.595  1.00  0.00           H  
ATOM   2965  N   GLY A 201      42.164 -28.801  22.834  1.00 10.38           N  
ATOM   2966  CA  GLY A 201      42.409 -28.686  21.417  1.00 10.00           C  
ATOM   2967  C   GLY A 201      41.829 -27.420  20.836  1.00 10.50           C  
ATOM   2968  O   GLY A 201      41.799 -26.373  21.507  1.00 10.36           O  
ATOM   2969  H   GLY A 201      41.553 -28.134  23.283  1.00  0.00           H  
ATOM   2970 1HA  GLY A 201      43.483 -28.705  21.231  1.00  0.00           H  
ATOM   2971 2HA  GLY A 201      41.979 -29.544  20.903  1.00  0.00           H  
ATOM   2972  N   PHE A 202      41.380 -27.522  19.591  1.00 10.66           N  
ATOM   2973  CA  PHE A 202      40.803 -26.385  18.890  1.00 10.23           C  
ATOM   2974  C   PHE A 202      39.500 -26.756  18.233  1.00 10.37           C  
ATOM   2975  O   PHE A 202      39.320 -27.889  17.810  1.00 10.12           O  
ATOM   2976  CB  PHE A 202      41.708 -25.932  17.742  1.00 10.40           C  
ATOM   2977  CG  PHE A 202      43.091 -25.488  18.146  1.00 11.05           C  
ATOM   2978  CD1 PHE A 202      43.328 -24.185  18.504  1.00 10.56           C  
ATOM   2979  CD2 PHE A 202      44.154 -26.362  18.051  1.00 11.40           C  
ATOM   2980  CE1 PHE A 202      44.616 -23.761  18.810  1.00 12.24           C  
ATOM   2981  CE2 PHE A 202      45.420 -25.964  18.367  1.00 11.86           C  
ATOM   2982  CZ  PHE A 202      45.651 -24.673  18.761  1.00 11.75           C  
ATOM   2983  H   PHE A 202      41.441 -28.412  19.118  1.00  0.00           H  
ATOM   2984  HA  PHE A 202      40.702 -25.559  19.595  1.00  0.00           H  
ATOM   2985 1HB  PHE A 202      41.824 -26.746  17.028  1.00  0.00           H  
ATOM   2986 2HB  PHE A 202      41.240 -25.100  17.217  1.00  0.00           H  
ATOM   2987  HD1 PHE A 202      42.494 -23.484  18.547  1.00  0.00           H  
ATOM   2988  HD2 PHE A 202      43.968 -27.390  17.737  1.00  0.00           H  
ATOM   2989  HE1 PHE A 202      44.796 -22.722  19.084  1.00  0.00           H  
ATOM   2990  HE2 PHE A 202      46.247 -26.671  18.306  1.00  0.00           H  
ATOM   2991  HZ  PHE A 202      46.660 -24.369  19.035  1.00  0.00           H  
ATOM   2992  N   GLU A 203      38.621 -25.771  18.082  1.00  9.67           N  
ATOM   2993  CA  GLU A 203      37.418 -25.955  17.281  1.00 10.35           C  
ATOM   2994  C   GLU A 203      37.483 -24.953  16.138  1.00 10.71           C  
ATOM   2995  O   GLU A 203      37.253 -23.749  16.353  1.00 10.98           O  
ATOM   2996  CB  GLU A 203      36.160 -25.725  18.106  1.00 10.59           C  
ATOM   2997  CG  GLU A 203      35.968 -26.746  19.205  1.00 11.85           C  
ATOM   2998  CD  GLU A 203      34.606 -26.671  19.845  1.00 14.44           C  
ATOM   2999  OE1 GLU A 203      34.051 -25.551  19.963  1.00 14.18           O  
ATOM   3000  OE2 GLU A 203      34.092 -27.757  20.216  1.00 20.76           O  
ATOM   3001  H   GLU A 203      38.784 -24.879  18.527  1.00  0.00           H  
ATOM   3002  HA  GLU A 203      37.401 -26.981  16.913  1.00  0.00           H  
ATOM   3003 1HB  GLU A 203      36.198 -24.734  18.559  1.00  0.00           H  
ATOM   3004 2HB  GLU A 203      35.287 -25.753  17.454  1.00  0.00           H  
ATOM   3005 1HG  GLU A 203      36.106 -27.743  18.788  1.00  0.00           H  
ATOM   3006 2HG  GLU A 203      36.731 -26.592  19.967  1.00  0.00           H  
ATOM   3007  N   PRO A 204      37.848 -25.396  14.943  1.00 10.85           N  
ATOM   3008  CA  PRO A 204      37.848 -24.510  13.780  1.00 10.94           C  
ATOM   3009  C   PRO A 204      36.515 -24.451  13.032  1.00 11.45           C  
ATOM   3010  O   PRO A 204      35.883 -25.488  12.793  1.00 12.17           O  
ATOM   3011  CB  PRO A 204      38.942 -25.123  12.891  1.00 11.38           C  
ATOM   3012  CG  PRO A 204      38.768 -26.576  13.118  1.00 11.90           C  
ATOM   3013  CD  PRO A 204      38.363 -26.727  14.587  1.00 10.74           C  
ATOM   3014  HA  PRO A 204      38.120 -23.493  14.100  1.00  0.00           H  
ATOM   3015 1HB  PRO A 204      38.790 -24.820  11.845  1.00  0.00           H  
ATOM   3016 2HB  PRO A 204      39.929 -24.745  13.195  1.00  0.00           H  
ATOM   3017 1HG  PRO A 204      38.002 -26.978  12.438  1.00  0.00           H  
ATOM   3018 2HG  PRO A 204      39.703 -27.110  12.894  1.00  0.00           H  
ATOM   3019 1HD  PRO A 204      37.582 -27.497  14.675  1.00  0.00           H  
ATOM   3020 2HD  PRO A 204      39.245 -26.998  15.185  1.00  0.00           H  
ATOM   3021  N   TRP A 205      36.137 -23.230  12.651  1.00 11.17           N  
ATOM   3022  CA  TRP A 205      34.984 -22.987  11.791  1.00 11.15           C  
ATOM   3023  C   TRP A 205      35.429 -22.619  10.371  1.00 10.96           C  
ATOM   3024  O   TRP A 205      34.705 -22.861   9.408  1.00 11.10           O  
ATOM   3025  CB  TRP A 205      34.100 -21.877  12.346  1.00 10.97           C  
ATOM   3026  CG  TRP A 205      33.106 -22.284  13.374  1.00 10.88           C  
ATOM   3027  CD1 TRP A 205      31.778 -22.530  13.156  1.00 12.04           C  
ATOM   3028  CD2 TRP A 205      33.307 -22.429  14.785  1.00  9.61           C  
ATOM   3029  NE1 TRP A 205      31.147 -22.829  14.337  1.00 12.51           N  
ATOM   3030  CE2 TRP A 205      32.064 -22.783  15.352  1.00 10.83           C  
ATOM   3031  CE3 TRP A 205      34.414 -22.315  15.631  1.00 10.42           C  
ATOM   3032  CZ2 TRP A 205      31.903 -23.006  16.701  1.00 11.11           C  
ATOM   3033  CZ3 TRP A 205      34.253 -22.544  16.970  1.00 11.05           C  
ATOM   3034  CH2 TRP A 205      33.009 -22.879  17.501  1.00 11.12           C  
ATOM   3035  H   TRP A 205      36.681 -22.444  12.978  1.00  0.00           H  
ATOM   3036  HA  TRP A 205      34.392 -23.900  11.740  1.00  0.00           H  
ATOM   3037 1HB  TRP A 205      34.725 -21.105  12.796  1.00  0.00           H  
ATOM   3038 2HB  TRP A 205      33.543 -21.414  11.532  1.00  0.00           H  
ATOM   3039  HD1 TRP A 205      31.289 -22.494  12.184  1.00  0.00           H  
ATOM   3040  HE1 TRP A 205      30.166 -23.047  14.441  1.00  0.00           H  
ATOM   3041  HE3 TRP A 205      35.390 -22.050  15.225  1.00  0.00           H  
ATOM   3042  HZ2 TRP A 205      30.939 -23.276  17.133  1.00  0.00           H  
ATOM   3043  HZ3 TRP A 205      35.128 -22.456  17.614  1.00  0.00           H  
ATOM   3044  HH2 TRP A 205      32.915 -23.042  18.575  1.00  0.00           H  
ATOM   3045  N   GLU A 206      36.614 -22.028  10.226  1.00 11.15           N  
ATOM   3046  CA  GLU A 206      37.141 -21.658   8.922  1.00 11.29           C  
ATOM   3047  C   GLU A 206      38.665 -21.674   9.030  1.00 11.62           C  
ATOM   3048  O   GLU A 206      39.206 -21.150   9.993  1.00 11.86           O  
ATOM   3049  CB  GLU A 206      36.631 -20.259   8.520  1.00 11.99           C  
ATOM   3050  CG  GLU A 206      36.954 -19.850   7.078  1.00 14.77           C  
ATOM   3051  CD  GLU A 206      38.237 -19.082   6.853  1.00 19.80           C  
ATOM   3052  OE1 GLU A 206      38.931 -18.728   7.828  1.00 25.73           O  
ATOM   3053  OE2 GLU A 206      38.546 -18.824   5.673  1.00 20.26           O  
ATOM   3054  H   GLU A 206      37.162 -21.832  11.052  1.00  0.00           H  
ATOM   3055  HA  GLU A 206      36.790 -22.384   8.188  1.00  0.00           H  
ATOM   3056 1HB  GLU A 206      35.549 -20.217   8.642  1.00  0.00           H  
ATOM   3057 2HB  GLU A 206      37.064 -19.510   9.182  1.00  0.00           H  
ATOM   3058 1HG  GLU A 206      37.014 -20.747   6.462  1.00  0.00           H  
ATOM   3059 2HG  GLU A 206      36.142 -19.234   6.696  1.00  0.00           H  
ATOM   3060  N   GLY A 207      39.343 -22.299   8.071  1.00 12.25           N  
ATOM   3061  CA  GLY A 207      40.778 -22.398   8.165  1.00 11.28           C  
ATOM   3062  C   GLY A 207      41.182 -23.251   9.357  1.00 11.03           C  
ATOM   3063  O   GLY A 207      40.457 -24.164   9.750  1.00 11.37           O  
ATOM   3064  H   GLY A 207      38.873 -22.707   7.276  1.00  0.00           H  
ATOM   3065 1HA  GLY A 207      41.174 -22.831   7.246  1.00  0.00           H  
ATOM   3066 2HA  GLY A 207      41.206 -21.401   8.260  1.00  0.00           H  
ATOM   3067  N   GLY A 208      42.341 -22.944   9.942  1.00 10.34           N  
ATOM   3068  CA  GLY A 208      42.879 -23.653  11.088  1.00 10.50           C  
ATOM   3069  C   GLY A 208      44.304 -24.186  10.935  1.00 10.61           C  
ATOM   3070  O   GLY A 208      44.910 -24.612  11.920  1.00 10.32           O  
ATOM   3071  H   GLY A 208      42.862 -22.171   9.553  1.00  0.00           H  
ATOM   3072 1HA  GLY A 208      42.872 -22.997  11.958  1.00  0.00           H  
ATOM   3073 2HA  GLY A 208      42.240 -24.504  11.322  1.00  0.00           H  
ATOM   3074  N   THR A 209      44.851 -24.177   9.719  1.00 11.38           N  
ATOM   3075  CA  THR A 209      46.226 -24.666   9.542  1.00 11.36           C  
ATOM   3076  C   THR A 209      47.217 -23.759  10.263  1.00 11.79           C  
ATOM   3077  O   THR A 209      47.077 -22.543  10.297  1.00 12.48           O  
ATOM   3078  CB  THR A 209      46.659 -24.835   8.065  1.00 12.46           C  
ATOM   3079  OG1 THR A 209      46.584 -23.578   7.368  1.00 13.07           O  
ATOM   3080  CG2 THR A 209      45.773 -25.830   7.325  1.00 11.27           C  
ATOM   3081  H   THR A 209      44.341 -23.841   8.915  1.00  0.00           H  
ATOM   3082  HA  THR A 209      46.306 -25.649  10.007  1.00  0.00           H  
ATOM   3083  HB  THR A 209      47.688 -25.193   8.026  1.00  0.00           H  
ATOM   3084  HG1 THR A 209      46.279 -22.896   7.971  1.00  0.00           H  
ATOM   3085 1HG2 THR A 209      46.110 -25.920   6.293  1.00  0.00           H  
ATOM   3086 2HG2 THR A 209      45.832 -26.803   7.813  1.00  0.00           H  
ATOM   3087 3HG2 THR A 209      44.742 -25.480   7.340  1.00  0.00           H  
ATOM   3088  N   GLY A 210      48.218 -24.394  10.845  1.00 11.41           N  
ATOM   3089  CA  GLY A 210      49.263 -23.699  11.584  1.00 11.44           C  
ATOM   3090  C   GLY A 210      49.033 -23.667  13.081  1.00 12.00           C  
ATOM   3091  O   GLY A 210      49.953 -23.388  13.849  1.00 13.16           O  
ATOM   3092  H   GLY A 210      48.254 -25.401  10.771  1.00  0.00           H  
ATOM   3093 1HA  GLY A 210      50.223 -24.179  11.394  1.00  0.00           H  
ATOM   3094 2HA  GLY A 210      49.340 -22.673  11.226  1.00  0.00           H  
ATOM   3095  N   LEU A 211      47.789 -23.899  13.498  1.00 11.95           N  
ATOM   3096  CA  LEU A 211      47.446 -23.988  14.916  1.00 11.18           C  
ATOM   3097  C   LEU A 211      48.118 -25.222  15.513  1.00 11.33           C  
ATOM   3098  O   LEU A 211      48.235 -26.263  14.850  1.00 11.26           O  
ATOM   3099  CB  LEU A 211      45.934 -24.119  15.094  1.00 11.30           C  
ATOM   3100  CG  LEU A 211      45.108 -22.897  14.679  1.00 11.35           C  
ATOM   3101  CD1 LEU A 211      43.620 -23.203  14.758  1.00 11.81           C  
ATOM   3102  CD2 LEU A 211      45.446 -21.700  15.549  1.00 12.04           C  
ATOM   3103  H   LEU A 211      47.061 -24.017  12.808  1.00  0.00           H  
ATOM   3104  HA  LEU A 211      47.777 -23.075  15.410  1.00  0.00           H  
ATOM   3105 1HB  LEU A 211      45.587 -24.968  14.507  1.00  0.00           H  
ATOM   3106 2HB  LEU A 211      45.724 -24.320  16.144  1.00  0.00           H  
ATOM   3107  HG  LEU A 211      45.323 -22.648  13.639  1.00  0.00           H  
ATOM   3108 1HD1 LEU A 211      43.051 -22.322  14.459  1.00  0.00           H  
ATOM   3109 2HD1 LEU A 211      43.383 -24.031  14.090  1.00  0.00           H  
ATOM   3110 3HD1 LEU A 211      43.358 -23.474  15.780  1.00  0.00           H  
ATOM   3111 1HD2 LEU A 211      44.849 -20.843  15.237  1.00  0.00           H  
ATOM   3112 2HD2 LEU A 211      45.228 -21.934  16.591  1.00  0.00           H  
ATOM   3113 3HD2 LEU A 211      46.505 -21.462  15.445  1.00  0.00           H  
ATOM   3114  N   ALA A 212      48.571 -25.100  16.754  1.00 11.31           N  
ATOM   3115  CA  ALA A 212      49.250 -26.206  17.429  1.00 10.87           C  
ATOM   3116  C   ALA A 212      49.030 -26.256  18.928  1.00 11.24           C  
ATOM   3117  O   ALA A 212      48.876 -25.228  19.591  1.00 10.53           O  
ATOM   3118  CB  ALA A 212      50.762 -26.140  17.161  1.00 11.57           C  
ATOM   3119  H   ALA A 212      48.446 -24.226  17.245  1.00  0.00           H  
ATOM   3120  HA  ALA A 212      48.858 -27.140  17.026  1.00  0.00           H  
ATOM   3121 1HB  ALA A 212      51.258 -26.968  17.668  1.00  0.00           H  
ATOM   3122 2HB  ALA A 212      50.945 -26.209  16.089  1.00  0.00           H  
ATOM   3123 3HB  ALA A 212      51.157 -25.197  17.536  1.00  0.00           H  
ATOM   3124  N   VAL A 213      49.038 -27.472  19.457  1.00 10.95           N  
ATOM   3125  CA  VAL A 213      49.134 -27.682  20.881  1.00 11.00           C  
ATOM   3126  C   VAL A 213      50.612 -28.013  21.042  1.00 12.04           C  
ATOM   3127  O   VAL A 213      51.094 -28.976  20.450  1.00 12.53           O  
ATOM   3128  CB  VAL A 213      48.253 -28.855  21.377  1.00 11.10           C  
ATOM   3129  CG1 VAL A 213      48.648 -29.281  22.793  1.00 11.66           C  
ATOM   3130  CG2 VAL A 213      46.800 -28.454  21.344  1.00 12.12           C  
ATOM   3131  H   VAL A 213      48.975 -28.273  18.845  1.00  0.00           H  
ATOM   3132  HA  VAL A 213      48.792 -26.779  21.388  1.00  0.00           H  
ATOM   3133  HB  VAL A 213      48.409 -29.715  20.725  1.00  0.00           H  
ATOM   3134 1HG1 VAL A 213      48.013 -30.107  23.115  1.00  0.00           H  
ATOM   3135 2HG1 VAL A 213      49.690 -29.601  22.799  1.00  0.00           H  
ATOM   3136 3HG1 VAL A 213      48.522 -28.440  23.474  1.00  0.00           H  
ATOM   3137 1HG2 VAL A 213      46.186 -29.283  21.693  1.00  0.00           H  
ATOM   3138 2HG2 VAL A 213      46.646 -27.590  21.991  1.00  0.00           H  
ATOM   3139 3HG2 VAL A 213      46.516 -28.198  20.323  1.00  0.00           H  
ATOM   3140  N   ASN A 214      51.349 -27.153  21.741  1.00 12.34           N  
ATOM   3141  CA  ASN A 214      52.781 -27.369  21.951  1.00 13.03           C  
ATOM   3142  C   ASN A 214      53.055 -28.470  22.984  1.00 13.52           C  
ATOM   3143  O   ASN A 214      54.052 -29.193  22.898  1.00 13.92           O  
ATOM   3144  CB  ASN A 214      53.440 -26.084  22.463  1.00 13.30           C  
ATOM   3145  CG  ASN A 214      53.375 -24.917  21.469  1.00 13.94           C  
ATOM   3146  OD1 ASN A 214      53.653 -25.078  20.285  1.00 16.40           O  
ATOM   3147  ND2 ASN A 214      53.026 -23.735  21.966  1.00 15.52           N  
ATOM   3148  H   ASN A 214      50.912 -26.333  22.136  1.00  0.00           H  
ATOM   3149  HA  ASN A 214      53.234 -27.640  20.996  1.00  0.00           H  
ATOM   3150 1HB  ASN A 214      52.956 -25.770  23.389  1.00  0.00           H  
ATOM   3151 2HB  ASN A 214      54.488 -26.279  22.691  1.00  0.00           H  
ATOM   3152 1HD2 ASN A 214      52.967 -22.937  21.365  1.00  0.00           H  
ATOM   3153 2HD2 ASN A 214      52.823 -23.643  22.940  1.00  0.00           H  
ATOM   3154  N   SER A 215      52.208 -28.537  24.004  1.00 13.05           N  
ATOM   3155  CA  SER A 215      52.355 -29.492  25.077  1.00 13.03           C  
ATOM   3156  C   SER A 215      51.046 -29.594  25.831  1.00 12.84           C  
ATOM   3157  O   SER A 215      50.181 -28.718  25.732  1.00 12.54           O  
ATOM   3158  CB  SER A 215      53.475 -29.061  26.034  1.00 13.03           C  
ATOM   3159  OG  SER A 215      53.174 -27.825  26.648  1.00 14.72           O  
ATOM   3160  H   SER A 215      51.432 -27.891  24.023  1.00  0.00           H  
ATOM   3161  HA  SER A 215      52.619 -30.459  24.646  1.00  0.00           H  
ATOM   3162 1HB  SER A 215      53.613 -29.824  26.799  1.00  0.00           H  
ATOM   3163 2HB  SER A 215      54.411 -28.976  25.484  1.00  0.00           H  
ATOM   3164  HG  SER A 215      52.319 -27.558  26.301  1.00  0.00           H  
ATOM   3165  N   PHE A 216      50.911 -30.664  26.602  1.00 13.06           N  
ATOM   3166  CA  PHE A 216      49.725 -30.924  27.402  1.00 12.74           C  
ATOM   3167  C   PHE A 216      50.074 -31.876  28.523  1.00 12.63           C  
ATOM   3168  O   PHE A 216      50.885 -32.789  28.349  1.00 13.30           O  
ATOM   3169  CB  PHE A 216      48.668 -31.597  26.513  1.00 12.51           C  
ATOM   3170  CG  PHE A 216      47.422 -32.076  27.242  1.00 12.52           C  
ATOM   3171  CD1 PHE A 216      46.399 -31.204  27.558  1.00 12.07           C  
ATOM   3172  CD2 PHE A 216      47.260 -33.424  27.558  1.00 10.95           C  
ATOM   3173  CE1 PHE A 216      45.260 -31.663  28.209  1.00 12.33           C  
ATOM   3174  CE2 PHE A 216      46.120 -33.884  28.215  1.00 11.64           C  
ATOM   3175  CZ  PHE A 216      45.120 -32.998  28.543  1.00 10.68           C  
ATOM   3176  H   PHE A 216      51.676 -31.324  26.627  1.00  0.00           H  
ATOM   3177  HA  PHE A 216      49.339 -29.972  27.769  1.00  0.00           H  
ATOM   3178 1HB  PHE A 216      48.347 -30.901  25.739  1.00  0.00           H  
ATOM   3179 2HB  PHE A 216      49.108 -32.460  26.015  1.00  0.00           H  
ATOM   3180  HD1 PHE A 216      46.495 -30.151  27.290  1.00  0.00           H  
ATOM   3181  HD2 PHE A 216      48.056 -34.121  27.296  1.00  0.00           H  
ATOM   3182  HE1 PHE A 216      44.461 -30.967  28.463  1.00  0.00           H  
ATOM   3183  HE2 PHE A 216      46.018 -34.939  28.470  1.00  0.00           H  
ATOM   3184  HZ  PHE A 216      44.226 -33.340  29.062  1.00  0.00           H  
ATOM   3185  N   SER A 217      49.423 -31.686  29.661  1.00 12.79           N  
ATOM   3186  CA  SER A 217      49.531 -32.636  30.741  1.00 13.06           C  
ATOM   3187  C   SER A 217      48.194 -32.722  31.449  1.00 12.93           C  
ATOM   3188  O   SER A 217      47.404 -31.795  31.398  1.00 13.28           O  
ATOM   3189  CB  SER A 217      50.637 -32.228  31.711  1.00 13.43           C  
ATOM   3190  OG  SER A 217      50.300 -31.055  32.427  1.00 14.55           O  
ATOM   3191  H   SER A 217      48.842 -30.868  29.781  1.00  0.00           H  
ATOM   3192  HA  SER A 217      49.781 -33.611  30.321  1.00  0.00           H  
ATOM   3193 1HB  SER A 217      50.820 -33.039  32.415  1.00  0.00           H  
ATOM   3194 2HB  SER A 217      51.561 -32.059  31.159  1.00  0.00           H  
ATOM   3195  HG  SER A 217      49.429 -30.796  32.116  1.00  0.00           H  
ATOM   3196  N   SER A 218      47.979 -33.845  32.121  1.00 12.23           N  
ATOM   3197  CA  SER A 218      46.800 -34.060  32.920  1.00 12.30           C  
ATOM   3198  C   SER A 218      47.103 -35.187  33.904  1.00 12.76           C  
ATOM   3199  O   SER A 218      47.701 -36.210  33.528  1.00 13.59           O  
ATOM   3200  CB  SER A 218      45.649 -34.444  32.023  1.00 12.71           C  
ATOM   3201  OG  SER A 218      44.567 -34.889  32.805  1.00 11.59           O  
ATOM   3202  H   SER A 218      48.675 -34.575  32.065  1.00  0.00           H  
ATOM   3203  HA  SER A 218      46.557 -33.130  33.436  1.00  0.00           H  
ATOM   3204 1HB  SER A 218      45.354 -33.584  31.422  1.00  0.00           H  
ATOM   3205 2HB  SER A 218      45.968 -35.228  31.337  1.00  0.00           H  
ATOM   3206  HG  SER A 218      44.857 -34.828  33.718  1.00  0.00           H  
ATOM   3207  N   ALA A 219      46.734 -34.976  35.159  1.00 12.94           N  
ATOM   3208  CA  ALA A 219      46.795 -36.022  36.176  1.00 13.38           C  
ATOM   3209  C   ALA A 219      45.533 -35.862  37.018  1.00 13.87           C  
ATOM   3210  O   ALA A 219      45.055 -34.752  37.202  1.00 14.36           O  
ATOM   3211  CB  ALA A 219      48.041 -35.878  37.029  1.00 14.25           C  
ATOM   3212  H   ALA A 219      46.400 -34.058  35.416  1.00  0.00           H  
ATOM   3213  HA  ALA A 219      46.830 -36.986  35.669  1.00  0.00           H  
ATOM   3214 1HB  ALA A 219      48.062 -36.669  37.779  1.00  0.00           H  
ATOM   3215 2HB  ALA A 219      48.926 -35.953  36.397  1.00  0.00           H  
ATOM   3216 3HB  ALA A 219      48.032 -34.909  37.525  1.00  0.00           H  
ATOM   3217  N   VAL A 220      44.990 -36.968  37.514  1.00 14.98           N  
ATOM   3218  CA  VAL A 220      43.817 -36.902  38.366  1.00 15.18           C  
ATOM   3219  C   VAL A 220      44.132 -37.719  39.622  1.00 16.03           C  
ATOM   3220  O   VAL A 220      44.159 -38.955  39.589  1.00 16.15           O  
ATOM   3221  CB  VAL A 220      42.525 -37.384  37.662  1.00 15.07           C  
ATOM   3222  CG1 VAL A 220      41.367 -37.211  38.620  1.00 15.14           C  
ATOM   3223  CG2 VAL A 220      42.285 -36.595  36.376  1.00 15.05           C  
ATOM   3224  H   VAL A 220      45.393 -37.869  37.300  1.00  0.00           H  
ATOM   3225  HA  VAL A 220      43.660 -35.863  38.658  1.00  0.00           H  
ATOM   3226  HB  VAL A 220      42.628 -38.442  37.418  1.00  0.00           H  
ATOM   3227 1HG1 VAL A 220      40.446 -37.546  38.142  1.00  0.00           H  
ATOM   3228 2HG1 VAL A 220      41.546 -37.803  39.517  1.00  0.00           H  
ATOM   3229 3HG1 VAL A 220      41.273 -36.160  38.891  1.00  0.00           H  
ATOM   3230 1HG2 VAL A 220      41.373 -36.950  35.897  1.00  0.00           H  
ATOM   3231 2HG2 VAL A 220      42.183 -35.536  36.613  1.00  0.00           H  
ATOM   3232 3HG2 VAL A 220      43.128 -36.736  35.700  1.00  0.00           H  
ATOM   3233  N   ASN A 221      44.408 -36.998  40.709  1.00 16.38           N  
ATOM   3234  CA  ASN A 221      44.860 -37.574  41.960  1.00 17.99           C  
ATOM   3235  C   ASN A 221      43.709 -37.834  42.915  1.00 19.15           C  
ATOM   3236  O   ASN A 221      42.847 -36.976  43.110  1.00 20.02           O  
ATOM   3237  CB  ASN A 221      45.853 -36.617  42.610  1.00 17.94           C  
ATOM   3238  CG  ASN A 221      47.016 -36.320  41.712  1.00 17.05           C  
ATOM   3239  OD1 ASN A 221      47.253 -35.171  41.325  1.00 18.55           O  
ATOM   3240  ND2 ASN A 221      47.735 -37.362  41.333  1.00 17.09           N  
ATOM   3241  H   ASN A 221      44.291 -35.997  40.642  1.00  0.00           H  
ATOM   3242  HA  ASN A 221      45.356 -38.522  41.746  1.00  0.00           H  
ATOM   3243 1HB  ASN A 221      45.348 -35.684  42.861  1.00  0.00           H  
ATOM   3244 2HB  ASN A 221      46.221 -37.051  43.540  1.00  0.00           H  
ATOM   3245 1HD2 ASN A 221      48.525 -37.233  40.733  1.00  0.00           H  
ATOM   3246 2HD2 ASN A 221      47.489 -38.279  41.646  1.00  0.00           H  
ATOM   3247  N   ALA A 222      43.698 -39.026  43.502  1.00 21.27           N  
ATOM   3248  CA  ALA A 222      42.648 -39.427  44.440  1.00 22.72           C  
ATOM   3249  C   ALA A 222      42.883 -38.903  45.857  1.00 24.05           C  
ATOM   3250  O   ALA A 222      43.396 -37.793  46.056  1.00 26.45           O  
ATOM   3251  OXT ALA A 222      42.569 -39.571  46.803  1.00  0.00           O  
ATOM   3252  CB  ALA A 222      42.540 -40.956  44.475  1.00 23.25           C  
ATOM   3253  H   ALA A 222      44.443 -39.675  43.290  1.00  0.00           H  
ATOM   3254  HA  ALA A 222      41.704 -39.009  44.090  1.00  0.00           H  
ATOM   3255 1HB  ALA A 222      41.757 -41.250  45.174  1.00  0.00           H  
ATOM   3256 2HB  ALA A 222      42.295 -41.326  43.480  1.00  0.00           H  
ATOM   3257 3HB  ALA A 222      43.490 -41.380  44.795  1.00  0.00           H  
TER                                                                             
