# Supplementary material for: A new benchmark illustrates that integration of geometric constraints inferred from enzyme reaction chemistry can increase enzyme active site modeling accuracy
Source: PLoS One. 2019 Apr 4;14(4):e0214126. doi: 10.1371/journal.pone.0214126 (PMC6448891; doi:10.1371/journal.pone.0214126)
Supplement: S1 Files — (GZ) [file pone.0214126.s008.gz › benchmark-lite/templates/2nlr/1oa4.pdb.pdb]

REMARK query_anchored_aln DTTICEPFGTTTIQGRYVVQNNRWGSTAPQCVTATDTGFRVTQADGSAPTNGAPKSYPSVFNGCHYTNCSPGTDLPVRLDTVSAAPSSISYGFVDGAVYNASYDIWLDPTARTDGVNQTEIMIWFNRVGPIQPIGSPVGTASVGGRTWEVWSGGNGSNDVLSFVAPSAISGWSFDVMDFVRATVARGLAENDWYLTSVQAGFEPWQNGAGLAVNSFSSTVET------------
ATOM      1  N   ASP A   1      57.156 -38.087  13.620  1.00  0.00           N  
ATOM      2  CA  ASP A   1      55.997 -37.279  13.135  1.00  0.00           C  
ATOM      3  C   ASP A   1      55.033 -38.198  12.434  1.00  0.00           C  
ATOM      4  O   ASP A   1      55.434 -38.978  11.562  1.00  0.00           O  
ATOM      5  CB  ASP A   1      56.433 -36.166  12.179  1.00  0.00           C  
ATOM      6  CG  ASP A   1      57.219 -35.062  12.873  1.00  0.00           C  
ATOM      7  OD1 ASP A   1      57.140 -34.970  14.076  1.00  0.00           O  
ATOM      8  OD2 ASP A   1      57.891 -34.322  12.195  1.00  0.00           O  
ATOM      9 1H   ASP A   1      57.807 -37.490  14.089  1.00  0.00           H  
ATOM     10 2H   ASP A   1      56.832 -38.789  14.254  1.00  0.00           H  
ATOM     11 3H   ASP A   1      57.607 -38.524  12.842  1.00  0.00           H  
ATOM     12  HA  ASP A   1      55.517 -36.812  13.995  1.00  0.00           H  
ATOM     13 1HB  ASP A   1      57.051 -36.589  11.386  1.00  0.00           H  
ATOM     14 2HB  ASP A   1      55.554 -35.725  11.708  1.00  0.00           H  
ATOM     15  N   THR A   2      53.776 -38.168  12.865  1.00  0.00           N  
ATOM     16  CA  THR A   2      52.737 -38.942  12.242  1.00  0.00           C  
ATOM     17  C   THR A   2      51.628 -38.053  11.726  1.00  0.00           C  
ATOM     18  O   THR A   2      51.035 -37.293  12.498  1.00  0.00           O  
ATOM     19  CB  THR A   2      52.160 -39.979  13.223  1.00  0.00           C  
ATOM     20  OG1 THR A   2      53.201 -40.867  13.651  1.00  0.00           O  
ATOM     21  CG2 THR A   2      51.054 -40.784  12.558  1.00  0.00           C  
ATOM     22  H   THR A   2      53.547 -37.582  13.655  1.00  0.00           H  
ATOM     23  HA  THR A   2      53.164 -39.473  11.391  1.00  0.00           H  
ATOM     24  HB  THR A   2      51.755 -39.468  14.096  1.00  0.00           H  
ATOM     25  HG1 THR A   2      53.353 -41.531  12.974  1.00  0.00           H  
ATOM     26 1HG2 THR A   2      50.657 -41.512  13.266  1.00  0.00           H  
ATOM     27 2HG2 THR A   2      50.255 -40.113  12.241  1.00  0.00           H  
ATOM     28 3HG2 THR A   2      51.455 -41.305  11.689  1.00  0.00           H  
ATOM     29  N   THR A   3      51.340 -38.162  10.434  1.00  0.00           N  
ATOM     30  CA  THR A   3      50.228 -37.446   9.868  1.00  0.00           C  
ATOM     31  C   THR A   3      48.949 -38.288   9.972  1.00  0.00           C  
ATOM     32  O   THR A   3      48.935 -39.451   9.577  1.00  0.00           O  
ATOM     33  CB  THR A   3      50.505 -37.071   8.400  1.00  0.00           C  
ATOM     34  OG1 THR A   3      50.754 -38.260   7.639  1.00  0.00           O  
ATOM     35  CG2 THR A   3      51.710 -36.149   8.304  1.00  0.00           C  
ATOM     36  H   THR A   3      51.902 -38.751   9.836  1.00  0.00           H  
ATOM     37  HA  THR A   3      50.082 -36.527  10.437  1.00  0.00           H  
ATOM     38  HB  THR A   3      49.634 -36.565   7.984  1.00  0.00           H  
ATOM     39  HG1 THR A   3      50.331 -38.184   6.781  1.00  0.00           H  
ATOM     40 1HG2 THR A   3      51.891 -35.894   7.259  1.00  0.00           H  
ATOM     41 2HG2 THR A   3      51.519 -35.239   8.872  1.00  0.00           H  
ATOM     42 3HG2 THR A   3      52.587 -36.652   8.710  1.00  0.00           H  
ATOM     43  N   ILE A   4      47.887 -37.667  10.486  1.00  0.00           N  
ATOM     44  CA  ILE A   4      46.579 -38.301  10.610  1.00  0.00           C  
ATOM     45  C   ILE A   4      45.554 -37.445   9.896  1.00  0.00           C  
ATOM     46  O   ILE A   4      45.369 -36.272  10.253  1.00  0.00           O  
ATOM     47  CB  ILE A   4      46.174 -38.488  12.083  1.00  0.00           C  
ATOM     48  CG1 ILE A   4      47.198 -39.362  12.812  1.00  0.00           C  
ATOM     49  CG2 ILE A   4      44.784 -39.099  12.179  1.00  0.00           C  
ATOM     50  CD1 ILE A   4      46.987 -39.432  14.307  1.00  0.00           C  
ATOM     51  H   ILE A   4      48.004 -36.714  10.801  1.00  0.00           H  
ATOM     52  HA  ILE A   4      46.627 -39.285  10.146  1.00  0.00           H  
ATOM     53  HB  ILE A   4      46.171 -37.521  12.586  1.00  0.00           H  
ATOM     54 1HG1 ILE A   4      47.160 -40.375  12.414  1.00  0.00           H  
ATOM     55 2HG1 ILE A   4      48.201 -38.977  12.628  1.00  0.00           H  
ATOM     56 1HG2 ILE A   4      44.514 -39.225  13.227  1.00  0.00           H  
ATOM     57 2HG2 ILE A   4      44.064 -38.441  11.696  1.00  0.00           H  
ATOM     58 3HG2 ILE A   4      44.779 -40.070  11.684  1.00  0.00           H  
ATOM     59 1HD1 ILE A   4      47.752 -40.069  14.753  1.00  0.00           H  
ATOM     60 2HD1 ILE A   4      47.057 -38.430  14.732  1.00  0.00           H  
ATOM     61 3HD1 ILE A   4      46.003 -39.848  14.517  1.00  0.00           H  
ATOM     62  N   CYS A   5      44.913 -38.024   8.884  1.00  0.00           N  
ATOM     63  CA  CYS A   5      43.865 -37.336   8.145  1.00  0.00           C  
ATOM     64  C   CYS A   5      42.505 -38.029   8.271  1.00  0.00           C  
ATOM     65  O   CYS A   5      41.487 -37.397   8.063  1.00  0.00           O  
ATOM     66  CB  CYS A   5      44.243 -37.240   6.667  1.00  0.00           C  
ATOM     67  SG  CYS A   5      44.277 -38.832   5.809  1.00  0.00           S  
ATOM     68  H   CYS A   5      45.161 -38.967   8.622  1.00  0.00           H  
ATOM     69  HA  CYS A   5      43.762 -36.329   8.548  1.00  0.00           H  
ATOM     70 1HB  CYS A   5      43.532 -36.594   6.151  1.00  0.00           H  
ATOM     71 2HB  CYS A   5      45.228 -36.784   6.572  1.00  0.00           H  
ATOM     72  HG  CYS A   5      45.212 -39.383   6.577  1.00  0.00           H  
ATOM     73  N   GLU A   6      42.486 -39.304   8.622  1.00  0.00           N  
ATOM     74  CA  GLU A   6      41.226 -40.039   8.746  1.00  0.00           C  
ATOM     75  C   GLU A   6      40.322 -39.309   9.732  1.00  0.00           C  
ATOM     76  O   GLU A   6      40.781 -38.824  10.777  1.00  0.00           O  
ATOM     77  CB  GLU A   6      41.470 -41.476   9.212  1.00  0.00           C  
ATOM     78  CG  GLU A   6      42.238 -42.337   8.219  1.00  0.00           C  
ATOM     79  CD  GLU A   6      43.729 -42.197   8.355  1.00  0.00           C  
ATOM     80  OE1 GLU A   6      44.172 -41.166   8.800  1.00  0.00           O  
ATOM     81  OE2 GLU A   6      44.426 -43.124   8.013  1.00  0.00           O  
ATOM     82  H   GLU A   6      43.355 -39.783   8.809  1.00  0.00           H  
ATOM     83  HA  GLU A   6      40.747 -40.072   7.767  1.00  0.00           H  
ATOM     84 1HB  GLU A   6      42.028 -41.466  10.148  1.00  0.00           H  
ATOM     85 2HB  GLU A   6      40.514 -41.963   9.406  1.00  0.00           H  
ATOM     86 1HG  GLU A   6      41.967 -43.381   8.373  1.00  0.00           H  
ATOM     87 2HG  GLU A   6      41.943 -42.059   7.208  1.00  0.00           H  
ATOM     88  N   PRO A   7      39.035 -39.268   9.431  1.00  0.00           N  
ATOM     89  CA  PRO A   7      38.069 -38.551  10.249  1.00  0.00           C  
ATOM     90  C   PRO A   7      38.264 -38.755  11.748  1.00  0.00           C  
ATOM     91  O   PRO A   7      38.325 -37.781  12.511  1.00  0.00           O  
ATOM     92  CB  PRO A   7      36.738 -39.145   9.777  1.00  0.00           C  
ATOM     93  CG  PRO A   7      36.975 -39.479   8.343  1.00  0.00           C  
ATOM     94  CD  PRO A   7      38.368 -40.047   8.316  1.00  0.00           C  
ATOM     95  HA  PRO A   7      38.130 -37.476  10.022  1.00  0.00           H  
ATOM     96 1HB  PRO A   7      36.483 -40.027  10.384  1.00  0.00           H  
ATOM     97 2HB  PRO A   7      35.929 -38.414   9.917  1.00  0.00           H  
ATOM     98 1HG  PRO A   7      36.218 -40.195   7.990  1.00  0.00           H  
ATOM     99 2HG  PRO A   7      36.873 -38.577   7.722  1.00  0.00           H  
ATOM    100 1HD  PRO A   7      38.331 -41.122   8.548  1.00  0.00           H  
ATOM    101 2HD  PRO A   7      38.815 -39.879   7.325  1.00  0.00           H  
ATOM    102  N   PHE A   8      38.313 -40.015  12.181  1.00  0.00           N  
ATOM    103  CA  PHE A   8      38.453 -40.332  13.595  1.00  0.00           C  
ATOM    104  C   PHE A   8      39.755 -41.050  13.910  1.00  0.00           C  
ATOM    105  O   PHE A   8      39.822 -41.846  14.836  1.00  0.00           O  
ATOM    106  CB  PHE A   8      37.277 -41.194  14.058  1.00  0.00           C  
ATOM    107  CG  PHE A   8      35.945 -40.507  13.953  1.00  0.00           C  
ATOM    108  CD1 PHE A   8      34.931 -41.044  13.174  1.00  0.00           C  
ATOM    109  CD2 PHE A   8      35.703 -39.323  14.633  1.00  0.00           C  
ATOM    110  CE1 PHE A   8      33.705 -40.413  13.077  1.00  0.00           C  
ATOM    111  CE2 PHE A   8      34.478 -38.691  14.539  1.00  0.00           C  
ATOM    112  CZ  PHE A   8      33.478 -39.237  13.760  1.00  0.00           C  
ATOM    113  H   PHE A   8      38.251 -40.769  11.512  1.00  0.00           H  
ATOM    114  HA  PHE A   8      38.451 -39.399  14.161  1.00  0.00           H  
ATOM    115 1HB  PHE A   8      37.237 -42.105  13.462  1.00  0.00           H  
ATOM    116 2HB  PHE A   8      37.427 -41.488  15.096  1.00  0.00           H  
ATOM    117  HD1 PHE A   8      35.109 -41.975  12.635  1.00  0.00           H  
ATOM    118  HD2 PHE A   8      36.493 -38.892  15.249  1.00  0.00           H  
ATOM    119  HE1 PHE A   8      32.917 -40.846  12.461  1.00  0.00           H  
ATOM    120  HE2 PHE A   8      34.301 -37.761  15.079  1.00  0.00           H  
ATOM    121  HZ  PHE A   8      32.513 -38.738  13.683  1.00  0.00           H  
ATOM    122  N   GLY A   9      40.794 -40.732  13.147  1.00  0.00           N  
ATOM    123  CA  GLY A   9      42.126 -41.244  13.428  1.00  0.00           C  
ATOM    124  C   GLY A   9      42.678 -40.746  14.757  1.00  0.00           C  
ATOM    125  O   GLY A   9      42.433 -39.619  15.182  1.00  0.00           O  
ATOM    126  H   GLY A   9      40.659 -40.122  12.354  1.00  0.00           H  
ATOM    127 1HA  GLY A   9      42.102 -42.334  13.441  1.00  0.00           H  
ATOM    128 2HA  GLY A   9      42.805 -40.948  12.630  1.00  0.00           H  
ATOM    129  N   THR A  10      43.411 -41.620  15.433  1.00  0.00           N  
ATOM    130  CA  THR A  10      44.039 -41.286  16.696  1.00  0.00           C  
ATOM    131  C   THR A  10      45.396 -41.939  16.804  1.00  0.00           C  
ATOM    132  O   THR A  10      45.732 -42.847  16.034  1.00  0.00           O  
ATOM    133  CB  THR A  10      43.162 -41.712  17.888  1.00  0.00           C  
ATOM    134  OG1 THR A  10      43.701 -41.168  19.100  1.00  0.00           O  
ATOM    135  CG2 THR A  10      43.108 -43.228  17.996  1.00  0.00           C  
ATOM    136  H   THR A  10      43.534 -42.548  15.053  1.00  0.00           H  
ATOM    137  HA  THR A  10      44.173 -40.205  16.740  1.00  0.00           H  
ATOM    138  HB  THR A  10      42.151 -41.327  17.751  1.00  0.00           H  
ATOM    139  HG1 THR A  10      44.008 -40.273  18.939  1.00  0.00           H  
ATOM    140 1HG2 THR A  10      42.483 -43.510  18.843  1.00  0.00           H  
ATOM    141 2HG2 THR A  10      42.687 -43.643  17.080  1.00  0.00           H  
ATOM    142 3HG2 THR A  10      44.114 -43.618  18.142  1.00  0.00           H  
ATOM    143  N   THR A  11      46.143 -41.463  17.796  1.00  0.00           N  
ATOM    144  CA  THR A  11      47.413 -42.069  18.176  1.00  0.00           C  
ATOM    145  C   THR A  11      47.669 -41.659  19.637  1.00  0.00           C  
ATOM    146  O   THR A  11      46.780 -41.110  20.280  1.00  0.00           O  
ATOM    147  CB  THR A  11      48.570 -41.620  17.264  1.00  0.00           C  
ATOM    148  OG1 THR A  11      49.729 -42.421  17.528  1.00  0.00           O  
ATOM    149  CG2 THR A  11      48.903 -40.156  17.508  1.00  0.00           C  
ATOM    150  H   THR A  11      45.814 -40.652  18.301  1.00  0.00           H  
ATOM    151  HA  THR A  11      47.320 -43.152  18.087  1.00  0.00           H  
ATOM    152  HB  THR A  11      48.283 -41.752  16.221  1.00  0.00           H  
ATOM    153  HG1 THR A  11      50.169 -42.628  16.700  1.00  0.00           H  
ATOM    154 1HG2 THR A  11      49.722 -39.856  16.855  1.00  0.00           H  
ATOM    155 2HG2 THR A  11      48.027 -39.543  17.297  1.00  0.00           H  
ATOM    156 3HG2 THR A  11      49.200 -40.019  18.547  1.00  0.00           H  
ATOM    157  N   THR A  12      48.849 -41.943  20.179  1.00  0.00           N  
ATOM    158  CA  THR A  12      49.184 -41.466  21.511  1.00  0.00           C  
ATOM    159  C   THR A  12      50.495 -40.706  21.489  1.00  0.00           C  
ATOM    160  O   THR A  12      51.301 -40.885  20.579  1.00  0.00           O  
ATOM    161  CB  THR A  12      49.273 -42.629  22.517  1.00  0.00           C  
ATOM    162  OG1 THR A  12      50.331 -43.517  22.131  1.00  0.00           O  
ATOM    163  CG2 THR A  12      47.962 -43.397  22.562  1.00  0.00           C  
ATOM    164  H   THR A  12      49.525 -42.494  19.669  1.00  0.00           H  
ATOM    165  HA  THR A  12      48.398 -40.787  21.843  1.00  0.00           H  
ATOM    166  HB  THR A  12      49.492 -42.235  23.509  1.00  0.00           H  
ATOM    167  HG1 THR A  12      50.937 -43.057  21.546  1.00  0.00           H  
ATOM    168 1HG2 THR A  12      48.043 -44.215  23.278  1.00  0.00           H  
ATOM    169 2HG2 THR A  12      47.158 -42.727  22.865  1.00  0.00           H  
ATOM    170 3HG2 THR A  12      47.743 -43.801  21.574  1.00  0.00           H  
ATOM    171  N   ILE A  13      50.671 -39.846  22.484  1.00  0.00           N  
ATOM    172  CA  ILE A  13      51.963 -39.217  22.752  1.00  0.00           C  
ATOM    173  C   ILE A  13      52.386 -39.538  24.185  1.00  0.00           C  
ATOM    174  O   ILE A  13      51.548 -39.687  25.069  1.00  0.00           O  
ATOM    175  CB  ILE A  13      51.901 -37.692  22.549  1.00  0.00           C  
ATOM    176  CG1 ILE A  13      50.876 -37.068  23.499  1.00  0.00           C  
ATOM    177  CG2 ILE A  13      51.561 -37.362  21.103  1.00  0.00           C  
ATOM    178  CD1 ILE A  13      50.893 -35.556  23.508  1.00  0.00           C  
ATOM    179  H   ILE A  13      49.883 -39.621  23.074  1.00  0.00           H  
ATOM    180  HA  ILE A  13      52.696 -39.623  22.056  1.00  0.00           H  
ATOM    181  HB  ILE A  13      52.867 -37.253  22.794  1.00  0.00           H  
ATOM    182 1HG1 ILE A  13      49.875 -37.396  23.222  1.00  0.00           H  
ATOM    183 2HG1 ILE A  13      51.064 -37.416  24.516  1.00  0.00           H  
ATOM    184 1HG2 ILE A  13      51.521 -36.280  20.977  1.00  0.00           H  
ATOM    185 2HG2 ILE A  13      52.326 -37.775  20.447  1.00  0.00           H  
ATOM    186 3HG2 ILE A  13      50.593 -37.793  20.849  1.00  0.00           H  
ATOM    187 1HD1 ILE A  13      50.141 -35.188  24.206  1.00  0.00           H  
ATOM    188 2HD1 ILE A  13      51.878 -35.205  23.819  1.00  0.00           H  
ATOM    189 3HD1 ILE A  13      50.673 -35.184  22.509  1.00  0.00           H  
ATOM    190  N   GLN A  14      53.700 -39.664  24.383  1.00  0.00           N  
ATOM    191  CA  GLN A  14      54.316 -39.892  25.685  1.00  0.00           C  
ATOM    192  C   GLN A  14      53.830 -41.182  26.358  1.00  0.00           C  
ATOM    193  O   GLN A  14      53.943 -41.336  27.575  1.00  0.00           O  
ATOM    194  CB  GLN A  14      54.046 -38.697  26.604  1.00  0.00           C  
ATOM    195  CG  GLN A  14      54.596 -37.379  26.088  1.00  0.00           C  
ATOM    196  CD  GLN A  14      56.112 -37.360  26.049  1.00  0.00           C  
ATOM    197  OE1 GLN A  14      56.777 -37.651  27.047  1.00  0.00           O  
ATOM    198  NE2 GLN A  14      56.669 -37.017  24.892  1.00  0.00           N  
ATOM    199  H   GLN A  14      54.289 -39.594  23.566  1.00  0.00           H  
ATOM    200  HA  GLN A  14      55.392 -39.995  25.545  1.00  0.00           H  
ATOM    201 1HB  GLN A  14      52.971 -38.582  26.744  1.00  0.00           H  
ATOM    202 2HB  GLN A  14      54.485 -38.885  27.583  1.00  0.00           H  
ATOM    203 1HG  GLN A  14      54.225 -37.213  25.077  1.00  0.00           H  
ATOM    204 2HG  GLN A  14      54.261 -36.576  26.745  1.00  0.00           H  
ATOM    205 1HE2 GLN A  14      57.666 -36.987  24.806  1.00  0.00           H  
ATOM    206 2HE2 GLN A  14      56.092 -36.789  24.108  1.00  0.00           H  
ATOM    207  N   GLY A  15      53.277 -42.087  25.555  1.00  0.00           N  
ATOM    208  CA  GLY A  15      52.640 -43.319  26.043  1.00  0.00           C  
ATOM    209  C   GLY A  15      51.692 -42.974  27.186  1.00  0.00           C  
ATOM    210  O   GLY A  15      51.597 -43.694  28.182  1.00  0.00           O  
ATOM    211  H   GLY A  15      53.303 -41.907  24.562  1.00  0.00           H  
ATOM    212 1HA  GLY A  15      52.101 -43.798  25.226  1.00  0.00           H  
ATOM    213 2HA  GLY A  15      53.407 -44.018  26.375  1.00  0.00           H  
ATOM    214  N   ARG A  16      50.974 -41.860  27.039  1.00  0.00           N  
ATOM    215  CA  ARG A  16      50.141 -41.372  28.131  1.00  0.00           C  
ATOM    216  C   ARG A  16      48.869 -40.637  27.708  1.00  0.00           C  
ATOM    217  O   ARG A  16      47.889 -40.653  28.455  1.00  0.00           O  
ATOM    218  CB  ARG A  16      50.962 -40.443  29.013  1.00  0.00           C  
ATOM    219  CG  ARG A  16      50.238 -39.927  30.247  1.00  0.00           C  
ATOM    220  CD  ARG A  16      51.124 -39.087  31.092  1.00  0.00           C  
ATOM    221  NE  ARG A  16      50.420 -38.546  32.244  1.00  0.00           N  
ATOM    222  CZ  ARG A  16      50.267 -39.189  33.418  1.00  0.00           C  
ATOM    223  NH1 ARG A  16      50.772 -40.392  33.580  1.00  0.00           N  
ATOM    224  NH2 ARG A  16      49.609 -38.610  34.408  1.00  0.00           N  
ATOM    225  H   ARG A  16      51.000 -41.344  26.171  1.00  0.00           H  
ATOM    226  HA  ARG A  16      49.809 -42.227  28.721  1.00  0.00           H  
ATOM    227 1HB  ARG A  16      51.859 -40.959  29.350  1.00  0.00           H  
ATOM    228 2HB  ARG A  16      51.281 -39.577  28.432  1.00  0.00           H  
ATOM    229 1HG  ARG A  16      49.382 -39.324  29.942  1.00  0.00           H  
ATOM    230 2HG  ARG A  16      49.892 -40.771  30.845  1.00  0.00           H  
ATOM    231 1HD  ARG A  16      51.958 -39.687  31.454  1.00  0.00           H  
ATOM    232 2HD  ARG A  16      51.504 -38.253  30.503  1.00  0.00           H  
ATOM    233  HE  ARG A  16      50.018 -37.622  32.158  1.00  0.00           H  
ATOM    234 1HH1 ARG A  16      51.275 -40.834  32.823  1.00  0.00           H  
ATOM    235 2HH1 ARG A  16      50.657 -40.874  34.460  1.00  0.00           H  
ATOM    236 1HH2 ARG A  16      49.221 -37.685  34.284  1.00  0.00           H  
ATOM    237 2HH2 ARG A  16      49.494 -39.092  35.287  1.00  0.00           H  
ATOM    238  N   TYR A  17      48.890 -39.954  26.572  1.00  0.00           N  
ATOM    239  CA  TYR A  17      47.715 -39.175  26.145  1.00  0.00           C  
ATOM    240  C   TYR A  17      47.326 -39.538  24.722  1.00  0.00           C  
ATOM    241  O   TYR A  17      48.162 -39.866  23.893  1.00  0.00           O  
ATOM    242  CB  TYR A  17      47.986 -37.673  26.251  1.00  0.00           C  
ATOM    243  CG  TYR A  17      48.258 -37.200  27.662  1.00  0.00           C  
ATOM    244  CD1 TYR A  17      49.473 -36.607  27.973  1.00  0.00           C  
ATOM    245  CD2 TYR A  17      47.293 -37.359  28.645  1.00  0.00           C  
ATOM    246  CE1 TYR A  17      49.722 -36.175  29.261  1.00  0.00           C  
ATOM    247  CE2 TYR A  17      47.541 -36.928  29.934  1.00  0.00           C  
ATOM    248  CZ  TYR A  17      48.750 -36.338  30.243  1.00  0.00           C  
ATOM    249  OH  TYR A  17      48.998 -35.908  31.526  1.00  0.00           O  
ATOM    250  H   TYR A  17      49.714 -39.962  25.988  1.00  0.00           H  
ATOM    251  HA  TYR A  17      46.880 -39.422  26.801  1.00  0.00           H  
ATOM    252 1HB  TYR A  17      48.846 -37.413  25.633  1.00  0.00           H  
ATOM    253 2HB  TYR A  17      47.128 -37.120  25.867  1.00  0.00           H  
ATOM    254  HD1 TYR A  17      50.232 -36.481  27.200  1.00  0.00           H  
ATOM    255  HD2 TYR A  17      46.338 -37.826  28.402  1.00  0.00           H  
ATOM    256  HE1 TYR A  17      50.676 -35.709  29.505  1.00  0.00           H  
ATOM    257  HE2 TYR A  17      46.783 -37.054  30.707  1.00  0.00           H  
ATOM    258  HH  TYR A  17      48.233 -36.092  32.077  1.00  0.00           H  
ATOM    259  N   VAL A  18      46.027 -39.486  24.456  1.00  0.00           N  
ATOM    260  CA  VAL A  18      45.496 -39.753  23.134  1.00  0.00           C  
ATOM    261  C   VAL A  18      45.415 -38.441  22.359  1.00  0.00           C  
ATOM    262  O   VAL A  18      45.032 -37.410  22.929  1.00  0.00           O  
ATOM    263  CB  VAL A  18      44.101 -40.400  23.226  1.00  0.00           C  
ATOM    264  CG1 VAL A  18      43.509 -40.587  21.837  1.00  0.00           C  
ATOM    265  CG2 VAL A  18      44.195 -41.730  23.957  1.00  0.00           C  
ATOM    266  H   VAL A  18      45.390 -39.252  25.204  1.00  0.00           H  
ATOM    267  HA  VAL A  18      46.166 -40.447  22.625  1.00  0.00           H  
ATOM    268  HB  VAL A  18      43.436 -39.731  23.772  1.00  0.00           H  
ATOM    269 1HG1 VAL A  18      42.523 -41.045  21.921  1.00  0.00           H  
ATOM    270 2HG1 VAL A  18      43.417 -39.619  21.347  1.00  0.00           H  
ATOM    271 3HG1 VAL A  18      44.159 -41.234  21.248  1.00  0.00           H  
ATOM    272 1HG2 VAL A  18      43.205 -42.182  24.019  1.00  0.00           H  
ATOM    273 2HG2 VAL A  18      44.865 -42.397  23.414  1.00  0.00           H  
ATOM    274 3HG2 VAL A  18      44.582 -41.567  24.963  1.00  0.00           H  
ATOM    275  N   VAL A  19      45.824 -38.478  21.094  1.00  0.00           N  
ATOM    276  CA  VAL A  19      45.674 -37.354  20.189  1.00  0.00           C  
ATOM    277  C   VAL A  19      44.690 -37.822  19.108  1.00  0.00           C  
ATOM    278  O   VAL A  19      44.844 -38.927  18.552  1.00  0.00           O  
ATOM    279  CB  VAL A  19      47.022 -36.944  19.567  1.00  0.00           C  
ATOM    280  CG1 VAL A  19      46.828 -35.801  18.581  1.00  0.00           C  
ATOM    281  CG2 VAL A  19      48.000 -36.549  20.663  1.00  0.00           C  
ATOM    282  H   VAL A  19      46.256 -39.327  20.757  1.00  0.00           H  
ATOM    283  HA  VAL A  19      45.288 -36.504  20.754  1.00  0.00           H  
ATOM    284  HB  VAL A  19      47.425 -37.787  19.006  1.00  0.00           H  
ATOM    285 1HG1 VAL A  19      47.790 -35.524  18.151  1.00  0.00           H  
ATOM    286 2HG1 VAL A  19      46.153 -36.118  17.786  1.00  0.00           H  
ATOM    287 3HG1 VAL A  19      46.402 -34.942  19.099  1.00  0.00           H  
ATOM    288 1HG2 VAL A  19      48.950 -36.261  20.216  1.00  0.00           H  
ATOM    289 2HG2 VAL A  19      47.594 -35.709  21.228  1.00  0.00           H  
ATOM    290 3HG2 VAL A  19      48.155 -37.395  21.333  1.00  0.00           H  
ATOM    291  N   GLN A  20      43.680 -36.997  18.830  1.00  0.00           N  
ATOM    292  CA  GLN A  20      42.614 -37.357  17.914  1.00  0.00           C  
ATOM    293  C   GLN A  20      42.336 -36.257  16.891  1.00  0.00           C  
ATOM    294  O   GLN A  20      42.337 -35.079  17.219  1.00  0.00           O  
ATOM    295  CB  GLN A  20      41.337 -37.676  18.695  1.00  0.00           C  
ATOM    296  CG  GLN A  20      40.173 -38.127  17.829  1.00  0.00           C  
ATOM    297  CD  GLN A  20      38.956 -38.512  18.649  1.00  0.00           C  
ATOM    298  OE1 GLN A  20      38.916 -38.298  19.864  1.00  0.00           O  
ATOM    299  NE2 GLN A  20      37.956 -39.084  17.988  1.00  0.00           N  
ATOM    300  H   GLN A  20      43.661 -36.091  19.275  1.00  0.00           H  
ATOM    301  HA  GLN A  20      42.919 -38.244  17.360  1.00  0.00           H  
ATOM    302 1HB  GLN A  20      41.541 -38.464  19.420  1.00  0.00           H  
ATOM    303 2HB  GLN A  20      41.020 -36.794  19.252  1.00  0.00           H  
ATOM    304 1HG  GLN A  20      39.892 -37.311  17.163  1.00  0.00           H  
ATOM    305 2HG  GLN A  20      40.482 -38.995  17.247  1.00  0.00           H  
ATOM    306 1HE2 GLN A  20      37.127 -39.360  18.476  1.00  0.00           H  
ATOM    307 2HE2 GLN A  20      38.030 -39.239  17.003  1.00  0.00           H  
ATOM    308  N   ASN A  21      42.145 -36.654  15.643  1.00  0.00           N  
ATOM    309  CA  ASN A  21      41.802 -35.734  14.570  1.00  0.00           C  
ATOM    310  C   ASN A  21      40.384 -35.256  14.829  1.00  0.00           C  
ATOM    311  O   ASN A  21      40.083 -34.080  14.656  1.00  0.00           O  
ATOM    312  CB  ASN A  21      41.933 -36.385  13.205  1.00  0.00           C  
ATOM    313  CG  ASN A  21      41.736 -35.410  12.078  1.00  0.00           C  
ATOM    314  OD1 ASN A  21      42.022 -34.215  12.218  1.00  0.00           O  
ATOM    315  ND2 ASN A  21      41.253 -35.896  10.963  1.00  0.00           N  
ATOM    316  H   ASN A  21      42.243 -37.637  15.435  1.00  0.00           H  
ATOM    317  HA  ASN A  21      42.490 -34.887  14.607  1.00  0.00           H  
ATOM    318 1HB  ASN A  21      42.921 -36.838  13.111  1.00  0.00           H  
ATOM    319 2HB  ASN A  21      41.197 -37.184  13.112  1.00  0.00           H  
ATOM    320 1HD2 ASN A  21      41.101 -35.293  10.179  1.00  0.00           H  
ATOM    321 2HD2 ASN A  21      41.036 -36.869  10.895  1.00  0.00           H  
ATOM    322  N   ASN A  22      39.520 -36.175  15.250  1.00  0.00           N  
ATOM    323  CA  ASN A  22      38.148 -35.862  15.658  1.00  0.00           C  
ATOM    324  C   ASN A  22      37.406 -34.897  14.733  1.00  0.00           C  
ATOM    325  O   ASN A  22      36.913 -33.860  15.184  1.00  0.00           O  
ATOM    326  CB  ASN A  22      38.152 -35.311  17.072  1.00  0.00           C  
ATOM    327  CG  ASN A  22      36.781 -35.291  17.689  1.00  0.00           C  
ATOM    328  OD1 ASN A  22      35.912 -36.092  17.325  1.00  0.00           O  
ATOM    329  ND2 ASN A  22      36.570 -34.391  18.615  1.00  0.00           N  
ATOM    330  H   ASN A  22      39.837 -37.133  15.286  1.00  0.00           H  
ATOM    331  HA  ASN A  22      37.562 -36.782  15.635  1.00  0.00           H  
ATOM    332 1HB  ASN A  22      38.810 -35.916  17.697  1.00  0.00           H  
ATOM    333 2HB  ASN A  22      38.550 -34.296  17.066  1.00  0.00           H  
ATOM    334 1HD2 ASN A  22      35.676 -34.331  19.060  1.00  0.00           H  
ATOM    335 2HD2 ASN A  22      37.302 -33.763  18.877  1.00  0.00           H  
ATOM    336  N   ARG A  23      37.294 -35.256  13.451  1.00  0.00           N  
ATOM    337  CA  ARG A  23      36.720 -34.360  12.451  1.00  0.00           C  
ATOM    338  C   ARG A  23      35.242 -34.643  12.336  1.00  0.00           C  
ATOM    339  O   ARG A  23      34.755 -35.084  11.299  1.00  0.00           O  
ATOM    340  CB  ARG A  23      37.384 -34.540  11.094  1.00  0.00           C  
ATOM    341  CG  ARG A  23      36.970 -33.527  10.039  1.00  0.00           C  
ATOM    342  CD  ARG A  23      35.749 -33.960   9.311  1.00  0.00           C  
ATOM    343  NE  ARG A  23      35.950 -35.223   8.620  1.00  0.00           N  
ATOM    344  CZ  ARG A  23      36.542 -35.352   7.417  1.00  0.00           C  
ATOM    345  NH1 ARG A  23      36.986 -34.287   6.786  1.00  0.00           N  
ATOM    346  NH2 ARG A  23      36.678 -36.548   6.871  1.00  0.00           N  
ATOM    347  H   ARG A  23      37.614 -36.170  13.166  1.00  0.00           H  
ATOM    348  HA  ARG A  23      36.882 -33.331  12.775  1.00  0.00           H  
ATOM    349 1HB  ARG A  23      38.466 -34.475  11.207  1.00  0.00           H  
ATOM    350 2HB  ARG A  23      37.156 -35.533  10.706  1.00  0.00           H  
ATOM    351 1HG  ARG A  23      36.762 -32.569  10.517  1.00  0.00           H  
ATOM    352 2HG  ARG A  23      37.776 -33.404   9.315  1.00  0.00           H  
ATOM    353 1HD  ARG A  23      34.929 -34.084  10.018  1.00  0.00           H  
ATOM    354 2HD  ARG A  23      35.480 -33.206   8.572  1.00  0.00           H  
ATOM    355  HE  ARG A  23      35.622 -36.065   9.075  1.00  0.00           H  
ATOM    356 1HH1 ARG A  23      36.883 -33.373   7.203  1.00  0.00           H  
ATOM    357 2HH1 ARG A  23      37.430 -34.383   5.884  1.00  0.00           H  
ATOM    358 1HH2 ARG A  23      36.336 -37.366   7.356  1.00  0.00           H  
ATOM    359 2HH2 ARG A  23      37.121 -36.644   5.970  1.00  0.00           H  
ATOM    360  N   TRP A  24      34.523 -34.329  13.403  1.00  0.00           N  
ATOM    361  CA  TRP A  24      33.140 -34.741  13.496  1.00  0.00           C  
ATOM    362  C   TRP A  24      32.133 -33.879  12.776  1.00  0.00           C  
ATOM    363  O   TRP A  24      31.014 -34.345  12.524  1.00  0.00           O  
ATOM    364  CB  TRP A  24      32.742 -34.813  14.971  1.00  0.00           C  
ATOM    365  CG  TRP A  24      32.918 -33.518  15.703  1.00  0.00           C  
ATOM    366  CD1 TRP A  24      34.008 -33.130  16.423  1.00  0.00           C  
ATOM    367  CD2 TRP A  24      31.971 -32.425  15.790  1.00  0.00           C  
ATOM    368  NE1 TRP A  24      33.807 -31.879  16.951  1.00  0.00           N  
ATOM    369  CE2 TRP A  24      32.566 -31.432  16.572  1.00  0.00           C  
ATOM    370  CE3 TRP A  24      30.687 -32.214  15.274  1.00  0.00           C  
ATOM    371  CZ2 TRP A  24      31.921 -30.238  16.857  1.00  0.00           C  
ATOM    372  CZ3 TRP A  24      30.041 -31.017  15.558  1.00  0.00           C  
ATOM    373  CH2 TRP A  24      30.643 -30.055  16.329  1.00  0.00           C  
ATOM    374  H   TRP A  24      34.931 -33.800  14.161  1.00  0.00           H  
ATOM    375  HA  TRP A  24      33.042 -35.729  13.046  1.00  0.00           H  
ATOM    376 1HB  TRP A  24      31.696 -35.113  15.052  1.00  0.00           H  
ATOM    377 2HB  TRP A  24      33.339 -35.574  15.473  1.00  0.00           H  
ATOM    378  HD1 TRP A  24      34.909 -33.727  16.560  1.00  0.00           H  
ATOM    379  HE1 TRP A  24      34.463 -31.369  17.525  1.00  0.00           H  
ATOM    380  HE3 TRP A  24      30.205 -32.974  14.659  1.00  0.00           H  
ATOM    381  HZ2 TRP A  24      32.382 -29.462  17.467  1.00  0.00           H  
ATOM    382  HZ3 TRP A  24      29.041 -30.861  15.153  1.00  0.00           H  
ATOM    383  HH2 TRP A  24      30.108 -29.127  16.532  1.00  0.00           H  
ATOM    384  N   GLY A  25      32.511 -32.667  12.391  1.00  0.00           N  
ATOM    385  CA  GLY A  25      31.545 -31.713  11.871  1.00  0.00           C  
ATOM    386  C   GLY A  25      31.642 -31.309  10.425  1.00  0.00           C  
ATOM    387  O   GLY A  25      31.028 -30.313  10.037  1.00  0.00           O  
ATOM    388  H   GLY A  25      33.482 -32.397  12.458  1.00  0.00           H  
ATOM    389 1HA  GLY A  25      30.537 -32.107  12.002  1.00  0.00           H  
ATOM    390 2HA  GLY A  25      31.604 -30.787  12.442  1.00  0.00           H  
ATOM    391  N   SER A  26      32.412 -32.045   9.630  1.00  0.00           N  
ATOM    392  CA  SER A  26      32.539 -31.759   8.207  1.00  0.00           C  
ATOM    393  C   SER A  26      33.067 -32.966   7.461  1.00  0.00           C  
ATOM    394  O   SER A  26      33.680 -33.863   8.041  1.00  0.00           O  
ATOM    395  CB  SER A  26      33.460 -30.575   7.987  1.00  0.00           C  
ATOM    396  OG  SER A  26      33.578 -30.277   6.623  1.00  0.00           O  
ATOM    397  H   SER A  26      32.922 -32.823  10.023  1.00  0.00           H  
ATOM    398  HA  SER A  26      31.552 -31.512   7.814  1.00  0.00           H  
ATOM    399 1HB  SER A  26      33.072 -29.708   8.519  1.00  0.00           H  
ATOM    400 2HB  SER A  26      34.444 -30.798   8.399  1.00  0.00           H  
ATOM    401  HG  SER A  26      33.574 -29.319   6.560  1.00  0.00           H  
ATOM    402  N   THR A  27      32.825 -32.941   6.158  1.00  0.00           N  
ATOM    403  CA  THR A  27      33.320 -33.956   5.238  1.00  0.00           C  
ATOM    404  C   THR A  27      34.596 -33.467   4.566  1.00  0.00           C  
ATOM    405  O   THR A  27      35.305 -34.266   3.930  1.00  0.00           O  
ATOM    406  CB  THR A  27      32.267 -34.312   4.172  1.00  0.00           C  
ATOM    407  OG1 THR A  27      31.962 -33.149   3.391  1.00  0.00           O  
ATOM    408  CG2 THR A  27      30.995 -34.825   4.829  1.00  0.00           C  
ATOM    409  H   THR A  27      32.270 -32.178   5.797  1.00  0.00           H  
ATOM    410  HA  THR A  27      33.546 -34.858   5.807  1.00  0.00           H  
ATOM    411  HB  THR A  27      32.664 -35.083   3.512  1.00  0.00           H  
ATOM    412  HG1 THR A  27      32.760 -32.836   2.959  1.00  0.00           H  
ATOM    413 1HG2 THR A  27      30.263 -35.072   4.061  1.00  0.00           H  
ATOM    414 2HG2 THR A  27      31.222 -35.716   5.415  1.00  0.00           H  
ATOM    415 3HG2 THR A  27      30.588 -34.055   5.484  1.00  0.00           H  
ATOM    416  N   ALA A  28      34.897 -32.173   4.691  1.00  0.00           N  
ATOM    417  CA  ALA A  28      36.095 -31.586   4.085  1.00  0.00           C  
ATOM    418  C   ALA A  28      37.347 -32.089   4.799  1.00  0.00           C  
ATOM    419  O   ALA A  28      37.342 -32.262   6.008  1.00  0.00           O  
ATOM    420  CB  ALA A  28      36.031 -30.066   4.128  1.00  0.00           C  
ATOM    421  H   ALA A  28      34.274 -31.582   5.223  1.00  0.00           H  
ATOM    422  HA  ALA A  28      36.139 -31.905   3.044  1.00  0.00           H  
ATOM    423 1HB  ALA A  28      36.930 -29.651   3.672  1.00  0.00           H  
ATOM    424 2HB  ALA A  28      35.154 -29.724   3.577  1.00  0.00           H  
ATOM    425 3HB  ALA A  28      35.962 -29.734   5.162  1.00  0.00           H  
ATOM    426  N   PRO A  29      38.430 -32.264   4.060  1.00  0.00           N  
ATOM    427  CA  PRO A  29      39.641 -32.863   4.612  1.00  0.00           C  
ATOM    428  C   PRO A  29      40.368 -32.070   5.676  1.00  0.00           C  
ATOM    429  O   PRO A  29      40.659 -30.896   5.498  1.00  0.00           O  
ATOM    430  CB  PRO A  29      40.515 -33.006   3.362  1.00  0.00           C  
ATOM    431  CG  PRO A  29      39.542 -32.991   2.232  1.00  0.00           C  
ATOM    432  CD  PRO A  29      38.462 -32.042   2.681  1.00  0.00           C  
ATOM    433  HA  PRO A  29      39.394 -33.843   5.047  1.00  0.00           H  
ATOM    434 1HB  PRO A  29      41.239 -32.179   3.312  1.00  0.00           H  
ATOM    435 2HB  PRO A  29      41.095 -33.939   3.413  1.00  0.00           H  
ATOM    436 1HG  PRO A  29      40.039 -32.661   1.308  1.00  0.00           H  
ATOM    437 2HG  PRO A  29      39.163 -34.006   2.044  1.00  0.00           H  
ATOM    438 1HD  PRO A  29      38.751 -31.011   2.428  1.00  0.00           H  
ATOM    439 2HD  PRO A  29      37.513 -32.310   2.194  1.00  0.00           H  
ATOM    440  N   GLN A  30      40.664 -32.745   6.783  1.00  0.00           N  
ATOM    441  CA  GLN A  30      41.461 -32.186   7.868  1.00  0.00           C  
ATOM    442  C   GLN A  30      42.528 -33.179   8.246  1.00  0.00           C  
ATOM    443  O   GLN A  30      42.250 -34.371   8.409  1.00  0.00           O  
ATOM    444  CB  GLN A  30      40.593 -31.849   9.083  1.00  0.00           C  
ATOM    445  CG  GLN A  30      41.352 -31.205  10.231  1.00  0.00           C  
ATOM    446  CD  GLN A  30      40.442 -30.814  11.380  1.00  0.00           C  
ATOM    447  OE1 GLN A  30      40.677 -31.190  12.532  1.00  0.00           O  
ATOM    448  NE2 GLN A  30      39.395 -30.056  11.073  1.00  0.00           N  
ATOM    449  H   GLN A  30      40.315 -33.689   6.865  1.00  0.00           H  
ATOM    450  HA  GLN A  30      41.926 -31.265   7.517  1.00  0.00           H  
ATOM    451 1HB  GLN A  30      39.796 -31.169   8.784  1.00  0.00           H  
ATOM    452 2HB  GLN A  30      40.124 -32.759   9.459  1.00  0.00           H  
ATOM    453 1HG  GLN A  30      42.092 -31.912  10.606  1.00  0.00           H  
ATOM    454 2HG  GLN A  30      41.847 -30.305   9.866  1.00  0.00           H  
ATOM    455 1HE2 GLN A  30      38.759 -29.767  11.790  1.00  0.00           H  
ATOM    456 2HE2 GLN A  30      39.242 -29.774  10.126  1.00  0.00           H  
ATOM    457  N   CYS A  31      43.748 -32.677   8.420  1.00  0.00           N  
ATOM    458  CA  CYS A  31      44.860 -33.494   8.888  1.00  0.00           C  
ATOM    459  C   CYS A  31      45.600 -32.842  10.027  1.00  0.00           C  
ATOM    460  O   CYS A  31      45.661 -31.628  10.077  1.00  0.00           O  
ATOM    461  CB  CYS A  31      45.845 -33.765   7.750  1.00  0.00           C  
ATOM    462  SG  CYS A  31      47.228 -34.835   8.210  1.00  0.00           S  
ATOM    463  H   CYS A  31      43.905 -31.699   8.221  1.00  0.00           H  
ATOM    464  HA  CYS A  31      44.465 -34.447   9.240  1.00  0.00           H  
ATOM    465 1HB  CYS A  31      45.319 -34.232   6.917  1.00  0.00           H  
ATOM    466 2HB  CYS A  31      46.254 -32.821   7.391  1.00  0.00           H  
ATOM    467  HG  CYS A  31      47.815 -34.824   7.017  1.00  0.00           H  
ATOM    468  N   VAL A  32      46.142 -33.648  10.940  1.00  0.00           N  
ATOM    469  CA  VAL A  32      47.032 -33.151  11.986  1.00  0.00           C  
ATOM    470  C   VAL A  32      48.340 -33.895  11.863  1.00  0.00           C  
ATOM    471  O   VAL A  32      48.363 -35.006  11.347  1.00  0.00           O  
ATOM    472  CB  VAL A  32      46.432 -33.367  13.388  1.00  0.00           C  
ATOM    473  CG1 VAL A  32      45.131 -32.593  13.536  1.00  0.00           C  
ATOM    474  CG2 VAL A  32      46.207 -34.852  13.632  1.00  0.00           C  
ATOM    475  H   VAL A  32      45.928 -34.634  10.904  1.00  0.00           H  
ATOM    476  HA  VAL A  32      47.174 -32.080  11.839  1.00  0.00           H  
ATOM    477  HB  VAL A  32      47.125 -32.977  14.134  1.00  0.00           H  
ATOM    478 1HG1 VAL A  32      44.721 -32.757  14.532  1.00  0.00           H  
ATOM    479 2HG1 VAL A  32      45.322 -31.529  13.393  1.00  0.00           H  
ATOM    480 3HG1 VAL A  32      44.416 -32.937  12.789  1.00  0.00           H  
ATOM    481 1HG2 VAL A  32      45.783 -34.997  14.625  1.00  0.00           H  
ATOM    482 2HG2 VAL A  32      45.519 -35.243  12.882  1.00  0.00           H  
ATOM    483 3HG2 VAL A  32      47.158 -35.380  13.562  1.00  0.00           H  
ATOM    484  N   THR A  33      49.421 -33.243  12.272  1.00  0.00           N  
ATOM    485  CA  THR A  33      50.738 -33.871  12.308  1.00  0.00           C  
ATOM    486  C   THR A  33      51.081 -33.973  13.790  1.00  0.00           C  
ATOM    487  O   THR A  33      51.229 -32.942  14.460  1.00  0.00           O  
ATOM    488  CB  THR A  33      51.806 -33.068  11.542  1.00  0.00           C  
ATOM    489  OG1 THR A  33      51.423 -32.950  10.166  1.00  0.00           O  
ATOM    490  CG2 THR A  33      53.158 -33.758  11.631  1.00  0.00           C  
ATOM    491  H   THR A  33      49.326 -32.282  12.567  1.00  0.00           H  
ATOM    492  HA  THR A  33      50.666 -34.852  11.838  1.00  0.00           H  
ATOM    493  HB  THR A  33      51.886 -32.069  11.970  1.00  0.00           H  
ATOM    494  HG1 THR A  33      52.096 -33.351   9.611  1.00  0.00           H  
ATOM    495 1HG2 THR A  33      53.900 -33.177  11.085  1.00  0.00           H  
ATOM    496 2HG2 THR A  33      53.457 -33.839  12.676  1.00  0.00           H  
ATOM    497 3HG2 THR A  33      53.087 -34.755  11.196  1.00  0.00           H  
ATOM    498  N   ALA A  34      51.188 -35.193  14.296  1.00  0.00           N  
ATOM    499  CA  ALA A  34      51.467 -35.462  15.711  1.00  0.00           C  
ATOM    500  C   ALA A  34      52.958 -35.686  15.975  1.00  0.00           C  
ATOM    501  O   ALA A  34      53.578 -36.553  15.361  1.00  0.00           O  
ATOM    502  CB  ALA A  34      50.667 -36.668  16.182  1.00  0.00           C  
ATOM    503  H   ALA A  34      51.069 -35.970  13.662  1.00  0.00           H  
ATOM    504  HA  ALA A  34      51.165 -34.588  16.288  1.00  0.00           H  
ATOM    505 1HB  ALA A  34      50.882 -36.859  17.233  1.00  0.00           H  
ATOM    506 2HB  ALA A  34      49.602 -36.469  16.059  1.00  0.00           H  
ATOM    507 3HB  ALA A  34      50.943 -37.540  15.592  1.00  0.00           H  
ATOM    508  N   THR A  35      53.527 -34.877  16.867  1.00  0.00           N  
ATOM    509  CA  THR A  35      54.940 -34.986  17.245  1.00  0.00           C  
ATOM    510  C   THR A  35      55.028 -35.724  18.579  1.00  0.00           C  
ATOM    511  O   THR A  35      54.064 -36.327  19.023  1.00  0.00           O  
ATOM    512  CB  THR A  35      55.615 -33.606  17.354  1.00  0.00           C  
ATOM    513  OG1 THR A  35      55.018 -32.862  18.424  1.00  0.00           O  
ATOM    514  CG2 THR A  35      55.458 -32.832  16.054  1.00  0.00           C  
ATOM    515  H   THR A  35      52.957 -34.162  17.296  1.00  0.00           H  
ATOM    516  HA  THR A  35      55.461 -35.555  16.475  1.00  0.00           H  
ATOM    517  HB  THR A  35      56.676 -33.736  17.567  1.00  0.00           H  
ATOM    518  HG1 THR A  35      54.920 -31.944  18.159  1.00  0.00           H  
ATOM    519 1HG2 THR A  35      55.942 -31.860  16.149  1.00  0.00           H  
ATOM    520 2HG2 THR A  35      55.922 -33.390  15.240  1.00  0.00           H  
ATOM    521 3HG2 THR A  35      54.400 -32.691  15.840  1.00  0.00           H  
ATOM    522  N   ASP A  36      56.176 -35.676  19.246  1.00  0.00           N  
ATOM    523  CA  ASP A  36      56.272 -36.383  20.506  1.00  0.00           C  
ATOM    524  C   ASP A  36      55.495 -35.735  21.645  1.00  0.00           C  
ATOM    525  O   ASP A  36      55.160 -36.396  22.612  1.00  0.00           O  
ATOM    526  CB  ASP A  36      57.743 -36.510  20.910  1.00  0.00           C  
ATOM    527  CG  ASP A  36      58.521 -37.472  20.022  1.00  0.00           C  
ATOM    528  OD1 ASP A  36      57.901 -38.252  19.340  1.00  0.00           O  
ATOM    529  OD2 ASP A  36      59.727 -37.417  20.036  1.00  0.00           O  
ATOM    530  H   ASP A  36      56.979 -35.166  18.906  1.00  0.00           H  
ATOM    531  HA  ASP A  36      55.850 -37.380  20.376  1.00  0.00           H  
ATOM    532 1HB  ASP A  36      58.219 -35.530  20.864  1.00  0.00           H  
ATOM    533 2HB  ASP A  36      57.808 -36.857  21.942  1.00  0.00           H  
ATOM    534  N   THR A  37      55.195 -34.446  21.532  1.00  0.00           N  
ATOM    535  CA  THR A  37      54.624 -33.718  22.659  1.00  0.00           C  
ATOM    536  C   THR A  37      53.332 -32.981  22.391  1.00  0.00           C  
ATOM    537  O   THR A  37      52.793 -32.362  23.278  1.00  0.00           O  
ATOM    538  CB  THR A  37      55.650 -32.706  23.202  1.00  0.00           C  
ATOM    539  OG1 THR A  37      55.991 -31.769  22.172  1.00  0.00           O  
ATOM    540  CG2 THR A  37      56.909 -33.420  23.668  1.00  0.00           C  
ATOM    541  H   THR A  37      55.360 -33.958  20.663  1.00  0.00           H  
ATOM    542  HA  THR A  37      54.382 -34.433  23.446  1.00  0.00           H  
ATOM    543  HB  THR A  37      55.216 -32.162  24.040  1.00  0.00           H  
ATOM    544  HG1 THR A  37      55.500 -30.954  22.306  1.00  0.00           H  
ATOM    545 1HG2 THR A  37      57.622 -32.690  24.049  1.00  0.00           H  
ATOM    546 2HG2 THR A  37      56.655 -34.126  24.459  1.00  0.00           H  
ATOM    547 3HG2 THR A  37      57.353 -33.959  22.832  1.00  0.00           H  
ATOM    548  N   GLY A  38      52.846 -33.025  21.159  1.00  0.00           N  
ATOM    549  CA  GLY A  38      51.659 -32.264  20.804  1.00  0.00           C  
ATOM    550  C   GLY A  38      51.314 -32.514  19.356  1.00  0.00           C  
ATOM    551  O   GLY A  38      51.685 -33.547  18.803  1.00  0.00           O  
ATOM    552  H   GLY A  38      53.298 -33.590  20.454  1.00  0.00           H  
ATOM    553 1HA  GLY A  38      50.832 -32.557  21.451  1.00  0.00           H  
ATOM    554 2HA  GLY A  38      51.842 -31.204  20.976  1.00  0.00           H  
ATOM    555  N   PHE A  39      50.578 -31.593  18.741  1.00  0.00           N  
ATOM    556  CA  PHE A  39      50.212 -31.744  17.336  1.00  0.00           C  
ATOM    557  C   PHE A  39      50.001 -30.361  16.727  1.00  0.00           C  
ATOM    558  O   PHE A  39      49.805 -29.368  17.434  1.00  0.00           O  
ATOM    559  CB  PHE A  39      48.945 -32.587  17.186  1.00  0.00           C  
ATOM    560  CG  PHE A  39      47.725 -31.964  17.802  1.00  0.00           C  
ATOM    561  CD1 PHE A  39      46.891 -31.148  17.052  1.00  0.00           C  
ATOM    562  CD2 PHE A  39      47.409 -32.190  19.133  1.00  0.00           C  
ATOM    563  CE1 PHE A  39      45.769 -30.573  17.618  1.00  0.00           C  
ATOM    564  CE2 PHE A  39      46.287 -31.618  19.701  1.00  0.00           C  
ATOM    565  CZ  PHE A  39      45.467 -30.809  18.942  1.00  0.00           C  
ATOM    566  H   PHE A  39      50.265 -30.776  19.246  1.00  0.00           H  
ATOM    567  HA  PHE A  39      51.027 -32.253  16.819  1.00  0.00           H  
ATOM    568 1HB  PHE A  39      48.743 -32.756  16.129  1.00  0.00           H  
ATOM    569 2HB  PHE A  39      49.099 -33.561  17.648  1.00  0.00           H  
ATOM    570  HD1 PHE A  39      47.129 -30.963  16.004  1.00  0.00           H  
ATOM    571  HD2 PHE A  39      48.058 -32.830  19.733  1.00  0.00           H  
ATOM    572  HE1 PHE A  39      45.122 -29.934  17.017  1.00  0.00           H  
ATOM    573  HE2 PHE A  39      46.050 -31.805  20.748  1.00  0.00           H  
ATOM    574  HZ  PHE A  39      44.583 -30.355  19.389  1.00  0.00           H  
ATOM    575  N   ARG A  40      50.009 -30.333  15.402  1.00  0.00           N  
ATOM    576  CA  ARG A  40      49.764 -29.137  14.618  1.00  0.00           C  
ATOM    577  C   ARG A  40      48.673 -29.480  13.594  1.00  0.00           C  
ATOM    578  O   ARG A  40      48.658 -30.575  13.021  1.00  0.00           O  
ATOM    579  CB  ARG A  40      51.028 -28.664  13.915  1.00  0.00           C  
ATOM    580  CG  ARG A  40      50.860 -27.408  13.075  1.00  0.00           C  
ATOM    581  CD  ARG A  40      52.147 -26.975  12.472  1.00  0.00           C  
ATOM    582  NE  ARG A  40      53.086 -26.504  13.477  1.00  0.00           N  
ATOM    583  CZ  ARG A  40      54.382 -26.220  13.241  1.00  0.00           C  
ATOM    584  NH1 ARG A  40      54.876 -26.365  12.032  1.00  0.00           N  
ATOM    585  NH2 ARG A  40      55.155 -25.797  14.225  1.00  0.00           N  
ATOM    586  H   ARG A  40      50.198 -31.203  14.926  1.00  0.00           H  
ATOM    587  HA  ARG A  40      49.432 -28.345  15.290  1.00  0.00           H  
ATOM    588 1HB  ARG A  40      51.802 -28.465  14.655  1.00  0.00           H  
ATOM    589 2HB  ARG A  40      51.397 -29.453  13.260  1.00  0.00           H  
ATOM    590 1HG  ARG A  40      50.152 -27.601  12.269  1.00  0.00           H  
ATOM    591 2HG  ARG A  40      50.485 -26.598  13.701  1.00  0.00           H  
ATOM    592 1HD  ARG A  40      52.603 -27.813  11.946  1.00  0.00           H  
ATOM    593 2HD  ARG A  40      51.964 -26.163  11.769  1.00  0.00           H  
ATOM    594  HE  ARG A  40      52.742 -26.380  14.420  1.00  0.00           H  
ATOM    595 1HH1 ARG A  40      54.285 -26.689  11.280  1.00  0.00           H  
ATOM    596 2HH1 ARG A  40      55.847 -26.153  11.855  1.00  0.00           H  
ATOM    597 1HH2 ARG A  40      54.775 -25.685  15.155  1.00  0.00           H  
ATOM    598 2HH2 ARG A  40      56.126 -25.585  14.049  1.00  0.00           H  
ATOM    599  N   VAL A  41      47.735 -28.557  13.366  1.00  0.00           N  
ATOM    600  CA  VAL A  41      46.779 -28.750  12.286  1.00  0.00           C  
ATOM    601  C   VAL A  41      47.485 -28.403  10.966  1.00  0.00           C  
ATOM    602  O   VAL A  41      47.928 -27.265  10.777  1.00  0.00           O  
ATOM    603  CB  VAL A  41      45.537 -27.860  12.481  1.00  0.00           C  
ATOM    604  CG1 VAL A  41      44.580 -28.017  11.310  1.00  0.00           C  
ATOM    605  CG2 VAL A  41      44.849 -28.211  13.792  1.00  0.00           C  
ATOM    606  H   VAL A  41      47.676 -27.723  13.932  1.00  0.00           H  
ATOM    607  HA  VAL A  41      46.459 -29.792  12.290  1.00  0.00           H  
ATOM    608  HB  VAL A  41      45.850 -26.816  12.503  1.00  0.00           H  
ATOM    609 1HG1 VAL A  41      43.708 -27.380  11.464  1.00  0.00           H  
ATOM    610 2HG1 VAL A  41      45.082 -27.726  10.388  1.00  0.00           H  
ATOM    611 3HG1 VAL A  41      44.260 -29.056  11.238  1.00  0.00           H  
ATOM    612 1HG2 VAL A  41      43.973 -27.577  13.924  1.00  0.00           H  
ATOM    613 2HG2 VAL A  41      44.542 -29.256  13.772  1.00  0.00           H  
ATOM    614 3HG2 VAL A  41      45.540 -28.051  14.620  1.00  0.00           H  
ATOM    615  N   THR A  42      47.633 -29.387  10.077  1.00  0.00           N  
ATOM    616  CA  THR A  42      48.310 -29.185   8.793  1.00  0.00           C  
ATOM    617  C   THR A  42      47.400 -29.129   7.568  1.00  0.00           C  
ATOM    618  O   THR A  42      47.830 -28.643   6.530  1.00  0.00           O  
ATOM    619  CB  THR A  42      49.356 -30.294   8.572  1.00  0.00           C  
ATOM    620  OG1 THR A  42      50.323 -30.259   9.630  1.00  0.00           O  
ATOM    621  CG2 THR A  42      50.061 -30.104   7.238  1.00  0.00           C  
ATOM    622  H   THR A  42      47.265 -30.300  10.301  1.00  0.00           H  
ATOM    623  HA  THR A  42      48.817 -28.220   8.817  1.00  0.00           H  
ATOM    624  HB  THR A  42      48.863 -31.266   8.581  1.00  0.00           H  
ATOM    625  HG1 THR A  42      50.546 -31.157   9.888  1.00  0.00           H  
ATOM    626 1HG2 THR A  42      50.796 -30.896   7.099  1.00  0.00           H  
ATOM    627 2HG2 THR A  42      49.330 -30.141   6.431  1.00  0.00           H  
ATOM    628 3HG2 THR A  42      50.564 -29.137   7.227  1.00  0.00           H  
ATOM    629  N   GLN A  43      46.171 -29.630   7.682  1.00  0.00           N  
ATOM    630  CA  GLN A  43      45.166 -29.423   6.641  1.00  0.00           C  
ATOM    631  C   GLN A  43      43.852 -29.164   7.360  1.00  0.00           C  
ATOM    632  O   GLN A  43      43.527 -29.845   8.337  1.00  0.00           O  
ATOM    633  CB  GLN A  43      45.053 -30.630   5.706  1.00  0.00           C  
ATOM    634  CG  GLN A  43      44.073 -30.441   4.561  1.00  0.00           C  
ATOM    635  CD  GLN A  43      44.049 -31.629   3.618  1.00  0.00           C  
ATOM    636  OE1 GLN A  43      44.648 -32.672   3.896  1.00  0.00           O  
ATOM    637  NE2 GLN A  43      43.355 -31.479   2.496  1.00  0.00           N  
ATOM    638  H   GLN A  43      45.926 -30.164   8.503  1.00  0.00           H  
ATOM    639  HA  GLN A  43      45.461 -28.561   6.042  1.00  0.00           H  
ATOM    640 1HB  GLN A  43      46.031 -30.852   5.279  1.00  0.00           H  
ATOM    641 2HB  GLN A  43      44.740 -31.504   6.277  1.00  0.00           H  
ATOM    642 1HG  GLN A  43      43.072 -30.309   4.971  1.00  0.00           H  
ATOM    643 2HG  GLN A  43      44.363 -29.558   3.991  1.00  0.00           H  
ATOM    644 1HE2 GLN A  43      43.303 -32.229   1.835  1.00  0.00           H  
ATOM    645 2HE2 GLN A  43      42.884 -30.616   2.310  1.00  0.00           H  
ATOM    646  N   ALA A  44      43.121 -28.160   6.899  1.00  0.00           N  
ATOM    647  CA  ALA A  44      41.856 -27.798   7.526  1.00  0.00           C  
ATOM    648  C   ALA A  44      40.946 -27.169   6.478  1.00  0.00           C  
ATOM    649  O   ALA A  44      40.566 -25.997   6.578  1.00  0.00           O  
ATOM    650  CB  ALA A  44      42.078 -26.848   8.693  1.00  0.00           C  
ATOM    651  H   ALA A  44      43.442 -27.633   6.099  1.00  0.00           H  
ATOM    652  HA  ALA A  44      41.392 -28.709   7.903  1.00  0.00           H  
ATOM    653 1HB  ALA A  44      41.118 -26.593   9.143  1.00  0.00           H  
ATOM    654 2HB  ALA A  44      42.712 -27.328   9.438  1.00  0.00           H  
ATOM    655 3HB  ALA A  44      42.563 -25.940   8.336  1.00  0.00           H  
ATOM    656  N   ASP A  45      40.598 -27.959   5.463  1.00  0.00           N  
ATOM    657  CA  ASP A  45      39.786 -27.487   4.357  1.00  0.00           C  
ATOM    658  C   ASP A  45      38.368 -27.079   4.770  1.00  0.00           C  
ATOM    659  O   ASP A  45      37.809 -27.565   5.748  1.00  0.00           O  
ATOM    660  CB  ASP A  45      39.709 -28.570   3.278  1.00  0.00           C  
ATOM    661  CG  ASP A  45      41.027 -28.766   2.540  1.00  0.00           C  
ATOM    662  OD1 ASP A  45      41.870 -27.905   2.631  1.00  0.00           O  
ATOM    663  OD2 ASP A  45      41.177 -29.774   1.892  1.00  0.00           O  
ATOM    664  H   ASP A  45      40.913 -28.919   5.468  1.00  0.00           H  
ATOM    665  HA  ASP A  45      40.257 -26.598   3.937  1.00  0.00           H  
ATOM    666 1HB  ASP A  45      39.420 -29.517   3.733  1.00  0.00           H  
ATOM    667 2HB  ASP A  45      38.939 -28.306   2.552  1.00  0.00           H  
ATOM    668  N   GLY A  46      37.791 -26.189   3.980  1.00  0.00           N  
ATOM    669  CA  GLY A  46      36.406 -25.816   4.152  1.00  0.00           C  
ATOM    670  C   GLY A  46      36.059 -24.998   5.374  1.00  0.00           C  
ATOM    671  O   GLY A  46      36.900 -24.615   6.189  1.00  0.00           O  
ATOM    672  H   GLY A  46      38.328 -25.760   3.240  1.00  0.00           H  
ATOM    673 1HA  GLY A  46      36.074 -25.240   3.288  1.00  0.00           H  
ATOM    674 2HA  GLY A  46      35.790 -26.714   4.195  1.00  0.00           H  
ATOM    675  N   SER A  47      34.769 -24.744   5.489  1.00  0.00           N  
ATOM    676  CA  SER A  47      34.233 -23.911   6.553  1.00  0.00           C  
ATOM    677  C   SER A  47      32.787 -24.273   6.814  1.00  0.00           C  
ATOM    678  O   SER A  47      32.126 -24.884   5.970  1.00  0.00           O  
ATOM    679  CB  SER A  47      34.344 -22.444   6.188  1.00  0.00           C  
ATOM    680  OG  SER A  47      33.519 -22.133   5.099  1.00  0.00           O  
ATOM    681  H   SER A  47      34.136 -25.145   4.812  1.00  0.00           H  
ATOM    682  HA  SER A  47      34.815 -24.089   7.459  1.00  0.00           H  
ATOM    683 1HB  SER A  47      34.064 -21.833   7.046  1.00  0.00           H  
ATOM    684 2HB  SER A  47      35.379 -22.207   5.942  1.00  0.00           H  
ATOM    685  HG  SER A  47      32.624 -22.344   5.376  1.00  0.00           H  
ATOM    686  N   ALA A  48      32.303 -23.890   7.989  1.00  0.00           N  
ATOM    687  CA  ALA A  48      30.913 -24.105   8.363  1.00  0.00           C  
ATOM    688  C   ALA A  48      30.379 -22.857   9.052  1.00  0.00           C  
ATOM    689  O   ALA A  48      31.132 -22.067   9.580  1.00  0.00           O  
ATOM    690  CB  ALA A  48      30.776 -25.323   9.265  1.00  0.00           C  
ATOM    691  H   ALA A  48      32.924 -23.434   8.643  1.00  0.00           H  
ATOM    692  HA  ALA A  48      30.340 -24.280   7.452  1.00  0.00           H  
ATOM    693 1HB  ALA A  48      29.728 -25.462   9.531  1.00  0.00           H  
ATOM    694 2HB  ALA A  48      31.138 -26.207   8.741  1.00  0.00           H  
ATOM    695 3HB  ALA A  48      31.362 -25.172  10.170  1.00  0.00           H  
ATOM    696  N   PRO A  49      29.069 -22.662   9.065  1.00  0.00           N  
ATOM    697  CA  PRO A  49      28.497 -21.458   9.692  1.00  0.00           C  
ATOM    698  C   PRO A  49      28.884 -21.183  11.155  1.00  0.00           C  
ATOM    699  O   PRO A  49      28.817 -22.075  11.986  1.00  0.00           O  
ATOM    700  CB  PRO A  49      26.995 -21.739   9.578  1.00  0.00           C  
ATOM    701  CG  PRO A  49      26.879 -22.623   8.383  1.00  0.00           C  
ATOM    702  CD  PRO A  49      28.087 -23.517   8.459  1.00  0.00           C  
ATOM    703  HA  PRO A  49      28.790 -20.573   9.109  1.00  0.00           H  
ATOM    704 1HB  PRO A  49      26.631 -22.217  10.499  1.00  0.00           H  
ATOM    705 2HB  PRO A  49      26.443 -20.795   9.466  1.00  0.00           H  
ATOM    706 1HG  PRO A  49      25.933 -23.184   8.417  1.00  0.00           H  
ATOM    707 2HG  PRO A  49      26.856 -22.018   7.464  1.00  0.00           H  
ATOM    708 1HD  PRO A  49      27.862 -24.386   9.094  1.00  0.00           H  
ATOM    709 2HD  PRO A  49      28.369 -23.839   7.446  1.00  0.00           H  
ATOM    710  N   THR A  50      29.260 -19.945  11.478  1.00  0.00           N  
ATOM    711  CA  THR A  50      29.660 -19.625  12.848  1.00  0.00           C  
ATOM    712  C   THR A  50      28.536 -19.622  13.849  1.00  0.00           C  
ATOM    713  O   THR A  50      28.775 -19.572  15.052  1.00  0.00           O  
ATOM    714  CB  THR A  50      30.357 -18.253  12.898  1.00  0.00           C  
ATOM    715  OG1 THR A  50      29.456 -17.239  12.432  1.00  0.00           O  
ATOM    716  CG2 THR A  50      31.604 -18.256  12.028  1.00  0.00           C  
ATOM    717  H   THR A  50      29.272 -19.216  10.779  1.00  0.00           H  
ATOM    718  HA  THR A  50      30.362 -20.386  13.190  1.00  0.00           H  
ATOM    719  HB  THR A  50      30.638 -18.025  13.926  1.00  0.00           H  
ATOM    720  HG1 THR A  50      29.070 -16.784  13.185  1.00  0.00           H  
ATOM    721 1HG2 THR A  50      32.083 -17.278  12.075  1.00  0.00           H  
ATOM    722 2HG2 THR A  50      32.296 -19.017  12.386  1.00  0.00           H  
ATOM    723 3HG2 THR A  50      31.328 -18.473  10.997  1.00  0.00           H  
ATOM    724  N   ASN A  51      27.310 -19.703  13.363  1.00  0.00           N  
ATOM    725  CA  ASN A  51      26.190 -19.775  14.269  1.00  0.00           C  
ATOM    726  C   ASN A  51      25.802 -21.201  14.540  1.00  0.00           C  
ATOM    727  O   ASN A  51      24.805 -21.456  15.196  1.00  0.00           O  
ATOM    728  CB  ASN A  51      25.008 -18.996  13.722  1.00  0.00           C  
ATOM    729  CG  ASN A  51      25.245 -17.511  13.722  1.00  0.00           C  
ATOM    730  OD1 ASN A  51      25.976 -16.987  14.569  1.00  0.00           O  
ATOM    731  ND2 ASN A  51      24.640 -16.824  12.787  1.00  0.00           N  
ATOM    732  H   ASN A  51      27.139 -19.716  12.368  1.00  0.00           H  
ATOM    733  HA  ASN A  51      26.486 -19.333  15.222  1.00  0.00           H  
ATOM    734 1HB  ASN A  51      24.799 -19.320  12.702  1.00  0.00           H  
ATOM    735 2HB  ASN A  51      24.122 -19.211  14.321  1.00  0.00           H  
ATOM    736 1HD2 ASN A  51      24.761 -15.832  12.737  1.00  0.00           H  
ATOM    737 2HD2 ASN A  51      24.057 -17.290  12.122  1.00  0.00           H  
ATOM    738  N   GLY A  52      26.615 -22.139  14.052  1.00  0.00           N  
ATOM    739  CA  GLY A  52      26.364 -23.541  14.256  1.00  0.00           C  
ATOM    740  C   GLY A  52      27.575 -24.254  14.835  1.00  0.00           C  
ATOM    741  O   GLY A  52      28.495 -23.623  15.346  1.00  0.00           O  
ATOM    742  H   GLY A  52      27.429 -21.857  13.525  1.00  0.00           H  
ATOM    743 1HA  GLY A  52      25.516 -23.665  14.929  1.00  0.00           H  
ATOM    744 2HA  GLY A  52      26.092 -24.003  13.308  1.00  0.00           H  
ATOM    745  N   ALA A  53      27.578 -25.570  14.767  1.00  0.00           N  
ATOM    746  CA  ALA A  53      28.703 -26.341  15.284  1.00  0.00           C  
ATOM    747  C   ALA A  53      29.960 -26.106  14.447  1.00  0.00           C  
ATOM    748  O   ALA A  53      29.876 -25.774  13.273  1.00  0.00           O  
ATOM    749  CB  ALA A  53      28.357 -27.823  15.320  1.00  0.00           C  
ATOM    750  H   ALA A  53      26.796 -26.058  14.354  1.00  0.00           H  
ATOM    751  HA  ALA A  53      28.908 -26.002  16.299  1.00  0.00           H  
ATOM    752 1HB  ALA A  53      29.207 -28.385  15.708  1.00  0.00           H  
ATOM    753 2HB  ALA A  53      27.493 -27.979  15.965  1.00  0.00           H  
ATOM    754 3HB  ALA A  53      28.125 -28.166  14.313  1.00  0.00           H  
ATOM    755  N   PRO A  54      31.125 -26.336  15.041  1.00  0.00           N  
ATOM    756  CA  PRO A  54      32.400 -26.227  14.323  1.00  0.00           C  
ATOM    757  C   PRO A  54      32.686 -27.423  13.414  1.00  0.00           C  
ATOM    758  O   PRO A  54      31.899 -28.358  13.384  1.00  0.00           O  
ATOM    759  CB  PRO A  54      33.418 -26.144  15.465  1.00  0.00           C  
ATOM    760  CG  PRO A  54      32.811 -26.959  16.556  1.00  0.00           C  
ATOM    761  CD  PRO A  54      31.335 -26.676  16.458  1.00  0.00           C  
ATOM    762  HA  PRO A  54      32.399 -25.305  13.723  1.00  0.00           H  
ATOM    763 1HB  PRO A  54      34.390 -26.534  15.131  1.00  0.00           H  
ATOM    764 2HB  PRO A  54      33.574 -25.094  15.754  1.00  0.00           H  
ATOM    765 1HG  PRO A  54      33.049 -28.023  16.412  1.00  0.00           H  
ATOM    766 2HG  PRO A  54      33.234 -26.667  17.528  1.00  0.00           H  
ATOM    767 1HD  PRO A  54      30.770 -27.578  16.736  1.00  0.00           H  
ATOM    768 2HD  PRO A  54      31.077 -25.836  17.119  1.00  0.00           H  
ATOM    769  N   LYS A  55      33.785 -27.381  12.670  1.00  0.00           N  
ATOM    770  CA  LYS A  55      34.152 -28.459  11.763  1.00  0.00           C  
ATOM    771  C   LYS A  55      34.614 -29.698  12.518  1.00  0.00           C  
ATOM    772  O   LYS A  55      34.540 -30.818  12.011  1.00  0.00           O  
ATOM    773  CB  LYS A  55      35.246 -27.994  10.801  1.00  0.00           C  
ATOM    774  CG  LYS A  55      34.788 -26.962   9.779  1.00  0.00           C  
ATOM    775  CD  LYS A  55      35.860 -26.711   8.728  1.00  0.00           C  
ATOM    776  CE  LYS A  55      37.032 -25.933   9.307  1.00  0.00           C  
ATOM    777  NZ  LYS A  55      38.026 -25.564   8.263  1.00  0.00           N  
ATOM    778  H   LYS A  55      34.384 -26.571  12.739  1.00  0.00           H  
ATOM    779  HA  LYS A  55      33.272 -28.738  11.183  1.00  0.00           H  
ATOM    780 1HB  LYS A  55      36.070 -27.560  11.368  1.00  0.00           H  
ATOM    781 2HB  LYS A  55      35.640 -28.853  10.256  1.00  0.00           H  
ATOM    782 1HG  LYS A  55      33.883 -27.316   9.284  1.00  0.00           H  
ATOM    783 2HG  LYS A  55      34.561 -26.025  10.285  1.00  0.00           H  
ATOM    784 1HD  LYS A  55      36.223 -27.665   8.343  1.00  0.00           H  
ATOM    785 2HD  LYS A  55      35.433 -26.145   7.901  1.00  0.00           H  
ATOM    786 1HE  LYS A  55      36.666 -25.023   9.780  1.00  0.00           H  
ATOM    787 2HE  LYS A  55      37.530 -26.535  10.067  1.00  0.00           H  
ATOM    788 1HZ  LYS A  55      38.786 -25.050   8.686  1.00  0.00           H  
ATOM    789 2HZ  LYS A  55      38.387 -26.402   7.829  1.00  0.00           H  
ATOM    790 3HZ  LYS A  55      37.581 -24.988   7.562  1.00  0.00           H  
ATOM    791  N   SER A  56      35.146 -29.488  13.714  1.00  0.00           N  
ATOM    792  CA  SER A  56      35.892 -30.550  14.372  1.00  0.00           C  
ATOM    793  C   SER A  56      36.423 -30.131  15.728  1.00  0.00           C  
ATOM    794  O   SER A  56      36.285 -28.986  16.144  1.00  0.00           O  
ATOM    795  CB  SER A  56      37.046 -30.990  13.492  1.00  0.00           C  
ATOM    796  OG  SER A  56      38.006 -29.976  13.378  1.00  0.00           O  
ATOM    797  H   SER A  56      35.042 -28.598  14.180  1.00  0.00           H  
ATOM    798  HA  SER A  56      35.223 -31.397  14.529  1.00  0.00           H  
ATOM    799 1HB  SER A  56      37.505 -31.883  13.914  1.00  0.00           H  
ATOM    800 2HB  SER A  56      36.670 -31.251  12.504  1.00  0.00           H  
ATOM    801  HG  SER A  56      38.859 -30.414  13.416  1.00  0.00           H  
ATOM    802  N   TYR A  57      37.050 -31.092  16.405  1.00  0.00           N  
ATOM    803  CA  TYR A  57      37.737 -30.820  17.656  1.00  0.00           C  
ATOM    804  C   TYR A  57      38.998 -31.667  17.770  1.00  0.00           C  
ATOM    805  O   TYR A  57      39.066 -32.580  18.600  1.00  0.00           O  
ATOM    806  CB  TYR A  57      36.809 -31.077  18.846  1.00  0.00           C  
ATOM    807  CG  TYR A  57      37.332 -30.531  20.156  1.00  0.00           C  
ATOM    808  CD1 TYR A  57      36.471 -29.882  21.030  1.00  0.00           C  
ATOM    809  CD2 TYR A  57      38.671 -30.678  20.484  1.00  0.00           C  
ATOM    810  CE1 TYR A  57      36.949 -29.384  22.227  1.00  0.00           C  
ATOM    811  CE2 TYR A  57      39.148 -30.180  21.681  1.00  0.00           C  
ATOM    812  CZ  TYR A  57      38.292 -29.535  22.550  1.00  0.00           C  
ATOM    813  OH  TYR A  57      38.768 -29.038  23.742  1.00  0.00           O  
ATOM    814  H   TYR A  57      37.048 -32.034  16.040  1.00  0.00           H  
ATOM    815  HA  TYR A  57      38.034 -29.771  17.667  1.00  0.00           H  
ATOM    816 1HB  TYR A  57      35.836 -30.624  18.652  1.00  0.00           H  
ATOM    817 2HB  TYR A  57      36.654 -32.149  18.962  1.00  0.00           H  
ATOM    818  HD1 TYR A  57      35.418 -29.766  20.772  1.00  0.00           H  
ATOM    819  HD2 TYR A  57      39.348 -31.187  19.797  1.00  0.00           H  
ATOM    820  HE1 TYR A  57      36.273 -28.874  22.913  1.00  0.00           H  
ATOM    821  HE2 TYR A  57      40.202 -30.295  21.938  1.00  0.00           H  
ATOM    822  HH  TYR A  57      39.707 -29.223  23.812  1.00  0.00           H  
ATOM    823  N   PRO A  58      40.005 -31.349  16.966  1.00  0.00           N  
ATOM    824  CA  PRO A  58      41.292 -32.047  17.071  1.00  0.00           C  
ATOM    825  C   PRO A  58      41.861 -31.695  18.442  1.00  0.00           C  
ATOM    826  O   PRO A  58      41.843 -30.520  18.839  1.00  0.00           O  
ATOM    827  CB  PRO A  58      42.130 -31.473  15.924  1.00  0.00           C  
ATOM    828  CG  PRO A  58      41.512 -30.145  15.649  1.00  0.00           C  
ATOM    829  CD  PRO A  58      40.051 -30.342  15.952  1.00  0.00           C  
ATOM    830  HA  PRO A  58      41.132 -33.125  16.926  1.00  0.00           H  
ATOM    831 1HB  PRO A  58      43.184 -31.399  16.229  1.00  0.00           H  
ATOM    832 2HB  PRO A  58      42.094 -32.149  15.057  1.00  0.00           H  
ATOM    833 1HG  PRO A  58      41.976 -29.372  16.280  1.00  0.00           H  
ATOM    834 2HG  PRO A  58      41.692 -29.852  14.604  1.00  0.00           H  
ATOM    835 1HD  PRO A  58      39.629 -29.406  16.347  1.00  0.00           H  
ATOM    836 2HD  PRO A  58      39.524 -30.649  15.037  1.00  0.00           H  
ATOM    837  N   SER A  59      42.349 -32.687  19.180  1.00  0.00           N  
ATOM    838  CA  SER A  59      42.664 -32.471  20.573  1.00  0.00           C  
ATOM    839  C   SER A  59      43.505 -33.590  21.107  1.00  0.00           C  
ATOM    840  O   SER A  59      43.686 -34.621  20.452  1.00  0.00           O  
ATOM    841  CB  SER A  59      41.393 -32.349  21.390  1.00  0.00           C  
ATOM    842  OG  SER A  59      40.706 -33.570  21.436  1.00  0.00           O  
ATOM    843  H   SER A  59      42.504 -33.600  18.776  1.00  0.00           H  
ATOM    844  HA  SER A  59      43.226 -31.540  20.661  1.00  0.00           H  
ATOM    845 1HB  SER A  59      41.640 -32.030  22.402  1.00  0.00           H  
ATOM    846 2HB  SER A  59      40.751 -31.585  20.953  1.00  0.00           H  
ATOM    847  HG  SER A  59      40.003 -33.503  20.786  1.00  0.00           H  
ATOM    848  N   VAL A  60      44.027 -33.345  22.296  1.00  0.00           N  
ATOM    849  CA  VAL A  60      44.805 -34.322  23.042  1.00  0.00           C  
ATOM    850  C   VAL A  60      44.069 -34.501  24.358  1.00  0.00           C  
ATOM    851  O   VAL A  60      43.482 -33.546  24.871  1.00  0.00           O  
ATOM    852  CB  VAL A  60      46.249 -33.844  23.284  1.00  0.00           C  
ATOM    853  CG1 VAL A  60      46.255 -32.561  24.102  1.00  0.00           C  
ATOM    854  CG2 VAL A  60      47.045 -34.934  23.985  1.00  0.00           C  
ATOM    855  H   VAL A  60      43.871 -32.431  22.696  1.00  0.00           H  
ATOM    856  HA  VAL A  60      44.850 -35.245  22.462  1.00  0.00           H  
ATOM    857  HB  VAL A  60      46.712 -33.615  22.324  1.00  0.00           H  
ATOM    858 1HG1 VAL A  60      47.283 -32.237  24.264  1.00  0.00           H  
ATOM    859 2HG1 VAL A  60      45.711 -31.784  23.565  1.00  0.00           H  
ATOM    860 3HG1 VAL A  60      45.777 -32.741  25.065  1.00  0.00           H  
ATOM    861 1HG2 VAL A  60      48.065 -34.589  24.152  1.00  0.00           H  
ATOM    862 2HG2 VAL A  60      46.578 -35.167  24.942  1.00  0.00           H  
ATOM    863 3HG2 VAL A  60      47.062 -35.829  23.363  1.00  0.00           H  
ATOM    864  N   PHE A  61      44.054 -35.714  24.907  1.00  0.00           N  
ATOM    865  CA  PHE A  61      43.302 -35.935  26.144  1.00  0.00           C  
ATOM    866  C   PHE A  61      43.796 -37.051  27.052  1.00  0.00           C  
ATOM    867  O   PHE A  61      44.569 -37.930  26.637  1.00  0.00           O  
ATOM    868  CB  PHE A  61      41.839 -36.216  25.795  1.00  0.00           C  
ATOM    869  CG  PHE A  61      41.637 -37.475  25.000  1.00  0.00           C  
ATOM    870  CD1 PHE A  61      41.388 -38.682  25.636  1.00  0.00           C  
ATOM    871  CD2 PHE A  61      41.697 -37.455  23.615  1.00  0.00           C  
ATOM    872  CE1 PHE A  61      41.202 -39.840  24.905  1.00  0.00           C  
ATOM    873  CE2 PHE A  61      41.511 -38.611  22.882  1.00  0.00           C  
ATOM    874  CZ  PHE A  61      41.263 -39.805  23.529  1.00  0.00           C  
ATOM    875  H   PHE A  61      44.551 -36.487  24.488  1.00  0.00           H  
ATOM    876  HA  PHE A  61      43.361 -35.031  26.751  1.00  0.00           H  
ATOM    877 1HB  PHE A  61      41.256 -36.296  26.711  1.00  0.00           H  
ATOM    878 2HB  PHE A  61      41.436 -35.383  25.221  1.00  0.00           H  
ATOM    879  HD1 PHE A  61      41.339 -38.709  26.725  1.00  0.00           H  
ATOM    880  HD2 PHE A  61      41.893 -36.511  23.104  1.00  0.00           H  
ATOM    881  HE1 PHE A  61      41.007 -40.782  25.418  1.00  0.00           H  
ATOM    882  HE2 PHE A  61      41.559 -38.581  21.793  1.00  0.00           H  
ATOM    883  HZ  PHE A  61      41.118 -40.717  22.952  1.00  0.00           H  
ATOM    884  N   ASN A  62      43.302 -36.975  28.286  1.00  0.00           N  
ATOM    885  CA  ASN A  62      43.468 -37.981  29.324  1.00  0.00           C  
ATOM    886  C   ASN A  62      42.054 -38.509  29.545  1.00  0.00           C  
ATOM    887  O   ASN A  62      41.075 -37.800  29.286  1.00  0.00           O  
ATOM    888  CB  ASN A  62      44.084 -37.418  30.591  1.00  0.00           C  
ATOM    889  CG  ASN A  62      44.431 -38.487  31.590  1.00  0.00           C  
ATOM    890  OD1 ASN A  62      44.158 -39.673  31.369  1.00  0.00           O  
ATOM    891  ND2 ASN A  62      45.029 -38.092  32.685  1.00  0.00           N  
ATOM    892  H   ASN A  62      42.773 -36.139  28.491  1.00  0.00           H  
ATOM    893  HA  ASN A  62      44.137 -38.758  28.950  1.00  0.00           H  
ATOM    894 1HB  ASN A  62      44.990 -36.863  30.341  1.00  0.00           H  
ATOM    895 2HB  ASN A  62      43.389 -36.717  31.054  1.00  0.00           H  
ATOM    896 1HD2 ASN A  62      45.283 -38.760  33.385  1.00  0.00           H  
ATOM    897 2HD2 ASN A  62      45.231 -37.123  32.822  1.00  0.00           H  
ATOM    898  N   GLY A  63      41.936 -39.736  29.997  1.00  0.00           N  
ATOM    899  CA  GLY A  63      40.637 -40.344  30.216  1.00  0.00           C  
ATOM    900  C   GLY A  63      40.165 -41.141  29.027  1.00  0.00           C  
ATOM    901  O   GLY A  63      40.956 -41.586  28.210  1.00  0.00           O  
ATOM    902  H   GLY A  63      42.769 -40.270  30.197  1.00  0.00           H  
ATOM    903 1HA  GLY A  63      40.684 -40.999  31.087  1.00  0.00           H  
ATOM    904 2HA  GLY A  63      39.905 -39.568  30.437  1.00  0.00           H  
ATOM    905  N   CYS A  64      38.854 -41.352  28.969  1.00  0.00           N  
ATOM    906  CA  CYS A  64      38.231 -42.143  27.927  1.00  0.00           C  
ATOM    907  C   CYS A  64      37.192 -41.363  27.130  1.00  0.00           C  
ATOM    908  O   CYS A  64      36.306 -40.707  27.703  1.00  0.00           O  
ATOM    909  CB  CYS A  64      37.567 -43.378  28.536  1.00  0.00           C  
ATOM    910  SG  CYS A  64      38.715 -44.498  29.372  1.00  0.00           S  
ATOM    911  H   CYS A  64      38.275 -40.939  29.686  1.00  0.00           H  
ATOM    912  HA  CYS A  64      39.004 -42.466  27.229  1.00  0.00           H  
ATOM    913 1HB  CYS A  64      36.813 -43.066  29.259  1.00  0.00           H  
ATOM    914 2HB  CYS A  64      37.057 -43.940  27.754  1.00  0.00           H  
ATOM    915  HG  CYS A  64      39.147 -43.613  30.265  1.00  0.00           H  
ATOM    916  N   HIS A  65      37.277 -41.496  25.817  1.00  0.00           N  
ATOM    917  CA  HIS A  65      36.371 -40.813  24.891  1.00  0.00           C  
ATOM    918  C   HIS A  65      35.958 -41.846  23.856  1.00  0.00           C  
ATOM    919  O   HIS A  65      36.787 -42.336  23.102  1.00  0.00           O  
ATOM    920  CB  HIS A  65      37.033 -39.605  24.219  1.00  0.00           C  
ATOM    921  CG  HIS A  65      36.112 -38.835  23.325  1.00  0.00           C  
ATOM    922  ND1 HIS A  65      36.521 -38.296  22.123  1.00  0.00           N  
ATOM    923  CD2 HIS A  65      34.804 -38.513  23.456  1.00  0.00           C  
ATOM    924  CE1 HIS A  65      35.503 -37.675  21.553  1.00  0.00           C  
ATOM    925  NE2 HIS A  65      34.450 -37.792  22.342  1.00  0.00           N  
ATOM    926  H   HIS A  65      38.000 -42.096  25.446  1.00  0.00           H  
ATOM    927  HA  HIS A  65      35.503 -40.444  25.437  1.00  0.00           H  
ATOM    928 1HB  HIS A  65      37.413 -38.927  24.984  1.00  0.00           H  
ATOM    929 2HB  HIS A  65      37.884 -39.940  23.626  1.00  0.00           H  
ATOM    930  HD1 HIS A  65      37.417 -38.418  21.695  1.00  0.00           H  
ATOM    931  HD2 HIS A  65      34.065 -38.717  24.232  1.00  0.00           H  
ATOM    932  HE1 HIS A  65      35.623 -37.182  20.589  1.00  0.00           H  
ATOM    933  N   TYR A  66      34.666 -42.180  23.852  1.00  0.00           N  
ATOM    934  CA  TYR A  66      34.109 -43.198  22.974  1.00  0.00           C  
ATOM    935  C   TYR A  66      34.954 -44.474  23.007  1.00  0.00           C  
ATOM    936  O   TYR A  66      35.277 -45.081  21.987  1.00  0.00           O  
ATOM    937  CB  TYR A  66      33.999 -42.665  21.544  1.00  0.00           C  
ATOM    938  CG  TYR A  66      33.116 -41.444  21.413  1.00  0.00           C  
ATOM    939  CD1 TYR A  66      33.637 -40.262  20.908  1.00  0.00           C  
ATOM    940  CD2 TYR A  66      31.785 -41.506  21.799  1.00  0.00           C  
ATOM    941  CE1 TYR A  66      32.830 -39.147  20.788  1.00  0.00           C  
ATOM    942  CE2 TYR A  66      30.979 -40.391  21.679  1.00  0.00           C  
ATOM    943  CZ  TYR A  66      31.497 -39.215  21.177  1.00  0.00           C  
ATOM    944  OH  TYR A  66      30.694 -38.105  21.058  1.00  0.00           O  
ATOM    945  H   TYR A  66      34.055 -41.696  24.494  1.00  0.00           H  
ATOM    946  HA  TYR A  66      33.110 -43.453  23.330  1.00  0.00           H  
ATOM    947 1HB  TYR A  66      34.992 -42.408  21.173  1.00  0.00           H  
ATOM    948 2HB  TYR A  66      33.600 -43.445  20.895  1.00  0.00           H  
ATOM    949  HD1 TYR A  66      34.683 -40.213  20.604  1.00  0.00           H  
ATOM    950  HD2 TYR A  66      31.376 -42.435  22.197  1.00  0.00           H  
ATOM    951  HE1 TYR A  66      33.240 -38.218  20.391  1.00  0.00           H  
ATOM    952  HE2 TYR A  66      29.933 -40.440  21.983  1.00  0.00           H  
ATOM    953  HH  TYR A  66      31.206 -37.378  20.694  1.00  0.00           H  
ATOM    954  N   THR A  67      35.259 -44.899  24.224  1.00  0.00           N  
ATOM    955  CA  THR A  67      35.962 -46.156  24.447  1.00  0.00           C  
ATOM    956  C   THR A  67      37.465 -46.140  24.245  1.00  0.00           C  
ATOM    957  O   THR A  67      38.144 -47.094  24.613  1.00  0.00           O  
ATOM    958  CB  THR A  67      35.368 -47.249  23.539  1.00  0.00           C  
ATOM    959  OG1 THR A  67      35.866 -47.087  22.204  1.00  0.00           O  
ATOM    960  CG2 THR A  67      33.850 -47.162  23.523  1.00  0.00           C  
ATOM    961  H   THR A  67      34.996 -44.335  25.019  1.00  0.00           H  
ATOM    962  HA  THR A  67      35.828 -46.447  25.489  1.00  0.00           H  
ATOM    963  HB  THR A  67      35.667 -48.230  23.907  1.00  0.00           H  
ATOM    964  HG1 THR A  67      35.205 -46.642  21.668  1.00  0.00           H  
ATOM    965 1HG2 THR A  67      33.448 -47.942  22.877  1.00  0.00           H  
ATOM    966 2HG2 THR A  67      33.467 -47.296  24.535  1.00  0.00           H  
ATOM    967 3HG2 THR A  67      33.545 -46.187  23.147  1.00  0.00           H  
ATOM    968  N   ASN A  68      37.990 -45.053  23.705  1.00  0.00           N  
ATOM    969  CA  ASN A  68      39.427 -44.908  23.463  1.00  0.00           C  
ATOM    970  C   ASN A  68      40.023 -44.205  24.688  1.00  0.00           C  
ATOM    971  O   ASN A  68      39.782 -43.009  24.916  1.00  0.00           O  
ATOM    972  CB  ASN A  68      39.707 -44.140  22.184  1.00  0.00           C  
ATOM    973  CG  ASN A  68      39.252 -44.877  20.956  1.00  0.00           C  
ATOM    974  OD1 ASN A  68      39.672 -46.013  20.707  1.00  0.00           O  
ATOM    975  ND2 ASN A  68      38.400 -44.254  20.183  1.00  0.00           N  
ATOM    976  H   ASN A  68      37.370 -44.297  23.452  1.00  0.00           H  
ATOM    977  HA  ASN A  68      39.863 -45.903  23.362  1.00  0.00           H  
ATOM    978 1HB  ASN A  68      39.202 -43.174  22.222  1.00  0.00           H  
ATOM    979 2HB  ASN A  68      40.777 -43.947  22.103  1.00  0.00           H  
ATOM    980 1HD2 ASN A  68      38.062 -44.696  19.351  1.00  0.00           H  
ATOM    981 2HD2 ASN A  68      38.086 -43.335  20.423  1.00  0.00           H  
ATOM    982  N   CYS A  69      40.752 -44.971  25.503  1.00  0.00           N  
ATOM    983  CA  CYS A  69      41.254 -44.484  26.785  1.00  0.00           C  
ATOM    984  C   CYS A  69      42.756 -44.254  26.758  1.00  0.00           C  
ATOM    985  O   CYS A  69      43.529 -45.069  26.228  1.00  0.00           O  
ATOM    986  CB  CYS A  69      40.923 -45.476  27.900  1.00  0.00           C  
ATOM    987  SG  CYS A  69      41.495 -44.964  29.538  1.00  0.00           S  
ATOM    988  H   CYS A  69      40.961 -45.918  25.220  1.00  0.00           H  
ATOM    989  HA  CYS A  69      40.769 -43.534  27.008  1.00  0.00           H  
ATOM    990 1HB  CYS A  69      39.843 -45.620  27.950  1.00  0.00           H  
ATOM    991 2HB  CYS A  69      41.372 -46.442  27.673  1.00  0.00           H  
ATOM    992  HG  CYS A  69      41.038 -46.032  30.185  1.00  0.00           H  
ATOM    993  N   SER A  70      43.180 -43.145  27.333  1.00  0.00           N  
ATOM    994  CA  SER A  70      44.603 -42.866  27.402  1.00  0.00           C  
ATOM    995  C   SER A  70      45.321 -43.877  28.312  1.00  0.00           C  
ATOM    996  O   SER A  70      44.778 -44.307  29.331  1.00  0.00           O  
ATOM    997  CB  SER A  70      44.827 -41.455  27.909  1.00  0.00           C  
ATOM    998  OG  SER A  70      44.306 -40.511  27.014  1.00  0.00           O  
ATOM    999  H   SER A  70      42.529 -42.482  27.729  1.00  0.00           H  
ATOM   1000  HA  SER A  70      45.022 -42.953  26.398  1.00  0.00           H  
ATOM   1001 1HB  SER A  70      44.352 -41.338  28.883  1.00  0.00           H  
ATOM   1002 2HB  SER A  70      45.894 -41.282  28.043  1.00  0.00           H  
ATOM   1003  HG  SER A  70      44.746 -39.682  27.217  1.00  0.00           H  
ATOM   1004  N   PRO A  71      46.524 -44.294  27.933  1.00  0.00           N  
ATOM   1005  CA  PRO A  71      47.265 -45.243  28.772  1.00  0.00           C  
ATOM   1006  C   PRO A  71      47.441 -44.754  30.188  1.00  0.00           C  
ATOM   1007  O   PRO A  71      47.816 -43.591  30.394  1.00  0.00           O  
ATOM   1008  CB  PRO A  71      48.615 -45.353  28.056  1.00  0.00           C  
ATOM   1009  CG  PRO A  71      48.300 -45.045  26.632  1.00  0.00           C  
ATOM   1010  CD  PRO A  71      47.259 -43.960  26.705  1.00  0.00           C  
ATOM   1011  HA  PRO A  71      46.740 -46.210  28.775  1.00  0.00           H  
ATOM   1012 1HB  PRO A  71      49.333 -44.646  28.496  1.00  0.00           H  
ATOM   1013 2HB  PRO A  71      49.032 -46.361  28.193  1.00  0.00           H  
ATOM   1014 1HG  PRO A  71      49.209 -44.726  26.102  1.00  0.00           H  
ATOM   1015 2HG  PRO A  71      47.934 -45.948  26.120  1.00  0.00           H  
ATOM   1016 1HD  PRO A  71      47.755 -42.981  26.782  1.00  0.00           H  
ATOM   1017 2HD  PRO A  71      46.621 -44.002  25.810  1.00  0.00           H  
ATOM   1018  N   GLY A  72      47.170 -45.650  31.133  1.00  0.00           N  
ATOM   1019  CA  GLY A  72      47.357 -45.427  32.564  1.00  0.00           C  
ATOM   1020  C   GLY A  72      46.497 -44.340  33.169  1.00  0.00           C  
ATOM   1021  O   GLY A  72      46.765 -43.870  34.275  1.00  0.00           O  
ATOM   1022  H   GLY A  72      46.811 -46.539  30.816  1.00  0.00           H  
ATOM   1023 1HA  GLY A  72      47.149 -46.349  33.106  1.00  0.00           H  
ATOM   1024 2HA  GLY A  72      48.397 -45.168  32.759  1.00  0.00           H  
ATOM   1025  N   THR A  73      45.399 -43.994  32.502  1.00  0.00           N  
ATOM   1026  CA  THR A  73      44.560 -42.949  33.026  1.00  0.00           C  
ATOM   1027  C   THR A  73      43.909 -43.454  34.302  1.00  0.00           C  
ATOM   1028  O   THR A  73      43.683 -44.664  34.448  1.00  0.00           O  
ATOM   1029  CB  THR A  73      43.490 -42.514  32.008  1.00  0.00           C  
ATOM   1030  OG1 THR A  73      42.786 -41.370  32.510  1.00  0.00           O  
ATOM   1031  CG2 THR A  73      42.502 -43.643  31.757  1.00  0.00           C  
ATOM   1032  H   THR A  73      45.139 -44.446  31.637  1.00  0.00           H  
ATOM   1033  HA  THR A  73      45.184 -42.084  33.250  1.00  0.00           H  
ATOM   1034  HB  THR A  73      43.970 -42.244  31.068  1.00  0.00           H  
ATOM   1035  HG1 THR A  73      43.311 -40.580  32.358  1.00  0.00           H  
ATOM   1036 1HG2 THR A  73      41.753 -43.317  31.035  1.00  0.00           H  
ATOM   1037 2HG2 THR A  73      43.032 -44.510  31.364  1.00  0.00           H  
ATOM   1038 3HG2 THR A  73      42.011 -43.911  32.692  1.00  0.00           H  
ATOM   1039  N   ASP A  74      43.607 -42.542  35.223  1.00  0.00           N  
ATOM   1040  CA  ASP A  74      42.838 -42.894  36.418  1.00  0.00           C  
ATOM   1041  C   ASP A  74      41.355 -42.552  36.284  1.00  0.00           C  
ATOM   1042  O   ASP A  74      40.602 -42.636  37.265  1.00  0.00           O  
ATOM   1043  CB  ASP A  74      43.414 -42.181  37.644  1.00  0.00           C  
ATOM   1044  CG  ASP A  74      44.812 -42.662  38.007  1.00  0.00           C  
ATOM   1045  OD1 ASP A  74      45.177 -43.736  37.590  1.00  0.00           O  
ATOM   1046  OD2 ASP A  74      45.502 -41.952  38.699  1.00  0.00           O  
ATOM   1047  H   ASP A  74      43.913 -41.588  35.098  1.00  0.00           H  
ATOM   1048  HA  ASP A  74      42.911 -43.971  36.571  1.00  0.00           H  
ATOM   1049 1HB  ASP A  74      43.452 -41.108  37.456  1.00  0.00           H  
ATOM   1050 2HB  ASP A  74      42.757 -42.341  38.500  1.00  0.00           H  
ATOM   1051  N   LEU A  75      40.944 -42.111  35.093  1.00  0.00           N  
ATOM   1052  CA  LEU A  75      39.546 -41.790  34.832  1.00  0.00           C  
ATOM   1053  C   LEU A  75      38.883 -43.018  34.207  1.00  0.00           C  
ATOM   1054  O   LEU A  75      39.535 -43.777  33.502  1.00  0.00           O  
ATOM   1055  CB  LEU A  75      39.426 -40.579  33.898  1.00  0.00           C  
ATOM   1056  CG  LEU A  75      40.055 -39.278  34.411  1.00  0.00           C  
ATOM   1057  CD1 LEU A  75      39.936 -38.200  33.343  1.00  0.00           C  
ATOM   1058  CD2 LEU A  75      39.364 -38.852  35.698  1.00  0.00           C  
ATOM   1059  H   LEU A  75      41.621 -41.997  34.353  1.00  0.00           H  
ATOM   1060  HA  LEU A  75      39.065 -41.543  35.778  1.00  0.00           H  
ATOM   1061 1HB  LEU A  75      39.899 -40.825  32.949  1.00  0.00           H  
ATOM   1062 2HB  LEU A  75      38.369 -40.386  33.714  1.00  0.00           H  
ATOM   1063  HG  LEU A  75      41.116 -39.439  34.605  1.00  0.00           H  
ATOM   1064 1HD1 LEU A  75      40.383 -37.275  33.707  1.00  0.00           H  
ATOM   1065 2HD1 LEU A  75      40.455 -38.522  32.440  1.00  0.00           H  
ATOM   1066 3HD1 LEU A  75      38.884 -38.028  33.115  1.00  0.00           H  
ATOM   1067 1HD2 LEU A  75      39.812 -37.928  36.063  1.00  0.00           H  
ATOM   1068 2HD2 LEU A  75      38.304 -38.690  35.504  1.00  0.00           H  
ATOM   1069 3HD2 LEU A  75      39.481 -39.633  36.449  1.00  0.00           H  
ATOM   1070  N   PRO A  76      37.581 -43.194  34.394  1.00  0.00           N  
ATOM   1071  CA  PRO A  76      36.715 -42.297  35.159  1.00  0.00           C  
ATOM   1072  C   PRO A  76      36.890 -42.361  36.683  1.00  0.00           C  
ATOM   1073  O   PRO A  76      37.223 -43.405  37.244  1.00  0.00           O  
ATOM   1074  CB  PRO A  76      35.321 -42.780  34.747  1.00  0.00           C  
ATOM   1075  CG  PRO A  76      35.518 -44.217  34.404  1.00  0.00           C  
ATOM   1076  CD  PRO A  76      36.895 -44.271  33.797  1.00  0.00           C  
ATOM   1077  HA  PRO A  76      36.894 -41.260  34.838  1.00  0.00           H  
ATOM   1078 1HB  PRO A  76      34.612 -42.632  35.575  1.00  0.00           H  
ATOM   1079 2HB  PRO A  76      34.952 -42.185  33.898  1.00  0.00           H  
ATOM   1080 1HG  PRO A  76      35.428 -44.839  35.307  1.00  0.00           H  
ATOM   1081 2HG  PRO A  76      34.735 -44.552  33.708  1.00  0.00           H  
ATOM   1082 1HD  PRO A  76      37.371 -45.229  34.053  1.00  0.00           H  
ATOM   1083 2HD  PRO A  76      36.820 -44.154  32.706  1.00  0.00           H  
ATOM   1084  N   VAL A  77      36.671 -41.231  37.345  1.00  0.00           N  
ATOM   1085  CA  VAL A  77      36.783 -41.152  38.792  1.00  0.00           C  
ATOM   1086  C   VAL A  77      35.645 -40.324  39.361  1.00  0.00           C  
ATOM   1087  O   VAL A  77      35.286 -39.283  38.805  1.00  0.00           O  
ATOM   1088  CB  VAL A  77      38.131 -40.526  39.198  1.00  0.00           C  
ATOM   1089  CG1 VAL A  77      38.254 -39.117  38.636  1.00  0.00           C  
ATOM   1090  CG2 VAL A  77      38.261 -40.516  40.713  1.00  0.00           C  
ATOM   1091  H   VAL A  77      36.419 -40.403  36.825  1.00  0.00           H  
ATOM   1092  HA  VAL A  77      36.733 -42.163  39.199  1.00  0.00           H  
ATOM   1093  HB  VAL A  77      38.939 -41.116  38.766  1.00  0.00           H  
ATOM   1094 1HG1 VAL A  77      39.212 -38.690  38.932  1.00  0.00           H  
ATOM   1095 2HG1 VAL A  77      38.194 -39.153  37.548  1.00  0.00           H  
ATOM   1096 3HG1 VAL A  77      37.446 -38.498  39.025  1.00  0.00           H  
ATOM   1097 1HG2 VAL A  77      39.217 -40.072  40.993  1.00  0.00           H  
ATOM   1098 2HG2 VAL A  77      37.449 -39.930  41.144  1.00  0.00           H  
ATOM   1099 3HG2 VAL A  77      38.212 -41.537  41.089  1.00  0.00           H  
ATOM   1100  N   ARG A  78      35.079 -40.775  40.480  1.00  0.00           N  
ATOM   1101  CA  ARG A  78      34.023 -40.031  41.141  1.00  0.00           C  
ATOM   1102  C   ARG A  78      34.552 -38.663  41.564  1.00  0.00           C  
ATOM   1103  O   ARG A  78      35.635 -38.554  42.157  1.00  0.00           O  
ATOM   1104  CB  ARG A  78      33.505 -40.785  42.357  1.00  0.00           C  
ATOM   1105  CG  ARG A  78      32.359 -40.107  43.090  1.00  0.00           C  
ATOM   1106  CD  ARG A  78      31.848 -40.945  44.205  1.00  0.00           C  
ATOM   1107  NE  ARG A  78      31.171 -42.137  43.721  1.00  0.00           N  
ATOM   1108  CZ  ARG A  78      30.778 -43.164  44.500  1.00  0.00           C  
ATOM   1109  NH1 ARG A  78      31.001 -43.128  45.795  1.00  0.00           N  
ATOM   1110  NH2 ARG A  78      30.167 -44.205  43.963  1.00  0.00           N  
ATOM   1111  H   ARG A  78      35.388 -41.650  40.878  1.00  0.00           H  
ATOM   1112  HA  ARG A  78      33.199 -39.902  40.439  1.00  0.00           H  
ATOM   1113 1HB  ARG A  78      33.163 -41.774  42.053  1.00  0.00           H  
ATOM   1114 2HB  ARG A  78      34.317 -40.925  43.071  1.00  0.00           H  
ATOM   1115 1HG  ARG A  78      32.703 -39.159  43.504  1.00  0.00           H  
ATOM   1116 2HG  ARG A  78      31.539 -39.924  42.395  1.00  0.00           H  
ATOM   1117 1HD  ARG A  78      32.680 -41.258  44.836  1.00  0.00           H  
ATOM   1118 2HD  ARG A  78      31.140 -40.368  44.798  1.00  0.00           H  
ATOM   1119  HE  ARG A  78      30.982 -42.201  42.729  1.00  0.00           H  
ATOM   1120 1HH1 ARG A  78      31.467 -42.332  46.206  1.00  0.00           H  
ATOM   1121 2HH1 ARG A  78      30.706 -43.898  46.379  1.00  0.00           H  
ATOM   1122 1HH2 ARG A  78      29.996 -44.232  42.967  1.00  0.00           H  
ATOM   1123 2HH2 ARG A  78      29.873 -44.974  44.546  1.00  0.00           H  
ATOM   1124  N   LEU A  79      33.770 -37.627  41.302  1.00  0.00           N  
ATOM   1125  CA  LEU A  79      34.198 -36.261  41.580  1.00  0.00           C  
ATOM   1126  C   LEU A  79      34.616 -36.077  43.037  1.00  0.00           C  
ATOM   1127  O   LEU A  79      35.640 -35.464  43.326  1.00  0.00           O  
ATOM   1128  CB  LEU A  79      33.068 -35.280  41.242  1.00  0.00           C  
ATOM   1129  CG  LEU A  79      33.052 -34.755  39.801  1.00  0.00           C  
ATOM   1130  CD1 LEU A  79      32.972 -35.927  38.833  1.00  0.00           C  
ATOM   1131  CD2 LEU A  79      31.872 -33.812  39.617  1.00  0.00           C  
ATOM   1132  H   LEU A  79      32.857 -37.784  40.901  1.00  0.00           H  
ATOM   1133  HA  LEU A  79      35.061 -36.035  40.954  1.00  0.00           H  
ATOM   1134 1HB  LEU A  79      32.115 -35.772  41.425  1.00  0.00           H  
ATOM   1135 2HB  LEU A  79      33.144 -34.420  41.908  1.00  0.00           H  
ATOM   1136  HG  LEU A  79      33.980 -34.218  39.599  1.00  0.00           H  
ATOM   1137 1HD1 LEU A  79      32.961 -35.554  37.809  1.00  0.00           H  
ATOM   1138 2HD1 LEU A  79      33.838 -36.575  38.973  1.00  0.00           H  
ATOM   1139 3HD1 LEU A  79      32.061 -36.493  39.022  1.00  0.00           H  
ATOM   1140 1HD2 LEU A  79      31.862 -33.438  38.593  1.00  0.00           H  
ATOM   1141 2HD2 LEU A  79      30.944 -34.347  39.818  1.00  0.00           H  
ATOM   1142 3HD2 LEU A  79      31.965 -32.974  40.309  1.00  0.00           H  
ATOM   1143  N   ASP A  80      33.822 -36.615  43.957  1.00  0.00           N  
ATOM   1144  CA  ASP A  80      34.101 -36.461  45.380  1.00  0.00           C  
ATOM   1145  C   ASP A  80      35.387 -37.153  45.831  1.00  0.00           C  
ATOM   1146  O   ASP A  80      35.945 -36.819  46.876  1.00  0.00           O  
ATOM   1147  CB  ASP A  80      32.926 -37.001  46.199  1.00  0.00           C  
ATOM   1148  CG  ASP A  80      33.015 -36.638  47.675  1.00  0.00           C  
ATOM   1149  OD1 ASP A  80      33.131 -35.473  47.974  1.00  0.00           O  
ATOM   1150  OD2 ASP A  80      32.967 -37.528  48.489  1.00  0.00           O  
ATOM   1151  H   ASP A  80      33.009 -37.141  43.669  1.00  0.00           H  
ATOM   1152  HA  ASP A  80      34.225 -35.399  45.595  1.00  0.00           H  
ATOM   1153 1HB  ASP A  80      31.992 -36.607  45.798  1.00  0.00           H  
ATOM   1154 2HB  ASP A  80      32.888 -38.087  46.108  1.00  0.00           H  
ATOM   1155  N   THR A  81      35.879 -38.087  45.030  1.00  0.00           N  
ATOM   1156  CA  THR A  81      37.119 -38.764  45.354  1.00  0.00           C  
ATOM   1157  C   THR A  81      38.350 -38.037  44.832  1.00  0.00           C  
ATOM   1158  O   THR A  81      39.474 -38.412  45.166  1.00  0.00           O  
ATOM   1159  CB  THR A  81      37.106 -40.202  44.803  1.00  0.00           C  
ATOM   1160  OG1 THR A  81      36.990 -40.168  43.375  1.00  0.00           O  
ATOM   1161  CG2 THR A  81      35.940 -40.986  45.384  1.00  0.00           C  
ATOM   1162  H   THR A  81      35.390 -38.335  44.182  1.00  0.00           H  
ATOM   1163  HA  THR A  81      37.216 -38.807  46.439  1.00  0.00           H  
ATOM   1164  HB  THR A  81      38.039 -40.701  45.066  1.00  0.00           H  
ATOM   1165  HG1 THR A  81      36.639 -39.317  43.103  1.00  0.00           H  
ATOM   1166 1HG2 THR A  81      35.947 -41.999  44.984  1.00  0.00           H  
ATOM   1167 2HG2 THR A  81      36.031 -41.023  46.470  1.00  0.00           H  
ATOM   1168 3HG2 THR A  81      35.004 -40.497  45.116  1.00  0.00           H  
ATOM   1169  N   VAL A  82      38.150 -37.030  43.992  1.00  0.00           N  
ATOM   1170  CA  VAL A  82      39.286 -36.319  43.419  1.00  0.00           C  
ATOM   1171  C   VAL A  82      39.908 -35.346  44.406  1.00  0.00           C  
ATOM   1172  O   VAL A  82      39.236 -34.456  44.937  1.00  0.00           O  
ATOM   1173  CB  VAL A  82      38.847 -35.548  42.160  1.00  0.00           C  
ATOM   1174  CG1 VAL A  82      40.004 -34.729  41.607  1.00  0.00           C  
ATOM   1175  CG2 VAL A  82      38.325 -36.520  41.113  1.00  0.00           C  
ATOM   1176  H   VAL A  82      37.214 -36.745  43.741  1.00  0.00           H  
ATOM   1177  HA  VAL A  82      40.045 -37.050  43.137  1.00  0.00           H  
ATOM   1178  HB  VAL A  82      38.058 -34.846  42.431  1.00  0.00           H  
ATOM   1179 1HG1 VAL A  82      39.677 -34.190  40.718  1.00  0.00           H  
ATOM   1180 2HG1 VAL A  82      40.338 -34.016  42.360  1.00  0.00           H  
ATOM   1181 3HG1 VAL A  82      40.828 -35.393  41.345  1.00  0.00           H  
ATOM   1182 1HG2 VAL A  82      38.016 -35.967  40.226  1.00  0.00           H  
ATOM   1183 2HG2 VAL A  82      39.113 -37.225  40.846  1.00  0.00           H  
ATOM   1184 3HG2 VAL A  82      37.472 -37.065  41.516  1.00  0.00           H  
ATOM   1185  N   SER A  83      41.207 -35.511  44.626  1.00  0.00           N  
ATOM   1186  CA  SER A  83      41.949 -34.579  45.456  1.00  0.00           C  
ATOM   1187  C   SER A  83      42.388 -33.372  44.636  1.00  0.00           C  
ATOM   1188  O   SER A  83      42.267 -32.227  45.075  1.00  0.00           O  
ATOM   1189  CB  SER A  83      43.157 -35.264  46.064  1.00  0.00           C  
ATOM   1190  OG  SER A  83      42.767 -36.271  46.958  1.00  0.00           O  
ATOM   1191  H   SER A  83      41.691 -36.295  44.212  1.00  0.00           H  
ATOM   1192  HA  SER A  83      41.297 -34.238  46.261  1.00  0.00           H  
ATOM   1193 1HB  SER A  83      43.769 -35.695  45.272  1.00  0.00           H  
ATOM   1194 2HB  SER A  83      43.768 -34.529  46.586  1.00  0.00           H  
ATOM   1195  HG  SER A  83      43.579 -36.653  47.297  1.00  0.00           H  
ATOM   1196  N   ALA A  84      42.904 -33.639  43.438  1.00  0.00           N  
ATOM   1197  CA  ALA A  84      43.329 -32.603  42.510  1.00  0.00           C  
ATOM   1198  C   ALA A  84      43.318 -33.175  41.092  1.00  0.00           C  
ATOM   1199  O   ALA A  84      43.521 -34.380  40.889  1.00  0.00           O  
ATOM   1200  CB  ALA A  84      44.709 -32.078  42.877  1.00  0.00           C  
ATOM   1201  H   ALA A  84      43.000 -34.608  43.171  1.00  0.00           H  
ATOM   1202  HA  ALA A  84      42.616 -31.781  42.571  1.00  0.00           H  
ATOM   1203 1HB  ALA A  84      45.005 -31.304  42.168  1.00  0.00           H  
ATOM   1204 2HB  ALA A  84      44.683 -31.658  43.883  1.00  0.00           H  
ATOM   1205 3HB  ALA A  84      45.429 -32.894  42.844  1.00  0.00           H  
ATOM   1206  N   ALA A  85      43.089 -32.307  40.112  1.00  0.00           N  
ATOM   1207  CA  ALA A  85      43.170 -32.687  38.720  1.00  0.00           C  
ATOM   1208  C   ALA A  85      44.043 -31.696  37.945  1.00  0.00           C  
ATOM   1209  O   ALA A  85      43.558 -30.982  37.084  1.00  0.00           O  
ATOM   1210  CB  ALA A  85      41.777 -32.770  38.114  1.00  0.00           C  
ATOM   1211  H   ALA A  85      42.852 -31.354  40.349  1.00  0.00           H  
ATOM   1212  HA  ALA A  85      43.639 -33.669  38.664  1.00  0.00           H  
ATOM   1213 1HB  ALA A  85      41.852 -33.057  37.065  1.00  0.00           H  
ATOM   1214 2HB  ALA A  85      41.189 -33.514  38.652  1.00  0.00           H  
ATOM   1215 3HB  ALA A  85      41.289 -31.799  38.190  1.00  0.00           H  
ATOM   1216  N   PRO A  86      45.344 -31.662  38.223  1.00  0.00           N  
ATOM   1217  CA  PRO A  86      46.188 -30.670  37.564  1.00  0.00           C  
ATOM   1218  C   PRO A  86      46.344 -30.955  36.091  1.00  0.00           C  
ATOM   1219  O   PRO A  86      46.627 -32.090  35.683  1.00  0.00           O  
ATOM   1220  CB  PRO A  86      47.523 -30.807  38.302  1.00  0.00           C  
ATOM   1221  CG  PRO A  86      47.164 -31.468  39.589  1.00  0.00           C  
ATOM   1222  CD  PRO A  86      46.025 -32.386  39.232  1.00  0.00           C  
ATOM   1223  HA  PRO A  86      45.756 -29.670  37.715  1.00  0.00           H  
ATOM   1224 1HB  PRO A  86      48.228 -31.399  37.700  1.00  0.00           H  
ATOM   1225 2HB  PRO A  86      47.978 -29.815  38.445  1.00  0.00           H  
ATOM   1226 1HG  PRO A  86      48.033 -32.009  39.993  1.00  0.00           H  
ATOM   1227 2HG  PRO A  86      46.882 -30.714  40.338  1.00  0.00           H  
ATOM   1228 1HD  PRO A  86      46.425 -33.344  38.868  1.00  0.00           H  
ATOM   1229 2HD  PRO A  86      45.388 -32.541  40.116  1.00  0.00           H  
ATOM   1230  N   SER A  87      46.176 -29.911  35.289  1.00  0.00           N  
ATOM   1231  CA  SER A  87      46.342 -30.024  33.854  1.00  0.00           C  
ATOM   1232  C   SER A  87      47.024 -28.774  33.311  1.00  0.00           C  
ATOM   1233  O   SER A  87      46.973 -27.713  33.938  1.00  0.00           O  
ATOM   1234  CB  SER A  87      44.998 -30.224  33.182  1.00  0.00           C  
ATOM   1235  OG  SER A  87      45.141 -30.316  31.791  1.00  0.00           O  
ATOM   1236  H   SER A  87      45.927 -29.017  35.686  1.00  0.00           H  
ATOM   1237  HA  SER A  87      46.970 -30.891  33.645  1.00  0.00           H  
ATOM   1238 1HB  SER A  87      44.532 -31.133  33.563  1.00  0.00           H  
ATOM   1239 2HB  SER A  87      44.340 -29.392  33.428  1.00  0.00           H  
ATOM   1240  HG  SER A  87      45.932 -30.839  31.640  1.00  0.00           H  
ATOM   1241  N   SER A  88      47.681 -28.911  32.168  1.00  0.00           N  
ATOM   1242  CA  SER A  88      48.307 -27.773  31.527  1.00  0.00           C  
ATOM   1243  C   SER A  88      48.243 -27.928  30.021  1.00  0.00           C  
ATOM   1244  O   SER A  88      48.136 -29.026  29.496  1.00  0.00           O  
ATOM   1245  CB  SER A  88      49.748 -27.637  31.978  1.00  0.00           C  
ATOM   1246  OG  SER A  88      50.514 -28.729  31.549  1.00  0.00           O  
ATOM   1247  H   SER A  88      47.749 -29.820  31.733  1.00  0.00           H  
ATOM   1248  HA  SER A  88      47.765 -26.872  31.816  1.00  0.00           H  
ATOM   1249 1HB  SER A  88      50.169 -26.715  31.578  1.00  0.00           H  
ATOM   1250 2HB  SER A  88      49.784 -27.569  33.064  1.00  0.00           H  
ATOM   1251  HG  SER A  88      51.206 -28.365  30.993  1.00  0.00           H  
ATOM   1252  N   ILE A  89      48.320 -26.800  29.338  1.00  0.00           N  
ATOM   1253  CA  ILE A  89      48.376 -26.796  27.887  1.00  0.00           C  
ATOM   1254  C   ILE A  89      49.146 -25.560  27.460  1.00  0.00           C  
ATOM   1255  O   ILE A  89      49.152 -24.547  28.174  1.00  0.00           O  
ATOM   1256  CB  ILE A  89      46.971 -26.797  27.258  1.00  0.00           C  
ATOM   1257  CG1 ILE A  89      46.189 -25.555  27.696  1.00  0.00           C  
ATOM   1258  CG2 ILE A  89      46.219 -28.064  27.637  1.00  0.00           C  
ATOM   1259  CD1 ILE A  89      44.871 -25.379  26.978  1.00  0.00           C  
ATOM   1260  H   ILE A  89      48.341 -25.920  29.834  1.00  0.00           H  
ATOM   1261  HA  ILE A  89      48.891 -27.698  27.558  1.00  0.00           H  
ATOM   1262  HB  ILE A  89      47.058 -26.748  26.173  1.00  0.00           H  
ATOM   1263 1HG1 ILE A  89      45.990 -25.609  28.766  1.00  0.00           H  
ATOM   1264 2HG1 ILE A  89      46.793 -24.665  27.521  1.00  0.00           H  
ATOM   1265 1HG2 ILE A  89      45.228 -28.048  27.185  1.00  0.00           H  
ATOM   1266 2HG2 ILE A  89      46.768 -28.933  27.277  1.00  0.00           H  
ATOM   1267 3HG2 ILE A  89      46.122 -28.119  28.721  1.00  0.00           H  
ATOM   1268 1HD1 ILE A  89      44.376 -24.478  27.341  1.00  0.00           H  
ATOM   1269 2HD1 ILE A  89      45.050 -25.287  25.906  1.00  0.00           H  
ATOM   1270 3HD1 ILE A  89      44.235 -26.243  27.167  1.00  0.00           H  
ATOM   1271  N   SER A  90      49.814 -25.661  26.321  1.00  0.00           N  
ATOM   1272  CA  SER A  90      50.496 -24.530  25.699  1.00  0.00           C  
ATOM   1273  C   SER A  90      50.063 -24.556  24.251  1.00  0.00           C  
ATOM   1274  O   SER A  90      50.165 -25.594  23.593  1.00  0.00           O  
ATOM   1275  CB  SER A  90      52.003 -24.639  25.822  1.00  0.00           C  
ATOM   1276  OG  SER A  90      52.638 -23.575  25.166  1.00  0.00           O  
ATOM   1277  H   SER A  90      49.848 -26.564  25.870  1.00  0.00           H  
ATOM   1278  HA  SER A  90      50.183 -23.616  26.206  1.00  0.00           H  
ATOM   1279 1HB  SER A  90      52.284 -24.640  26.875  1.00  0.00           H  
ATOM   1280 2HB  SER A  90      52.336 -25.583  25.393  1.00  0.00           H  
ATOM   1281  HG  SER A  90      52.323 -22.775  25.594  1.00  0.00           H  
ATOM   1282  N   TYR A  91      49.589 -23.408  23.768  1.00  0.00           N  
ATOM   1283  CA  TYR A  91      49.037 -23.258  22.433  1.00  0.00           C  
ATOM   1284  C   TYR A  91      49.827 -22.290  21.553  1.00  0.00           C  
ATOM   1285  O   TYR A  91      50.426 -21.327  22.042  1.00  0.00           O  
ATOM   1286  CB  TYR A  91      47.579 -22.804  22.527  1.00  0.00           C  
ATOM   1287  CG  TYR A  91      46.664 -23.818  23.178  1.00  0.00           C  
ATOM   1288  CD1 TYR A  91      46.966 -25.170  23.107  1.00  0.00           C  
ATOM   1289  CD2 TYR A  91      45.524 -23.396  23.844  1.00  0.00           C  
ATOM   1290  CE1 TYR A  91      46.131 -26.096  23.701  1.00  0.00           C  
ATOM   1291  CE2 TYR A  91      44.688 -24.322  24.438  1.00  0.00           C  
ATOM   1292  CZ  TYR A  91      44.989 -25.668  24.368  1.00  0.00           C  
ATOM   1293  OH  TYR A  91      44.157 -26.590  24.959  1.00  0.00           O  
ATOM   1294  H   TYR A  91      49.623 -22.605  24.379  1.00  0.00           H  
ATOM   1295  HA  TYR A  91      49.077 -24.225  21.932  1.00  0.00           H  
ATOM   1296 1HB  TYR A  91      47.522 -21.877  23.101  1.00  0.00           H  
ATOM   1297 2HB  TYR A  91      47.198 -22.593  21.528  1.00  0.00           H  
ATOM   1298  HD1 TYR A  91      47.863 -25.502  22.583  1.00  0.00           H  
ATOM   1299  HD2 TYR A  91      45.286 -22.334  23.899  1.00  0.00           H  
ATOM   1300  HE1 TYR A  91      46.368 -27.158  23.645  1.00  0.00           H  
ATOM   1301  HE2 TYR A  91      43.791 -23.991  24.962  1.00  0.00           H  
ATOM   1302  HH  TYR A  91      43.420 -26.135  25.374  1.00  0.00           H  
ATOM   1303  N   GLY A  92      49.804 -22.550  20.252  1.00  0.00           N  
ATOM   1304  CA  GLY A  92      50.337 -21.621  19.271  1.00  0.00           C  
ATOM   1305  C   GLY A  92      49.158 -21.219  18.401  1.00  0.00           C  
ATOM   1306  O   GLY A  92      48.476 -22.078  17.828  1.00  0.00           O  
ATOM   1307  H   GLY A  92      49.403 -23.422  19.937  1.00  0.00           H  
ATOM   1308 1HA  GLY A  92      50.787 -20.770  19.783  1.00  0.00           H  
ATOM   1309 2HA  GLY A  92      51.128 -22.108  18.701  1.00  0.00           H  
ATOM   1310  N   PHE A  93      48.933 -19.916  18.291  1.00  0.00           N  
ATOM   1311  CA  PHE A  93      47.818 -19.395  17.532  1.00  0.00           C  
ATOM   1312  C   PHE A  93      48.229 -18.814  16.190  1.00  0.00           C  
ATOM   1313  O   PHE A  93      49.417 -18.602  15.941  1.00  0.00           O  
ATOM   1314  CB  PHE A  93      47.093 -18.322  18.347  1.00  0.00           C  
ATOM   1315  CG  PHE A  93      47.965 -17.161  18.731  1.00  0.00           C  
ATOM   1316  CD1 PHE A  93      48.075 -16.054  17.901  1.00  0.00           C  
ATOM   1317  CD2 PHE A  93      48.677 -17.171  19.920  1.00  0.00           C  
ATOM   1318  CE1 PHE A  93      48.877 -14.985  18.253  1.00  0.00           C  
ATOM   1319  CE2 PHE A  93      49.478 -16.104  20.275  1.00  0.00           C  
ATOM   1320  CZ  PHE A  93      49.578 -15.009  19.439  1.00  0.00           C  
ATOM   1321  H   PHE A  93      49.559 -19.271  18.751  1.00  0.00           H  
ATOM   1322  HA  PHE A  93      47.126 -20.213  17.327  1.00  0.00           H  
ATOM   1323 1HB  PHE A  93      46.249 -17.940  17.775  1.00  0.00           H  
ATOM   1324 2HB  PHE A  93      46.697 -18.765  19.260  1.00  0.00           H  
ATOM   1325  HD1 PHE A  93      47.520 -16.035  16.963  1.00  0.00           H  
ATOM   1326  HD2 PHE A  93      48.598 -18.036  20.580  1.00  0.00           H  
ATOM   1327  HE1 PHE A  93      48.955 -14.122  17.592  1.00  0.00           H  
ATOM   1328  HE2 PHE A  93      50.032 -16.125  21.213  1.00  0.00           H  
ATOM   1329  HZ  PHE A  93      50.211 -14.167  19.717  1.00  0.00           H  
ATOM   1330  N   VAL A  94      47.239 -18.571  15.334  1.00  0.00           N  
ATOM   1331  CA  VAL A  94      47.460 -17.920  14.049  1.00  0.00           C  
ATOM   1332  C   VAL A  94      46.542 -16.700  13.985  1.00  0.00           C  
ATOM   1333  O   VAL A  94      45.498 -16.638  14.641  1.00  0.00           O  
ATOM   1334  CB  VAL A  94      47.160 -18.877  12.880  1.00  0.00           C  
ATOM   1335  CG1 VAL A  94      48.093 -20.078  12.922  1.00  0.00           C  
ATOM   1336  CG2 VAL A  94      45.706 -19.321  12.935  1.00  0.00           C  
ATOM   1337  H   VAL A  94      46.303 -18.850  15.590  1.00  0.00           H  
ATOM   1338  HA  VAL A  94      48.508 -17.623  13.987  1.00  0.00           H  
ATOM   1339  HB  VAL A  94      47.346 -18.358  11.940  1.00  0.00           H  
ATOM   1340 1HG1 VAL A  94      47.867 -20.744  12.089  1.00  0.00           H  
ATOM   1341 2HG1 VAL A  94      49.126 -19.739  12.845  1.00  0.00           H  
ATOM   1342 3HG1 VAL A  94      47.954 -20.614  13.861  1.00  0.00           H  
ATOM   1343 1HG2 VAL A  94      45.500 -19.997  12.106  1.00  0.00           H  
ATOM   1344 2HG2 VAL A  94      45.518 -19.836  13.878  1.00  0.00           H  
ATOM   1345 3HG2 VAL A  94      45.056 -18.449  12.862  1.00  0.00           H  
ATOM   1346  N   ASP A  95      46.952 -15.704  13.216  1.00  0.00           N  
ATOM   1347  CA  ASP A  95      46.137 -14.515  13.020  1.00  0.00           C  
ATOM   1348  C   ASP A  95      44.970 -14.753  12.081  1.00  0.00           C  
ATOM   1349  O   ASP A  95      43.990 -14.017  12.125  1.00  0.00           O  
ATOM   1350  CB  ASP A  95      46.997 -13.370  12.478  1.00  0.00           C  
ATOM   1351  CG  ASP A  95      47.992 -12.841  13.501  1.00  0.00           C  
ATOM   1352  OD1 ASP A  95      47.812 -13.102  14.667  1.00  0.00           O  
ATOM   1353  OD2 ASP A  95      48.923 -12.180  13.107  1.00  0.00           O  
ATOM   1354  H   ASP A  95      47.848 -15.768  12.755  1.00  0.00           H  
ATOM   1355  HA  ASP A  95      45.722 -14.217  13.983  1.00  0.00           H  
ATOM   1356 1HB  ASP A  95      47.547 -13.712  11.601  1.00  0.00           H  
ATOM   1357 2HB  ASP A  95      46.352 -12.550  12.161  1.00  0.00           H  
ATOM   1358  N   GLY A  96      45.070 -15.782  11.245  1.00  0.00           N  
ATOM   1359  CA  GLY A  96      44.024 -16.119  10.288  1.00  0.00           C  
ATOM   1360  C   GLY A  96      43.150 -17.255  10.781  1.00  0.00           C  
ATOM   1361  O   GLY A  96      43.527 -18.006  11.664  1.00  0.00           O  
ATOM   1362  H   GLY A  96      45.906 -16.348  11.280  1.00  0.00           H  
ATOM   1363 1HA  GLY A  96      43.404 -15.242  10.102  1.00  0.00           H  
ATOM   1364 2HA  GLY A  96      44.477 -16.399   9.338  1.00  0.00           H  
ATOM   1365  N   ALA A  97      41.992 -17.395  10.164  1.00  0.00           N  
ATOM   1366  CA  ALA A  97      41.075 -18.444  10.532  1.00  0.00           C  
ATOM   1367  C   ALA A  97      39.985 -17.949  11.455  1.00  0.00           C  
ATOM   1368  O   ALA A  97      40.026 -16.820  11.963  1.00  0.00           O  
ATOM   1369  CB  ALA A  97      41.832 -19.593  11.182  1.00  0.00           C  
ATOM   1370  H   ALA A  97      41.740 -16.759   9.421  1.00  0.00           H  
ATOM   1371  HA  ALA A  97      40.591 -18.804   9.624  1.00  0.00           H  
ATOM   1372 1HB  ALA A  97      41.131 -20.381  11.456  1.00  0.00           H  
ATOM   1373 2HB  ALA A  97      42.565 -19.989  10.479  1.00  0.00           H  
ATOM   1374 3HB  ALA A  97      42.342 -19.234  12.074  1.00  0.00           H  
ATOM   1375  N   VAL A  98      38.996 -18.819  11.670  1.00  0.00           N  
ATOM   1376  CA  VAL A  98      37.902 -18.556  12.603  1.00  0.00           C  
ATOM   1377  C   VAL A  98      37.862 -19.798  13.481  1.00  0.00           C  
ATOM   1378  O   VAL A  98      37.586 -20.900  12.999  1.00  0.00           O  
ATOM   1379  CB  VAL A  98      36.557 -18.343  11.883  1.00  0.00           C  
ATOM   1380  CG1 VAL A  98      35.447 -18.089  12.892  1.00  0.00           C  
ATOM   1381  CG2 VAL A  98      36.671 -17.185  10.904  1.00  0.00           C  
ATOM   1382  H   VAL A  98      39.011 -19.693  11.163  1.00  0.00           H  
ATOM   1383  HA  VAL A  98      38.131 -17.644  13.156  1.00  0.00           H  
ATOM   1384  HB  VAL A  98      36.297 -19.254  11.342  1.00  0.00           H  
ATOM   1385 1HG1 VAL A  98      34.504 -17.941  12.366  1.00  0.00           H  
ATOM   1386 2HG1 VAL A  98      35.359 -18.946  13.560  1.00  0.00           H  
ATOM   1387 3HG1 VAL A  98      35.681 -17.197  13.473  1.00  0.00           H  
ATOM   1388 1HG2 VAL A  98      35.717 -17.041  10.398  1.00  0.00           H  
ATOM   1389 2HG2 VAL A  98      36.937 -16.277  11.444  1.00  0.00           H  
ATOM   1390 3HG2 VAL A  98      37.443 -17.408  10.166  1.00  0.00           H  
ATOM   1391  N   TYR A  99      38.168 -19.627  14.763  1.00  0.00           N  
ATOM   1392  CA  TYR A  99      38.282 -20.775  15.643  1.00  0.00           C  
ATOM   1393  C   TYR A  99      38.317 -20.411  17.101  1.00  0.00           C  
ATOM   1394  O   TYR A  99      38.452 -19.247  17.466  1.00  0.00           O  
ATOM   1395  CB  TYR A  99      39.531 -21.585  15.288  1.00  0.00           C  
ATOM   1396  CG  TYR A  99      40.824 -20.815  15.449  1.00  0.00           C  
ATOM   1397  CD1 TYR A  99      41.501 -20.843  16.659  1.00  0.00           C  
ATOM   1398  CD2 TYR A  99      41.331 -20.081  14.387  1.00  0.00           C  
ATOM   1399  CE1 TYR A  99      42.682 -20.140  16.806  1.00  0.00           C  
ATOM   1400  CE2 TYR A  99      42.511 -19.378  14.534  1.00  0.00           C  
ATOM   1401  CZ  TYR A  99      43.185 -19.406  15.738  1.00  0.00           C  
ATOM   1402  OH  TYR A  99      44.360 -18.706  15.884  1.00  0.00           O  
ATOM   1403  H   TYR A  99      38.324 -18.702  15.138  1.00  0.00           H  
ATOM   1404  HA  TYR A  99      37.403 -21.405  15.505  1.00  0.00           H  
ATOM   1405 1HB  TYR A  99      39.582 -22.472  15.922  1.00  0.00           H  
ATOM   1406 2HB  TYR A  99      39.464 -21.924  14.255  1.00  0.00           H  
ATOM   1407  HD1 TYR A  99      41.103 -21.419  17.494  1.00  0.00           H  
ATOM   1408  HD2 TYR A  99      40.797 -20.059  13.437  1.00  0.00           H  
ATOM   1409  HE1 TYR A  99      43.214 -20.161  17.757  1.00  0.00           H  
ATOM   1410  HE2 TYR A  99      42.909 -18.801  13.699  1.00  0.00           H  
ATOM   1411  HH  TYR A  99      44.569 -18.257  15.062  1.00  0.00           H  
ATOM   1412  N   ASN A 100      38.233 -21.441  17.938  1.00  0.00           N  
ATOM   1413  CA  ASN A 100      38.544 -21.290  19.344  1.00  0.00           C  
ATOM   1414  C   ASN A 100      39.645 -22.283  19.703  1.00  0.00           C  
ATOM   1415  O   ASN A 100      39.989 -23.168  18.910  1.00  0.00           O  
ATOM   1416  CB  ASN A 100      37.310 -21.492  20.205  1.00  0.00           C  
ATOM   1417  CG  ASN A 100      36.763 -22.890  20.111  1.00  0.00           C  
ATOM   1418  OD1 ASN A 100      37.522 -23.862  20.029  1.00  0.00           O  
ATOM   1419  ND2 ASN A 100      35.460 -23.008  20.122  1.00  0.00           N  
ATOM   1420  H   ASN A 100      37.948 -22.346  17.592  1.00  0.00           H  
ATOM   1421  HA  ASN A 100      38.915 -20.277  19.510  1.00  0.00           H  
ATOM   1422 1HB  ASN A 100      37.554 -21.279  21.246  1.00  0.00           H  
ATOM   1423 2HB  ASN A 100      36.535 -20.790  19.899  1.00  0.00           H  
ATOM   1424 1HD2 ASN A 100      35.040 -23.914  20.062  1.00  0.00           H  
ATOM   1425 2HD2 ASN A 100      34.885 -22.194  20.189  1.00  0.00           H  
ATOM   1426  N   ALA A 101      40.234 -22.059  20.863  1.00  0.00           N  
ATOM   1427  CA  ALA A 101      41.127 -23.025  21.482  1.00  0.00           C  
ATOM   1428  C   ALA A 101      40.449 -23.292  22.800  1.00  0.00           C  
ATOM   1429  O   ALA A 101      40.084 -22.344  23.517  1.00  0.00           O  
ATOM   1430  CB  ALA A 101      42.544 -22.499  21.655  1.00  0.00           C  
ATOM   1431  H   ALA A 101      40.054 -21.183  21.333  1.00  0.00           H  
ATOM   1432  HA  ALA A 101      41.177 -23.902  20.837  1.00  0.00           H  
ATOM   1433 1HB  ALA A 101      43.162 -23.266  22.122  1.00  0.00           H  
ATOM   1434 2HB  ALA A 101      42.959 -22.243  20.680  1.00  0.00           H  
ATOM   1435 3HB  ALA A 101      42.529 -21.612  22.287  1.00  0.00           H  
ATOM   1436  N   SER A 102      40.223 -24.566  23.121  1.00  0.00           N  
ATOM   1437  CA  SER A 102      39.437 -24.905  24.293  1.00  0.00           C  
ATOM   1438  C   SER A 102      39.704 -26.276  24.891  1.00  0.00           C  
ATOM   1439  O   SER A 102      40.067 -27.211  24.176  1.00  0.00           O  
ATOM   1440  CB  SER A 102      37.966 -24.805  23.940  1.00  0.00           C  
ATOM   1441  OG  SER A 102      37.162 -25.131  25.041  1.00  0.00           O  
ATOM   1442  H   SER A 102      40.599 -25.309  22.549  1.00  0.00           H  
ATOM   1443  HA  SER A 102      39.670 -24.191  25.085  1.00  0.00           H  
ATOM   1444 1HB  SER A 102      37.739 -23.791  23.609  1.00  0.00           H  
ATOM   1445 2HB  SER A 102      37.744 -25.476  23.112  1.00  0.00           H  
ATOM   1446  HG  SER A 102      37.144 -26.091  25.080  1.00  0.00           H  
ATOM   1447  N   TYR A 103      39.542 -26.339  26.217  1.00  0.00           N  
ATOM   1448  CA  TYR A 103      39.426 -27.598  26.946  1.00  0.00           C  
ATOM   1449  C   TYR A 103      37.982 -28.071  26.776  1.00  0.00           C  
ATOM   1450  O   TYR A 103      37.043 -27.240  26.740  1.00  0.00           O  
ATOM   1451  CB  TYR A 103      39.792 -27.433  28.423  1.00  0.00           C  
ATOM   1452  CG  TYR A 103      41.262 -27.173  28.662  1.00  0.00           C  
ATOM   1453  CD1 TYR A 103      41.822 -25.960  28.290  1.00  0.00           C  
ATOM   1454  CD2 TYR A 103      42.052 -28.148  29.254  1.00  0.00           C  
ATOM   1455  CE1 TYR A 103      43.165 -25.722  28.508  1.00  0.00           C  
ATOM   1456  CE2 TYR A 103      43.395 -27.910  29.473  1.00  0.00           C  
ATOM   1457  CZ  TYR A 103      43.951 -26.703  29.102  1.00  0.00           C  
ATOM   1458  OH  TYR A 103      45.289 -26.467  29.320  1.00  0.00           O  
ATOM   1459  H   TYR A 103      39.499 -25.469  26.728  1.00  0.00           H  
ATOM   1460  HA  TYR A 103      40.117 -28.318  26.506  1.00  0.00           H  
ATOM   1461 1HB  TYR A 103      39.226 -26.603  28.848  1.00  0.00           H  
ATOM   1462 2HB  TYR A 103      39.512 -28.333  28.969  1.00  0.00           H  
ATOM   1463  HD1 TYR A 103      41.201 -25.193  27.824  1.00  0.00           H  
ATOM   1464  HD2 TYR A 103      41.612 -29.102  29.546  1.00  0.00           H  
ATOM   1465  HE1 TYR A 103      43.605 -24.769  28.216  1.00  0.00           H  
ATOM   1466  HE2 TYR A 103      44.015 -28.677  29.938  1.00  0.00           H  
ATOM   1467  HH  TYR A 103      45.686 -27.237  29.734  1.00  0.00           H  
ATOM   1468  N   ASP A 104      37.830 -29.391  26.702  1.00  0.00           N  
ATOM   1469  CA  ASP A 104      36.531 -30.079  26.672  1.00  0.00           C  
ATOM   1470  C   ASP A 104      36.665 -31.128  27.763  1.00  0.00           C  
ATOM   1471  O   ASP A 104      37.495 -32.057  27.653  1.00  0.00           O  
ATOM   1472  CB  ASP A 104      36.227 -30.718  25.315  1.00  0.00           C  
ATOM   1473  CG  ASP A 104      34.848 -31.363  25.259  1.00  0.00           C  
ATOM   1474  OD1 ASP A 104      34.202 -31.427  26.278  1.00  0.00           O  
ATOM   1475  OD2 ASP A 104      34.454 -31.785  24.198  1.00  0.00           O  
ATOM   1476  H   ASP A 104      38.678 -29.939  26.665  1.00  0.00           H  
ATOM   1477  HA  ASP A 104      35.747 -29.348  26.872  1.00  0.00           H  
ATOM   1478 1HB  ASP A 104      36.289 -29.961  24.533  1.00  0.00           H  
ATOM   1479 2HB  ASP A 104      36.977 -31.479  25.094  1.00  0.00           H  
ATOM   1480  N   ILE A 105      35.903 -30.950  28.844  1.00  0.00           N  
ATOM   1481  CA  ILE A 105      35.978 -31.804  30.017  1.00  0.00           C  
ATOM   1482  C   ILE A 105      34.620 -32.435  30.233  1.00  0.00           C  
ATOM   1483  O   ILE A 105      33.603 -31.730  30.295  1.00  0.00           O  
ATOM   1484  CB  ILE A 105      36.403 -31.017  31.270  1.00  0.00           C  
ATOM   1485  CG1 ILE A 105      37.786 -30.393  31.065  1.00  0.00           C  
ATOM   1486  CG2 ILE A 105      36.400 -31.922  32.493  1.00  0.00           C  
ATOM   1487  CD1 ILE A 105      38.186 -29.424  32.155  1.00  0.00           C  
ATOM   1488  H   ILE A 105      35.247 -30.182  28.835  1.00  0.00           H  
ATOM   1489  HA  ILE A 105      36.724 -32.576  29.835  1.00  0.00           H  
ATOM   1490  HB  ILE A 105      35.708 -30.195  31.437  1.00  0.00           H  
ATOM   1491 1HG1 ILE A 105      38.537 -31.181  31.016  1.00  0.00           H  
ATOM   1492 2HG1 ILE A 105      37.808 -29.862  30.114  1.00  0.00           H  
ATOM   1493 1HG2 ILE A 105      36.703 -31.350  33.369  1.00  0.00           H  
ATOM   1494 2HG2 ILE A 105      35.398 -32.320  32.648  1.00  0.00           H  
ATOM   1495 3HG2 ILE A 105      37.097 -32.746  32.338  1.00  0.00           H  
ATOM   1496 1HD1 ILE A 105      39.177 -29.023  31.939  1.00  0.00           H  
ATOM   1497 2HD1 ILE A 105      37.465 -28.607  32.198  1.00  0.00           H  
ATOM   1498 3HD1 ILE A 105      38.205 -29.942  33.113  1.00  0.00           H  
ATOM   1499  N   TRP A 106      34.587 -33.756  30.319  1.00  0.00           N  
ATOM   1500  CA  TRP A 106      33.307 -34.459  30.411  1.00  0.00           C  
ATOM   1501  C   TRP A 106      32.967 -35.092  31.764  1.00  0.00           C  
ATOM   1502  O   TRP A 106      33.814 -35.705  32.414  1.00  0.00           O  
ATOM   1503  CB  TRP A 106      33.269 -35.555  29.344  1.00  0.00           C  
ATOM   1504  CG  TRP A 106      33.221 -35.025  27.943  1.00  0.00           C  
ATOM   1505  CD1 TRP A 106      34.276 -34.861  27.097  1.00  0.00           C  
ATOM   1506  CD2 TRP A 106      32.049 -34.585  27.214  1.00  0.00           C  
ATOM   1507  NE1 TRP A 106      33.845 -34.351  25.897  1.00  0.00           N  
ATOM   1508  CE2 TRP A 106      32.485 -34.177  25.951  1.00  0.00           C  
ATOM   1509  CE3 TRP A 106      30.687 -34.507  27.527  1.00  0.00           C  
ATOM   1510  CZ2 TRP A 106      31.608 -33.693  24.993  1.00  0.00           C  
ATOM   1511  CZ3 TRP A 106      29.807 -34.023  26.567  1.00  0.00           C  
ATOM   1512  CH2 TRP A 106      30.256 -33.627  25.332  1.00  0.00           C  
ATOM   1513  H   TRP A 106      35.444 -34.291  30.322  1.00  0.00           H  
ATOM   1514  HA  TRP A 106      32.506 -33.744  30.225  1.00  0.00           H  
ATOM   1515 1HB  TRP A 106      34.152 -36.188  29.441  1.00  0.00           H  
ATOM   1516 2HB  TRP A 106      32.395 -36.186  29.503  1.00  0.00           H  
ATOM   1517  HD1 TRP A 106      35.310 -35.100  27.337  1.00  0.00           H  
ATOM   1518  HE1 TRP A 106      34.433 -34.137  25.104  1.00  0.00           H  
ATOM   1519  HE3 TRP A 106      30.324 -34.823  28.505  1.00  0.00           H  
ATOM   1520  HZ2 TRP A 106      31.946 -33.374  24.007  1.00  0.00           H  
ATOM   1521  HZ3 TRP A 106      28.748 -33.965  26.819  1.00  0.00           H  
ATOM   1522  HH2 TRP A 106      29.539 -33.253  24.602  1.00  0.00           H  
ATOM   1523  N   LEU A 107      31.695 -34.947  32.151  1.00  0.00           N  
ATOM   1524  CA  LEU A 107      31.145 -35.519  33.385  1.00  0.00           C  
ATOM   1525  C   LEU A 107      29.894 -36.351  33.062  1.00  0.00           C  
ATOM   1526  O   LEU A 107      29.195 -36.085  32.086  1.00  0.00           O  
ATOM   1527  CB  LEU A 107      30.796 -34.409  34.384  1.00  0.00           C  
ATOM   1528  CG  LEU A 107      31.968 -33.526  34.833  1.00  0.00           C  
ATOM   1529  CD1 LEU A 107      31.440 -32.367  35.668  1.00  0.00           C  
ATOM   1530  CD2 LEU A 107      32.960 -34.364  35.627  1.00  0.00           C  
ATOM   1531  H   LEU A 107      31.091 -34.409  31.546  1.00  0.00           H  
ATOM   1532  HA  LEU A 107      31.899 -36.165  33.833  1.00  0.00           H  
ATOM   1533 1HB  LEU A 107      30.046 -33.760  33.935  1.00  0.00           H  
ATOM   1534 2HB  LEU A 107      30.365 -34.865  35.275  1.00  0.00           H  
ATOM   1535  HG  LEU A 107      32.465 -33.108  33.958  1.00  0.00           H  
ATOM   1536 1HD1 LEU A 107      32.273 -31.739  35.987  1.00  0.00           H  
ATOM   1537 2HD1 LEU A 107      30.748 -31.773  35.069  1.00  0.00           H  
ATOM   1538 3HD1 LEU A 107      30.922 -32.755  36.544  1.00  0.00           H  
ATOM   1539 1HD2 LEU A 107      33.793 -33.737  35.946  1.00  0.00           H  
ATOM   1540 2HD2 LEU A 107      32.464 -34.781  36.503  1.00  0.00           H  
ATOM   1541 3HD2 LEU A 107      33.334 -35.174  35.001  1.00  0.00           H  
ATOM   1542  N   ASP A 108      29.652 -37.369  33.877  1.00  0.00           N  
ATOM   1543  CA  ASP A 108      28.500 -38.229  33.672  1.00  0.00           C  
ATOM   1544  C   ASP A 108      28.062 -38.751  35.037  1.00  0.00           C  
ATOM   1545  O   ASP A 108      28.851 -38.818  35.972  1.00  0.00           O  
ATOM   1546  CB  ASP A 108      28.830 -39.389  32.730  1.00  0.00           C  
ATOM   1547  CG  ASP A 108      27.588 -40.055  32.152  1.00  0.00           C  
ATOM   1548  OD1 ASP A 108      27.078 -39.567  31.172  1.00  0.00           O  
ATOM   1549  OD2 ASP A 108      27.163 -41.046  32.696  1.00  0.00           O  
ATOM   1550  H   ASP A 108      30.273 -37.554  34.652  1.00  0.00           H  
ATOM   1551  HA  ASP A 108      27.703 -37.638  33.219  1.00  0.00           H  
ATOM   1552 1HB  ASP A 108      29.446 -39.025  31.907  1.00  0.00           H  
ATOM   1553 2HB  ASP A 108      29.411 -40.140  33.266  1.00  0.00           H  
ATOM   1554  N   PRO A 109      26.787 -39.092  35.199  1.00  0.00           N  
ATOM   1555  CA  PRO A 109      26.359 -39.698  36.457  1.00  0.00           C  
ATOM   1556  C   PRO A 109      26.874 -41.127  36.626  1.00  0.00           C  
ATOM   1557  O   PRO A 109      26.825 -41.661  37.738  1.00  0.00           O  
ATOM   1558  CB  PRO A 109      24.832 -39.664  36.341  1.00  0.00           C  
ATOM   1559  CG  PRO A 109      24.576 -39.679  34.873  1.00  0.00           C  
ATOM   1560  CD  PRO A 109      25.709 -38.878  34.288  1.00  0.00           C  
ATOM   1561  HA  PRO A 109      26.708 -39.076  37.295  1.00  0.00           H  
ATOM   1562 1HB  PRO A 109      24.396 -40.532  36.859  1.00  0.00           H  
ATOM   1563 2HB  PRO A 109      24.437 -38.764  36.835  1.00  0.00           H  
ATOM   1564 1HG  PRO A 109      24.553 -40.714  34.502  1.00  0.00           H  
ATOM   1565 2HG  PRO A 109      23.591 -39.241  34.655  1.00  0.00           H  
ATOM   1566 1HD  PRO A 109      25.955 -39.267  33.288  1.00  0.00           H  
ATOM   1567 2HD  PRO A 109      25.419 -37.819  34.231  1.00  0.00           H  
ATOM   1568  N   THR A 110      27.339 -41.748  35.534  1.00  0.00           N  
ATOM   1569  CA  THR A 110      27.952 -43.072  35.595  1.00  0.00           C  
ATOM   1570  C   THR A 110      29.441 -43.002  35.282  1.00  0.00           C  
ATOM   1571  O   THR A 110      29.885 -41.988  34.746  1.00  0.00           O  
ATOM   1572  CB  THR A 110      27.265 -44.048  34.622  1.00  0.00           C  
ATOM   1573  OG1 THR A 110      27.449 -43.594  33.275  1.00  0.00           O  
ATOM   1574  CG2 THR A 110      25.777 -44.142  34.923  1.00  0.00           C  
ATOM   1575  H   THR A 110      27.261 -41.282  34.641  1.00  0.00           H  
ATOM   1576  HA  THR A 110      27.838 -43.460  36.607  1.00  0.00           H  
ATOM   1577  HB  THR A 110      27.713 -45.037  34.722  1.00  0.00           H  
ATOM   1578  HG1 THR A 110      27.358 -42.638  33.246  1.00  0.00           H  
ATOM   1579 1HG2 THR A 110      25.308 -44.836  34.226  1.00  0.00           H  
ATOM   1580 2HG2 THR A 110      25.633 -44.498  35.943  1.00  0.00           H  
ATOM   1581 3HG2 THR A 110      25.322 -43.158  34.816  1.00  0.00           H  
ATOM   1582  N   ALA A 111      30.209 -44.044  35.623  1.00  0.00           N  
ATOM   1583  CA  ALA A 111      31.650 -44.092  35.318  1.00  0.00           C  
ATOM   1584  C   ALA A 111      31.827 -44.490  33.867  1.00  0.00           C  
ATOM   1585  O   ALA A 111      32.356 -45.548  33.525  1.00  0.00           O  
ATOM   1586  CB  ALA A 111      32.380 -45.064  36.233  1.00  0.00           C  
ATOM   1587  H   ALA A 111      29.782 -44.822  36.106  1.00  0.00           H  
ATOM   1588  HA  ALA A 111      32.063 -43.096  35.476  1.00  0.00           H  
ATOM   1589 1HB  ALA A 111      33.440 -45.075  35.981  1.00  0.00           H  
ATOM   1590 2HB  ALA A 111      32.257 -44.751  37.270  1.00  0.00           H  
ATOM   1591 3HB  ALA A 111      31.967 -46.064  36.105  1.00  0.00           H  
ATOM   1592  N   ARG A 112      31.379 -43.574  33.017  1.00  0.00           N  
ATOM   1593  CA  ARG A 112      31.259 -43.767  31.580  1.00  0.00           C  
ATOM   1594  C   ARG A 112      32.588 -43.747  30.844  1.00  0.00           C  
ATOM   1595  O   ARG A 112      33.430 -42.885  31.073  1.00  0.00           O  
ATOM   1596  CB  ARG A 112      30.358 -42.693  30.988  1.00  0.00           C  
ATOM   1597  CG  ARG A 112      30.061 -42.854  29.505  1.00  0.00           C  
ATOM   1598  CD  ARG A 112      29.184 -41.767  29.000  1.00  0.00           C  
ATOM   1599  NE  ARG A 112      27.866 -41.804  29.614  1.00  0.00           N  
ATOM   1600  CZ  ARG A 112      26.856 -42.597  29.210  1.00  0.00           C  
ATOM   1601  NH1 ARG A 112      27.027 -43.413  28.193  1.00  0.00           N  
ATOM   1602  NH2 ARG A 112      25.692 -42.557  29.836  1.00  0.00           N  
ATOM   1603  H   ARG A 112      31.108 -42.688  33.419  1.00  0.00           H  
ATOM   1604  HA  ARG A 112      30.811 -44.745  31.398  1.00  0.00           H  
ATOM   1605 1HB  ARG A 112      29.405 -42.686  31.516  1.00  0.00           H  
ATOM   1606 2HB  ARG A 112      30.817 -41.715  31.128  1.00  0.00           H  
ATOM   1607 1HG  ARG A 112      30.995 -42.830  28.943  1.00  0.00           H  
ATOM   1608 2HG  ARG A 112      29.559 -43.807  29.336  1.00  0.00           H  
ATOM   1609 1HD  ARG A 112      29.637 -40.801  29.222  1.00  0.00           H  
ATOM   1610 2HD  ARG A 112      29.061 -41.870  27.923  1.00  0.00           H  
ATOM   1611  HE  ARG A 112      27.697 -41.190  30.400  1.00  0.00           H  
ATOM   1612 1HH1 ARG A 112      27.916 -43.444  27.714  1.00  0.00           H  
ATOM   1613 2HH1 ARG A 112      26.269 -44.008  27.890  1.00  0.00           H  
ATOM   1614 1HH2 ARG A 112      25.561 -41.930  30.618  1.00  0.00           H  
ATOM   1615 2HH2 ARG A 112      24.935 -43.151  29.533  1.00  0.00           H  
ATOM   1616  N   THR A 113      32.755 -44.703  29.949  1.00  0.00           N  
ATOM   1617  CA  THR A 113      33.953 -44.784  29.126  1.00  0.00           C  
ATOM   1618  C   THR A 113      33.651 -44.679  27.632  1.00  0.00           C  
ATOM   1619  O   THR A 113      34.561 -44.468  26.837  1.00  0.00           O  
ATOM   1620  CB  THR A 113      34.711 -46.096  29.402  1.00  0.00           C  
ATOM   1621  OG1 THR A 113      33.873 -47.212  29.077  1.00  0.00           O  
ATOM   1622  CG2 THR A 113      35.116 -46.180  30.866  1.00  0.00           C  
ATOM   1623  H   THR A 113      32.031 -45.397  29.833  1.00  0.00           H  
ATOM   1624  HA  THR A 113      34.604 -43.946  29.379  1.00  0.00           H  
ATOM   1625  HB  THR A 113      35.605 -46.137  28.781  1.00  0.00           H  
ATOM   1626  HG1 THR A 113      33.740 -47.751  29.861  1.00  0.00           H  
ATOM   1627 1HG2 THR A 113      35.651 -47.113  31.043  1.00  0.00           H  
ATOM   1628 2HG2 THR A 113      35.762 -45.338  31.114  1.00  0.00           H  
ATOM   1629 3HG2 THR A 113      34.225 -46.149  31.492  1.00  0.00           H  
ATOM   1630  N   ASP A 114      32.378 -44.782  27.256  1.00  0.00           N  
ATOM   1631  CA  ASP A 114      31.975 -44.750  25.865  1.00  0.00           C  
ATOM   1632  C   ASP A 114      30.569 -44.138  25.815  1.00  0.00           C  
ATOM   1633  O   ASP A 114      29.854 -44.095  26.830  1.00  0.00           O  
ATOM   1634  CB  ASP A 114      31.986 -46.151  25.249  1.00  0.00           C  
ATOM   1635  CG  ASP A 114      32.054 -46.129  23.728  1.00  0.00           C  
ATOM   1636  OD1 ASP A 114      31.518 -45.218  23.142  1.00  0.00           O  
ATOM   1637  OD2 ASP A 114      32.642 -47.023  23.167  1.00  0.00           O  
ATOM   1638  H   ASP A 114      31.672 -44.886  27.971  1.00  0.00           H  
ATOM   1639  HA  ASP A 114      32.683 -44.130  25.314  1.00  0.00           H  
ATOM   1640 1HB  ASP A 114      32.842 -46.709  25.628  1.00  0.00           H  
ATOM   1641 2HB  ASP A 114      31.085 -46.688  25.550  1.00  0.00           H  
ATOM   1642  N   GLY A 115      30.190 -43.649  24.646  1.00  0.00           N  
ATOM   1643  CA  GLY A 115      28.918 -42.994  24.455  1.00  0.00           C  
ATOM   1644  C   GLY A 115      28.935 -41.545  24.865  1.00  0.00           C  
ATOM   1645  O   GLY A 115      29.905 -41.038  25.441  1.00  0.00           O  
ATOM   1646  H   GLY A 115      30.819 -43.741  23.861  1.00  0.00           H  
ATOM   1647 1HA  GLY A 115      28.630 -43.058  23.406  1.00  0.00           H  
ATOM   1648 2HA  GLY A 115      28.152 -43.512  25.031  1.00  0.00           H  
ATOM   1649  N   VAL A 116      27.844 -40.857  24.556  1.00  0.00           N  
ATOM   1650  CA  VAL A 116      27.722 -39.456  24.901  1.00  0.00           C  
ATOM   1651  C   VAL A 116      27.627 -39.286  26.414  1.00  0.00           C  
ATOM   1652  O   VAL A 116      26.890 -39.995  27.085  1.00  0.00           O  
ATOM   1653  CB  VAL A 116      26.477 -38.846  24.230  1.00  0.00           C  
ATOM   1654  CG1 VAL A 116      26.270 -37.412  24.695  1.00  0.00           C  
ATOM   1655  CG2 VAL A 116      26.621 -38.907  22.717  1.00  0.00           C  
ATOM   1656  H   VAL A 116      27.083 -41.313  24.072  1.00  0.00           H  
ATOM   1657  HA  VAL A 116      28.607 -38.932  24.538  1.00  0.00           H  
ATOM   1658  HB  VAL A 116      25.597 -39.413  24.535  1.00  0.00           H  
ATOM   1659 1HG1 VAL A 116      25.385 -36.997  24.211  1.00  0.00           H  
ATOM   1660 2HG1 VAL A 116      26.133 -37.396  25.776  1.00  0.00           H  
ATOM   1661 3HG1 VAL A 116      27.142 -36.815  24.430  1.00  0.00           H  
ATOM   1662 1HG2 VAL A 116      25.737 -38.475  22.250  1.00  0.00           H  
ATOM   1663 2HG2 VAL A 116      27.505 -38.345  22.413  1.00  0.00           H  
ATOM   1664 3HG2 VAL A 116      26.727 -39.946  22.403  1.00  0.00           H  
ATOM   1665  N   ASN A 117      28.409 -38.352  26.949  1.00  0.00           N  
ATOM   1666  CA  ASN A 117      28.344 -38.005  28.357  1.00  0.00           C  
ATOM   1667  C   ASN A 117      27.326 -36.885  28.563  1.00  0.00           C  
ATOM   1668  O   ASN A 117      27.094 -36.088  27.669  1.00  0.00           O  
ATOM   1669  CB  ASN A 117      29.712 -37.605  28.880  1.00  0.00           C  
ATOM   1670  CG  ASN A 117      30.680 -38.755  28.903  1.00  0.00           C  
ATOM   1671  OD1 ASN A 117      31.113 -39.197  29.974  1.00  0.00           O  
ATOM   1672  ND2 ASN A 117      31.028 -39.249  27.742  1.00  0.00           N  
ATOM   1673  H   ASN A 117      29.068 -37.871  26.354  1.00  0.00           H  
ATOM   1674  HA  ASN A 117      28.004 -38.880  28.914  1.00  0.00           H  
ATOM   1675 1HB  ASN A 117      30.123 -36.812  28.255  1.00  0.00           H  
ATOM   1676 2HB  ASN A 117      29.613 -37.208  29.890  1.00  0.00           H  
ATOM   1677 1HD2 ASN A 117      31.670 -40.015  27.696  1.00  0.00           H  
ATOM   1678 2HD2 ASN A 117      30.653 -38.861  26.901  1.00  0.00           H  
ATOM   1679  N   GLN A 118      26.753 -36.805  29.761  1.00  0.00           N  
ATOM   1680  CA  GLN A 118      25.691 -35.848  30.058  1.00  0.00           C  
ATOM   1681  C   GLN A 118      26.116 -34.393  30.134  1.00  0.00           C  
ATOM   1682  O   GLN A 118      25.373 -33.515  29.716  1.00  0.00           O  
ATOM   1683  CB  GLN A 118      25.019 -36.232  31.379  1.00  0.00           C  
ATOM   1684  CG  GLN A 118      23.812 -35.380  31.734  1.00  0.00           C  
ATOM   1685  CD  GLN A 118      22.690 -35.516  30.723  1.00  0.00           C  
ATOM   1686  OE1 GLN A 118      22.282 -36.627  30.373  1.00  0.00           O  
ATOM   1687  NE2 GLN A 118      22.184 -34.385  30.246  1.00  0.00           N  
ATOM   1688  H   GLN A 118      27.068 -37.432  30.488  1.00  0.00           H  
ATOM   1689  HA  GLN A 118      24.954 -35.889  29.256  1.00  0.00           H  
ATOM   1690 1HB  GLN A 118      24.695 -37.272  31.334  1.00  0.00           H  
ATOM   1691 2HB  GLN A 118      25.740 -36.149  32.192  1.00  0.00           H  
ATOM   1692 1HG  GLN A 118      23.434 -35.692  32.708  1.00  0.00           H  
ATOM   1693 2HG  GLN A 118      24.116 -34.334  31.769  1.00  0.00           H  
ATOM   1694 1HE2 GLN A 118      21.441 -34.412  29.575  1.00  0.00           H  
ATOM   1695 2HE2 GLN A 118      22.545 -33.505  30.557  1.00  0.00           H  
ATOM   1696  N   THR A 119      27.291 -34.135  30.688  1.00  0.00           N  
ATOM   1697  CA  THR A 119      27.722 -32.760  30.892  1.00  0.00           C  
ATOM   1698  C   THR A 119      29.098 -32.479  30.317  1.00  0.00           C  
ATOM   1699  O   THR A 119      30.034 -33.256  30.518  1.00  0.00           O  
ATOM   1700  CB  THR A 119      27.720 -32.407  32.391  1.00  0.00           C  
ATOM   1701  OG1 THR A 119      26.397 -32.566  32.920  1.00  0.00           O  
ATOM   1702  CG2 THR A 119      28.178 -30.972  32.602  1.00  0.00           C  
ATOM   1703  H   THR A 119      27.899 -34.889  30.974  1.00  0.00           H  
ATOM   1704  HA  THR A 119      27.023 -32.099  30.379  1.00  0.00           H  
ATOM   1705  HB  THR A 119      28.392 -33.080  32.924  1.00  0.00           H  
ATOM   1706  HG1 THR A 119      26.317 -32.066  33.736  1.00  0.00           H  
ATOM   1707 1HG2 THR A 119      28.171 -30.741  33.667  1.00  0.00           H  
ATOM   1708 2HG2 THR A 119      29.188 -30.852  32.211  1.00  0.00           H  
ATOM   1709 3HG2 THR A 119      27.504 -30.295  32.080  1.00  0.00           H  
ATOM   1710  N   GLU A 120      29.175 -31.372  29.596  1.00  0.00           N  
ATOM   1711  CA  GLU A 120      30.375 -30.909  28.916  1.00  0.00           C  
ATOM   1712  C   GLU A 120      30.801 -29.553  29.458  1.00  0.00           C  
ATOM   1713  O   GLU A 120      30.016 -28.609  29.497  1.00  0.00           O  
ATOM   1714  CB  GLU A 120      30.139 -30.821  27.407  1.00  0.00           C  
ATOM   1715  CG  GLU A 120      31.355 -30.378  26.605  1.00  0.00           C  
ATOM   1716  CD  GLU A 120      31.098 -30.344  25.124  1.00  0.00           C  
ATOM   1717  OE1 GLU A 120      30.010 -30.679  24.721  1.00  0.00           O  
ATOM   1718  OE2 GLU A 120      31.991 -29.982  24.395  1.00  0.00           O  
ATOM   1719  H   GLU A 120      28.328 -30.826  29.527  1.00  0.00           H  
ATOM   1720  HA  GLU A 120      31.176 -31.626  29.101  1.00  0.00           H  
ATOM   1721 1HB  GLU A 120      29.827 -31.795  27.030  1.00  0.00           H  
ATOM   1722 2HB  GLU A 120      29.331 -30.117  27.205  1.00  0.00           H  
ATOM   1723 1HG  GLU A 120      31.650 -29.382  26.934  1.00  0.00           H  
ATOM   1724 2HG  GLU A 120      32.180 -31.058  26.810  1.00  0.00           H  
ATOM   1725  N   ILE A 121      32.040 -29.484  29.922  1.00  0.00           N  
ATOM   1726  CA  ILE A 121      32.616 -28.252  30.417  1.00  0.00           C  
ATOM   1727  C   ILE A 121      33.609 -27.804  29.365  1.00  0.00           C  
ATOM   1728  O   ILE A 121      34.514 -28.575  29.058  1.00  0.00           O  
ATOM   1729  CB  ILE A 121      33.308 -28.436  31.780  1.00  0.00           C  
ATOM   1730  CG1 ILE A 121      32.297 -28.898  32.833  1.00  0.00           C  
ATOM   1731  CG2 ILE A 121      33.979 -27.142  32.215  1.00  0.00           C  
ATOM   1732  CD1 ILE A 121      32.112 -30.398  32.885  1.00  0.00           C  
ATOM   1733  H   ILE A 121      32.599 -30.325  29.928  1.00  0.00           H  
ATOM   1734  HA  ILE A 121      31.816 -27.524  30.546  1.00  0.00           H  
ATOM   1735  HB  ILE A 121      34.062 -29.218  31.703  1.00  0.00           H  
ATOM   1736 1HG1 ILE A 121      32.618 -28.560  33.818  1.00  0.00           H  
ATOM   1737 2HG1 ILE A 121      31.327 -28.443  32.632  1.00  0.00           H  
ATOM   1738 1HG2 ILE A 121      34.463 -27.290  33.180  1.00  0.00           H  
ATOM   1739 2HG2 ILE A 121      34.726 -26.855  31.476  1.00  0.00           H  
ATOM   1740 3HG2 ILE A 121      33.231 -26.354  32.300  1.00  0.00           H  
ATOM   1741 1HD1 ILE A 121      31.381 -30.648  33.654  1.00  0.00           H  
ATOM   1742 2HD1 ILE A 121      31.757 -30.754  31.917  1.00  0.00           H  
ATOM   1743 3HD1 ILE A 121      33.063 -30.874  33.120  1.00  0.00           H  
ATOM   1744  N   MET A 122      33.447 -26.613  28.792  1.00  0.00           N  
ATOM   1745  CA  MET A 122      34.435 -26.089  27.867  1.00  0.00           C  
ATOM   1746  C   MET A 122      35.108 -24.884  28.503  1.00  0.00           C  
ATOM   1747  O   MET A 122      34.441 -24.022  29.067  1.00  0.00           O  
ATOM   1748  CB  MET A 122      33.789 -25.718  26.534  1.00  0.00           C  
ATOM   1749  CG  MET A 122      33.197 -26.895  25.771  1.00  0.00           C  
ATOM   1750  SD  MET A 122      32.458 -26.405  24.200  1.00  0.00           S  
ATOM   1751  CE  MET A 122      33.919 -25.981  23.257  1.00  0.00           C  
ATOM   1752  H   MET A 122      32.627 -26.062  29.000  1.00  0.00           H  
ATOM   1753  HA  MET A 122      35.182 -26.861  27.685  1.00  0.00           H  
ATOM   1754 1HB  MET A 122      32.992 -24.996  26.704  1.00  0.00           H  
ATOM   1755 2HB  MET A 122      34.530 -25.241  25.890  1.00  0.00           H  
ATOM   1756 1HG  MET A 122      33.978 -27.628  25.571  1.00  0.00           H  
ATOM   1757 2HG  MET A 122      32.429 -27.373  26.379  1.00  0.00           H  
ATOM   1758 1HE  MET A 122      33.626 -25.657  22.258  1.00  0.00           H  
ATOM   1759 2HE  MET A 122      34.455 -25.174  23.758  1.00  0.00           H  
ATOM   1760 3HE  MET A 122      34.569 -26.854  23.179  1.00  0.00           H  
ATOM   1761  N   ILE A 123      36.419 -24.822  28.382  1.00  0.00           N  
ATOM   1762  CA  ILE A 123      37.165 -23.669  28.854  1.00  0.00           C  
ATOM   1763  C   ILE A 123      37.825 -23.082  27.623  1.00  0.00           C  
ATOM   1764  O   ILE A 123      38.759 -23.669  27.053  1.00  0.00           O  
ATOM   1765  CB  ILE A 123      38.216 -24.041  29.916  1.00  0.00           C  
ATOM   1766  CG1 ILE A 123      37.548 -24.728  31.110  1.00  0.00           C  
ATOM   1767  CG2 ILE A 123      38.978 -22.804  30.367  1.00  0.00           C  
ATOM   1768  CD1 ILE A 123      37.481 -26.233  30.990  1.00  0.00           C  
ATOM   1769  H   ILE A 123      36.918 -25.589  27.954  1.00  0.00           H  
ATOM   1770  HA  ILE A 123      36.467 -22.969  29.311  1.00  0.00           H  
ATOM   1771  HB  ILE A 123      38.921 -24.757  29.495  1.00  0.00           H  
ATOM   1772 1HG1 ILE A 123      38.091 -24.482  32.022  1.00  0.00           H  
ATOM   1773 2HG1 ILE A 123      36.531 -24.350  31.225  1.00  0.00           H  
ATOM   1774 1HG2 ILE A 123      39.716 -23.085  31.118  1.00  0.00           H  
ATOM   1775 2HG2 ILE A 123      39.483 -22.357  29.512  1.00  0.00           H  
ATOM   1776 3HG2 ILE A 123      38.281 -22.083  30.795  1.00  0.00           H  
ATOM   1777 1HD1 ILE A 123      36.994 -26.647  31.874  1.00  0.00           H  
ATOM   1778 2HD1 ILE A 123      36.909 -26.502  30.101  1.00  0.00           H  
ATOM   1779 3HD1 ILE A 123      38.489 -26.636  30.910  1.00  0.00           H  
ATOM   1780  N   TRP A 124      37.309 -21.936  27.176  1.00  0.00           N  
ATOM   1781  CA  TRP A 124      37.829 -21.277  25.982  1.00  0.00           C  
ATOM   1782  C   TRP A 124      38.994 -20.371  26.301  1.00  0.00           C  
ATOM   1783  O   TRP A 124      38.815 -19.325  26.904  1.00  0.00           O  
ATOM   1784  CB  TRP A 124      36.729 -20.461  25.300  1.00  0.00           C  
ATOM   1785  CG  TRP A 124      35.648 -21.304  24.693  1.00  0.00           C  
ATOM   1786  CD1 TRP A 124      35.107 -22.439  25.219  1.00  0.00           C  
ATOM   1787  CD2 TRP A 124      34.967 -21.081  23.434  1.00  0.00           C  
ATOM   1788  NE1 TRP A 124      34.143 -22.936  24.378  1.00  0.00           N  
ATOM   1789  CE2 TRP A 124      34.042 -22.117  23.282  1.00  0.00           C  
ATOM   1790  CE3 TRP A 124      35.067 -20.099  22.441  1.00  0.00           C  
ATOM   1791  CZ2 TRP A 124      33.217 -22.206  22.172  1.00  0.00           C  
ATOM   1792  CZ3 TRP A 124      34.239 -20.188  21.328  1.00  0.00           C  
ATOM   1793  CH2 TRP A 124      33.337 -21.214  21.199  1.00  0.00           C  
ATOM   1794  H   TRP A 124      36.540 -21.513  27.676  1.00  0.00           H  
ATOM   1795  HA  TRP A 124      38.177 -22.042  25.288  1.00  0.00           H  
ATOM   1796 1HB  TRP A 124      36.272 -19.789  26.026  1.00  0.00           H  
ATOM   1797 2HB  TRP A 124      37.166 -19.846  24.514  1.00  0.00           H  
ATOM   1798  HD1 TRP A 124      35.398 -22.886  26.167  1.00  0.00           H  
ATOM   1799  HE1 TRP A 124      33.595 -23.770  24.538  1.00  0.00           H  
ATOM   1800  HE3 TRP A 124      35.779 -19.280  22.540  1.00  0.00           H  
ATOM   1801  HZ2 TRP A 124      32.495 -23.014  22.050  1.00  0.00           H  
ATOM   1802  HZ3 TRP A 124      34.323 -19.420  20.559  1.00  0.00           H  
ATOM   1803  HH2 TRP A 124      32.703 -21.253  20.313  1.00  0.00           H  
ATOM   1804  N   PHE A 125      40.181 -20.793  25.886  1.00  0.00           N  
ATOM   1805  CA  PHE A 125      41.407 -20.022  26.076  1.00  0.00           C  
ATOM   1806  C   PHE A 125      41.554 -18.909  25.042  1.00  0.00           C  
ATOM   1807  O   PHE A 125      42.275 -17.948  25.270  1.00  0.00           O  
ATOM   1808  CB  PHE A 125      42.626 -20.944  26.008  1.00  0.00           C  
ATOM   1809  CG  PHE A 125      42.768 -21.850  27.198  1.00  0.00           C  
ATOM   1810  CD1 PHE A 125      41.647 -22.355  27.841  1.00  0.00           C  
ATOM   1811  CD2 PHE A 125      44.021 -22.199  27.677  1.00  0.00           C  
ATOM   1812  CE1 PHE A 125      41.777 -23.188  28.936  1.00  0.00           C  
ATOM   1813  CE2 PHE A 125      44.154 -23.032  28.770  1.00  0.00           C  
ATOM   1814  CZ  PHE A 125      43.029 -23.527  29.400  1.00  0.00           C  
ATOM   1815  H   PHE A 125      40.230 -21.687  25.419  1.00  0.00           H  
ATOM   1816  HA  PHE A 125      41.374 -19.556  27.062  1.00  0.00           H  
ATOM   1817 1HB  PHE A 125      42.563 -21.564  25.114  1.00  0.00           H  
ATOM   1818 2HB  PHE A 125      43.531 -20.344  25.927  1.00  0.00           H  
ATOM   1819  HD1 PHE A 125      40.656 -22.087  27.473  1.00  0.00           H  
ATOM   1820  HD2 PHE A 125      44.909 -21.807  27.179  1.00  0.00           H  
ATOM   1821  HE1 PHE A 125      40.888 -23.577  29.432  1.00  0.00           H  
ATOM   1822  HE2 PHE A 125      45.145 -23.299  29.137  1.00  0.00           H  
ATOM   1823  HZ  PHE A 125      43.132 -24.183  30.264  1.00  0.00           H  
ATOM   1824  N   ASN A 126      40.951 -19.066  23.876  1.00  0.00           N  
ATOM   1825  CA  ASN A 126      41.078 -18.058  22.837  1.00  0.00           C  
ATOM   1826  C   ASN A 126      39.933 -18.167  21.839  1.00  0.00           C  
ATOM   1827  O   ASN A 126      39.340 -19.238  21.663  1.00  0.00           O  
ATOM   1828  CB  ASN A 126      42.418 -18.178  22.135  1.00  0.00           C  
ATOM   1829  CG  ASN A 126      42.754 -16.960  21.320  1.00  0.00           C  
ATOM   1830  OD1 ASN A 126      41.952 -16.024  21.219  1.00  0.00           O  
ATOM   1831  ND2 ASN A 126      43.925 -16.954  20.735  1.00  0.00           N  
ATOM   1832  H   ASN A 126      40.395 -19.890  23.697  1.00  0.00           H  
ATOM   1833  HA  ASN A 126      41.016 -17.072  23.301  1.00  0.00           H  
ATOM   1834 1HB  ASN A 126      43.204 -18.333  22.875  1.00  0.00           H  
ATOM   1835 2HB  ASN A 126      42.409 -19.048  21.479  1.00  0.00           H  
ATOM   1836 1HD2 ASN A 126      44.202 -16.169  20.179  1.00  0.00           H  
ATOM   1837 2HD2 ASN A 126      44.542 -17.732  20.843  1.00  0.00           H  
ATOM   1838  N   ARG A 127      39.626 -17.035  21.203  1.00  0.00           N  
ATOM   1839  CA  ARG A 127      38.590 -16.909  20.194  1.00  0.00           C  
ATOM   1840  C   ARG A 127      39.148 -16.011  19.108  1.00  0.00           C  
ATOM   1841  O   ARG A 127      39.634 -14.919  19.416  1.00  0.00           O  
ATOM   1842  CB  ARG A 127      37.310 -16.319  20.767  1.00  0.00           C  
ATOM   1843  CG  ARG A 127      37.436 -14.893  21.279  1.00  0.00           C  
ATOM   1844  CD  ARG A 127      36.176 -14.421  21.907  1.00  0.00           C  
ATOM   1845  NE  ARG A 127      36.261 -13.028  22.315  1.00  0.00           N  
ATOM   1846  CZ  ARG A 127      36.727 -12.608  23.507  1.00  0.00           C  
ATOM   1847  NH1 ARG A 127      37.145 -13.482  24.396  1.00  0.00           N  
ATOM   1848  NH2 ARG A 127      36.765 -11.316  23.784  1.00  0.00           N  
ATOM   1849  H   ARG A 127      40.166 -16.220  21.458  1.00  0.00           H  
ATOM   1850  HA  ARG A 127      38.359 -17.903  19.809  1.00  0.00           H  
ATOM   1851 1HB  ARG A 127      36.533 -16.327  20.004  1.00  0.00           H  
ATOM   1852 2HB  ARG A 127      36.963 -16.937  21.595  1.00  0.00           H  
ATOM   1853 1HG  ARG A 127      38.230 -14.843  22.025  1.00  0.00           H  
ATOM   1854 2HG  ARG A 127      37.676 -14.228  20.449  1.00  0.00           H  
ATOM   1855 1HD  ARG A 127      35.356 -14.518  21.195  1.00  0.00           H  
ATOM   1856 2HD  ARG A 127      35.962 -15.022  22.790  1.00  0.00           H  
ATOM   1857  HE  ARG A 127      35.949 -12.326  21.658  1.00  0.00           H  
ATOM   1858 1HH1 ARG A 127      37.116 -14.470  24.184  1.00  0.00           H  
ATOM   1859 2HH1 ARG A 127      37.494 -13.167  25.289  1.00  0.00           H  
ATOM   1860 1HH2 ARG A 127      36.444 -10.643  23.101  1.00  0.00           H  
ATOM   1861 2HH2 ARG A 127      37.114 -11.001  24.677  1.00  0.00           H  
ATOM   1862  N   VAL A 128      39.087 -16.464  17.861  1.00  0.00           N  
ATOM   1863  CA  VAL A 128      39.490 -15.655  16.727  1.00  0.00           C  
ATOM   1864  C   VAL A 128      38.318 -15.682  15.768  1.00  0.00           C  
ATOM   1865  O   VAL A 128      37.860 -16.753  15.363  1.00  0.00           O  
ATOM   1866  CB  VAL A 128      40.759 -16.208  16.052  1.00  0.00           C  
ATOM   1867  CG1 VAL A 128      41.136 -15.356  14.849  1.00  0.00           C  
ATOM   1868  CG2 VAL A 128      41.900 -16.258  17.056  1.00  0.00           C  
ATOM   1869  H   VAL A 128      38.749 -17.402  17.701  1.00  0.00           H  
ATOM   1870  HA  VAL A 128      39.709 -14.647  17.081  1.00  0.00           H  
ATOM   1871  HB  VAL A 128      40.555 -17.213  15.682  1.00  0.00           H  
ATOM   1872 1HG1 VAL A 128      42.035 -15.761  14.384  1.00  0.00           H  
ATOM   1873 2HG1 VAL A 128      40.320 -15.363  14.127  1.00  0.00           H  
ATOM   1874 3HG1 VAL A 128      41.326 -14.333  15.173  1.00  0.00           H  
ATOM   1875 1HG2 VAL A 128      42.794 -16.650  16.572  1.00  0.00           H  
ATOM   1876 2HG2 VAL A 128      42.101 -15.254  17.430  1.00  0.00           H  
ATOM   1877 3HG2 VAL A 128      41.624 -16.906  17.888  1.00  0.00           H  
ATOM   1878  N   GLY A 129      37.804 -14.506  15.418  1.00  0.00           N  
ATOM   1879  CA  GLY A 129      36.630 -14.467  14.574  1.00  0.00           C  
ATOM   1880  C   GLY A 129      35.391 -14.491  15.450  1.00  0.00           C  
ATOM   1881  O   GLY A 129      35.485 -14.644  16.674  1.00  0.00           O  
ATOM   1882  H   GLY A 129      38.216 -13.638  15.729  1.00  0.00           H  
ATOM   1883 1HA  GLY A 129      36.653 -13.567  13.960  1.00  0.00           H  
ATOM   1884 2HA  GLY A 129      36.641 -15.319  13.895  1.00  0.00           H  
ATOM   1885  N   PRO A 130      34.223 -14.356  14.824  1.00  0.00           N  
ATOM   1886  CA  PRO A 130      32.945 -14.249  15.536  1.00  0.00           C  
ATOM   1887  C   PRO A 130      32.322 -15.572  15.966  1.00  0.00           C  
ATOM   1888  O   PRO A 130      31.234 -15.933  15.549  1.00  0.00           O  
ATOM   1889  CB  PRO A 130      32.062 -13.546  14.501  1.00  0.00           C  
ATOM   1890  CG  PRO A 130      32.577 -14.032  13.189  1.00  0.00           C  
ATOM   1891  CD  PRO A 130      34.065 -14.149  13.392  1.00  0.00           C  
ATOM   1892  HA  PRO A 130      33.082 -13.629  16.435  1.00  0.00           H  
ATOM   1893 1HB  PRO A 130      31.006 -13.806  14.667  1.00  0.00           H  
ATOM   1894 2HB  PRO A 130      32.145 -12.455  14.614  1.00  0.00           H  
ATOM   1895 1HG  PRO A 130      32.109 -14.993  12.930  1.00  0.00           H  
ATOM   1896 2HG  PRO A 130      32.313 -13.324  12.391  1.00  0.00           H  
ATOM   1897 1HD  PRO A 130      34.446 -15.011  12.825  1.00  0.00           H  
ATOM   1898 2HD  PRO A 130      34.554 -13.221  13.061  1.00  0.00           H  
ATOM   1899  N   ILE A 131      33.036 -16.246  16.851  1.00  0.00           N  
ATOM   1900  CA  ILE A 131      32.700 -17.552  17.385  1.00  0.00           C  
ATOM   1901  C   ILE A 131      32.049 -17.308  18.752  1.00  0.00           C  
ATOM   1902  O   ILE A 131      32.404 -16.357  19.442  1.00  0.00           O  
ATOM   1903  CB  ILE A 131      33.939 -18.456  17.519  1.00  0.00           C  
ATOM   1904  CG1 ILE A 131      34.552 -18.729  16.143  1.00  0.00           C  
ATOM   1905  CG2 ILE A 131      33.573 -19.761  18.210  1.00  0.00           C  
ATOM   1906  CD1 ILE A 131      35.487 -17.641  15.665  1.00  0.00           C  
ATOM   1907  H   ILE A 131      33.881 -15.789  17.164  1.00  0.00           H  
ATOM   1908  HA  ILE A 131      32.004 -18.036  16.701  1.00  0.00           H  
ATOM   1909  HB  ILE A 131      34.700 -17.945  18.108  1.00  0.00           H  
ATOM   1910 1HG1 ILE A 131      35.106 -19.666  16.171  1.00  0.00           H  
ATOM   1911 2HG1 ILE A 131      33.757 -18.842  15.406  1.00  0.00           H  
ATOM   1912 1HG2 ILE A 131      34.460 -20.388  18.296  1.00  0.00           H  
ATOM   1913 2HG2 ILE A 131      33.182 -19.548  19.204  1.00  0.00           H  
ATOM   1914 3HG2 ILE A 131      32.815 -20.282  17.625  1.00  0.00           H  
ATOM   1915 1HD1 ILE A 131      35.881 -17.905  14.684  1.00  0.00           H  
ATOM   1916 2HD1 ILE A 131      34.943 -16.698  15.596  1.00  0.00           H  
ATOM   1917 3HD1 ILE A 131      36.311 -17.534  16.369  1.00  0.00           H  
ATOM   1918  N   GLN A 132      31.072 -18.129  19.119  1.00  0.00           N  
ATOM   1919  CA  GLN A 132      30.440 -18.007  20.422  1.00  0.00           C  
ATOM   1920  C   GLN A 132      30.080 -19.400  20.956  1.00  0.00           C  
ATOM   1921  O   GLN A 132      29.862 -20.311  20.173  1.00  0.00           O  
ATOM   1922  CB  GLN A 132      29.192 -17.125  20.337  1.00  0.00           C  
ATOM   1923  CG  GLN A 132      28.094 -17.683  19.447  1.00  0.00           C  
ATOM   1924  CD  GLN A 132      26.902 -16.751  19.345  1.00  0.00           C  
ATOM   1925  OE1 GLN A 132      26.826 -15.738  20.046  1.00  0.00           O  
ATOM   1926  NE2 GLN A 132      25.962 -17.089  18.470  1.00  0.00           N  
ATOM   1927  H   GLN A 132      30.759 -18.852  18.486  1.00  0.00           H  
ATOM   1928  HA  GLN A 132      31.148 -17.541  21.107  1.00  0.00           H  
ATOM   1929 1HB  GLN A 132      28.777 -16.984  21.335  1.00  0.00           H  
ATOM   1930 2HB  GLN A 132      29.466 -16.141  19.955  1.00  0.00           H  
ATOM   1931 1HG  GLN A 132      28.496 -17.836  18.445  1.00  0.00           H  
ATOM   1932 2HG  GLN A 132      27.753 -18.632  19.861  1.00  0.00           H  
ATOM   1933 1HE2 GLN A 132      25.151 -16.512  18.358  1.00  0.00           H  
ATOM   1934 2HE2 GLN A 132      26.063 -17.919  17.921  1.00  0.00           H  
ATOM   1935  N   PRO A 133      30.097 -19.587  22.272  1.00  0.00           N  
ATOM   1936  CA  PRO A 133      29.751 -20.895  22.832  1.00  0.00           C  
ATOM   1937  C   PRO A 133      28.281 -21.252  22.719  1.00  0.00           C  
ATOM   1938  O   PRO A 133      27.441 -20.443  22.301  1.00  0.00           O  
ATOM   1939  CB  PRO A 133      30.165 -20.744  24.299  1.00  0.00           C  
ATOM   1940  CG  PRO A 133      31.091 -19.576  24.299  1.00  0.00           C  
ATOM   1941  CD  PRO A 133      30.573 -18.688  23.199  1.00  0.00           C  
ATOM   1942  HA  PRO A 133      30.344 -21.673  22.328  1.00  0.00           H  
ATOM   1943 1HB  PRO A 133      29.276 -20.584  24.927  1.00  0.00           H  
ATOM   1944 2HB  PRO A 133      30.645 -21.669  24.652  1.00  0.00           H  
ATOM   1945 1HG  PRO A 133      31.080 -19.083  25.282  1.00  0.00           H  
ATOM   1946 2HG  PRO A 133      32.124 -19.910  24.123  1.00  0.00           H  
ATOM   1947 1HD  PRO A 133      29.785 -18.031  23.598  1.00  0.00           H  
ATOM   1948 2HD  PRO A 133      31.402 -18.093  22.787  1.00  0.00           H  
ATOM   1949  N   ILE A 134      27.996 -22.498  23.091  1.00  0.00           N  
ATOM   1950  CA  ILE A 134      26.650 -23.037  23.121  1.00  0.00           C  
ATOM   1951  C   ILE A 134      25.852 -22.305  24.177  1.00  0.00           C  
ATOM   1952  O   ILE A 134      26.381 -21.955  25.218  1.00  0.00           O  
ATOM   1953  CB  ILE A 134      26.652 -24.548  23.414  1.00  0.00           C  
ATOM   1954  CG1 ILE A 134      27.418 -25.303  22.325  1.00  0.00           C  
ATOM   1955  CG2 ILE A 134      25.227 -25.070  23.526  1.00  0.00           C  
ATOM   1956  CD1 ILE A 134      26.831 -25.140  20.941  1.00  0.00           C  
ATOM   1957  H   ILE A 134      28.769 -23.088  23.364  1.00  0.00           H  
ATOM   1958  HA  ILE A 134      26.194 -22.882  22.144  1.00  0.00           H  
ATOM   1959  HB  ILE A 134      27.172 -24.736  24.353  1.00  0.00           H  
ATOM   1960 1HG1 ILE A 134      28.450 -24.957  22.300  1.00  0.00           H  
ATOM   1961 2HG1 ILE A 134      27.436 -26.367  22.563  1.00  0.00           H  
ATOM   1962 1HG2 ILE A 134      25.247 -26.140  23.733  1.00  0.00           H  
ATOM   1963 2HG2 ILE A 134      24.714 -24.554  24.336  1.00  0.00           H  
ATOM   1964 3HG2 ILE A 134      24.700 -24.891  22.590  1.00  0.00           H  
ATOM   1965 1HD1 ILE A 134      27.427 -25.704  20.224  1.00  0.00           H  
ATOM   1966 2HD1 ILE A 134      25.806 -25.514  20.934  1.00  0.00           H  
ATOM   1967 3HD1 ILE A 134      26.834 -24.086  20.666  1.00  0.00           H  
ATOM   1968  N   GLY A 135      24.574 -22.072  23.897  1.00  0.00           N  
ATOM   1969  CA  GLY A 135      23.678 -21.493  24.882  1.00  0.00           C  
ATOM   1970  C   GLY A 135      23.693 -19.990  25.014  1.00  0.00           C  
ATOM   1971  O   GLY A 135      23.818 -19.257  24.028  1.00  0.00           O  
ATOM   1972  H   GLY A 135      24.216 -22.301  22.981  1.00  0.00           H  
ATOM   1973 1HA  GLY A 135      22.651 -21.778  24.652  1.00  0.00           H  
ATOM   1974 2HA  GLY A 135      23.910 -21.897  25.867  1.00  0.00           H  
ATOM   1975  N   SER A 136      23.548 -19.501  26.238  1.00  0.00           N  
ATOM   1976  CA  SER A 136      23.602 -18.058  26.448  1.00  0.00           C  
ATOM   1977  C   SER A 136      24.370 -17.724  27.718  1.00  0.00           C  
ATOM   1978  O   SER A 136      24.539 -18.582  28.585  1.00  0.00           O  
ATOM   1979  CB  SER A 136      22.200 -17.486  26.528  1.00  0.00           C  
ATOM   1980  OG  SER A 136      21.519 -17.980  27.648  1.00  0.00           O  
ATOM   1981  H   SER A 136      23.400 -20.108  27.031  1.00  0.00           H  
ATOM   1982  HA  SER A 136      24.118 -17.604  25.601  1.00  0.00           H  
ATOM   1983 1HB  SER A 136      22.254 -16.399  26.582  1.00  0.00           H  
ATOM   1984 2HB  SER A 136      21.651 -17.741  25.622  1.00  0.00           H  
ATOM   1985  HG  SER A 136      22.035 -17.712  28.411  1.00  0.00           H  
ATOM   1986  N   PRO A 137      24.877 -16.497  27.822  1.00  0.00           N  
ATOM   1987  CA  PRO A 137      25.639 -16.113  29.009  1.00  0.00           C  
ATOM   1988  C   PRO A 137      24.777 -15.989  30.246  1.00  0.00           C  
ATOM   1989  O   PRO A 137      23.638 -15.507  30.162  1.00  0.00           O  
ATOM   1990  CB  PRO A 137      26.229 -14.757  28.608  1.00  0.00           C  
ATOM   1991  CG  PRO A 137      25.283 -14.235  27.582  1.00  0.00           C  
ATOM   1992  CD  PRO A 137      24.799 -15.464  26.859  1.00  0.00           C  
ATOM   1993  HA  PRO A 137      26.433 -16.854  29.184  1.00  0.00           H  
ATOM   1994 1HB  PRO A 137      26.304 -14.104  29.490  1.00  0.00           H  
ATOM   1995 2HB  PRO A 137      27.249 -14.891  28.219  1.00  0.00           H  
ATOM   1996 1HG  PRO A 137      24.466 -13.680  28.066  1.00  0.00           H  
ATOM   1997 2HG  PRO A 137      25.797 -13.527  26.916  1.00  0.00           H  
ATOM   1998 1HD  PRO A 137      23.757 -15.317  26.540  1.00  0.00           H  
ATOM   1999 2HD  PRO A 137      25.447 -15.659  25.991  1.00  0.00           H  
ATOM   2000  N   VAL A 138      25.329 -16.440  31.374  1.00  0.00           N  
ATOM   2001  CA  VAL A 138      24.657 -16.402  32.669  1.00  0.00           C  
ATOM   2002  C   VAL A 138      25.490 -15.667  33.743  1.00  0.00           C  
ATOM   2003  O   VAL A 138      25.148 -15.717  34.926  1.00  0.00           O  
ATOM   2004  CB  VAL A 138      24.365 -17.838  33.144  1.00  0.00           C  
ATOM   2005  CG1 VAL A 138      23.395 -18.525  32.194  1.00  0.00           C  
ATOM   2006  CG2 VAL A 138      25.663 -18.623  33.250  1.00  0.00           C  
ATOM   2007  H   VAL A 138      26.261 -16.825  31.314  1.00  0.00           H  
ATOM   2008  HA  VAL A 138      23.714 -15.866  32.554  1.00  0.00           H  
ATOM   2009  HB  VAL A 138      23.883 -17.797  34.121  1.00  0.00           H  
ATOM   2010 1HG1 VAL A 138      23.199 -19.539  32.545  1.00  0.00           H  
ATOM   2011 2HG1 VAL A 138      22.460 -17.966  32.162  1.00  0.00           H  
ATOM   2012 3HG1 VAL A 138      23.830 -18.566  31.196  1.00  0.00           H  
ATOM   2013 1HG2 VAL A 138      25.449 -19.636  33.586  1.00  0.00           H  
ATOM   2014 2HG2 VAL A 138      26.147 -18.659  32.273  1.00  0.00           H  
ATOM   2015 3HG2 VAL A 138      26.326 -18.135  33.965  1.00  0.00           H  
ATOM   2016  N   GLY A 139      26.514 -14.924  33.340  1.00  0.00           N  
ATOM   2017  CA  GLY A 139      27.302 -14.184  34.309  1.00  0.00           C  
ATOM   2018  C   GLY A 139      28.790 -14.448  34.265  1.00  0.00           C  
ATOM   2019  O   GLY A 139      29.319 -15.137  33.390  1.00  0.00           O  
ATOM   2020  H   GLY A 139      26.756 -14.865  32.361  1.00  0.00           H  
ATOM   2021 1HA  GLY A 139      27.153 -13.115  34.159  1.00  0.00           H  
ATOM   2022 2HA  GLY A 139      26.956 -14.419  35.315  1.00  0.00           H  
ATOM   2023  N   THR A 140      29.464 -13.864  35.243  1.00  0.00           N  
ATOM   2024  CA  THR A 140      30.896 -13.962  35.378  1.00  0.00           C  
ATOM   2025  C   THR A 140      31.269 -14.858  36.557  1.00  0.00           C  
ATOM   2026  O   THR A 140      30.559 -14.918  37.565  1.00  0.00           O  
ATOM   2027  CB  THR A 140      31.528 -12.569  35.553  1.00  0.00           C  
ATOM   2028  OG1 THR A 140      31.016 -11.955  36.743  1.00  0.00           O  
ATOM   2029  CG2 THR A 140      31.213 -11.686  34.356  1.00  0.00           C  
ATOM   2030  H   THR A 140      28.942 -13.327  35.921  1.00  0.00           H  
ATOM   2031  HA  THR A 140      31.299 -14.412  34.470  1.00  0.00           H  
ATOM   2032  HB  THR A 140      32.609 -12.669  35.649  1.00  0.00           H  
ATOM   2033  HG1 THR A 140      31.727 -11.494  37.195  1.00  0.00           H  
ATOM   2034 1HG2 THR A 140      31.668 -10.705  34.497  1.00  0.00           H  
ATOM   2035 2HG2 THR A 140      31.611 -12.144  33.451  1.00  0.00           H  
ATOM   2036 3HG2 THR A 140      30.133 -11.574  34.261  1.00  0.00           H  
ATOM   2037  N   ALA A 141      32.384 -15.568  36.432  1.00  0.00           N  
ATOM   2038  CA  ALA A 141      32.868 -16.406  37.512  1.00  0.00           C  
ATOM   2039  C   ALA A 141      34.383 -16.258  37.633  1.00  0.00           C  
ATOM   2040  O   ALA A 141      35.068 -15.967  36.650  1.00  0.00           O  
ATOM   2041  CB  ALA A 141      32.481 -17.859  37.280  1.00  0.00           C  
ATOM   2042  H   ALA A 141      32.908 -15.526  35.569  1.00  0.00           H  
ATOM   2043  HA  ALA A 141      32.407 -16.064  38.439  1.00  0.00           H  
ATOM   2044 1HB  ALA A 141      32.853 -18.471  38.102  1.00  0.00           H  
ATOM   2045 2HB  ALA A 141      31.395 -17.943  37.229  1.00  0.00           H  
ATOM   2046 3HB  ALA A 141      32.915 -18.206  36.344  1.00  0.00           H  
ATOM   2047  N   SER A 142      34.894 -16.444  38.847  1.00  0.00           N  
ATOM   2048  CA  SER A 142      36.325 -16.414  39.091  1.00  0.00           C  
ATOM   2049  C   SER A 142      36.757 -17.829  39.411  1.00  0.00           C  
ATOM   2050  O   SER A 142      36.340 -18.400  40.430  1.00  0.00           O  
ATOM   2051  CB  SER A 142      36.669 -15.476  40.232  1.00  0.00           C  
ATOM   2052  OG  SER A 142      38.041 -15.513  40.516  1.00  0.00           O  
ATOM   2053  H   SER A 142      34.266 -16.611  39.621  1.00  0.00           H  
ATOM   2054  HA  SER A 142      36.822 -16.053  38.190  1.00  0.00           H  
ATOM   2055 1HB  SER A 142      36.376 -14.460  39.968  1.00  0.00           H  
ATOM   2056 2HB  SER A 142      36.104 -15.760  41.119  1.00  0.00           H  
ATOM   2057  HG  SER A 142      38.486 -15.556  39.666  1.00  0.00           H  
ATOM   2058  N   VAL A 143      37.555 -18.411  38.522  1.00  0.00           N  
ATOM   2059  CA  VAL A 143      38.020 -19.776  38.695  1.00  0.00           C  
ATOM   2060  C   VAL A 143      39.499 -19.847  38.421  1.00  0.00           C  
ATOM   2061  O   VAL A 143      39.979 -19.343  37.409  1.00  0.00           O  
ATOM   2062  CB  VAL A 143      37.274 -20.734  37.748  1.00  0.00           C  
ATOM   2063  CG1 VAL A 143      37.788 -22.156  37.915  1.00  0.00           C  
ATOM   2064  CG2 VAL A 143      35.778 -20.667  38.017  1.00  0.00           C  
ATOM   2065  H   VAL A 143      37.846 -17.892  37.706  1.00  0.00           H  
ATOM   2066  HA  VAL A 143      37.821 -20.082  39.723  1.00  0.00           H  
ATOM   2067  HB  VAL A 143      37.472 -20.440  36.717  1.00  0.00           H  
ATOM   2068 1HG1 VAL A 143      37.250 -22.820  37.238  1.00  0.00           H  
ATOM   2069 2HG1 VAL A 143      38.852 -22.188  37.683  1.00  0.00           H  
ATOM   2070 3HG1 VAL A 143      37.630 -22.482  38.943  1.00  0.00           H  
ATOM   2071 1HG2 VAL A 143      35.256 -21.346  37.343  1.00  0.00           H  
ATOM   2072 2HG2 VAL A 143      35.580 -20.956  39.049  1.00  0.00           H  
ATOM   2073 3HG2 VAL A 143      35.424 -19.649  37.851  1.00  0.00           H  
ATOM   2074  N   GLY A 144      40.229 -20.453  39.349  1.00  0.00           N  
ATOM   2075  CA  GLY A 144      41.645 -20.638  39.176  1.00  0.00           C  
ATOM   2076  C   GLY A 144      42.447 -19.351  39.181  1.00  0.00           C  
ATOM   2077  O   GLY A 144      43.596 -19.336  38.755  1.00  0.00           O  
ATOM   2078  H   GLY A 144      39.788 -20.792  40.192  1.00  0.00           H  
ATOM   2079 1HA  GLY A 144      42.028 -21.279  39.971  1.00  0.00           H  
ATOM   2080 2HA  GLY A 144      41.832 -21.150  38.233  1.00  0.00           H  
ATOM   2081  N   GLY A 145      41.854 -18.271  39.687  1.00  0.00           N  
ATOM   2082  CA  GLY A 145      42.546 -16.999  39.735  1.00  0.00           C  
ATOM   2083  C   GLY A 145      42.388 -16.172  38.469  1.00  0.00           C  
ATOM   2084  O   GLY A 145      43.073 -15.162  38.302  1.00  0.00           O  
ATOM   2085  H   GLY A 145      40.911 -18.332  40.043  1.00  0.00           H  
ATOM   2086 1HA  GLY A 145      42.175 -16.415  40.577  1.00  0.00           H  
ATOM   2087 2HA  GLY A 145      43.608 -17.169  39.905  1.00  0.00           H  
ATOM   2088  N   ARG A 146      41.485 -16.605  37.591  1.00  0.00           N  
ATOM   2089  CA  ARG A 146      41.206 -15.936  36.325  1.00  0.00           C  
ATOM   2090  C   ARG A 146      39.710 -15.625  36.255  1.00  0.00           C  
ATOM   2091  O   ARG A 146      38.905 -16.257  36.930  1.00  0.00           O  
ATOM   2092  CB  ARG A 146      41.615 -16.802  35.142  1.00  0.00           C  
ATOM   2093  CG  ARG A 146      43.101 -17.115  35.062  1.00  0.00           C  
ATOM   2094  CD  ARG A 146      43.898 -15.910  34.717  1.00  0.00           C  
ATOM   2095  NE  ARG A 146      45.309 -16.221  34.556  1.00  0.00           N  
ATOM   2096  CZ  ARG A 146      46.210 -16.227  35.558  1.00  0.00           C  
ATOM   2097  NH1 ARG A 146      45.833 -15.938  36.784  1.00  0.00           N  
ATOM   2098  NH2 ARG A 146      47.474 -16.524  35.309  1.00  0.00           N  
ATOM   2099  H   ARG A 146      40.973 -17.443  37.828  1.00  0.00           H  
ATOM   2100  HA  ARG A 146      41.783 -15.011  36.288  1.00  0.00           H  
ATOM   2101 1HB  ARG A 146      41.080 -17.750  35.184  1.00  0.00           H  
ATOM   2102 2HB  ARG A 146      41.332 -16.306  34.214  1.00  0.00           H  
ATOM   2103 1HG  ARG A 146      43.446 -17.490  36.026  1.00  0.00           H  
ATOM   2104 2HG  ARG A 146      43.273 -17.871  34.296  1.00  0.00           H  
ATOM   2105 1HD  ARG A 146      43.533 -15.488  33.781  1.00  0.00           H  
ATOM   2106 2HD  ARG A 146      43.800 -15.170  35.511  1.00  0.00           H  
ATOM   2107  HE  ARG A 146      45.637 -16.449  33.627  1.00  0.00           H  
ATOM   2108 1HH1 ARG A 146      44.867 -15.711  36.974  1.00  0.00           H  
ATOM   2109 2HH1 ARG A 146      46.508 -15.943  37.534  1.00  0.00           H  
ATOM   2110 1HH2 ARG A 146      47.764 -16.747  34.366  1.00  0.00           H  
ATOM   2111 2HH2 ARG A 146      48.148 -16.529  36.059  1.00  0.00           H  
ATOM   2112  N   THR A 147      39.339 -14.627  35.463  1.00  0.00           N  
ATOM   2113  CA  THR A 147      37.926 -14.288  35.302  1.00  0.00           C  
ATOM   2114  C   THR A 147      37.361 -14.922  34.034  1.00  0.00           C  
ATOM   2115  O   THR A 147      38.043 -14.960  33.006  1.00  0.00           O  
ATOM   2116  CB  THR A 147      37.719 -12.763  35.258  1.00  0.00           C  
ATOM   2117  OG1 THR A 147      38.163 -12.182  36.491  1.00  0.00           O  
ATOM   2118  CG2 THR A 147      36.250 -12.430  35.045  1.00  0.00           C  
ATOM   2119  H   THR A 147      40.034 -14.091  34.963  1.00  0.00           H  
ATOM   2120  HA  THR A 147      37.376 -14.683  36.157  1.00  0.00           H  
ATOM   2121  HB  THR A 147      38.304 -12.340  34.441  1.00  0.00           H  
ATOM   2122  HG1 THR A 147      37.484 -12.296  37.160  1.00  0.00           H  
ATOM   2123 1HG2 THR A 147      36.123 -11.348  35.015  1.00  0.00           H  
ATOM   2124 2HG2 THR A 147      35.913 -12.861  34.102  1.00  0.00           H  
ATOM   2125 3HG2 THR A 147      35.662 -12.842  35.863  1.00  0.00           H  
ATOM   2126  N   TRP A 148      36.127 -15.427  34.120  1.00  0.00           N  
ATOM   2127  CA  TRP A 148      35.469 -16.087  32.980  1.00  0.00           C  
ATOM   2128  C   TRP A 148      34.041 -15.635  32.768  1.00  0.00           C  
ATOM   2129  O   TRP A 148      33.319 -15.384  33.718  1.00  0.00           O  
ATOM   2130  CB  TRP A 148      35.479 -17.605  33.171  1.00  0.00           C  
ATOM   2131  CG  TRP A 148      36.856 -18.197  33.184  1.00  0.00           C  
ATOM   2132  CD1 TRP A 148      37.994 -17.624  32.700  1.00  0.00           C  
ATOM   2133  CD2 TRP A 148      37.249 -19.488  33.709  1.00  0.00           C  
ATOM   2134  NE1 TRP A 148      39.063 -18.466  32.886  1.00  0.00           N  
ATOM   2135  CE2 TRP A 148      38.626 -19.610  33.504  1.00  0.00           C  
ATOM   2136  CE3 TRP A 148      36.553 -20.533  34.329  1.00  0.00           C  
ATOM   2137  CZ2 TRP A 148      39.328 -20.739  33.894  1.00  0.00           C  
ATOM   2138  CZ3 TRP A 148      37.258 -21.665  34.722  1.00  0.00           C  
ATOM   2139  CH2 TRP A 148      38.610 -21.764  34.510  1.00  0.00           C  
ATOM   2140  H   TRP A 148      35.632 -15.352  34.997  1.00  0.00           H  
ATOM   2141  HA  TRP A 148      36.022 -15.844  32.073  1.00  0.00           H  
ATOM   2142 1HB  TRP A 148      34.989 -17.856  34.112  1.00  0.00           H  
ATOM   2143 2HB  TRP A 148      34.911 -18.076  32.370  1.00  0.00           H  
ATOM   2144  HD1 TRP A 148      38.048 -16.642  32.234  1.00  0.00           H  
ATOM   2145  HE1 TRP A 148      40.016 -18.275  32.613  1.00  0.00           H  
ATOM   2146  HE3 TRP A 148      35.480 -20.458  34.502  1.00  0.00           H  
ATOM   2147  HZ2 TRP A 148      40.402 -20.837  33.734  1.00  0.00           H  
ATOM   2148  HZ3 TRP A 148      36.708 -22.475  35.203  1.00  0.00           H  
ATOM   2149  HH2 TRP A 148      39.132 -22.666  34.830  1.00  0.00           H  
ATOM   2150  N   GLU A 149      33.670 -15.537  31.499  1.00  0.00           N  
ATOM   2151  CA  GLU A 149      32.304 -15.246  31.109  1.00  0.00           C  
ATOM   2152  C   GLU A 149      31.687 -16.621  30.995  1.00  0.00           C  
ATOM   2153  O   GLU A 149      32.222 -17.477  30.281  1.00  0.00           O  
ATOM   2154  CB  GLU A 149      32.217 -14.471  29.792  1.00  0.00           C  
ATOM   2155  CG  GLU A 149      32.810 -13.070  29.847  1.00  0.00           C  
ATOM   2156  CD  GLU A 149      32.697 -12.336  28.540  1.00  0.00           C  
ATOM   2157  OE1 GLU A 149      32.273 -12.932  27.580  1.00  0.00           O  
ATOM   2158  OE2 GLU A 149      33.034 -11.176  28.503  1.00  0.00           O  
ATOM   2159  H   GLU A 149      34.368 -15.671  30.782  1.00  0.00           H  
ATOM   2160  HA  GLU A 149      31.847 -14.630  31.884  1.00  0.00           H  
ATOM   2161 1HB  GLU A 149      32.735 -15.024  29.009  1.00  0.00           H  
ATOM   2162 2HB  GLU A 149      31.173 -14.380  29.492  1.00  0.00           H  
ATOM   2163 1HG  GLU A 149      32.295 -12.498  30.618  1.00  0.00           H  
ATOM   2164 2HG  GLU A 149      33.860 -13.143  30.127  1.00  0.00           H  
ATOM   2165  N   VAL A 150      30.607 -16.859  31.729  1.00  0.00           N  
ATOM   2166  CA  VAL A 150      30.002 -18.181  31.770  1.00  0.00           C  
ATOM   2167  C   VAL A 150      28.756 -18.274  30.901  1.00  0.00           C  
ATOM   2168  O   VAL A 150      27.890 -17.389  30.933  1.00  0.00           O  
ATOM   2169  CB  VAL A 150      29.634 -18.546  33.220  1.00  0.00           C  
ATOM   2170  CG1 VAL A 150      28.934 -19.895  33.269  1.00  0.00           C  
ATOM   2171  CG2 VAL A 150      30.885 -18.555  34.086  1.00  0.00           C  
ATOM   2172  H   VAL A 150      30.195 -16.112  32.270  1.00  0.00           H  
ATOM   2173  HA  VAL A 150      30.727 -18.905  31.397  1.00  0.00           H  
ATOM   2174  HB  VAL A 150      28.931 -17.805  33.604  1.00  0.00           H  
ATOM   2175 1HG1 VAL A 150      28.680 -20.137  34.301  1.00  0.00           H  
ATOM   2176 2HG1 VAL A 150      28.022 -19.854  32.672  1.00  0.00           H  
ATOM   2177 3HG1 VAL A 150      29.596 -20.663  32.870  1.00  0.00           H  
ATOM   2178 1HG2 VAL A 150      30.617 -18.813  35.110  1.00  0.00           H  
ATOM   2179 2HG2 VAL A 150      31.589 -19.291  33.698  1.00  0.00           H  
ATOM   2180 3HG2 VAL A 150      31.346 -17.568  34.069  1.00  0.00           H  
ATOM   2181  N   TRP A 151      28.675 -19.353  30.133  1.00  0.00           N  
ATOM   2182  CA  TRP A 151      27.540 -19.633  29.279  1.00  0.00           C  
ATOM   2183  C   TRP A 151      27.014 -21.012  29.588  1.00  0.00           C  
ATOM   2184  O   TRP A 151      27.795 -21.919  29.854  1.00  0.00           O  
ATOM   2185  CB  TRP A 151      27.928 -19.539  27.802  1.00  0.00           C  
ATOM   2186  CG  TRP A 151      28.328 -18.159  27.376  1.00  0.00           C  
ATOM   2187  CD1 TRP A 151      29.121 -17.291  28.064  1.00  0.00           C  
ATOM   2188  CD2 TRP A 151      27.955 -17.478  26.153  1.00  0.00           C  
ATOM   2189  NE1 TRP A 151      29.266 -16.121  27.360  1.00  0.00           N  
ATOM   2190  CE2 TRP A 151      28.560 -16.219  26.187  1.00  0.00           C  
ATOM   2191  CE3 TRP A 151      27.168 -17.831  25.050  1.00  0.00           C  
ATOM   2192  CZ2 TRP A 151      28.405 -15.302  25.159  1.00  0.00           C  
ATOM   2193  CZ3 TRP A 151      27.013 -16.912  24.018  1.00  0.00           C  
ATOM   2194  CH2 TRP A 151      27.616 -15.681  24.072  1.00  0.00           C  
ATOM   2195  H   TRP A 151      29.448 -20.003  30.153  1.00  0.00           H  
ATOM   2196  HA  TRP A 151      26.766 -18.892  29.479  1.00  0.00           H  
ATOM   2197 1HB  TRP A 151      28.759 -20.215  27.601  1.00  0.00           H  
ATOM   2198 2HB  TRP A 151      27.089 -19.859  27.184  1.00  0.00           H  
ATOM   2199  HD1 TRP A 151      29.574 -17.495  29.033  1.00  0.00           H  
ATOM   2200  HE1 TRP A 151      29.803 -15.319  27.655  1.00  0.00           H  
ATOM   2201  HE3 TRP A 151      26.690 -18.808  25.001  1.00  0.00           H  
ATOM   2202  HZ2 TRP A 151      28.875 -14.319  25.183  1.00  0.00           H  
ATOM   2203  HZ3 TRP A 151      26.399 -17.195  23.163  1.00  0.00           H  
ATOM   2204  HH2 TRP A 151      27.474 -14.985  23.246  1.00  0.00           H  
ATOM   2205  N   SER A 152      25.702 -21.194  29.506  1.00  0.00           N  
ATOM   2206  CA  SER A 152      25.115 -22.511  29.672  1.00  0.00           C  
ATOM   2207  C   SER A 152      24.035 -22.750  28.631  1.00  0.00           C  
ATOM   2208  O   SER A 152      23.312 -21.833  28.222  1.00  0.00           O  
ATOM   2209  CB  SER A 152      24.534 -22.655  31.065  1.00  0.00           C  
ATOM   2210  OG  SER A 152      23.928 -23.908  31.229  1.00  0.00           O  
ATOM   2211  H   SER A 152      25.098 -20.405  29.325  1.00  0.00           H  
ATOM   2212  HA  SER A 152      25.899 -23.258  29.540  1.00  0.00           H  
ATOM   2213 1HB  SER A 152      25.326 -22.532  31.804  1.00  0.00           H  
ATOM   2214 2HB  SER A 152      23.801 -21.868  31.237  1.00  0.00           H  
ATOM   2215  HG  SER A 152      24.501 -24.539  30.787  1.00  0.00           H  
ATOM   2216  N   GLY A 153      23.911 -24.007  28.248  1.00  0.00           N  
ATOM   2217  CA  GLY A 153      22.926 -24.415  27.277  1.00  0.00           C  
ATOM   2218  C   GLY A 153      23.032 -25.884  26.950  1.00  0.00           C  
ATOM   2219  O   GLY A 153      23.675 -26.644  27.675  1.00  0.00           O  
ATOM   2220  H   GLY A 153      24.525 -24.702  28.648  1.00  0.00           H  
ATOM   2221 1HA  GLY A 153      21.928 -24.202  27.660  1.00  0.00           H  
ATOM   2222 2HA  GLY A 153      23.052 -23.833  26.365  1.00  0.00           H  
ATOM   2223  N   GLY A 154      22.358 -26.281  25.877  1.00  0.00           N  
ATOM   2224  CA  GLY A 154      22.407 -27.646  25.374  1.00  0.00           C  
ATOM   2225  C   GLY A 154      22.710 -27.610  23.891  1.00  0.00           C  
ATOM   2226  O   GLY A 154      22.278 -26.693  23.182  1.00  0.00           O  
ATOM   2227  H   GLY A 154      21.789 -25.599  25.395  1.00  0.00           H  
ATOM   2228 1HA  GLY A 154      23.171 -28.206  25.914  1.00  0.00           H  
ATOM   2229 2HA  GLY A 154      21.454 -28.138  25.564  1.00  0.00           H  
ATOM   2230  N   ASN A 155      23.446 -28.610  23.419  1.00  0.00           N  
ATOM   2231  CA  ASN A 155      23.743 -28.738  21.999  1.00  0.00           C  
ATOM   2232  C   ASN A 155      22.760 -29.682  21.337  1.00  0.00           C  
ATOM   2233  O   ASN A 155      22.899 -30.034  20.164  1.00  0.00           O  
ATOM   2234  CB  ASN A 155      25.169 -29.210  21.784  1.00  0.00           C  
ATOM   2235  CG  ASN A 155      25.400 -30.604  22.299  1.00  0.00           C  
ATOM   2236  OD1 ASN A 155      24.459 -31.288  22.719  1.00  0.00           O  
ATOM   2237  ND2 ASN A 155      26.634 -31.039  22.274  1.00  0.00           N  
ATOM   2238  H   ASN A 155      23.809 -29.299  24.062  1.00  0.00           H  
ATOM   2239  HA  ASN A 155      23.630 -27.758  21.532  1.00  0.00           H  
ATOM   2240 1HB  ASN A 155      25.404 -29.185  20.719  1.00  0.00           H  
ATOM   2241 2HB  ASN A 155      25.857 -28.531  22.287  1.00  0.00           H  
ATOM   2242 1HD2 ASN A 155      26.847 -31.959  22.604  1.00  0.00           H  
ATOM   2243 2HD2 ASN A 155      27.364 -30.452  21.925  1.00  0.00           H  
ATOM   2244  N   GLY A 156      21.768 -30.107  22.105  1.00  0.00           N  
ATOM   2245  CA  GLY A 156      20.759 -31.013  21.595  1.00  0.00           C  
ATOM   2246  C   GLY A 156      20.953 -32.435  22.069  1.00  0.00           C  
ATOM   2247  O   GLY A 156      19.986 -33.210  22.123  1.00  0.00           O  
ATOM   2248  H   GLY A 156      21.710 -29.796  23.064  1.00  0.00           H  
ATOM   2249 1HA  GLY A 156      19.772 -30.670  21.905  1.00  0.00           H  
ATOM   2250 2HA  GLY A 156      20.776 -31.000  20.506  1.00  0.00           H  
ATOM   2251  N   SER A 157      22.196 -32.786  22.394  1.00  0.00           N  
ATOM   2252  CA  SER A 157      22.538 -34.127  22.847  1.00  0.00           C  
ATOM   2253  C   SER A 157      22.927 -34.114  24.323  1.00  0.00           C  
ATOM   2254  O   SER A 157      22.567 -35.020  25.077  1.00  0.00           O  
ATOM   2255  CB  SER A 157      23.675 -34.687  22.015  1.00  0.00           C  
ATOM   2256  OG  SER A 157      24.839 -33.924  22.176  1.00  0.00           O  
ATOM   2257  H   SER A 157      22.925 -32.091  22.321  1.00  0.00           H  
ATOM   2258  HA  SER A 157      21.664 -34.768  22.723  1.00  0.00           H  
ATOM   2259 1HB  SER A 157      23.869 -35.718  22.311  1.00  0.00           H  
ATOM   2260 2HB  SER A 157      23.386 -34.697  20.965  1.00  0.00           H  
ATOM   2261  HG  SER A 157      24.552 -33.071  22.513  1.00  0.00           H  
ATOM   2262  N   ASN A 158      23.666 -33.084  24.730  1.00  0.00           N  
ATOM   2263  CA  ASN A 158      24.135 -32.986  26.105  1.00  0.00           C  
ATOM   2264  C   ASN A 158      24.169 -31.537  26.573  1.00  0.00           C  
ATOM   2265  O   ASN A 158      24.144 -30.607  25.767  1.00  0.00           O  
ATOM   2266  CB  ASN A 158      25.503 -33.627  26.249  1.00  0.00           C  
ATOM   2267  CG  ASN A 158      26.561 -32.917  25.450  1.00  0.00           C  
ATOM   2268  OD1 ASN A 158      26.700 -33.142  24.242  1.00  0.00           O  
ATOM   2269  ND2 ASN A 158      27.309 -32.063  26.101  1.00  0.00           N  
ATOM   2270  H   ASN A 158      23.908 -32.355  24.075  1.00  0.00           H  
ATOM   2271  HA  ASN A 158      23.433 -33.517  26.749  1.00  0.00           H  
ATOM   2272 1HB  ASN A 158      25.797 -33.627  27.299  1.00  0.00           H  
ATOM   2273 2HB  ASN A 158      25.455 -34.666  25.922  1.00  0.00           H  
ATOM   2274 1HD2 ASN A 158      28.029 -31.561  25.621  1.00  0.00           H  
ATOM   2275 2HD2 ASN A 158      27.161 -31.912  27.078  1.00  0.00           H  
ATOM   2276  N   ASP A 159      24.245 -31.367  27.886  1.00  0.00           N  
ATOM   2277  CA  ASP A 159      24.371 -30.057  28.494  1.00  0.00           C  
ATOM   2278  C   ASP A 159      25.816 -29.571  28.394  1.00  0.00           C  
ATOM   2279  O   ASP A 159      26.778 -30.362  28.438  1.00  0.00           O  
ATOM   2280  CB  ASP A 159      23.927 -30.096  29.958  1.00  0.00           C  
ATOM   2281  CG  ASP A 159      22.425 -30.295  30.117  1.00  0.00           C  
ATOM   2282  OD1 ASP A 159      21.714 -30.080  29.164  1.00  0.00           O  
ATOM   2283  OD2 ASP A 159      22.005 -30.658  31.189  1.00  0.00           O  
ATOM   2284  H   ASP A 159      24.213 -32.184  28.479  1.00  0.00           H  
ATOM   2285  HA  ASP A 159      23.727 -29.362  27.954  1.00  0.00           H  
ATOM   2286 1HB  ASP A 159      24.442 -30.907  30.473  1.00  0.00           H  
ATOM   2287 2HB  ASP A 159      24.209 -29.164  30.449  1.00  0.00           H  
ATOM   2288  N   VAL A 160      25.949 -28.258  28.299  1.00  0.00           N  
ATOM   2289  CA  VAL A 160      27.236 -27.604  28.132  1.00  0.00           C  
ATOM   2290  C   VAL A 160      27.340 -26.361  29.015  1.00  0.00           C  
ATOM   2291  O   VAL A 160      26.430 -25.508  29.048  1.00  0.00           O  
ATOM   2292  CB  VAL A 160      27.443 -27.207  26.658  1.00  0.00           C  
ATOM   2293  CG1 VAL A 160      28.777 -26.497  26.481  1.00  0.00           C  
ATOM   2294  CG2 VAL A 160      27.369 -28.443  25.774  1.00  0.00           C  
ATOM   2295  H   VAL A 160      25.113 -27.694  28.346  1.00  0.00           H  
ATOM   2296  HA  VAL A 160      28.020 -28.305  28.421  1.00  0.00           H  
ATOM   2297  HB  VAL A 160      26.663 -26.504  26.368  1.00  0.00           H  
ATOM   2298 1HG1 VAL A 160      28.907 -26.223  25.433  1.00  0.00           H  
ATOM   2299 2HG1 VAL A 160      28.794 -25.597  27.095  1.00  0.00           H  
ATOM   2300 3HG1 VAL A 160      29.586 -27.160  26.784  1.00  0.00           H  
ATOM   2301 1HG2 VAL A 160      27.515 -28.155  24.734  1.00  0.00           H  
ATOM   2302 2HG2 VAL A 160      28.145 -29.149  26.069  1.00  0.00           H  
ATOM   2303 3HG2 VAL A 160      26.391 -28.912  25.886  1.00  0.00           H  
ATOM   2304  N   LEU A 161      28.463 -26.240  29.714  1.00  0.00           N  
ATOM   2305  CA  LEU A 161      28.780 -25.038  30.457  1.00  0.00           C  
ATOM   2306  C   LEU A 161      30.158 -24.611  29.977  1.00  0.00           C  
ATOM   2307  O   LEU A 161      31.098 -25.418  29.933  1.00  0.00           O  
ATOM   2308  CB  LEU A 161      28.773 -25.289  31.970  1.00  0.00           C  
ATOM   2309  CG  LEU A 161      29.167 -24.092  32.845  1.00  0.00           C  
ATOM   2310  CD1 LEU A 161      28.130 -22.987  32.690  1.00  0.00           C  
ATOM   2311  CD2 LEU A 161      29.278 -24.538  34.295  1.00  0.00           C  
ATOM   2312  H   LEU A 161      29.114 -27.012  29.726  1.00  0.00           H  
ATOM   2313  HA  LEU A 161      28.024 -24.286  30.236  1.00  0.00           H  
ATOM   2314 1HB  LEU A 161      27.773 -25.601  32.266  1.00  0.00           H  
ATOM   2315 2HB  LEU A 161      29.465 -26.102  32.190  1.00  0.00           H  
ATOM   2316  HG  LEU A 161      30.127 -23.698  32.512  1.00  0.00           H  
ATOM   2317 1HD1 LEU A 161      28.410 -22.137  33.312  1.00  0.00           H  
ATOM   2318 2HD1 LEU A 161      28.085 -22.674  31.647  1.00  0.00           H  
ATOM   2319 3HD1 LEU A 161      27.154 -23.358  33.001  1.00  0.00           H  
ATOM   2320 1HD2 LEU A 161      29.559 -23.687  34.917  1.00  0.00           H  
ATOM   2321 2HD2 LEU A 161      28.318 -24.932  34.630  1.00  0.00           H  
ATOM   2322 3HD2 LEU A 161      30.038 -25.315  34.380  1.00  0.00           H  
ATOM   2323  N   SER A 162      30.258 -23.362  29.558  1.00  0.00           N  
ATOM   2324  CA  SER A 162      31.486 -22.850  28.967  1.00  0.00           C  
ATOM   2325  C   SER A 162      32.013 -21.663  29.756  1.00  0.00           C  
ATOM   2326  O   SER A 162      31.256 -20.848  30.277  1.00  0.00           O  
ATOM   2327  CB  SER A 162      31.246 -22.446  27.525  1.00  0.00           C  
ATOM   2328  OG  SER A 162      32.400 -21.885  26.962  1.00  0.00           O  
ATOM   2329  H   SER A 162      29.462 -22.747  29.650  1.00  0.00           H  
ATOM   2330  HA  SER A 162      32.237 -23.641  28.989  1.00  0.00           H  
ATOM   2331 1HB  SER A 162      30.944 -23.319  26.948  1.00  0.00           H  
ATOM   2332 2HB  SER A 162      30.429 -21.726  27.481  1.00  0.00           H  
ATOM   2333  HG  SER A 162      32.608 -21.115  27.497  1.00  0.00           H  
ATOM   2334  N   PHE A 163      33.332 -21.567  29.809  1.00  0.00           N  
ATOM   2335  CA  PHE A 163      34.013 -20.492  30.501  1.00  0.00           C  
ATOM   2336  C   PHE A 163      34.900 -19.801  29.482  1.00  0.00           C  
ATOM   2337  O   PHE A 163      35.851 -20.410  28.976  1.00  0.00           O  
ATOM   2338  CB  PHE A 163      34.842 -21.015  31.676  1.00  0.00           C  
ATOM   2339  CG  PHE A 163      34.021 -21.655  32.759  1.00  0.00           C  
ATOM   2340  CD1 PHE A 163      33.794 -23.023  32.761  1.00  0.00           C  
ATOM   2341  CD2 PHE A 163      33.473 -20.890  33.778  1.00  0.00           C  
ATOM   2342  CE1 PHE A 163      33.039 -23.613  33.757  1.00  0.00           C  
ATOM   2343  CE2 PHE A 163      32.719 -21.477  34.776  1.00  0.00           C  
ATOM   2344  CZ  PHE A 163      32.502 -22.840  34.764  1.00  0.00           C  
ATOM   2345  H   PHE A 163      33.879 -22.278  29.345  1.00  0.00           H  
ATOM   2346  HA  PHE A 163      33.263 -19.804  30.895  1.00  0.00           H  
ATOM   2347 1HB  PHE A 163      35.560 -21.750  31.315  1.00  0.00           H  
ATOM   2348 2HB  PHE A 163      35.406 -20.195  32.116  1.00  0.00           H  
ATOM   2349  HD1 PHE A 163      34.220 -23.635  31.964  1.00  0.00           H  
ATOM   2350  HD2 PHE A 163      33.645 -19.813  33.787  1.00  0.00           H  
ATOM   2351  HE1 PHE A 163      32.868 -24.689  33.746  1.00  0.00           H  
ATOM   2352  HE2 PHE A 163      32.295 -20.865  35.571  1.00  0.00           H  
ATOM   2353  HZ  PHE A 163      31.906 -23.304  35.549  1.00  0.00           H  
ATOM   2354  N   VAL A 164      34.567 -18.554  29.158  1.00  0.00           N  
ATOM   2355  CA  VAL A 164      35.287 -17.778  28.156  1.00  0.00           C  
ATOM   2356  C   VAL A 164      36.264 -16.789  28.756  1.00  0.00           C  
ATOM   2357  O   VAL A 164      35.876 -15.966  29.572  1.00  0.00           O  
ATOM   2358  CB  VAL A 164      34.287 -17.010  27.271  1.00  0.00           C  
ATOM   2359  CG1 VAL A 164      35.026 -16.156  26.251  1.00  0.00           C  
ATOM   2360  CG2 VAL A 164      33.351 -17.989  26.578  1.00  0.00           C  
ATOM   2361  H   VAL A 164      33.780 -18.135  29.632  1.00  0.00           H  
ATOM   2362  HA  VAL A 164      35.858 -18.465  27.531  1.00  0.00           H  
ATOM   2363  HB  VAL A 164      33.707 -16.333  27.897  1.00  0.00           H  
ATOM   2364 1HG1 VAL A 164      34.304 -15.620  25.634  1.00  0.00           H  
ATOM   2365 2HG1 VAL A 164      35.662 -15.439  26.769  1.00  0.00           H  
ATOM   2366 3HG1 VAL A 164      35.639 -16.796  25.617  1.00  0.00           H  
ATOM   2367 1HG2 VAL A 164      32.647 -17.440  25.955  1.00  0.00           H  
ATOM   2368 2HG2 VAL A 164      33.933 -18.670  25.956  1.00  0.00           H  
ATOM   2369 3HG2 VAL A 164      32.803 -18.561  27.327  1.00  0.00           H  
ATOM   2370  N   ALA A 165      37.518 -16.882  28.344  1.00  0.00           N  
ATOM   2371  CA  ALA A 165      38.562 -15.939  28.755  1.00  0.00           C  
ATOM   2372  C   ALA A 165      38.322 -14.609  28.053  1.00  0.00           C  
ATOM   2373  O   ALA A 165      37.806 -14.587  26.946  1.00  0.00           O  
ATOM   2374  CB  ALA A 165      39.948 -16.478  28.434  1.00  0.00           C  
ATOM   2375  H   ALA A 165      37.757 -17.639  27.719  1.00  0.00           H  
ATOM   2376  HA  ALA A 165      38.486 -15.799  29.833  1.00  0.00           H  
ATOM   2377 1HB  ALA A 165      40.702 -15.757  28.751  1.00  0.00           H  
ATOM   2378 2HB  ALA A 165      40.103 -17.420  28.962  1.00  0.00           H  
ATOM   2379 3HB  ALA A 165      40.034 -16.645  27.362  1.00  0.00           H  
ATOM   2380  N   PRO A 166      38.688 -13.502  28.690  1.00  0.00           N  
ATOM   2381  CA  PRO A 166      38.514 -12.162  28.095  1.00  0.00           C  
ATOM   2382  C   PRO A 166      39.490 -11.834  26.973  1.00  0.00           C  
ATOM   2383  O   PRO A 166      39.199 -10.975  26.130  1.00  0.00           O  
ATOM   2384  CB  PRO A 166      38.738 -11.238  29.296  1.00  0.00           C  
ATOM   2385  CG  PRO A 166      39.600 -12.035  30.215  1.00  0.00           C  
ATOM   2386  CD  PRO A 166      39.136 -13.455  30.025  1.00  0.00           C  
ATOM   2387  HA  PRO A 166      37.489 -12.069  27.706  1.00  0.00           H  
ATOM   2388 1HB  PRO A 166      39.216 -10.303  28.968  1.00  0.00           H  
ATOM   2389 2HB  PRO A 166      37.772 -10.965  29.746  1.00  0.00           H  
ATOM   2390 1HG  PRO A 166      40.660 -11.897  29.957  1.00  0.00           H  
ATOM   2391 2HG  PRO A 166      39.476 -11.685  31.251  1.00  0.00           H  
ATOM   2392 1HD  PRO A 166      39.984 -14.141  30.171  1.00  0.00           H  
ATOM   2393 2HD  PRO A 166      38.330 -13.677  30.739  1.00  0.00           H  
ATOM   2394  N   SER A 167      40.642 -12.488  26.979  1.00  0.00           N  
ATOM   2395  CA  SER A 167      41.653 -12.316  25.950  1.00  0.00           C  
ATOM   2396  C   SER A 167      42.464 -13.602  25.849  1.00  0.00           C  
ATOM   2397  O   SER A 167      42.380 -14.450  26.735  1.00  0.00           O  
ATOM   2398  CB  SER A 167      42.555 -11.141  26.272  1.00  0.00           C  
ATOM   2399  OG  SER A 167      43.325 -11.397  27.414  1.00  0.00           O  
ATOM   2400  H   SER A 167      40.816 -13.133  27.737  1.00  0.00           H  
ATOM   2401  HA  SER A 167      41.152 -12.117  25.002  1.00  0.00           H  
ATOM   2402 1HB  SER A 167      43.211 -10.943  25.425  1.00  0.00           H  
ATOM   2403 2HB  SER A 167      41.949 -10.250  26.432  1.00  0.00           H  
ATOM   2404  HG  SER A 167      43.848 -12.176  27.211  1.00  0.00           H  
ATOM   2405  N   ALA A 168      43.264 -13.724  24.797  1.00  0.00           N  
ATOM   2406  CA  ALA A 168      44.016 -14.951  24.530  1.00  0.00           C  
ATOM   2407  C   ALA A 168      44.917 -15.403  25.673  1.00  0.00           C  
ATOM   2408  O   ALA A 168      45.747 -14.639  26.176  1.00  0.00           O  
ATOM   2409  CB  ALA A 168      44.850 -14.771  23.270  1.00  0.00           C  
ATOM   2410  H   ALA A 168      43.355 -12.944  24.162  1.00  0.00           H  
ATOM   2411  HA  ALA A 168      43.301 -15.760  24.377  1.00  0.00           H  
ATOM   2412 1HB  ALA A 168      45.410 -15.685  23.071  1.00  0.00           H  
ATOM   2413 2HB  ALA A 168      44.193 -14.557  22.427  1.00  0.00           H  
ATOM   2414 3HB  ALA A 168      45.544 -13.943  23.408  1.00  0.00           H  
ATOM   2415  N   ILE A 169      44.763 -16.670  26.043  1.00  0.00           N  
ATOM   2416  CA  ILE A 169      45.646 -17.319  26.991  1.00  0.00           C  
ATOM   2417  C   ILE A 169      46.538 -18.272  26.193  1.00  0.00           C  
ATOM   2418  O   ILE A 169      46.038 -19.239  25.620  1.00  0.00           O  
ATOM   2419  CB  ILE A 169      44.862 -18.083  28.074  1.00  0.00           C  
ATOM   2420  CG1 ILE A 169      43.956 -17.126  28.853  1.00  0.00           C  
ATOM   2421  CG2 ILE A 169      45.817 -18.801  29.015  1.00  0.00           C  
ATOM   2422  CD1 ILE A 169      42.994 -17.821  29.788  1.00  0.00           C  
ATOM   2423  H   ILE A 169      43.998 -17.195  25.644  1.00  0.00           H  
ATOM   2424  HA  ILE A 169      46.244 -16.555  27.485  1.00  0.00           H  
ATOM   2425  HB  ILE A 169      44.212 -18.818  27.601  1.00  0.00           H  
ATOM   2426 1HG1 ILE A 169      44.569 -16.442  29.439  1.00  0.00           H  
ATOM   2427 2HG1 ILE A 169      43.375 -16.524  28.153  1.00  0.00           H  
ATOM   2428 1HG2 ILE A 169      45.247 -19.335  29.774  1.00  0.00           H  
ATOM   2429 2HG2 ILE A 169      46.421 -19.509  28.450  1.00  0.00           H  
ATOM   2430 3HG2 ILE A 169      46.470 -18.072  29.497  1.00  0.00           H  
ATOM   2431 1HD1 ILE A 169      42.386 -17.077  30.304  1.00  0.00           H  
ATOM   2432 2HD1 ILE A 169      42.346 -18.486  29.216  1.00  0.00           H  
ATOM   2433 3HD1 ILE A 169      43.554 -18.401  30.520  1.00  0.00           H  
ATOM   2434  N   SER A 170      47.843 -18.022  26.159  1.00  0.00           N  
ATOM   2435  CA  SER A 170      48.778 -18.847  25.397  1.00  0.00           C  
ATOM   2436  C   SER A 170      49.060 -20.184  26.065  1.00  0.00           C  
ATOM   2437  O   SER A 170      49.232 -21.210  25.394  1.00  0.00           O  
ATOM   2438  CB  SER A 170      50.082 -18.098  25.201  1.00  0.00           C  
ATOM   2439  OG  SER A 170      50.724 -17.878  26.426  1.00  0.00           O  
ATOM   2440  H   SER A 170      48.196 -17.232  26.680  1.00  0.00           H  
ATOM   2441  HA  SER A 170      48.339 -19.056  24.421  1.00  0.00           H  
ATOM   2442 1HB  SER A 170      50.734 -18.670  24.542  1.00  0.00           H  
ATOM   2443 2HB  SER A 170      49.883 -17.143  24.715  1.00  0.00           H  
ATOM   2444  HG  SER A 170      51.644 -17.704  26.215  1.00  0.00           H  
ATOM   2445  N   GLY A 171      49.137 -20.158  27.386  1.00  0.00           N  
ATOM   2446  CA  GLY A 171      49.383 -21.366  28.160  1.00  0.00           C  
ATOM   2447  C   GLY A 171      48.860 -21.160  29.570  1.00  0.00           C  
ATOM   2448  O   GLY A 171      48.795 -20.041  30.067  1.00  0.00           O  
ATOM   2449  H   GLY A 171      49.022 -19.279  27.870  1.00  0.00           H  
ATOM   2450 1HA  GLY A 171      48.889 -22.212  27.681  1.00  0.00           H  
ATOM   2451 2HA  GLY A 171      50.451 -21.581  28.169  1.00  0.00           H  
ATOM   2452  N   TRP A 172      48.465 -22.241  30.217  1.00  0.00           N  
ATOM   2453  CA  TRP A 172      48.014 -22.158  31.590  1.00  0.00           C  
ATOM   2454  C   TRP A 172      48.116 -23.544  32.208  1.00  0.00           C  
ATOM   2455  O   TRP A 172      47.882 -24.551  31.530  1.00  0.00           O  
ATOM   2456  CB  TRP A 172      46.576 -21.642  31.668  1.00  0.00           C  
ATOM   2457  CG  TRP A 172      46.087 -21.442  33.070  1.00  0.00           C  
ATOM   2458  CD1 TRP A 172      46.846 -21.164  34.167  1.00  0.00           C  
ATOM   2459  CD2 TRP A 172      44.717 -21.504  33.536  1.00  0.00           C  
ATOM   2460  NE1 TRP A 172      46.049 -21.051  35.279  1.00  0.00           N  
ATOM   2461  CE2 TRP A 172      44.743 -21.254  34.911  1.00  0.00           C  
ATOM   2462  CE3 TRP A 172      43.490 -21.747  32.907  1.00  0.00           C  
ATOM   2463  CZ2 TRP A 172      43.587 -21.241  35.676  1.00  0.00           C  
ATOM   2464  CZ3 TRP A 172      42.331 -21.733  33.673  1.00  0.00           C  
ATOM   2465  CH2 TRP A 172      42.379 -21.485  35.022  1.00  0.00           C  
ATOM   2466  H   TRP A 172      48.475 -23.140  29.756  1.00  0.00           H  
ATOM   2467  HA  TRP A 172      48.658 -21.460  32.124  1.00  0.00           H  
ATOM   2468 1HB  TRP A 172      46.502 -20.691  31.140  1.00  0.00           H  
ATOM   2469 2HB  TRP A 172      45.910 -22.345  31.169  1.00  0.00           H  
ATOM   2470  HD1 TRP A 172      47.929 -21.049  34.162  1.00  0.00           H  
ATOM   2471  HE1 TRP A 172      46.370 -20.851  36.215  1.00  0.00           H  
ATOM   2472  HE3 TRP A 172      43.446 -21.941  31.835  1.00  0.00           H  
ATOM   2473  HZ2 TRP A 172      43.604 -21.047  36.749  1.00  0.00           H  
ATOM   2474  HZ3 TRP A 172      41.380 -21.924  33.176  1.00  0.00           H  
ATOM   2475  HH2 TRP A 172      41.450 -21.481  35.594  1.00  0.00           H  
ATOM   2476  N   SER A 173      48.496 -23.576  33.482  1.00  0.00           N  
ATOM   2477  CA  SER A 173      48.538 -24.800  34.267  1.00  0.00           C  
ATOM   2478  C   SER A 173      47.597 -24.519  35.423  1.00  0.00           C  
ATOM   2479  O   SER A 173      47.722 -23.482  36.115  1.00  0.00           O  
ATOM   2480  CB  SER A 173      49.938 -25.123  34.752  1.00  0.00           C  
ATOM   2481  OG  SER A 173      49.936 -26.261  35.569  1.00  0.00           O  
ATOM   2482  H   SER A 173      48.766 -22.704  33.915  1.00  0.00           H  
ATOM   2483  HA  SER A 173      48.204 -25.626  33.638  1.00  0.00           H  
ATOM   2484 1HB  SER A 173      50.590 -25.289  33.895  1.00  0.00           H  
ATOM   2485 2HB  SER A 173      50.336 -24.274  35.306  1.00  0.00           H  
ATOM   2486  HG  SER A 173      49.023 -26.553  35.615  1.00  0.00           H  
ATOM   2487  N   PHE A 174      46.652 -25.428  35.650  1.00  0.00           N  
ATOM   2488  CA  PHE A 174      45.586 -25.192  36.607  1.00  0.00           C  
ATOM   2489  C   PHE A 174      44.995 -26.513  37.111  1.00  0.00           C  
ATOM   2490  O   PHE A 174      45.435 -27.598  36.708  1.00  0.00           O  
ATOM   2491  CB  PHE A 174      44.487 -24.337  35.975  1.00  0.00           C  
ATOM   2492  CG  PHE A 174      43.820 -24.982  34.793  1.00  0.00           C  
ATOM   2493  CD1 PHE A 174      42.493 -25.378  34.858  1.00  0.00           C  
ATOM   2494  CD2 PHE A 174      44.520 -25.196  33.615  1.00  0.00           C  
ATOM   2495  CE1 PHE A 174      41.879 -25.972  33.772  1.00  0.00           C  
ATOM   2496  CE2 PHE A 174      43.909 -25.789  32.527  1.00  0.00           C  
ATOM   2497  CZ  PHE A 174      42.586 -26.177  32.606  1.00  0.00           C  
ATOM   2498  H   PHE A 174      46.676 -26.303  35.146  1.00  0.00           H  
ATOM   2499  HA  PHE A 174      46.000 -24.655  37.461  1.00  0.00           H  
ATOM   2500 1HB  PHE A 174      43.722 -24.119  36.719  1.00  0.00           H  
ATOM   2501 2HB  PHE A 174      44.907 -23.386  35.650  1.00  0.00           H  
ATOM   2502  HD1 PHE A 174      41.933 -25.215  35.779  1.00  0.00           H  
ATOM   2503  HD2 PHE A 174      45.565 -24.889  33.553  1.00  0.00           H  
ATOM   2504  HE1 PHE A 174      40.835 -26.278  33.836  1.00  0.00           H  
ATOM   2505  HE2 PHE A 174      44.470 -25.950  31.607  1.00  0.00           H  
ATOM   2506  HZ  PHE A 174      42.104 -26.646  31.750  1.00  0.00           H  
ATOM   2507  N   ASP A 175      44.049 -26.420  38.032  1.00  0.00           N  
ATOM   2508  CA  ASP A 175      43.360 -27.588  38.551  1.00  0.00           C  
ATOM   2509  C   ASP A 175      41.971 -27.680  37.943  1.00  0.00           C  
ATOM   2510  O   ASP A 175      41.102 -26.855  38.214  1.00  0.00           O  
ATOM   2511  CB  ASP A 175      43.263 -27.530  40.077  1.00  0.00           C  
ATOM   2512  CG  ASP A 175      42.605 -28.766  40.677  1.00  0.00           C  
ATOM   2513  OD1 ASP A 175      42.123 -29.582  39.926  1.00  0.00           O  
ATOM   2514  OD2 ASP A 175      42.592 -28.883  41.879  1.00  0.00           O  
ATOM   2515  H   ASP A 175      43.801 -25.506  38.383  1.00  0.00           H  
ATOM   2516  HA  ASP A 175      43.929 -28.476  38.275  1.00  0.00           H  
ATOM   2517 1HB  ASP A 175      44.261 -27.426  40.502  1.00  0.00           H  
ATOM   2518 2HB  ASP A 175      42.688 -26.652  40.373  1.00  0.00           H  
ATOM   2519  N   VAL A 176      41.787 -28.694  37.113  1.00  0.00           N  
ATOM   2520  CA  VAL A 176      40.518 -28.953  36.462  1.00  0.00           C  
ATOM   2521  C   VAL A 176      39.416 -29.121  37.495  1.00  0.00           C  
ATOM   2522  O   VAL A 176      38.254 -28.810  37.213  1.00  0.00           O  
ATOM   2523  CB  VAL A 176      40.609 -30.221  35.592  1.00  0.00           C  
ATOM   2524  CG1 VAL A 176      39.234 -30.606  35.066  1.00  0.00           C  
ATOM   2525  CG2 VAL A 176      41.580 -29.992  34.444  1.00  0.00           C  
ATOM   2526  H   VAL A 176      42.568 -29.308  36.931  1.00  0.00           H  
ATOM   2527  HA  VAL A 176      40.279 -28.105  35.819  1.00  0.00           H  
ATOM   2528  HB  VAL A 176      40.961 -31.048  36.208  1.00  0.00           H  
ATOM   2529 1HG1 VAL A 176      39.317 -31.504  34.454  1.00  0.00           H  
ATOM   2530 2HG1 VAL A 176      38.565 -30.799  35.905  1.00  0.00           H  
ATOM   2531 3HG1 VAL A 176      38.834 -29.791  34.463  1.00  0.00           H  
ATOM   2532 1HG2 VAL A 176      41.640 -30.893  33.834  1.00  0.00           H  
ATOM   2533 2HG2 VAL A 176      41.231 -29.161  33.832  1.00  0.00           H  
ATOM   2534 3HG2 VAL A 176      42.568 -29.759  34.844  1.00  0.00           H  
ATOM   2535  N   MET A 177      39.757 -29.575  38.697  1.00  0.00           N  
ATOM   2536  CA  MET A 177      38.737 -29.741  39.735  1.00  0.00           C  
ATOM   2537  C   MET A 177      37.958 -28.453  40.024  1.00  0.00           C  
ATOM   2538  O   MET A 177      36.757 -28.485  40.311  1.00  0.00           O  
ATOM   2539  CB  MET A 177      39.389 -30.256  41.017  1.00  0.00           C  
ATOM   2540  CG  MET A 177      38.405 -30.649  42.109  1.00  0.00           C  
ATOM   2541  SD  MET A 177      37.399 -32.077  41.658  1.00  0.00           S  
ATOM   2542  CE  MET A 177      36.203 -32.084  42.990  1.00  0.00           C  
ATOM   2543  H   MET A 177      40.716 -29.809  38.908  1.00  0.00           H  
ATOM   2544  HA  MET A 177      38.007 -30.472  39.389  1.00  0.00           H  
ATOM   2545 1HB  MET A 177      40.001 -31.127  40.789  1.00  0.00           H  
ATOM   2546 2HB  MET A 177      40.050 -29.489  41.423  1.00  0.00           H  
ATOM   2547 1HG  MET A 177      38.950 -30.887  43.022  1.00  0.00           H  
ATOM   2548 2HG  MET A 177      37.739 -29.812  42.319  1.00  0.00           H  
ATOM   2549 1HE  MET A 177      35.509 -32.913  42.852  1.00  0.00           H  
ATOM   2550 2HE  MET A 177      36.721 -32.198  43.944  1.00  0.00           H  
ATOM   2551 3HE  MET A 177      35.651 -31.143  42.988  1.00  0.00           H  
ATOM   2552  N   ASP A 178      38.626 -27.312  39.927  1.00  0.00           N  
ATOM   2553  CA  ASP A 178      37.965 -26.052  40.221  1.00  0.00           C  
ATOM   2554  C   ASP A 178      36.798 -25.798  39.239  1.00  0.00           C  
ATOM   2555  O   ASP A 178      35.777 -25.215  39.629  1.00  0.00           O  
ATOM   2556  CB  ASP A 178      38.971 -24.900  40.155  1.00  0.00           C  
ATOM   2557  CG  ASP A 178      39.950 -24.901  41.321  1.00  0.00           C  
ATOM   2558  OD1 ASP A 178      39.524 -25.127  42.429  1.00  0.00           O  
ATOM   2559  OD2 ASP A 178      41.115 -24.676  41.093  1.00  0.00           O  
ATOM   2560  H   ASP A 178      39.597 -27.305  39.649  1.00  0.00           H  
ATOM   2561  HA  ASP A 178      37.555 -26.103  41.230  1.00  0.00           H  
ATOM   2562 1HB  ASP A 178      39.536 -24.963  39.225  1.00  0.00           H  
ATOM   2563 2HB  ASP A 178      38.436 -23.950  40.150  1.00  0.00           H  
ATOM   2564  N   PHE A 179      36.961 -26.204  37.979  1.00  0.00           N  
ATOM   2565  CA  PHE A 179      35.913 -26.042  36.966  1.00  0.00           C  
ATOM   2566  C   PHE A 179      34.837 -27.109  37.148  1.00  0.00           C  
ATOM   2567  O   PHE A 179      33.659 -26.848  36.939  1.00  0.00           O  
ATOM   2568  CB  PHE A 179      36.500 -26.132  35.556  1.00  0.00           C  
ATOM   2569  CG  PHE A 179      37.316 -24.933  35.162  1.00  0.00           C  
ATOM   2570  CD1 PHE A 179      38.072 -24.251  36.103  1.00  0.00           C  
ATOM   2571  CD2 PHE A 179      37.327 -24.485  33.850  1.00  0.00           C  
ATOM   2572  CE1 PHE A 179      38.822 -23.148  35.742  1.00  0.00           C  
ATOM   2573  CE2 PHE A 179      38.076 -23.383  33.485  1.00  0.00           C  
ATOM   2574  CZ  PHE A 179      38.825 -22.714  34.433  1.00  0.00           C  
ATOM   2575  H   PHE A 179      37.835 -26.636  37.717  1.00  0.00           H  
ATOM   2576  HA  PHE A 179      35.461 -25.057  37.090  1.00  0.00           H  
ATOM   2577 1HB  PHE A 179      37.135 -27.014  35.482  1.00  0.00           H  
ATOM   2578 2HB  PHE A 179      35.694 -26.248  34.833  1.00  0.00           H  
ATOM   2579  HD1 PHE A 179      38.071 -24.595  37.138  1.00  0.00           H  
ATOM   2580  HD2 PHE A 179      36.735 -25.013  33.102  1.00  0.00           H  
ATOM   2581  HE1 PHE A 179      39.412 -22.621  36.491  1.00  0.00           H  
ATOM   2582  HE2 PHE A 179      38.077 -23.041  32.451  1.00  0.00           H  
ATOM   2583  HZ  PHE A 179      39.415 -21.844  34.147  1.00  0.00           H  
ATOM   2584  N   VAL A 180      35.239 -28.297  37.564  1.00  0.00           N  
ATOM   2585  CA  VAL A 180      34.274 -29.349  37.845  1.00  0.00           C  
ATOM   2586  C   VAL A 180      33.335 -28.877  38.969  1.00  0.00           C  
ATOM   2587  O   VAL A 180      32.100 -29.056  38.911  1.00  0.00           O  
ATOM   2588  CB  VAL A 180      34.990 -30.647  38.261  1.00  0.00           C  
ATOM   2589  CG1 VAL A 180      33.984 -31.677  38.752  1.00  0.00           C  
ATOM   2590  CG2 VAL A 180      35.794 -31.193  37.091  1.00  0.00           C  
ATOM   2591  H   VAL A 180      36.223 -28.485  37.691  1.00  0.00           H  
ATOM   2592  HA  VAL A 180      33.701 -29.545  36.938  1.00  0.00           H  
ATOM   2593  HB  VAL A 180      35.660 -30.431  39.094  1.00  0.00           H  
ATOM   2594 1HG1 VAL A 180      34.508 -32.588  39.042  1.00  0.00           H  
ATOM   2595 2HG1 VAL A 180      33.446 -31.279  39.612  1.00  0.00           H  
ATOM   2596 3HG1 VAL A 180      33.278 -31.905  37.954  1.00  0.00           H  
ATOM   2597 1HG2 VAL A 180      36.299 -32.111  37.393  1.00  0.00           H  
ATOM   2598 2HG2 VAL A 180      35.125 -31.404  36.257  1.00  0.00           H  
ATOM   2599 3HG2 VAL A 180      36.536 -30.456  36.784  1.00  0.00           H  
ATOM   2600  N   ARG A 181      33.908 -28.242  39.981  1.00  0.00           N  
ATOM   2601  CA  ARG A 181      33.112 -27.703  41.082  1.00  0.00           C  
ATOM   2602  C   ARG A 181      32.110 -26.658  40.631  1.00  0.00           C  
ATOM   2603  O   ARG A 181      31.020 -26.557  41.200  1.00  0.00           O  
ATOM   2604  CB  ARG A 181      34.020 -27.087  42.136  1.00  0.00           C  
ATOM   2605  CG  ARG A 181      33.311 -26.625  43.400  1.00  0.00           C  
ATOM   2606  CD  ARG A 181      34.274 -26.160  44.431  1.00  0.00           C  
ATOM   2607  NE  ARG A 181      35.048 -25.017  43.973  1.00  0.00           N  
ATOM   2608  CZ  ARG A 181      36.352 -25.062  43.637  1.00  0.00           C  
ATOM   2609  NH1 ARG A 181      37.012 -26.196  43.713  1.00  0.00           N  
ATOM   2610  NH2 ARG A 181      36.968 -23.965  43.232  1.00  0.00           N  
ATOM   2611  H   ARG A 181      34.911 -28.126  39.996  1.00  0.00           H  
ATOM   2612  HA  ARG A 181      32.551 -28.521  41.536  1.00  0.00           H  
ATOM   2613 1HB  ARG A 181      34.779 -27.811  42.430  1.00  0.00           H  
ATOM   2614 2HB  ARG A 181      34.536 -26.225  41.714  1.00  0.00           H  
ATOM   2615 1HG  ARG A 181      32.640 -25.800  43.160  1.00  0.00           H  
ATOM   2616 2HG  ARG A 181      32.735 -27.452  43.817  1.00  0.00           H  
ATOM   2617 1HD  ARG A 181      33.731 -25.866  45.329  1.00  0.00           H  
ATOM   2618 2HD  ARG A 181      34.966 -26.966  44.672  1.00  0.00           H  
ATOM   2619  HE  ARG A 181      34.574 -24.127  43.902  1.00  0.00           H  
ATOM   2620 1HH1 ARG A 181      36.541 -27.035  44.023  1.00  0.00           H  
ATOM   2621 2HH1 ARG A 181      37.989 -26.230  43.462  1.00  0.00           H  
ATOM   2622 1HH2 ARG A 181      36.460 -23.093  43.173  1.00  0.00           H  
ATOM   2623 2HH2 ARG A 181      37.945 -23.999  42.980  1.00  0.00           H  
ATOM   2624  N   ALA A 182      32.466 -25.880  39.615  1.00  0.00           N  
ATOM   2625  CA  ALA A 182      31.548 -24.877  39.076  1.00  0.00           C  
ATOM   2626  C   ALA A 182      30.401 -25.545  38.323  1.00  0.00           C  
ATOM   2627  O   ALA A 182      29.284 -25.027  38.313  1.00  0.00           O  
ATOM   2628  CB  ALA A 182      32.289 -23.909  38.165  1.00  0.00           C  
ATOM   2629  H   ALA A 182      33.384 -25.978  39.204  1.00  0.00           H  
ATOM   2630  HA  ALA A 182      31.126 -24.320  39.912  1.00  0.00           H  
ATOM   2631 1HB  ALA A 182      31.590 -23.170  37.774  1.00  0.00           H  
ATOM   2632 2HB  ALA A 182      33.072 -23.404  38.731  1.00  0.00           H  
ATOM   2633 3HB  ALA A 182      32.737 -24.458  37.338  1.00  0.00           H  
ATOM   2634  N   THR A 183      30.667 -26.670  37.661  1.00  0.00           N  
ATOM   2635  CA  THR A 183      29.607 -27.381  36.974  1.00  0.00           C  
ATOM   2636  C   THR A 183      28.591 -27.864  38.010  1.00  0.00           C  
ATOM   2637  O   THR A 183      27.385 -27.756  37.811  1.00  0.00           O  
ATOM   2638  CB  THR A 183      30.155 -28.569  36.161  1.00  0.00           C  
ATOM   2639  OG1 THR A 183      31.061 -28.089  35.160  1.00  0.00           O  
ATOM   2640  CG2 THR A 183      29.018 -29.325  35.490  1.00  0.00           C  
ATOM   2641  H   THR A 183      31.607 -27.039  37.631  1.00  0.00           H  
ATOM   2642  HA  THR A 183      29.121 -26.693  36.282  1.00  0.00           H  
ATOM   2643  HB  THR A 183      30.693 -29.246  36.825  1.00  0.00           H  
ATOM   2644  HG1 THR A 183      31.790 -27.628  35.583  1.00  0.00           H  
ATOM   2645 1HG2 THR A 183      29.424 -30.161  34.921  1.00  0.00           H  
ATOM   2646 2HG2 THR A 183      28.333 -29.701  36.250  1.00  0.00           H  
ATOM   2647 3HG2 THR A 183      28.483 -28.656  34.819  1.00  0.00           H  
ATOM   2648  N   VAL A 184      29.092 -28.419  39.107  1.00  0.00           N  
ATOM   2649  CA  VAL A 184      28.245 -28.876  40.191  1.00  0.00           C  
ATOM   2650  C   VAL A 184      27.430 -27.705  40.734  1.00  0.00           C  
ATOM   2651  O   VAL A 184      26.217 -27.823  40.876  1.00  0.00           O  
ATOM   2652  CB  VAL A 184      29.094 -29.492  41.319  1.00  0.00           C  
ATOM   2653  CG1 VAL A 184      28.233 -29.774  42.541  1.00  0.00           C  
ATOM   2654  CG2 VAL A 184      29.766 -30.764  40.826  1.00  0.00           C  
ATOM   2655  H   VAL A 184      30.093 -28.525  39.187  1.00  0.00           H  
ATOM   2656  HA  VAL A 184      27.572 -29.642  39.805  1.00  0.00           H  
ATOM   2657  HB  VAL A 184      29.856 -28.772  41.622  1.00  0.00           H  
ATOM   2658 1HG1 VAL A 184      28.850 -30.209  43.328  1.00  0.00           H  
ATOM   2659 2HG1 VAL A 184      27.792 -28.844  42.898  1.00  0.00           H  
ATOM   2660 3HG1 VAL A 184      27.441 -30.474  42.274  1.00  0.00           H  
ATOM   2661 1HG2 VAL A 184      30.365 -31.194  41.628  1.00  0.00           H  
ATOM   2662 2HG2 VAL A 184      29.004 -31.481  40.517  1.00  0.00           H  
ATOM   2663 3HG2 VAL A 184      30.409 -30.531  39.977  1.00  0.00           H  
ATOM   2664  N   ALA A 185      28.072 -26.571  41.013  1.00  0.00           N  
ATOM   2665  CA  ALA A 185      27.363 -25.429  41.601  1.00  0.00           C  
ATOM   2666  C   ALA A 185      26.297 -24.842  40.673  1.00  0.00           C  
ATOM   2667  O   ALA A 185      25.374 -24.157  41.139  1.00  0.00           O  
ATOM   2668  CB  ALA A 185      28.359 -24.347  41.992  1.00  0.00           C  
ATOM   2669  H   ALA A 185      29.060 -26.490  40.820  1.00  0.00           H  
ATOM   2670  HA  ALA A 185      26.844 -25.776  42.494  1.00  0.00           H  
ATOM   2671 1HB  ALA A 185      27.827 -23.502  42.428  1.00  0.00           H  
ATOM   2672 2HB  ALA A 185      29.064 -24.748  42.721  1.00  0.00           H  
ATOM   2673 3HB  ALA A 185      28.902 -24.017  41.108  1.00  0.00           H  
ATOM   2674  N   ARG A 186      26.418 -25.119  39.378  1.00  0.00           N  
ATOM   2675  CA  ARG A 186      25.442 -24.673  38.385  1.00  0.00           C  
ATOM   2676  C   ARG A 186      24.369 -25.726  38.117  1.00  0.00           C  
ATOM   2677  O   ARG A 186      23.527 -25.546  37.236  1.00  0.00           O  
ATOM   2678  CB  ARG A 186      26.139 -24.328  37.077  1.00  0.00           C  
ATOM   2679  CG  ARG A 186      27.141 -23.188  37.167  1.00  0.00           C  
ATOM   2680  CD  ARG A 186      26.470 -21.886  37.411  1.00  0.00           C  
ATOM   2681  NE  ARG A 186      27.422 -20.787  37.462  1.00  0.00           N  
ATOM   2682  CZ  ARG A 186      27.102 -19.511  37.755  1.00  0.00           C  
ATOM   2683  NH1 ARG A 186      25.855 -19.190  38.019  1.00  0.00           N  
ATOM   2684  NH2 ARG A 186      28.042 -18.583  37.776  1.00  0.00           N  
ATOM   2685  H   ARG A 186      27.217 -25.658  39.075  1.00  0.00           H  
ATOM   2686  HA  ARG A 186      24.947 -23.779  38.764  1.00  0.00           H  
ATOM   2687 1HB  ARG A 186      26.669 -25.204  36.705  1.00  0.00           H  
ATOM   2688 2HB  ARG A 186      25.394 -24.055  36.329  1.00  0.00           H  
ATOM   2689 1HG  ARG A 186      27.833 -23.377  37.988  1.00  0.00           H  
ATOM   2690 2HG  ARG A 186      27.697 -23.118  36.232  1.00  0.00           H  
ATOM   2691 1HD  ARG A 186      25.762 -21.685  36.608  1.00  0.00           H  
ATOM   2692 2HD  ARG A 186      25.940 -21.922  38.362  1.00  0.00           H  
ATOM   2693  HE  ARG A 186      28.391 -20.995  37.265  1.00  0.00           H  
ATOM   2694 1HH1 ARG A 186      25.136 -19.900  38.003  1.00  0.00           H  
ATOM   2695 2HH1 ARG A 186      25.616 -18.234  38.238  1.00  0.00           H  
ATOM   2696 1HH2 ARG A 186      29.001 -18.830  37.573  1.00  0.00           H  
ATOM   2697 2HH2 ARG A 186      27.803 -17.627  37.995  1.00  0.00           H  
ATOM   2698  N   GLY A 187      24.405 -26.829  38.853  1.00  0.00           N  
ATOM   2699  CA  GLY A 187      23.382 -27.849  38.756  1.00  0.00           C  
ATOM   2700  C   GLY A 187      23.536 -28.826  37.618  1.00  0.00           C  
ATOM   2701  O   GLY A 187      22.578 -29.515  37.249  1.00  0.00           O  
ATOM   2702  H   GLY A 187      25.170 -26.959  39.500  1.00  0.00           H  
ATOM   2703 1HA  GLY A 187      23.357 -28.428  39.679  1.00  0.00           H  
ATOM   2704 2HA  GLY A 187      22.407 -27.376  38.647  1.00  0.00           H  
ATOM   2705  N   LEU A 188      24.752 -28.921  37.092  1.00  0.00           N  
ATOM   2706  CA  LEU A 188      25.020 -29.781  35.947  1.00  0.00           C  
ATOM   2707  C   LEU A 188      25.751 -31.060  36.312  1.00  0.00           C  
ATOM   2708  O   LEU A 188      26.192 -31.796  35.431  1.00  0.00           O  
ATOM   2709  CB  LEU A 188      25.843 -29.012  34.906  1.00  0.00           C  
ATOM   2710  CG  LEU A 188      25.169 -27.768  34.312  1.00  0.00           C  
ATOM   2711  CD1 LEU A 188      26.136 -27.070  33.365  1.00  0.00           C  
ATOM   2712  CD2 LEU A 188      23.895 -28.178  33.589  1.00  0.00           C  
ATOM   2713  H   LEU A 188      25.509 -28.386  37.493  1.00  0.00           H  
ATOM   2714  HA  LEU A 188      24.069 -30.073  35.503  1.00  0.00           H  
ATOM   2715 1HB  LEU A 188      26.777 -28.695  35.367  1.00  0.00           H  
ATOM   2716 2HB  LEU A 188      26.079 -29.686  34.082  1.00  0.00           H  
ATOM   2717  HG  LEU A 188      24.924 -27.070  35.112  1.00  0.00           H  
ATOM   2718 1HD1 LEU A 188      25.657 -26.187  32.943  1.00  0.00           H  
ATOM   2719 2HD1 LEU A 188      27.030 -26.771  33.912  1.00  0.00           H  
ATOM   2720 3HD1 LEU A 188      26.413 -27.751  32.561  1.00  0.00           H  
ATOM   2721 1HD2 LEU A 188      23.415 -27.294  33.167  1.00  0.00           H  
ATOM   2722 2HD2 LEU A 188      24.139 -28.875  32.787  1.00  0.00           H  
ATOM   2723 3HD2 LEU A 188      23.215 -28.658  34.293  1.00  0.00           H  
ATOM   2724  N   ALA A 189      25.852 -31.333  37.604  1.00  0.00           N  
ATOM   2725  CA  ALA A 189      26.467 -32.541  38.114  1.00  0.00           C  
ATOM   2726  C   ALA A 189      26.328 -32.497  39.637  1.00  0.00           C  
ATOM   2727  O   ALA A 189      25.932 -31.472  40.190  1.00  0.00           O  
ATOM   2728  CB  ALA A 189      27.923 -32.647  37.685  1.00  0.00           C  
ATOM   2729  H   ALA A 189      25.478 -30.658  38.256  1.00  0.00           H  
ATOM   2730  HA  ALA A 189      25.925 -33.395  37.707  1.00  0.00           H  
ATOM   2731 1HB  ALA A 189      28.354 -33.565  38.085  1.00  0.00           H  
ATOM   2732 2HB  ALA A 189      27.982 -32.663  36.597  1.00  0.00           H  
ATOM   2733 3HB  ALA A 189      28.477 -31.791  38.066  1.00  0.00           H  
ATOM   2734  N   GLU A 190      26.615 -33.613  40.298  1.00  0.00           N  
ATOM   2735  CA  GLU A 190      26.719 -33.644  41.755  1.00  0.00           C  
ATOM   2736  C   GLU A 190      28.064 -34.260  42.063  1.00  0.00           C  
ATOM   2737  O   GLU A 190      28.706 -34.822  41.181  1.00  0.00           O  
ATOM   2738  CB  GLU A 190      25.588 -34.452  42.395  1.00  0.00           C  
ATOM   2739  CG  GLU A 190      24.196 -33.887  42.151  1.00  0.00           C  
ATOM   2740  CD  GLU A 190      23.112 -34.698  42.806  1.00  0.00           C  
ATOM   2741  OE1 GLU A 190      23.415 -35.736  43.342  1.00  0.00           O  
ATOM   2742  OE2 GLU A 190      21.980 -34.277  42.770  1.00  0.00           O  
ATOM   2743  H   GLU A 190      26.765 -34.464  39.776  1.00  0.00           H  
ATOM   2744  HA  GLU A 190      26.653 -32.622  42.128  1.00  0.00           H  
ATOM   2745 1HB  GLU A 190      25.607 -35.472  42.011  1.00  0.00           H  
ATOM   2746 2HB  GLU A 190      25.743 -34.505  43.473  1.00  0.00           H  
ATOM   2747 1HG  GLU A 190      24.155 -32.869  42.536  1.00  0.00           H  
ATOM   2748 2HG  GLU A 190      24.015 -33.847  41.077  1.00  0.00           H  
ATOM   2749  N   ASN A 191      28.505 -34.173  43.308  1.00  0.00           N  
ATOM   2750  CA  ASN A 191      29.755 -34.832  43.701  1.00  0.00           C  
ATOM   2751  C   ASN A 191      29.807 -36.341  43.507  1.00  0.00           C  
ATOM   2752  O   ASN A 191      30.897 -36.911  43.511  1.00  0.00           O  
ATOM   2753  CB  ASN A 191      30.060 -34.505  45.151  1.00  0.00           C  
ATOM   2754  CG  ASN A 191      30.520 -33.086  45.340  1.00  0.00           C  
ATOM   2755  OD1 ASN A 191      31.087 -32.478  44.425  1.00  0.00           O  
ATOM   2756  ND2 ASN A 191      30.287 -32.547  46.509  1.00  0.00           N  
ATOM   2757  H   ASN A 191      27.985 -33.652  44.000  1.00  0.00           H  
ATOM   2758  HA  ASN A 191      30.560 -34.452  43.070  1.00  0.00           H  
ATOM   2759 1HB  ASN A 191      29.168 -34.669  45.757  1.00  0.00           H  
ATOM   2760 2HB  ASN A 191      30.834 -35.178  45.521  1.00  0.00           H  
ATOM   2761 1HD2 ASN A 191      30.571 -31.605  46.691  1.00  0.00           H  
ATOM   2762 2HD2 ASN A 191      29.825 -33.076  47.220  1.00  0.00           H  
ATOM   2763  N   ASP A 192      28.664 -36.989  43.325  1.00  0.00           N  
ATOM   2764  CA  ASP A 192      28.671 -38.420  43.079  1.00  0.00           C  
ATOM   2765  C   ASP A 192      28.792 -38.752  41.593  1.00  0.00           C  
ATOM   2766  O   ASP A 192      28.849 -39.926  41.235  1.00  0.00           O  
ATOM   2767  CB  ASP A 192      27.399 -39.056  43.645  1.00  0.00           C  
ATOM   2768  CG  ASP A 192      27.339 -39.008  45.166  1.00  0.00           C  
ATOM   2769  OD1 ASP A 192      28.367 -38.834  45.777  1.00  0.00           O  
ATOM   2770  OD2 ASP A 192      26.265 -39.145  45.702  1.00  0.00           O  
ATOM   2771  H   ASP A 192      27.781 -36.499  43.355  1.00  0.00           H  
ATOM   2772  HA  ASP A 192      29.536 -38.853  43.582  1.00  0.00           H  
ATOM   2773 1HB  ASP A 192      26.525 -38.541  43.245  1.00  0.00           H  
ATOM   2774 2HB  ASP A 192      27.340 -40.097  43.327  1.00  0.00           H  
ATOM   2775  N   TRP A 193      28.784 -37.742  40.722  1.00  0.00           N  
ATOM   2776  CA  TRP A 193      29.010 -37.982  39.299  1.00  0.00           C  
ATOM   2777  C   TRP A 193      30.496 -38.280  39.091  1.00  0.00           C  
ATOM   2778  O   TRP A 193      31.284 -38.246  40.023  1.00  0.00           O  
ATOM   2779  CB  TRP A 193      28.587 -36.774  38.461  1.00  0.00           C  
ATOM   2780  CG  TRP A 193      27.108 -36.528  38.470  1.00  0.00           C  
ATOM   2781  CD1 TRP A 193      26.268 -36.651  39.535  1.00  0.00           C  
ATOM   2782  CD2 TRP A 193      26.283 -36.114  37.354  1.00  0.00           C  
ATOM   2783  NE1 TRP A 193      24.982 -36.344  39.162  1.00  0.00           N  
ATOM   2784  CE2 TRP A 193      24.974 -36.012  37.830  1.00  0.00           C  
ATOM   2785  CE3 TRP A 193      26.548 -35.825  36.009  1.00  0.00           C  
ATOM   2786  CZ2 TRP A 193      23.922 -35.634  37.011  1.00  0.00           C  
ATOM   2787  CZ3 TRP A 193      25.494 -35.445  35.188  1.00  0.00           C  
ATOM   2788  CH2 TRP A 193      24.215 -35.351  35.676  1.00  0.00           C  
ATOM   2789  H   TRP A 193      28.621 -36.798  41.042  1.00  0.00           H  
ATOM   2790  HA  TRP A 193      28.409 -38.838  38.993  1.00  0.00           H  
ATOM   2791 1HB  TRP A 193      29.085 -35.879  38.836  1.00  0.00           H  
ATOM   2792 2HB  TRP A 193      28.904 -36.918  37.429  1.00  0.00           H  
ATOM   2793  HD1 TRP A 193      26.571 -36.949  40.537  1.00  0.00           H  
ATOM   2794  HE1 TRP A 193      24.174 -36.361  39.767  1.00  0.00           H  
ATOM   2795  HE3 TRP A 193      27.562 -35.895  35.617  1.00  0.00           H  
ATOM   2796  HZ2 TRP A 193      22.900 -35.554  37.380  1.00  0.00           H  
ATOM   2797  HZ3 TRP A 193      25.708 -35.222  34.142  1.00  0.00           H  
ATOM   2798  HH2 TRP A 193      23.411 -35.050  35.004  1.00  0.00           H  
ATOM   2799  N   TYR A 194      30.856 -38.558  37.850  1.00  0.00           N  
ATOM   2800  CA  TYR A 194      32.202 -38.953  37.489  1.00  0.00           C  
ATOM   2801  C   TYR A 194      32.816 -38.023  36.456  1.00  0.00           C  
ATOM   2802  O   TYR A 194      32.145 -37.525  35.564  1.00  0.00           O  
ATOM   2803  CB  TYR A 194      32.206 -40.393  36.970  1.00  0.00           C  
ATOM   2804  CG  TYR A 194      31.790 -41.415  38.003  1.00  0.00           C  
ATOM   2805  CD1 TYR A 194      30.467 -41.487  38.415  1.00  0.00           C  
ATOM   2806  CD2 TYR A 194      32.731 -42.282  38.540  1.00  0.00           C  
ATOM   2807  CE1 TYR A 194      30.087 -42.421  39.359  1.00  0.00           C  
ATOM   2808  CE2 TYR A 194      32.351 -43.216  39.484  1.00  0.00           C  
ATOM   2809  CZ  TYR A 194      31.035 -43.287  39.893  1.00  0.00           C  
ATOM   2810  OH  TYR A 194      30.657 -44.218  40.834  1.00  0.00           O  
ATOM   2811  H   TYR A 194      30.153 -38.489  37.128  1.00  0.00           H  
ATOM   2812  HA  TYR A 194      32.829 -38.898  38.379  1.00  0.00           H  
ATOM   2813 1HB  TYR A 194      31.529 -40.474  36.118  1.00  0.00           H  
ATOM   2814 2HB  TYR A 194      33.205 -40.650  36.619  1.00  0.00           H  
ATOM   2815  HD1 TYR A 194      29.727 -40.806  37.994  1.00  0.00           H  
ATOM   2816  HD2 TYR A 194      33.770 -42.225  38.217  1.00  0.00           H  
ATOM   2817  HE1 TYR A 194      29.048 -42.478  39.683  1.00  0.00           H  
ATOM   2818  HE2 TYR A 194      33.091 -43.896  39.906  1.00  0.00           H  
ATOM   2819  HH  TYR A 194      31.422 -44.733  41.099  1.00  0.00           H  
ATOM   2820  N   LEU A 195      34.121 -37.825  36.592  1.00  0.00           N  
ATOM   2821  CA  LEU A 195      34.910 -37.138  35.599  1.00  0.00           C  
ATOM   2822  C   LEU A 195      35.387 -38.235  34.660  1.00  0.00           C  
ATOM   2823  O   LEU A 195      36.003 -39.208  35.119  1.00  0.00           O  
ATOM   2824  CB  LEU A 195      36.089 -36.384  36.228  1.00  0.00           C  
ATOM   2825  CG  LEU A 195      37.004 -35.643  35.245  1.00  0.00           C  
ATOM   2826  CD1 LEU A 195      36.225 -34.520  34.574  1.00  0.00           C  
ATOM   2827  CD2 LEU A 195      38.214 -35.099  35.990  1.00  0.00           C  
ATOM   2828  H   LEU A 195      34.573 -38.172  37.426  1.00  0.00           H  
ATOM   2829  HA  LEU A 195      34.275 -36.410  35.096  1.00  0.00           H  
ATOM   2830 1HB  LEU A 195      35.697 -35.652  36.932  1.00  0.00           H  
ATOM   2831 2HB  LEU A 195      36.702 -37.097  36.779  1.00  0.00           H  
ATOM   2832  HG  LEU A 195      37.336 -36.330  34.467  1.00  0.00           H  
ATOM   2833 1HD1 LEU A 195      36.876 -33.993  33.876  1.00  0.00           H  
ATOM   2834 2HD1 LEU A 195      35.377 -34.938  34.033  1.00  0.00           H  
ATOM   2835 3HD1 LEU A 195      35.866 -33.823  35.331  1.00  0.00           H  
ATOM   2836 1HD2 LEU A 195      38.866 -34.573  35.292  1.00  0.00           H  
ATOM   2837 2HD2 LEU A 195      37.884 -34.411  36.768  1.00  0.00           H  
ATOM   2838 3HD2 LEU A 195      38.762 -35.925  36.445  1.00  0.00           H  
ATOM   2839  N   THR A 196      35.161 -38.085  33.350  1.00  0.00           N  
ATOM   2840  CA  THR A 196      35.466 -39.161  32.381  1.00  0.00           C  
ATOM   2841  C   THR A 196      36.603 -38.851  31.411  1.00  0.00           C  
ATOM   2842  O   THR A 196      37.281 -39.771  30.958  1.00  0.00           O  
ATOM   2843  CB  THR A 196      34.211 -39.513  31.560  1.00  0.00           C  
ATOM   2844  OG1 THR A 196      33.770 -38.357  30.837  1.00  0.00           O  
ATOM   2845  CG2 THR A 196      33.093 -39.992  32.474  1.00  0.00           C  
ATOM   2846  H   THR A 196      34.772 -37.216  33.014  1.00  0.00           H  
ATOM   2847  HA  THR A 196      35.782 -40.046  32.934  1.00  0.00           H  
ATOM   2848  HB  THR A 196      34.453 -40.301  30.847  1.00  0.00           H  
ATOM   2849  HG1 THR A 196      32.850 -38.469  30.586  1.00  0.00           H  
ATOM   2850 1HG2 THR A 196      32.215 -40.236  31.877  1.00  0.00           H  
ATOM   2851 2HG2 THR A 196      33.422 -40.878  33.017  1.00  0.00           H  
ATOM   2852 3HG2 THR A 196      32.841 -39.204  33.183  1.00  0.00           H  
ATOM   2853  N   SER A 197      36.781 -37.583  31.044  1.00  0.00           N  
ATOM   2854  CA  SER A 197      37.961 -37.195  30.250  1.00  0.00           C  
ATOM   2855  C   SER A 197      38.267 -35.714  30.388  1.00  0.00           C  
ATOM   2856  O   SER A 197      37.386 -34.916  30.701  1.00  0.00           O  
ATOM   2857  CB  SER A 197      37.745 -37.531  28.787  1.00  0.00           C  
ATOM   2858  OG  SER A 197      38.862 -37.175  28.020  1.00  0.00           O  
ATOM   2859  H   SER A 197      36.110 -36.875  31.306  1.00  0.00           H  
ATOM   2860  HA  SER A 197      38.823 -37.756  30.614  1.00  0.00           H  
ATOM   2861 1HB  SER A 197      37.555 -38.599  28.683  1.00  0.00           H  
ATOM   2862 2HB  SER A 197      36.865 -37.004  28.419  1.00  0.00           H  
ATOM   2863  HG  SER A 197      39.630 -37.409  28.546  1.00  0.00           H  
ATOM   2864  N   VAL A 198      39.533 -35.360  30.152  1.00  0.00           N  
ATOM   2865  CA  VAL A 198      40.037 -33.986  30.164  1.00  0.00           C  
ATOM   2866  C   VAL A 198      40.745 -33.820  28.827  1.00  0.00           C  
ATOM   2867  O   VAL A 198      41.753 -34.507  28.571  1.00  0.00           O  
ATOM   2868  CB  VAL A 198      41.008 -33.734  31.333  1.00  0.00           C  
ATOM   2869  CG1 VAL A 198      41.520 -32.302  31.300  1.00  0.00           C  
ATOM   2870  CG2 VAL A 198      40.314 -34.029  32.654  1.00  0.00           C  
ATOM   2871  H   VAL A 198      40.172 -36.117  29.953  1.00  0.00           H  
ATOM   2872  HA  VAL A 198      39.191 -33.308  30.280  1.00  0.00           H  
ATOM   2873  HB  VAL A 198      41.873 -34.388  31.222  1.00  0.00           H  
ATOM   2874 1HG1 VAL A 198      42.205 -32.141  32.133  1.00  0.00           H  
ATOM   2875 2HG1 VAL A 198      42.044 -32.124  30.361  1.00  0.00           H  
ATOM   2876 3HG1 VAL A 198      40.680 -31.613  31.384  1.00  0.00           H  
ATOM   2877 1HG2 VAL A 198      41.007 -33.849  33.476  1.00  0.00           H  
ATOM   2878 2HG2 VAL A 198      39.446 -33.379  32.762  1.00  0.00           H  
ATOM   2879 3HG2 VAL A 198      39.993 -35.070  32.672  1.00  0.00           H  
ATOM   2880  N   GLN A 199      40.221 -32.949  27.963  1.00  0.00           N  
ATOM   2881  CA  GLN A 199      40.714 -32.802  26.589  1.00  0.00           C  
ATOM   2882  C   GLN A 199      41.074 -31.352  26.298  1.00  0.00           C  
ATOM   2883  O   GLN A 199      40.445 -30.453  26.836  1.00  0.00           O  
ATOM   2884  CB  GLN A 199      39.670 -33.293  25.582  1.00  0.00           C  
ATOM   2885  CG  GLN A 199      40.130 -33.243  24.135  1.00  0.00           C  
ATOM   2886  CD  GLN A 199      39.099 -33.815  23.180  1.00  0.00           C  
ATOM   2887  OE1 GLN A 199      38.310 -33.079  22.582  1.00  0.00           O  
ATOM   2888  NE2 GLN A 199      39.101 -35.135  23.031  1.00  0.00           N  
ATOM   2889  H   GLN A 199      39.454 -32.371  28.275  1.00  0.00           H  
ATOM   2890  HA  GLN A 199      41.613 -33.408  26.478  1.00  0.00           H  
ATOM   2891 1HB  GLN A 199      39.397 -34.322  25.813  1.00  0.00           H  
ATOM   2892 2HB  GLN A 199      38.768 -32.687  25.669  1.00  0.00           H  
ATOM   2893 1HG  GLN A 199      40.313 -32.205  23.858  1.00  0.00           H  
ATOM   2894 2HG  GLN A 199      41.047 -33.823  24.036  1.00  0.00           H  
ATOM   2895 1HE2 GLN A 199      38.443 -35.570  22.414  1.00  0.00           H  
ATOM   2896 2HE2 GLN A 199      39.758 -35.695  23.535  1.00  0.00           H  
ATOM   2897  N   ALA A 200      42.079 -31.134  25.439  1.00  0.00           N  
ATOM   2898  CA  ALA A 200      42.429 -29.791  25.014  1.00  0.00           C  
ATOM   2899  C   ALA A 200      42.737 -29.773  23.532  1.00  0.00           C  
ATOM   2900  O   ALA A 200      43.494 -30.617  23.024  1.00  0.00           O  
ATOM   2901  CB  ALA A 200      43.614 -29.267  25.812  1.00  0.00           C  
ATOM   2902  H   ALA A 200      42.605 -31.917  25.078  1.00  0.00           H  
ATOM   2903  HA  ALA A 200      41.571 -29.144  25.195  1.00  0.00           H  
ATOM   2904 1HB  ALA A 200      43.860 -28.259  25.478  1.00  0.00           H  
ATOM   2905 2HB  ALA A 200      43.359 -29.245  26.871  1.00  0.00           H  
ATOM   2906 3HB  ALA A 200      44.472 -29.919  25.659  1.00  0.00           H  
ATOM   2907  N   GLY A 201      42.164 -28.801  22.834  1.00  0.00           N  
ATOM   2908  CA  GLY A 201      42.409 -28.686  21.417  1.00  0.00           C  
ATOM   2909  C   GLY A 201      41.829 -27.420  20.836  1.00  0.00           C  
ATOM   2910  O   GLY A 201      41.799 -26.373  21.507  1.00  0.00           O  
ATOM   2911  H   GLY A 201      41.553 -28.134  23.283  1.00  0.00           H  
ATOM   2912 1HA  GLY A 201      43.483 -28.705  21.231  1.00  0.00           H  
ATOM   2913 2HA  GLY A 201      41.979 -29.544  20.903  1.00  0.00           H  
ATOM   2914  N   PHE A 202      41.380 -27.522  19.591  1.00  0.00           N  
ATOM   2915  CA  PHE A 202      40.803 -26.385  18.890  1.00  0.00           C  
ATOM   2916  C   PHE A 202      39.500 -26.756  18.233  1.00  0.00           C  
ATOM   2917  O   PHE A 202      39.320 -27.889  17.810  1.00  0.00           O  
ATOM   2918  CB  PHE A 202      41.773 -25.853  17.834  1.00  0.00           C  
ATOM   2919  CG  PHE A 202      43.066 -25.340  18.402  1.00  0.00           C  
ATOM   2920  CD1 PHE A 202      44.011 -26.216  18.913  1.00  0.00           C  
ATOM   2921  CD2 PHE A 202      43.338 -23.980  18.427  1.00  0.00           C  
ATOM   2922  CE1 PHE A 202      45.201 -25.745  19.436  1.00  0.00           C  
ATOM   2923  CE2 PHE A 202      44.527 -23.507  18.948  1.00  0.00           C  
ATOM   2924  CZ  PHE A 202      45.459 -24.391  19.453  1.00  0.00           C  
ATOM   2925  H   PHE A 202      41.441 -28.412  19.118  1.00  0.00           H  
ATOM   2926  HA  PHE A 202      40.610 -25.593  19.615  1.00  0.00           H  
ATOM   2927 1HB  PHE A 202      42.005 -26.644  17.122  1.00  0.00           H  
ATOM   2928 2HB  PHE A 202      41.300 -25.043  17.280  1.00  0.00           H  
ATOM   2929  HD1 PHE A 202      43.808 -27.287  18.899  1.00  0.00           H  
ATOM   2930  HD2 PHE A 202      42.602 -23.282  18.028  1.00  0.00           H  
ATOM   2931  HE1 PHE A 202      45.935 -26.444  19.835  1.00  0.00           H  
ATOM   2932  HE2 PHE A 202      44.729 -22.436  18.961  1.00  0.00           H  
ATOM   2933  HZ  PHE A 202      46.395 -24.018  19.866  1.00  0.00           H  
ATOM   2934  N   GLU A 203      38.621 -25.771  18.082  1.00  0.00           N  
ATOM   2935  CA  GLU A 203      37.418 -25.955  17.281  1.00  0.00           C  
ATOM   2936  C   GLU A 203      37.483 -24.953  16.138  1.00  0.00           C  
ATOM   2937  O   GLU A 203      37.253 -23.749  16.353  1.00  0.00           O  
ATOM   2938  CB  GLU A 203      36.151 -25.750  18.114  1.00  0.00           C  
ATOM   2939  CG  GLU A 203      35.964 -26.763  19.235  1.00  0.00           C  
ATOM   2940  CD  GLU A 203      34.712 -26.529  20.032  1.00  0.00           C  
ATOM   2941  OE1 GLU A 203      34.350 -25.391  20.215  1.00  0.00           O  
ATOM   2942  OE2 GLU A 203      34.115 -27.489  20.460  1.00  0.00           O  
ATOM   2943  H   GLU A 203      38.784 -24.879  18.527  1.00  0.00           H  
ATOM   2944  HA  GLU A 203      37.410 -26.976  16.898  1.00  0.00           H  
ATOM   2945 1HB  GLU A 203      36.167 -24.756  18.561  1.00  0.00           H  
ATOM   2946 2HB  GLU A 203      35.276 -25.803  17.466  1.00  0.00           H  
ATOM   2947 1HG  GLU A 203      35.925 -27.763  18.803  1.00  0.00           H  
ATOM   2948 2HG  GLU A 203      36.826 -26.717  19.899  1.00  0.00           H  
ATOM   2949  N   PRO A 204      37.848 -25.396  14.943  1.00  0.00           N  
ATOM   2950  CA  PRO A 204      37.848 -24.510  13.780  1.00  0.00           C  
ATOM   2951  C   PRO A 204      36.515 -24.451  13.032  1.00  0.00           C  
ATOM   2952  O   PRO A 204      35.883 -25.488  12.793  1.00  0.00           O  
ATOM   2953  CB  PRO A 204      38.943 -25.128  12.905  1.00  0.00           C  
ATOM   2954  CG  PRO A 204      38.886 -26.583  13.221  1.00  0.00           C  
ATOM   2955  CD  PRO A 204      38.495 -26.636  14.673  1.00  0.00           C  
ATOM   2956  HA  PRO A 204      38.117 -23.493  14.100  1.00  0.00           H  
ATOM   2957 1HB  PRO A 204      38.744 -24.913  11.845  1.00  0.00           H  
ATOM   2958 2HB  PRO A 204      39.917 -24.676  13.146  1.00  0.00           H  
ATOM   2959 1HG  PRO A 204      38.158 -27.086  12.567  1.00  0.00           H  
ATOM   2960 2HG  PRO A 204      39.862 -27.052  13.028  1.00  0.00           H  
ATOM   2961 1HD  PRO A 204      37.794 -27.468  14.835  1.00  0.00           H  
ATOM   2962 2HD  PRO A 204      39.395 -26.762  15.292  1.00  0.00           H  
ATOM   2963  N   TRP A 205      36.137 -23.230  12.651  1.00  0.00           N  
ATOM   2964  CA  TRP A 205      34.984 -22.987  11.791  1.00  0.00           C  
ATOM   2965  C   TRP A 205      35.429 -22.619  10.371  1.00  0.00           C  
ATOM   2966  O   TRP A 205      34.705 -22.861   9.408  1.00  0.00           O  
ATOM   2967  CB  TRP A 205      34.115 -21.868  12.369  1.00  0.00           C  
ATOM   2968  CG  TRP A 205      33.445 -22.236  13.658  1.00  0.00           C  
ATOM   2969  CD1 TRP A 205      32.297 -22.954  13.804  1.00  0.00           C  
ATOM   2970  CD2 TRP A 205      33.883 -21.903  14.998  1.00  0.00           C  
ATOM   2971  NE1 TRP A 205      31.989 -23.090  15.135  1.00  0.00           N  
ATOM   2972  CE2 TRP A 205      32.950 -22.455  15.880  1.00  0.00           C  
ATOM   2973  CE3 TRP A 205      34.976 -21.194  15.511  1.00  0.00           C  
ATOM   2974  CZ2 TRP A 205      33.071 -22.319  17.254  1.00  0.00           C  
ATOM   2975  CZ3 TRP A 205      35.097 -21.059  16.889  1.00  0.00           C  
ATOM   2976  CH2 TRP A 205      34.169 -21.608  17.737  1.00  0.00           C  
ATOM   2977  H   TRP A 205      36.681 -22.444  12.978  1.00  0.00           H  
ATOM   2978  HA  TRP A 205      34.391 -23.900  11.742  1.00  0.00           H  
ATOM   2979 1HB  TRP A 205      34.729 -20.983  12.541  1.00  0.00           H  
ATOM   2980 2HB  TRP A 205      33.345 -21.596  11.648  1.00  0.00           H  
ATOM   2981  HD1 TRP A 205      31.708 -23.361  12.983  1.00  0.00           H  
ATOM   2982  HE1 TRP A 205      31.187 -23.578  15.507  1.00  0.00           H  
ATOM   2983  HE3 TRP A 205      35.717 -20.758  14.842  1.00  0.00           H  
ATOM   2984  HZ2 TRP A 205      32.344 -22.748  17.944  1.00  0.00           H  
ATOM   2985  HZ3 TRP A 205      35.951 -20.504  17.280  1.00  0.00           H  
ATOM   2986  HH2 TRP A 205      34.296 -21.484  18.813  1.00  0.00           H  
ATOM   2987  N   GLN A 206      36.614 -22.028  10.226  1.00  0.00           N  
ATOM   2988  CA  GLN A 206      37.141 -21.658   8.922  1.00  0.00           C  
ATOM   2989  C   GLN A 206      38.665 -21.674   9.030  1.00  0.00           C  
ATOM   2990  O   GLN A 206      39.206 -21.150   9.993  1.00  0.00           O  
ATOM   2991  CB  GLN A 206      36.635 -20.282   8.482  1.00  0.00           C  
ATOM   2992  CG  GLN A 206      37.084 -19.869   7.090  1.00  0.00           C  
ATOM   2993  CD  GLN A 206      36.503 -18.533   6.667  1.00  0.00           C  
ATOM   2994  OE1 GLN A 206      35.885 -17.828   7.468  1.00  0.00           O  
ATOM   2995  NE2 GLN A 206      36.699 -18.178   5.402  1.00  0.00           N  
ATOM   2996  H   GLN A 206      37.162 -21.832  11.052  1.00  0.00           H  
ATOM   2997  HA  GLN A 206      36.804 -22.393   8.192  1.00  0.00           H  
ATOM   2998 1HB  GLN A 206      35.545 -20.272   8.499  1.00  0.00           H  
ATOM   2999 2HB  GLN A 206      36.980 -19.525   9.185  1.00  0.00           H  
ATOM   3000 1HG  GLN A 206      38.171 -19.788   7.080  1.00  0.00           H  
ATOM   3001 2HG  GLN A 206      36.760 -20.625   6.376  1.00  0.00           H  
ATOM   3002 1HE2 GLN A 206      36.339 -17.307   5.065  1.00  0.00           H  
ATOM   3003 2HE2 GLN A 206      37.206 -18.781   4.786  1.00  0.00           H  
ATOM   3004  N   ASN A 207      39.343 -22.299   8.071  1.00  0.00           N  
ATOM   3005  CA  ASN A 207      40.778 -22.398   8.165  1.00  0.00           C  
ATOM   3006  C   ASN A 207      41.182 -23.251   9.357  1.00  0.00           C  
ATOM   3007  O   ASN A 207      40.457 -24.164   9.750  1.00  0.00           O  
ATOM   3008  CB  ASN A 207      41.402 -21.017   8.250  1.00  0.00           C  
ATOM   3009  CG  ASN A 207      41.147 -20.191   7.020  1.00  0.00           C  
ATOM   3010  OD1 ASN A 207      41.003 -20.728   5.915  1.00  0.00           O  
ATOM   3011  ND2 ASN A 207      41.089 -18.895   7.188  1.00  0.00           N  
ATOM   3012  H   ASN A 207      38.873 -22.707   7.276  1.00  0.00           H  
ATOM   3013  HA  ASN A 207      41.150 -22.894   7.267  1.00  0.00           H  
ATOM   3014 1HB  ASN A 207      41.002 -20.490   9.117  1.00  0.00           H  
ATOM   3015 2HB  ASN A 207      42.479 -21.112   8.393  1.00  0.00           H  
ATOM   3016 1HD2 ASN A 207      40.922 -18.295   6.405  1.00  0.00           H  
ATOM   3017 2HD2 ASN A 207      41.211 -18.504   8.100  1.00  0.00           H  
ATOM   3018  N   GLY A 208      42.341 -22.944   9.942  1.00  0.00           N  
ATOM   3019  CA  GLY A 208      42.879 -23.653  11.088  1.00  0.00           C  
ATOM   3020  C   GLY A 208      44.304 -24.186  10.935  1.00  0.00           C  
ATOM   3021  O   GLY A 208      44.910 -24.612  11.920  1.00  0.00           O  
ATOM   3022  H   GLY A 208      42.862 -22.171   9.553  1.00  0.00           H  
ATOM   3023 1HA  GLY A 208      42.872 -22.997  11.958  1.00  0.00           H  
ATOM   3024 2HA  GLY A 208      42.240 -24.504  11.322  1.00  0.00           H  
ATOM   3025  N   ALA A 209      44.851 -24.177   9.719  1.00  0.00           N  
ATOM   3026  CA  ALA A 209      46.226 -24.666   9.542  1.00  0.00           C  
ATOM   3027  C   ALA A 209      47.217 -23.759  10.263  1.00  0.00           C  
ATOM   3028  O   ALA A 209      47.077 -22.543  10.297  1.00  0.00           O  
ATOM   3029  CB  ALA A 209      46.576 -24.762   8.064  1.00  0.00           C  
ATOM   3030  H   ALA A 209      44.341 -23.841   8.915  1.00  0.00           H  
ATOM   3031  HA  ALA A 209      46.291 -25.661   9.983  1.00  0.00           H  
ATOM   3032 1HB  ALA A 209      47.598 -25.126   7.956  1.00  0.00           H  
ATOM   3033 2HB  ALA A 209      45.891 -25.452   7.572  1.00  0.00           H  
ATOM   3034 3HB  ALA A 209      46.491 -23.778   7.606  1.00  0.00           H  
ATOM   3035  N   GLY A 210      48.218 -24.394  10.845  1.00  0.00           N  
ATOM   3036  CA  GLY A 210      49.263 -23.699  11.584  1.00  0.00           C  
ATOM   3037  C   GLY A 210      49.033 -23.667  13.081  1.00  0.00           C  
ATOM   3038  O   GLY A 210      49.953 -23.388  13.849  1.00  0.00           O  
ATOM   3039  H   GLY A 210      48.254 -25.401  10.771  1.00  0.00           H  
ATOM   3040 1HA  GLY A 210      50.223 -24.179  11.394  1.00  0.00           H  
ATOM   3041 2HA  GLY A 210      49.340 -22.673  11.226  1.00  0.00           H  
ATOM   3042  N   LEU A 211      47.789 -23.899  13.498  1.00  0.00           N  
ATOM   3043  CA  LEU A 211      47.446 -23.988  14.916  1.00  0.00           C  
ATOM   3044  C   LEU A 211      48.118 -25.222  15.513  1.00  0.00           C  
ATOM   3045  O   LEU A 211      48.235 -26.263  14.850  1.00  0.00           O  
ATOM   3046  CB  LEU A 211      45.926 -24.067  15.106  1.00  0.00           C  
ATOM   3047  CG  LEU A 211      45.138 -22.820  14.685  1.00  0.00           C  
ATOM   3048  CD1 LEU A 211      43.645 -23.096  14.811  1.00  0.00           C  
ATOM   3049  CD2 LEU A 211      45.551 -21.641  15.554  1.00  0.00           C  
ATOM   3050  H   LEU A 211      47.061 -24.017  12.808  1.00  0.00           H  
ATOM   3051  HA  LEU A 211      47.810 -23.092  15.417  1.00  0.00           H  
ATOM   3052 1HB  LEU A 211      45.547 -24.908  14.528  1.00  0.00           H  
ATOM   3053 2HB  LEU A 211      45.716 -24.252  16.159  1.00  0.00           H  
ATOM   3054  HG  LEU A 211      45.348 -22.592  13.640  1.00  0.00           H  
ATOM   3055 1HD1 LEU A 211      43.085 -22.210  14.512  1.00  0.00           H  
ATOM   3056 2HD1 LEU A 211      43.374 -23.931  14.165  1.00  0.00           H  
ATOM   3057 3HD1 LEU A 211      43.407 -23.343  15.845  1.00  0.00           H  
ATOM   3058 1HD2 LEU A 211      44.991 -20.754  15.254  1.00  0.00           H  
ATOM   3059 2HD2 LEU A 211      45.340 -21.867  16.599  1.00  0.00           H  
ATOM   3060 3HD2 LEU A 211      46.618 -21.455  15.431  1.00  0.00           H  
ATOM   3061  N   ALA A 212      48.571 -25.100  16.754  1.00  0.00           N  
ATOM   3062  CA  ALA A 212      49.250 -26.206  17.429  1.00  0.00           C  
ATOM   3063  C   ALA A 212      49.030 -26.256  18.928  1.00  0.00           C  
ATOM   3064  O   ALA A 212      48.876 -25.228  19.591  1.00  0.00           O  
ATOM   3065  CB  ALA A 212      50.743 -26.141  17.141  1.00  0.00           C  
ATOM   3066  H   ALA A 212      48.446 -24.226  17.245  1.00  0.00           H  
ATOM   3067  HA  ALA A 212      48.849 -27.140  17.036  1.00  0.00           H  
ATOM   3068 1HB  ALA A 212      51.247 -26.966  17.645  1.00  0.00           H  
ATOM   3069 2HB  ALA A 212      50.910 -26.216  16.067  1.00  0.00           H  
ATOM   3070 3HB  ALA A 212      51.142 -25.196  17.505  1.00  0.00           H  
ATOM   3071  N   VAL A 213      49.038 -27.472  19.457  1.00  0.00           N  
ATOM   3072  CA  VAL A 213      49.134 -27.682  20.881  1.00  0.00           C  
ATOM   3073  C   VAL A 213      50.612 -28.013  21.042  1.00  0.00           C  
ATOM   3074  O   VAL A 213      51.094 -28.976  20.450  1.00  0.00           O  
ATOM   3075  CB  VAL A 213      48.232 -28.828  21.376  1.00  0.00           C  
ATOM   3076  CG1 VAL A 213      48.393 -29.023  22.876  1.00  0.00           C  
ATOM   3077  CG2 VAL A 213      46.781 -28.534  21.022  1.00  0.00           C  
ATOM   3078  H   VAL A 213      48.975 -28.273  18.845  1.00  0.00           H  
ATOM   3079  HA  VAL A 213      48.815 -26.770  21.388  1.00  0.00           H  
ATOM   3080  HB  VAL A 213      48.543 -29.756  20.895  1.00  0.00           H  
ATOM   3081 1HG1 VAL A 213      47.748 -29.837  23.208  1.00  0.00           H  
ATOM   3082 2HG1 VAL A 213      49.430 -29.268  23.101  1.00  0.00           H  
ATOM   3083 3HG1 VAL A 213      48.114 -28.106  23.394  1.00  0.00           H  
ATOM   3084 1HG2 VAL A 213      46.149 -29.349  21.374  1.00  0.00           H  
ATOM   3085 2HG2 VAL A 213      46.473 -27.603  21.498  1.00  0.00           H  
ATOM   3086 3HG2 VAL A 213      46.682 -28.440  19.941  1.00  0.00           H  
ATOM   3087  N   ASN A 214      51.349 -27.153  21.741  1.00  0.00           N  
ATOM   3088  CA  ASN A 214      52.781 -27.369  21.951  1.00  0.00           C  
ATOM   3089  C   ASN A 214      53.055 -28.470  22.984  1.00  0.00           C  
ATOM   3090  O   ASN A 214      54.052 -29.193  22.898  1.00  0.00           O  
ATOM   3091  CB  ASN A 214      53.452 -26.073  22.367  1.00  0.00           C  
ATOM   3092  CG  ASN A 214      53.571 -25.093  21.233  1.00  0.00           C  
ATOM   3093  OD1 ASN A 214      53.636 -25.486  20.062  1.00  0.00           O  
ATOM   3094  ND2 ASN A 214      53.600 -23.826  21.556  1.00  0.00           N  
ATOM   3095  H   ASN A 214      50.912 -26.333  22.136  1.00  0.00           H  
ATOM   3096  HA  ASN A 214      53.222 -27.706  21.012  1.00  0.00           H  
ATOM   3097 1HB  ASN A 214      52.881 -25.610  23.173  1.00  0.00           H  
ATOM   3098 2HB  ASN A 214      54.449 -26.287  22.753  1.00  0.00           H  
ATOM   3099 1HD2 ASN A 214      53.678 -23.129  20.842  1.00  0.00           H  
ATOM   3100 2HD2 ASN A 214      53.544 -23.554  22.516  1.00  0.00           H  
ATOM   3101  N   SER A 215      52.208 -28.537  24.004  1.00  0.00           N  
ATOM   3102  CA  SER A 215      52.355 -29.492  25.077  1.00  0.00           C  
ATOM   3103  C   SER A 215      51.046 -29.594  25.831  1.00  0.00           C  
ATOM   3104  O   SER A 215      50.181 -28.718  25.732  1.00  0.00           O  
ATOM   3105  CB  SER A 215      53.474 -29.078  26.012  1.00  0.00           C  
ATOM   3106  OG  SER A 215      53.144 -27.902  26.700  1.00  0.00           O  
ATOM   3107  H   SER A 215      51.432 -27.891  24.023  1.00  0.00           H  
ATOM   3108  HA  SER A 215      52.605 -30.462  24.645  1.00  0.00           H  
ATOM   3109 1HB  SER A 215      53.667 -29.878  26.726  1.00  0.00           H  
ATOM   3110 2HB  SER A 215      54.388 -28.923  25.440  1.00  0.00           H  
ATOM   3111  HG  SER A 215      53.948 -27.379  26.730  1.00  0.00           H  
ATOM   3112  N   PHE A 216      50.911 -30.664  26.602  1.00  0.00           N  
ATOM   3113  CA  PHE A 216      49.725 -30.924  27.402  1.00  0.00           C  
ATOM   3114  C   PHE A 216      50.074 -31.876  28.523  1.00  0.00           C  
ATOM   3115  O   PHE A 216      50.885 -32.789  28.349  1.00  0.00           O  
ATOM   3116  CB  PHE A 216      48.603 -31.513  26.545  1.00  0.00           C  
ATOM   3117  CG  PHE A 216      47.299 -31.666  27.277  1.00  0.00           C  
ATOM   3118  CD1 PHE A 216      46.274 -30.749  27.096  1.00  0.00           C  
ATOM   3119  CD2 PHE A 216      47.095 -32.726  28.147  1.00  0.00           C  
ATOM   3120  CE1 PHE A 216      45.075 -30.889  27.768  1.00  0.00           C  
ATOM   3121  CE2 PHE A 216      45.897 -32.870  28.819  1.00  0.00           C  
ATOM   3122  CZ  PHE A 216      44.886 -31.949  28.629  1.00  0.00           C  
ATOM   3123  H   PHE A 216      51.676 -31.324  26.627  1.00  0.00           H  
ATOM   3124  HA  PHE A 216      49.377 -29.979  27.822  1.00  0.00           H  
ATOM   3125 1HB  PHE A 216      48.433 -30.875  25.679  1.00  0.00           H  
ATOM   3126 2HB  PHE A 216      48.903 -32.493  26.176  1.00  0.00           H  
ATOM   3127  HD1 PHE A 216      46.423 -29.912  26.414  1.00  0.00           H  
ATOM   3128  HD2 PHE A 216      47.895 -33.453  28.297  1.00  0.00           H  
ATOM   3129  HE1 PHE A 216      44.278 -30.162  27.617  1.00  0.00           H  
ATOM   3130  HE2 PHE A 216      45.750 -33.708  29.500  1.00  0.00           H  
ATOM   3131  HZ  PHE A 216      43.941 -32.060  29.160  1.00  0.00           H  
ATOM   3132  N   SER A 217      49.423 -31.686  29.661  1.00  0.00           N  
ATOM   3133  CA  SER A 217      49.531 -32.636  30.741  1.00  0.00           C  
ATOM   3134  C   SER A 217      48.194 -32.722  31.449  1.00  0.00           C  
ATOM   3135  O   SER A 217      47.404 -31.795  31.398  1.00  0.00           O  
ATOM   3136  CB  SER A 217      50.622 -32.224  31.711  1.00  0.00           C  
ATOM   3137  OG  SER A 217      50.297 -31.020  32.350  1.00  0.00           O  
ATOM   3138  H   SER A 217      48.842 -30.868  29.781  1.00  0.00           H  
ATOM   3139  HA  SER A 217      49.790 -33.609  30.321  1.00  0.00           H  
ATOM   3140 1HB  SER A 217      50.762 -33.008  32.455  1.00  0.00           H  
ATOM   3141 2HB  SER A 217      51.562 -32.111  31.173  1.00  0.00           H  
ATOM   3142  HG  SER A 217      50.512 -30.323  31.726  1.00  0.00           H  
ATOM   3143  N   SER A 218      47.979 -33.845  32.121  1.00  0.00           N  
ATOM   3144  CA  SER A 218      46.800 -34.060  32.920  1.00  0.00           C  
ATOM   3145  C   SER A 218      47.103 -35.187  33.904  1.00  0.00           C  
ATOM   3146  O   SER A 218      47.701 -36.210  33.528  1.00  0.00           O  
ATOM   3147  CB  SER A 218      45.612 -34.409  32.044  1.00  0.00           C  
ATOM   3148  OG  SER A 218      44.468 -34.641  32.819  1.00  0.00           O  
ATOM   3149  H   SER A 218      48.675 -34.575  32.065  1.00  0.00           H  
ATOM   3150  HA  SER A 218      46.574 -33.139  33.459  1.00  0.00           H  
ATOM   3151 1HB  SER A 218      45.423 -33.593  31.347  1.00  0.00           H  
ATOM   3152 2HB  SER A 218      45.842 -35.296  31.456  1.00  0.00           H  
ATOM   3153  HG  SER A 218      44.482 -33.981  33.516  1.00  0.00           H  
ATOM   3154  N   THR A 219      46.734 -34.976  35.159  1.00  0.00           N  
ATOM   3155  CA  THR A 219      46.795 -36.022  36.176  1.00  0.00           C  
ATOM   3156  C   THR A 219      45.533 -35.862  37.018  1.00  0.00           C  
ATOM   3157  O   THR A 219      45.055 -34.752  37.202  1.00  0.00           O  
ATOM   3158  CB  THR A 219      48.058 -35.922  37.052  1.00  0.00           C  
ATOM   3159  OG1 THR A 219      49.225 -36.001  36.223  1.00  0.00           O  
ATOM   3160  CG2 THR A 219      48.089 -37.049  38.073  1.00  0.00           C  
ATOM   3161  H   THR A 219      46.400 -34.058  35.416  1.00  0.00           H  
ATOM   3162  HA  THR A 219      46.816 -36.990  35.675  1.00  0.00           H  
ATOM   3163  HB  THR A 219      48.064 -34.966  37.574  1.00  0.00           H  
ATOM   3164  HG1 THR A 219      49.743 -35.199  36.323  1.00  0.00           H  
ATOM   3165 1HG2 THR A 219      48.988 -36.962  38.683  1.00  0.00           H  
ATOM   3166 2HG2 THR A 219      47.209 -36.985  38.712  1.00  0.00           H  
ATOM   3167 3HG2 THR A 219      48.093 -38.008  37.557  1.00  0.00           H  
ATOM   3168  N   VAL A 220      44.990 -36.968  37.514  1.00  0.00           N  
ATOM   3169  CA  VAL A 220      43.817 -36.902  38.366  1.00  0.00           C  
ATOM   3170  C   VAL A 220      44.132 -37.719  39.622  1.00  0.00           C  
ATOM   3171  O   VAL A 220      44.159 -38.955  39.589  1.00  0.00           O  
ATOM   3172  CB  VAL A 220      42.574 -37.465  37.651  1.00  0.00           C  
ATOM   3173  CG1 VAL A 220      41.356 -37.385  38.559  1.00  0.00           C  
ATOM   3174  CG2 VAL A 220      42.333 -36.704  36.356  1.00  0.00           C  
ATOM   3175  H   VAL A 220      45.393 -37.869  37.300  1.00  0.00           H  
ATOM   3176  HA  VAL A 220      43.626 -35.857  38.611  1.00  0.00           H  
ATOM   3177  HB  VAL A 220      42.741 -38.519  37.428  1.00  0.00           H  
ATOM   3178 1HG1 VAL A 220      40.487 -37.787  38.037  1.00  0.00           H  
ATOM   3179 2HG1 VAL A 220      41.537 -37.966  39.463  1.00  0.00           H  
ATOM   3180 3HG1 VAL A 220      41.169 -36.345  38.825  1.00  0.00           H  
ATOM   3181 1HG2 VAL A 220      41.453 -37.107  35.855  1.00  0.00           H  
ATOM   3182 2HG2 VAL A 220      42.173 -35.649  36.578  1.00  0.00           H  
ATOM   3183 3HG2 VAL A 220      43.201 -36.809  35.705  1.00  0.00           H  
ATOM   3184  N   GLU A 221      44.408 -36.998  40.709  1.00  0.00           N  
ATOM   3185  CA  GLU A 221      44.860 -37.574  41.960  1.00  0.00           C  
ATOM   3186  C   GLU A 221      43.709 -37.834  42.915  1.00  0.00           C  
ATOM   3187  O   GLU A 221      42.847 -36.976  43.110  1.00  0.00           O  
ATOM   3188  CB  GLU A 221      45.884 -36.651  42.625  1.00  0.00           C  
ATOM   3189  CG  GLU A 221      46.469 -37.192  43.922  1.00  0.00           C  
ATOM   3190  CD  GLU A 221      47.482 -36.267  44.537  1.00  0.00           C  
ATOM   3191  OE1 GLU A 221      47.746 -35.239  43.962  1.00  0.00           O  
ATOM   3192  OE2 GLU A 221      47.993 -36.590  45.584  1.00  0.00           O  
ATOM   3193  H   GLU A 221      44.291 -35.997  40.642  1.00  0.00           H  
ATOM   3194  HA  GLU A 221      45.336 -38.532  41.748  1.00  0.00           H  
ATOM   3195 1HB  GLU A 221      46.709 -36.467  41.937  1.00  0.00           H  
ATOM   3196 2HB  GLU A 221      45.419 -35.690  42.843  1.00  0.00           H  
ATOM   3197 1HG  GLU A 221      45.660 -37.352  44.634  1.00  0.00           H  
ATOM   3198 2HG  GLU A 221      46.937 -38.155  43.723  1.00  0.00           H  
ATOM   3199  N   THR A 222      43.698 -39.026  43.502  1.00  0.00           N  
ATOM   3200  CA  THR A 222      42.648 -39.427  44.440  1.00  0.00           C  
ATOM   3201  C   THR A 222      42.883 -38.903  45.857  1.00  0.00           C  
ATOM   3202  O   THR A 222      43.396 -37.793  46.056  1.00  0.00           O  
ATOM   3203  CB  THR A 222      42.517 -40.961  44.483  1.00  0.00           C  
ATOM   3204  OG1 THR A 222      42.200 -41.453  43.175  1.00  0.00           O  
ATOM   3205  CG2 THR A 222      41.423 -41.375  45.455  1.00  0.00           C  
ATOM   3206  H   THR A 222      44.443 -39.675  43.290  1.00  0.00           H  
ATOM   3207  HA  THR A 222      41.701 -39.007  44.100  1.00  0.00           H  
ATOM   3208  HB  THR A 222      43.463 -41.398  44.802  1.00  0.00           H  
ATOM   3209  HG1 THR A 222      41.257 -41.630  43.120  1.00  0.00           H  
ATOM   3210 1HG2 THR A 222      41.344 -42.462  45.473  1.00  0.00           H  
ATOM   3211 2HG2 THR A 222      41.667 -41.012  46.454  1.00  0.00           H  
ATOM   3212 3HG2 THR A 222      40.472 -40.949  45.137  1.00  0.00           H  
TER                                                                             
