# Supplementary material for: A new benchmark illustrates that integration of geometric constraints inferred from enzyme reaction chemistry can increase enzyme active site modeling accuracy
Source: PLoS One. 2019 Apr 4;14(4):e0214126. doi: 10.1371/journal.pone.0214126 (PMC6448891; doi:10.1371/journal.pone.0214126)
Supplement: S1 Files — (GZ) [file pone.0214126.s008.gz › benchmark-lite/templates/2nlr/1olq.pdb]

HEADER    HYDROLASE                               11-AUG-03   1OLQ              
TITLE     THE TRICHODERMA REESEI CEL12A P201C MUTANT, STRUCTURE AT              
TITLE    2 1.7 A RESOLUTION                                                     
COMPND    MOL_ID: 1;                                                            
COMPND   2 MOLECULE: ENDO-BETA-1,4-GLUCANASE;                                   
COMPND   3 CHAIN: A, B;                                                         
COMPND   4 FRAGMENT: RESIDUES 17-234;                                           
COMPND   5 SYNONYM: ENDOGLUCANASE, CEL12A, EG3;                                 
COMPND   6 EC: 3.2.1.4;                                                         
COMPND   7 ENGINEERED: YES;                                                     
COMPND   8 MUTATION: YES                                                        
SOURCE    MOL_ID: 1;                                                            
SOURCE   2 ORGANISM_SCIENTIFIC: TRICHODERMA REESEI;                             
SOURCE   3 ORGANISM_TAXID: 51453;                                               
SOURCE   4 EXPRESSION_SYSTEM: ASPERGILLUS NIGER;                                
SOURCE   5 EXPRESSION_SYSTEM_TAXID: 5061                                        
KEYWDS    HYDROLASE, CELLULASE, CELLULOSE DEGRADATION, ENDOGLUCANASE,           
KEYWDS   2 GLYCOSYL HYDROLASE, GH FAMILY 12                                     
EXPDTA    X-RAY DIFFRACTION                                                     
AUTHOR    M.SANDGREN,P.J.GUALFETTI,A.SHAW,L.S.GROSS,M.SALDAJENO,                
AUTHOR   2 G.I.BERGLUND,T.A.JONES,C.MITCHINSON                                  
REVDAT   4   22-FEB-12 1OLQ    1       KEYWDS REMARK VERSN  DBREF               
REVDAT   4 2                           HETSYN FORMUL                            
REVDAT   3   24-FEB-09 1OLQ    1       VERSN                                    
REVDAT   2   10-DEC-03 1OLQ    1       TITLE  COMPND                            
REVDAT   1   25-NOV-03 1OLQ    0                                                
JRNL        AUTH   M.SANDGREN,P.J.GUALFETTI,C.PAECH,S.PAECH,A.SHAW,             
JRNL        AUTH 2 L.S.GROSS,M.SALDAJENO,G.I.BERGLUND,T.A.JONES,                
JRNL        AUTH 3 C.MITCHINSON                                                 
JRNL        TITL   THE HUMICOLA GRISEA CEL12A ENZYME STRUCTURE AT 1.2           
JRNL        TITL 2 A RESOLUTION AND THE IMPACT OF ITS FREE CYSTEINE             
JRNL        TITL 3 RESIDUES ON THERMAL STABILITY                                
JRNL        REF    PROTEIN SCI.                  V.  12  2782 2003              
JRNL        REFN                   ISSN 0961-8368                               
JRNL        PMID   14627738                                                     
JRNL        DOI    10.1110/PS.03220403                                          
REMARK   2                                                                      
REMARK   2 RESOLUTION.    1.7  ANGSTROMS.                                       
REMARK   3                                                                      
REMARK   3 REFINEMENT.                                                          
REMARK   3   PROGRAM     : REFMAC                                               
REMARK   3   AUTHORS     : MURSHUDOV,VAGIN,DODSON                               
REMARK   3                                                                      
REMARK   3  DATA USED IN REFINEMENT.                                            
REMARK   3   RESOLUTION RANGE HIGH (ANGSTROMS) : 1.7                            
REMARK   3   RESOLUTION RANGE LOW  (ANGSTROMS) : 20.                            
REMARK   3   DATA CUTOFF            (SIGMA(F)) : 0.0                            
REMARK   3   COMPLETENESS FOR RANGE        (%) : 99.9                           
REMARK   3   NUMBER OF REFLECTIONS             : 40983                          
REMARK   3                                                                      
REMARK   3  FIT TO DATA USED IN REFINEMENT.                                     
REMARK   3   CROSS-VALIDATION METHOD          : THROUGHOUT                      
REMARK   3   FREE R VALUE TEST SET SELECTION  : RANDOM                          
REMARK   3   R VALUE     (WORKING + TEST SET) : 0.21035                         
REMARK   3   R VALUE            (WORKING SET) : 0.20908                         
REMARK   3   FREE R VALUE                     : 0.25107                         
REMARK   3   FREE R VALUE TEST SET SIZE   (%) : 3.1                             
REMARK   3   FREE R VALUE TEST SET COUNT      : 1331                            
REMARK   3                                                                      
REMARK   3  NUMBER OF NON-HYDROGEN ATOMS USED IN REFINEMENT.                    
REMARK   3   PROTEIN ATOMS            : 3304                                    
REMARK   3   NUCLEIC ACID ATOMS       : 0                                       
REMARK   3   HETEROGEN ATOMS          : 44                                      
REMARK   3   SOLVENT ATOMS            : 287                                     
REMARK   3                                                                      
REMARK   3  B VALUES.                                                           
REMARK   3   FROM WILSON PLOT           (A**2) : NULL                           
REMARK   3   MEAN B VALUE      (OVERALL, A**2) : 13.208                         
REMARK   3   OVERALL ANISOTROPIC B VALUE.                                       
REMARK   3    B11 (A**2) : 0.37                                                 
REMARK   3    B22 (A**2) : 0.37                                                 
REMARK   3    B33 (A**2) : -0.55                                                
REMARK   3    B12 (A**2) : 0.18                                                 
REMARK   3    B13 (A**2) : 0.00                                                 
REMARK   3    B23 (A**2) : 0.00                                                 
REMARK   3                                                                      
REMARK   3  ESTIMATED OVERALL COORDINATE ERROR.                                 
REMARK   3   ESU BASED ON R VALUE                            (A): 0.24664       
REMARK   3   ESU BASED ON FREE R VALUE                       (A): 0.18176       
REMARK   3   ESU BASED ON MAXIMUM LIKELIHOOD                 (A): 0.14491       
REMARK   3   ESU FOR B VALUES BASED ON MAXIMUM LIKELIHOOD (A**2): 4.26607       
REMARK   3                                                                      
REMARK   3  RMS DEVIATIONS FROM IDEAL VALUES.                                   
REMARK   3   DISTANCE RESTRAINTS.                    RMS    SIGMA               
REMARK   3    BOND LENGTH                     (A) : 0.015 ; 0.021               
REMARK   3    ANGLE DISTANCE                  (A) : NULL  ; NULL                
REMARK   3    INTRAPLANAR 1-4 DISTANCE        (A) : NULL  ; NULL                
REMARK   3    H-BOND OR METAL COORDINATION    (A) : 0.177 ; 0.500               
REMARK   3                                                                      
REMARK   3   PLANE RESTRAINT                  (A) : NULL  ; NULL                
REMARK   3   CHIRAL-CENTER RESTRAINT       (A**3) : NULL  ; NULL                
REMARK   3                                                                      
REMARK   3   NON-BONDED CONTACT RESTRAINTS.                                     
REMARK   3    SINGLE TORSION                  (A) : NULL  ; NULL                
REMARK   3    MULTIPLE TORSION                (A) : NULL  ; NULL                
REMARK   3    H-BOND (X...Y)                  (A) : NULL  ; NULL                
REMARK   3    H-BOND (X-H...Y)                (A) : NULL  ; NULL                
REMARK   3                                                                      
REMARK   3   CONFORMATIONAL TORSION ANGLE RESTRAINTS.                           
REMARK   3    SPECIFIED                 (DEGREES) : NULL  ; NULL                
REMARK   3    PLANAR                    (DEGREES) : NULL  ; NULL                
REMARK   3    STAGGERED                 (DEGREES) : NULL  ; NULL                
REMARK   3    TRANSVERSE                (DEGREES) : NULL  ; NULL                
REMARK   3                                                                      
REMARK   3  ISOTROPIC THERMAL FACTOR RESTRAINTS.    RMS    SIGMA                
REMARK   3   MAIN-CHAIN BOND              (A**2) : 0.808 ; 1.500                
REMARK   3   MAIN-CHAIN ANGLE             (A**2) : 1.340 ; 2.000                
REMARK   3   SIDE-CHAIN BOND              (A**2) : 2.085 ; 3.000                
REMARK   3   SIDE-CHAIN ANGLE             (A**2) : 2.831 ; 4.500                
REMARK   3                                                                      
REMARK   3  OTHER REFINEMENT REMARKS: BABINET'S PRINCIPLE FOR SCALING HAS       
REMARK   3  BEEN USED. HYDROGENS HAVE BEEN ADDED IN THE RIDING POSITIO          
REMARK   3  BULK SOLVENT MODELLING. PARAMETERS FOR MASK CALCULATION THE         
REMARK   3  FOLLOWING REFINEMENT PARAMETERS ARE NOT REPRESENTED IN THE          
REMARK   3  ABOVE TEMPLATE FOR REFMAC                                           
REMARK   4                                                                      
REMARK   4 1OLQ COMPLIES WITH FORMAT V. 3.30, 13-JUL-11                         
REMARK 100                                                                      
REMARK 100 THIS ENTRY HAS BEEN PROCESSED BY PDBE ON 12-AUG-03.                  
REMARK 100 THE PDBE ID CODE IS EBI-13171.                                       
REMARK 200                                                                      
REMARK 200 EXPERIMENTAL DETAILS                                                 
REMARK 200  EXPERIMENT TYPE                : X-RAY DIFFRACTION                  
REMARK 200  DATE OF DATA COLLECTION        : 03-DEC-00                          
REMARK 200  TEMPERATURE           (KELVIN) : 100.0                              
REMARK 200  PH                             : 6.00                               
REMARK 200  NUMBER OF CRYSTALS USED        : 1                                  
REMARK 200                                                                      
REMARK 200  SYNCHROTRON              (Y/N) : Y                                  
REMARK 200  RADIATION SOURCE               : ESRF                               
REMARK 200  BEAMLINE                       : ID14-1                             
REMARK 200  X-RAY GENERATOR MODEL          : NULL                               
REMARK 200  MONOCHROMATIC OR LAUE    (M/L) : M                                  
REMARK 200  WAVELENGTH OR RANGE        (A) : 0.93                               
REMARK 200  MONOCHROMATOR                  : NULL                               
REMARK 200  OPTICS                         : NULL                               
REMARK 200                                                                      
REMARK 200  DETECTOR TYPE                  : CCD                                
REMARK 200  DETECTOR MANUFACTURER          : MARRESEARCH                        
REMARK 200  INTENSITY-INTEGRATION SOFTWARE : DENZO                              
REMARK 200  DATA SCALING SOFTWARE          : SCALEPACK                          
REMARK 200                                                                      
REMARK 200  NUMBER OF UNIQUE REFLECTIONS   : 40983                              
REMARK 200  RESOLUTION RANGE HIGH      (A) : 1.700                              
REMARK 200  RESOLUTION RANGE LOW       (A) : 20.000                             
REMARK 200  REJECTION CRITERIA  (SIGMA(I)) : 3.000                              
REMARK 200                                                                      
REMARK 200 OVERALL.                                                             
REMARK 200  COMPLETENESS FOR RANGE     (%) : 99.9                               
REMARK 200  DATA REDUNDANCY                : 4.300                              
REMARK 200  R MERGE                    (I) : 0.07400                            
REMARK 200  R SYM                      (I) : NULL                               
REMARK 200  <I/SIGMA(I)> FOR THE DATA SET  : 18.3000                            
REMARK 200                                                                      
REMARK 200 IN THE HIGHEST RESOLUTION SHELL.                                     
REMARK 200  HIGHEST RESOLUTION SHELL, RANGE HIGH (A) : 1.70                     
REMARK 200  HIGHEST RESOLUTION SHELL, RANGE LOW  (A) : 1.73                     
REMARK 200  COMPLETENESS FOR SHELL     (%) : NULL                               
REMARK 200  DATA REDUNDANCY IN SHELL       : 99.60                              
REMARK 200  R MERGE FOR SHELL          (I) : 0.39000                            
REMARK 200  R SYM FOR SHELL            (I) : NULL                               
REMARK 200  <I/SIGMA(I)> FOR SHELL         : 2.800                              
REMARK 200                                                                      
REMARK 200 DIFFRACTION PROTOCOL: SINGLE WAVELENGTH                              
REMARK 200 METHOD USED TO DETERMINE THE STRUCTURE: MOLECULAR REPLACEMENT        
REMARK 200 SOFTWARE USED: AMORE                                                 
REMARK 200 STARTING MODEL: PDB ENTRY 1H8V                                       
REMARK 200                                                                      
REMARK 200 REMARK: NULL                                                         
REMARK 280                                                                      
REMARK 280 CRYSTAL                                                              
REMARK 280 SOLVENT CONTENT, VS   (%): 40                                        
REMARK 280 MATTHEWS COEFFICIENT, VM (ANGSTROMS**3/DA): 2.0                      
REMARK 280                                                                      
REMARK 280 CRYSTALLIZATION CONDITIONS: NULL                                     
REMARK 290                                                                      
REMARK 290 CRYSTALLOGRAPHIC SYMMETRY                                            
REMARK 290 SYMMETRY OPERATORS FOR SPACE GROUP: P 31                             
REMARK 290                                                                      
REMARK 290      SYMOP   SYMMETRY                                                
REMARK 290     NNNMMM   OPERATOR                                                
REMARK 290       1555   X,Y,Z                                                   
REMARK 290       2555   -Y,X-Y,Z+1/3                                            
REMARK 290       3555   -X+Y,-X,Z+2/3                                           
REMARK 290                                                                      
REMARK 290     WHERE NNN -> OPERATOR NUMBER                                     
REMARK 290           MMM -> TRANSLATION VECTOR                                  
REMARK 290                                                                      
REMARK 290 CRYSTALLOGRAPHIC SYMMETRY TRANSFORMATIONS                            
REMARK 290 THE FOLLOWING TRANSFORMATIONS OPERATE ON THE ATOM/HETATM             
REMARK 290 RECORDS IN THIS ENTRY TO PRODUCE CRYSTALLOGRAPHICALLY                
REMARK 290 RELATED MOLECULES.                                                   
REMARK 290   SMTRY1   1  1.000000  0.000000  0.000000        0.00000            
REMARK 290   SMTRY2   1  0.000000  1.000000  0.000000        0.00000            
REMARK 290   SMTRY3   1  0.000000  0.000000  1.000000        0.00000            
REMARK 290   SMTRY1   2 -0.500000 -0.866025  0.000000        0.00000            
REMARK 290   SMTRY2   2  0.866025 -0.500000  0.000000        0.00000            
REMARK 290   SMTRY3   2  0.000000  0.000000  1.000000       23.03067            
REMARK 290   SMTRY1   3 -0.500000  0.866025  0.000000        0.00000            
REMARK 290   SMTRY2   3 -0.866025 -0.500000  0.000000        0.00000            
REMARK 290   SMTRY3   3  0.000000  0.000000  1.000000       46.06133            
REMARK 290                                                                      
REMARK 290 REMARK: NULL                                                         
REMARK 300                                                                      
REMARK 300 BIOMOLECULE: 1, 2                                                    
REMARK 300 SEE REMARK 350 FOR THE AUTHOR PROVIDED AND/OR PROGRAM                
REMARK 300 GENERATED ASSEMBLY INFORMATION FOR THE STRUCTURE IN                  
REMARK 300 THIS ENTRY. THE REMARK MAY ALSO PROVIDE INFORMATION ON               
REMARK 300 BURIED SURFACE AREA.                                                 
REMARK 350                                                                      
REMARK 350 COORDINATES FOR A COMPLETE MULTIMER REPRESENTING THE KNOWN           
REMARK 350 BIOLOGICALLY SIGNIFICANT OLIGOMERIZATION STATE OF THE                
REMARK 350 MOLECULE CAN BE GENERATED BY APPLYING BIOMT TRANSFORMATIONS          
REMARK 350 GIVEN BELOW.  BOTH NON-CRYSTALLOGRAPHIC AND                          
REMARK 350 CRYSTALLOGRAPHIC OPERATIONS ARE GIVEN.                               
REMARK 350                                                                      
REMARK 350 BIOMOLECULE: 1                                                       
REMARK 350 AUTHOR DETERMINED BIOLOGICAL UNIT: MONOMERIC                         
REMARK 350 SOFTWARE DETERMINED QUATERNARY STRUCTURE: MONOMERIC                  
REMARK 350 SOFTWARE USED: PISA                                                  
REMARK 350 APPLY THE FOLLOWING TO CHAINS: A                                     
REMARK 350   BIOMT1   1  1.000000  0.000000  0.000000        0.00000            
REMARK 350   BIOMT2   1  0.000000  1.000000  0.000000        0.00000            
REMARK 350   BIOMT3   1  0.000000  0.000000  1.000000        0.00000            
REMARK 350                                                                      
REMARK 350 BIOMOLECULE: 2                                                       
REMARK 350 AUTHOR DETERMINED BIOLOGICAL UNIT: MONOMERIC                         
REMARK 350 SOFTWARE DETERMINED QUATERNARY STRUCTURE: MONOMERIC                  
REMARK 350 SOFTWARE USED: PISA                                                  
REMARK 350 APPLY THE FOLLOWING TO CHAINS: B                                     
REMARK 350   BIOMT1   1  1.000000  0.000000  0.000000        0.00000            
REMARK 350   BIOMT2   1  0.000000  1.000000  0.000000        0.00000            
REMARK 350   BIOMT3   1  0.000000  0.000000  1.000000        0.00000            
REMARK 400                                                                      
REMARK 400 COMPOUND                                                             
REMARK 400  CHAIN A, B ENGINEERED MUTATION PRO217CYS                            
REMARK 400  ENDOHYDROLYSIS OF 1,4-BETA-D-GLUCOSIDIC LINKAGES IN CELLULOSE       
REMARK 500                                                                      
REMARK 500 GEOMETRY AND STEREOCHEMISTRY                                         
REMARK 500 SUBTOPIC: CLOSE CONTACTS IN SAME ASYMMETRIC UNIT                     
REMARK 500                                                                      
REMARK 500 THE FOLLOWING ATOMS ARE IN CLOSE CONTACT.                            
REMARK 500                                                                      
REMARK 500  ATM1  RES C  SSEQI   ATM2  RES C  SSEQI           DISTANCE          
REMARK 500   NE2  GLN A    54     O    HOH A  2034              1.98            
REMARK 500   OG   SER A    77     O    HOH A  2057              2.09            
REMARK 500   CD   GLN B    54     O    HOH B  2044              2.16            
REMARK 500   O    HOH A  2019     O    HOH B  2078              2.20            
REMARK 500   O    HOH A  2025     O    HOH A  2028              2.02            
REMARK 500                                                                      
REMARK 500 REMARK: NULL                                                         
REMARK 500                                                                      
REMARK 500 GEOMETRY AND STEREOCHEMISTRY                                         
REMARK 500 SUBTOPIC: CLOSE CONTACTS                                             
REMARK 500                                                                      
REMARK 500 THE FOLLOWING ATOMS THAT ARE RELATED BY CRYSTALLOGRAPHIC             
REMARK 500 SYMMETRY ARE IN CLOSE CONTACT.  AN ATOM LOCATED WITHIN 0.15          
REMARK 500 ANGSTROMS OF A SYMMETRY RELATED ATOM IS ASSUMED TO BE ON A           
REMARK 500 SPECIAL POSITION AND IS, THEREFORE, LISTED IN REMARK 375             
REMARK 500 INSTEAD OF REMARK 500.  ATOMS WITH NON-BLANK ALTERNATE               
REMARK 500 LOCATION INDICATORS ARE NOT INCLUDED IN THE CALCULATIONS.            
REMARK 500                                                                      
REMARK 500 DISTANCE CUTOFF:                                                     
REMARK 500 2.2 ANGSTROMS FOR CONTACTS NOT INVOLVING HYDROGEN ATOMS              
REMARK 500 1.6 ANGSTROMS FOR CONTACTS INVOLVING HYDROGEN ATOMS                  
REMARK 500                                                                      
REMARK 500  ATM1  RES C  SSEQI   ATM2  RES C  SSEQI  SSYMOP   DISTANCE          
REMARK 500   OD2  ASP A   181     ND2  ASN B   138     1556     2.06            
REMARK 500                                                                      
REMARK 500 REMARK: NULL                                                         
REMARK 500                                                                      
REMARK 500 GEOMETRY AND STEREOCHEMISTRY                                         
REMARK 500 SUBTOPIC: COVALENT BOND ANGLES                                       
REMARK 500                                                                      
REMARK 500 THE STEREOCHEMICAL PARAMETERS OF THE FOLLOWING RESIDUES              
REMARK 500 HAVE VALUES WHICH DEVIATE FROM EXPECTED VALUES BY MORE               
REMARK 500 THAN 6*RMSD (M=MODEL NUMBER; RES=RESIDUE NAME; C=CHAIN               
REMARK 500 IDENTIFIER; SSEQ=SEQUENCE NUMBER; I=INSERTION CODE).                 
REMARK 500                                                                      
REMARK 500 STANDARD TABLE:                                                      
REMARK 500 FORMAT: (10X,I3,1X,A3,1X,A1,I4,A1,3(1X,A4,2X),12X,F5.1)              
REMARK 500                                                                      
REMARK 500 EXPECTED VALUES PROTEIN: ENGH AND HUBER, 1999                        
REMARK 500 EXPECTED VALUES NUCLEIC ACID: CLOWNEY ET AL 1996                     
REMARK 500                                                                      
REMARK 500  M RES CSSEQI ATM1   ATM2   ATM3                                     
REMARK 500    ASP A  99   CB  -  CG  -  OD2 ANGL. DEV. =   5.5 DEGREES          
REMARK 500    ASP A 181   CB  -  CG  -  OD2 ANGL. DEV. =   6.7 DEGREES          
REMARK 500                                                                      
REMARK 500 REMARK: NULL                                                         
REMARK 500                                                                      
REMARK 500 GEOMETRY AND STEREOCHEMISTRY                                         
REMARK 500 SUBTOPIC: TORSION ANGLES                                             
REMARK 500                                                                      
REMARK 500 TORSION ANGLES OUTSIDE THE EXPECTED RAMACHANDRAN REGIONS:            
REMARK 500 (M=MODEL NUMBER; RES=RESIDUE NAME; C=CHAIN IDENTIFIER;               
REMARK 500 SSEQ=SEQUENCE NUMBER; I=INSERTION CODE).                             
REMARK 500                                                                      
REMARK 500 STANDARD TABLE:                                                      
REMARK 500 FORMAT:(10X,I3,1X,A3,1X,A1,I4,A1,4X,F7.2,3X,F7.2)                    
REMARK 500                                                                      
REMARK 500 EXPECTED VALUES: GJ KLEYWEGT AND TA JONES (1996). PHI/PSI-           
REMARK 500 CHOLOGY: RAMACHANDRAN REVISITED. STRUCTURE 4, 1395 - 1400            
REMARK 500                                                                      
REMARK 500  M RES CSSEQI        PSI       PHI                                   
REMARK 500    PHE A 202      -69.17   -104.51                                   
REMARK 500    ASN B 186       77.60    -69.55                                   
REMARK 500    PHE B 202      -70.74   -103.94                                   
REMARK 500                                                                      
REMARK 500 REMARK: NULL                                                         
REMARK 700                                                                      
REMARK 700 SHEET                                                                
REMARK 700 THE SHEET STRUCTURE OF THIS MOLECULE IS BIFURCATED. IN               
REMARK 700 ORDER TO REPRESENT THIS FEATURE IN THE SHEET RECORDS BELOW,          
REMARK 700 TWO SHEETS ARE DEFINED.                                              
REMARK 800                                                                      
REMARK 800 SITE                                                                 
REMARK 800 SITE_IDENTIFIER: AC1                                                 
REMARK 800 EVIDENCE_CODE: SOFTWARE                                              
REMARK 800 SITE_DESCRIPTION: BINDING SITE FOR MONO-SACCHARIDE                   
REMARK 800   NAG A 301 BOUND TO ASN A 164                                       
REMARK 800                                                                      
REMARK 800 SITE_IDENTIFIER: AC2                                                 
REMARK 800 EVIDENCE_CODE: SOFTWARE                                              
REMARK 800 SITE_DESCRIPTION: BINDING SITE FOR MONO-SACCHARIDE                   
REMARK 800   NAG B 301 BOUND TO ASN B 164                                       
REMARK 900                                                                      
REMARK 900 RELATED ENTRIES                                                      
REMARK 900 RELATED ID: 1H8V   RELATED DB: PDB                                   
REMARK 900  THE X-RAY CRYSTAL STRUCTURE OF THE                                  
REMARK 900  TRICHODERMA REESEI FAMILY 12 ENDOGLUCANASE 3,                       
REMARK 900  CEL12A, AT 1.9 E RESOLUTION                                         
REMARK 900 RELATED ID: 1OA2   RELATED DB: PDB                                   
REMARK 900  COMPARISON OF FAMILY 12 GLYCOSIDE HYDROLASES                        
REMARK 900  AND RECRUITED SUBSTITUTIONS IMPORTANT FOR                           
REMARK 900  THERMAL STABILITY                                                   
REMARK 900 RELATED ID: 1OLR   RELATED DB: PDB                                   
REMARK 900  THE HUMICOLA GRISEA CEL12A ENZYME STRUCTURE                         
REMARK 900  AT 1.2 A RESOLUTION AND THE IMPACT OF                               
REMARK 900  ITS FREE CYSTEINE RESIDUES ON THERMAL                               
REMARK 900  STABILITY                                                           
DBREF  1OLQ A    1   218  UNP    O00095   O00095_HYPJE    17    234             
DBREF  1OLQ B    1   218  UNP    O00095   O00095_HYPJE    17    234             
SEQADV 1OLQ CYS A  201  UNP  O00095    PRO   217 ENGINEERED MUTATION            
SEQADV 1OLQ CYS B  201  UNP  O00095    PRO   217 ENGINEERED MUTATION            
SEQRES   1 A  218  PCA THR SER CYS ASP GLN TRP ALA THR PHE THR GLY ASN          
SEQRES   2 A  218  GLY TYR THR VAL SER ASN ASN LEU TRP GLY ALA SER ALA          
SEQRES   3 A  218  GLY SER GLY PHE GLY CYS VAL THR ALA VAL SER LEU SER          
SEQRES   4 A  218  GLY GLY ALA SER TRP HIS ALA ASP TRP GLN TRP SER GLY          
SEQRES   5 A  218  GLY GLN ASN ASN VAL LYS SER TYR GLN ASN SER GLN ILE          
SEQRES   6 A  218  ALA ILE PRO GLN LYS ARG THR VAL ASN SER ILE SER SER          
SEQRES   7 A  218  MET PRO THR THR ALA SER TRP SER TYR SER GLY SER ASN          
SEQRES   8 A  218  ILE ARG ALA ASN VAL ALA TYR ASP LEU PHE THR ALA ALA          
SEQRES   9 A  218  ASN PRO ASN HIS VAL THR TYR SER GLY ASP TYR GLU LEU          
SEQRES  10 A  218  MET ILE TRP LEU GLY LYS TYR GLY ASP ILE GLY PRO ILE          
SEQRES  11 A  218  GLY SER SER GLN GLY THR VAL ASN VAL GLY GLY GLN SER          
SEQRES  12 A  218  TRP THR LEU TYR TYR GLY TYR ASN GLY ALA MET GLN VAL          
SEQRES  13 A  218  TYR SER PHE VAL ALA GLN THR ASN THR THR ASN TYR SER          
SEQRES  14 A  218  GLY ASP VAL LYS ASN PHE PHE ASN TYR LEU ARG ASP ASN          
SEQRES  15 A  218  LYS GLY TYR ASN ALA ALA GLY GLN TYR VAL LEU SER TYR          
SEQRES  16 A  218  GLN PHE GLY THR GLU CYS PHE THR GLY SER GLY THR LEU          
SEQRES  17 A  218  ASN VAL ALA SER TRP THR ALA SER ILE ASN                      
SEQRES   1 B  218  PCA THR SER CYS ASP GLN TRP ALA THR PHE THR GLY ASN          
SEQRES   2 B  218  GLY TYR THR VAL SER ASN ASN LEU TRP GLY ALA SER ALA          
SEQRES   3 B  218  GLY SER GLY PHE GLY CYS VAL THR ALA VAL SER LEU SER          
SEQRES   4 B  218  GLY GLY ALA SER TRP HIS ALA ASP TRP GLN TRP SER GLY          
SEQRES   5 B  218  GLY GLN ASN ASN VAL LYS SER TYR GLN ASN SER GLN ILE          
SEQRES   6 B  218  ALA ILE PRO GLN LYS ARG THR VAL ASN SER ILE SER SER          
SEQRES   7 B  218  MET PRO THR THR ALA SER TRP SER TYR SER GLY SER ASN          
SEQRES   8 B  218  ILE ARG ALA ASN VAL ALA TYR ASP LEU PHE THR ALA ALA          
SEQRES   9 B  218  ASN PRO ASN HIS VAL THR TYR SER GLY ASP TYR GLU LEU          
SEQRES  10 B  218  MET ILE TRP LEU GLY LYS TYR GLY ASP ILE GLY PRO ILE          
SEQRES  11 B  218  GLY SER SER GLN GLY THR VAL ASN VAL GLY GLY GLN SER          
SEQRES  12 B  218  TRP THR LEU TYR TYR GLY TYR ASN GLY ALA MET GLN VAL          
SEQRES  13 B  218  TYR SER PHE VAL ALA GLN THR ASN THR THR ASN TYR SER          
SEQRES  14 B  218  GLY ASP VAL LYS ASN PHE PHE ASN TYR LEU ARG ASP ASN          
SEQRES  15 B  218  LYS GLY TYR ASN ALA ALA GLY GLN TYR VAL LEU SER TYR          
SEQRES  16 B  218  GLN PHE GLY THR GLU CYS PHE THR GLY SER GLY THR LEU          
SEQRES  17 B  218  ASN VAL ALA SER TRP THR ALA SER ILE ASN                      
MODRES 1OLQ PCA A    1  GLU  PYROGLUTAMIC ACID                                  
MODRES 1OLQ PCA B    1  GLU  PYROGLUTAMIC ACID                                  
HET    PCA  A   1       8                                                       
HET    PCA  B   1       8                                                       
HET    NAG  A 301      14                                                       
HET    NAG  B 301      14                                                       
HETNAM     PCA PYROGLUTAMIC ACID                                                
HETNAM     NAG N-ACETYL-D-GLUCOSAMINE                                           
FORMUL   1  PCA    2(C5 H7 N O3)                                                
FORMUL   3  NAG    2(C8 H15 N O6)                                               
FORMUL   5  HOH   *287(H2 O)                                                    
HELIX    1   1 GLY A   23  GLY A   27  5                                   5    
HELIX    2   2 VAL A  172  LYS A  183  1                                  12    
HELIX    3   3 GLY B   23  GLY B   27  5                                   5    
HELIX    4   4 VAL B  172  GLY B  184  1                                  13    
SHEET    1  AA 7 THR A   2  SER A   3  0                                        
SHEET    2  AA 7 SER A  28  SER A  37 -1  O  VAL A  33   N  SER A   3           
SHEET    3  AA 7 ALA A  42  SER A  51 -1  O  SER A  43   N  VAL A  36           
SHEET    4  AA 7 GLN A 196  ALA A 215 -1  O  GLY A 204   N  TRP A  50           
SHEET    5  AA 7 SER A  59  ILE A  65 -1  O  SER A  59   N  CYS A 201           
SHEET    6  AA 7 TYR A  15  SER A  18 -1  O  THR A  16   N  GLN A  64           
SHEET    7  AA 7 THR A   9  GLY A  12 -1  O  PHE A  10   N  VAL A  17           
SHEET    1  AB 5 THR A   2  SER A   3  0                                        
SHEET    2  AB 5 SER A  28  SER A  37 -1  O  VAL A  33   N  SER A   3           
SHEET    3  AB 5 ALA A  42  SER A  51 -1  O  SER A  43   N  VAL A  36           
SHEET    4  AB 5 GLN A 196  ALA A 215 -1  O  GLY A 204   N  TRP A  50           
SHEET    5  AB 5 PRO A  80  ALA A 103 -1  O  THR A  82   N  THR A 214           
SHEET    1  BA 7 THR B   2  SER B   3  0                                        
SHEET    2  BA 7 SER B  28  SER B  37 -1  O  VAL B  33   N  SER B   3           
SHEET    3  BA 7 ALA B  42  SER B  51 -1  O  SER B  43   N  VAL B  36           
SHEET    4  BA 7 GLN B 196  ALA B 215 -1  O  GLY B 204   N  TRP B  50           
SHEET    5  BA 7 SER B  59  ILE B  65 -1  O  SER B  59   N  CYS B 201           
SHEET    6  BA 7 TYR B  15  SER B  18 -1  O  THR B  16   N  GLN B  64           
SHEET    7  BA 7 THR B   9  GLY B  12 -1  O  PHE B  10   N  VAL B  17           
SHEET    1  BB 5 THR B   2  SER B   3  0                                        
SHEET    2  BB 5 SER B  28  SER B  37 -1  O  VAL B  33   N  SER B   3           
SHEET    3  BB 5 ALA B  42  SER B  51 -1  O  SER B  43   N  VAL B  36           
SHEET    4  BB 5 GLN B 196  ALA B 215 -1  O  GLY B 204   N  TRP B  50           
SHEET    5  BB 5 PRO B  80  ALA B 103 -1  O  THR B  82   N  THR B 214           
SSBOND   1 CYS A    4    CYS A   32                          1555   1555  2.04  
SSBOND   2 CYS B    4    CYS B   32                          1555   1555  2.04  
LINK         C   PCA A   1                 N   THR A   2     1555   1555  1.33  
LINK         ND2 ASN A 164                 C1  NAG A 301     1555   1555  1.47  
LINK         C   PCA B   1                 N   THR B   2     1555   1555  1.32  
LINK         ND2 ASN B 164                 C1  NAG B 301     1555   1555  1.43  
SITE     1 AC1 14 LYS A 123  TYR A 124  ALA A 161  THR A 163                    
SITE     2 AC1 14 ASN A 164  HOH A2152  HOH A2153  HOH A2154                    
SITE     3 AC1 14 ASN B  91  ILE B  92  ARG B  93  GLY B 125                    
SITE     4 AC1 14 HOH B2072  HOH B2132                                          
SITE     1 AC2 14 ASN A  91  ILE A  92  ARG A  93  GLY A 125                    
SITE     2 AC2 14 HOH A2066  LYS B 123  TYR B 124  ALA B 161                    
SITE     3 AC2 14 THR B 163  ASN B 164  HOH B2130  HOH B2131                    
SITE     4 AC2 14 HOH B2132  HOH B2133                                          
CRYST1   70.616   70.616   69.092  90.00  90.00 120.00 P 31          6          
ORIGX1      1.000000  0.000000  0.000000        0.00000                         
ORIGX2      0.000000  1.000000  0.000000        0.00000                         
ORIGX3      0.000000  0.000000  1.000000        0.00000                         
SCALE1      0.014161  0.008176  0.000000        0.00000                         
SCALE2      0.000000  0.016352  0.000000        0.00000                         
SCALE3      0.000000  0.000000  0.014473        0.00000                         
HETATM    1  N   PCA A   1      37.421  24.628  -7.134  1.00 17.13           N  
HETATM    2  CA  PCA A   1      36.885  24.310  -8.498  1.00 17.00           C  
HETATM    3  CB  PCA A   1      36.878  25.548  -9.389  1.00 17.55           C  
HETATM    4  CG  PCA A   1      37.361  26.695  -8.509  1.00 17.14           C  
HETATM    5  CD  PCA A   1      37.730  26.036  -7.202  1.00 17.45           C  
HETATM    6  OE  PCA A   1      38.227  26.642  -6.241  1.00 16.90           O  
HETATM    7  C   PCA A   1      37.760  23.194  -9.045  1.00 17.13           C  
HETATM    8  O   PCA A   1      38.693  22.779  -8.344  1.00 15.92           O  
ATOM      9  N   THR A   2      37.370  22.662 -10.205  1.00 17.23           N  
ATOM     10  CA  THR A   2      38.055  21.584 -10.933  1.00 17.86           C  
ATOM     11  C   THR A   2      38.728  21.973 -12.256  1.00 16.58           C  
ATOM     12  O   THR A   2      38.167  22.692 -13.108  1.00 18.20           O  
ATOM     13  CB  THR A   2      37.022  20.449 -11.228  1.00 17.90           C  
ATOM     14  OG1 THR A   2      36.437  19.999 -10.010  1.00 19.28           O  
ATOM     15  CG2 THR A   2      37.681  19.187 -11.793  1.00 18.97           C  
ATOM     16  N   SER A   3      39.929  21.452 -12.468  1.00 15.74           N  
ATOM     17  CA  SER A   3      40.617  21.641 -13.742  1.00 14.87           C  
ATOM     18  C   SER A   3      41.551  20.445 -13.991  1.00 14.33           C  
ATOM     19  O   SER A   3      42.128  19.884 -13.064  1.00 14.55           O  
ATOM     20  CB  SER A   3      41.384  22.950 -13.743  1.00 14.61           C  
ATOM     21  OG  SER A   3      42.189  23.152 -14.911  1.00 15.90           O  
ATOM     22  N   CYS A   4      41.706  20.089 -15.252  1.00 13.95           N  
ATOM     23  CA  CYS A   4      42.625  19.024 -15.638  1.00 14.12           C  
ATOM     24  C   CYS A   4      43.836  19.659 -16.358  1.00 13.40           C  
ATOM     25  O   CYS A   4      44.711  18.968 -16.900  1.00 12.21           O  
ATOM     26  CB  CYS A   4      41.866  18.001 -16.499  1.00 16.13           C  
ATOM     27  SG  CYS A   4      40.402  17.298 -15.680  1.00 18.30           S  
ATOM     28  N   ASP A   5      43.882  20.994 -16.393  1.00 13.15           N  
ATOM     29  CA  ASP A   5      44.979  21.696 -17.050  1.00 13.65           C  
ATOM     30  C   ASP A   5      46.274  21.438 -16.282  1.00 13.68           C  
ATOM     31  O   ASP A   5      46.277  21.461 -15.040  1.00 13.40           O  
ATOM     32  CB  ASP A   5      44.722  23.194 -17.164  1.00 15.69           C  
ATOM     33  CG  ASP A   5      43.594  23.521 -18.111  1.00 17.68           C  
ATOM     34  OD1 ASP A   5      43.457  22.863 -19.167  1.00 23.33           O  
ATOM     35  OD2 ASP A   5      42.802  24.458 -17.888  1.00 23.15           O  
ATOM     36  N   GLN A   6      47.346  21.225 -17.041  1.00 13.94           N  
ATOM     37  CA  GLN A   6      48.670  20.844 -16.512  1.00 14.44           C  
ATOM     38  C   GLN A   6      49.096  21.695 -15.353  1.00 14.32           C  
ATOM     39  O   GLN A   6      49.580  21.156 -14.367  1.00 14.37           O  
ATOM     40  CB  GLN A   6      49.755  20.869 -17.627  1.00 15.52           C  
ATOM     41  CG  GLN A   6      51.193  20.642 -17.170  1.00 16.95           C  
ATOM     42  CD  GLN A   6      52.231  20.583 -18.323  1.00 20.83           C  
ATOM     43  OE1 GLN A   6      52.154  21.358 -19.290  1.00 23.57           O  
ATOM     44  NE2 GLN A   6      53.201  19.672 -18.204  1.00 17.01           N  
ATOM     45  N   TRP A   7      48.865  23.012 -15.440  1.00 14.73           N  
ATOM     46  CA  TRP A   7      49.339  23.954 -14.436  1.00 14.81           C  
ATOM     47  C   TRP A   7      48.225  24.700 -13.703  1.00 14.68           C  
ATOM     48  O   TRP A   7      48.408  25.812 -13.234  1.00 13.88           O  
ATOM     49  CB  TRP A   7      50.254  24.980 -15.066  1.00 15.82           C  
ATOM     50  CG  TRP A   7      51.359  24.339 -15.860  1.00 16.65           C  
ATOM     51  CD1 TRP A   7      51.453  24.260 -17.225  1.00 18.31           C  
ATOM     52  CD2 TRP A   7      52.493  23.660 -15.337  1.00 12.69           C  
ATOM     53  NE1 TRP A   7      52.590  23.569 -17.572  1.00 19.08           N  
ATOM     54  CE2 TRP A   7      53.245  23.193 -16.425  1.00 16.16           C  
ATOM     55  CE3 TRP A   7      52.949  23.389 -14.054  1.00 11.48           C  
ATOM     56  CZ2 TRP A   7      54.425  22.490 -16.256  1.00 13.40           C  
ATOM     57  CZ3 TRP A   7      54.116  22.690 -13.901  1.00 11.20           C  
ATOM     58  CH2 TRP A   7      54.855  22.289 -14.986  1.00 11.03           C  
ATOM     59  N   ALA A   8      47.100  24.030 -13.531  1.00 14.70           N  
ATOM     60  CA  ALA A   8      45.974  24.627 -12.829  1.00 13.84           C  
ATOM     61  C   ALA A   8      46.274  24.954 -11.369  1.00 14.09           C  
ATOM     62  O   ALA A   8      46.957  24.206 -10.662  1.00 13.31           O  
ATOM     63  CB  ALA A   8      44.784  23.737 -12.943  1.00 14.71           C  
ATOM     64  N   THR A   9      45.808  26.104 -10.911  1.00 13.73           N  
ATOM     65  CA  THR A   9      45.999  26.475  -9.524  1.00 14.09           C  
ATOM     66  C   THR A   9      44.733  27.134  -9.011  1.00 14.99           C  
ATOM     67  O   THR A   9      43.957  27.720  -9.789  1.00 16.23           O  
ATOM     68  CB  THR A   9      47.210  27.388  -9.322  1.00 14.87           C  
ATOM     69  OG1 THR A   9      46.977  28.655  -9.959  1.00 16.91           O  
ATOM     70  CG2 THR A   9      48.439  26.815  -9.992  1.00 13.80           C  
ATOM     71  N   PHE A  10      44.510  26.964  -7.716  1.00 14.86           N  
ATOM     72  CA  PHE A  10      43.387  27.563  -7.003  1.00 14.67           C  
ATOM     73  C   PHE A  10      43.981  28.124  -5.713  1.00 14.46           C  
ATOM     74  O   PHE A  10      44.574  27.386  -4.931  1.00 12.22           O  
ATOM     75  CB  PHE A  10      42.322  26.488  -6.742  1.00 14.52           C  
ATOM     76  CG  PHE A  10      41.734  25.910  -8.009  1.00 16.50           C  
ATOM     77  CD1 PHE A  10      40.975  26.694  -8.854  1.00 19.11           C  
ATOM     78  CD2 PHE A  10      41.953  24.591  -8.355  1.00 15.32           C  
ATOM     79  CE1 PHE A  10      40.451  26.174 -10.018  1.00 20.00           C  
ATOM     80  CE2 PHE A  10      41.432  24.071  -9.488  1.00 18.73           C  
ATOM     81  CZ  PHE A  10      40.675  24.871 -10.342  1.00 19.95           C  
ATOM     82  N   THR A  11      43.793  29.428  -5.462  1.00 14.40           N  
ATOM     83  CA  THR A  11      44.384  30.048  -4.270  1.00 15.67           C  
ATOM     84  C   THR A  11      43.407  30.762  -3.380  1.00 15.55           C  
ATOM     85  O   THR A  11      42.409  31.272  -3.852  1.00 17.22           O  
ATOM     86  CB  THR A  11      45.501  31.042  -4.651  1.00 16.01           C  
ATOM     87  OG1 THR A  11      45.029  32.040  -5.581  1.00 20.13           O  
ATOM     88  CG2 THR A  11      46.572  30.348  -5.397  1.00 17.19           C  
ATOM     89  N   GLY A  12      43.716  30.795  -2.092  1.00 15.79           N  
ATOM     90  CA  GLY A  12      42.882  31.504  -1.137  1.00 15.52           C  
ATOM     91  C   GLY A  12      43.285  31.321   0.298  1.00 15.30           C  
ATOM     92  O   GLY A  12      43.602  30.223   0.762  1.00 15.88           O  
ATOM     93  N   ASN A  13      43.337  32.429   1.034  1.00 15.42           N  
ATOM     94  CA  ASN A  13      43.593  32.394   2.465  1.00 15.56           C  
ATOM     95  C   ASN A  13      44.966  31.806   2.837  1.00 16.29           C  
ATOM     96  O   ASN A  13      45.143  31.212   3.896  1.00 17.20           O  
ATOM     97  CB  ASN A  13      42.478  31.642   3.178  1.00 16.07           C  
ATOM     98  CG  ASN A  13      41.092  31.950   2.616  1.00 17.34           C  
ATOM     99  OD1 ASN A  13      40.378  31.048   2.107  1.00 19.50           O  
ATOM    100  ND2 ASN A  13      40.681  33.220   2.723  1.00 10.24           N  
ATOM    101  N   GLY A  14      45.942  32.008   1.967  1.00 15.92           N  
ATOM    102  CA  GLY A  14      47.277  31.560   2.254  1.00 16.98           C  
ATOM    103  C   GLY A  14      47.503  30.171   1.731  1.00 16.85           C  
ATOM    104  O   GLY A  14      48.629  29.701   1.696  1.00 17.67           O  
ATOM    105  N   TYR A  15      46.446  29.510   1.270  1.00 16.57           N  
ATOM    106  CA  TYR A  15      46.577  28.140   0.794  1.00 16.70           C  
ATOM    107  C   TYR A  15      46.459  28.099  -0.712  1.00 16.03           C  
ATOM    108  O   TYR A  15      45.706  28.876  -1.316  1.00 16.50           O  
ATOM    109  CB  TYR A  15      45.497  27.251   1.411  1.00 16.99           C  
ATOM    110  CG  TYR A  15      45.806  26.806   2.818  1.00 16.50           C  
ATOM    111  CD1 TYR A  15      45.564  27.628   3.906  1.00 17.10           C  
ATOM    112  CD2 TYR A  15      46.349  25.563   3.059  1.00 14.28           C  
ATOM    113  CE1 TYR A  15      45.843  27.219   5.177  1.00 18.22           C  
ATOM    114  CE2 TYR A  15      46.629  25.151   4.313  1.00 15.67           C  
ATOM    115  CZ  TYR A  15      46.375  25.975   5.379  1.00 15.76           C  
ATOM    116  OH  TYR A  15      46.649  25.541   6.633  1.00 14.98           O  
ATOM    117  N   THR A  16      47.210  27.192  -1.330  1.00 14.85           N  
ATOM    118  CA  THR A  16      47.123  27.015  -2.758  1.00 13.63           C  
ATOM    119  C   THR A  16      47.079  25.555  -3.157  1.00 12.47           C  
ATOM    120  O   THR A  16      47.916  24.773  -2.709  1.00 11.73           O  
ATOM    121  CB  THR A  16      48.319  27.618  -3.436  1.00 14.35           C  
ATOM    122  OG1 THR A  16      48.296  29.049  -3.300  1.00 15.93           O  
ATOM    123  CG2 THR A  16      48.214  27.414  -4.895  1.00 14.13           C  
ATOM    124  N   VAL A  17      46.133  25.221  -4.004  1.00 10.93           N  
ATOM    125  CA  VAL A  17      46.001  23.856  -4.525  1.00 10.25           C  
ATOM    126  C   VAL A  17      46.453  23.882  -5.993  1.00 10.15           C  
ATOM    127  O   VAL A  17      45.928  24.642  -6.808  1.00 10.44           O  
ATOM    128  CB  VAL A  17      44.579  23.346  -4.401  1.00 10.47           C  
ATOM    129  CG1 VAL A  17      44.411  22.092  -5.171  1.00 11.07           C  
ATOM    130  CG2 VAL A  17      44.193  23.138  -2.956  1.00  8.38           C  
ATOM    131  N   SER A  18      47.411  23.025  -6.353  1.00 10.61           N  
ATOM    132  CA  SER A  18      47.968  23.001  -7.697  1.00 10.14           C  
ATOM    133  C   SER A  18      47.954  21.608  -8.323  1.00 10.16           C  
ATOM    134  O   SER A  18      48.266  20.595  -7.628  1.00  9.60           O  
ATOM    135  CB  SER A  18      49.431  23.457  -7.672  1.00 11.03           C  
ATOM    136  OG  SER A  18      49.545  24.765  -7.132  1.00  9.90           O  
ATOM    137  N   ASN A  19      47.588  21.557  -9.606  1.00  9.28           N  
ATOM    138  CA  ASN A  19      47.599  20.312 -10.403  1.00  8.98           C  
ATOM    139  C   ASN A  19      49.052  19.896 -10.626  1.00  8.76           C  
ATOM    140  O   ASN A  19      49.422  18.709 -10.434  1.00  8.80           O  
ATOM    141  CB  ASN A  19      46.861  20.504 -11.733  1.00  9.34           C  
ATOM    142  CG  ASN A  19      46.146  19.243 -12.217  1.00  9.34           C  
ATOM    143  OD1 ASN A  19      45.719  19.174 -13.390  1.00 12.74           O  
ATOM    144  ND2 ASN A  19      45.988  18.249 -11.332  1.00  7.80           N  
ATOM    145  N   ASN A  20      49.865  20.824 -11.110  1.00  7.82           N  
ATOM    146  CA  ASN A  20      51.325  20.631 -11.148  1.00  7.45           C  
ATOM    147  C   ASN A  20      51.695  19.350 -11.854  1.00  8.89           C  
ATOM    148  O   ASN A  20      52.440  18.552 -11.303  1.00  8.36           O  
ATOM    149  CB  ASN A  20      51.866  20.614  -9.694  1.00  7.62           C  
ATOM    150  CG  ASN A  20      53.395  20.777  -9.602  1.00  8.54           C  
ATOM    151  OD1 ASN A  20      54.063  20.237  -8.673  1.00 12.30           O  
ATOM    152  ND2 ASN A  20      53.962  21.580 -10.479  1.00  8.02           N  
ATOM    153  N   LEU A  21      51.133  19.125 -13.053  1.00  9.97           N  
ATOM    154  CA  LEU A  21      51.448  17.898 -13.800  1.00 10.70           C  
ATOM    155  C   LEU A  21      52.758  18.159 -14.545  1.00 10.72           C  
ATOM    156  O   LEU A  21      52.830  18.074 -15.749  1.00 11.26           O  
ATOM    157  CB  LEU A  21      50.351  17.492 -14.756  1.00 11.93           C  
ATOM    158  CG  LEU A  21      48.911  17.528 -14.235  1.00 11.24           C  
ATOM    159  CD1 LEU A  21      47.995  17.060 -15.410  1.00 10.36           C  
ATOM    160  CD2 LEU A  21      48.747  16.667 -13.049  1.00 10.69           C  
ATOM    161  N   TRP A  22      53.813  18.414 -13.781  1.00 11.10           N  
ATOM    162  CA  TRP A  22      55.051  18.857 -14.388  1.00 11.10           C  
ATOM    163  C   TRP A  22      55.731  17.843 -15.298  1.00 11.72           C  
ATOM    164  O   TRP A  22      56.411  18.233 -16.252  1.00 13.20           O  
ATOM    165  CB  TRP A  22      56.003  19.346 -13.305  1.00 10.58           C  
ATOM    166  CG  TRP A  22      56.533  18.326 -12.409  1.00  9.23           C  
ATOM    167  CD1 TRP A  22      56.013  17.965 -11.202  1.00 10.04           C  
ATOM    168  CD2 TRP A  22      57.721  17.530 -12.587  1.00 10.70           C  
ATOM    169  NE1 TRP A  22      56.764  16.973 -10.637  1.00 10.13           N  
ATOM    170  CE2 TRP A  22      57.853  16.725 -11.443  1.00  8.07           C  
ATOM    171  CE3 TRP A  22      58.691  17.423 -13.595  1.00  8.59           C  
ATOM    172  CZ2 TRP A  22      58.895  15.823 -11.272  1.00  9.18           C  
ATOM    173  CZ3 TRP A  22      59.735  16.552 -13.404  1.00  7.69           C  
ATOM    174  CH2 TRP A  22      59.811  15.734 -12.259  1.00  8.94           C  
ATOM    175  N   GLY A  23      55.483  16.565 -15.082  1.00 11.32           N  
ATOM    176  CA  GLY A  23      56.096  15.521 -15.882  1.00 11.40           C  
ATOM    177  C   GLY A  23      55.122  14.899 -16.876  1.00 12.42           C  
ATOM    178  O   GLY A  23      55.393  13.846 -17.426  1.00 12.72           O  
ATOM    179  N   ALA A  24      54.001  15.536 -17.150  1.00 13.80           N  
ATOM    180  CA  ALA A  24      53.029  14.899 -18.012  1.00 15.06           C  
ATOM    181  C   ALA A  24      53.646  14.472 -19.342  1.00 16.93           C  
ATOM    182  O   ALA A  24      53.268  13.458 -19.914  1.00 17.11           O  
ATOM    183  CB  ALA A  24      51.807  15.821 -18.228  1.00 15.41           C  
ATOM    184  N   SER A  25      54.605  15.249 -19.834  1.00 18.19           N  
ATOM    185  CA  SER A  25      55.213  14.922 -21.107  1.00 19.37           C  
ATOM    186  C   SER A  25      55.961  13.575 -21.068  1.00 20.05           C  
ATOM    187  O   SER A  25      56.195  12.962 -22.109  1.00 20.46           O  
ATOM    188  CB  SER A  25      56.109  16.069 -21.568  1.00 19.47           C  
ATOM    189  OG  SER A  25      57.315  16.187 -20.835  1.00 19.46           O  
ATOM    190  N   ALA A  26      56.314  13.097 -19.878  1.00 20.54           N  
ATOM    191  CA  ALA A  26      57.016  11.819 -19.759  1.00 20.77           C  
ATOM    192  C   ALA A  26      56.074  10.618 -19.860  1.00 21.66           C  
ATOM    193  O   ALA A  26      56.548   9.465 -19.858  1.00 21.82           O  
ATOM    194  CB  ALA A  26      57.806  11.743 -18.469  1.00 21.09           C  
ATOM    195  N   GLY A  27      54.764  10.863 -19.924  1.00 21.23           N  
ATOM    196  CA  GLY A  27      53.818   9.763 -19.992  1.00 22.00           C  
ATOM    197  C   GLY A  27      52.568   9.993 -20.836  1.00 21.08           C  
ATOM    198  O   GLY A  27      52.580  10.824 -21.737  1.00 23.16           O  
ATOM    199  N   SER A  28      51.540   9.198 -20.563  1.00 19.51           N  
ATOM    200  CA  SER A  28      50.259   9.179 -21.247  1.00 19.31           C  
ATOM    201  C   SER A  28      49.133   9.053 -20.221  1.00 17.78           C  
ATOM    202  O   SER A  28      49.134   8.149 -19.382  1.00 16.78           O  
ATOM    203  CB  SER A  28      50.174   7.988 -22.192  1.00 18.87           C  
ATOM    204  OG  SER A  28      48.858   7.849 -22.703  1.00 23.09           O  
ATOM    205  N   GLY A  29      48.189   9.992 -20.272  1.00 15.96           N  
ATOM    206  CA  GLY A  29      47.053   9.947 -19.389  1.00 15.57           C  
ATOM    207  C   GLY A  29      46.650  11.350 -19.032  1.00 14.07           C  
ATOM    208  O   GLY A  29      46.692  12.235 -19.900  1.00 12.30           O  
ATOM    209  N   PHE A  30      46.295  11.563 -17.763  1.00 13.21           N  
ATOM    210  CA  PHE A  30      45.760  12.860 -17.325  1.00 13.16           C  
ATOM    211  C   PHE A  30      45.793  12.998 -15.835  1.00 11.44           C  
ATOM    212  O   PHE A  30      45.993  12.022 -15.086  1.00 11.63           O  
ATOM    213  CB  PHE A  30      44.287  12.993 -17.748  1.00 11.57           C  
ATOM    214  CG  PHE A  30      43.348  12.139 -16.915  1.00 11.66           C  
ATOM    215  CD1 PHE A  30      43.165  10.818 -17.225  1.00 10.93           C  
ATOM    216  CD2 PHE A  30      42.685  12.643 -15.812  1.00 10.60           C  
ATOM    217  CE1 PHE A  30      42.346   9.999 -16.448  1.00 12.52           C  
ATOM    218  CE2 PHE A  30      41.882  11.835 -15.040  1.00 12.62           C  
ATOM    219  CZ  PHE A  30      41.718  10.495 -15.369  1.00  9.70           C  
ATOM    220  N   GLY A  31      45.547  14.220 -15.407  1.00 12.15           N  
ATOM    221  CA  GLY A  31      45.435  14.557 -13.996  1.00 12.08           C  
ATOM    222  C   GLY A  31      44.420  15.689 -13.817  1.00 12.13           C  
ATOM    223  O   GLY A  31      44.518  16.707 -14.490  1.00 11.58           O  
ATOM    224  N   CYS A  32      43.457  15.482 -12.929  1.00 13.01           N  
ATOM    225  CA  CYS A  32      42.466  16.494 -12.588  1.00 14.27           C  
ATOM    226  C   CYS A  32      42.578  16.726 -11.101  1.00 14.66           C  
ATOM    227  O   CYS A  32      42.865  15.788 -10.338  1.00 15.71           O  
ATOM    228  CB  CYS A  32      41.070  15.998 -12.895  1.00 14.97           C  
ATOM    229  SG  CYS A  32      40.863  15.595 -14.650  1.00 18.69           S  
ATOM    230  N   VAL A  33      42.418  17.978 -10.708  1.00 13.79           N  
ATOM    231  CA  VAL A  33      42.430  18.360  -9.335  1.00 12.47           C  
ATOM    232  C   VAL A  33      41.169  19.159  -9.026  1.00 13.14           C  
ATOM    233  O   VAL A  33      40.704  19.927  -9.855  1.00 12.07           O  
ATOM    234  CB  VAL A  33      43.758  19.107  -8.948  1.00 13.62           C  
ATOM    235  CG1 VAL A  33      43.749  20.551  -9.396  1.00 12.22           C  
ATOM    236  CG2 VAL A  33      43.996  19.027  -7.482  1.00 14.05           C  
ATOM    237  N   THR A  34      40.601  18.915  -7.848  1.00 12.88           N  
ATOM    238  CA  THR A  34      39.474  19.677  -7.356  1.00 13.25           C  
ATOM    239  C   THR A  34      39.803  20.329  -6.031  1.00 12.41           C  
ATOM    240  O   THR A  34      40.171  19.667  -5.099  1.00 11.06           O  
ATOM    241  CB  THR A  34      38.268  18.778  -7.224  1.00 13.09           C  
ATOM    242  OG1 THR A  34      37.927  18.286  -8.528  1.00 14.66           O  
ATOM    243  CG2 THR A  34      37.028  19.604  -6.687  1.00 13.69           C  
ATOM    244  N   ALA A  35      39.676  21.644  -5.952  1.00 13.32           N  
ATOM    245  CA  ALA A  35      39.843  22.335  -4.668  1.00 14.06           C  
ATOM    246  C   ALA A  35      38.426  22.467  -4.137  1.00 15.52           C  
ATOM    247  O   ALA A  35      37.594  23.137  -4.765  1.00 15.56           O  
ATOM    248  CB  ALA A  35      40.499  23.669  -4.849  1.00 14.56           C  
ATOM    249  N   VAL A  36      38.149  21.773  -3.038  1.00 15.45           N  
ATOM    250  CA  VAL A  36      36.818  21.717  -2.439  1.00 16.54           C  
ATOM    251  C   VAL A  36      36.653  22.905  -1.503  1.00 16.00           C  
ATOM    252  O   VAL A  36      35.620  23.580  -1.497  1.00 17.18           O  
ATOM    253  CB  VAL A  36      36.613  20.369  -1.681  1.00 16.33           C  
ATOM    254  CG1 VAL A  36      35.295  20.365  -0.905  1.00 16.08           C  
ATOM    255  CG2 VAL A  36      36.706  19.160  -2.650  1.00 17.48           C  
ATOM    256  N   SER A  37      37.670  23.132  -0.689  1.00 15.83           N  
ATOM    257  CA  SER A  37      37.661  24.252   0.225  1.00 16.08           C  
ATOM    258  C   SER A  37      39.044  24.712   0.497  1.00 15.69           C  
ATOM    259  O   SER A  37      39.970  23.920   0.549  1.00 13.77           O  
ATOM    260  CB  SER A  37      36.984  23.901   1.557  1.00 16.24           C  
ATOM    261  OG  SER A  37      36.930  25.048   2.406  1.00 16.84           O  
ATOM    262  N   LEU A  38      39.171  26.012   0.646  1.00 15.73           N  
ATOM    263  CA  LEU A  38      40.432  26.601   1.037  1.00 16.69           C  
ATOM    264  C   LEU A  38      40.246  27.414   2.337  1.00 16.86           C  
ATOM    265  O   LEU A  38      41.063  28.250   2.713  1.00 16.48           O  
ATOM    266  CB  LEU A  38      40.936  27.455  -0.103  1.00 17.32           C  
ATOM    267  CG  LEU A  38      41.165  26.652  -1.383  1.00 18.48           C  
ATOM    268  CD1 LEU A  38      41.601  27.612  -2.460  1.00 22.05           C  
ATOM    269  CD2 LEU A  38      42.230  25.606  -1.133  1.00 20.96           C  
ATOM    270  N   SER A  39      39.179  27.102   3.060  1.00 18.05           N  
ATOM    271  CA  SER A  39      38.853  27.818   4.286  1.00 19.01           C  
ATOM    272  C   SER A  39      39.216  27.016   5.524  1.00 19.39           C  
ATOM    273  O   SER A  39      38.704  25.913   5.741  1.00 20.45           O  
ATOM    274  CB  SER A  39      37.362  28.128   4.308  1.00 19.28           C  
ATOM    275  OG  SER A  39      37.040  28.930   3.186  1.00 20.17           O  
ATOM    276  N   GLY A  40      40.088  27.575   6.333  1.00 19.56           N  
ATOM    277  CA  GLY A  40      40.545  26.887   7.515  1.00 20.54           C  
ATOM    278  C   GLY A  40      41.280  25.631   7.115  1.00 20.30           C  
ATOM    279  O   GLY A  40      40.981  24.546   7.636  1.00 21.86           O  
ATOM    280  N   GLY A  41      42.207  25.783   6.175  1.00 19.08           N  
ATOM    281  CA  GLY A  41      42.977  24.676   5.637  1.00 18.31           C  
ATOM    282  C   GLY A  41      42.618  24.340   4.201  1.00 16.59           C  
ATOM    283  O   GLY A  41      41.781  24.967   3.595  1.00 15.17           O  
ATOM    284  N   ALA A  42      43.266  23.346   3.624  1.00 15.26           N  
ATOM    285  CA  ALA A  42      42.908  22.963   2.273  1.00 14.97           C  
ATOM    286  C   ALA A  42      42.173  21.601   2.232  1.00 15.21           C  
ATOM    287  O   ALA A  42      42.546  20.663   2.932  1.00 15.35           O  
ATOM    288  CB  ALA A  42      44.127  22.932   1.390  1.00 13.97           C  
ATOM    289  N   SER A  43      41.119  21.538   1.433  1.00 14.35           N  
ATOM    290  CA  SER A  43      40.362  20.305   1.211  1.00 14.92           C  
ATOM    291  C   SER A  43      40.318  20.087  -0.293  1.00 14.16           C  
ATOM    292  O   SER A  43      39.788  20.937  -1.017  1.00 14.29           O  
ATOM    293  CB  SER A  43      38.958  20.448   1.826  1.00 15.20           C  
ATOM    294  OG  SER A  43      37.987  19.746   1.067  1.00 18.78           O  
ATOM    295  N   TRP A  44      40.861  18.966  -0.778  1.00 13.57           N  
ATOM    296  CA  TRP A  44      40.997  18.755  -2.215  1.00 12.82           C  
ATOM    297  C   TRP A  44      41.135  17.301  -2.580  1.00 13.00           C  
ATOM    298  O   TRP A  44      41.343  16.443  -1.712  1.00 12.55           O  
ATOM    299  CB  TRP A  44      42.204  19.499  -2.763  1.00 13.15           C  
ATOM    300  CG  TRP A  44      43.560  19.151  -2.101  1.00  9.59           C  
ATOM    301  CD1 TRP A  44      44.006  19.532  -0.864  1.00 11.29           C  
ATOM    302  CD2 TRP A  44      44.637  18.406  -2.692  1.00 10.19           C  
ATOM    303  NE1 TRP A  44      45.276  19.052  -0.638  1.00 10.13           N  
ATOM    304  CE2 TRP A  44      45.697  18.387  -1.762  1.00 10.53           C  
ATOM    305  CE3 TRP A  44      44.831  17.793  -3.937  1.00  9.60           C  
ATOM    306  CZ2 TRP A  44      46.886  17.741  -2.024  1.00  8.60           C  
ATOM    307  CZ3 TRP A  44      46.034  17.167  -4.197  1.00  9.13           C  
ATOM    308  CH2 TRP A  44      47.033  17.139  -3.238  1.00  7.96           C  
ATOM    309  N   HIS A  45      40.977  17.006  -3.862  1.00 13.01           N  
ATOM    310  CA  HIS A  45      41.199  15.644  -4.347  1.00 13.40           C  
ATOM    311  C   HIS A  45      41.793  15.669  -5.772  1.00 13.35           C  
ATOM    312  O   HIS A  45      41.614  16.601  -6.537  1.00 13.97           O  
ATOM    313  CB  HIS A  45      39.955  14.739  -4.220  1.00 14.41           C  
ATOM    314  CG  HIS A  45      38.758  15.232  -4.969  1.00 15.02           C  
ATOM    315  ND1 HIS A  45      37.726  15.921  -4.363  1.00 16.98           N  
ATOM    316  CD2 HIS A  45      38.418  15.127  -6.276  1.00 16.18           C  
ATOM    317  CE1 HIS A  45      36.797  16.190  -5.266  1.00 16.16           C  
ATOM    318  NE2 HIS A  45      37.129  15.594  -6.392  1.00 17.29           N  
ATOM    319  N   ALA A  46      42.572  14.643  -6.065  1.00 12.86           N  
ATOM    320  CA  ALA A  46      43.276  14.542  -7.319  1.00 12.46           C  
ATOM    321  C   ALA A  46      42.868  13.234  -7.963  1.00 12.96           C  
ATOM    322  O   ALA A  46      42.862  12.218  -7.312  1.00 12.55           O  
ATOM    323  CB  ALA A  46      44.744  14.546  -7.042  1.00 11.49           C  
ATOM    324  N   ASP A  47      42.514  13.285  -9.238  1.00 13.11           N  
ATOM    325  CA  ASP A  47      42.104  12.095  -9.975  1.00 13.21           C  
ATOM    326  C   ASP A  47      43.021  12.006 -11.171  1.00 12.40           C  
ATOM    327  O   ASP A  47      43.227  12.972 -11.920  1.00 12.65           O  
ATOM    328  CB  ASP A  47      40.648  12.256 -10.388  1.00 13.71           C  
ATOM    329  CG  ASP A  47      39.751  12.511  -9.184  1.00 18.21           C  
ATOM    330  OD1 ASP A  47      39.742  13.656  -8.642  1.00 22.28           O  
ATOM    331  OD2 ASP A  47      39.132  11.587  -8.643  1.00 21.59           O  
ATOM    332  N   TRP A  48      43.637  10.852 -11.353  1.00 11.35           N  
ATOM    333  CA  TRP A  48      44.623  10.745 -12.402  1.00  9.68           C  
ATOM    334  C   TRP A  48      44.777   9.356 -12.965  1.00  9.20           C  
ATOM    335  O   TRP A  48      44.402   8.380 -12.351  1.00  7.45           O  
ATOM    336  CB  TRP A  48      45.978  11.219 -11.866  1.00  9.32           C  
ATOM    337  CG  TRP A  48      46.468  10.521 -10.659  1.00  7.78           C  
ATOM    338  CD1 TRP A  48      46.232  10.866  -9.366  1.00  7.90           C  
ATOM    339  CD2 TRP A  48      47.273   9.330 -10.606  1.00  8.75           C  
ATOM    340  NE1 TRP A  48      46.824   9.947  -8.518  1.00  8.00           N  
ATOM    341  CE2 TRP A  48      47.520   9.046  -9.254  1.00  7.64           C  
ATOM    342  CE3 TRP A  48      47.832   8.486 -11.577  1.00 11.90           C  
ATOM    343  CZ2 TRP A  48      48.254   7.932  -8.841  1.00  7.78           C  
ATOM    344  CZ3 TRP A  48      48.592   7.423 -11.170  1.00  9.91           C  
ATOM    345  CH2 TRP A  48      48.792   7.143  -9.817  1.00  8.93           C  
ATOM    346  N   GLN A  49      45.360   9.288 -14.154  1.00 10.43           N  
ATOM    347  CA  GLN A  49      45.752   8.033 -14.771  1.00 11.42           C  
ATOM    348  C   GLN A  49      47.015   8.286 -15.582  1.00 11.19           C  
ATOM    349  O   GLN A  49      47.094   9.247 -16.404  1.00 11.59           O  
ATOM    350  CB  GLN A  49      44.629   7.471 -15.664  1.00 12.18           C  
ATOM    351  CG  GLN A  49      45.030   6.190 -16.497  1.00 16.65           C  
ATOM    352  CD  GLN A  49      43.918   5.791 -17.497  1.00 21.33           C  
ATOM    353  OE1 GLN A  49      42.723   5.974 -17.214  1.00 22.36           O  
ATOM    354  NE2 GLN A  49      44.316   5.294 -18.671  1.00 25.05           N  
ATOM    355  N   TRP A  50      48.032   7.463 -15.334  1.00 10.31           N  
ATOM    356  CA  TRP A  50      49.293   7.606 -16.067  1.00 11.33           C  
ATOM    357  C   TRP A  50      49.858   6.268 -16.507  1.00 12.97           C  
ATOM    358  O   TRP A  50      49.827   5.310 -15.773  1.00 10.95           O  
ATOM    359  CB  TRP A  50      50.361   8.302 -15.249  1.00 11.50           C  
ATOM    360  CG  TRP A  50      50.063   9.701 -14.904  1.00 11.93           C  
ATOM    361  CD1 TRP A  50      49.847  10.175 -13.668  1.00 11.08           C  
ATOM    362  CD2 TRP A  50      49.949  10.835 -15.798  1.00 12.17           C  
ATOM    363  NE1 TRP A  50      49.604  11.528 -13.713  1.00 11.19           N  
ATOM    364  CE2 TRP A  50      49.662  11.960 -15.007  1.00 11.53           C  
ATOM    365  CE3 TRP A  50      50.044  11.007 -17.172  1.00 13.26           C  
ATOM    366  CZ2 TRP A  50      49.485  13.230 -15.544  1.00 13.91           C  
ATOM    367  CZ3 TRP A  50      49.845  12.283 -17.720  1.00 13.81           C  
ATOM    368  CH2 TRP A  50      49.580  13.372 -16.900  1.00 11.44           C  
ATOM    369  N   SER A  51      50.400   6.224 -17.714  1.00 14.82           N  
ATOM    370  CA  SER A  51      51.085   5.024 -18.125  1.00 16.68           C  
ATOM    371  C   SER A  51      52.338   5.487 -18.829  1.00 16.68           C  
ATOM    372  O   SER A  51      52.439   6.656 -19.225  1.00 16.70           O  
ATOM    373  CB  SER A  51      50.198   4.120 -18.999  1.00 17.13           C  
ATOM    374  OG  SER A  51      49.698   4.829 -20.120  1.00 21.27           O  
ATOM    375  N   GLY A  52      53.321   4.598 -18.914  1.00 16.29           N  
ATOM    376  CA  GLY A  52      54.574   4.942 -19.565  1.00 17.25           C  
ATOM    377  C   GLY A  52      55.570   5.608 -18.612  1.00 17.02           C  
ATOM    378  O   GLY A  52      55.229   6.032 -17.501  1.00 15.76           O  
ATOM    379  N   GLY A  53      56.827   5.729 -19.031  1.00 17.48           N  
ATOM    380  CA  GLY A  53      57.812   6.376 -18.182  1.00 17.52           C  
ATOM    381  C   GLY A  53      57.831   5.850 -16.748  1.00 17.70           C  
ATOM    382  O   GLY A  53      57.765   6.603 -15.761  1.00 16.20           O  
ATOM    383  N   GLN A  54      57.962   4.531 -16.658  1.00 18.48           N  
ATOM    384  CA  GLN A  54      57.933   3.788 -15.411  1.00 18.33           C  
ATOM    385  C   GLN A  54      58.546   4.480 -14.199  1.00 18.32           C  
ATOM    386  O   GLN A  54      57.975   4.476 -13.106  1.00 18.41           O  
ATOM    387  CB  GLN A  54      58.653   2.453 -15.635  1.00 19.45           C  
ATOM    388  CG  GLN A  54      58.457   1.439 -14.540  1.00 20.29           C  
ATOM    389  CD  GLN A  54      57.044   0.929 -14.526  1.00 22.97           C  
ATOM    390  OE1 GLN A  54      56.263   1.268 -15.411  1.00 25.38           O  
ATOM    391  NE2 GLN A  54      56.693   0.141 -13.504  1.00 26.12           N  
ATOM    392  N   ASN A  55      59.712   5.072 -14.380  1.00 17.67           N  
ATOM    393  CA  ASN A  55      60.422   5.616 -13.241  1.00 18.46           C  
ATOM    394  C   ASN A  55      60.463   7.130 -13.212  1.00 16.59           C  
ATOM    395  O   ASN A  55      61.192   7.705 -12.439  1.00 16.78           O  
ATOM    396  CB  ASN A  55      61.860   5.063 -13.210  1.00 18.56           C  
ATOM    397  CG  ASN A  55      61.913   3.563 -12.952  1.00 22.62           C  
ATOM    398  OD1 ASN A  55      61.803   3.116 -11.818  1.00 26.98           O  
ATOM    399  ND2 ASN A  55      62.114   2.786 -14.006  1.00 26.11           N  
ATOM    400  N   ASN A  56      59.637   7.772 -14.014  1.00 15.32           N  
ATOM    401  CA  ASN A  56      59.592   9.221 -14.023  1.00 14.55           C  
ATOM    402  C   ASN A  56      58.284   9.723 -13.436  1.00 12.92           C  
ATOM    403  O   ASN A  56      57.222   9.245 -13.777  1.00 12.54           O  
ATOM    404  CB  ASN A  56      59.758   9.740 -15.453  1.00 15.46           C  
ATOM    405  CG  ASN A  56      61.163   9.579 -15.963  1.00 15.97           C  
ATOM    406  OD1 ASN A  56      61.387   9.491 -17.166  1.00 25.09           O  
ATOM    407  ND2 ASN A  56      62.124   9.511 -15.051  1.00 20.37           N  
ATOM    408  N   VAL A  57      58.397  10.710 -12.558  1.00 12.23           N  
ATOM    409  CA  VAL A  57      57.235  11.346 -11.943  1.00 11.36           C  
ATOM    410  C   VAL A  57      56.486  12.154 -12.991  1.00 10.42           C  
ATOM    411  O   VAL A  57      57.096  12.906 -13.761  1.00 10.68           O  
ATOM    412  CB  VAL A  57      57.680  12.242 -10.778  1.00 11.22           C  
ATOM    413  CG1 VAL A  57      56.506  13.031 -10.228  1.00 12.19           C  
ATOM    414  CG2 VAL A  57      58.377  11.444  -9.675  1.00 10.10           C  
ATOM    415  N   LYS A  58      55.159  11.995 -13.040  1.00  7.76           N  
ATOM    416  CA  LYS A  58      54.321  12.691 -14.024  1.00  8.46           C  
ATOM    417  C   LYS A  58      53.730  13.953 -13.423  1.00  8.55           C  
ATOM    418  O   LYS A  58      53.494  14.923 -14.135  1.00  9.13           O  
ATOM    419  CB  LYS A  58      53.195  11.795 -14.518  1.00  8.93           C  
ATOM    420  CG  LYS A  58      53.645  10.430 -14.939  1.00  9.37           C  
ATOM    421  CD  LYS A  58      54.777  10.479 -15.967  1.00 12.05           C  
ATOM    422  CE  LYS A  58      55.025   9.097 -16.540  1.00 10.26           C  
ATOM    423  NZ  LYS A  58      55.480   8.056 -15.573  1.00 11.18           N  
ATOM    424  N   SER A  59      53.531  13.920 -12.115  1.00  8.80           N  
ATOM    425  CA  SER A  59      52.884  15.017 -11.432  1.00  9.94           C  
ATOM    426  C   SER A  59      53.156  15.049  -9.946  1.00  9.26           C  
ATOM    427  O   SER A  59      53.547  14.051  -9.358  1.00  9.63           O  
ATOM    428  CB  SER A  59      51.373  14.861 -11.647  1.00  8.31           C  
ATOM    429  OG  SER A  59      50.949  13.634 -11.085  1.00 11.95           O  
ATOM    430  N   TYR A  60      52.980  16.233  -9.342  1.00 10.10           N  
ATOM    431  CA  TYR A  60      53.017  16.374  -7.913  1.00 10.06           C  
ATOM    432  C   TYR A  60      51.870  17.256  -7.530  1.00  9.92           C  
ATOM    433  O   TYR A  60      52.067  18.401  -7.168  1.00  9.15           O  
ATOM    434  CB  TYR A  60      54.302  16.934  -7.376  1.00  9.87           C  
ATOM    435  CG  TYR A  60      54.331  17.130  -5.862  1.00  8.03           C  
ATOM    436  CD1 TYR A  60      54.145  16.069  -4.985  1.00  9.84           C  
ATOM    437  CD2 TYR A  60      54.701  18.334  -5.321  1.00  9.79           C  
ATOM    438  CE1 TYR A  60      54.251  16.238  -3.612  1.00 10.45           C  
ATOM    439  CE2 TYR A  60      54.786  18.526  -3.958  1.00  9.64           C  
ATOM    440  CZ  TYR A  60      54.586  17.453  -3.101  1.00 10.14           C  
ATOM    441  OH  TYR A  60      54.621  17.620  -1.745  1.00 10.89           O  
ATOM    442  N   GLN A  61      50.652  16.732  -7.679  1.00  8.62           N  
ATOM    443  CA  GLN A  61      49.474  17.512  -7.305  1.00  9.15           C  
ATOM    444  C   GLN A  61      49.627  17.852  -5.837  1.00  8.46           C  
ATOM    445  O   GLN A  61      49.946  16.994  -5.072  1.00  8.76           O  
ATOM    446  CB  GLN A  61      48.203  16.698  -7.523  1.00  9.16           C  
ATOM    447  CG  GLN A  61      48.066  16.261  -8.956  1.00 10.24           C  
ATOM    448  CD  GLN A  61      48.530  14.814  -9.188  1.00 12.89           C  
ATOM    449  OE1 GLN A  61      49.699  14.433  -8.927  1.00 12.32           O  
ATOM    450  NE2 GLN A  61      47.619  14.017  -9.691  1.00 14.30           N  
ATOM    451  N   ASN A  62      49.355  19.088  -5.414  1.00  8.29           N  
ATOM    452  CA  ASN A  62      49.643  19.407  -4.045  1.00  8.98           C  
ATOM    453  C   ASN A  62      48.907  20.618  -3.524  1.00  9.14           C  
ATOM    454  O   ASN A  62      48.361  21.409  -4.311  1.00  9.64           O  
ATOM    455  CB  ASN A  62      51.139  19.694  -3.914  1.00  9.27           C  
ATOM    456  CG  ASN A  62      51.548  20.985  -4.591  1.00  9.62           C  
ATOM    457  OD1 ASN A  62      51.892  21.023  -5.818  1.00  9.80           O  
ATOM    458  ND2 ASN A  62      51.508  22.063  -3.805  1.00  5.76           N  
ATOM    459  N   SER A  63      48.911  20.723  -2.195  1.00 11.25           N  
ATOM    460  CA  SER A  63      48.490  21.932  -1.483  1.00 11.27           C  
ATOM    461  C   SER A  63      49.705  22.496  -0.745  1.00 12.19           C  
ATOM    462  O   SER A  63      50.601  21.768  -0.245  1.00 10.55           O  
ATOM    463  CB  SER A  63      47.315  21.670  -0.536  1.00 12.55           C  
ATOM    464  OG  SER A  63      47.538  20.597   0.351  1.00 11.77           O  
ATOM    465  N   GLN A  64      49.774  23.811  -0.687  1.00 12.47           N  
ATOM    466  CA  GLN A  64      50.889  24.428   0.008  1.00 11.67           C  
ATOM    467  C   GLN A  64      50.461  25.729   0.597  1.00 12.92           C  
ATOM    468  O   GLN A  64      49.370  26.174   0.341  1.00 14.01           O  
ATOM    469  CB  GLN A  64      52.051  24.675  -0.953  1.00 12.02           C  
ATOM    470  CG  GLN A  64      51.931  25.873  -1.888  1.00 13.36           C  
ATOM    471  CD  GLN A  64      53.052  25.901  -2.879  1.00 15.06           C  
ATOM    472  OE1 GLN A  64      54.204  26.158  -2.507  1.00 17.33           O  
ATOM    473  NE2 GLN A  64      52.736  25.641  -4.147  1.00 10.69           N  
ATOM    474  N   ILE A  65      51.300  26.284   1.440  1.00 12.74           N  
ATOM    475  CA  ILE A  65      51.030  27.553   2.095  1.00 13.61           C  
ATOM    476  C   ILE A  65      52.022  28.578   1.639  1.00 14.45           C  
ATOM    477  O   ILE A  65      53.160  28.274   1.264  1.00 14.89           O  
ATOM    478  CB  ILE A  65      51.121  27.447   3.619  1.00 12.59           C  
ATOM    479  CG1 ILE A  65      52.525  26.965   4.103  1.00 13.34           C  
ATOM    480  CG2 ILE A  65      49.942  26.680   4.157  1.00 14.52           C  
ATOM    481  CD1 ILE A  65      52.663  27.033   5.596  1.00 13.72           C  
ATOM    482  N   ALA A  66      51.581  29.828   1.689  1.00 13.91           N  
ATOM    483  CA  ALA A  66      52.431  30.916   1.298  1.00 15.20           C  
ATOM    484  C   ALA A  66      53.406  31.165   2.408  1.00 14.40           C  
ATOM    485  O   ALA A  66      53.066  30.951   3.569  1.00 14.62           O  
ATOM    486  CB  ALA A  66      51.577  32.156   1.089  1.00 15.09           C  
ATOM    487  N   ILE A  67      54.610  31.625   2.066  1.00 15.57           N  
ATOM    488  CA  ILE A  67      55.624  31.957   3.038  1.00 15.69           C  
ATOM    489  C   ILE A  67      56.154  33.352   2.667  1.00 16.90           C  
ATOM    490  O   ILE A  67      57.183  33.492   1.996  1.00 15.25           O  
ATOM    491  CB  ILE A  67      56.716  30.887   3.010  1.00 15.79           C  
ATOM    492  CG1 ILE A  67      56.058  29.485   3.126  1.00 16.23           C  
ATOM    493  CG2 ILE A  67      57.762  31.145   4.100  1.00 14.31           C  
ATOM    494  CD1 ILE A  67      57.051  28.350   2.952  1.00 18.42           C  
ATOM    495  N   PRO A  68      55.445  34.397   3.085  1.00 17.20           N  
ATOM    496  CA  PRO A  68      55.819  35.742   2.632  1.00 18.97           C  
ATOM    497  C   PRO A  68      57.211  36.175   3.060  1.00 19.82           C  
ATOM    498  O   PRO A  68      57.907  36.839   2.279  1.00 20.63           O  
ATOM    499  CB  PRO A  68      54.741  36.640   3.246  1.00 19.42           C  
ATOM    500  CG  PRO A  68      53.660  35.729   3.652  1.00 18.94           C  
ATOM    501  CD  PRO A  68      54.279  34.412   3.988  1.00 17.53           C  
ATOM    502  N   GLN A  69      57.610  35.778   4.262  1.00 20.45           N  
ATOM    503  CA  GLN A  69      58.917  36.114   4.839  1.00 21.28           C  
ATOM    504  C   GLN A  69      59.667  34.844   5.221  1.00 19.83           C  
ATOM    505  O   GLN A  69      59.198  34.118   6.097  1.00 19.44           O  
ATOM    506  CB  GLN A  69      58.718  36.947   6.110  1.00 21.72           C  
ATOM    507  CG  GLN A  69      57.869  36.254   7.200  1.00 24.72           C  
ATOM    508  CD  GLN A  69      56.681  35.448   6.659  1.00 26.46           C  
ATOM    509  OE1 GLN A  69      55.913  35.938   5.836  1.00 31.23           O  
ATOM    510  NE2 GLN A  69      56.557  34.214   7.099  1.00 25.56           N  
ATOM    511  N   LYS A  70      60.817  34.568   4.595  1.00 19.09           N  
ATOM    512  CA  LYS A  70      61.566  33.363   4.915  1.00 18.65           C  
ATOM    513  C   LYS A  70      62.271  33.543   6.270  1.00 18.75           C  
ATOM    514  O   LYS A  70      62.717  34.666   6.603  1.00 18.93           O  
ATOM    515  CB  LYS A  70      62.565  33.026   3.794  1.00 18.57           C  
ATOM    516  CG  LYS A  70      61.996  32.284   2.562  1.00 18.86           C  
ATOM    517  CD  LYS A  70      60.842  32.972   1.849  1.00 17.58           C  
ATOM    518  CE  LYS A  70      60.246  32.132   0.705  1.00 16.16           C  
ATOM    519  NZ  LYS A  70      59.190  32.857  -0.011  1.00 18.83           N  
ATOM    520  N   ARG A  71      62.339  32.455   7.046  1.00 17.14           N  
ATOM    521  CA  ARG A  71      62.946  32.439   8.372  1.00 16.78           C  
ATOM    522  C   ARG A  71      63.814  31.166   8.524  1.00 15.48           C  
ATOM    523  O   ARG A  71      63.600  30.154   7.809  1.00 14.04           O  
ATOM    524  CB  ARG A  71      61.882  32.512   9.489  1.00 16.21           C  
ATOM    525  CG  ARG A  71      60.894  33.632   9.395  1.00 18.34           C  
ATOM    526  CD  ARG A  71      59.785  33.644  10.491  1.00 20.14           C  
ATOM    527  NE  ARG A  71      60.253  33.315  11.847  1.00 21.84           N  
ATOM    528  CZ  ARG A  71      59.491  32.865  12.830  1.00 22.61           C  
ATOM    529  NH1 ARG A  71      58.189  32.712  12.652  1.00 25.70           N  
ATOM    530  NH2 ARG A  71      60.036  32.591  14.014  1.00 26.23           N  
ATOM    531  N   THR A  72      64.819  31.223   9.395  1.00 14.75           N  
ATOM    532  CA  THR A  72      65.655  30.043   9.596  1.00 14.59           C  
ATOM    533  C   THR A  72      64.898  28.995  10.353  1.00 14.70           C  
ATOM    534  O   THR A  72      63.982  29.309  11.119  1.00 14.89           O  
ATOM    535  CB  THR A  72      66.970  30.301  10.342  1.00 14.61           C  
ATOM    536  OG1 THR A  72      66.716  30.781  11.654  1.00 16.61           O  
ATOM    537  CG2 THR A  72      67.783  31.354   9.629  1.00 12.54           C  
ATOM    538  N   VAL A  73      65.294  27.747  10.132  1.00 14.53           N  
ATOM    539  CA  VAL A  73      64.656  26.646  10.809  1.00 15.50           C  
ATOM    540  C   VAL A  73      64.693  26.838  12.334  1.00 16.41           C  
ATOM    541  O   VAL A  73      63.657  26.717  12.986  1.00 16.30           O  
ATOM    542  CB  VAL A  73      65.281  25.297  10.379  1.00 15.18           C  
ATOM    543  CG1 VAL A  73      64.753  24.195  11.241  1.00 17.15           C  
ATOM    544  CG2 VAL A  73      64.982  25.020   8.890  1.00 16.28           C  
ATOM    545  N   ASN A  74      65.868  27.137  12.898  1.00 16.57           N  
ATOM    546  CA  ASN A  74      66.020  27.320  14.351  1.00 17.62           C  
ATOM    547  C   ASN A  74      65.194  28.484  14.920  1.00 18.00           C  
ATOM    548  O   ASN A  74      64.782  28.441  16.090  1.00 18.84           O  
ATOM    549  CB  ASN A  74      67.489  27.563  14.716  1.00 18.85           C  
ATOM    550  CG  ASN A  74      68.220  26.317  15.246  1.00 19.35           C  
ATOM    551  OD1 ASN A  74      67.682  25.187  15.355  1.00 16.84           O  
ATOM    552  ND2 ASN A  74      69.496  26.536  15.570  1.00 19.33           N  
ATOM    553  N   SER A  75      64.960  29.516  14.113  1.00 17.21           N  
ATOM    554  CA  SER A  75      64.172  30.655  14.547  1.00 18.28           C  
ATOM    555  C   SER A  75      62.686  30.344  14.588  1.00 17.19           C  
ATOM    556  O   SER A  75      61.927  31.019  15.259  1.00 18.00           O  
ATOM    557  CB  SER A  75      64.400  31.843  13.639  1.00 18.97           C  
ATOM    558  OG  SER A  75      63.874  31.594  12.350  1.00 22.68           O  
ATOM    559  N   ILE A  76      62.260  29.320  13.868  1.00 16.50           N  
ATOM    560  CA  ILE A  76      60.854  28.917  13.868  1.00 15.67           C  
ATOM    561  C   ILE A  76      60.572  28.077  15.113  1.00 16.19           C  
ATOM    562  O   ILE A  76      61.324  27.163  15.449  1.00 17.00           O  
ATOM    563  CB  ILE A  76      60.582  28.120  12.598  1.00 14.98           C  
ATOM    564  CG1 ILE A  76      60.634  29.074  11.385  1.00 15.46           C  
ATOM    565  CG2 ILE A  76      59.246  27.367  12.695  1.00 15.60           C  
ATOM    566  CD1 ILE A  76      60.769  28.370  10.056  1.00 15.09           C  
ATOM    567  N   SER A  77      59.478  28.356  15.800  1.00 17.30           N  
ATOM    568  CA  SER A  77      59.212  27.643  17.038  1.00 17.45           C  
ATOM    569  C   SER A  77      58.467  26.352  16.728  1.00 16.42           C  
ATOM    570  O   SER A  77      58.751  25.331  17.331  1.00 16.68           O  
ATOM    571  CB  SER A  77      58.444  28.500  18.020  1.00 17.49           C  
ATOM    572  OG  SER A  77      57.133  28.712  17.549  1.00 20.46           O  
ATOM    573  N   SER A  78      57.560  26.397  15.747  1.00 15.68           N  
ATOM    574  CA  SER A  78      56.772  25.213  15.383  1.00 14.75           C  
ATOM    575  C   SER A  78      56.332  25.258  13.941  1.00 13.15           C  
ATOM    576  O   SER A  78      56.168  26.342  13.390  1.00 10.09           O  
ATOM    577  CB  SER A  78      55.528  25.117  16.259  1.00 14.03           C  
ATOM    578  OG  SER A  78      54.694  26.278  16.153  1.00 13.43           O  
ATOM    579  N   MET A  79      56.176  24.079  13.326  1.00 11.83           N  
ATOM    580  CA  MET A  79      55.642  23.970  11.957  1.00 11.98           C  
ATOM    581  C   MET A  79      54.558  22.907  11.975  1.00 12.16           C  
ATOM    582  O   MET A  79      54.659  21.857  11.339  1.00 12.66           O  
ATOM    583  CB  MET A  79      56.729  23.603  10.980  1.00 12.29           C  
ATOM    584  CG  MET A  79      57.754  24.700  10.815  1.00  9.02           C  
ATOM    585  SD  MET A  79      59.189  24.249   9.827  1.00 10.40           S  
ATOM    586  CE  MET A  79      58.519  24.199   8.241  1.00 10.45           C  
ATOM    587  N   PRO A  80      53.503  23.182  12.719  1.00 12.46           N  
ATOM    588  CA  PRO A  80      52.461  22.183  12.892  1.00 11.60           C  
ATOM    589  C   PRO A  80      51.722  21.875  11.584  1.00 11.07           C  
ATOM    590  O   PRO A  80      51.571  22.724  10.701  1.00  9.30           O  
ATOM    591  CB  PRO A  80      51.527  22.843  13.893  1.00 12.03           C  
ATOM    592  CG  PRO A  80      51.716  24.284  13.677  1.00 14.37           C  
ATOM    593  CD  PRO A  80      53.203  24.418  13.458  1.00 12.19           C  
ATOM    594  N   THR A  81      51.296  20.622  11.462  1.00 10.57           N  
ATOM    595  CA  THR A  81      50.489  20.221  10.316  1.00 11.24           C  
ATOM    596  C   THR A  81      49.602  19.034  10.620  1.00 10.80           C  
ATOM    597  O   THR A  81      49.959  18.191  11.421  1.00 11.44           O  
ATOM    598  CB  THR A  81      51.382  19.920   9.126  1.00 11.46           C  
ATOM    599  OG1 THR A  81      50.604  19.387   8.059  1.00 10.41           O  
ATOM    600  CG2 THR A  81      52.352  18.792   9.447  1.00  9.82           C  
ATOM    601  N   THR A  82      48.480  18.951   9.918  1.00 11.70           N  
ATOM    602  CA  THR A  82      47.587  17.816  10.015  1.00 11.74           C  
ATOM    603  C   THR A  82      47.224  17.451   8.571  1.00 11.40           C  
ATOM    604  O   THR A  82      47.139  18.303   7.684  1.00 13.62           O  
ATOM    605  CB  THR A  82      46.256  18.081  10.785  1.00 11.58           C  
ATOM    606  OG1 THR A  82      45.463  19.102  10.137  1.00 14.51           O  
ATOM    607  CG2 THR A  82      46.459  18.512  12.202  1.00 13.06           C  
ATOM    608  N   ALA A  83      47.009  16.169   8.356  1.00 11.62           N  
ATOM    609  CA  ALA A  83      46.596  15.678   7.056  1.00 11.61           C  
ATOM    610  C   ALA A  83      45.638  14.506   7.285  1.00 12.05           C  
ATOM    611  O   ALA A  83      45.897  13.613   8.084  1.00 11.45           O  
ATOM    612  CB  ALA A  83      47.765  15.216   6.259  1.00 11.55           C  
ATOM    613  N   SER A  84      44.539  14.538   6.567  1.00 11.90           N  
ATOM    614  CA  SER A  84      43.567  13.476   6.582  1.00 12.54           C  
ATOM    615  C   SER A  84      43.302  13.120   5.113  1.00 11.68           C  
ATOM    616  O   SER A  84      42.815  13.940   4.372  1.00 12.99           O  
ATOM    617  CB  SER A  84      42.309  13.952   7.279  1.00 13.00           C  
ATOM    618  OG  SER A  84      41.324  12.919   7.325  1.00 16.55           O  
ATOM    619  N   TRP A  85      43.696  11.922   4.694  1.00 11.21           N  
ATOM    620  CA  TRP A  85      43.615  11.543   3.295  1.00 10.88           C  
ATOM    621  C   TRP A  85      43.311  10.053   3.090  1.00 11.29           C  
ATOM    622  O   TRP A  85      43.470   9.223   4.002  1.00 12.36           O  
ATOM    623  CB  TRP A  85      44.950  11.900   2.587  1.00 10.18           C  
ATOM    624  CG  TRP A  85      46.154  11.202   3.155  1.00 10.72           C  
ATOM    625  CD1 TRP A  85      46.950  11.616   4.192  1.00 10.75           C  
ATOM    626  CD2 TRP A  85      46.708   9.979   2.695  1.00  9.01           C  
ATOM    627  NE1 TRP A  85      47.968  10.716   4.410  1.00  9.25           N  
ATOM    628  CE2 TRP A  85      47.815   9.677   3.519  1.00  9.14           C  
ATOM    629  CE3 TRP A  85      46.341   9.062   1.706  1.00 11.78           C  
ATOM    630  CZ2 TRP A  85      48.567   8.539   3.344  1.00 10.19           C  
ATOM    631  CZ3 TRP A  85      47.091   7.936   1.559  1.00  7.50           C  
ATOM    632  CH2 TRP A  85      48.189   7.683   2.383  1.00 10.55           C  
ATOM    633  N   SER A  86      42.900   9.718   1.880  1.00 11.93           N  
ATOM    634  CA  SER A  86      42.697   8.323   1.514  1.00 12.73           C  
ATOM    635  C   SER A  86      43.072   8.190   0.052  1.00 12.55           C  
ATOM    636  O   SER A  86      43.047   9.174  -0.708  1.00 13.72           O  
ATOM    637  CB  SER A  86      41.256   7.925   1.781  1.00 12.86           C  
ATOM    638  OG  SER A  86      40.445   8.437   0.765  1.00 17.56           O  
ATOM    639  N   TYR A  87      43.509   6.991  -0.344  1.00 11.79           N  
ATOM    640  CA  TYR A  87      43.887   6.757  -1.750  1.00 11.07           C  
ATOM    641  C   TYR A  87      43.103   5.549  -2.264  1.00 11.05           C  
ATOM    642  O   TYR A  87      42.979   4.544  -1.585  1.00 12.68           O  
ATOM    643  CB  TYR A  87      45.398   6.488  -1.918  1.00 10.68           C  
ATOM    644  CG  TYR A  87      46.125   7.299  -2.992  1.00 10.32           C  
ATOM    645  CD1 TYR A  87      45.671   7.370  -4.292  1.00  8.72           C  
ATOM    646  CD2 TYR A  87      47.270   8.004  -2.657  1.00  9.38           C  
ATOM    647  CE1 TYR A  87      46.342   8.120  -5.252  1.00 10.78           C  
ATOM    648  CE2 TYR A  87      47.935   8.745  -3.578  1.00  8.75           C  
ATOM    649  CZ  TYR A  87      47.473   8.807  -4.893  1.00  7.47           C  
ATOM    650  OH  TYR A  87      48.126   9.581  -5.859  1.00  9.61           O  
ATOM    651  N   SER A  88      42.552   5.663  -3.455  1.00 11.62           N  
ATOM    652  CA  SER A  88      41.856   4.535  -4.085  1.00 12.15           C  
ATOM    653  C   SER A  88      42.262   4.453  -5.536  1.00 12.47           C  
ATOM    654  O   SER A  88      42.755   5.418  -6.120  1.00 10.04           O  
ATOM    655  CB  SER A  88      40.332   4.651  -3.954  1.00 13.15           C  
ATOM    656  OG  SER A  88      39.834   5.752  -4.688  1.00 15.11           O  
ATOM    657  N   GLY A  89      42.016   3.307  -6.148  1.00 11.25           N  
ATOM    658  CA  GLY A  89      42.335   3.164  -7.547  1.00 11.27           C  
ATOM    659  C   GLY A  89      42.939   1.828  -7.857  1.00 10.91           C  
ATOM    660  O   GLY A  89      42.601   0.846  -7.214  1.00 12.34           O  
ATOM    661  N   SER A  90      43.806   1.788  -8.856  1.00 11.35           N  
ATOM    662  CA  SER A  90      44.411   0.510  -9.225  1.00  9.81           C  
ATOM    663  C   SER A  90      45.791   0.676  -9.765  1.00  9.43           C  
ATOM    664  O   SER A  90      46.083   1.660 -10.438  1.00  9.05           O  
ATOM    665  CB  SER A  90      43.586  -0.248 -10.252  1.00 10.80           C  
ATOM    666  OG  SER A  90      43.296   0.514 -11.358  1.00 10.88           O  
ATOM    667  N   ASN A  91      46.616  -0.324  -9.467  1.00  7.40           N  
ATOM    668  CA  ASN A  91      48.007  -0.345  -9.890  1.00  7.17           C  
ATOM    669  C   ASN A  91      48.686   0.942  -9.531  1.00  6.83           C  
ATOM    670  O   ASN A  91      49.369   1.534 -10.351  1.00  8.44           O  
ATOM    671  CB  ASN A  91      48.068  -0.550 -11.375  1.00  6.98           C  
ATOM    672  CG  ASN A  91      47.613  -1.945 -11.786  1.00  8.25           C  
ATOM    673  OD1 ASN A  91      48.066  -2.949 -11.216  1.00 10.88           O  
ATOM    674  ND2 ASN A  91      46.734  -2.008 -12.788  1.00  8.35           N  
ATOM    675  N   ILE A  92      48.508   1.372  -8.299  1.00  6.37           N  
ATOM    676  CA  ILE A  92      49.014   2.703  -7.933  1.00  6.96           C  
ATOM    677  C   ILE A  92      50.510   2.727  -7.616  1.00  6.90           C  
ATOM    678  O   ILE A  92      50.949   2.116  -6.621  1.00  7.28           O  
ATOM    679  CB  ILE A  92      48.231   3.213  -6.720  1.00  7.73           C  
ATOM    680  CG1 ILE A  92      46.706   3.155  -6.959  1.00  5.08           C  
ATOM    681  CG2 ILE A  92      48.607   4.636  -6.382  1.00  8.62           C  
ATOM    682  CD1 ILE A  92      45.978   3.675  -5.861  1.00  5.83           C  
ATOM    683  N   ARG A  93      51.274   3.456  -8.426  1.00  7.00           N  
ATOM    684  CA  ARG A  93      52.678   3.743  -8.129  1.00  6.91           C  
ATOM    685  C   ARG A  93      52.761   5.255  -7.929  1.00  6.66           C  
ATOM    686  O   ARG A  93      52.772   6.039  -8.873  1.00  7.16           O  
ATOM    687  CB  ARG A  93      53.614   3.216  -9.226  1.00  7.08           C  
ATOM    688  CG  ARG A  93      53.496   1.664  -9.319  1.00  8.39           C  
ATOM    689  CD  ARG A  93      54.293   1.048 -10.425  1.00  8.02           C  
ATOM    690  NE  ARG A  93      55.717   1.285 -10.223  1.00 12.17           N  
ATOM    691  CZ  ARG A  93      56.405   2.238 -10.828  1.00 11.37           C  
ATOM    692  NH1 ARG A  93      55.796   3.071 -11.665  1.00 14.98           N  
ATOM    693  NH2 ARG A  93      57.709   2.378 -10.612  1.00 16.68           N  
ATOM    694  N   ALA A  94      52.789   5.629  -6.662  1.00  7.23           N  
ATOM    695  CA  ALA A  94      52.657   7.012  -6.232  1.00  7.10           C  
ATOM    696  C   ALA A  94      52.916   7.081  -4.742  1.00  7.30           C  
ATOM    697  O   ALA A  94      52.799   6.073  -4.021  1.00  7.24           O  
ATOM    698  CB  ALA A  94      51.262   7.516  -6.518  1.00  8.26           C  
ATOM    699  N   ASN A  95      53.246   8.282  -4.273  1.00  7.14           N  
ATOM    700  CA  ASN A  95      53.374   8.552  -2.847  1.00  7.58           C  
ATOM    701  C   ASN A  95      52.402   9.627  -2.352  1.00  7.49           C  
ATOM    702  O   ASN A  95      51.680  10.246  -3.159  1.00  6.45           O  
ATOM    703  CB  ASN A  95      54.844   8.904  -2.474  1.00  7.63           C  
ATOM    704  CG  ASN A  95      55.301  10.193  -3.071  1.00  7.50           C  
ATOM    705  OD1 ASN A  95      54.512  11.050  -3.356  1.00  9.73           O  
ATOM    706  ND2 ASN A  95      56.632  10.327  -3.293  1.00  9.74           N  
ATOM    707  N   VAL A  96      52.395   9.830  -1.026  1.00  7.48           N  
ATOM    708  CA  VAL A  96      51.711  10.924  -0.381  1.00  6.64           C  
ATOM    709  C   VAL A  96      52.806  11.526   0.478  1.00  7.28           C  
ATOM    710  O   VAL A  96      53.306  10.922   1.405  1.00  7.43           O  
ATOM    711  CB  VAL A  96      50.425  10.544   0.427  1.00  7.32           C  
ATOM    712  CG1 VAL A  96      49.736  11.792   0.992  1.00  7.31           C  
ATOM    713  CG2 VAL A  96      49.462   9.892  -0.481  1.00  6.28           C  
ATOM    714  N   ALA A  97      53.188  12.733   0.118  1.00  7.05           N  
ATOM    715  CA  ALA A  97      54.355  13.338   0.717  1.00  7.44           C  
ATOM    716  C   ALA A  97      54.389  14.851   0.940  1.00  7.64           C  
ATOM    717  O   ALA A  97      53.935  15.624   0.094  1.00  7.88           O  
ATOM    718  CB  ALA A  97      55.527  12.979  -0.139  1.00  9.34           C  
ATOM    719  N   TYR A  98      54.935  15.251   2.076  1.00  7.16           N  
ATOM    720  CA  TYR A  98      55.289  16.626   2.300  1.00  7.04           C  
ATOM    721  C   TYR A  98      56.577  16.840   1.495  1.00  7.60           C  
ATOM    722  O   TYR A  98      57.425  15.960   1.399  1.00  7.01           O  
ATOM    723  CB  TYR A  98      55.580  16.884   3.791  1.00  7.10           C  
ATOM    724  CG  TYR A  98      54.392  16.894   4.654  1.00  7.89           C  
ATOM    725  CD1 TYR A  98      53.882  15.709   5.199  1.00  7.37           C  
ATOM    726  CD2 TYR A  98      53.737  18.080   4.922  1.00  7.26           C  
ATOM    727  CE1 TYR A  98      52.774  15.741   6.008  1.00  8.59           C  
ATOM    728  CE2 TYR A  98      52.660  18.118   5.719  1.00 10.17           C  
ATOM    729  CZ  TYR A  98      52.154  16.960   6.262  1.00  9.54           C  
ATOM    730  OH  TYR A  98      51.040  17.004   7.077  1.00 11.24           O  
ATOM    731  N   ASP A  99      56.753  18.043   0.985  1.00  8.75           N  
ATOM    732  CA  ASP A  99      58.010  18.461   0.387  1.00 10.19           C  
ATOM    733  C   ASP A  99      58.391  19.889   0.818  1.00  9.88           C  
ATOM    734  O   ASP A  99      57.554  20.775   0.752  1.00  9.87           O  
ATOM    735  CB  ASP A  99      57.946  18.386  -1.149  1.00 10.83           C  
ATOM    736  CG  ASP A  99      59.287  18.581  -1.779  1.00 14.31           C  
ATOM    737  OD1 ASP A  99      60.117  17.653  -1.632  1.00 12.63           O  
ATOM    738  OD2 ASP A  99      59.629  19.635  -2.404  1.00 18.15           O  
ATOM    739  N   LEU A 100      59.644  20.103   1.196  1.00 11.00           N  
ATOM    740  CA  LEU A 100      60.115  21.401   1.671  1.00 10.35           C  
ATOM    741  C   LEU A 100      61.535  21.593   1.221  1.00 11.37           C  
ATOM    742  O   LEU A 100      62.355  20.659   1.363  1.00 11.19           O  
ATOM    743  CB  LEU A 100      60.104  21.481   3.203  1.00 11.94           C  
ATOM    744  CG  LEU A 100      58.778  21.356   3.930  1.00  9.89           C  
ATOM    745  CD1 LEU A 100      58.452  19.901   4.274  1.00  8.67           C  
ATOM    746  CD2 LEU A 100      58.797  22.261   5.204  1.00  9.28           C  
ATOM    747  N   PHE A 101      61.822  22.785   0.691  1.00 11.65           N  
ATOM    748  CA  PHE A 101      63.188  23.150   0.320  1.00 11.43           C  
ATOM    749  C   PHE A 101      63.685  24.125   1.394  1.00 11.93           C  
ATOM    750  O   PHE A 101      62.900  24.912   1.914  1.00 12.03           O  
ATOM    751  CB  PHE A 101      63.300  23.873  -1.019  1.00 12.23           C  
ATOM    752  CG  PHE A 101      63.006  23.013  -2.238  1.00 12.25           C  
ATOM    753  CD1 PHE A 101      63.677  21.825  -2.442  1.00 11.66           C  
ATOM    754  CD2 PHE A 101      62.125  23.448  -3.212  1.00 12.22           C  
ATOM    755  CE1 PHE A 101      63.426  21.068  -3.544  1.00 10.57           C  
ATOM    756  CE2 PHE A 101      61.887  22.712  -4.365  1.00 11.80           C  
ATOM    757  CZ  PHE A 101      62.546  21.512  -4.534  1.00 12.75           C  
ATOM    758  N   THR A 102      64.973  24.083   1.672  1.00 11.42           N  
ATOM    759  CA  THR A 102      65.668  25.052   2.525  1.00 11.61           C  
ATOM    760  C   THR A 102      66.925  25.469   1.821  1.00 12.17           C  
ATOM    761  O   THR A 102      67.521  24.686   1.094  1.00 11.54           O  
ATOM    762  CB  THR A 102      66.007  24.489   3.956  1.00 12.18           C  
ATOM    763  OG1 THR A 102      67.055  23.496   3.897  1.00 11.85           O  
ATOM    764  CG2 THR A 102      64.754  23.725   4.512  1.00 13.09           C  
ATOM    765  N   ALA A 103      67.368  26.675   2.107  1.00 11.77           N  
ATOM    766  CA  ALA A 103      68.641  27.112   1.556  1.00 11.42           C  
ATOM    767  C   ALA A 103      69.254  28.080   2.523  1.00 12.21           C  
ATOM    768  O   ALA A 103      68.539  28.704   3.307  1.00 12.91           O  
ATOM    769  CB  ALA A 103      68.388  27.819   0.275  1.00 11.20           C  
ATOM    770  N   ALA A 104      70.562  28.283   2.417  1.00 13.42           N  
ATOM    771  CA  ALA A 104      71.237  29.244   3.275  1.00 14.07           C  
ATOM    772  C   ALA A 104      70.901  30.719   2.953  1.00 14.17           C  
ATOM    773  O   ALA A 104      70.967  31.555   3.838  1.00 14.69           O  
ATOM    774  CB  ALA A 104      72.721  28.997   3.248  1.00 14.39           C  
ATOM    775  N   ASN A 105      70.561  31.023   1.697  1.00 14.41           N  
ATOM    776  CA  ASN A 105      70.151  32.346   1.242  1.00 15.16           C  
ATOM    777  C   ASN A 105      68.638  32.433   1.306  1.00 14.64           C  
ATOM    778  O   ASN A 105      67.994  31.632   0.668  1.00 13.64           O  
ATOM    779  CB  ASN A 105      70.575  32.535  -0.214  1.00 15.69           C  
ATOM    780  CG  ASN A 105      70.083  33.835  -0.807  1.00 15.24           C  
ATOM    781  OD1 ASN A 105      69.619  34.701  -0.098  1.00 16.49           O  
ATOM    782  ND2 ASN A 105      70.196  33.972  -2.125  1.00 18.17           N  
ATOM    783  N   PRO A 106      68.069  33.342   2.103  1.00 14.86           N  
ATOM    784  CA  PRO A 106      66.609  33.466   2.210  1.00 14.86           C  
ATOM    785  C   PRO A 106      65.955  33.839   0.884  1.00 15.65           C  
ATOM    786  O   PRO A 106      64.762  33.611   0.720  1.00 15.21           O  
ATOM    787  CB  PRO A 106      66.423  34.621   3.210  1.00 15.53           C  
ATOM    788  CG  PRO A 106      67.667  35.335   3.096  1.00 15.28           C  
ATOM    789  CD  PRO A 106      68.751  34.286   3.012  1.00 14.89           C  
ATOM    790  N   ASN A 107      66.770  34.332  -0.053  1.00 15.93           N  
ATOM    791  CA  ASN A 107      66.283  34.855  -1.326  1.00 17.22           C  
ATOM    792  C   ASN A 107      66.600  33.880  -2.464  1.00 16.20           C  
ATOM    793  O   ASN A 107      66.500  34.189  -3.660  1.00 15.72           O  
ATOM    794  CB  ASN A 107      66.877  36.261  -1.545  1.00 17.36           C  
ATOM    795  CG  ASN A 107      66.315  37.311  -0.551  1.00 23.15           C  
ATOM    796  OD1 ASN A 107      65.095  37.493  -0.425  1.00 29.09           O  
ATOM    797  ND2 ASN A 107      67.217  38.000   0.154  1.00 29.23           N  
ATOM    798  N   HIS A 108      66.898  32.650  -2.063  1.00 16.20           N  
ATOM    799  CA  HIS A 108      67.198  31.575  -2.977  1.00 16.12           C  
ATOM    800  C   HIS A 108      65.973  31.292  -3.815  1.00 16.11           C  
ATOM    801  O   HIS A 108      64.870  31.586  -3.391  1.00 16.22           O  
ATOM    802  CB  HIS A 108      67.573  30.337  -2.166  1.00 16.19           C  
ATOM    803  CG  HIS A 108      68.132  29.213  -2.974  1.00 14.88           C  
ATOM    804  ND1 HIS A 108      67.337  28.403  -3.768  1.00 10.99           N  
ATOM    805  CD2 HIS A 108      69.334  28.585  -2.896  1.00 11.15           C  
ATOM    806  CE1 HIS A 108      68.052  27.358  -4.147  1.00 12.89           C  
ATOM    807  NE2 HIS A 108      69.317  27.603  -3.845  1.00 14.97           N  
ATOM    808  N   VAL A 109      66.162  30.719  -5.004  1.00 16.49           N  
ATOM    809  CA  VAL A 109      65.030  30.342  -5.849  1.00 16.29           C  
ATOM    810  C   VAL A 109      64.160  29.337  -5.114  1.00 14.95           C  
ATOM    811  O   VAL A 109      64.667  28.502  -4.393  1.00 15.88           O  
ATOM    812  CB  VAL A 109      65.467  29.738  -7.186  1.00 17.03           C  
ATOM    813  CG1 VAL A 109      66.149  30.803  -8.034  1.00 18.59           C  
ATOM    814  CG2 VAL A 109      66.365  28.534  -6.983  1.00 18.04           C  
ATOM    815  N   THR A 110      62.853  29.419  -5.260  1.00 14.63           N  
ATOM    816  CA  THR A 110      62.023  28.546  -4.419  1.00 14.63           C  
ATOM    817  C   THR A 110      61.695  27.204  -5.078  1.00 15.13           C  
ATOM    818  O   THR A 110      60.911  26.387  -4.535  1.00 12.58           O  
ATOM    819  CB  THR A 110      60.732  29.256  -3.941  1.00 14.51           C  
ATOM    820  OG1 THR A 110      59.944  29.626  -5.074  1.00 16.99           O  
ATOM    821  CG2 THR A 110      61.048  30.576  -3.256  1.00 15.01           C  
ATOM    822  N   TYR A 111      62.277  26.964  -6.248  1.00 14.46           N  
ATOM    823  CA  TYR A 111      62.031  25.724  -6.987  1.00 14.46           C  
ATOM    824  C   TYR A 111      63.144  24.698  -6.830  1.00 14.26           C  
ATOM    825  O   TYR A 111      63.090  23.652  -7.459  1.00 13.95           O  
ATOM    826  CB  TYR A 111      61.795  25.994  -8.486  1.00 14.45           C  
ATOM    827  CG  TYR A 111      62.815  26.840  -9.208  1.00 15.70           C  
ATOM    828  CD1 TYR A 111      64.030  26.291  -9.624  1.00 17.31           C  
ATOM    829  CD2 TYR A 111      62.548  28.169  -9.531  1.00 16.21           C  
ATOM    830  CE1 TYR A 111      64.956  27.052 -10.320  1.00 13.28           C  
ATOM    831  CE2 TYR A 111      63.464  28.942 -10.233  1.00 13.82           C  
ATOM    832  CZ  TYR A 111      64.677  28.377 -10.610  1.00 14.53           C  
ATOM    833  OH  TYR A 111      65.605  29.115 -11.294  1.00 12.96           O  
ATOM    834  N   SER A 112      64.128  25.008  -5.990  1.00 14.72           N  
ATOM    835  CA  SER A 112      65.271  24.163  -5.678  1.00 15.24           C  
ATOM    836  C   SER A 112      65.838  24.708  -4.353  1.00 15.61           C  
ATOM    837  O   SER A 112      65.405  25.758  -3.870  1.00 17.39           O  
ATOM    838  CB  SER A 112      66.348  24.184  -6.799  1.00 14.73           C  
ATOM    839  OG  SER A 112      67.217  23.040  -6.751  1.00 16.22           O  
ATOM    840  N   GLY A 113      66.781  23.991  -3.742  1.00 14.96           N  
ATOM    841  CA  GLY A 113      67.388  24.497  -2.527  1.00 14.83           C  
ATOM    842  C   GLY A 113      68.681  23.800  -2.264  1.00 13.89           C  
ATOM    843  O   GLY A 113      69.110  22.991  -3.093  1.00 14.90           O  
ATOM    844  N   ASP A 114      69.315  24.129  -1.136  1.00 11.16           N  
ATOM    845  CA  ASP A 114      70.465  23.384  -0.676  1.00 11.89           C  
ATOM    846  C   ASP A 114      70.016  22.003  -0.176  1.00 11.22           C  
ATOM    847  O   ASP A 114      70.714  20.996  -0.356  1.00 12.62           O  
ATOM    848  CB  ASP A 114      71.230  24.059   0.471  1.00 11.33           C  
ATOM    849  CG  ASP A 114      71.721  25.463   0.148  1.00 14.40           C  
ATOM    850  OD1 ASP A 114      72.163  25.706  -0.990  1.00 16.85           O  
ATOM    851  OD2 ASP A 114      71.773  26.375   1.024  1.00 16.30           O  
ATOM    852  N   TYR A 115      68.863  21.959   0.473  1.00 11.18           N  
ATOM    853  CA  TYR A 115      68.288  20.722   1.034  1.00 11.42           C  
ATOM    854  C   TYR A 115      66.846  20.560   0.634  1.00 10.72           C  
ATOM    855  O   TYR A 115      66.142  21.542   0.422  1.00 12.09           O  
ATOM    856  CB  TYR A 115      68.341  20.719   2.554  1.00 11.71           C  
ATOM    857  CG  TYR A 115      69.746  20.572   3.082  1.00 10.67           C  
ATOM    858  CD1 TYR A 115      70.555  21.696   3.213  1.00 14.88           C  
ATOM    859  CD2 TYR A 115      70.265  19.351   3.468  1.00 13.33           C  
ATOM    860  CE1 TYR A 115      71.852  21.591   3.682  1.00 15.14           C  
ATOM    861  CE2 TYR A 115      71.592  19.245   3.927  1.00 13.56           C  
ATOM    862  CZ  TYR A 115      72.360  20.389   4.049  1.00 14.88           C  
ATOM    863  OH  TYR A 115      73.670  20.347   4.518  1.00 17.34           O  
ATOM    864  N   GLU A 116      66.404  19.319   0.528  1.00 10.40           N  
ATOM    865  CA  GLU A 116      65.022  19.021   0.294  1.00  9.35           C  
ATOM    866  C   GLU A 116      64.659  18.052   1.430  1.00  9.51           C  
ATOM    867  O   GLU A 116      65.347  17.072   1.628  1.00  8.86           O  
ATOM    868  CB  GLU A 116      64.744  18.414  -1.082  1.00 10.10           C  
ATOM    869  CG  GLU A 116      63.266  18.166  -1.358  1.00  9.23           C  
ATOM    870  CD  GLU A 116      63.012  17.429  -2.678  1.00 11.32           C  
ATOM    871  OE1 GLU A 116      63.980  17.083  -3.342  1.00 11.63           O  
ATOM    872  OE2 GLU A 116      61.847  17.232  -3.117  1.00 14.29           O  
ATOM    873  N   LEU A 117      63.602  18.394   2.157  1.00  9.22           N  
ATOM    874  CA  LEU A 117      63.059  17.518   3.174  1.00  9.52           C  
ATOM    875  C   LEU A 117      61.734  16.964   2.672  1.00  8.90           C  
ATOM    876  O   LEU A 117      60.877  17.713   2.245  1.00  9.28           O  
ATOM    877  CB  LEU A 117      62.852  18.260   4.501  1.00  8.27           C  
ATOM    878  CG  LEU A 117      62.008  17.482   5.513  1.00  9.08           C  
ATOM    879  CD1 LEU A 117      62.738  16.167   5.960  1.00  9.06           C  
ATOM    880  CD2 LEU A 117      61.601  18.330   6.725  1.00 10.88           C  
ATOM    881  N   MET A 118      61.569  15.656   2.744  1.00  8.90           N  
ATOM    882  CA  MET A 118      60.316  15.009   2.396  1.00  7.72           C  
ATOM    883  C   MET A 118      59.840  14.115   3.542  1.00  7.65           C  
ATOM    884  O   MET A 118      60.633  13.468   4.242  1.00  6.34           O  
ATOM    885  CB  MET A 118      60.443  14.144   1.138  1.00  8.17           C  
ATOM    886  CG  MET A 118      61.014  14.804  -0.107  1.00  9.47           C  
ATOM    887  SD  MET A 118      60.742  13.887  -1.608  1.00  8.25           S  
ATOM    888  CE  MET A 118      59.073  14.315  -1.820  1.00 13.05           C  
ATOM    889  N   ILE A 119      58.532  14.088   3.729  1.00  7.01           N  
ATOM    890  CA  ILE A 119      57.904  13.238   4.728  1.00  7.87           C  
ATOM    891  C   ILE A 119      56.841  12.437   4.002  1.00  8.41           C  
ATOM    892  O   ILE A 119      55.793  12.967   3.691  1.00  9.99           O  
ATOM    893  CB  ILE A 119      57.291  14.024   5.870  1.00  7.57           C  
ATOM    894  CG1 ILE A 119      58.393  14.906   6.481  1.00  9.79           C  
ATOM    895  CG2 ILE A 119      56.731  13.037   6.911  1.00  8.52           C  
ATOM    896  CD1 ILE A 119      57.966  15.909   7.434  1.00  9.00           C  
ATOM    897  N   TRP A 120      57.131  11.166   3.735  1.00  8.37           N  
ATOM    898  CA  TRP A 120      56.199  10.301   2.985  1.00  7.63           C  
ATOM    899  C   TRP A 120      55.224   9.603   3.918  1.00  9.17           C  
ATOM    900  O   TRP A 120      55.537   8.596   4.520  1.00  8.19           O  
ATOM    901  CB  TRP A 120      56.929   9.226   2.129  1.00  7.08           C  
ATOM    902  CG  TRP A 120      57.893   9.717   1.087  1.00  7.15           C  
ATOM    903  CD1 TRP A 120      58.485  10.932   1.015  1.00  7.48           C  
ATOM    904  CD2 TRP A 120      58.265   9.022  -0.135  1.00  5.79           C  
ATOM    905  NE1 TRP A 120      59.287  11.003  -0.092  1.00  8.79           N  
ATOM    906  CE2 TRP A 120      59.140   9.852  -0.832  1.00  8.96           C  
ATOM    907  CE3 TRP A 120      57.929   7.782  -0.691  1.00  9.85           C  
ATOM    908  CZ2 TRP A 120      59.696   9.481  -2.056  1.00  9.75           C  
ATOM    909  CZ3 TRP A 120      58.469   7.416  -1.869  1.00  9.93           C  
ATOM    910  CH2 TRP A 120      59.339   8.248  -2.563  1.00  9.21           C  
ATOM    911  N   LEU A 121      54.007  10.120   3.985  1.00  8.06           N  
ATOM    912  CA  LEU A 121      52.973   9.537   4.793  1.00  8.85           C  
ATOM    913  C   LEU A 121      52.452   8.293   4.090  1.00  8.02           C  
ATOM    914  O   LEU A 121      51.922   7.398   4.725  1.00  9.31           O  
ATOM    915  CB  LEU A 121      51.810  10.496   4.936  1.00  8.43           C  
ATOM    916  CG  LEU A 121      52.040  11.846   5.623  1.00  9.13           C  
ATOM    917  CD1 LEU A 121      50.708  12.545   5.809  1.00 10.26           C  
ATOM    918  CD2 LEU A 121      52.736  11.573   6.948  1.00  8.67           C  
ATOM    919  N   GLY A 122      52.586   8.278   2.767  1.00  7.65           N  
ATOM    920  CA  GLY A 122      52.062   7.215   1.932  1.00  7.65           C  
ATOM    921  C   GLY A 122      53.072   6.783   0.903  1.00  7.28           C  
ATOM    922  O   GLY A 122      53.900   7.567   0.350  1.00  8.09           O  
ATOM    923  N   LYS A 123      52.980   5.498   0.571  1.00  6.87           N  
ATOM    924  CA  LYS A 123      53.860   4.947  -0.463  1.00  6.76           C  
ATOM    925  C   LYS A 123      53.223   3.739  -1.111  1.00  6.86           C  
ATOM    926  O   LYS A 123      53.014   2.700  -0.473  1.00  7.60           O  
ATOM    927  CB  LYS A 123      55.235   4.595   0.075  1.00  8.39           C  
ATOM    928  CG  LYS A 123      56.202   4.185  -0.965  1.00  8.84           C  
ATOM    929  CD  LYS A 123      57.623   3.903  -0.456  1.00 11.66           C  
ATOM    930  CE  LYS A 123      57.825   2.565   0.179  1.00 13.97           C  
ATOM    931  NZ  LYS A 123      59.241   2.169   0.318  1.00 12.25           N  
ATOM    932  N   TYR A 124      52.976   3.877  -2.401  1.00  7.34           N  
ATOM    933  CA  TYR A 124      52.238   2.874  -3.171  1.00  7.44           C  
ATOM    934  C   TYR A 124      53.108   2.342  -4.277  1.00  8.09           C  
ATOM    935  O   TYR A 124      53.713   3.093  -5.038  1.00  8.61           O  
ATOM    936  CB  TYR A 124      50.923   3.482  -3.737  1.00  6.04           C  
ATOM    937  CG  TYR A 124      49.960   3.769  -2.645  1.00  9.83           C  
ATOM    938  CD1 TYR A 124      50.048   4.955  -1.937  1.00 11.69           C  
ATOM    939  CD2 TYR A 124      49.008   2.824  -2.242  1.00 12.28           C  
ATOM    940  CE1 TYR A 124      49.187   5.213  -0.881  1.00 13.32           C  
ATOM    941  CE2 TYR A 124      48.155   3.085  -1.179  1.00 14.90           C  
ATOM    942  CZ  TYR A 124      48.248   4.275  -0.503  1.00 16.25           C  
ATOM    943  OH  TYR A 124      47.440   4.529   0.614  1.00 16.99           O  
ATOM    944  N   GLY A 125      53.201   1.035  -4.380  1.00  8.65           N  
ATOM    945  CA  GLY A 125      54.038   0.459  -5.380  1.00  8.81           C  
ATOM    946  C   GLY A 125      55.508   0.461  -5.010  1.00  8.68           C  
ATOM    947  O   GLY A 125      55.903   0.617  -3.829  1.00  7.78           O  
ATOM    948  N   ASP A 126      56.319   0.193  -6.025  1.00  9.30           N  
ATOM    949  CA  ASP A 126      57.750  -0.035  -5.810  1.00 10.78           C  
ATOM    950  C   ASP A 126      58.618   1.189  -5.996  1.00 12.03           C  
ATOM    951  O   ASP A 126      59.824   1.088  -6.200  1.00 12.58           O  
ATOM    952  CB  ASP A 126      58.245  -1.183  -6.681  1.00 10.83           C  
ATOM    953  CG  ASP A 126      58.106  -0.912  -8.129  1.00 11.36           C  
ATOM    954  OD1 ASP A 126      57.829   0.271  -8.469  1.00 10.93           O  
ATOM    955  OD2 ASP A 126      58.281  -1.798  -9.023  1.00 12.72           O  
ATOM    956  N   ILE A 127      58.002   2.343  -5.879  1.00 12.61           N  
ATOM    957  CA  ILE A 127      58.722   3.588  -6.046  1.00 13.94           C  
ATOM    958  C   ILE A 127      59.647   3.804  -4.870  1.00 14.00           C  
ATOM    959  O   ILE A 127      59.414   3.352  -3.761  1.00 13.51           O  
ATOM    960  CB  ILE A 127      57.752   4.762  -6.175  1.00 13.25           C  
ATOM    961  CG1 ILE A 127      56.807   4.832  -4.988  1.00 13.24           C  
ATOM    962  CG2 ILE A 127      56.958   4.677  -7.463  1.00 14.90           C  
ATOM    963  CD1 ILE A 127      56.194   6.160  -4.799  1.00  8.99           C  
ATOM    964  N   GLY A 128      60.702   4.554  -5.082  1.00 14.87           N  
ATOM    965  CA  GLY A 128      61.630   4.682  -3.989  1.00 14.97           C  
ATOM    966  C   GLY A 128      62.119   6.086  -3.899  1.00 13.53           C  
ATOM    967  O   GLY A 128      62.268   6.766  -4.908  1.00 14.48           O  
ATOM    968  N   PRO A 129      62.384   6.533  -2.699  1.00 14.04           N  
ATOM    969  CA  PRO A 129      62.851   7.910  -2.540  1.00 12.94           C  
ATOM    970  C   PRO A 129      64.298   8.049  -3.021  1.00 12.42           C  
ATOM    971  O   PRO A 129      65.000   7.074  -3.320  1.00 11.72           O  
ATOM    972  CB  PRO A 129      62.750   8.147  -1.030  1.00 14.60           C  
ATOM    973  CG  PRO A 129      62.097   6.972  -0.484  1.00 14.16           C  
ATOM    974  CD  PRO A 129      62.291   5.846  -1.402  1.00 13.86           C  
ATOM    975  N   ILE A 130      64.750   9.292  -3.087  1.00 12.27           N  
ATOM    976  CA  ILE A 130      66.122   9.569  -3.466  1.00 12.76           C  
ATOM    977  C   ILE A 130      67.103   8.989  -2.467  1.00 13.31           C  
ATOM    978  O   ILE A 130      66.822   9.003  -1.283  1.00 12.16           O  
ATOM    979  CB  ILE A 130      66.290  11.062  -3.512  1.00 13.12           C  
ATOM    980  CG1 ILE A 130      65.491  11.630  -4.714  1.00 14.55           C  
ATOM    981  CG2 ILE A 130      67.759  11.408  -3.526  1.00 12.56           C  
ATOM    982  CD1 ILE A 130      65.572  10.811  -5.997  1.00 19.32           C  
ATOM    983  N   GLY A 131      68.267   8.539  -2.962  1.00 14.70           N  
ATOM    984  CA  GLY A 131      69.321   8.015  -2.129  1.00 15.56           C  
ATOM    985  C   GLY A 131      69.120   6.595  -1.613  1.00 17.55           C  
ATOM    986  O   GLY A 131      68.523   5.759  -2.292  1.00 17.22           O  
ATOM    987  N   SER A 132      69.653   6.311  -0.422  1.00 18.11           N  
ATOM    988  CA  SER A 132      69.549   4.979   0.164  1.00 18.39           C  
ATOM    989  C   SER A 132      69.145   5.111   1.617  1.00 18.06           C  
ATOM    990  O   SER A 132      69.292   6.175   2.224  1.00 15.50           O  
ATOM    991  CB  SER A 132      70.892   4.316   0.166  1.00 18.62           C  
ATOM    992  OG  SER A 132      71.778   5.171   0.826  1.00 21.87           O  
ATOM    993  N   SER A 133      68.643   4.008   2.150  1.00 17.62           N  
ATOM    994  CA  SER A 133      68.172   3.959   3.521  1.00 18.55           C  
ATOM    995  C   SER A 133      69.282   4.180   4.540  1.00 18.81           C  
ATOM    996  O   SER A 133      70.437   3.695   4.393  1.00 19.36           O  
ATOM    997  CB  SER A 133      67.446   2.636   3.774  1.00 19.02           C  
ATOM    998  OG  SER A 133      67.111   2.468   5.142  1.00 19.46           O  
ATOM    999  N   GLN A 134      68.923   4.932   5.568  1.00 19.11           N  
ATOM   1000  CA  GLN A 134      69.811   5.213   6.675  1.00 20.07           C  
ATOM   1001  C   GLN A 134      69.369   4.424   7.883  1.00 19.41           C  
ATOM   1002  O   GLN A 134      70.050   4.432   8.906  1.00 20.06           O  
ATOM   1003  CB  GLN A 134      69.804   6.707   6.974  1.00 21.09           C  
ATOM   1004  CG  GLN A 134      70.127   7.542   5.753  1.00 23.18           C  
ATOM   1005  CD  GLN A 134      71.471   7.175   5.149  1.00 26.12           C  
ATOM   1006  OE1 GLN A 134      72.512   7.676   5.588  1.00 24.85           O  
ATOM   1007  NE2 GLN A 134      71.457   6.295   4.150  1.00 27.17           N  
ATOM   1008  N   GLY A 135      68.250   3.717   7.762  1.00 18.50           N  
ATOM   1009  CA  GLY A 135      67.738   2.899   8.849  1.00 18.39           C  
ATOM   1010  C   GLY A 135      66.519   3.529   9.476  1.00 17.75           C  
ATOM   1011  O   GLY A 135      66.051   4.550   9.004  1.00 16.07           O  
ATOM   1012  N   THR A 136      66.005   2.938  10.551  1.00 17.52           N  
ATOM   1013  CA  THR A 136      64.807   3.459  11.196  1.00 17.17           C  
ATOM   1014  C   THR A 136      65.105   4.554  12.244  1.00 17.29           C  
ATOM   1015  O   THR A 136      66.071   4.458  12.981  1.00 17.57           O  
ATOM   1016  CB  THR A 136      64.038   2.279  11.827  1.00 17.33           C  
ATOM   1017  OG1 THR A 136      63.509   1.453  10.801  1.00 17.32           O  
ATOM   1018  CG2 THR A 136      62.793   2.728  12.614  1.00 18.22           C  
ATOM   1019  N   VAL A 137      64.266   5.591  12.305  1.00 15.93           N  
ATOM   1020  CA  VAL A 137      64.423   6.688  13.261  1.00 16.22           C  
ATOM   1021  C   VAL A 137      63.046   7.064  13.828  1.00 15.60           C  
ATOM   1022  O   VAL A 137      62.023   6.935  13.147  1.00 14.57           O  
ATOM   1023  CB  VAL A 137      65.014   7.898  12.568  1.00 15.60           C  
ATOM   1024  CG1 VAL A 137      66.292   7.534  11.856  1.00 14.15           C  
ATOM   1025  CG2 VAL A 137      64.027   8.435  11.534  1.00 15.42           C  
ATOM   1026  N   ASN A 138      63.013   7.527  15.066  1.00 16.16           N  
ATOM   1027  CA  ASN A 138      61.758   7.889  15.728  1.00 17.01           C  
ATOM   1028  C   ASN A 138      61.598   9.383  15.653  1.00 16.96           C  
ATOM   1029  O   ASN A 138      62.489  10.088  16.129  1.00 16.07           O  
ATOM   1030  CB  ASN A 138      61.799   7.464  17.210  1.00 17.88           C  
ATOM   1031  CG  ASN A 138      60.576   7.932  17.996  1.00 20.68           C  
ATOM   1032  OD1 ASN A 138      59.442   7.743  17.551  1.00 24.70           O  
ATOM   1033  ND2 ASN A 138      60.797   8.573  19.147  1.00 23.88           N  
ATOM   1034  N   VAL A 139      60.528   9.868  15.009  1.00 15.86           N  
ATOM   1035  CA  VAL A 139      60.248  11.313  14.979  1.00 15.61           C  
ATOM   1036  C   VAL A 139      58.794  11.581  15.295  1.00 14.28           C  
ATOM   1037  O   VAL A 139      57.900  11.088  14.616  1.00 12.49           O  
ATOM   1038  CB  VAL A 139      60.570  12.013  13.653  1.00 15.62           C  
ATOM   1039  CG1 VAL A 139      60.211  13.480  13.757  1.00 18.30           C  
ATOM   1040  CG2 VAL A 139      62.041  11.856  13.334  1.00 17.64           C  
ATOM   1041  N   GLY A 140      58.580  12.421  16.292  1.00 13.65           N  
ATOM   1042  CA  GLY A 140      57.239  12.707  16.736  1.00 13.69           C  
ATOM   1043  C   GLY A 140      56.450  11.504  17.221  1.00 14.58           C  
ATOM   1044  O   GLY A 140      55.206  11.463  17.128  1.00 14.61           O  
ATOM   1045  N   GLY A 141      57.138  10.513  17.774  1.00 14.36           N  
ATOM   1046  CA  GLY A 141      56.435   9.396  18.340  1.00 14.66           C  
ATOM   1047  C   GLY A 141      56.013   8.377  17.307  1.00 15.28           C  
ATOM   1048  O   GLY A 141      55.188   7.520  17.615  1.00 15.91           O  
ATOM   1049  N   GLN A 142      56.593   8.462  16.106  1.00 15.51           N  
ATOM   1050  CA  GLN A 142      56.297   7.532  15.007  1.00 14.92           C  
ATOM   1051  C   GLN A 142      57.590   7.072  14.377  1.00 14.56           C  
ATOM   1052  O   GLN A 142      58.568   7.842  14.271  1.00 14.35           O  
ATOM   1053  CB  GLN A 142      55.486   8.244  13.911  1.00 14.77           C  
ATOM   1054  CG  GLN A 142      55.472   7.486  12.588  1.00 15.94           C  
ATOM   1055  CD  GLN A 142      54.264   7.840  11.679  1.00 14.43           C  
ATOM   1056  OE1 GLN A 142      53.981   7.144  10.656  1.00 15.96           O  
ATOM   1057  NE2 GLN A 142      53.528   8.847  12.085  1.00 12.56           N  
ATOM   1058  N   SER A 143      57.617   5.837  13.891  1.00 14.23           N  
ATOM   1059  CA  SER A 143      58.842   5.352  13.280  1.00 15.26           C  
ATOM   1060  C   SER A 143      58.895   5.672  11.790  1.00 14.40           C  
ATOM   1061  O   SER A 143      57.878   5.588  11.109  1.00 14.19           O  
ATOM   1062  CB  SER A 143      58.998   3.863  13.527  1.00 15.83           C  
ATOM   1063  OG  SER A 143      59.035   3.631  14.941  1.00 18.18           O  
ATOM   1064  N   TRP A 144      60.066   6.054  11.298  1.00 12.40           N  
ATOM   1065  CA  TRP A 144      60.246   6.356   9.876  1.00 12.12           C  
ATOM   1066  C   TRP A 144      61.470   5.672   9.309  1.00 12.57           C  
ATOM   1067  O   TRP A 144      62.440   5.481  10.038  1.00 11.66           O  
ATOM   1068  CB  TRP A 144      60.440   7.879   9.707  1.00 11.79           C  
ATOM   1069  CG  TRP A 144      59.412   8.679  10.356  1.00 10.99           C  
ATOM   1070  CD1 TRP A 144      59.397   9.091  11.663  1.00  9.80           C  
ATOM   1071  CD2 TRP A 144      58.180   9.156   9.775  1.00  8.29           C  
ATOM   1072  NE1 TRP A 144      58.235   9.770  11.921  1.00 10.13           N  
ATOM   1073  CE2 TRP A 144      57.473   9.825  10.783  1.00 10.50           C  
ATOM   1074  CE3 TRP A 144      57.623   9.091   8.498  1.00  9.01           C  
ATOM   1075  CZ2 TRP A 144      56.229  10.432  10.549  1.00 10.28           C  
ATOM   1076  CZ3 TRP A 144      56.390   9.673   8.273  1.00 10.93           C  
ATOM   1077  CH2 TRP A 144      55.711  10.342   9.288  1.00 11.34           C  
ATOM   1078  N   THR A 145      61.458   5.340   8.027  1.00 12.23           N  
ATOM   1079  CA  THR A 145      62.680   4.888   7.366  1.00 11.99           C  
ATOM   1080  C   THR A 145      63.246   6.156   6.770  1.00 12.76           C  
ATOM   1081  O   THR A 145      62.586   6.807   5.966  1.00 11.50           O  
ATOM   1082  CB  THR A 145      62.445   3.861   6.239  1.00 11.99           C  
ATOM   1083  OG1 THR A 145      61.972   2.631   6.772  1.00 14.04           O  
ATOM   1084  CG2 THR A 145      63.753   3.440   5.663  1.00 12.97           C  
ATOM   1085  N   LEU A 146      64.456   6.520   7.180  1.00 11.94           N  
ATOM   1086  CA  LEU A 146      65.079   7.738   6.708  1.00 12.91           C  
ATOM   1087  C   LEU A 146      65.991   7.456   5.529  1.00 13.59           C  
ATOM   1088  O   LEU A 146      66.894   6.636   5.628  1.00 14.41           O  
ATOM   1089  CB  LEU A 146      65.918   8.352   7.810  1.00 12.71           C  
ATOM   1090  CG  LEU A 146      66.757   9.516   7.346  1.00 13.39           C  
ATOM   1091  CD1 LEU A 146      65.863  10.609   6.739  1.00 12.33           C  
ATOM   1092  CD2 LEU A 146      67.617  10.020   8.532  1.00 14.38           C  
ATOM   1093  N   TYR A 147      65.759   8.153   4.420  1.00 13.22           N  
ATOM   1094  CA  TYR A 147      66.625   8.041   3.257  1.00 13.24           C  
ATOM   1095  C   TYR A 147      67.414   9.324   3.097  1.00 12.98           C  
ATOM   1096  O   TYR A 147      66.936  10.386   3.465  1.00 11.46           O  
ATOM   1097  CB  TYR A 147      65.827   7.813   1.998  1.00 13.71           C  
ATOM   1098  CG  TYR A 147      65.207   6.432   1.884  1.00 11.42           C  
ATOM   1099  CD1 TYR A 147      64.057   6.111   2.581  1.00  7.96           C  
ATOM   1100  CD2 TYR A 147      65.785   5.459   1.096  1.00 12.18           C  
ATOM   1101  CE1 TYR A 147      63.475   4.892   2.479  1.00 11.62           C  
ATOM   1102  CE2 TYR A 147      65.208   4.205   0.985  1.00 13.73           C  
ATOM   1103  CZ  TYR A 147      64.048   3.921   1.682  1.00 14.97           C  
ATOM   1104  OH  TYR A 147      63.430   2.669   1.648  1.00 17.01           O  
ATOM   1105  N   TYR A 148      68.618   9.197   2.539  1.00 12.60           N  
ATOM   1106  CA  TYR A 148      69.481  10.330   2.266  1.00 12.72           C  
ATOM   1107  C   TYR A 148      70.212  10.094   0.976  1.00 13.43           C  
ATOM   1108  O   TYR A 148      70.620   8.946   0.719  1.00 13.71           O  
ATOM   1109  CB  TYR A 148      70.511  10.493   3.382  1.00 13.33           C  
ATOM   1110  CG  TYR A 148      71.623  11.452   3.066  1.00 13.86           C  
ATOM   1111  CD1 TYR A 148      71.401  12.835   3.057  1.00 15.45           C  
ATOM   1112  CD2 TYR A 148      72.902  10.993   2.772  1.00 16.38           C  
ATOM   1113  CE1 TYR A 148      72.421  13.719   2.780  1.00 15.72           C  
ATOM   1114  CE2 TYR A 148      73.921  11.880   2.444  1.00 17.09           C  
ATOM   1115  CZ  TYR A 148      73.677  13.238   2.454  1.00 18.20           C  
ATOM   1116  OH  TYR A 148      74.704  14.127   2.178  1.00 20.83           O  
ATOM   1117  N   GLY A 149      70.309  11.147   0.147  1.00 13.57           N  
ATOM   1118  CA  GLY A 149      71.148  11.132  -1.017  1.00 14.20           C  
ATOM   1119  C   GLY A 149      71.172  12.466  -1.704  1.00 14.60           C  
ATOM   1120  O   GLY A 149      70.451  13.398  -1.344  1.00 14.59           O  
ATOM   1121  N   TYR A 150      72.000  12.561  -2.732  1.00 14.68           N  
ATOM   1122  CA  TYR A 150      72.031  13.767  -3.512  1.00 15.33           C  
ATOM   1123  C   TYR A 150      71.109  13.659  -4.701  1.00 14.57           C  
ATOM   1124  O   TYR A 150      70.928  12.599  -5.234  1.00 15.41           O  
ATOM   1125  CB  TYR A 150      73.448  14.035  -4.035  1.00 15.51           C  
ATOM   1126  CG  TYR A 150      74.363  14.686  -3.035  1.00 18.33           C  
ATOM   1127  CD1 TYR A 150      75.066  13.925  -2.105  1.00 21.48           C  
ATOM   1128  CD2 TYR A 150      74.544  16.059  -3.028  1.00 17.19           C  
ATOM   1129  CE1 TYR A 150      75.908  14.529  -1.190  1.00 20.89           C  
ATOM   1130  CE2 TYR A 150      75.385  16.658  -2.126  1.00 20.26           C  
ATOM   1131  CZ  TYR A 150      76.053  15.893  -1.207  1.00 21.40           C  
ATOM   1132  OH  TYR A 150      76.880  16.528  -0.305  1.00 25.67           O  
ATOM   1133  N   ASN A 151      70.542  14.797  -5.099  1.00 14.47           N  
ATOM   1134  CA  ASN A 151      69.831  14.916  -6.367  1.00 14.87           C  
ATOM   1135  C   ASN A 151      70.510  16.158  -6.956  1.00 14.45           C  
ATOM   1136  O   ASN A 151      69.991  17.267  -6.854  1.00 14.56           O  
ATOM   1137  CB  ASN A 151      68.335  15.129  -6.156  1.00 15.78           C  
ATOM   1138  CG  ASN A 151      67.534  15.123  -7.473  1.00 15.92           C  
ATOM   1139  OD1 ASN A 151      66.379  15.580  -7.544  1.00 18.55           O  
ATOM   1140  ND2 ASN A 151      68.165  14.632  -8.524  1.00 15.76           N  
ATOM   1141  N   GLY A 152      71.659  15.965  -7.573  1.00 14.16           N  
ATOM   1142  CA  GLY A 152      72.451  17.091  -8.046  1.00 14.52           C  
ATOM   1143  C   GLY A 152      73.178  17.691  -6.867  1.00 14.11           C  
ATOM   1144  O   GLY A 152      73.622  16.962  -5.978  1.00 15.20           O  
ATOM   1145  N   ALA A 153      73.283  19.008  -6.813  1.00 15.61           N  
ATOM   1146  CA  ALA A 153      74.011  19.606  -5.713  1.00 15.30           C  
ATOM   1147  C   ALA A 153      73.225  19.464  -4.386  1.00 15.32           C  
ATOM   1148  O   ALA A 153      73.798  19.461  -3.267  1.00 15.85           O  
ATOM   1149  CB  ALA A 153      74.336  21.069  -6.072  1.00 15.86           C  
ATOM   1150  N   MET A 154      71.914  19.336  -4.524  1.00 13.00           N  
ATOM   1151  CA  MET A 154      70.983  19.256  -3.404  1.00 11.93           C  
ATOM   1152  C   MET A 154      70.961  17.934  -2.628  1.00 11.83           C  
ATOM   1153  O   MET A 154      70.927  16.895  -3.242  1.00 11.36           O  
ATOM   1154  CB  MET A 154      69.602  19.515  -3.979  1.00 12.40           C  
ATOM   1155  CG  MET A 154      68.466  19.580  -2.962  1.00 10.50           C  
ATOM   1156  SD  MET A 154      66.947  20.160  -3.710  1.00 11.51           S  
ATOM   1157  CE  MET A 154      66.546  18.746  -4.728  1.00 14.21           C  
ATOM   1158  N   GLN A 155      70.908  18.012  -1.293  1.00 11.62           N  
ATOM   1159  CA  GLN A 155      70.855  16.837  -0.406  1.00 11.11           C  
ATOM   1160  C   GLN A 155      69.404  16.636  -0.042  1.00 10.58           C  
ATOM   1161  O   GLN A 155      68.725  17.575   0.303  1.00  7.69           O  
ATOM   1162  CB  GLN A 155      71.712  17.066   0.843  1.00 11.68           C  
ATOM   1163  CG  GLN A 155      73.154  17.193   0.458  1.00 12.39           C  
ATOM   1164  CD  GLN A 155      74.022  17.746   1.554  1.00 13.50           C  
ATOM   1165  OE1 GLN A 155      74.545  18.855   1.407  1.00 15.64           O  
ATOM   1166  NE2 GLN A 155      74.295  16.942   2.562  1.00 12.75           N  
ATOM   1167  N   VAL A 156      68.920  15.414  -0.218  1.00  9.31           N  
ATOM   1168  CA  VAL A 156      67.542  15.079   0.070  1.00  9.56           C  
ATOM   1169  C   VAL A 156      67.445  14.077   1.189  1.00  9.39           C  
ATOM   1170  O   VAL A 156      68.041  12.990   1.167  1.00  7.73           O  
ATOM   1171  CB  VAL A 156      66.895  14.465  -1.127  1.00  8.92           C  
ATOM   1172  CG1 VAL A 156      65.392  14.322  -0.920  1.00  8.50           C  
ATOM   1173  CG2 VAL A 156      67.214  15.314  -2.402  1.00  8.77           C  
ATOM   1174  N   TYR A 157      66.670  14.493   2.197  1.00  9.50           N  
ATOM   1175  CA  TYR A 157      66.292  13.663   3.317  1.00  9.43           C  
ATOM   1176  C   TYR A 157      64.810  13.371   3.242  1.00 10.00           C  
ATOM   1177  O   TYR A 157      63.992  14.289   3.262  1.00  9.68           O  
ATOM   1178  CB  TYR A 157      66.548  14.371   4.627  1.00 10.77           C  
ATOM   1179  CG  TYR A 157      67.992  14.472   5.007  1.00 10.47           C  
ATOM   1180  CD1 TYR A 157      68.643  13.393   5.551  1.00 11.31           C  
ATOM   1181  CD2 TYR A 157      68.682  15.663   4.895  1.00 11.47           C  
ATOM   1182  CE1 TYR A 157      69.962  13.471   5.930  1.00 13.73           C  
ATOM   1183  CE2 TYR A 157      69.969  15.750   5.246  1.00 12.26           C  
ATOM   1184  CZ  TYR A 157      70.630  14.655   5.766  1.00 14.72           C  
ATOM   1185  OH  TYR A 157      71.975  14.761   6.144  1.00 18.58           O  
ATOM   1186  N   SER A 158      64.474  12.094   3.117  1.00  9.26           N  
ATOM   1187  CA  SER A 158      63.089  11.641   3.022  1.00  9.52           C  
ATOM   1188  C   SER A 158      62.817  10.686   4.161  1.00 10.85           C  
ATOM   1189  O   SER A 158      63.431   9.590   4.260  1.00 11.69           O  
ATOM   1190  CB  SER A 158      62.809  10.912   1.722  1.00 10.16           C  
ATOM   1191  OG  SER A 158      63.331  11.572   0.581  1.00  9.87           O  
ATOM   1192  N   PHE A 159      61.856  11.073   4.994  1.00 10.10           N  
ATOM   1193  CA  PHE A 159      61.374  10.233   6.097  1.00 10.19           C  
ATOM   1194  C   PHE A 159      60.140   9.490   5.580  1.00  9.88           C  
ATOM   1195  O   PHE A 159      59.120  10.143   5.214  1.00  8.77           O  
ATOM   1196  CB  PHE A 159      61.001  11.116   7.288  1.00 10.44           C  
ATOM   1197  CG  PHE A 159      62.187  11.776   7.977  1.00  9.68           C  
ATOM   1198  CD1 PHE A 159      62.771  12.890   7.445  1.00  8.96           C  
ATOM   1199  CD2 PHE A 159      62.639  11.308   9.191  1.00 11.21           C  
ATOM   1200  CE1 PHE A 159      63.826  13.497   8.063  1.00  9.61           C  
ATOM   1201  CE2 PHE A 159      63.679  11.901   9.833  1.00 10.20           C  
ATOM   1202  CZ  PHE A 159      64.285  12.996   9.281  1.00  9.25           C  
ATOM   1203  N   VAL A 160      60.208   8.153   5.517  1.00  9.31           N  
ATOM   1204  CA  VAL A 160      59.118   7.372   4.914  1.00  9.37           C  
ATOM   1205  C   VAL A 160      58.389   6.575   5.981  1.00  9.84           C  
ATOM   1206  O   VAL A 160      59.010   5.816   6.728  1.00  9.68           O  
ATOM   1207  CB  VAL A 160      59.664   6.419   3.785  1.00 10.02           C  
ATOM   1208  CG1 VAL A 160      58.546   5.695   3.096  1.00 11.30           C  
ATOM   1209  CG2 VAL A 160      60.550   7.176   2.805  1.00 10.06           C  
ATOM   1210  N   ALA A 161      57.075   6.791   6.088  1.00  9.81           N  
ATOM   1211  CA  ALA A 161      56.275   6.043   7.034  1.00  9.70           C  
ATOM   1212  C   ALA A 161      56.319   4.569   6.733  1.00 11.05           C  
ATOM   1213  O   ALA A 161      56.462   4.155   5.595  1.00 10.87           O  
ATOM   1214  CB  ALA A 161      54.875   6.535   7.066  1.00  7.91           C  
ATOM   1215  N   GLN A 162      56.245   3.790   7.799  1.00 13.45           N  
ATOM   1216  CA  GLN A 162      56.386   2.356   7.707  1.00 13.08           C  
ATOM   1217  C   GLN A 162      55.033   1.699   7.528  1.00 12.82           C  
ATOM   1218  O   GLN A 162      54.952   0.505   7.267  1.00 13.43           O  
ATOM   1219  CB  GLN A 162      57.204   1.819   8.892  1.00 13.61           C  
ATOM   1220  CG  GLN A 162      58.608   2.349   8.841  1.00 13.84           C  
ATOM   1221  CD  GLN A 162      59.663   1.699   9.802  1.00 17.71           C  
ATOM   1222  OE1 GLN A 162      60.866   1.813   9.531  1.00 20.27           O  
ATOM   1223  NE2 GLN A 162      59.229   1.123  10.917  1.00 13.92           N  
ATOM   1224  N   THR A 163      53.987   2.499   7.642  1.00 12.77           N  
ATOM   1225  CA  THR A 163      52.651   2.106   7.249  1.00 13.47           C  
ATOM   1226  C   THR A 163      52.019   3.369   6.676  1.00 12.78           C  
ATOM   1227  O   THR A 163      52.409   4.506   7.048  1.00 13.23           O  
ATOM   1228  CB  THR A 163      51.793   1.545   8.394  1.00 14.55           C  
ATOM   1229  OG1 THR A 163      51.502   2.582   9.348  1.00 19.52           O  
ATOM   1230  CG2 THR A 163      52.545   0.457   9.165  1.00 16.94           C  
ATOM   1231  N   ASN A 164      51.102   3.207   5.736  1.00 11.49           N  
ATOM   1232  CA  ASN A 164      50.405   4.380   5.184  1.00 10.85           C  
ATOM   1233  C   ASN A 164      49.692   5.136   6.303  1.00 11.56           C  
ATOM   1234  O   ASN A 164      48.823   4.566   7.001  1.00 13.86           O  
ATOM   1235  CB  ASN A 164      49.417   4.004   4.089  1.00 10.49           C  
ATOM   1236  CG  ASN A 164      50.085   3.472   2.849  1.00  8.31           C  
ATOM   1237  OD1 ASN A 164      50.830   4.184   2.141  1.00  9.95           O  
ATOM   1238  ND2 ASN A 164      49.864   2.181   2.603  1.00  8.01           N  
ATOM   1239  N   THR A 165      50.050   6.414   6.478  1.00 10.27           N  
ATOM   1240  CA  THR A 165      49.587   7.212   7.580  1.00 10.75           C  
ATOM   1241  C   THR A 165      48.555   8.193   7.078  1.00 10.64           C  
ATOM   1242  O   THR A 165      48.852   9.308   6.731  1.00  9.52           O  
ATOM   1243  CB  THR A 165      50.759   7.930   8.257  1.00 11.59           C  
ATOM   1244  OG1 THR A 165      51.677   6.948   8.766  1.00 12.54           O  
ATOM   1245  CG2 THR A 165      50.306   8.697   9.490  1.00 12.42           C  
ATOM   1246  N   THR A 166      47.322   7.737   7.066  1.00 11.98           N  
ATOM   1247  CA  THR A 166      46.204   8.490   6.499  1.00 11.67           C  
ATOM   1248  C   THR A 166      45.562   9.587   7.372  1.00 12.49           C  
ATOM   1249  O   THR A 166      44.777  10.406   6.883  1.00 11.79           O  
ATOM   1250  CB  THR A 166      45.134   7.516   6.193  1.00 11.04           C  
ATOM   1251  OG1 THR A 166      44.876   6.764   7.387  1.00 11.13           O  
ATOM   1252  CG2 THR A 166      45.595   6.500   5.119  1.00  8.38           C  
ATOM   1253  N   ASN A 167      45.814   9.546   8.672  1.00 14.28           N  
ATOM   1254  CA  ASN A 167      45.403  10.632   9.557  1.00 14.79           C  
ATOM   1255  C   ASN A 167      46.631  10.978  10.335  1.00 13.88           C  
ATOM   1256  O   ASN A 167      47.090  10.206  11.174  1.00 15.34           O  
ATOM   1257  CB  ASN A 167      44.226  10.263  10.472  1.00 16.69           C  
ATOM   1258  CG  ASN A 167      42.875  10.617   9.832  1.00 20.50           C  
ATOM   1259  OD1 ASN A 167      42.256   9.786   9.153  1.00 28.57           O  
ATOM   1260  ND2 ASN A 167      42.444  11.854  10.010  1.00 24.65           N  
ATOM   1261  N   TYR A 168      47.195  12.131  10.028  1.00 12.61           N  
ATOM   1262  CA  TYR A 168      48.457  12.516  10.610  1.00 12.46           C  
ATOM   1263  C   TYR A 168      48.393  13.854  11.298  1.00 11.69           C  
ATOM   1264  O   TYR A 168      47.702  14.776  10.865  1.00 11.91           O  
ATOM   1265  CB  TYR A 168      49.502  12.592   9.502  1.00 11.95           C  
ATOM   1266  CG  TYR A 168      50.851  13.077   9.969  1.00 11.27           C  
ATOM   1267  CD1 TYR A 168      51.672  12.256  10.717  1.00  9.56           C  
ATOM   1268  CD2 TYR A 168      51.298  14.332   9.642  1.00  9.05           C  
ATOM   1269  CE1 TYR A 168      52.880  12.637  11.125  1.00  9.77           C  
ATOM   1270  CE2 TYR A 168      52.557  14.772  10.052  1.00 11.75           C  
ATOM   1271  CZ  TYR A 168      53.345  13.891  10.823  1.00 10.65           C  
ATOM   1272  OH  TYR A 168      54.578  14.194  11.301  1.00 10.83           O  
ATOM   1273  N   SER A 169      49.092  13.945  12.407  1.00 10.98           N  
ATOM   1274  CA  SER A 169      49.247  15.222  13.081  1.00 11.81           C  
ATOM   1275  C   SER A 169      50.716  15.305  13.463  1.00 12.26           C  
ATOM   1276  O   SER A 169      51.281  14.386  14.046  1.00 13.30           O  
ATOM   1277  CB  SER A 169      48.331  15.358  14.290  1.00 12.68           C  
ATOM   1278  OG  SER A 169      48.353  16.687  14.771  1.00 15.47           O  
ATOM   1279  N   GLY A 170      51.355  16.385  13.086  1.00 12.70           N  
ATOM   1280  CA  GLY A 170      52.775  16.456  13.283  1.00 13.13           C  
ATOM   1281  C   GLY A 170      53.359  17.844  13.313  1.00 12.23           C  
ATOM   1282  O   GLY A 170      52.678  18.846  13.186  1.00 12.88           O  
ATOM   1283  N   ASP A 171      54.652  17.886  13.538  1.00 11.17           N  
ATOM   1284  CA  ASP A 171      55.386  19.155  13.536  1.00 11.25           C  
ATOM   1285  C   ASP A 171      56.657  18.946  12.770  1.00 10.44           C  
ATOM   1286  O   ASP A 171      57.550  18.236  13.217  1.00 10.15           O  
ATOM   1287  CB  ASP A 171      55.705  19.604  14.975  1.00 11.38           C  
ATOM   1288  CG  ASP A 171      56.189  21.049  15.056  1.00 13.80           C  
ATOM   1289  OD1 ASP A 171      56.770  21.600  14.074  1.00 12.74           O  
ATOM   1290  OD2 ASP A 171      56.006  21.709  16.102  1.00 16.92           O  
ATOM   1291  N   VAL A 172      56.706  19.500  11.560  1.00 10.30           N  
ATOM   1292  CA  VAL A 172      57.870  19.384  10.693  1.00 10.44           C  
ATOM   1293  C   VAL A 172      59.182  19.820  11.387  1.00 11.57           C  
ATOM   1294  O   VAL A 172      60.257  19.352  11.082  1.00 11.17           O  
ATOM   1295  CB  VAL A 172      57.619  20.129   9.397  1.00  9.14           C  
ATOM   1296  CG1 VAL A 172      58.857  20.091   8.490  1.00  9.25           C  
ATOM   1297  CG2 VAL A 172      56.435  19.533   8.675  1.00 11.01           C  
ATOM   1298  N   LYS A 173      59.083  20.715  12.335  1.00 11.55           N  
ATOM   1299  CA  LYS A 173      60.273  21.101  13.098  1.00 12.77           C  
ATOM   1300  C   LYS A 173      60.950  19.864  13.718  1.00 11.90           C  
ATOM   1301  O   LYS A 173      62.177  19.769  13.719  1.00 13.35           O  
ATOM   1302  CB  LYS A 173      59.916  22.106  14.187  1.00 13.69           C  
ATOM   1303  CG  LYS A 173      61.123  22.740  14.870  1.00 16.96           C  
ATOM   1304  CD  LYS A 173      62.021  23.547  13.965  1.00 18.99           C  
ATOM   1305  CE  LYS A 173      63.136  24.200  14.772  1.00 20.79           C  
ATOM   1306  NZ  LYS A 173      62.680  25.148  15.778  1.00 20.33           N  
ATOM   1307  N   ASN A 174      60.177  18.890  14.177  1.00 12.54           N  
ATOM   1308  CA  ASN A 174      60.785  17.671  14.716  1.00 11.39           C  
ATOM   1309  C   ASN A 174      61.709  16.975  13.730  1.00 11.34           C  
ATOM   1310  O   ASN A 174      62.719  16.435  14.127  1.00 11.05           O  
ATOM   1311  CB  ASN A 174      59.738  16.683  15.200  1.00 11.52           C  
ATOM   1312  CG  ASN A 174      58.971  17.215  16.405  1.00 10.91           C  
ATOM   1313  OD1 ASN A 174      59.560  17.890  17.270  1.00 14.84           O  
ATOM   1314  ND2 ASN A 174      57.694  16.876  16.510  1.00 10.89           N  
ATOM   1315  N   PHE A 175      61.347  16.988  12.445  1.00 11.40           N  
ATOM   1316  CA  PHE A 175      62.219  16.396  11.407  1.00 10.84           C  
ATOM   1317  C   PHE A 175      63.510  17.233  11.178  1.00 10.90           C  
ATOM   1318  O   PHE A 175      64.616  16.703  11.165  1.00 10.99           O  
ATOM   1319  CB  PHE A 175      61.454  16.156  10.104  1.00 12.26           C  
ATOM   1320  CG  PHE A 175      60.292  15.241  10.257  1.00 12.28           C  
ATOM   1321  CD1 PHE A 175      59.096  15.728  10.677  1.00 12.16           C  
ATOM   1322  CD2 PHE A 175      60.399  13.881   9.973  1.00 10.19           C  
ATOM   1323  CE1 PHE A 175      58.020  14.899  10.817  1.00 10.88           C  
ATOM   1324  CE2 PHE A 175      59.322  13.043  10.134  1.00 10.59           C  
ATOM   1325  CZ  PHE A 175      58.132  13.553  10.541  1.00  9.47           C  
ATOM   1326  N   PHE A 176      63.369  18.531  11.040  1.00 10.19           N  
ATOM   1327  CA  PHE A 176      64.547  19.387  10.947  1.00 10.91           C  
ATOM   1328  C   PHE A 176      65.425  19.163  12.187  1.00 10.95           C  
ATOM   1329  O   PHE A 176      66.627  19.019  12.061  1.00 11.87           O  
ATOM   1330  CB  PHE A 176      64.116  20.824  10.808  1.00 10.12           C  
ATOM   1331  CG  PHE A 176      63.660  21.185   9.393  1.00 11.52           C  
ATOM   1332  CD1 PHE A 176      64.485  20.924   8.301  1.00 10.11           C  
ATOM   1333  CD2 PHE A 176      62.422  21.760   9.150  1.00 12.58           C  
ATOM   1334  CE1 PHE A 176      64.103  21.249   7.012  1.00 12.05           C  
ATOM   1335  CE2 PHE A 176      62.028  22.088   7.828  1.00 11.29           C  
ATOM   1336  CZ  PHE A 176      62.866  21.822   6.765  1.00 13.14           C  
ATOM   1337  N   ASN A 177      64.821  19.102  13.364  1.00 11.04           N  
ATOM   1338  CA  ASN A 177      65.601  18.850  14.605  1.00 12.87           C  
ATOM   1339  C   ASN A 177      66.376  17.560  14.608  1.00 12.95           C  
ATOM   1340  O   ASN A 177      67.525  17.495  15.107  1.00 13.69           O  
ATOM   1341  CB  ASN A 177      64.689  18.877  15.823  1.00 13.50           C  
ATOM   1342  CG  ASN A 177      64.169  20.250  16.108  1.00 13.01           C  
ATOM   1343  OD1 ASN A 177      64.699  21.224  15.602  1.00 18.60           O  
ATOM   1344  ND2 ASN A 177      63.132  20.344  16.950  1.00 17.00           N  
ATOM   1345  N   TYR A 178      65.755  16.503  14.109  1.00 13.21           N  
ATOM   1346  CA  TYR A 178      66.435  15.231  14.039  1.00 13.66           C  
ATOM   1347  C   TYR A 178      67.636  15.404  13.143  1.00 13.27           C  
ATOM   1348  O   TYR A 178      68.678  14.869  13.400  1.00 14.89           O  
ATOM   1349  CB  TYR A 178      65.554  14.124  13.470  1.00 13.40           C  
ATOM   1350  CG  TYR A 178      66.263  12.800  13.534  1.00 15.30           C  
ATOM   1351  CD1 TYR A 178      66.234  12.039  14.705  1.00 16.66           C  
ATOM   1352  CD2 TYR A 178      67.051  12.346  12.470  1.00 15.08           C  
ATOM   1353  CE1 TYR A 178      66.882  10.841  14.780  1.00 18.42           C  
ATOM   1354  CE2 TYR A 178      67.735  11.172  12.556  1.00 14.94           C  
ATOM   1355  CZ  TYR A 178      67.657  10.425  13.713  1.00 18.35           C  
ATOM   1356  OH  TYR A 178      68.330   9.231  13.793  1.00 22.76           O  
ATOM   1357  N   LEU A 179      67.467  16.099  12.033  1.00 12.89           N  
ATOM   1358  CA  LEU A 179      68.586  16.295  11.135  1.00 13.18           C  
ATOM   1359  C   LEU A 179      69.636  17.164  11.815  1.00 13.08           C  
ATOM   1360  O   LEU A 179      70.836  16.871  11.739  1.00 13.38           O  
ATOM   1361  CB  LEU A 179      68.132  16.951   9.836  1.00 12.81           C  
ATOM   1362  CG  LEU A 179      67.162  16.142   8.984  1.00 13.26           C  
ATOM   1363  CD1 LEU A 179      66.775  16.892   7.728  1.00 12.93           C  
ATOM   1364  CD2 LEU A 179      67.808  14.814   8.641  1.00 13.01           C  
ATOM   1365  N   ARG A 180      69.175  18.216  12.499  1.00 13.59           N  
ATOM   1366  CA  ARG A 180      70.080  19.074  13.223  1.00 13.66           C  
ATOM   1367  C   ARG A 180      70.926  18.309  14.215  1.00 13.87           C  
ATOM   1368  O   ARG A 180      72.148  18.503  14.276  1.00 13.89           O  
ATOM   1369  CB  ARG A 180      69.308  20.174  13.951  1.00 13.82           C  
ATOM   1370  CG  ARG A 180      70.191  21.165  14.704  1.00 14.39           C  
ATOM   1371  CD  ARG A 180      69.438  22.111  15.626  1.00 15.35           C  
ATOM   1372  NE  ARG A 180      68.715  21.303  16.621  1.00 16.82           N  
ATOM   1373  CZ  ARG A 180      67.596  21.666  17.216  1.00 18.28           C  
ATOM   1374  NH1 ARG A 180      67.030  22.852  16.966  1.00 19.14           N  
ATOM   1375  NH2 ARG A 180      67.027  20.826  18.052  1.00 14.58           N  
ATOM   1376  N   ASP A 181      70.275  17.457  14.996  1.00 15.16           N  
ATOM   1377  CA  ASP A 181      70.906  16.787  16.124  1.00 15.53           C  
ATOM   1378  C   ASP A 181      71.672  15.533  15.766  1.00 16.07           C  
ATOM   1379  O   ASP A 181      72.546  15.108  16.521  1.00 17.29           O  
ATOM   1380  CB  ASP A 181      69.840  16.457  17.184  1.00 15.72           C  
ATOM   1381  CG  ASP A 181      69.084  17.710  17.692  1.00 15.72           C  
ATOM   1382  OD1 ASP A 181      69.635  18.810  17.630  1.00 15.32           O  
ATOM   1383  OD2 ASP A 181      67.924  17.708  18.149  1.00 18.29           O  
ATOM   1384  N   ASN A 182      71.362  14.914  14.638  1.00 16.07           N  
ATOM   1385  CA  ASN A 182      72.036  13.673  14.304  1.00 16.71           C  
ATOM   1386  C   ASN A 182      72.799  13.662  12.981  1.00 17.55           C  
ATOM   1387  O   ASN A 182      73.636  12.769  12.758  1.00 15.87           O  
ATOM   1388  CB  ASN A 182      71.019  12.513  14.365  1.00 16.78           C  
ATOM   1389  CG  ASN A 182      70.374  12.385  15.722  1.00 18.53           C  
ATOM   1390  OD1 ASN A 182      70.956  11.823  16.662  1.00 20.70           O  
ATOM   1391  ND2 ASN A 182      69.169  12.935  15.858  1.00 19.25           N  
ATOM   1392  N   LYS A 183      72.532  14.635  12.107  1.00 16.78           N  
ATOM   1393  CA  LYS A 183      73.121  14.620  10.767  1.00 18.07           C  
ATOM   1394  C   LYS A 183      73.879  15.879  10.384  1.00 18.40           C  
ATOM   1395  O   LYS A 183      74.161  16.086   9.194  1.00 19.55           O  
ATOM   1396  CB  LYS A 183      72.034  14.363   9.712  1.00 18.10           C  
ATOM   1397  CG  LYS A 183      71.251  13.068   9.909  1.00 19.83           C  
ATOM   1398  CD  LYS A 183      72.183  11.868   9.806  1.00 20.76           C  
ATOM   1399  CE  LYS A 183      71.524  10.647   9.179  1.00 23.22           C  
ATOM   1400  NZ  LYS A 183      72.131   9.364   9.605  1.00 22.28           N  
ATOM   1401  N   GLY A 184      74.211  16.712  11.367  1.00 18.18           N  
ATOM   1402  CA  GLY A 184      74.976  17.925  11.124  1.00 17.90           C  
ATOM   1403  C   GLY A 184      74.280  18.973  10.274  1.00 17.78           C  
ATOM   1404  O   GLY A 184      74.934  19.860   9.736  1.00 17.77           O  
ATOM   1405  N   TYR A 185      72.961  18.877  10.157  1.00 16.94           N  
ATOM   1406  CA  TYR A 185      72.182  19.830   9.392  1.00 16.68           C  
ATOM   1407  C   TYR A 185      72.151  21.215  10.071  1.00 16.19           C  
ATOM   1408  O   TYR A 185      71.821  21.347  11.258  1.00 16.57           O  
ATOM   1409  CB  TYR A 185      70.774  19.300   9.200  1.00 16.77           C  
ATOM   1410  CG  TYR A 185      69.814  20.258   8.533  1.00 14.86           C  
ATOM   1411  CD1 TYR A 185      69.704  20.333   7.147  1.00 14.59           C  
ATOM   1412  CD2 TYR A 185      68.960  21.039   9.293  1.00 15.06           C  
ATOM   1413  CE1 TYR A 185      68.793  21.192   6.558  1.00 13.67           C  
ATOM   1414  CE2 TYR A 185      68.056  21.888   8.702  1.00 13.90           C  
ATOM   1415  CZ  TYR A 185      67.994  21.968   7.349  1.00 11.80           C  
ATOM   1416  OH  TYR A 185      67.083  22.818   6.795  1.00 12.25           O  
ATOM   1417  N   ASN A 186      72.509  22.240   9.303  1.00 16.65           N  
ATOM   1418  CA  ASN A 186      72.614  23.602   9.787  1.00 17.49           C  
ATOM   1419  C   ASN A 186      71.283  24.321   9.940  1.00 17.12           C  
ATOM   1420  O   ASN A 186      70.970  25.254   9.220  1.00 18.09           O  
ATOM   1421  CB  ASN A 186      73.585  24.411   8.890  1.00 18.20           C  
ATOM   1422  CG  ASN A 186      73.971  25.731   9.518  1.00 20.54           C  
ATOM   1423  OD1 ASN A 186      73.984  25.856  10.748  1.00 24.13           O  
ATOM   1424  ND2 ASN A 186      74.258  26.729   8.685  1.00 19.71           N  
ATOM   1425  N   ALA A 187      70.485  23.846  10.886  1.00 16.75           N  
ATOM   1426  CA  ALA A 187      69.220  24.494  11.189  1.00 16.44           C  
ATOM   1427  C   ALA A 187      69.438  25.969  11.497  1.00 16.42           C  
ATOM   1428  O   ALA A 187      68.608  26.799  11.147  1.00 17.78           O  
ATOM   1429  CB  ALA A 187      68.545  23.811  12.350  1.00 16.58           C  
ATOM   1430  N   ALA A 188      70.569  26.309  12.116  1.00 16.73           N  
ATOM   1431  CA  ALA A 188      70.832  27.708  12.427  1.00 16.81           C  
ATOM   1432  C   ALA A 188      70.837  28.628  11.229  1.00 16.77           C  
ATOM   1433  O   ALA A 188      70.478  29.807  11.357  1.00 17.28           O  
ATOM   1434  CB  ALA A 188      72.194  27.877  13.167  1.00 16.88           C  
ATOM   1435  N   GLY A 189      71.303  28.102  10.109  1.00 16.48           N  
ATOM   1436  CA  GLY A 189      71.542  28.848   8.894  1.00 16.39           C  
ATOM   1437  C   GLY A 189      70.660  28.491   7.716  1.00 16.70           C  
ATOM   1438  O   GLY A 189      70.797  29.068   6.664  1.00 19.51           O  
ATOM   1439  N   GLN A 190      69.720  27.580   7.885  1.00 16.01           N  
ATOM   1440  CA  GLN A 190      68.861  27.200   6.744  1.00 15.12           C  
ATOM   1441  C   GLN A 190      67.474  27.846   6.817  1.00 14.48           C  
ATOM   1442  O   GLN A 190      66.829  27.813   7.857  1.00 13.52           O  
ATOM   1443  CB  GLN A 190      68.767  25.682   6.647  1.00 15.46           C  
ATOM   1444  CG  GLN A 190      70.030  25.024   6.132  1.00 14.45           C  
ATOM   1445  CD  GLN A 190      70.253  25.249   4.645  1.00 14.21           C  
ATOM   1446  OE1 GLN A 190      69.325  25.099   3.835  1.00 12.22           O  
ATOM   1447  NE2 GLN A 190      71.479  25.588   4.287  1.00 11.74           N  
ATOM   1448  N   TYR A 191      67.046  28.427   5.700  1.00 14.60           N  
ATOM   1449  CA  TYR A 191      65.725  29.061   5.598  1.00 14.41           C  
ATOM   1450  C   TYR A 191      64.686  28.160   4.940  1.00 13.35           C  
ATOM   1451  O   TYR A 191      64.987  27.526   3.949  1.00 14.22           O  
ATOM   1452  CB  TYR A 191      65.835  30.336   4.792  1.00 14.28           C  
ATOM   1453  CG  TYR A 191      66.609  31.423   5.508  1.00 15.50           C  
ATOM   1454  CD1 TYR A 191      68.003  31.384   5.572  1.00 15.20           C  
ATOM   1455  CD2 TYR A 191      65.939  32.443   6.174  1.00 16.97           C  
ATOM   1456  CE1 TYR A 191      68.714  32.384   6.265  1.00 15.84           C  
ATOM   1457  CE2 TYR A 191      66.620  33.429   6.847  1.00 18.26           C  
ATOM   1458  CZ  TYR A 191      68.009  33.390   6.885  1.00 17.74           C  
ATOM   1459  OH  TYR A 191      68.684  34.375   7.561  1.00 20.67           O  
ATOM   1460  N   VAL A 192      63.459  28.148   5.459  1.00 11.61           N  
ATOM   1461  CA  VAL A 192      62.396  27.325   4.879  1.00 11.45           C  
ATOM   1462  C   VAL A 192      61.794  28.080   3.705  1.00 11.51           C  
ATOM   1463  O   VAL A 192      61.235  29.167   3.850  1.00 11.52           O  
ATOM   1464  CB  VAL A 192      61.301  27.001   5.892  1.00 11.22           C  
ATOM   1465  CG1 VAL A 192      60.142  26.234   5.143  1.00  9.58           C  
ATOM   1466  CG2 VAL A 192      61.860  26.219   7.042  1.00 10.40           C  
ATOM   1467  N   LEU A 193      61.949  27.496   2.521  1.00 11.66           N  
ATOM   1468  CA  LEU A 193      61.560  28.125   1.271  1.00 12.08           C  
ATOM   1469  C   LEU A 193      60.175  27.738   0.761  1.00 11.01           C  
ATOM   1470  O   LEU A 193      59.540  28.501   0.039  1.00 11.25           O  
ATOM   1471  CB  LEU A 193      62.571  27.778   0.192  1.00 13.84           C  
ATOM   1472  CG  LEU A 193      64.021  28.109   0.462  1.00 15.26           C  
ATOM   1473  CD1 LEU A 193      64.887  27.620  -0.669  1.00 18.11           C  
ATOM   1474  CD2 LEU A 193      64.222  29.603   0.697  1.00 14.99           C  
ATOM   1475  N   SER A 194      59.757  26.524   1.081  1.00 10.13           N  
ATOM   1476  CA  SER A 194      58.473  25.960   0.613  1.00  9.82           C  
ATOM   1477  C   SER A 194      57.861  25.026   1.663  1.00  9.82           C  
ATOM   1478  O   SER A 194      58.589  24.524   2.506  1.00 10.27           O  
ATOM   1479  CB  SER A 194      58.643  25.180  -0.705  1.00 10.52           C  
ATOM   1480  OG  SER A 194      59.550  24.119  -0.509  1.00  7.78           O  
ATOM   1481  N   TYR A 195      56.570  24.733   1.555  1.00 10.26           N  
ATOM   1482  CA  TYR A 195      55.866  23.886   2.501  1.00 10.17           C  
ATOM   1483  C   TYR A 195      54.644  23.339   1.753  1.00 10.68           C  
ATOM   1484  O   TYR A 195      53.598  24.007   1.627  1.00  9.64           O  
ATOM   1485  CB  TYR A 195      55.517  24.673   3.756  1.00 10.71           C  
ATOM   1486  CG  TYR A 195      55.140  23.876   5.021  1.00 10.64           C  
ATOM   1487  CD1 TYR A 195      54.786  22.528   4.976  1.00 11.18           C  
ATOM   1488  CD2 TYR A 195      55.117  24.491   6.261  1.00  9.45           C  
ATOM   1489  CE1 TYR A 195      54.419  21.818   6.136  1.00  8.59           C  
ATOM   1490  CE2 TYR A 195      54.747  23.794   7.419  1.00  9.01           C  
ATOM   1491  CZ  TYR A 195      54.432  22.435   7.360  1.00  8.00           C  
ATOM   1492  OH  TYR A 195      54.082  21.690   8.498  1.00 10.93           O  
ATOM   1493  N   GLN A 196      54.824  22.121   1.249  1.00 10.00           N  
ATOM   1494  CA  GLN A 196      53.867  21.524   0.324  1.00 11.29           C  
ATOM   1495  C   GLN A 196      53.536  20.110   0.758  1.00 10.88           C  
ATOM   1496  O   GLN A 196      54.338  19.425   1.440  1.00 11.21           O  
ATOM   1497  CB  GLN A 196      54.432  21.408  -1.092  1.00 10.24           C  
ATOM   1498  CG  GLN A 196      55.146  22.584  -1.686  1.00 11.86           C  
ATOM   1499  CD  GLN A 196      55.446  22.362  -3.153  1.00 14.24           C  
ATOM   1500  OE1 GLN A 196      56.551  21.921  -3.510  1.00 13.73           O  
ATOM   1501  NE2 GLN A 196      54.473  22.641  -4.005  1.00 16.70           N  
ATOM   1502  N   PHE A 197      52.358  19.674   0.338  1.00 10.31           N  
ATOM   1503  CA  PHE A 197      51.851  18.345   0.636  1.00  9.14           C  
ATOM   1504  C   PHE A 197      51.035  17.857  -0.531  1.00  8.47           C  
ATOM   1505  O   PHE A 197      50.080  18.497  -0.953  1.00  8.34           O  
ATOM   1506  CB  PHE A 197      50.955  18.374   1.895  1.00  8.65           C  
ATOM   1507  CG  PHE A 197      50.310  17.064   2.191  1.00  8.47           C  
ATOM   1508  CD1 PHE A 197      51.045  16.072   2.740  1.00  7.97           C  
ATOM   1509  CD2 PHE A 197      48.984  16.828   1.903  1.00  8.09           C  
ATOM   1510  CE1 PHE A 197      50.488  14.813   3.023  1.00  8.02           C  
ATOM   1511  CE2 PHE A 197      48.409  15.555   2.204  1.00  8.38           C  
ATOM   1512  CZ  PHE A 197      49.159  14.585   2.750  1.00  8.47           C  
ATOM   1513  N   GLY A 198      51.376  16.691  -1.053  1.00  7.94           N  
ATOM   1514  CA  GLY A 198      50.709  16.182  -2.219  1.00  8.40           C  
ATOM   1515  C   GLY A 198      51.093  14.767  -2.551  1.00  7.97           C  
ATOM   1516  O   GLY A 198      51.553  14.000  -1.680  1.00  7.93           O  
ATOM   1517  N   THR A 199      50.896  14.417  -3.827  1.00  7.57           N  
ATOM   1518  CA  THR A 199      51.170  13.082  -4.297  1.00  7.79           C  
ATOM   1519  C   THR A 199      52.054  13.053  -5.559  1.00  8.44           C  
ATOM   1520  O   THR A 199      51.700  13.645  -6.573  1.00  7.21           O  
ATOM   1521  CB  THR A 199      49.818  12.312  -4.535  1.00  7.23           C  
ATOM   1522  OG1 THR A 199      50.083  11.041  -5.131  1.00  6.82           O  
ATOM   1523  CG2 THR A 199      48.915  13.025  -5.493  1.00  8.32           C  
ATOM   1524  N   GLU A 200      53.258  12.495  -5.445  1.00  7.81           N  
ATOM   1525  CA  GLU A 200      54.053  12.192  -6.639  1.00  7.83           C  
ATOM   1526  C   GLU A 200      53.483  10.960  -7.313  1.00  9.38           C  
ATOM   1527  O   GLU A 200      53.414   9.882  -6.693  1.00  9.12           O  
ATOM   1528  CB  GLU A 200      55.556  11.963  -6.306  1.00  7.84           C  
ATOM   1529  CG  GLU A 200      56.230  13.153  -5.670  1.00  9.58           C  
ATOM   1530  CD  GLU A 200      57.734  12.972  -5.634  1.00 13.45           C  
ATOM   1531  OE1 GLU A 200      58.233  12.326  -4.692  1.00 11.48           O  
ATOM   1532  OE2 GLU A 200      58.416  13.482  -6.549  1.00 15.24           O  
ATOM   1533  N   CYS A 201      53.034  11.132  -8.559  1.00  7.72           N  
ATOM   1534  CA  CYS A 201      52.416  10.037  -9.339  1.00  8.58           C  
ATOM   1535  C   CYS A 201      53.308   9.551 -10.461  1.00  8.68           C  
ATOM   1536  O   CYS A 201      53.863  10.329 -11.214  1.00  9.73           O  
ATOM   1537  CB  CYS A 201      51.065  10.452  -9.929  1.00  9.48           C  
ATOM   1538  SG  CYS A 201      49.934  11.091  -8.711  1.00 10.51           S  
ATOM   1539  N   PHE A 202      53.484   8.238 -10.517  1.00  8.32           N  
ATOM   1540  CA  PHE A 202      54.297   7.604 -11.533  1.00  9.41           C  
ATOM   1541  C   PHE A 202      53.409   6.931 -12.590  1.00 10.20           C  
ATOM   1542  O   PHE A 202      53.429   7.315 -13.769  1.00 11.01           O  
ATOM   1543  CB  PHE A 202      55.251   6.586 -10.883  1.00 10.69           C  
ATOM   1544  CG  PHE A 202      56.342   7.220 -10.007  1.00  8.61           C  
ATOM   1545  CD1 PHE A 202      56.030   7.727  -8.770  1.00 11.18           C  
ATOM   1546  CD2 PHE A 202      57.663   7.296 -10.453  1.00 10.86           C  
ATOM   1547  CE1 PHE A 202      56.999   8.281  -7.930  1.00 11.74           C  
ATOM   1548  CE2 PHE A 202      58.661   7.862  -9.632  1.00 14.54           C  
ATOM   1549  CZ  PHE A 202      58.317   8.369  -8.364  1.00 15.42           C  
ATOM   1550  N   THR A 203      52.726   5.855 -12.195  1.00 10.27           N  
ATOM   1551  CA  THR A 203      51.837   5.150 -13.097  1.00 10.21           C  
ATOM   1552  C   THR A 203      50.679   4.558 -12.325  1.00  9.94           C  
ATOM   1553  O   THR A 203      50.748   4.400 -11.082  1.00  8.57           O  
ATOM   1554  CB  THR A 203      52.551   4.012 -13.866  1.00 10.34           C  
ATOM   1555  OG1 THR A 203      53.067   3.050 -12.947  1.00  8.71           O  
ATOM   1556  CG2 THR A 203      53.793   4.502 -14.611  1.00 10.65           C  
ATOM   1557  N   GLY A 204      49.638   4.244 -13.088  1.00  9.80           N  
ATOM   1558  CA  GLY A 204      48.411   3.650 -12.568  1.00  9.94           C  
ATOM   1559  C   GLY A 204      47.184   4.513 -12.715  1.00 10.54           C  
ATOM   1560  O   GLY A 204      47.180   5.432 -13.512  1.00 10.34           O  
ATOM   1561  N   SER A 205      46.129   4.173 -11.970  1.00 11.80           N  
ATOM   1562  CA  SER A 205      44.904   4.965 -11.930  1.00 12.78           C  
ATOM   1563  C   SER A 205      44.677   5.265 -10.510  1.00 12.47           C  
ATOM   1564  O   SER A 205      44.621   4.359  -9.702  1.00 10.75           O  
ATOM   1565  CB  SER A 205      43.713   4.156 -12.401  1.00 14.02           C  
ATOM   1566  OG  SER A 205      43.935   3.719 -13.708  1.00 16.88           O  
ATOM   1567  N   GLY A 206      44.566   6.541 -10.165  1.00 10.82           N  
ATOM   1568  CA  GLY A 206      44.331   6.850  -8.787  1.00 10.55           C  
ATOM   1569  C   GLY A 206      43.482   8.072  -8.482  1.00 11.35           C  
ATOM   1570  O   GLY A 206      43.328   8.988  -9.283  1.00 10.81           O  
ATOM   1571  N   THR A 207      42.918   8.022  -7.280  1.00 12.38           N  
ATOM   1572  CA  THR A 207      42.171   9.109  -6.701  1.00 12.93           C  
ATOM   1573  C   THR A 207      42.651   9.345  -5.288  1.00 11.25           C  
ATOM   1574  O   THR A 207      42.512   8.459  -4.459  1.00 11.54           O  
ATOM   1575  CB  THR A 207      40.704   8.693  -6.640  1.00 13.81           C  
ATOM   1576  OG1 THR A 207      40.201   8.466  -7.961  1.00 15.85           O  
ATOM   1577  CG2 THR A 207      39.847   9.814  -6.049  1.00 14.40           C  
ATOM   1578  N   LEU A 208      43.281  10.504  -5.037  1.00 11.53           N  
ATOM   1579  CA  LEU A 208      43.702  10.934  -3.699  1.00 11.32           C  
ATOM   1580  C   LEU A 208      42.636  11.837  -3.115  1.00 11.16           C  
ATOM   1581  O   LEU A 208      42.372  12.906  -3.650  1.00 10.76           O  
ATOM   1582  CB  LEU A 208      45.011  11.719  -3.743  1.00 11.24           C  
ATOM   1583  CG  LEU A 208      45.518  12.242  -2.388  1.00 11.76           C  
ATOM   1584  CD1 LEU A 208      45.830  11.095  -1.388  1.00 10.03           C  
ATOM   1585  CD2 LEU A 208      46.728  13.130  -2.560  1.00 12.10           C  
ATOM   1586  N   ASN A 209      42.007  11.443  -2.031  1.00 11.56           N  
ATOM   1587  CA  ASN A 209      41.092  12.399  -1.389  1.00 11.59           C  
ATOM   1588  C   ASN A 209      41.772  13.007  -0.194  1.00 11.46           C  
ATOM   1589  O   ASN A 209      42.189  12.263   0.698  1.00 12.18           O  
ATOM   1590  CB  ASN A 209      39.775  11.749  -0.957  1.00 12.74           C  
ATOM   1591  CG  ASN A 209      38.784  12.764  -0.397  1.00 15.80           C  
ATOM   1592  OD1 ASN A 209      38.354  13.664  -1.129  1.00 21.07           O  
ATOM   1593  ND2 ASN A 209      38.470  12.677   0.929  1.00 16.46           N  
ATOM   1594  N   VAL A 210      42.001  14.321  -0.203  1.00 11.68           N  
ATOM   1595  CA  VAL A 210      42.561  14.948   1.010  1.00 11.71           C  
ATOM   1596  C   VAL A 210      41.423  15.672   1.655  1.00 11.75           C  
ATOM   1597  O   VAL A 210      41.103  16.795   1.253  1.00 13.07           O  
ATOM   1598  CB  VAL A 210      43.666  15.940   0.679  1.00 11.47           C  
ATOM   1599  CG1 VAL A 210      44.232  16.549   1.955  1.00  9.81           C  
ATOM   1600  CG2 VAL A 210      44.732  15.265  -0.146  1.00 11.64           C  
ATOM   1601  N   ALA A 211      40.834  15.030   2.656  1.00 12.49           N  
ATOM   1602  CA  ALA A 211      39.709  15.590   3.418  1.00 12.58           C  
ATOM   1603  C   ALA A 211      40.109  16.941   4.001  1.00 13.03           C  
ATOM   1604  O   ALA A 211      39.400  17.933   3.861  1.00 13.95           O  
ATOM   1605  CB  ALA A 211      39.267  14.649   4.500  1.00 12.10           C  
ATOM   1606  N   SER A 212      41.279  17.001   4.606  1.00 12.16           N  
ATOM   1607  CA  SER A 212      41.766  18.255   5.141  1.00 13.22           C  
ATOM   1608  C   SER A 212      43.278  18.194   5.233  1.00 11.90           C  
ATOM   1609  O   SER A 212      43.839  17.157   5.522  1.00 12.47           O  
ATOM   1610  CB  SER A 212      41.148  18.559   6.531  1.00 13.42           C  
ATOM   1611  OG  SER A 212      42.005  19.402   7.318  1.00 17.41           O  
ATOM   1612  N   TRP A 213      43.912  19.328   4.959  1.00 11.60           N  
ATOM   1613  CA  TRP A 213      45.326  19.493   5.183  1.00 11.50           C  
ATOM   1614  C   TRP A 213      45.475  20.877   5.783  1.00 11.40           C  
ATOM   1615  O   TRP A 213      44.868  21.849   5.275  1.00 12.71           O  
ATOM   1616  CB  TRP A 213      46.122  19.415   3.880  1.00 11.46           C  
ATOM   1617  CG  TRP A 213      47.593  19.570   4.113  1.00 10.65           C  
ATOM   1618  CD1 TRP A 213      48.413  18.694   4.750  1.00  9.05           C  
ATOM   1619  CD2 TRP A 213      48.412  20.680   3.723  1.00  8.14           C  
ATOM   1620  NE1 TRP A 213      49.693  19.188   4.772  1.00 10.57           N  
ATOM   1621  CE2 TRP A 213      49.710  20.422   4.172  1.00 10.08           C  
ATOM   1622  CE3 TRP A 213      48.165  21.899   3.071  1.00 11.52           C  
ATOM   1623  CZ2 TRP A 213      50.772  21.310   3.945  1.00  6.97           C  
ATOM   1624  CZ3 TRP A 213      49.206  22.785   2.873  1.00  8.35           C  
ATOM   1625  CH2 TRP A 213      50.497  22.480   3.288  1.00  7.65           C  
ATOM   1626  N   THR A 214      46.256  20.967   6.848  1.00 11.49           N  
ATOM   1627  CA  THR A 214      46.608  22.258   7.476  1.00 10.68           C  
ATOM   1628  C   THR A 214      48.092  22.326   7.691  1.00 10.52           C  
ATOM   1629  O   THR A 214      48.764  21.273   7.882  1.00  9.08           O  
ATOM   1630  CB  THR A 214      45.890  22.504   8.812  1.00 11.46           C  
ATOM   1631  OG1 THR A 214      46.266  21.532   9.785  1.00 12.91           O  
ATOM   1632  CG2 THR A 214      44.388  22.298   8.685  1.00 11.87           C  
ATOM   1633  N   ALA A 215      48.593  23.560   7.707  1.00 10.24           N  
ATOM   1634  CA  ALA A 215      50.011  23.801   7.912  1.00 11.22           C  
ATOM   1635  C   ALA A 215      50.276  25.246   8.281  1.00 11.76           C  
ATOM   1636  O   ALA A 215      49.641  26.131   7.759  1.00 12.12           O  
ATOM   1637  CB  ALA A 215      50.772  23.471   6.643  1.00 12.49           C  
ATOM   1638  N   SER A 216      51.236  25.476   9.166  1.00 13.07           N  
ATOM   1639  CA  SER A 216      51.685  26.820   9.437  1.00 13.87           C  
ATOM   1640  C   SER A 216      53.130  26.829   9.892  1.00 13.67           C  
ATOM   1641  O   SER A 216      53.717  25.807  10.247  1.00 13.75           O  
ATOM   1642  CB  SER A 216      50.805  27.548  10.473  1.00 14.38           C  
ATOM   1643  OG  SER A 216      50.664  26.801  11.658  1.00 14.86           O  
ATOM   1644  N   ILE A 217      53.706  28.020   9.859  1.00 13.54           N  
ATOM   1645  CA  ILE A 217      55.031  28.248  10.344  1.00 14.41           C  
ATOM   1646  C   ILE A 217      54.852  29.321  11.432  1.00 14.73           C  
ATOM   1647  O   ILE A 217      54.342  30.393  11.140  1.00 13.87           O  
ATOM   1648  CB  ILE A 217      55.919  28.733   9.179  1.00 15.20           C  
ATOM   1649  CG1 ILE A 217      56.068  27.626   8.108  1.00 15.08           C  
ATOM   1650  CG2 ILE A 217      57.281  29.228   9.713  1.00 14.81           C  
ATOM   1651  CD1 ILE A 217      56.813  28.046   6.868  1.00 16.23           C  
ATOM   1652  N   ASN A 218      55.196  29.010  12.684  1.00 16.09           N  
ATOM   1653  CA  ASN A 218      55.094  29.987  13.783  1.00 18.33           C  
ATOM   1654  C   ASN A 218      56.422  30.321  14.437  1.00 19.74           C  
ATOM   1655  O   ASN A 218      56.561  31.450  14.952  1.00 20.50           O  
ATOM   1656  CB  ASN A 218      54.178  29.491  14.876  1.00 18.37           C  
ATOM   1657  CG  ASN A 218      52.893  28.942  14.347  1.00 18.64           C  
ATOM   1658  OD1 ASN A 218      51.974  29.693  14.011  1.00 21.40           O  
ATOM   1659  ND2 ASN A 218      52.810  27.625  14.267  1.00 16.73           N  
ATOM   1660  OXT ASN A 218      57.342  29.487  14.507  1.00 20.94           O  
TER    1661      ASN A 218                                                      
HETATM 1662  N   PCA B   1      64.868  41.959 -20.626  1.00 18.96           N  
HETATM 1663  CA  PCA B   1      65.147  41.897 -19.169  1.00 19.01           C  
HETATM 1664  CB  PCA B   1      63.868  42.228 -18.405  1.00 19.61           C  
HETATM 1665  CG  PCA B   1      62.752  41.989 -19.379  1.00 19.67           C  
HETATM 1666  CD  PCA B   1      63.433  41.977 -20.716  1.00 18.46           C  
HETATM 1667  OE  PCA B   1      62.816  41.967 -21.770  1.00 17.25           O  
HETATM 1668  C   PCA B   1      65.539  40.489 -18.793  1.00 19.54           C  
HETATM 1669  O   PCA B   1      65.481  39.603 -19.621  1.00 19.45           O  
ATOM   1670  N   THR B   2      65.973  40.331 -17.557  1.00 19.34           N  
ATOM   1671  CA  THR B   2      66.377  39.048 -16.997  1.00 18.64           C  
ATOM   1672  C   THR B   2      65.578  38.593 -15.774  1.00 18.14           C  
ATOM   1673  O   THR B   2      65.106  39.389 -14.939  1.00 17.15           O  
ATOM   1674  CB  THR B   2      67.835  39.154 -16.602  1.00 19.02           C  
ATOM   1675  OG1 THR B   2      68.606  39.556 -17.743  1.00 18.85           O  
ATOM   1676  CG2 THR B   2      68.413  37.750 -16.143  1.00 19.33           C  
ATOM   1677  N   SER B   3      65.450  37.276 -15.648  1.00 16.43           N  
ATOM   1678  CA  SER B   3      64.833  36.694 -14.485  1.00 15.76           C  
ATOM   1679  C   SER B   3      65.315  35.266 -14.324  1.00 15.70           C  
ATOM   1680  O   SER B   3      65.717  34.660 -15.299  1.00 16.06           O  
ATOM   1681  CB  SER B   3      63.322  36.688 -14.591  1.00 15.56           C  
ATOM   1682  OG  SER B   3      62.759  36.130 -13.423  1.00 14.21           O  
ATOM   1683  N   CYS B   4      65.288  34.753 -13.098  1.00 15.43           N  
ATOM   1684  CA  CYS B   4      65.558  33.354 -12.849  1.00 15.34           C  
ATOM   1685  C   CYS B   4      64.287  32.695 -12.314  1.00 14.70           C  
ATOM   1686  O   CYS B   4      64.326  31.537 -11.907  1.00 13.41           O  
ATOM   1687  CB  CYS B   4      66.704  33.158 -11.861  1.00 15.42           C  
ATOM   1688  SG  CYS B   4      68.236  33.965 -12.382  1.00 17.76           S  
ATOM   1689  N   ASP B   5      63.149  33.412 -12.336  1.00 15.13           N  
ATOM   1690  CA  ASP B   5      61.895  32.818 -11.855  1.00 14.96           C  
ATOM   1691  C   ASP B   5      61.511  31.654 -12.778  1.00 14.39           C  
ATOM   1692  O   ASP B   5      61.705  31.708 -13.986  1.00 12.76           O  
ATOM   1693  CB  ASP B   5      60.753  33.837 -11.828  1.00 15.83           C  
ATOM   1694  CG  ASP B   5      61.045  35.018 -10.932  1.00 19.29           C  
ATOM   1695  OD1 ASP B   5      62.004  34.976 -10.113  1.00 23.07           O  
ATOM   1696  OD2 ASP B   5      60.371  36.050 -11.015  1.00 22.83           O  
ATOM   1697  N   GLN B   6      60.942  30.613 -12.208  1.00 13.38           N  
ATOM   1698  CA  GLN B   6      60.672  29.412 -12.973  1.00 13.59           C  
ATOM   1699  C   GLN B   6      59.780  29.651 -14.183  1.00 12.94           C  
ATOM   1700  O   GLN B   6      59.926  28.977 -15.208  1.00 12.54           O  
ATOM   1701  CB  GLN B   6      60.065  28.351 -12.048  1.00 13.26           C  
ATOM   1702  CG  GLN B   6      59.638  27.036 -12.721  1.00 12.19           C  
ATOM   1703  CD  GLN B   6      59.101  26.019 -11.700  1.00 13.17           C  
ATOM   1704  OE1 GLN B   6      58.555  26.419 -10.650  1.00 13.75           O  
ATOM   1705  NE2 GLN B   6      59.244  24.703 -12.009  1.00 12.72           N  
ATOM   1706  N   TRP B   7      58.900  30.643 -14.100  1.00 13.20           N  
ATOM   1707  CA  TRP B   7      57.922  30.872 -15.150  1.00 13.61           C  
ATOM   1708  C   TRP B   7      58.019  32.252 -15.716  1.00 13.84           C  
ATOM   1709  O   TRP B   7      57.031  32.755 -16.255  1.00 13.88           O  
ATOM   1710  CB  TRP B   7      56.516  30.696 -14.586  1.00 14.79           C  
ATOM   1711  CG  TRP B   7      56.320  29.317 -14.055  1.00 13.54           C  
ATOM   1712  CD1 TRP B   7      56.016  28.961 -12.757  1.00 15.72           C  
ATOM   1713  CD2 TRP B   7      56.413  28.099 -14.792  1.00 15.79           C  
ATOM   1714  NE1 TRP B   7      55.934  27.595 -12.657  1.00 16.89           N  
ATOM   1715  CE2 TRP B   7      56.151  27.044 -13.896  1.00 17.41           C  
ATOM   1716  CE3 TRP B   7      56.718  27.784 -16.125  1.00 17.67           C  
ATOM   1717  CZ2 TRP B   7      56.159  25.713 -14.294  1.00 19.36           C  
ATOM   1718  CZ3 TRP B   7      56.732  26.461 -16.508  1.00 18.01           C  
ATOM   1719  CH2 TRP B   7      56.451  25.445 -15.593  1.00 15.88           C  
ATOM   1720  N   ALA B   8      59.186  32.867 -15.612  1.00 13.31           N  
ATOM   1721  CA  ALA B   8      59.365  34.193 -16.187  1.00 14.24           C  
ATOM   1722  C   ALA B   8      59.022  34.168 -17.703  1.00 15.13           C  
ATOM   1723  O   ALA B   8      59.379  33.222 -18.408  1.00 14.31           O  
ATOM   1724  CB  ALA B   8      60.791  34.702 -15.927  1.00 14.81           C  
ATOM   1725  N   THR B   9      58.302  35.183 -18.197  1.00 14.81           N  
ATOM   1726  CA  THR B   9      58.035  35.315 -19.643  1.00 16.53           C  
ATOM   1727  C   THR B   9      58.138  36.794 -19.974  1.00 17.30           C  
ATOM   1728  O   THR B   9      57.715  37.643 -19.198  1.00 17.11           O  
ATOM   1729  CB  THR B   9      56.650  34.854 -20.099  1.00 17.68           C  
ATOM   1730  OG1 THR B   9      55.643  35.579 -19.387  1.00 20.21           O  
ATOM   1731  CG2 THR B   9      56.378  33.388 -19.805  1.00 17.68           C  
ATOM   1732  N   PHE B  10      58.682  37.071 -21.141  1.00 16.68           N  
ATOM   1733  CA  PHE B  10      58.841  38.408 -21.647  1.00 17.94           C  
ATOM   1734  C   PHE B  10      58.260  38.394 -23.030  1.00 17.85           C  
ATOM   1735  O   PHE B  10      58.529  37.494 -23.825  1.00 17.68           O  
ATOM   1736  CB  PHE B  10      60.312  38.760 -21.729  1.00 17.81           C  
ATOM   1737  CG  PHE B  10      61.046  38.581 -20.450  1.00 18.58           C  
ATOM   1738  CD1 PHE B  10      60.481  38.990 -19.243  1.00 18.98           C  
ATOM   1739  CD2 PHE B  10      62.309  38.030 -20.429  1.00 19.69           C  
ATOM   1740  CE1 PHE B  10      61.174  38.836 -18.050  1.00 20.12           C  
ATOM   1741  CE2 PHE B  10      62.984  37.863 -19.230  1.00 19.66           C  
ATOM   1742  CZ  PHE B  10      62.404  38.267 -18.047  1.00 18.83           C  
ATOM   1743  N   THR B  11      57.482  39.427 -23.343  1.00 19.33           N  
ATOM   1744  CA  THR B  11      56.836  39.510 -24.652  1.00 19.30           C  
ATOM   1745  C   THR B  11      56.936  40.869 -25.298  1.00 19.45           C  
ATOM   1746  O   THR B  11      56.891  41.898 -24.610  1.00 20.42           O  
ATOM   1747  CB  THR B  11      55.343  39.247 -24.548  1.00 19.75           C  
ATOM   1748  OG1 THR B  11      54.756  40.171 -23.627  1.00 22.58           O  
ATOM   1749  CG2 THR B  11      55.064  37.906 -23.968  1.00 19.59           C  
ATOM   1750  N   GLY B  12      56.957  40.844 -26.631  1.00 18.19           N  
ATOM   1751  CA  GLY B  12      57.012  42.031 -27.467  1.00 18.25           C  
ATOM   1752  C   GLY B  12      56.877  41.683 -28.941  1.00 18.18           C  
ATOM   1753  O   GLY B  12      57.519  40.754 -29.423  1.00 18.74           O  
ATOM   1754  N   ASN B  13      56.001  42.390 -29.643  1.00 16.92           N  
ATOM   1755  CA  ASN B  13      55.859  42.244 -31.081  1.00 16.83           C  
ATOM   1756  C   ASN B  13      55.540  40.845 -31.585  1.00 16.36           C  
ATOM   1757  O   ASN B  13      56.073  40.430 -32.619  1.00 16.04           O  
ATOM   1758  CB  ASN B  13      57.150  42.727 -31.753  1.00 16.61           C  
ATOM   1759  CG  ASN B  13      57.615  44.068 -31.193  1.00 18.13           C  
ATOM   1760  OD1 ASN B  13      58.775  44.259 -30.854  1.00 19.10           O  
ATOM   1761  ND2 ASN B  13      56.695  44.998 -31.105  1.00 19.43           N  
ATOM   1762  N   GLY B  14      54.710  40.108 -30.854  1.00 16.54           N  
ATOM   1763  CA  GLY B  14      54.332  38.784 -31.291  1.00 16.72           C  
ATOM   1764  C   GLY B  14      55.283  37.697 -30.810  1.00 16.02           C  
ATOM   1765  O   GLY B  14      54.970  36.510 -30.934  1.00 16.23           O  
ATOM   1766  N   TYR B  15      56.439  38.093 -30.289  1.00 15.07           N  
ATOM   1767  CA  TYR B  15      57.396  37.110 -29.735  1.00 15.36           C  
ATOM   1768  C   TYR B  15      57.285  36.978 -28.214  1.00 15.29           C  
ATOM   1769  O   TYR B  15      57.037  37.963 -27.504  1.00 15.60           O  
ATOM   1770  CB  TYR B  15      58.820  37.474 -30.154  1.00 15.32           C  
ATOM   1771  CG  TYR B  15      59.082  37.238 -31.633  1.00 15.47           C  
ATOM   1772  CD1 TYR B  15      58.782  38.204 -32.582  1.00 14.44           C  
ATOM   1773  CD2 TYR B  15      59.638  36.045 -32.074  1.00 18.53           C  
ATOM   1774  CE1 TYR B  15      59.027  37.988 -33.934  1.00 14.68           C  
ATOM   1775  CE2 TYR B  15      59.909  35.821 -33.400  1.00 17.65           C  
ATOM   1776  CZ  TYR B  15      59.593  36.779 -34.347  1.00 15.63           C  
ATOM   1777  OH  TYR B  15      59.828  36.478 -35.675  1.00 12.58           O  
ATOM   1778  N   THR B  16      57.481  35.753 -27.713  1.00 14.37           N  
ATOM   1779  CA  THR B  16      57.585  35.544 -26.279  1.00 13.76           C  
ATOM   1780  C   THR B  16      58.822  34.742 -25.946  1.00 14.25           C  
ATOM   1781  O   THR B  16      59.092  33.699 -26.557  1.00 13.34           O  
ATOM   1782  CB  THR B  16      56.380  34.820 -25.763  1.00 14.08           C  
ATOM   1783  OG1 THR B  16      55.219  35.601 -26.012  1.00 15.70           O  
ATOM   1784  CG2 THR B  16      56.433  34.668 -24.283  1.00 15.13           C  
ATOM   1785  N   VAL B  17      59.562  35.237 -24.966  1.00 13.27           N  
ATOM   1786  CA  VAL B  17      60.677  34.518 -24.383  1.00 13.32           C  
ATOM   1787  C   VAL B  17      60.283  34.031 -22.983  1.00 12.63           C  
ATOM   1788  O   VAL B  17      59.892  34.818 -22.105  1.00 12.61           O  
ATOM   1789  CB  VAL B  17      61.854  35.432 -24.261  1.00 12.98           C  
ATOM   1790  CG1 VAL B  17      62.939  34.852 -23.349  1.00 12.79           C  
ATOM   1791  CG2 VAL B  17      62.408  35.734 -25.652  1.00 14.08           C  
ATOM   1792  N   SER B  18      60.431  32.726 -22.777  1.00 12.88           N  
ATOM   1793  CA  SER B  18      59.990  32.062 -21.562  1.00 12.34           C  
ATOM   1794  C   SER B  18      61.136  31.279 -20.907  1.00 11.48           C  
ATOM   1795  O   SER B  18      61.930  30.671 -21.592  1.00 11.87           O  
ATOM   1796  CB  SER B  18      58.825  31.085 -21.848  1.00 13.54           C  
ATOM   1797  OG  SER B  18      57.704  31.708 -22.499  1.00 14.53           O  
ATOM   1798  N   ASN B  19      61.247  31.345 -19.582  1.00 11.32           N  
ATOM   1799  CA  ASN B  19      62.232  30.550 -18.822  1.00 10.74           C  
ATOM   1800  C   ASN B  19      61.784  29.080 -18.841  1.00 10.48           C  
ATOM   1801  O   ASN B  19      62.557  28.190 -19.130  1.00 10.57           O  
ATOM   1802  CB  ASN B  19      62.340  31.042 -17.366  1.00 11.18           C  
ATOM   1803  CG  ASN B  19      63.732  30.854 -16.751  1.00 11.42           C  
ATOM   1804  OD1 ASN B  19      63.928  31.038 -15.542  1.00 12.64           O  
ATOM   1805  ND2 ASN B  19      64.690  30.537 -17.569  1.00  7.10           N  
ATOM   1806  N   ASN B  20      60.522  28.827 -18.477  1.00 10.52           N  
ATOM   1807  CA  ASN B  20      59.905  27.528 -18.688  1.00 11.05           C  
ATOM   1808  C   ASN B  20      60.732  26.405 -18.055  1.00 10.66           C  
ATOM   1809  O   ASN B  20      61.059  25.403 -18.719  1.00 11.04           O  
ATOM   1810  CB  ASN B  20      59.693  27.331 -20.182  1.00 11.41           C  
ATOM   1811  CG  ASN B  20      58.947  26.043 -20.541  1.00 10.71           C  
ATOM   1812  OD1 ASN B  20      59.273  25.356 -21.535  1.00 13.75           O  
ATOM   1813  ND2 ASN B  20      57.956  25.717 -19.766  1.00  8.42           N  
ATOM   1814  N   LEU B  21      61.070  26.581 -16.775  1.00 11.21           N  
ATOM   1815  CA  LEU B  21      61.818  25.545 -16.031  1.00 10.31           C  
ATOM   1816  C   LEU B  21      60.879  24.478 -15.505  1.00 11.68           C  
ATOM   1817  O   LEU B  21      60.762  24.272 -14.294  1.00 11.48           O  
ATOM   1818  CB  LEU B  21      62.619  26.144 -14.886  1.00 11.81           C  
ATOM   1819  CG  LEU B  21      63.351  27.460 -15.183  1.00  9.78           C  
ATOM   1820  CD1 LEU B  21      64.109  27.915 -13.903  1.00 10.47           C  
ATOM   1821  CD2 LEU B  21      64.317  27.395 -16.349  1.00 10.64           C  
ATOM   1822  N   TRP B  22      60.215  23.792 -16.426  1.00 10.76           N  
ATOM   1823  CA  TRP B  22      59.118  22.898 -16.065  1.00 11.03           C  
ATOM   1824  C   TRP B  22      59.558  21.664 -15.322  1.00 10.89           C  
ATOM   1825  O   TRP B  22      58.830  21.136 -14.490  1.00 10.18           O  
ATOM   1826  CB  TRP B  22      58.328  22.481 -17.317  1.00 11.90           C  
ATOM   1827  CG  TRP B  22      59.122  21.733 -18.366  1.00 10.55           C  
ATOM   1828  CD1 TRP B  22      59.725  22.251 -19.498  1.00 11.82           C  
ATOM   1829  CD2 TRP B  22      59.417  20.334 -18.372  1.00 11.54           C  
ATOM   1830  NE1 TRP B  22      60.360  21.251 -20.201  1.00  9.42           N  
ATOM   1831  CE2 TRP B  22      60.181  20.064 -19.527  1.00 11.22           C  
ATOM   1832  CE3 TRP B  22      59.120  19.281 -17.513  1.00 12.12           C  
ATOM   1833  CZ2 TRP B  22      60.618  18.785 -19.837  1.00 11.09           C  
ATOM   1834  CZ3 TRP B  22      59.578  18.011 -17.824  1.00 13.98           C  
ATOM   1835  CH2 TRP B  22      60.288  17.778 -18.984  1.00 12.95           C  
ATOM   1836  N   GLY B  23      60.780  21.227 -15.583  1.00 10.12           N  
ATOM   1837  CA  GLY B  23      61.273  20.024 -14.941  1.00 10.35           C  
ATOM   1838  C   GLY B  23      62.237  20.279 -13.833  1.00 10.48           C  
ATOM   1839  O   GLY B  23      63.019  19.401 -13.521  1.00  9.81           O  
ATOM   1840  N   ALA B  24      62.167  21.458 -13.210  1.00 10.56           N  
ATOM   1841  CA  ALA B  24      63.097  21.826 -12.157  1.00 10.61           C  
ATOM   1842  C   ALA B  24      63.178  20.796 -11.018  1.00 10.92           C  
ATOM   1843  O   ALA B  24      64.226  20.631 -10.415  1.00 10.07           O  
ATOM   1844  CB  ALA B  24      62.698  23.199 -11.566  1.00 10.85           C  
ATOM   1845  N   SER B  25      62.060  20.115 -10.763  1.00 12.29           N  
ATOM   1846  CA  SER B  25      61.913  19.153  -9.654  1.00 13.74           C  
ATOM   1847  C   SER B  25      62.700  17.874  -9.833  1.00 13.70           C  
ATOM   1848  O   SER B  25      62.866  17.075  -8.904  1.00 14.10           O  
ATOM   1849  CB  SER B  25      60.427  18.765  -9.474  1.00 13.76           C  
ATOM   1850  OG  SER B  25      59.575  19.906  -9.503  1.00 19.60           O  
ATOM   1851  N   ALA B  26      63.171  17.660 -11.045  1.00 13.57           N  
ATOM   1852  CA  ALA B  26      63.874  16.444 -11.371  1.00 13.50           C  
ATOM   1853  C   ALA B  26      65.317  16.547 -10.946  1.00 13.24           C  
ATOM   1854  O   ALA B  26      66.035  15.546 -11.046  1.00 16.15           O  
ATOM   1855  CB  ALA B  26      63.782  16.176 -12.858  1.00 12.73           C  
ATOM   1856  N   GLY B  27      65.738  17.717 -10.469  1.00 13.72           N  
ATOM   1857  CA  GLY B  27      67.145  17.951 -10.111  1.00 12.69           C  
ATOM   1858  C   GLY B  27      67.389  19.133  -9.199  1.00 13.07           C  
ATOM   1859  O   GLY B  27      66.492  19.527  -8.457  1.00 13.49           O  
ATOM   1860  N   SER B  28      68.580  19.717  -9.300  1.00 12.29           N  
ATOM   1861  CA  SER B  28      68.995  20.839  -8.461  1.00 12.91           C  
ATOM   1862  C   SER B  28      69.722  21.846  -9.348  1.00 12.65           C  
ATOM   1863  O   SER B  28      70.519  21.456 -10.201  1.00 12.08           O  
ATOM   1864  CB  SER B  28      69.948  20.330  -7.339  1.00 10.92           C  
ATOM   1865  OG  SER B  28      70.638  21.446  -6.759  1.00 21.12           O  
ATOM   1866  N   GLY B  29      69.521  23.141  -9.123  1.00 11.96           N  
ATOM   1867  CA  GLY B  29      70.187  24.144  -9.931  1.00 13.13           C  
ATOM   1868  C   GLY B  29      69.327  25.366 -10.192  1.00 13.15           C  
ATOM   1869  O   GLY B  29      68.455  25.709  -9.382  1.00 13.68           O  
ATOM   1870  N   PHE B  30      69.575  26.027 -11.314  1.00 12.94           N  
ATOM   1871  CA  PHE B  30      68.813  27.236 -11.670  1.00 12.02           C  
ATOM   1872  C   PHE B  30      68.862  27.437 -13.169  1.00 11.26           C  
ATOM   1873  O   PHE B  30      69.679  26.819 -13.879  1.00 11.39           O  
ATOM   1874  CB  PHE B  30      69.403  28.468 -10.973  1.00 12.29           C  
ATOM   1875  CG  PHE B  30      70.639  28.912 -11.585  1.00 11.93           C  
ATOM   1876  CD1 PHE B  30      70.627  29.663 -12.745  1.00 10.19           C  
ATOM   1877  CD2 PHE B  30      71.865  28.456 -11.078  1.00 13.05           C  
ATOM   1878  CE1 PHE B  30      71.784  30.027 -13.320  1.00  8.43           C  
ATOM   1879  CE2 PHE B  30      73.040  28.808 -11.671  1.00 12.99           C  
ATOM   1880  CZ  PHE B  30      73.009  29.578 -12.816  1.00 11.26           C  
ATOM   1881  N   GLY B  31      67.954  28.274 -13.657  1.00 11.52           N  
ATOM   1882  CA  GLY B  31      67.917  28.697 -15.035  1.00 12.28           C  
ATOM   1883  C   GLY B  31      67.513  30.161 -15.019  1.00 12.99           C  
ATOM   1884  O   GLY B  31      66.630  30.534 -14.252  1.00 12.05           O  
ATOM   1885  N   CYS B  32      68.191  30.974 -15.827  1.00 13.64           N  
ATOM   1886  CA  CYS B  32      67.873  32.388 -15.959  1.00 14.61           C  
ATOM   1887  C   CYS B  32      67.718  32.699 -17.420  1.00 14.99           C  
ATOM   1888  O   CYS B  32      68.380  32.114 -18.243  1.00 14.08           O  
ATOM   1889  CB  CYS B  32      68.969  33.268 -15.387  1.00 15.38           C  
ATOM   1890  SG  CYS B  32      69.400  32.907 -13.684  1.00 17.93           S  
ATOM   1891  N   VAL B  33      66.866  33.656 -17.749  1.00 15.04           N  
ATOM   1892  CA  VAL B  33      66.701  34.009 -19.132  1.00 14.71           C  
ATOM   1893  C   VAL B  33      66.711  35.519 -19.268  1.00 14.81           C  
ATOM   1894  O   VAL B  33      66.273  36.219 -18.371  1.00 14.63           O  
ATOM   1895  CB  VAL B  33      65.439  33.344 -19.682  1.00 15.18           C  
ATOM   1896  CG1 VAL B  33      64.137  34.018 -19.203  1.00 15.57           C  
ATOM   1897  CG2 VAL B  33      65.528  33.228 -21.165  1.00 16.29           C  
ATOM   1898  N   THR B  34      67.257  35.991 -20.383  1.00 14.59           N  
ATOM   1899  CA  THR B  34      67.339  37.409 -20.658  1.00 15.09           C  
ATOM   1900  C   THR B  34      66.825  37.666 -22.032  1.00 15.11           C  
ATOM   1901  O   THR B  34      67.304  37.065 -22.956  1.00 16.11           O  
ATOM   1902  CB  THR B  34      68.812  37.810 -20.624  1.00 14.46           C  
ATOM   1903  OG1 THR B  34      69.303  37.616 -19.311  1.00 16.57           O  
ATOM   1904  CG2 THR B  34      69.018  39.303 -20.898  1.00 16.11           C  
ATOM   1905  N   ALA B  35      65.907  38.597 -22.216  1.00 15.42           N  
ATOM   1906  CA  ALA B  35      65.502  38.935 -23.555  1.00 15.45           C  
ATOM   1907  C   ALA B  35      66.304  40.180 -23.854  1.00 15.68           C  
ATOM   1908  O   ALA B  35      66.244  41.144 -23.102  1.00 15.73           O  
ATOM   1909  CB  ALA B  35      64.000  39.194 -23.641  1.00 14.99           C  
ATOM   1910  N   VAL B  36      67.124  40.118 -24.898  1.00 14.46           N  
ATOM   1911  CA  VAL B  36      67.946  41.238 -25.329  1.00 16.13           C  
ATOM   1912  C   VAL B  36      67.191  42.198 -26.250  1.00 14.82           C  
ATOM   1913  O   VAL B  36      67.302  43.416 -26.156  1.00 16.39           O  
ATOM   1914  CB  VAL B  36      69.176  40.686 -26.047  1.00 16.11           C  
ATOM   1915  CG1 VAL B  36      69.946  41.772 -26.761  1.00 16.62           C  
ATOM   1916  CG2 VAL B  36      70.053  39.962 -24.996  1.00 17.08           C  
ATOM   1917  N   SER B  37      66.441  41.635 -27.177  1.00 15.00           N  
ATOM   1918  CA  SER B  37      65.677  42.425 -28.104  1.00 14.34           C  
ATOM   1919  C   SER B  37      64.599  41.557 -28.696  1.00 15.13           C  
ATOM   1920  O   SER B  37      64.850  40.414 -29.066  1.00 15.10           O  
ATOM   1921  CB  SER B  37      66.551  42.955 -29.238  1.00 14.66           C  
ATOM   1922  OG  SER B  37      65.808  43.784 -30.167  1.00 16.58           O  
ATOM   1923  N   LEU B  38      63.399  42.130 -28.772  1.00 15.14           N  
ATOM   1924  CA  LEU B  38      62.301  41.507 -29.486  1.00 16.82           C  
ATOM   1925  C   LEU B  38      61.899  42.353 -30.690  1.00 16.72           C  
ATOM   1926  O   LEU B  38      60.826  42.187 -31.227  1.00 18.05           O  
ATOM   1927  CB  LEU B  38      61.123  41.287 -28.570  1.00 16.90           C  
ATOM   1928  CG  LEU B  38      61.335  40.350 -27.393  1.00 18.06           C  
ATOM   1929  CD1 LEU B  38      60.019  40.217 -26.589  1.00 20.47           C  
ATOM   1930  CD2 LEU B  38      61.808  39.027 -27.871  1.00 19.28           C  
ATOM   1931  N   SER B  39      62.749  43.295 -31.077  1.00 17.60           N  
ATOM   1932  CA  SER B  39      62.556  44.074 -32.295  1.00 18.33           C  
ATOM   1933  C   SER B  39      63.310  43.430 -33.430  1.00 18.99           C  
ATOM   1934  O   SER B  39      64.547  43.360 -33.393  1.00 17.75           O  
ATOM   1935  CB  SER B  39      63.098  45.485 -32.091  1.00 18.47           C  
ATOM   1936  OG  SER B  39      62.244  46.179 -31.218  1.00 24.62           O  
ATOM   1937  N   GLY B  40      62.574  42.915 -34.420  1.00 19.24           N  
ATOM   1938  CA  GLY B  40      63.187  42.318 -35.595  1.00 19.66           C  
ATOM   1939  C   GLY B  40      63.631  40.921 -35.265  1.00 19.48           C  
ATOM   1940  O   GLY B  40      64.808  40.570 -35.398  1.00 21.27           O  
ATOM   1941  N   GLY B  41      62.681  40.128 -34.811  1.00 18.28           N  
ATOM   1942  CA  GLY B  41      62.995  38.792 -34.364  1.00 18.12           C  
ATOM   1943  C   GLY B  41      63.406  38.863 -32.914  1.00 17.25           C  
ATOM   1944  O   GLY B  41      63.565  39.954 -32.352  1.00 17.71           O  
ATOM   1945  N   ALA B  42      63.588  37.696 -32.298  1.00 15.43           N  
ATOM   1946  CA  ALA B  42      63.873  37.614 -30.892  1.00 15.30           C  
ATOM   1947  C   ALA B  42      65.356  37.360 -30.706  1.00 14.63           C  
ATOM   1948  O   ALA B  42      65.909  36.469 -31.349  1.00 13.89           O  
ATOM   1949  CB  ALA B  42      63.066  36.489 -30.263  1.00 15.87           C  
ATOM   1950  N   SER B  43      65.974  38.158 -29.848  1.00 11.96           N  
ATOM   1951  CA  SER B  43      67.352  37.941 -29.433  1.00 13.63           C  
ATOM   1952  C   SER B  43      67.342  37.723 -27.935  1.00 12.41           C  
ATOM   1953  O   SER B  43      66.742  38.487 -27.176  1.00 11.61           O  
ATOM   1954  CB  SER B  43      68.261  39.101 -29.798  1.00 14.41           C  
ATOM   1955  OG  SER B  43      69.616  38.682 -29.585  1.00 21.19           O  
ATOM   1956  N   TRP B  44      67.970  36.634 -27.479  1.00 10.97           N  
ATOM   1957  CA  TRP B  44      67.931  36.315 -26.058  1.00 11.03           C  
ATOM   1958  C   TRP B  44      68.997  35.324 -25.691  1.00 11.68           C  
ATOM   1959  O   TRP B  44      69.631  34.794 -26.564  1.00 11.34           O  
ATOM   1960  CB  TRP B  44      66.563  35.724 -25.699  1.00 11.21           C  
ATOM   1961  CG  TRP B  44      66.176  34.503 -26.486  1.00 11.82           C  
ATOM   1962  CD1 TRP B  44      65.771  34.472 -27.784  1.00 12.44           C  
ATOM   1963  CD2 TRP B  44      66.151  33.130 -26.026  1.00  9.92           C  
ATOM   1964  NE1 TRP B  44      65.494  33.176 -28.162  1.00 14.71           N  
ATOM   1965  CE2 TRP B  44      65.703  32.335 -27.100  1.00 12.59           C  
ATOM   1966  CE3 TRP B  44      66.433  32.499 -24.810  1.00 12.64           C  
ATOM   1967  CZ2 TRP B  44      65.555  30.946 -27.002  1.00 10.46           C  
ATOM   1968  CZ3 TRP B  44      66.281  31.117 -24.714  1.00 11.32           C  
ATOM   1969  CH2 TRP B  44      65.847  30.356 -25.803  1.00 10.99           C  
ATOM   1970  N   HIS B  45      69.150  35.058 -24.397  1.00 12.59           N  
ATOM   1971  CA  HIS B  45      70.109  34.050 -23.929  1.00 11.62           C  
ATOM   1972  C   HIS B  45      69.595  33.354 -22.689  1.00 12.34           C  
ATOM   1973  O   HIS B  45      68.795  33.898 -21.954  1.00 10.16           O  
ATOM   1974  CB  HIS B  45      71.512  34.643 -23.771  1.00 11.90           C  
ATOM   1975  CG  HIS B  45      71.592  35.770 -22.810  1.00 12.44           C  
ATOM   1976  ND1 HIS B  45      71.806  37.071 -23.220  1.00 15.49           N  
ATOM   1977  CD2 HIS B  45      71.699  35.772 -21.462  1.00 13.58           C  
ATOM   1978  CE1 HIS B  45      72.107  37.811 -22.167  1.00 12.80           C  
ATOM   1979  NE2 HIS B  45      72.125  37.028 -21.098  1.00 16.60           N  
ATOM   1980  N   ALA B  46      69.909  32.073 -22.521  1.00 10.98           N  
ATOM   1981  CA  ALA B  46      69.503  31.349 -21.370  1.00 11.84           C  
ATOM   1982  C   ALA B  46      70.802  31.001 -20.705  1.00 11.91           C  
ATOM   1983  O   ALA B  46      71.756  30.653 -21.412  1.00 13.53           O  
ATOM   1984  CB  ALA B  46      68.771  30.092 -21.709  1.00 12.10           C  
ATOM   1985  N   ASP B  47      70.815  31.143 -19.384  1.00 11.23           N  
ATOM   1986  CA  ASP B  47      71.950  30.808 -18.538  1.00 11.78           C  
ATOM   1987  C   ASP B  47      71.513  29.885 -17.434  1.00 10.97           C  
ATOM   1988  O   ASP B  47      70.630  30.215 -16.681  1.00 13.27           O  
ATOM   1989  CB  ASP B  47      72.495  32.089 -17.944  1.00 11.92           C  
ATOM   1990  CG  ASP B  47      72.856  33.094 -19.017  1.00 14.48           C  
ATOM   1991  OD1 ASP B  47      71.936  33.751 -19.604  1.00 13.83           O  
ATOM   1992  OD2 ASP B  47      74.047  33.260 -19.338  1.00 18.62           O  
ATOM   1993  N   TRP B  48      72.148  28.737 -17.293  1.00 10.96           N  
ATOM   1994  CA  TRP B  48      71.635  27.729 -16.360  1.00 10.64           C  
ATOM   1995  C   TRP B  48      72.730  26.823 -15.848  1.00 10.82           C  
ATOM   1996  O   TRP B  48      73.818  26.735 -16.450  1.00  9.99           O  
ATOM   1997  CB  TRP B  48      70.634  26.860 -17.108  1.00 10.93           C  
ATOM   1998  CG  TRP B  48      71.144  26.316 -18.404  1.00  9.98           C  
ATOM   1999  CD1 TRP B  48      71.091  26.905 -19.631  1.00  9.99           C  
ATOM   2000  CD2 TRP B  48      71.776  25.062 -18.586  1.00 11.54           C  
ATOM   2001  NE1 TRP B  48      71.648  26.080 -20.585  1.00  9.82           N  
ATOM   2002  CE2 TRP B  48      72.086  24.937 -19.959  1.00 13.00           C  
ATOM   2003  CE3 TRP B  48      72.127  24.021 -17.719  1.00 13.15           C  
ATOM   2004  CZ2 TRP B  48      72.709  23.814 -20.486  1.00 11.32           C  
ATOM   2005  CZ3 TRP B  48      72.741  22.901 -18.240  1.00 11.95           C  
ATOM   2006  CH2 TRP B  48      73.047  22.814 -19.613  1.00 11.75           C  
ATOM   2007  N   GLN B  49      72.405  26.131 -14.766  1.00 11.11           N  
ATOM   2008  CA  GLN B  49      73.275  25.107 -14.168  1.00 11.32           C  
ATOM   2009  C   GLN B  49      72.337  24.066 -13.567  1.00 11.47           C  
ATOM   2010  O   GLN B  49      71.477  24.427 -12.779  1.00 11.39           O  
ATOM   2011  CB  GLN B  49      74.202  25.680 -13.084  1.00 12.56           C  
ATOM   2012  CG  GLN B  49      75.241  24.683 -12.671  1.00 14.27           C  
ATOM   2013  CD  GLN B  49      76.261  25.295 -11.711  1.00 19.04           C  
ATOM   2014  OE1 GLN B  49      77.025  26.213 -12.070  1.00 21.56           O  
ATOM   2015  NE2 GLN B  49      76.239  24.835 -10.504  1.00 22.04           N  
ATOM   2016  N   TRP B  50      72.426  22.817 -14.014  1.00  9.50           N  
ATOM   2017  CA  TRP B  50      71.552  21.739 -13.528  1.00 10.65           C  
ATOM   2018  C   TRP B  50      72.387  20.498 -13.197  1.00 10.62           C  
ATOM   2019  O   TRP B  50      73.411  20.227 -13.818  1.00 10.99           O  
ATOM   2020  CB  TRP B  50      70.492  21.374 -14.592  1.00 10.67           C  
ATOM   2021  CG  TRP B  50      69.450  22.438 -14.803  1.00 10.99           C  
ATOM   2022  CD1 TRP B  50      69.261  23.191 -15.941  1.00 12.06           C  
ATOM   2023  CD2 TRP B  50      68.461  22.868 -13.881  1.00 10.22           C  
ATOM   2024  NE1 TRP B  50      68.203  24.055 -15.770  1.00 11.75           N  
ATOM   2025  CE2 TRP B  50      67.702  23.878 -14.507  1.00 11.68           C  
ATOM   2026  CE3 TRP B  50      68.122  22.500 -12.581  1.00 12.12           C  
ATOM   2027  CZ2 TRP B  50      66.654  24.514 -13.866  1.00 10.32           C  
ATOM   2028  CZ3 TRP B  50      67.073  23.143 -11.964  1.00 11.07           C  
ATOM   2029  CH2 TRP B  50      66.351  24.108 -12.612  1.00  7.20           C  
ATOM   2030  N   SER B  51      71.957  19.754 -12.185  1.00 11.09           N  
ATOM   2031  CA  SER B  51      72.619  18.502 -11.851  1.00 11.15           C  
ATOM   2032  C   SER B  51      71.524  17.582 -11.330  1.00 10.40           C  
ATOM   2033  O   SER B  51      70.439  18.048 -10.942  1.00  8.96           O  
ATOM   2034  CB  SER B  51      73.786  18.664 -10.881  1.00 11.42           C  
ATOM   2035  OG  SER B  51      73.521  19.437  -9.754  1.00 16.24           O  
ATOM   2036  N   GLY B  52      71.796  16.286 -11.333  1.00  9.76           N  
ATOM   2037  CA  GLY B  52      70.795  15.324 -10.925  1.00 10.52           C  
ATOM   2038  C   GLY B  52      69.837  14.999 -12.062  1.00 11.12           C  
ATOM   2039  O   GLY B  52      69.723  15.747 -13.028  1.00 11.47           O  
ATOM   2040  N   GLY B  53      69.120  13.897 -11.931  1.00 11.92           N  
ATOM   2041  CA  GLY B  53      68.184  13.460 -12.954  1.00 11.70           C  
ATOM   2042  C   GLY B  53      68.802  13.444 -14.352  1.00 12.84           C  
ATOM   2043  O   GLY B  53      68.362  14.164 -15.258  1.00 13.64           O  
ATOM   2044  N   GLN B  54      69.842  12.623 -14.503  1.00 13.46           N  
ATOM   2045  CA  GLN B  54      70.619  12.516 -15.711  1.00 15.34           C  
ATOM   2046  C   GLN B  54      69.853  12.593 -17.044  1.00 15.59           C  
ATOM   2047  O   GLN B  54      70.259  13.281 -17.987  1.00 14.92           O  
ATOM   2048  CB  GLN B  54      71.359  11.191 -15.686  1.00 16.35           C  
ATOM   2049  CG  GLN B  54      72.389  11.091 -16.762  1.00 19.58           C  
ATOM   2050  CD  GLN B  54      73.540  12.016 -16.506  1.00 24.70           C  
ATOM   2051  OE1 GLN B  54      73.636  12.591 -15.425  1.00 27.19           O  
ATOM   2052  NE2 GLN B  54      74.433  12.160 -17.493  1.00 26.96           N  
ATOM   2053  N   ASN B  55      68.733  11.892 -17.136  1.00 16.86           N  
ATOM   2054  CA  ASN B  55      68.048  11.815 -18.410  1.00 16.73           C  
ATOM   2055  C   ASN B  55      66.723  12.527 -18.416  1.00 16.47           C  
ATOM   2056  O   ASN B  55      65.872  12.250 -19.273  1.00 16.14           O  
ATOM   2057  CB  ASN B  55      67.903  10.356 -18.845  1.00 18.25           C  
ATOM   2058  CG  ASN B  55      69.215   9.761 -19.244  1.00 19.79           C  
ATOM   2059  OD1 ASN B  55      70.103  10.463 -19.756  1.00 24.72           O  
ATOM   2060  ND2 ASN B  55      69.372   8.478 -19.008  1.00 24.38           N  
ATOM   2061  N   ASN B  56      66.562  13.430 -17.440  1.00 15.21           N  
ATOM   2062  CA  ASN B  56      65.367  14.226 -17.282  1.00 15.19           C  
ATOM   2063  C   ASN B  56      65.658  15.646 -17.695  1.00 13.73           C  
ATOM   2064  O   ASN B  56      66.596  16.255 -17.163  1.00 13.23           O  
ATOM   2065  CB  ASN B  56      64.949  14.269 -15.820  1.00 15.96           C  
ATOM   2066  CG  ASN B  56      64.471  12.944 -15.312  1.00 17.81           C  
ATOM   2067  OD1 ASN B  56      65.153  12.275 -14.528  1.00 18.95           O  
ATOM   2068  ND2 ASN B  56      63.227  12.606 -15.656  1.00 22.00           N  
ATOM   2069  N   VAL B  57      64.858  16.163 -18.619  1.00 12.24           N  
ATOM   2070  CA  VAL B  57      64.959  17.556 -19.018  1.00 11.72           C  
ATOM   2071  C   VAL B  57      64.546  18.437 -17.831  1.00 11.97           C  
ATOM   2072  O   VAL B  57      63.552  18.139 -17.156  1.00 11.88           O  
ATOM   2073  CB  VAL B  57      64.044  17.851 -20.244  1.00 11.08           C  
ATOM   2074  CG1 VAL B  57      63.859  19.348 -20.471  1.00 12.59           C  
ATOM   2075  CG2 VAL B  57      64.615  17.258 -21.501  1.00 10.08           C  
ATOM   2076  N   LYS B  58      65.318  19.472 -17.528  1.00 11.63           N  
ATOM   2077  CA  LYS B  58      64.952  20.377 -16.437  1.00 11.87           C  
ATOM   2078  C   LYS B  58      64.156  21.603 -16.886  1.00 11.74           C  
ATOM   2079  O   LYS B  58      63.400  22.180 -16.095  1.00 11.29           O  
ATOM   2080  CB  LYS B  58      66.201  20.910 -15.774  1.00 11.06           C  
ATOM   2081  CG  LYS B  58      67.209  19.843 -15.337  1.00 10.11           C  
ATOM   2082  CD  LYS B  58      66.535  18.773 -14.451  1.00 11.20           C  
ATOM   2083  CE  LYS B  58      67.545  17.728 -13.923  1.00 12.20           C  
ATOM   2084  NZ  LYS B  58      68.238  16.957 -15.007  1.00 10.72           N  
ATOM   2085  N   SER B  59      64.328  21.997 -18.146  1.00 10.69           N  
ATOM   2086  CA  SER B  59      63.749  23.225 -18.638  1.00 10.93           C  
ATOM   2087  C   SER B  59      63.760  23.275 -20.143  1.00 11.76           C  
ATOM   2088  O   SER B  59      64.538  22.565 -20.777  1.00 10.65           O  
ATOM   2089  CB  SER B  59      64.597  24.416 -18.198  1.00 11.90           C  
ATOM   2090  OG  SER B  59      65.912  24.284 -18.711  1.00 14.09           O  
ATOM   2091  N   TYR B  60      62.906  24.133 -20.688  1.00 10.56           N  
ATOM   2092  CA  TYR B  60      62.898  24.432 -22.107  1.00 11.49           C  
ATOM   2093  C   TYR B  60      62.712  25.943 -22.303  1.00 11.38           C  
ATOM   2094  O   TYR B  60      61.656  26.465 -22.658  1.00 10.80           O  
ATOM   2095  CB  TYR B  60      61.925  23.545 -22.908  1.00 11.75           C  
ATOM   2096  CG  TYR B  60      61.877  23.860 -24.379  1.00 12.20           C  
ATOM   2097  CD1 TYR B  60      62.966  23.700 -25.179  1.00 11.39           C  
ATOM   2098  CD2 TYR B  60      60.723  24.331 -24.967  1.00  9.93           C  
ATOM   2099  CE1 TYR B  60      62.924  23.999 -26.546  1.00 11.31           C  
ATOM   2100  CE2 TYR B  60      60.665  24.613 -26.325  1.00  9.35           C  
ATOM   2101  CZ  TYR B  60      61.759  24.452 -27.110  1.00  9.52           C  
ATOM   2102  OH  TYR B  60      61.684  24.753 -28.443  1.00 13.41           O  
ATOM   2103  N   GLN B  61      63.799  26.651 -22.082  1.00 11.31           N  
ATOM   2104  CA  GLN B  61      63.806  28.089 -22.220  1.00 11.07           C  
ATOM   2105  C   GLN B  61      63.700  28.263 -23.719  1.00 11.87           C  
ATOM   2106  O   GLN B  61      64.378  27.586 -24.493  1.00 10.35           O  
ATOM   2107  CB  GLN B  61      65.107  28.661 -21.649  1.00 11.79           C  
ATOM   2108  CG  GLN B  61      65.260  28.439 -20.145  1.00 15.35           C  
ATOM   2109  CD  GLN B  61      66.685  28.377 -19.641  1.00 17.68           C  
ATOM   2110  OE1 GLN B  61      67.477  27.517 -20.097  1.00 18.75           O  
ATOM   2111  NE2 GLN B  61      67.034  29.271 -18.673  1.00 16.92           N  
ATOM   2112  N   ASN B  62      62.829  29.166 -24.158  1.00 11.47           N  
ATOM   2113  CA  ASN B  62      62.526  29.221 -25.553  1.00 11.04           C  
ATOM   2114  C   ASN B  62      61.892  30.539 -25.928  1.00 11.51           C  
ATOM   2115  O   ASN B  62      61.328  31.242 -25.072  1.00 11.34           O  
ATOM   2116  CB  ASN B  62      61.516  28.130 -25.916  1.00 11.41           C  
ATOM   2117  CG  ASN B  62      60.174  28.370 -25.278  1.00 13.19           C  
ATOM   2118  OD1 ASN B  62      59.960  28.048 -24.094  1.00 12.82           O  
ATOM   2119  ND2 ASN B  62      59.291  29.020 -26.018  1.00 10.90           N  
ATOM   2120  N   SER B  63      62.027  30.857 -27.204  1.00 11.67           N  
ATOM   2121  CA  SER B  63      61.318  31.989 -27.841  1.00 11.53           C  
ATOM   2122  C   SER B  63      60.270  31.386 -28.743  1.00 13.20           C  
ATOM   2123  O   SER B  63      60.521  30.358 -29.375  1.00 14.98           O  
ATOM   2124  CB  SER B  63      62.266  32.873 -28.654  1.00 11.42           C  
ATOM   2125  OG  SER B  63      63.051  32.123 -29.577  1.00  8.14           O  
ATOM   2126  N   GLN B  64      59.083  31.996 -28.801  1.00 12.21           N  
ATOM   2127  CA  GLN B  64      58.008  31.447 -29.614  1.00 13.79           C  
ATOM   2128  C   GLN B  64      57.198  32.572 -30.207  1.00 13.79           C  
ATOM   2129  O   GLN B  64      57.414  33.713 -29.856  1.00 14.89           O  
ATOM   2130  CB  GLN B  64      57.116  30.535 -28.789  1.00 13.14           C  
ATOM   2131  CG  GLN B  64      56.218  31.205 -27.771  1.00 13.43           C  
ATOM   2132  CD  GLN B  64      55.430  30.147 -26.980  1.00 14.12           C  
ATOM   2133  OE1 GLN B  64      54.585  29.441 -27.558  1.00 16.89           O  
ATOM   2134  NE2 GLN B  64      55.716  30.019 -25.686  1.00 14.09           N  
ATOM   2135  N   ILE B  65      56.295  32.247 -31.120  1.00 14.41           N  
ATOM   2136  CA  ILE B  65      55.442  33.259 -31.723  1.00 14.85           C  
ATOM   2137  C   ILE B  65      54.017  32.976 -31.371  1.00 16.73           C  
ATOM   2138  O   ILE B  65      53.660  31.824 -31.105  1.00 16.83           O  
ATOM   2139  CB  ILE B  65      55.631  33.282 -33.252  1.00 14.44           C  
ATOM   2140  CG1 ILE B  65      55.413  31.884 -33.869  1.00 15.07           C  
ATOM   2141  CG2 ILE B  65      57.034  33.710 -33.583  1.00 13.35           C  
ATOM   2142  CD1 ILE B  65      55.173  31.934 -35.350  1.00 16.73           C  
ATOM   2143  N   ALA B  66      53.185  34.012 -31.418  1.00 18.38           N  
ATOM   2144  CA  ALA B  66      51.774  33.844 -31.119  1.00 19.64           C  
ATOM   2145  C   ALA B  66      51.113  33.218 -32.295  1.00 20.45           C  
ATOM   2146  O   ALA B  66      51.508  33.445 -33.429  1.00 20.42           O  
ATOM   2147  CB  ALA B  66      51.105  35.161 -30.830  1.00 19.69           C  
ATOM   2148  N   ILE B  67      50.064  32.466 -31.992  1.00 21.75           N  
ATOM   2149  CA  ILE B  67      49.273  31.778 -32.978  1.00 23.24           C  
ATOM   2150  C   ILE B  67      47.821  32.007 -32.580  1.00 24.86           C  
ATOM   2151  O   ILE B  67      47.151  31.083 -32.105  1.00 25.91           O  
ATOM   2152  CB  ILE B  67      49.634  30.286 -32.953  1.00 22.95           C  
ATOM   2153  CG1 ILE B  67      51.118  30.099 -33.225  1.00 23.78           C  
ATOM   2154  CG2 ILE B  67      48.807  29.470 -33.972  1.00 24.36           C  
ATOM   2155  CD1 ILE B  67      51.534  28.642 -33.178  1.00 22.38           C  
ATOM   2156  N   PRO B  68      47.363  33.257 -32.717  1.00 26.51           N  
ATOM   2157  CA  PRO B  68      45.963  33.609 -32.434  1.00 27.60           C  
ATOM   2158  C   PRO B  68      45.000  32.582 -33.018  1.00 28.11           C  
ATOM   2159  O   PRO B  68      44.125  32.059 -32.295  1.00 28.96           O  
ATOM   2160  CB  PRO B  68      45.788  34.960 -33.152  1.00 27.30           C  
ATOM   2161  CG  PRO B  68      47.150  35.585 -33.129  1.00 27.95           C  
ATOM   2162  CD  PRO B  68      48.137  34.425 -33.175  1.00 26.57           C  
ATOM   2163  N   GLN B  69      45.181  32.285 -34.305  1.00 28.75           N  
ATOM   2164  CA  GLN B  69      44.316  31.347 -35.021  1.00 28.80           C  
ATOM   2165  C   GLN B  69      45.003  30.036 -35.337  1.00 28.44           C  
ATOM   2166  O   GLN B  69      45.940  29.997 -36.132  1.00 28.82           O  
ATOM   2167  CB  GLN B  69      43.854  31.939 -36.343  1.00 29.04           C  
ATOM   2168  CG  GLN B  69      44.963  32.476 -37.248  1.00 29.41           C  
ATOM   2169  CD  GLN B  69      44.974  33.985 -37.267  1.00 30.78           C  
ATOM   2170  OE1 GLN B  69      43.968  34.598 -36.945  1.00 31.36           O  
ATOM   2171  NE2 GLN B  69      46.105  34.586 -37.637  1.00 31.63           N  
ATOM   2172  N   LYS B  70      44.520  28.963 -34.733  1.00 27.97           N  
ATOM   2173  CA  LYS B  70      45.094  27.644 -35.000  1.00 27.47           C  
ATOM   2174  C   LYS B  70      44.504  27.181 -36.325  1.00 26.13           C  
ATOM   2175  O   LYS B  70      43.303  27.284 -36.536  1.00 26.63           O  
ATOM   2176  CB  LYS B  70      44.810  26.673 -33.847  1.00 28.04           C  
ATOM   2177  CG  LYS B  70      45.919  26.619 -32.768  1.00 29.32           C  
ATOM   2178  CD  LYS B  70      46.018  27.898 -31.968  1.00 31.63           C  
ATOM   2179  CE  LYS B  70      46.740  27.685 -30.636  1.00 32.64           C  
ATOM   2180  NZ  LYS B  70      46.207  28.596 -29.584  1.00 32.88           N  
ATOM   2181  N   ARG B  71      45.359  26.690 -37.218  1.00 24.61           N  
ATOM   2182  CA  ARG B  71      44.946  26.311 -38.565  1.00 22.94           C  
ATOM   2183  C   ARG B  71      45.549  24.947 -38.856  1.00 21.91           C  
ATOM   2184  O   ARG B  71      46.567  24.581 -38.253  1.00 21.31           O  
ATOM   2185  CB  ARG B  71      45.455  27.329 -39.586  1.00 22.76           C  
ATOM   2186  CG  ARG B  71      44.880  28.767 -39.418  1.00 24.08           C  
ATOM   2187  CD  ARG B  71      45.401  29.788 -40.462  1.00 25.25           C  
ATOM   2188  NE  ARG B  71      45.327  29.301 -41.840  1.00 25.94           N  
ATOM   2189  CZ  ARG B  71      46.142  29.679 -42.840  1.00 26.45           C  
ATOM   2190  NH1 ARG B  71      47.116  30.552 -42.643  1.00 28.35           N  
ATOM   2191  NH2 ARG B  71      45.995  29.160 -44.044  1.00 26.63           N  
ATOM   2192  N   THR B  72      44.932  24.212 -39.778  1.00 21.74           N  
ATOM   2193  CA  THR B  72      45.441  22.904 -40.140  1.00 20.73           C  
ATOM   2194  C   THR B  72      46.747  23.059 -40.886  1.00 20.64           C  
ATOM   2195  O   THR B  72      47.005  24.095 -41.497  1.00 21.16           O  
ATOM   2196  CB  THR B  72      44.442  22.056 -40.971  1.00 20.76           C  
ATOM   2197  OG1 THR B  72      44.155  22.682 -42.218  1.00 20.68           O  
ATOM   2198  CG2 THR B  72      43.123  21.935 -40.277  1.00 21.38           C  
ATOM   2199  N   VAL B  73      47.585  22.031 -40.789  1.00 20.98           N  
ATOM   2200  CA  VAL B  73      48.888  22.031 -41.440  1.00 20.19           C  
ATOM   2201  C   VAL B  73      48.730  22.124 -42.952  1.00 20.34           C  
ATOM   2202  O   VAL B  73      49.497  22.824 -43.610  1.00 20.01           O  
ATOM   2203  CB  VAL B  73      49.731  20.777 -41.071  1.00 21.12           C  
ATOM   2204  CG1 VAL B  73      51.039  20.752 -41.815  1.00 19.60           C  
ATOM   2205  CG2 VAL B  73      50.004  20.687 -39.577  1.00 18.51           C  
ATOM   2206  N   ASN B  74      47.711  21.472 -43.494  1.00 19.83           N  
ATOM   2207  CA  ASN B  74      47.499  21.532 -44.958  1.00 20.62           C  
ATOM   2208  C   ASN B  74      47.028  22.911 -45.421  1.00 20.02           C  
ATOM   2209  O   ASN B  74      47.357  23.367 -46.501  1.00 20.00           O  
ATOM   2210  CB  ASN B  74      46.568  20.401 -45.428  1.00 20.18           C  
ATOM   2211  CG  ASN B  74      47.338  19.235 -46.029  1.00 23.99           C  
ATOM   2212  OD1 ASN B  74      48.509  19.390 -46.397  1.00 23.77           O  
ATOM   2213  ND2 ASN B  74      46.684  18.085 -46.175  1.00 25.12           N  
ATOM   2214  N   SER B  75      46.304  23.602 -44.562  1.00 20.36           N  
ATOM   2215  CA  SER B  75      45.858  24.959 -44.841  1.00 20.35           C  
ATOM   2216  C   SER B  75      47.041  25.931 -44.823  1.00 20.40           C  
ATOM   2217  O   SER B  75      47.065  26.923 -45.543  1.00 19.68           O  
ATOM   2218  CB  SER B  75      44.813  25.399 -43.808  1.00 19.99           C  
ATOM   2219  OG  SER B  75      45.411  26.182 -42.770  1.00 22.46           O  
ATOM   2220  N   ILE B  76      48.030  25.659 -43.981  1.00 19.99           N  
ATOM   2221  CA  ILE B  76      49.204  26.522 -43.907  1.00 18.36           C  
ATOM   2222  C   ILE B  76      50.110  26.415 -45.125  1.00 18.18           C  
ATOM   2223  O   ILE B  76      50.541  25.331 -45.519  1.00 17.51           O  
ATOM   2224  CB  ILE B  76      50.005  26.192 -42.638  1.00 17.77           C  
ATOM   2225  CG1 ILE B  76      49.165  26.563 -41.419  1.00 19.08           C  
ATOM   2226  CG2 ILE B  76      51.316  26.939 -42.641  1.00 16.99           C  
ATOM   2227  CD1 ILE B  76      49.488  25.846 -40.168  1.00 17.13           C  
ATOM   2228  N   SER B  77      50.441  27.548 -45.708  1.00 17.95           N  
ATOM   2229  CA  SER B  77      51.251  27.543 -46.938  1.00 18.09           C  
ATOM   2230  C   SER B  77      52.768  27.534 -46.682  1.00 17.73           C  
ATOM   2231  O   SER B  77      53.534  26.892 -47.414  1.00 18.38           O  
ATOM   2232  CB  SER B  77      50.892  28.710 -47.829  1.00 18.31           C  
ATOM   2233  OG  SER B  77      51.040  29.970 -47.194  1.00 20.32           O  
ATOM   2234  N   SER B  78      53.206  28.238 -45.641  1.00 17.55           N  
ATOM   2235  CA  SER B  78      54.632  28.265 -45.299  1.00 17.36           C  
ATOM   2236  C   SER B  78      54.875  28.661 -43.862  1.00 17.57           C  
ATOM   2237  O   SER B  78      54.109  29.443 -43.282  1.00 18.15           O  
ATOM   2238  CB  SER B  78      55.419  29.233 -46.176  1.00 17.48           C  
ATOM   2239  OG  SER B  78      54.988  30.576 -46.022  1.00 16.36           O  
ATOM   2240  N   MET B  79      55.951  28.097 -43.308  1.00 16.53           N  
ATOM   2241  CA  MET B  79      56.378  28.372 -41.939  1.00 16.88           C  
ATOM   2242  C   MET B  79      57.856  28.695 -41.919  1.00 17.09           C  
ATOM   2243  O   MET B  79      58.659  27.987 -41.333  1.00 18.01           O  
ATOM   2244  CB  MET B  79      56.071  27.196 -41.022  1.00 16.78           C  
ATOM   2245  CG  MET B  79      54.586  26.882 -40.987  1.00 17.74           C  
ATOM   2246  SD  MET B  79      54.139  25.383 -40.139  1.00 17.19           S  
ATOM   2247  CE  MET B  79      54.261  25.959 -38.360  1.00 17.84           C  
ATOM   2248  N   PRO B  80      58.217  29.798 -42.541  1.00 15.95           N  
ATOM   2249  CA  PRO B  80      59.627  30.194 -42.606  1.00 15.32           C  
ATOM   2250  C   PRO B  80      60.204  30.531 -41.241  1.00 15.33           C  
ATOM   2251  O   PRO B  80      59.511  31.024 -40.371  1.00 14.53           O  
ATOM   2252  CB  PRO B  80      59.604  31.441 -43.493  1.00 14.74           C  
ATOM   2253  CG  PRO B  80      58.218  31.964 -43.345  1.00 16.42           C  
ATOM   2254  CD  PRO B  80      57.346  30.752 -43.248  1.00 16.00           C  
ATOM   2255  N   THR B  81      61.501  30.279 -41.086  1.00 15.13           N  
ATOM   2256  CA  THR B  81      62.201  30.599 -39.870  1.00 14.44           C  
ATOM   2257  C   THR B  81      63.716  30.789 -40.087  1.00 15.29           C  
ATOM   2258  O   THR B  81      64.293  30.233 -41.010  1.00 14.67           O  
ATOM   2259  CB  THR B  81      61.933  29.496 -38.843  1.00 13.80           C  
ATOM   2260  OG1 THR B  81      62.613  29.773 -37.616  1.00 11.49           O  
ATOM   2261  CG2 THR B  81      62.477  28.135 -39.313  1.00 15.70           C  
ATOM   2262  N   THR B  82      64.332  31.665 -39.304  1.00 15.24           N  
ATOM   2263  CA  THR B  82      65.791  31.751 -39.288  1.00 15.57           C  
ATOM   2264  C   THR B  82      66.291  31.648 -37.859  1.00 15.32           C  
ATOM   2265  O   THR B  82      65.623  32.103 -36.936  1.00 14.85           O  
ATOM   2266  CB  THR B  82      66.285  33.084 -39.780  1.00 16.21           C  
ATOM   2267  OG1 THR B  82      65.774  34.107 -38.916  1.00 16.11           O  
ATOM   2268  CG2 THR B  82      65.729  33.388 -41.196  1.00 18.01           C  
ATOM   2269  N   ALA B  83      67.499  31.103 -37.696  1.00 14.03           N  
ATOM   2270  CA  ALA B  83      68.094  31.019 -36.374  1.00 13.47           C  
ATOM   2271  C   ALA B  83      69.602  31.206 -36.402  1.00 14.00           C  
ATOM   2272  O   ALA B  83      70.279  30.695 -37.277  1.00 14.77           O  
ATOM   2273  CB  ALA B  83      67.732  29.732 -35.743  1.00 12.64           C  
ATOM   2274  N   SER B  84      70.096  31.987 -35.462  1.00 12.84           N  
ATOM   2275  CA  SER B  84      71.526  32.203 -35.243  1.00 13.40           C  
ATOM   2276  C   SER B  84      71.786  32.069 -33.743  1.00 13.08           C  
ATOM   2277  O   SER B  84      71.248  32.829 -32.916  1.00 12.84           O  
ATOM   2278  CB  SER B  84      71.992  33.593 -35.767  1.00 13.83           C  
ATOM   2279  OG  SER B  84      73.381  33.796 -35.516  1.00 16.36           O  
ATOM   2280  N   TRP B  85      72.667  31.146 -33.364  1.00 11.13           N  
ATOM   2281  CA  TRP B  85      72.900  30.899 -31.950  1.00 12.34           C  
ATOM   2282  C   TRP B  85      74.303  30.364 -31.673  1.00 11.87           C  
ATOM   2283  O   TRP B  85      75.051  30.057 -32.621  1.00 11.88           O  
ATOM   2284  CB  TRP B  85      71.863  29.909 -31.451  1.00 13.11           C  
ATOM   2285  CG  TRP B  85      71.952  28.601 -32.140  1.00 12.86           C  
ATOM   2286  CD1 TRP B  85      71.290  28.225 -33.263  1.00 12.69           C  
ATOM   2287  CD2 TRP B  85      72.716  27.472 -31.727  1.00 11.46           C  
ATOM   2288  NE1 TRP B  85      71.596  26.930 -33.590  1.00 12.66           N  
ATOM   2289  CE2 TRP B  85      72.471  26.439 -32.655  1.00 12.24           C  
ATOM   2290  CE3 TRP B  85      73.594  27.230 -30.666  1.00 12.84           C  
ATOM   2291  CZ2 TRP B  85      73.080  25.198 -32.573  1.00  9.70           C  
ATOM   2292  CZ3 TRP B  85      74.211  25.980 -30.581  1.00  9.28           C  
ATOM   2293  CH2 TRP B  85      73.948  24.986 -31.527  1.00 11.58           C  
ATOM   2294  N   SER B  86      74.669  30.332 -30.391  1.00 12.85           N  
ATOM   2295  CA  SER B  86      75.944  29.769 -29.931  1.00 13.05           C  
ATOM   2296  C   SER B  86      75.765  29.182 -28.541  1.00 13.46           C  
ATOM   2297  O   SER B  86      74.877  29.594 -27.811  1.00 12.00           O  
ATOM   2298  CB  SER B  86      77.018  30.871 -29.897  1.00 14.35           C  
ATOM   2299  OG  SER B  86      76.704  31.842 -28.900  1.00 14.26           O  
ATOM   2300  N   TYR B  87      76.620  28.231 -28.155  1.00 12.80           N  
ATOM   2301  CA  TYR B  87      76.496  27.624 -26.824  1.00 12.43           C  
ATOM   2302  C   TYR B  87      77.855  27.635 -26.215  1.00 13.00           C  
ATOM   2303  O   TYR B  87      78.784  27.207 -26.864  1.00 13.09           O  
ATOM   2304  CB  TYR B  87      76.025  26.156 -26.870  1.00 12.04           C  
ATOM   2305  CG  TYR B  87      74.859  25.850 -25.914  1.00  8.41           C  
ATOM   2306  CD1 TYR B  87      74.935  26.179 -24.544  1.00 10.57           C  
ATOM   2307  CD2 TYR B  87      73.702  25.260 -26.372  1.00 13.23           C  
ATOM   2308  CE1 TYR B  87      73.821  25.943 -23.639  1.00  7.24           C  
ATOM   2309  CE2 TYR B  87      72.590  25.024 -25.505  1.00 12.20           C  
ATOM   2310  CZ  TYR B  87      72.645  25.397 -24.146  1.00 12.49           C  
ATOM   2311  OH  TYR B  87      71.590  25.150 -23.259  1.00  9.59           O  
ATOM   2312  N   SER B  88      77.955  28.103 -24.977  1.00 13.56           N  
ATOM   2313  CA  SER B  88      79.180  27.984 -24.193  1.00 13.35           C  
ATOM   2314  C   SER B  88      78.846  27.452 -22.823  1.00 11.85           C  
ATOM   2315  O   SER B  88      77.660  27.400 -22.429  1.00 11.49           O  
ATOM   2316  CB  SER B  88      79.861  29.342 -24.042  1.00 14.34           C  
ATOM   2317  OG  SER B  88      78.891  30.339 -23.731  1.00 17.60           O  
ATOM   2318  N   GLY B  89      79.876  27.021 -22.087  1.00 10.35           N  
ATOM   2319  CA  GLY B  89      79.742  26.546 -20.722  1.00 10.96           C  
ATOM   2320  C   GLY B  89      80.613  25.336 -20.457  1.00 10.93           C  
ATOM   2321  O   GLY B  89      81.680  25.219 -21.034  1.00 11.23           O  
ATOM   2322  N   SER B  90      80.141  24.419 -19.631  1.00 10.65           N  
ATOM   2323  CA  SER B  90      80.925  23.211 -19.322  1.00 11.72           C  
ATOM   2324  C   SER B  90      80.024  22.026 -19.057  1.00 10.83           C  
ATOM   2325  O   SER B  90      78.994  22.165 -18.443  1.00 12.19           O  
ATOM   2326  CB  SER B  90      81.863  23.421 -18.157  1.00 11.83           C  
ATOM   2327  OG  SER B  90      81.219  23.492 -16.908  1.00 16.24           O  
ATOM   2328  N   ASN B  91      80.491  20.858 -19.471  1.00  9.47           N  
ATOM   2329  CA  ASN B  91      79.773  19.624 -19.382  1.00  9.13           C  
ATOM   2330  C   ASN B  91      78.318  19.745 -19.866  1.00  8.34           C  
ATOM   2331  O   ASN B  91      77.400  19.301 -19.186  1.00  9.72           O  
ATOM   2332  CB  ASN B  91      79.887  19.074 -17.972  1.00  8.49           C  
ATOM   2333  CG  ASN B  91      81.314  18.784 -17.588  1.00 10.53           C  
ATOM   2334  OD1 ASN B  91      82.032  18.136 -18.333  1.00 12.69           O  
ATOM   2335  ND2 ASN B  91      81.722  19.255 -16.408  1.00 10.61           N  
ATOM   2336  N   ILE B  92      78.135  20.413 -21.001  1.00  8.64           N  
ATOM   2337  CA  ILE B  92      76.793  20.676 -21.539  1.00  8.55           C  
ATOM   2338  C   ILE B  92      76.061  19.441 -22.063  1.00  7.97           C  
ATOM   2339  O   ILE B  92      76.482  18.825 -23.031  1.00  9.38           O  
ATOM   2340  CB  ILE B  92      76.872  21.714 -22.677  1.00  8.87           C  
ATOM   2341  CG1 ILE B  92      77.483  22.974 -22.164  1.00  9.68           C  
ATOM   2342  CG2 ILE B  92      75.471  22.091 -23.162  1.00  9.73           C  
ATOM   2343  CD1 ILE B  92      77.725  23.951 -23.246  1.00 10.37           C  
ATOM   2344  N   ARG B  93      74.957  19.082 -21.411  1.00  7.61           N  
ATOM   2345  CA  ARG B  93      74.072  18.050 -21.881  1.00  7.11           C  
ATOM   2346  C   ARG B  93      72.752  18.794 -22.101  1.00  7.67           C  
ATOM   2347  O   ARG B  93      71.993  19.016 -21.168  1.00  8.85           O  
ATOM   2348  CB  ARG B  93      73.956  16.923 -20.844  1.00  7.02           C  
ATOM   2349  CG  ARG B  93      75.290  16.155 -20.752  1.00  9.11           C  
ATOM   2350  CD  ARG B  93      75.291  15.012 -19.788  1.00  7.75           C  
ATOM   2351  NE  ARG B  93      74.368  13.958 -20.249  1.00  8.14           N  
ATOM   2352  CZ  ARG B  93      73.156  13.743 -19.756  1.00 10.48           C  
ATOM   2353  NH1 ARG B  93      72.672  14.509 -18.778  1.00  7.74           N  
ATOM   2354  NH2 ARG B  93      72.423  12.750 -20.254  1.00 10.11           N  
ATOM   2355  N   ALA B  94      72.553  19.216 -23.349  1.00  7.10           N  
ATOM   2356  CA  ALA B  94      71.467  20.069 -23.762  1.00  7.79           C  
ATOM   2357  C   ALA B  94      71.314  20.030 -25.258  1.00  7.94           C  
ATOM   2358  O   ALA B  94      72.239  19.611 -25.966  1.00  8.91           O  
ATOM   2359  CB  ALA B  94      71.787  21.464 -23.312  1.00  7.42           C  
ATOM   2360  N   ASN B  95      70.156  20.469 -25.777  1.00  9.30           N  
ATOM   2361  CA  ASN B  95      70.000  20.570 -27.230  1.00  8.77           C  
ATOM   2362  C   ASN B  95      69.656  22.002 -27.571  1.00  8.55           C  
ATOM   2363  O   ASN B  95      69.554  22.831 -26.689  1.00  8.01           O  
ATOM   2364  CB  ASN B  95      68.964  19.585 -27.798  1.00  9.31           C  
ATOM   2365  CG  ASN B  95      67.557  19.837 -27.276  1.00 10.04           C  
ATOM   2366  OD1 ASN B  95      67.207  20.963 -26.955  1.00  7.84           O  
ATOM   2367  ND2 ASN B  95      66.760  18.792 -27.180  1.00 12.60           N  
ATOM   2368  N   VAL B  96      69.516  22.270 -28.854  1.00  9.18           N  
ATOM   2369  CA  VAL B  96      68.986  23.531 -29.316  1.00  8.84           C  
ATOM   2370  C   VAL B  96      67.952  23.069 -30.292  1.00 10.37           C  
ATOM   2371  O   VAL B  96      68.285  22.402 -31.265  1.00 10.41           O  
ATOM   2372  CB  VAL B  96      70.041  24.341 -30.009  1.00  8.31           C  
ATOM   2373  CG1 VAL B  96      69.382  25.575 -30.545  1.00  9.77           C  
ATOM   2374  CG2 VAL B  96      71.129  24.683 -29.036  1.00  7.61           C  
ATOM   2375  N   ALA B  97      66.677  23.378 -30.043  1.00 11.33           N  
ATOM   2376  CA  ALA B  97      65.659  22.748 -30.866  1.00 11.38           C  
ATOM   2377  C   ALA B  97      64.394  23.539 -31.054  1.00 11.84           C  
ATOM   2378  O   ALA B  97      63.953  24.266 -30.156  1.00 11.37           O  
ATOM   2379  CB  ALA B  97      65.271  21.417 -30.258  1.00 12.26           C  
ATOM   2380  N   TYR B  98      63.817  23.346 -32.245  1.00 11.62           N  
ATOM   2381  CA  TYR B  98      62.454  23.796 -32.501  1.00 11.99           C  
ATOM   2382  C   TYR B  98      61.520  22.734 -31.927  1.00 11.94           C  
ATOM   2383  O   TYR B  98      61.832  21.533 -31.948  1.00 11.46           O  
ATOM   2384  CB  TYR B  98      62.168  23.889 -33.987  1.00 11.61           C  
ATOM   2385  CG  TYR B  98      62.791  25.018 -34.717  1.00 11.95           C  
ATOM   2386  CD1 TYR B  98      64.093  24.954 -35.159  1.00 11.20           C  
ATOM   2387  CD2 TYR B  98      62.083  26.175 -34.946  1.00 13.23           C  
ATOM   2388  CE1 TYR B  98      64.664  26.020 -35.852  1.00 11.11           C  
ATOM   2389  CE2 TYR B  98      62.622  27.206 -35.640  1.00  9.11           C  
ATOM   2390  CZ  TYR B  98      63.914  27.130 -36.089  1.00 13.61           C  
ATOM   2391  OH  TYR B  98      64.449  28.191 -36.743  1.00 12.77           O  
ATOM   2392  N   ASP B  99      60.365  23.175 -31.424  1.00 12.64           N  
ATOM   2393  CA  ASP B  99      59.338  22.297 -30.895  1.00 13.18           C  
ATOM   2394  C   ASP B  99      57.974  22.829 -31.362  1.00 13.21           C  
ATOM   2395  O   ASP B  99      57.678  24.016 -31.167  1.00 12.95           O  
ATOM   2396  CB  ASP B  99      59.408  22.327 -29.376  1.00 13.58           C  
ATOM   2397  CG  ASP B  99      58.908  21.074 -28.725  1.00 13.58           C  
ATOM   2398  OD1 ASP B  99      58.751  20.031 -29.366  1.00 14.37           O  
ATOM   2399  OD2 ASP B  99      58.707  21.040 -27.501  1.00 18.14           O  
ATOM   2400  N   LEU B 100      57.199  21.966 -32.015  1.00 12.82           N  
ATOM   2401  CA  LEU B 100      55.835  22.266 -32.473  1.00 13.48           C  
ATOM   2402  C   LEU B 100      54.870  21.146 -32.092  1.00 14.17           C  
ATOM   2403  O   LEU B 100      55.193  19.975 -32.200  1.00 14.13           O  
ATOM   2404  CB  LEU B 100      55.831  22.419 -33.985  1.00 13.51           C  
ATOM   2405  CG  LEU B 100      56.670  23.563 -34.514  1.00 12.53           C  
ATOM   2406  CD1 LEU B 100      58.052  23.093 -35.074  1.00 12.51           C  
ATOM   2407  CD2 LEU B 100      55.883  24.268 -35.574  1.00 10.85           C  
ATOM   2408  N   PHE B 101      53.678  21.491 -31.608  1.00 14.85           N  
ATOM   2409  CA  PHE B 101      52.703  20.482 -31.238  1.00 15.10           C  
ATOM   2410  C   PHE B 101      51.536  20.686 -32.186  1.00 14.74           C  
ATOM   2411  O   PHE B 101      51.223  21.811 -32.519  1.00 13.52           O  
ATOM   2412  CB  PHE B 101      52.208  20.688 -29.805  1.00 15.48           C  
ATOM   2413  CG  PHE B 101      53.248  20.432 -28.769  1.00 15.89           C  
ATOM   2414  CD1 PHE B 101      53.615  19.150 -28.446  1.00 18.80           C  
ATOM   2415  CD2 PHE B 101      53.875  21.488 -28.132  1.00 19.85           C  
ATOM   2416  CE1 PHE B 101      54.602  18.919 -27.470  1.00 20.31           C  
ATOM   2417  CE2 PHE B 101      54.859  21.264 -27.175  1.00 20.86           C  
ATOM   2418  CZ  PHE B 101      55.237  19.987 -26.870  1.00 18.70           C  
ATOM   2419  N   THR B 102      50.946  19.596 -32.631  1.00 15.45           N  
ATOM   2420  CA  THR B 102      49.742  19.640 -33.427  1.00 16.55           C  
ATOM   2421  C   THR B 102      48.701  18.682 -32.838  1.00 17.40           C  
ATOM   2422  O   THR B 102      49.038  17.675 -32.208  1.00 18.86           O  
ATOM   2423  CB  THR B 102      49.995  19.227 -34.889  1.00 16.19           C  
ATOM   2424  OG1 THR B 102      50.159  17.805 -34.951  1.00 16.24           O  
ATOM   2425  CG2 THR B 102      51.291  19.801 -35.435  1.00 16.06           C  
ATOM   2426  N   ALA B 103      47.426  18.975 -33.058  1.00 17.69           N  
ATOM   2427  CA  ALA B 103      46.396  18.028 -32.659  1.00 18.42           C  
ATOM   2428  C   ALA B 103      45.156  18.204 -33.506  1.00 18.74           C  
ATOM   2429  O   ALA B 103      44.970  19.220 -34.136  1.00 17.88           O  
ATOM   2430  CB  ALA B 103      46.044  18.176 -31.175  1.00 18.30           C  
ATOM   2431  N   ALA B 104      44.330  17.172 -33.495  1.00 19.55           N  
ATOM   2432  CA  ALA B 104      43.071  17.145 -34.220  1.00 20.72           C  
ATOM   2433  C   ALA B 104      42.064  18.128 -33.596  1.00 21.29           C  
ATOM   2434  O   ALA B 104      41.150  18.613 -34.257  1.00 22.82           O  
ATOM   2435  CB  ALA B 104      42.534  15.722 -34.202  1.00 20.74           C  
ATOM   2436  N   ASN B 105      42.231  18.399 -32.313  1.00 22.74           N  
ATOM   2437  CA  ASN B 105      41.391  19.351 -31.568  1.00 23.52           C  
ATOM   2438  C   ASN B 105      42.062  20.733 -31.563  1.00 24.80           C  
ATOM   2439  O   ASN B 105      43.065  20.916 -30.881  1.00 23.98           O  
ATOM   2440  CB  ASN B 105      41.251  18.805 -30.142  1.00 23.78           C  
ATOM   2441  CG  ASN B 105      40.352  19.635 -29.244  1.00 24.29           C  
ATOM   2442  OD1 ASN B 105      39.873  20.710 -29.605  1.00 26.70           O  
ATOM   2443  ND2 ASN B 105      40.122  19.126 -28.048  1.00 28.61           N  
ATOM   2444  N   PRO B 106      41.543  21.703 -32.320  1.00 25.42           N  
ATOM   2445  CA  PRO B 106      42.153  23.043 -32.345  1.00 26.05           C  
ATOM   2446  C   PRO B 106      42.084  23.792 -31.013  1.00 26.66           C  
ATOM   2447  O   PRO B 106      42.802  24.782 -30.833  1.00 28.16           O  
ATOM   2448  CB  PRO B 106      41.346  23.793 -33.409  1.00 25.56           C  
ATOM   2449  CG  PRO B 106      40.033  23.032 -33.514  1.00 25.94           C  
ATOM   2450  CD  PRO B 106      40.362  21.608 -33.199  1.00 25.58           C  
ATOM   2451  N   ASN B 107      41.219  23.368 -30.105  1.00 27.19           N  
ATOM   2452  CA  ASN B 107      41.134  24.019 -28.813  1.00 27.84           C  
ATOM   2453  C   ASN B 107      42.088  23.342 -27.822  1.00 27.95           C  
ATOM   2454  O   ASN B 107      42.250  23.795 -26.701  1.00 28.55           O  
ATOM   2455  CB  ASN B 107      39.686  24.036 -28.304  1.00 28.03           C  
ATOM   2456  CG  ASN B 107      38.692  24.484 -29.386  1.00 29.81           C  
ATOM   2457  OD1 ASN B 107      38.871  25.519 -30.014  1.00 32.83           O  
ATOM   2458  ND2 ASN B 107      37.666  23.676 -29.625  1.00 32.49           N  
ATOM   2459  N   HIS B 108      42.723  22.256 -28.256  1.00 28.66           N  
ATOM   2460  CA  HIS B 108      43.731  21.554 -27.472  1.00 28.42           C  
ATOM   2461  C   HIS B 108      44.719  22.491 -26.768  1.00 29.16           C  
ATOM   2462  O   HIS B 108      45.086  23.541 -27.286  1.00 29.70           O  
ATOM   2463  CB  HIS B 108      44.542  20.645 -28.390  1.00 28.16           C  
ATOM   2464  CG  HIS B 108      45.378  19.648 -27.661  1.00 27.78           C  
ATOM   2465  ND1 HIS B 108      46.369  20.023 -26.780  1.00 25.85           N  
ATOM   2466  CD2 HIS B 108      45.255  18.307 -27.538  1.00 25.87           C  
ATOM   2467  CE1 HIS B 108      46.877  18.944 -26.209  1.00 27.53           C  
ATOM   2468  NE2 HIS B 108      46.208  17.890 -26.638  1.00 26.38           N  
ATOM   2469  N   VAL B 109      45.178  22.068 -25.598  1.00 30.13           N  
ATOM   2470  CA  VAL B 109      46.147  22.843 -24.827  1.00 30.95           C  
ATOM   2471  C   VAL B 109      47.443  23.025 -25.632  1.00 30.66           C  
ATOM   2472  O   VAL B 109      47.915  22.070 -26.252  1.00 30.30           O  
ATOM   2473  CB  VAL B 109      46.414  22.167 -23.465  1.00 31.33           C  
ATOM   2474  CG1 VAL B 109      45.127  22.153 -22.623  1.00 32.35           C  
ATOM   2475  CG2 VAL B 109      46.934  20.759 -23.633  1.00 31.49           C  
ATOM   2476  N   THR B 110      48.015  24.235 -25.620  1.00 30.26           N  
ATOM   2477  CA  THR B 110      49.195  24.545 -26.450  1.00 30.32           C  
ATOM   2478  C   THR B 110      50.552  23.999 -25.973  1.00 30.00           C  
ATOM   2479  O   THR B 110      51.562  24.198 -26.651  1.00 30.37           O  
ATOM   2480  CB  THR B 110      49.344  26.069 -26.634  1.00 30.53           C  
ATOM   2481  OG1 THR B 110      49.517  26.694 -25.353  1.00 29.74           O  
ATOM   2482  CG2 THR B 110      48.074  26.702 -27.226  1.00 29.61           C  
ATOM   2483  N   TYR B 111      50.597  23.344 -24.822  1.00 29.52           N  
ATOM   2484  CA  TYR B 111      51.859  22.823 -24.306  1.00 29.63           C  
ATOM   2485  C   TYR B 111      51.994  21.343 -24.597  1.00 29.00           C  
ATOM   2486  O   TYR B 111      52.857  20.693 -24.020  1.00 29.75           O  
ATOM   2487  CB  TYR B 111      51.964  23.029 -22.786  1.00 29.74           C  
ATOM   2488  CG  TYR B 111      50.703  22.615 -22.039  1.00 30.91           C  
ATOM   2489  CD1 TYR B 111      50.262  21.291 -22.028  1.00 33.12           C  
ATOM   2490  CD2 TYR B 111      49.908  23.564 -21.423  1.00 31.45           C  
ATOM   2491  CE1 TYR B 111      49.095  20.927 -21.355  1.00 32.37           C  
ATOM   2492  CE2 TYR B 111      48.742  23.209 -20.747  1.00 31.25           C  
ATOM   2493  CZ  TYR B 111      48.339  21.898 -20.727  1.00 32.23           C  
ATOM   2494  OH  TYR B 111      47.165  21.564 -20.079  1.00 32.48           O  
ATOM   2495  N   SER B 112      51.125  20.809 -25.460  1.00 28.23           N  
ATOM   2496  CA  SER B 112      51.153  19.389 -25.833  1.00 27.25           C  
ATOM   2497  C   SER B 112      50.239  19.141 -27.040  1.00 26.08           C  
ATOM   2498  O   SER B 112      49.582  20.067 -27.502  1.00 25.63           O  
ATOM   2499  CB  SER B 112      50.676  18.543 -24.667  1.00 27.14           C  
ATOM   2500  OG  SER B 112      49.346  18.916 -24.338  1.00 28.75           O  
ATOM   2501  N   GLY B 113      50.192  17.904 -27.536  1.00 25.55           N  
ATOM   2502  CA  GLY B 113      49.356  17.563 -28.692  1.00 25.06           C  
ATOM   2503  C   GLY B 113      49.306  16.092 -29.100  1.00 24.46           C  
ATOM   2504  O   GLY B 113      49.889  15.235 -28.421  1.00 25.02           O  
ATOM   2505  N   ASP B 114      48.605  15.814 -30.211  1.00 23.62           N  
ATOM   2506  CA  ASP B 114      48.502  14.475 -30.800  1.00 23.04           C  
ATOM   2507  C   ASP B 114      49.908  14.070 -31.237  1.00 21.93           C  
ATOM   2508  O   ASP B 114      50.365  12.917 -31.057  1.00 22.15           O  
ATOM   2509  CB  ASP B 114      47.642  14.502 -32.063  1.00 24.07           C  
ATOM   2510  CG  ASP B 114      46.138  14.468 -31.790  1.00 24.99           C  
ATOM   2511  OD1 ASP B 114      45.704  14.301 -30.624  1.00 27.34           O  
ATOM   2512  OD2 ASP B 114      45.313  14.585 -32.725  1.00 23.84           O  
ATOM   2513  N   TYR B 115      50.566  15.038 -31.864  1.00 20.07           N  
ATOM   2514  CA  TYR B 115      51.911  14.893 -32.392  1.00 17.44           C  
ATOM   2515  C   TYR B 115      52.825  16.029 -31.885  1.00 15.91           C  
ATOM   2516  O   TYR B 115      52.383  17.159 -31.582  1.00 14.37           O  
ATOM   2517  CB  TYR B 115      51.907  14.993 -33.904  1.00 17.40           C  
ATOM   2518  CG  TYR B 115      51.244  13.882 -34.664  1.00 19.27           C  
ATOM   2519  CD1 TYR B 115      49.908  13.954 -34.988  1.00 20.25           C  
ATOM   2520  CD2 TYR B 115      51.968  12.790 -35.095  1.00 18.66           C  
ATOM   2521  CE1 TYR B 115      49.294  12.968 -35.716  1.00 21.60           C  
ATOM   2522  CE2 TYR B 115      51.354  11.775 -35.807  1.00 20.28           C  
ATOM   2523  CZ  TYR B 115      50.000  11.882 -36.108  1.00 20.63           C  
ATOM   2524  OH  TYR B 115      49.376  10.891 -36.824  1.00 23.39           O  
ATOM   2525  N   GLU B 116      54.107  15.717 -31.802  1.00 14.71           N  
ATOM   2526  CA  GLU B 116      55.128  16.722 -31.529  1.00 13.96           C  
ATOM   2527  C   GLU B 116      56.185  16.617 -32.634  1.00 13.15           C  
ATOM   2528  O   GLU B 116      56.561  15.511 -33.020  1.00 14.16           O  
ATOM   2529  CB  GLU B 116      55.774  16.512 -30.148  1.00 13.99           C  
ATOM   2530  CG  GLU B 116      56.893  17.510 -29.803  1.00 13.76           C  
ATOM   2531  CD  GLU B 116      57.548  17.262 -28.451  1.00 15.70           C  
ATOM   2532  OE1 GLU B 116      57.268  16.223 -27.801  1.00 21.56           O  
ATOM   2533  OE2 GLU B 116      58.343  18.120 -28.019  1.00 16.88           O  
ATOM   2534  N   LEU B 117      56.617  17.759 -33.159  1.00 11.37           N  
ATOM   2535  CA  LEU B 117      57.693  17.846 -34.155  1.00 12.14           C  
ATOM   2536  C   LEU B 117      58.858  18.618 -33.574  1.00 11.31           C  
ATOM   2537  O   LEU B 117      58.706  19.763 -33.132  1.00 12.18           O  
ATOM   2538  CB  LEU B 117      57.180  18.600 -35.410  1.00 12.17           C  
ATOM   2539  CG  LEU B 117      58.185  19.014 -36.473  1.00 13.56           C  
ATOM   2540  CD1 LEU B 117      58.779  17.813 -37.146  1.00 14.02           C  
ATOM   2541  CD2 LEU B 117      57.470  19.844 -37.475  1.00 12.65           C  
ATOM   2542  N   MET B 118      60.039  18.011 -33.554  1.00 10.60           N  
ATOM   2543  CA  MET B 118      61.219  18.763 -33.152  1.00 10.07           C  
ATOM   2544  C   MET B 118      62.209  18.797 -34.286  1.00  9.75           C  
ATOM   2545  O   MET B 118      62.290  17.865 -35.104  1.00  9.88           O  
ATOM   2546  CB  MET B 118      61.875  18.185 -31.901  1.00  9.80           C  
ATOM   2547  CG  MET B 118      60.910  17.943 -30.773  1.00 12.40           C  
ATOM   2548  SD  MET B 118      61.698  17.464 -29.229  1.00 12.81           S  
ATOM   2549  CE  MET B 118      62.449  19.016 -28.674  1.00 15.44           C  
ATOM   2550  N   ILE B 119      62.952  19.881 -34.319  1.00 10.04           N  
ATOM   2551  CA  ILE B 119      64.066  20.050 -35.206  1.00 10.00           C  
ATOM   2552  C   ILE B 119      65.242  20.505 -34.328  1.00  9.44           C  
ATOM   2553  O   ILE B 119      65.291  21.661 -33.891  1.00 10.41           O  
ATOM   2554  CB  ILE B 119      63.745  21.082 -36.297  1.00 10.70           C  
ATOM   2555  CG1 ILE B 119      62.470  20.706 -37.047  1.00 11.52           C  
ATOM   2556  CG2 ILE B 119      64.906  21.247 -37.274  1.00 11.40           C  
ATOM   2557  CD1 ILE B 119      61.939  21.855 -37.959  1.00 13.72           C  
ATOM   2558  N   TRP B 120      66.197  19.597 -34.102  1.00  9.33           N  
ATOM   2559  CA  TRP B 120      67.382  19.865 -33.278  1.00  9.30           C  
ATOM   2560  C   TRP B 120      68.534  20.358 -34.175  1.00  9.65           C  
ATOM   2561  O   TRP B 120      69.126  19.571 -34.901  1.00  8.70           O  
ATOM   2562  CB  TRP B 120      67.852  18.591 -32.592  1.00 10.89           C  
ATOM   2563  CG  TRP B 120      66.909  17.931 -31.616  1.00 10.02           C  
ATOM   2564  CD1 TRP B 120      65.512  17.942 -31.620  1.00  8.84           C  
ATOM   2565  CD2 TRP B 120      67.286  17.130 -30.494  1.00 11.39           C  
ATOM   2566  NE1 TRP B 120      65.038  17.226 -30.539  1.00  8.14           N  
ATOM   2567  CE2 TRP B 120      66.102  16.709 -29.841  1.00 10.31           C  
ATOM   2568  CE3 TRP B 120      68.518  16.730 -29.960  1.00 10.62           C  
ATOM   2569  CZ2 TRP B 120      66.125  15.894 -28.706  1.00  7.08           C  
ATOM   2570  CZ3 TRP B 120      68.542  15.977 -28.833  1.00 10.18           C  
ATOM   2571  CH2 TRP B 120      67.349  15.572 -28.196  1.00 10.96           C  
ATOM   2572  N   LEU B 121      68.812  21.652 -34.093  1.00  8.21           N  
ATOM   2573  CA  LEU B 121      69.946  22.286 -34.748  1.00  9.62           C  
ATOM   2574  C   LEU B 121      71.207  22.036 -33.984  1.00  8.99           C  
ATOM   2575  O   LEU B 121      72.287  22.164 -34.544  1.00  9.74           O  
ATOM   2576  CB  LEU B 121      69.770  23.778 -34.849  1.00  9.26           C  
ATOM   2577  CG  LEU B 121      68.487  24.294 -35.522  1.00  9.58           C  
ATOM   2578  CD1 LEU B 121      68.537  25.821 -35.665  1.00  7.98           C  
ATOM   2579  CD2 LEU B 121      68.209  23.614 -36.853  1.00  7.88           C  
ATOM   2580  N   GLY B 122      71.072  21.837 -32.678  1.00  8.70           N  
ATOM   2581  CA  GLY B 122      72.223  21.550 -31.810  1.00  8.29           C  
ATOM   2582  C   GLY B 122      71.990  20.347 -30.915  1.00  7.88           C  
ATOM   2583  O   GLY B 122      70.861  19.994 -30.600  1.00  9.24           O  
ATOM   2584  N   LYS B 123      73.067  19.692 -30.453  1.00  7.13           N  
ATOM   2585  CA  LYS B 123      72.891  18.523 -29.580  1.00  7.43           C  
ATOM   2586  C   LYS B 123      74.229  18.361 -28.832  1.00  8.64           C  
ATOM   2587  O   LYS B 123      75.240  18.041 -29.456  1.00  9.62           O  
ATOM   2588  CB  LYS B 123      72.515  17.246 -30.350  1.00  7.51           C  
ATOM   2589  CG  LYS B 123      72.267  16.064 -29.400  1.00  7.43           C  
ATOM   2590  CD  LYS B 123      71.913  14.782 -30.090  1.00 11.41           C  
ATOM   2591  CE  LYS B 123      73.028  14.223 -30.934  1.00 12.93           C  
ATOM   2592  NZ  LYS B 123      72.766  12.767 -31.206  1.00 13.21           N  
ATOM   2593  N   TYR B 124      74.210  18.655 -27.532  1.00  8.67           N  
ATOM   2594  CA  TYR B 124      75.383  18.607 -26.674  1.00  8.74           C  
ATOM   2595  C   TYR B 124      75.316  17.441 -25.742  1.00  7.64           C  
ATOM   2596  O   TYR B 124      74.335  17.254 -25.029  1.00  7.99           O  
ATOM   2597  CB  TYR B 124      75.565  19.923 -25.902  1.00  8.64           C  
ATOM   2598  CG  TYR B 124      76.033  21.032 -26.838  1.00  8.70           C  
ATOM   2599  CD1 TYR B 124      75.159  21.602 -27.739  1.00 13.12           C  
ATOM   2600  CD2 TYR B 124      77.353  21.432 -26.872  1.00 11.16           C  
ATOM   2601  CE1 TYR B 124      75.551  22.599 -28.598  1.00 12.34           C  
ATOM   2602  CE2 TYR B 124      77.779  22.456 -27.769  1.00 10.00           C  
ATOM   2603  CZ  TYR B 124      76.870  22.994 -28.620  1.00 12.16           C  
ATOM   2604  OH  TYR B 124      77.214  23.945 -29.498  1.00 13.57           O  
ATOM   2605  N   GLY B 125      76.365  16.638 -25.750  1.00  8.04           N  
ATOM   2606  CA  GLY B 125      76.430  15.480 -24.868  1.00  7.96           C  
ATOM   2607  C   GLY B 125      75.727  14.245 -25.402  1.00  8.37           C  
ATOM   2608  O   GLY B 125      75.314  14.184 -26.586  1.00 10.22           O  
ATOM   2609  N   ASP B 126      75.554  13.264 -24.516  1.00  8.50           N  
ATOM   2610  CA  ASP B 126      74.962  11.971 -24.872  1.00  9.45           C  
ATOM   2611  C   ASP B 126      73.451  11.846 -24.751  1.00 10.44           C  
ATOM   2612  O   ASP B 126      72.878  10.743 -24.607  1.00 12.57           O  
ATOM   2613  CB  ASP B 126      75.630  10.876 -24.035  1.00  9.59           C  
ATOM   2614  CG  ASP B 126      75.382  11.033 -22.569  1.00  9.73           C  
ATOM   2615  OD1 ASP B 126      74.602  11.920 -22.083  1.00  9.10           O  
ATOM   2616  OD2 ASP B 126      75.989  10.275 -21.816  1.00 10.89           O  
ATOM   2617  N   ILE B 127      72.783  12.966 -24.905  1.00 10.70           N  
ATOM   2618  CA  ILE B 127      71.358  13.034 -24.677  1.00 11.90           C  
ATOM   2619  C   ILE B 127      70.643  12.369 -25.802  1.00 12.13           C  
ATOM   2620  O   ILE B 127      71.130  12.345 -26.907  1.00 11.49           O  
ATOM   2621  CB  ILE B 127      70.934  14.501 -24.526  1.00 11.22           C  
ATOM   2622  CG1 ILE B 127      71.222  15.282 -25.776  1.00 11.79           C  
ATOM   2623  CG2 ILE B 127      71.747  15.224 -23.451  1.00 14.06           C  
ATOM   2624  CD1 ILE B 127      70.557  16.659 -25.746  1.00 11.38           C  
ATOM   2625  N   GLY B 128      69.478  11.830 -25.497  1.00 12.93           N  
ATOM   2626  CA  GLY B 128      68.733  11.018 -26.416  1.00 14.65           C  
ATOM   2627  C   GLY B 128      67.454  11.654 -26.926  1.00 14.70           C  
ATOM   2628  O   GLY B 128      66.634  12.070 -26.155  1.00 16.50           O  
ATOM   2629  N   PRO B 129      67.292  11.815 -28.220  1.00 15.54           N  
ATOM   2630  CA  PRO B 129      65.969  12.231 -28.700  1.00 15.10           C  
ATOM   2631  C   PRO B 129      64.919  11.172 -28.305  1.00 14.13           C  
ATOM   2632  O   PRO B 129      65.237  10.007 -28.030  1.00 13.95           O  
ATOM   2633  CB  PRO B 129      66.160  12.341 -30.217  1.00 15.87           C  
ATOM   2634  CG  PRO B 129      67.676  12.571 -30.371  1.00 15.36           C  
ATOM   2635  CD  PRO B 129      68.295  11.737 -29.299  1.00 16.37           C  
ATOM   2636  N   ILE B 130      63.665  11.565 -28.255  1.00 14.64           N  
ATOM   2637  CA  ILE B 130      62.598  10.622 -27.912  1.00 14.49           C  
ATOM   2638  C   ILE B 130      62.537   9.496 -28.938  1.00 14.27           C  
ATOM   2639  O   ILE B 130      62.593   9.766 -30.138  1.00 14.39           O  
ATOM   2640  CB  ILE B 130      61.245  11.357 -27.898  1.00 14.20           C  
ATOM   2641  CG1 ILE B 130      61.127  12.314 -26.687  1.00 15.64           C  
ATOM   2642  CG2 ILE B 130      60.124  10.363 -27.969  1.00 14.34           C  
ATOM   2643  CD1 ILE B 130      61.473  11.732 -25.316  1.00 16.05           C  
ATOM   2644  N   GLY B 131      62.444   8.235 -28.482  1.00 15.34           N  
ATOM   2645  CA  GLY B 131      62.265   7.118 -29.375  1.00 15.85           C  
ATOM   2646  C   GLY B 131      63.491   6.546 -30.067  1.00 17.43           C  
ATOM   2647  O   GLY B 131      64.597   6.574 -29.525  1.00 16.77           O  
ATOM   2648  N   SER B 132      63.304   5.997 -31.264  1.00 18.39           N  
ATOM   2649  CA  SER B 132      64.449   5.402 -31.983  1.00 18.61           C  
ATOM   2650  C   SER B 132      64.712   6.034 -33.341  1.00 18.77           C  
ATOM   2651  O   SER B 132      63.807   6.595 -33.991  1.00 17.57           O  
ATOM   2652  CB  SER B 132      64.348   3.885 -32.135  1.00 19.27           C  
ATOM   2653  OG  SER B 132      63.202   3.467 -32.848  1.00 21.36           O  
ATOM   2654  N   SER B 133      65.957   5.884 -33.774  1.00 19.05           N  
ATOM   2655  CA  SER B 133      66.381   6.387 -35.071  1.00 20.03           C  
ATOM   2656  C   SER B 133      65.739   5.627 -36.246  1.00 20.95           C  
ATOM   2657  O   SER B 133      65.702   4.379 -36.274  1.00 21.50           O  
ATOM   2658  CB  SER B 133      67.916   6.356 -35.188  1.00 20.05           C  
ATOM   2659  OG  SER B 133      68.287   6.579 -36.524  1.00 21.81           O  
ATOM   2660  N   GLN B 134      65.265   6.408 -37.219  1.00 21.42           N  
ATOM   2661  CA  GLN B 134      64.631   5.930 -38.437  1.00 22.17           C  
ATOM   2662  C   GLN B 134      65.556   6.033 -39.641  1.00 22.41           C  
ATOM   2663  O   GLN B 134      65.220   5.559 -40.722  1.00 23.20           O  
ATOM   2664  CB  GLN B 134      63.347   6.721 -38.695  1.00 22.03           C  
ATOM   2665  CG  GLN B 134      62.375   6.648 -37.530  1.00 23.38           C  
ATOM   2666  CD  GLN B 134      62.202   5.226 -37.038  1.00 25.41           C  
ATOM   2667  OE1 GLN B 134      61.766   4.355 -37.806  1.00 29.12           O  
ATOM   2668  NE2 GLN B 134      62.569   4.970 -35.780  1.00 23.56           N  
ATOM   2669  N   GLY B 135      66.738   6.606 -39.451  1.00 23.38           N  
ATOM   2670  CA  GLY B 135      67.697   6.767 -40.540  1.00 23.20           C  
ATOM   2671  C   GLY B 135      67.862   8.222 -40.958  1.00 23.57           C  
ATOM   2672  O   GLY B 135      67.277   9.127 -40.357  1.00 23.43           O  
ATOM   2673  N   THR B 136      68.675   8.457 -41.991  1.00 23.27           N  
ATOM   2674  CA  THR B 136      68.879   9.814 -42.482  1.00 22.58           C  
ATOM   2675  C   THR B 136      67.845  10.182 -43.521  1.00 21.89           C  
ATOM   2676  O   THR B 136      67.490   9.364 -44.381  1.00 23.01           O  
ATOM   2677  CB  THR B 136      70.266   9.953 -43.102  1.00 23.24           C  
ATOM   2678  OG1 THR B 136      71.272   9.683 -42.107  1.00 22.38           O  
ATOM   2679  CG2 THR B 136      70.515  11.397 -43.544  1.00 24.06           C  
ATOM   2680  N   VAL B 137      67.370  11.414 -43.434  1.00 20.52           N  
ATOM   2681  CA  VAL B 137      66.401  11.952 -44.358  1.00 19.26           C  
ATOM   2682  C   VAL B 137      66.884  13.353 -44.708  1.00 20.11           C  
ATOM   2683  O   VAL B 137      67.514  14.036 -43.880  1.00 19.61           O  
ATOM   2684  CB  VAL B 137      64.985  12.031 -43.748  1.00 19.06           C  
ATOM   2685  CG1 VAL B 137      64.558  10.704 -43.193  1.00 17.10           C  
ATOM   2686  CG2 VAL B 137      64.913  13.094 -42.664  1.00 16.18           C  
ATOM   2687  N   ASN B 138      66.604  13.775 -45.933  1.00 19.97           N  
ATOM   2688  CA  ASN B 138      66.963  15.111 -46.403  1.00 19.74           C  
ATOM   2689  C   ASN B 138      65.721  16.021 -46.393  1.00 19.74           C  
ATOM   2690  O   ASN B 138      64.661  15.651 -46.868  1.00 20.07           O  
ATOM   2691  CB  ASN B 138      67.612  15.012 -47.786  1.00 20.57           C  
ATOM   2692  CG  ASN B 138      67.306  16.198 -48.688  1.00 23.29           C  
ATOM   2693  OD1 ASN B 138      66.951  17.315 -48.236  1.00 27.58           O  
ATOM   2694  ND2 ASN B 138      67.402  15.953 -49.999  1.00 26.97           N  
ATOM   2695  N   VAL B 139      65.849  17.205 -45.814  1.00 19.01           N  
ATOM   2696  CA  VAL B 139      64.731  18.141 -45.702  1.00 18.66           C  
ATOM   2697  C   VAL B 139      65.357  19.531 -45.745  1.00 18.63           C  
ATOM   2698  O   VAL B 139      66.282  19.815 -44.979  1.00 19.15           O  
ATOM   2699  CB  VAL B 139      63.926  17.992 -44.338  1.00 18.26           C  
ATOM   2700  CG1 VAL B 139      62.795  18.960 -44.285  1.00 16.92           C  
ATOM   2701  CG2 VAL B 139      63.393  16.621 -44.126  1.00 17.89           C  
ATOM   2702  N   GLY B 140      64.898  20.400 -46.645  1.00 18.32           N  
ATOM   2703  CA  GLY B 140      65.507  21.725 -46.783  1.00 18.18           C  
ATOM   2704  C   GLY B 140      66.970  21.749 -47.193  1.00 17.95           C  
ATOM   2705  O   GLY B 140      67.662  22.769 -47.031  1.00 18.06           O  
ATOM   2706  N   GLY B 141      67.427  20.677 -47.823  1.00 17.29           N  
ATOM   2707  CA  GLY B 141      68.795  20.580 -48.264  1.00 17.79           C  
ATOM   2708  C   GLY B 141      69.787  20.311 -47.162  1.00 17.72           C  
ATOM   2709  O   GLY B 141      70.973  20.627 -47.263  1.00 18.16           O  
ATOM   2710  N   GLN B 142      69.291  19.716 -46.097  1.00 17.09           N  
ATOM   2711  CA  GLN B 142      70.140  19.336 -45.007  1.00 16.13           C  
ATOM   2712  C   GLN B 142      69.752  17.932 -44.641  1.00 15.57           C  
ATOM   2713  O   GLN B 142      68.599  17.540 -44.796  1.00 16.45           O  
ATOM   2714  CB  GLN B 142      69.988  20.293 -43.834  1.00 15.76           C  
ATOM   2715  CG  GLN B 142      70.736  19.841 -42.622  1.00 14.99           C  
ATOM   2716  CD  GLN B 142      70.977  20.939 -41.586  1.00 15.71           C  
ATOM   2717  OE1 GLN B 142      71.559  20.676 -40.522  1.00 15.13           O  
ATOM   2718  NE2 GLN B 142      70.584  22.160 -41.907  1.00 10.08           N  
ATOM   2719  N   SER B 143      70.741  17.157 -44.221  1.00 15.43           N  
ATOM   2720  CA  SER B 143      70.495  15.810 -43.756  1.00 15.97           C  
ATOM   2721  C   SER B 143      70.187  15.817 -42.254  1.00 15.42           C  
ATOM   2722  O   SER B 143      70.833  16.515 -41.483  1.00 15.62           O  
ATOM   2723  CB  SER B 143      71.673  14.922 -44.103  1.00 16.01           C  
ATOM   2724  OG  SER B 143      71.827  14.924 -45.522  1.00 18.76           O  
ATOM   2725  N   TRP B 144      69.175  15.048 -41.873  1.00 15.74           N  
ATOM   2726  CA  TRP B 144      68.753  14.901 -40.474  1.00 14.98           C  
ATOM   2727  C   TRP B 144      68.650  13.411 -40.140  1.00 15.47           C  
ATOM   2728  O   TRP B 144      68.372  12.585 -41.014  1.00 15.24           O  
ATOM   2729  CB  TRP B 144      67.367  15.545 -40.254  1.00 15.05           C  
ATOM   2730  CG  TRP B 144      67.234  16.903 -40.856  1.00 13.57           C  
ATOM   2731  CD1 TRP B 144      66.906  17.211 -42.161  1.00 13.40           C  
ATOM   2732  CD2 TRP B 144      67.455  18.157 -40.204  1.00 12.25           C  
ATOM   2733  NE1 TRP B 144      66.904  18.573 -42.332  1.00 10.62           N  
ATOM   2734  CE2 TRP B 144      67.250  19.171 -41.150  1.00 11.00           C  
ATOM   2735  CE3 TRP B 144      67.816  18.531 -38.908  1.00 12.79           C  
ATOM   2736  CZ2 TRP B 144      67.397  20.503 -40.839  1.00 11.05           C  
ATOM   2737  CZ3 TRP B 144      67.947  19.833 -38.611  1.00 13.17           C  
ATOM   2738  CH2 TRP B 144      67.719  20.818 -39.560  1.00 11.44           C  
ATOM   2739  N   THR B 145      68.908  13.075 -38.881  1.00 15.23           N  
ATOM   2740  CA  THR B 145      68.626  11.756 -38.360  1.00 15.57           C  
ATOM   2741  C   THR B 145      67.211  11.869 -37.827  1.00 15.36           C  
ATOM   2742  O   THR B 145      66.944  12.702 -36.945  1.00 15.10           O  
ATOM   2743  CB  THR B 145      69.629  11.396 -37.260  1.00 15.85           C  
ATOM   2744  OG1 THR B 145      70.948  11.341 -37.829  1.00 15.80           O  
ATOM   2745  CG2 THR B 145      69.383   9.984 -36.736  1.00 15.24           C  
ATOM   2746  N   LEU B 146      66.304  11.066 -38.376  1.00 14.52           N  
ATOM   2747  CA  LEU B 146      64.918  11.108 -37.950  1.00 15.29           C  
ATOM   2748  C   LEU B 146      64.662  10.158 -36.795  1.00 14.92           C  
ATOM   2749  O   LEU B 146      64.894   8.968 -36.918  1.00 16.70           O  
ATOM   2750  CB  LEU B 146      63.976  10.742 -39.122  1.00 15.00           C  
ATOM   2751  CG  LEU B 146      62.466  10.741 -38.863  1.00 14.95           C  
ATOM   2752  CD1 LEU B 146      62.005  11.980 -38.088  1.00 13.76           C  
ATOM   2753  CD2 LEU B 146      61.751  10.649 -40.195  1.00 13.53           C  
ATOM   2754  N   TYR B 147      64.173  10.680 -35.672  1.00 14.42           N  
ATOM   2755  CA  TYR B 147      63.717   9.810 -34.604  1.00 14.44           C  
ATOM   2756  C   TYR B 147      62.177   9.775 -34.540  1.00 13.83           C  
ATOM   2757  O   TYR B 147      61.535  10.747 -34.827  1.00 13.29           O  
ATOM   2758  CB  TYR B 147      64.275  10.250 -33.260  1.00 14.63           C  
ATOM   2759  CG  TYR B 147      65.754  10.028 -33.108  1.00 14.75           C  
ATOM   2760  CD1 TYR B 147      66.657  10.885 -33.718  1.00 17.26           C  
ATOM   2761  CD2 TYR B 147      66.262   9.002 -32.315  1.00 16.21           C  
ATOM   2762  CE1 TYR B 147      67.993  10.719 -33.587  1.00 16.52           C  
ATOM   2763  CE2 TYR B 147      67.619   8.829 -32.178  1.00 16.47           C  
ATOM   2764  CZ  TYR B 147      68.479   9.699 -32.843  1.00 17.14           C  
ATOM   2765  OH  TYR B 147      69.824   9.595 -32.738  1.00 22.05           O  
ATOM   2766  N   TYR B 148      61.631   8.627 -34.184  1.00 14.52           N  
ATOM   2767  CA  TYR B 148      60.215   8.484 -33.995  1.00 15.75           C  
ATOM   2768  C   TYR B 148      59.968   7.689 -32.722  1.00 17.69           C  
ATOM   2769  O   TYR B 148      60.599   6.628 -32.501  1.00 17.28           O  
ATOM   2770  CB  TYR B 148      59.594   7.733 -35.151  1.00 16.43           C  
ATOM   2771  CG  TYR B 148      58.199   7.251 -34.840  1.00 15.44           C  
ATOM   2772  CD1 TYR B 148      57.162   8.156 -34.781  1.00 17.06           C  
ATOM   2773  CD2 TYR B 148      57.915   5.908 -34.602  1.00 18.04           C  
ATOM   2774  CE1 TYR B 148      55.896   7.773 -34.494  1.00 19.25           C  
ATOM   2775  CE2 TYR B 148      56.591   5.490 -34.303  1.00 18.35           C  
ATOM   2776  CZ  TYR B 148      55.597   6.437 -34.259  1.00 20.15           C  
ATOM   2777  OH  TYR B 148      54.288   6.117 -33.978  1.00 23.48           O  
ATOM   2778  N   GLY B 149      59.066   8.200 -31.895  1.00 18.81           N  
ATOM   2779  CA  GLY B 149      58.637   7.472 -30.721  1.00 20.51           C  
ATOM   2780  C   GLY B 149      57.361   8.011 -30.130  1.00 23.07           C  
ATOM   2781  O   GLY B 149      56.724   8.936 -30.656  1.00 22.33           O  
ATOM   2782  N   TYR B 150      56.989   7.387 -29.023  1.00 25.78           N  
ATOM   2783  CA  TYR B 150      55.822   7.738 -28.224  1.00 28.51           C  
ATOM   2784  C   TYR B 150      56.273   8.321 -26.875  1.00 29.42           C  
ATOM   2785  O   TYR B 150      56.785   7.582 -26.027  1.00 30.76           O  
ATOM   2786  CB  TYR B 150      55.003   6.472 -27.967  1.00 28.96           C  
ATOM   2787  CG  TYR B 150      53.715   6.364 -28.750  1.00 31.93           C  
ATOM   2788  CD1 TYR B 150      53.704   5.980 -30.087  1.00 34.74           C  
ATOM   2789  CD2 TYR B 150      52.493   6.595 -28.132  1.00 36.12           C  
ATOM   2790  CE1 TYR B 150      52.504   5.867 -30.788  1.00 36.17           C  
ATOM   2791  CE2 TYR B 150      51.296   6.480 -28.816  1.00 37.03           C  
ATOM   2792  CZ  TYR B 150      51.298   6.123 -30.143  1.00 38.09           C  
ATOM   2793  OH  TYR B 150      50.088   6.011 -30.811  1.00 38.82           O  
ATOM   2794  N   ASN B 151      56.150   9.637 -26.691  1.00 29.70           N  
ATOM   2795  CA  ASN B 151      56.420  10.261 -25.396  1.00 30.04           C  
ATOM   2796  C   ASN B 151      55.091  10.411 -24.662  1.00 30.42           C  
ATOM   2797  O   ASN B 151      54.414  11.430 -24.772  1.00 30.80           O  
ATOM   2798  CB  ASN B 151      57.082  11.623 -25.585  1.00 30.42           C  
ATOM   2799  CG  ASN B 151      57.416  12.286 -24.295  1.00 30.16           C  
ATOM   2800  OD1 ASN B 151      57.356  13.522 -24.177  1.00 32.04           O  
ATOM   2801  ND2 ASN B 151      57.771  11.491 -23.306  1.00 30.56           N  
ATOM   2802  N   GLY B 152      54.704   9.385 -23.916  1.00 30.26           N  
ATOM   2803  CA  GLY B 152      53.372   9.368 -23.362  1.00 29.72           C  
ATOM   2804  C   GLY B 152      52.507   9.047 -24.573  1.00 29.11           C  
ATOM   2805  O   GLY B 152      52.952   8.312 -25.428  1.00 29.52           O  
ATOM   2806  N   ALA B 153      51.307   9.615 -24.679  1.00 28.39           N  
ATOM   2807  CA  ALA B 153      50.426   9.321 -25.828  1.00 27.97           C  
ATOM   2808  C   ALA B 153      50.796  10.134 -27.079  1.00 27.26           C  
ATOM   2809  O   ALA B 153      50.212   9.957 -28.149  1.00 27.13           O  
ATOM   2810  CB  ALA B 153      48.958   9.590 -25.447  1.00 28.26           C  
ATOM   2811  N   MET B 154      51.784  11.012 -26.934  1.00 26.28           N  
ATOM   2812  CA  MET B 154      52.164  11.930 -27.993  1.00 25.54           C  
ATOM   2813  C   MET B 154      53.205  11.303 -28.908  1.00 25.00           C  
ATOM   2814  O   MET B 154      54.254  10.875 -28.428  1.00 24.45           O  
ATOM   2815  CB  MET B 154      52.745  13.181 -27.348  1.00 25.90           C  
ATOM   2816  CG  MET B 154      52.862  14.377 -28.236  1.00 24.40           C  
ATOM   2817  SD  MET B 154      53.317  15.844 -27.293  1.00 26.25           S  
ATOM   2818  CE  MET B 154      54.685  15.114 -26.270  1.00 25.85           C  
ATOM   2819  N   GLN B 155      52.887  11.206 -30.205  1.00 23.96           N  
ATOM   2820  CA  GLN B 155      53.847  10.708 -31.212  1.00 23.01           C  
ATOM   2821  C   GLN B 155      54.807  11.832 -31.518  1.00 21.21           C  
ATOM   2822  O   GLN B 155      54.382  12.933 -31.862  1.00 21.23           O  
ATOM   2823  CB  GLN B 155      53.153  10.294 -32.491  1.00 23.54           C  
ATOM   2824  CG  GLN B 155      52.896   8.814 -32.602  1.00 24.33           C  
ATOM   2825  CD  GLN B 155      51.742   8.535 -33.521  1.00 25.04           C  
ATOM   2826  OE1 GLN B 155      50.625   8.987 -33.264  1.00 28.60           O  
ATOM   2827  NE2 GLN B 155      51.993   7.804 -34.593  1.00 24.93           N  
ATOM   2828  N   VAL B 156      56.098  11.529 -31.440  1.00 18.02           N  
ATOM   2829  CA  VAL B 156      57.123  12.534 -31.545  1.00 17.37           C  
ATOM   2830  C   VAL B 156      58.124  12.213 -32.637  1.00 15.91           C  
ATOM   2831  O   VAL B 156      58.732  11.153 -32.603  1.00 15.13           O  
ATOM   2832  CB  VAL B 156      57.884  12.566 -30.223  1.00 17.50           C  
ATOM   2833  CG1 VAL B 156      58.791  13.764 -30.136  1.00 18.64           C  
ATOM   2834  CG2 VAL B 156      56.869  12.480 -29.051  1.00 17.91           C  
ATOM   2835  N   TYR B 157      58.269  13.136 -33.577  1.00 14.20           N  
ATOM   2836  CA  TYR B 157      59.218  13.044 -34.677  1.00 14.17           C  
ATOM   2837  C   TYR B 157      60.246  14.149 -34.462  1.00 13.42           C  
ATOM   2838  O   TYR B 157      59.934  15.337 -34.475  1.00 12.46           O  
ATOM   2839  CB  TYR B 157      58.500  13.289 -36.033  1.00 13.96           C  
ATOM   2840  CG  TYR B 157      57.647  12.133 -36.511  1.00 11.08           C  
ATOM   2841  CD1 TYR B 157      58.214  10.967 -36.994  1.00 11.04           C  
ATOM   2842  CD2 TYR B 157      56.267  12.205 -36.454  1.00 14.05           C  
ATOM   2843  CE1 TYR B 157      57.422   9.908 -37.431  1.00 11.74           C  
ATOM   2844  CE2 TYR B 157      55.471  11.142 -36.849  1.00 12.95           C  
ATOM   2845  CZ  TYR B 157      56.065   9.995 -37.341  1.00 15.13           C  
ATOM   2846  OH  TYR B 157      55.288   8.917 -37.739  1.00 16.26           O  
ATOM   2847  N   SER B 158      61.507  13.759 -34.320  1.00 11.65           N  
ATOM   2848  CA  SER B 158      62.543  14.722 -34.082  1.00 11.50           C  
ATOM   2849  C   SER B 158      63.581  14.542 -35.151  1.00 11.96           C  
ATOM   2850  O   SER B 158      64.142  13.475 -35.291  1.00 12.57           O  
ATOM   2851  CB  SER B 158      63.180  14.483 -32.716  1.00 10.50           C  
ATOM   2852  OG  SER B 158      62.203  14.388 -31.681  1.00 10.42           O  
ATOM   2853  N   PHE B 159      63.773  15.580 -35.929  1.00 11.34           N  
ATOM   2854  CA  PHE B 159      64.793  15.631 -36.977  1.00 10.58           C  
ATOM   2855  C   PHE B 159      66.019  16.265 -36.323  1.00 10.47           C  
ATOM   2856  O   PHE B 159      65.948  17.417 -35.844  1.00 10.90           O  
ATOM   2857  CB  PHE B 159      64.289  16.540 -38.094  1.00 10.73           C  
ATOM   2858  CG  PHE B 159      63.153  15.988 -38.862  1.00  9.80           C  
ATOM   2859  CD1 PHE B 159      61.874  16.010 -38.349  1.00 11.32           C  
ATOM   2860  CD2 PHE B 159      63.360  15.472 -40.147  1.00  9.29           C  
ATOM   2861  CE1 PHE B 159      60.831  15.469 -39.089  1.00 11.73           C  
ATOM   2862  CE2 PHE B 159      62.311  15.002 -40.882  1.00  9.99           C  
ATOM   2863  CZ  PHE B 159      61.068  15.004 -40.375  1.00 10.11           C  
ATOM   2864  N   VAL B 160      67.142  15.520 -36.308  1.00 10.93           N  
ATOM   2865  CA  VAL B 160      68.345  15.924 -35.602  1.00 11.18           C  
ATOM   2866  C   VAL B 160      69.518  16.219 -36.557  1.00 11.19           C  
ATOM   2867  O   VAL B 160      69.959  15.376 -37.314  1.00 11.50           O  
ATOM   2868  CB  VAL B 160      68.746  14.808 -34.575  1.00 11.61           C  
ATOM   2869  CG1 VAL B 160      70.004  15.155 -33.887  1.00 12.60           C  
ATOM   2870  CG2 VAL B 160      67.684  14.664 -33.553  1.00 11.16           C  
ATOM   2871  N   ALA B 161      69.971  17.452 -36.547  1.00 11.10           N  
ATOM   2872  CA  ALA B 161      71.102  17.874 -37.377  1.00 11.16           C  
ATOM   2873  C   ALA B 161      72.291  17.017 -37.095  1.00 12.48           C  
ATOM   2874  O   ALA B 161      72.517  16.587 -35.982  1.00 11.02           O  
ATOM   2875  CB  ALA B 161      71.431  19.332 -37.117  1.00 10.94           C  
ATOM   2876  N   GLN B 162      73.097  16.786 -38.120  1.00 13.51           N  
ATOM   2877  CA  GLN B 162      74.198  15.868 -37.948  1.00 14.78           C  
ATOM   2878  C   GLN B 162      75.471  16.639 -37.625  1.00 15.08           C  
ATOM   2879  O   GLN B 162      76.497  16.047 -37.319  1.00 15.65           O  
ATOM   2880  CB  GLN B 162      74.272  14.934 -39.169  1.00 14.18           C  
ATOM   2881  CG  GLN B 162      73.037  14.045 -39.248  1.00 17.66           C  
ATOM   2882  CD  GLN B 162      72.924  13.141 -40.485  1.00 20.66           C  
ATOM   2883  OE1 GLN B 162      72.027  12.289 -40.551  1.00 24.77           O  
ATOM   2884  NE2 GLN B 162      73.819  13.303 -41.439  1.00 21.22           N  
ATOM   2885  N   THR B 163      75.355  17.967 -37.647  1.00 15.02           N  
ATOM   2886  CA  THR B 163      76.394  18.864 -37.149  1.00 15.09           C  
ATOM   2887  C   THR B 163      75.652  20.015 -36.527  1.00 15.63           C  
ATOM   2888  O   THR B 163      74.597  20.414 -37.057  1.00 16.14           O  
ATOM   2889  CB  THR B 163      77.213  19.420 -38.277  1.00 16.18           C  
ATOM   2890  OG1 THR B 163      77.782  18.337 -38.992  1.00 18.19           O  
ATOM   2891  CG2 THR B 163      78.375  20.240 -37.751  1.00 16.52           C  
ATOM   2892  N   ASN B 164      76.167  20.539 -35.416  1.00 14.21           N  
ATOM   2893  CA  ASN B 164      75.566  21.727 -34.848  1.00 13.64           C  
ATOM   2894  C   ASN B 164      75.404  22.787 -35.944  1.00 14.40           C  
ATOM   2895  O   ASN B 164      76.383  23.245 -36.548  1.00 15.47           O  
ATOM   2896  CB  ASN B 164      76.407  22.277 -33.708  1.00 13.00           C  
ATOM   2897  CG  ASN B 164      76.451  21.330 -32.510  1.00 11.64           C  
ATOM   2898  OD1 ASN B 164      75.451  21.083 -31.834  1.00 12.46           O  
ATOM   2899  ND2 ASN B 164      77.642  20.818 -32.249  1.00  9.33           N  
ATOM   2900  N   THR B 165      74.161  23.201 -36.155  1.00 13.31           N  
ATOM   2901  CA  THR B 165      73.832  24.166 -37.188  1.00 13.94           C  
ATOM   2902  C   THR B 165      73.509  25.472 -36.488  1.00 14.14           C  
ATOM   2903  O   THR B 165      72.391  25.692 -36.014  1.00 14.61           O  
ATOM   2904  CB  THR B 165      72.674  23.628 -37.971  1.00 13.87           C  
ATOM   2905  OG1 THR B 165      73.055  22.340 -38.506  1.00 13.79           O  
ATOM   2906  CG2 THR B 165      72.360  24.489 -39.165  1.00 14.68           C  
ATOM   2907  N   THR B 166      74.513  26.319 -36.394  1.00 14.06           N  
ATOM   2908  CA  THR B 166      74.425  27.556 -35.635  1.00 14.88           C  
ATOM   2909  C   THR B 166      73.802  28.724 -36.391  1.00 15.41           C  
ATOM   2910  O   THR B 166      73.423  29.715 -35.770  1.00 15.62           O  
ATOM   2911  CB  THR B 166      75.805  27.968 -35.138  1.00 14.59           C  
ATOM   2912  OG1 THR B 166      76.726  27.950 -36.237  1.00 12.59           O  
ATOM   2913  CG2 THR B 166      76.346  26.948 -34.151  1.00 15.47           C  
ATOM   2914  N   ASN B 167      73.692  28.583 -37.703  1.00 16.40           N  
ATOM   2915  CA  ASN B 167      73.095  29.573 -38.587  1.00 18.02           C  
ATOM   2916  C   ASN B 167      72.254  28.755 -39.544  1.00 17.42           C  
ATOM   2917  O   ASN B 167      72.773  27.903 -40.306  1.00 18.11           O  
ATOM   2918  CB  ASN B 167      74.168  30.417 -39.275  1.00 18.88           C  
ATOM   2919  CG  ASN B 167      75.070  31.144 -38.264  1.00 22.63           C  
ATOM   2920  OD1 ASN B 167      75.960  30.536 -37.659  1.00 28.55           O  
ATOM   2921  ND2 ASN B 167      74.823  32.435 -38.059  1.00 24.42           N  
ATOM   2922  N   TYR B 168      70.945  28.956 -39.424  1.00 16.44           N  
ATOM   2923  CA  TYR B 168      69.929  28.170 -40.117  1.00 15.57           C  
ATOM   2924  C   TYR B 168      68.856  29.036 -40.749  1.00 16.03           C  
ATOM   2925  O   TYR B 168      68.552  30.097 -40.225  1.00 14.81           O  
ATOM   2926  CB  TYR B 168      69.224  27.315 -39.074  1.00 15.23           C  
ATOM   2927  CG  TYR B 168      68.111  26.448 -39.592  1.00 16.15           C  
ATOM   2928  CD1 TYR B 168      68.372  25.490 -40.530  1.00 16.59           C  
ATOM   2929  CD2 TYR B 168      66.797  26.596 -39.149  1.00 13.16           C  
ATOM   2930  CE1 TYR B 168      67.391  24.677 -41.013  1.00 17.03           C  
ATOM   2931  CE2 TYR B 168      65.786  25.745 -39.623  1.00 17.00           C  
ATOM   2932  CZ  TYR B 168      66.108  24.805 -40.576  1.00 16.26           C  
ATOM   2933  OH  TYR B 168      65.196  23.958 -41.121  1.00 17.87           O  
ATOM   2934  N   SER B 169      68.274  28.534 -41.839  1.00 14.52           N  
ATOM   2935  CA  SER B 169      67.153  29.160 -42.529  1.00 15.76           C  
ATOM   2936  C   SER B 169      66.340  27.998 -43.098  1.00 15.01           C  
ATOM   2937  O   SER B 169      66.872  27.135 -43.785  1.00 13.96           O  
ATOM   2938  CB  SER B 169      67.654  30.094 -43.624  1.00 16.12           C  
ATOM   2939  OG  SER B 169      66.564  30.755 -44.214  1.00 21.87           O  
ATOM   2940  N   GLY B 170      65.069  27.930 -42.773  1.00 14.53           N  
ATOM   2941  CA  GLY B 170      64.275  26.827 -43.254  1.00 14.47           C  
ATOM   2942  C   GLY B 170      62.819  27.180 -43.296  1.00 14.95           C  
ATOM   2943  O   GLY B 170      62.459  28.325 -43.033  1.00 14.20           O  
ATOM   2944  N   ASP B 171      62.030  26.163 -43.595  1.00 16.29           N  
ATOM   2945  CA  ASP B 171      60.587  26.218 -43.663  1.00 17.06           C  
ATOM   2946  C   ASP B 171      60.091  24.962 -42.957  1.00 16.92           C  
ATOM   2947  O   ASP B 171      60.377  23.831 -43.383  1.00 16.98           O  
ATOM   2948  CB  ASP B 171      60.164  26.230 -45.112  1.00 17.75           C  
ATOM   2949  CG  ASP B 171      58.720  26.591 -45.289  1.00 19.83           C  
ATOM   2950  OD1 ASP B 171      57.949  26.400 -44.314  1.00 18.55           O  
ATOM   2951  OD2 ASP B 171      58.289  27.072 -46.370  1.00 19.48           O  
ATOM   2952  N   VAL B 172      59.398  25.155 -41.845  1.00 16.64           N  
ATOM   2953  CA  VAL B 172      58.923  24.032 -41.073  1.00 16.17           C  
ATOM   2954  C   VAL B 172      57.896  23.231 -41.892  1.00 15.72           C  
ATOM   2955  O   VAL B 172      57.775  22.020 -41.721  1.00 13.58           O  
ATOM   2956  CB  VAL B 172      58.426  24.475 -39.681  1.00 16.74           C  
ATOM   2957  CG1 VAL B 172      57.780  23.338 -38.948  1.00 16.60           C  
ATOM   2958  CG2 VAL B 172      59.585  25.052 -38.869  1.00 17.77           C  
ATOM   2959  N   LYS B 173      57.221  23.875 -42.851  1.00 15.76           N  
ATOM   2960  CA  LYS B 173      56.264  23.162 -43.656  1.00 16.67           C  
ATOM   2961  C   LYS B 173      56.959  22.020 -44.441  1.00 16.20           C  
ATOM   2962  O   LYS B 173      56.334  21.050 -44.790  1.00 16.26           O  
ATOM   2963  CB  LYS B 173      55.520  24.146 -44.580  1.00 17.02           C  
ATOM   2964  CG  LYS B 173      54.463  23.502 -45.424  1.00 19.34           C  
ATOM   2965  CD  LYS B 173      53.359  22.835 -44.579  1.00 20.00           C  
ATOM   2966  CE  LYS B 173      52.218  22.427 -45.480  1.00 22.24           C  
ATOM   2967  NZ  LYS B 173      52.205  23.436 -46.518  1.00 20.17           N  
ATOM   2968  N   ASN B 174      58.267  22.115 -44.667  1.00 16.61           N  
ATOM   2969  CA  ASN B 174      59.002  21.059 -45.340  1.00 15.43           C  
ATOM   2970  C   ASN B 174      59.042  19.752 -44.561  1.00 15.28           C  
ATOM   2971  O   ASN B 174      59.008  18.655 -45.128  1.00 14.83           O  
ATOM   2972  CB  ASN B 174      60.415  21.538 -45.620  1.00 16.45           C  
ATOM   2973  CG  ASN B 174      60.470  22.617 -46.731  1.00 14.35           C  
ATOM   2974  OD1 ASN B 174      59.554  22.709 -47.558  1.00 17.88           O  
ATOM   2975  ND2 ASN B 174      61.531  23.433 -46.730  1.00 14.15           N  
ATOM   2976  N   PHE B 175      59.088  19.893 -43.244  1.00 14.74           N  
ATOM   2977  CA  PHE B 175      59.185  18.791 -42.326  1.00 13.81           C  
ATOM   2978  C   PHE B 175      57.814  18.209 -42.181  1.00 14.17           C  
ATOM   2979  O   PHE B 175      57.658  17.003 -42.171  1.00 14.59           O  
ATOM   2980  CB  PHE B 175      59.704  19.271 -40.960  1.00 14.17           C  
ATOM   2981  CG  PHE B 175      61.150  19.699 -40.974  1.00 13.02           C  
ATOM   2982  CD1 PHE B 175      61.491  20.988 -41.279  1.00 13.77           C  
ATOM   2983  CD2 PHE B 175      62.158  18.794 -40.720  1.00 15.57           C  
ATOM   2984  CE1 PHE B 175      62.815  21.378 -41.312  1.00 16.43           C  
ATOM   2985  CE2 PHE B 175      63.499  19.176 -40.739  1.00 15.26           C  
ATOM   2986  CZ  PHE B 175      63.830  20.447 -41.010  1.00 12.92           C  
ATOM   2987  N   PHE B 176      56.797  19.047 -42.134  1.00 14.44           N  
ATOM   2988  CA  PHE B 176      55.449  18.509 -42.027  1.00 14.59           C  
ATOM   2989  C   PHE B 176      55.128  17.748 -43.329  1.00 15.73           C  
ATOM   2990  O   PHE B 176      54.501  16.682 -43.312  1.00 16.21           O  
ATOM   2991  CB  PHE B 176      54.405  19.607 -41.756  1.00 15.09           C  
ATOM   2992  CG  PHE B 176      54.263  19.993 -40.286  1.00 12.32           C  
ATOM   2993  CD1 PHE B 176      53.868  19.056 -39.308  1.00 10.83           C  
ATOM   2994  CD2 PHE B 176      54.497  21.299 -39.892  1.00 13.50           C  
ATOM   2995  CE1 PHE B 176      53.753  19.433 -37.952  1.00  8.87           C  
ATOM   2996  CE2 PHE B 176      54.347  21.680 -38.545  1.00 12.66           C  
ATOM   2997  CZ  PHE B 176      53.974  20.735 -37.582  1.00 13.03           C  
ATOM   2998  N   ASN B 177      55.580  18.298 -44.452  1.00 15.55           N  
ATOM   2999  CA  ASN B 177      55.335  17.674 -45.753  1.00 16.34           C  
ATOM   3000  C   ASN B 177      55.935  16.296 -45.846  1.00 16.47           C  
ATOM   3001  O   ASN B 177      55.267  15.393 -46.305  1.00 17.48           O  
ATOM   3002  CB  ASN B 177      55.839  18.554 -46.875  1.00 16.10           C  
ATOM   3003  CG  ASN B 177      54.915  19.680 -47.119  1.00 17.25           C  
ATOM   3004  OD1 ASN B 177      53.747  19.594 -46.700  1.00 17.90           O  
ATOM   3005  ND2 ASN B 177      55.414  20.767 -47.707  1.00 15.97           N  
ATOM   3006  N   TYR B 178      57.185  16.161 -45.408  1.00 15.31           N  
ATOM   3007  CA  TYR B 178      57.864  14.875 -45.374  1.00 15.68           C  
ATOM   3008  C   TYR B 178      57.057  13.871 -44.593  1.00 15.00           C  
ATOM   3009  O   TYR B 178      56.938  12.712 -45.000  1.00 14.76           O  
ATOM   3010  CB  TYR B 178      59.254  15.015 -44.747  1.00 15.27           C  
ATOM   3011  CG  TYR B 178      60.015  13.731 -44.750  1.00 17.50           C  
ATOM   3012  CD1 TYR B 178      59.865  12.812 -43.728  1.00 19.26           C  
ATOM   3013  CD2 TYR B 178      60.867  13.414 -45.806  1.00 20.96           C  
ATOM   3014  CE1 TYR B 178      60.546  11.589 -43.769  1.00 19.63           C  
ATOM   3015  CE2 TYR B 178      61.568  12.246 -45.820  1.00 21.13           C  
ATOM   3016  CZ  TYR B 178      61.381  11.328 -44.837  1.00 19.90           C  
ATOM   3017  OH  TYR B 178      62.106  10.164 -44.928  1.00 25.29           O  
ATOM   3018  N   LEU B 179      56.526  14.299 -43.444  1.00 14.92           N  
ATOM   3019  CA  LEU B 179      55.791  13.372 -42.589  1.00 15.52           C  
ATOM   3020  C   LEU B 179      54.473  12.943 -43.250  1.00 16.73           C  
ATOM   3021  O   LEU B 179      54.077  11.799 -43.177  1.00 16.67           O  
ATOM   3022  CB  LEU B 179      55.508  13.969 -41.206  1.00 15.19           C  
ATOM   3023  CG  LEU B 179      56.750  14.329 -40.363  1.00 16.04           C  
ATOM   3024  CD1 LEU B 179      56.365  15.061 -39.119  1.00 15.27           C  
ATOM   3025  CD2 LEU B 179      57.595  13.159 -39.995  1.00 15.36           C  
ATOM   3026  N   ARG B 180      53.796  13.866 -43.904  1.00 17.89           N  
ATOM   3027  CA  ARG B 180      52.552  13.502 -44.590  1.00 17.99           C  
ATOM   3028  C   ARG B 180      52.837  12.576 -45.779  1.00 18.58           C  
ATOM   3029  O   ARG B 180      52.109  11.596 -46.007  1.00 18.34           O  
ATOM   3030  CB  ARG B 180      51.815  14.750 -45.098  1.00 19.17           C  
ATOM   3031  CG  ARG B 180      50.780  14.503 -46.265  1.00 19.85           C  
ATOM   3032  CD  ARG B 180      51.193  15.132 -47.645  1.00 22.27           C  
ATOM   3033  NE  ARG B 180      51.098  16.592 -47.610  1.00 22.44           N  
ATOM   3034  CZ  ARG B 180      51.734  17.482 -48.377  1.00 23.08           C  
ATOM   3035  NH1 ARG B 180      52.589  17.137 -49.319  1.00 20.63           N  
ATOM   3036  NH2 ARG B 180      51.495  18.772 -48.144  1.00 22.77           N  
ATOM   3037  N   ASP B 181      53.890  12.906 -46.520  1.00 18.78           N  
ATOM   3038  CA  ASP B 181      54.289  12.154 -47.707  1.00 19.86           C  
ATOM   3039  C   ASP B 181      54.802  10.747 -47.373  1.00 20.29           C  
ATOM   3040  O   ASP B 181      54.643   9.814 -48.165  1.00 20.29           O  
ATOM   3041  CB  ASP B 181      55.431  12.873 -48.486  1.00 20.12           C  
ATOM   3042  CG  ASP B 181      54.991  14.136 -49.248  1.00 19.81           C  
ATOM   3043  OD1 ASP B 181      53.853  14.620 -49.169  1.00 23.82           O  
ATOM   3044  OD2 ASP B 181      55.792  14.746 -49.976  1.00 27.11           O  
ATOM   3045  N   ASN B 182      55.449  10.598 -46.224  1.00 20.02           N  
ATOM   3046  CA  ASN B 182      56.191   9.376 -45.963  1.00 21.38           C  
ATOM   3047  C   ASN B 182      55.772   8.549 -44.749  1.00 21.28           C  
ATOM   3048  O   ASN B 182      56.066   7.352 -44.688  1.00 21.48           O  
ATOM   3049  CB  ASN B 182      57.675   9.739 -45.827  1.00 21.23           C  
ATOM   3050  CG  ASN B 182      58.253  10.355 -47.114  1.00 23.49           C  
ATOM   3051  OD1 ASN B 182      58.871   9.639 -47.936  1.00 26.00           O  
ATOM   3052  ND2 ASN B 182      58.046  11.662 -47.315  1.00 20.98           N  
ATOM   3053  N   LYS B 183      55.088   9.178 -43.800  1.00 21.45           N  
ATOM   3054  CA  LYS B 183      54.810   8.560 -42.525  1.00 21.17           C  
ATOM   3055  C   LYS B 183      53.328   8.581 -42.081  1.00 20.90           C  
ATOM   3056  O   LYS B 183      53.054   8.435 -40.896  1.00 20.99           O  
ATOM   3057  CB  LYS B 183      55.627   9.299 -41.475  1.00 20.51           C  
ATOM   3058  CG  LYS B 183      56.824   8.588 -40.921  1.00 22.80           C  
ATOM   3059  CD  LYS B 183      57.867   8.216 -41.915  1.00 23.01           C  
ATOM   3060  CE  LYS B 183      59.065   7.608 -41.185  1.00 22.88           C  
ATOM   3061  NZ  LYS B 183      59.771   6.664 -42.048  1.00 23.26           N  
ATOM   3062  N   GLY B 184      52.413   8.821 -43.020  1.00 20.53           N  
ATOM   3063  CA  GLY B 184      50.982   8.811 -42.761  1.00 20.99           C  
ATOM   3064  C   GLY B 184      50.416   9.956 -41.939  1.00 20.84           C  
ATOM   3065  O   GLY B 184      49.266   9.858 -41.463  1.00 20.86           O  
ATOM   3066  N   TYR B 185      51.177  11.041 -41.796  1.00 19.02           N  
ATOM   3067  CA  TYR B 185      50.747  12.148 -40.941  1.00 19.10           C  
ATOM   3068  C   TYR B 185      49.588  12.896 -41.578  1.00 18.75           C  
ATOM   3069  O   TYR B 185      49.719  13.459 -42.675  1.00 19.97           O  
ATOM   3070  CB  TYR B 185      51.936  13.070 -40.641  1.00 18.38           C  
ATOM   3071  CG  TYR B 185      51.608  14.334 -39.865  1.00 17.53           C  
ATOM   3072  CD1 TYR B 185      51.436  14.311 -38.482  1.00 17.39           C  
ATOM   3073  CD2 TYR B 185      51.502  15.552 -40.505  1.00 16.30           C  
ATOM   3074  CE1 TYR B 185      51.136  15.465 -37.773  1.00 17.63           C  
ATOM   3075  CE2 TYR B 185      51.190  16.731 -39.783  1.00 16.31           C  
ATOM   3076  CZ  TYR B 185      51.034  16.672 -38.428  1.00 15.88           C  
ATOM   3077  OH  TYR B 185      50.751  17.829 -37.708  1.00 15.46           O  
ATOM   3078  N   ASN B 186      48.448  12.883 -40.892  1.00 18.63           N  
ATOM   3079  CA  ASN B 186      47.231  13.564 -41.365  1.00 19.59           C  
ATOM   3080  C   ASN B 186      47.302  15.124 -41.343  1.00 19.53           C  
ATOM   3081  O   ASN B 186      46.712  15.781 -40.492  1.00 20.05           O  
ATOM   3082  CB  ASN B 186      46.040  13.047 -40.536  1.00 19.55           C  
ATOM   3083  CG  ASN B 186      44.711  13.570 -41.009  1.00 21.85           C  
ATOM   3084  OD1 ASN B 186      44.417  13.554 -42.199  1.00 27.03           O  
ATOM   3085  ND2 ASN B 186      43.877  13.996 -40.067  1.00 24.29           N  
ATOM   3086  N   ALA B 187      47.982  15.715 -42.319  1.00 20.54           N  
ATOM   3087  CA  ALA B 187      48.147  17.168 -42.384  1.00 20.27           C  
ATOM   3088  C   ALA B 187      46.838  17.891 -42.518  1.00 20.41           C  
ATOM   3089  O   ALA B 187      46.715  19.047 -42.131  1.00 19.11           O  
ATOM   3090  CB  ALA B 187      49.018  17.547 -43.549  1.00 20.97           C  
ATOM   3091  N   ALA B 188      45.853  17.190 -43.071  1.00 20.77           N  
ATOM   3092  CA  ALA B 188      44.535  17.765 -43.288  1.00 20.63           C  
ATOM   3093  C   ALA B 188      43.775  17.963 -42.009  1.00 21.13           C  
ATOM   3094  O   ALA B 188      43.005  18.901 -41.905  1.00 22.54           O  
ATOM   3095  CB  ALA B 188      43.722  16.866 -44.229  1.00 20.85           C  
ATOM   3096  N   GLY B 189      43.993  17.110 -41.018  1.00 20.72           N  
ATOM   3097  CA  GLY B 189      43.214  17.181 -39.788  1.00 21.29           C  
ATOM   3098  C   GLY B 189      44.013  17.515 -38.535  1.00 20.41           C  
ATOM   3099  O   GLY B 189      43.572  17.283 -37.403  1.00 21.41           O  
ATOM   3100  N   GLN B 190      45.195  18.087 -38.728  1.00 19.90           N  
ATOM   3101  CA  GLN B 190      46.033  18.452 -37.607  1.00 19.53           C  
ATOM   3102  C   GLN B 190      46.290  19.958 -37.523  1.00 18.60           C  
ATOM   3103  O   GLN B 190      46.759  20.568 -38.462  1.00 18.72           O  
ATOM   3104  CB  GLN B 190      47.359  17.690 -37.702  1.00 19.30           C  
ATOM   3105  CG  GLN B 190      47.267  16.205 -37.354  1.00 19.69           C  
ATOM   3106  CD  GLN B 190      47.123  15.938 -35.863  1.00 19.07           C  
ATOM   3107  OE1 GLN B 190      47.838  16.509 -35.060  1.00 19.02           O  
ATOM   3108  NE2 GLN B 190      46.181  15.067 -35.497  1.00 21.33           N  
ATOM   3109  N   TYR B 191      45.996  20.542 -36.372  1.00 18.11           N  
ATOM   3110  CA  TYR B 191      46.145  21.967 -36.166  1.00 18.26           C  
ATOM   3111  C   TYR B 191      47.476  22.256 -35.512  1.00 17.61           C  
ATOM   3112  O   TYR B 191      47.878  21.523 -34.612  1.00 17.48           O  
ATOM   3113  CB  TYR B 191      45.023  22.499 -35.261  1.00 17.68           C  
ATOM   3114  CG  TYR B 191      43.660  22.432 -35.892  1.00 19.16           C  
ATOM   3115  CD1 TYR B 191      43.169  23.486 -36.655  1.00 19.59           C  
ATOM   3116  CD2 TYR B 191      42.874  21.313 -35.733  1.00 19.36           C  
ATOM   3117  CE1 TYR B 191      41.906  23.424 -37.208  1.00 21.47           C  
ATOM   3118  CE2 TYR B 191      41.630  21.226 -36.295  1.00 22.43           C  
ATOM   3119  CZ  TYR B 191      41.141  22.270 -37.032  1.00 24.42           C  
ATOM   3120  OH  TYR B 191      39.888  22.132 -37.598  1.00 22.27           O  
ATOM   3121  N   VAL B 192      48.144  23.302 -35.979  1.00 17.68           N  
ATOM   3122  CA  VAL B 192      49.411  23.738 -35.386  1.00 17.85           C  
ATOM   3123  C   VAL B 192      49.100  24.593 -34.185  1.00 17.99           C  
ATOM   3124  O   VAL B 192      48.485  25.630 -34.320  1.00 19.28           O  
ATOM   3125  CB  VAL B 192      50.261  24.546 -36.354  1.00 18.30           C  
ATOM   3126  CG1 VAL B 192      51.444  25.150 -35.605  1.00 17.52           C  
ATOM   3127  CG2 VAL B 192      50.733  23.671 -37.529  1.00 19.59           C  
ATOM   3128  N   LEU B 193      49.527  24.163 -33.007  1.00 17.41           N  
ATOM   3129  CA  LEU B 193      49.203  24.872 -31.785  1.00 17.48           C  
ATOM   3130  C   LEU B 193      50.318  25.709 -31.232  1.00 16.91           C  
ATOM   3131  O   LEU B 193      50.076  26.596 -30.437  1.00 17.61           O  
ATOM   3132  CB  LEU B 193      48.831  23.883 -30.708  1.00 17.18           C  
ATOM   3133  CG  LEU B 193      47.928  22.731 -31.086  1.00 18.13           C  
ATOM   3134  CD1 LEU B 193      47.897  21.651 -29.998  1.00 19.78           C  
ATOM   3135  CD2 LEU B 193      46.560  23.277 -31.357  1.00 19.64           C  
ATOM   3136  N   SER B 194      51.545  25.423 -31.630  1.00 16.93           N  
ATOM   3137  CA  SER B 194      52.674  26.120 -31.052  1.00 16.62           C  
ATOM   3138  C   SER B 194      53.863  26.076 -32.024  1.00 15.79           C  
ATOM   3139  O   SER B 194      53.953  25.199 -32.852  1.00 16.97           O  
ATOM   3140  CB  SER B 194      53.029  25.447 -29.733  1.00 17.20           C  
ATOM   3141  OG  SER B 194      54.019  24.488 -30.007  1.00 17.07           O  
ATOM   3142  N   TYR B 195      54.748  27.043 -31.939  1.00 14.32           N  
ATOM   3143  CA  TYR B 195      55.923  27.138 -32.822  1.00 13.89           C  
ATOM   3144  C   TYR B 195      56.998  27.765 -31.954  1.00 13.71           C  
ATOM   3145  O   TYR B 195      57.088  28.987 -31.839  1.00 13.00           O  
ATOM   3146  CB  TYR B 195      55.583  27.977 -34.048  1.00 13.99           C  
ATOM   3147  CG  TYR B 195      56.553  28.005 -35.229  1.00 11.27           C  
ATOM   3148  CD1 TYR B 195      57.829  27.465 -35.158  1.00 15.00           C  
ATOM   3149  CD2 TYR B 195      56.182  28.561 -36.446  1.00 10.73           C  
ATOM   3150  CE1 TYR B 195      58.708  27.495 -36.252  1.00 10.49           C  
ATOM   3151  CE2 TYR B 195      57.075  28.607 -37.543  1.00 12.81           C  
ATOM   3152  CZ  TYR B 195      58.319  28.063 -37.437  1.00 11.89           C  
ATOM   3153  OH  TYR B 195      59.170  28.069 -38.511  1.00 17.26           O  
ATOM   3154  N   GLN B 196      57.823  26.890 -31.351  1.00 12.68           N  
ATOM   3155  CA  GLN B 196      58.840  27.265 -30.397  1.00 12.34           C  
ATOM   3156  C   GLN B 196      60.298  26.948 -30.838  1.00 10.11           C  
ATOM   3157  O   GLN B 196      60.569  26.042 -31.639  1.00 11.54           O  
ATOM   3158  CB  GLN B 196      58.584  26.550 -29.069  1.00 12.01           C  
ATOM   3159  CG  GLN B 196      57.217  26.800 -28.452  1.00 12.87           C  
ATOM   3160  CD  GLN B 196      57.007  26.121 -27.110  1.00 16.71           C  
ATOM   3161  OE1 GLN B 196      56.503  25.002 -27.060  1.00 20.90           O  
ATOM   3162  NE2 GLN B 196      57.346  26.794 -26.039  1.00 18.93           N  
ATOM   3163  N   PHE B 197      61.229  27.711 -30.315  1.00  9.88           N  
ATOM   3164  CA  PHE B 197      62.641  27.423 -30.513  1.00  8.72           C  
ATOM   3165  C   PHE B 197      63.405  27.716 -29.214  1.00 10.07           C  
ATOM   3166  O   PHE B 197      63.277  28.794 -28.664  1.00  9.34           O  
ATOM   3167  CB  PHE B 197      63.172  28.258 -31.634  1.00  9.49           C  
ATOM   3168  CG  PHE B 197      64.640  28.137 -31.831  1.00  7.27           C  
ATOM   3169  CD1 PHE B 197      65.156  27.124 -32.613  1.00  7.09           C  
ATOM   3170  CD2 PHE B 197      65.511  29.029 -31.241  1.00  8.53           C  
ATOM   3171  CE1 PHE B 197      66.517  26.999 -32.813  1.00  7.50           C  
ATOM   3172  CE2 PHE B 197      66.885  28.890 -31.403  1.00  9.82           C  
ATOM   3173  CZ  PHE B 197      67.392  27.904 -32.216  1.00 10.53           C  
ATOM   3174  N   GLY B 198      64.209  26.769 -28.736  1.00 10.11           N  
ATOM   3175  CA  GLY B 198      64.990  26.998 -27.532  1.00  9.70           C  
ATOM   3176  C   GLY B 198      65.889  25.835 -27.190  1.00  9.81           C  
ATOM   3177  O   GLY B 198      66.333  25.129 -28.085  1.00 11.24           O  
ATOM   3178  N   THR B 199      66.160  25.642 -25.906  1.00  9.31           N  
ATOM   3179  CA  THR B 199      67.066  24.583 -25.473  1.00  8.85           C  
ATOM   3180  C   THR B 199      66.481  23.747 -24.361  1.00  8.74           C  
ATOM   3181  O   THR B 199      66.018  24.272 -23.357  1.00  9.20           O  
ATOM   3182  CB  THR B 199      68.417  25.170 -25.052  1.00  8.16           C  
ATOM   3183  OG1 THR B 199      69.267  24.130 -24.459  1.00  8.81           O  
ATOM   3184  CG2 THR B 199      68.263  26.350 -24.035  1.00  9.44           C  
ATOM   3185  N   GLU B 200      66.532  22.440 -24.555  1.00  8.31           N  
ATOM   3186  CA  GLU B 200      66.156  21.485 -23.554  1.00  9.12           C  
ATOM   3187  C   GLU B 200      67.428  21.221 -22.843  1.00  8.91           C  
ATOM   3188  O   GLU B 200      68.381  20.800 -23.500  1.00 10.18           O  
ATOM   3189  CB  GLU B 200      65.660  20.191 -24.151  1.00  8.98           C  
ATOM   3190  CG  GLU B 200      64.336  20.344 -24.902  1.00 11.53           C  
ATOM   3191  CD  GLU B 200      63.684  19.011 -25.190  1.00 13.38           C  
ATOM   3192  OE1 GLU B 200      64.207  18.273 -26.040  1.00 10.96           O  
ATOM   3193  OE2 GLU B 200      62.620  18.698 -24.584  1.00 18.26           O  
ATOM   3194  N   CYS B 201      67.428  21.499 -21.544  1.00  8.76           N  
ATOM   3195  CA  CYS B 201      68.609  21.400 -20.676  1.00  9.55           C  
ATOM   3196  C   CYS B 201      68.480  20.203 -19.738  1.00  9.87           C  
ATOM   3197  O   CYS B 201      67.446  20.032 -19.047  1.00 11.33           O  
ATOM   3198  CB  CYS B 201      68.791  22.658 -19.837  1.00  9.87           C  
ATOM   3199  SG  CYS B 201      69.073  24.086 -20.864  1.00 10.35           S  
ATOM   3200  N   PHE B 202      69.532  19.377 -19.726  1.00  9.45           N  
ATOM   3201  CA  PHE B 202      69.542  18.196 -18.846  1.00  8.99           C  
ATOM   3202  C   PHE B 202      70.455  18.455 -17.625  1.00  8.38           C  
ATOM   3203  O   PHE B 202      69.962  18.620 -16.489  1.00  8.47           O  
ATOM   3204  CB  PHE B 202      70.012  16.986 -19.597  1.00  9.00           C  
ATOM   3205  CG  PHE B 202      69.062  16.503 -20.636  1.00 10.03           C  
ATOM   3206  CD1 PHE B 202      68.934  17.162 -21.844  1.00  8.61           C  
ATOM   3207  CD2 PHE B 202      68.363  15.326 -20.435  1.00 11.57           C  
ATOM   3208  CE1 PHE B 202      68.041  16.686 -22.793  1.00 10.33           C  
ATOM   3209  CE2 PHE B 202      67.484  14.870 -21.376  1.00 13.77           C  
ATOM   3210  CZ  PHE B 202      67.339  15.536 -22.565  1.00 13.52           C  
ATOM   3211  N   THR B 203      71.776  18.496 -17.877  1.00  8.99           N  
ATOM   3212  CA  THR B 203      72.772  18.797 -16.846  1.00  8.89           C  
ATOM   3213  C   THR B 203      73.936  19.582 -17.381  1.00  8.76           C  
ATOM   3214  O   THR B 203      74.164  19.661 -18.586  1.00  9.13           O  
ATOM   3215  CB  THR B 203      73.372  17.535 -16.183  1.00  8.19           C  
ATOM   3216  OG1 THR B 203      74.053  16.744 -17.191  1.00  6.75           O  
ATOM   3217  CG2 THR B 203      72.276  16.662 -15.562  1.00  8.63           C  
ATOM   3218  N   GLY B 204      74.687  20.115 -16.436  1.00  8.74           N  
ATOM   3219  CA  GLY B 204      75.883  20.893 -16.693  1.00  8.75           C  
ATOM   3220  C   GLY B 204      75.704  22.381 -16.405  1.00  9.84           C  
ATOM   3221  O   GLY B 204      74.839  22.829 -15.644  1.00  8.25           O  
ATOM   3222  N   SER B 205      76.527  23.174 -17.077  1.00  9.96           N  
ATOM   3223  CA  SER B 205      76.520  24.617 -16.900  1.00 11.31           C  
ATOM   3224  C   SER B 205      76.556  25.255 -18.288  1.00 11.47           C  
ATOM   3225  O   SER B 205      77.459  25.032 -19.068  1.00 12.36           O  
ATOM   3226  CB  SER B 205      77.750  25.046 -16.071  1.00 12.79           C  
ATOM   3227  OG  SER B 205      78.955  24.562 -16.656  1.00 18.46           O  
ATOM   3228  N   GLY B 206      75.553  26.034 -18.637  1.00 11.76           N  
ATOM   3229  CA  GLY B 206      75.529  26.514 -20.006  1.00 12.27           C  
ATOM   3230  C   GLY B 206      74.888  27.866 -20.213  1.00 12.75           C  
ATOM   3231  O   GLY B 206      74.087  28.366 -19.427  1.00 12.86           O  
ATOM   3232  N   THR B 207      75.290  28.439 -21.323  1.00 12.31           N  
ATOM   3233  CA  THR B 207      74.772  29.702 -21.795  1.00 12.46           C  
ATOM   3234  C   THR B 207      74.475  29.550 -23.284  1.00 11.72           C  
ATOM   3235  O   THR B 207      75.372  29.316 -24.078  1.00 12.26           O  
ATOM   3236  CB  THR B 207      75.747  30.833 -21.538  1.00 13.47           C  
ATOM   3237  OG1 THR B 207      75.766  31.183 -20.155  1.00 16.10           O  
ATOM   3238  CG2 THR B 207      75.241  32.094 -22.257  1.00 14.81           C  
ATOM   3239  N   LEU B 208      73.202  29.651 -23.653  1.00 11.27           N  
ATOM   3240  CA  LEU B 208      72.760  29.623 -25.020  1.00 12.38           C  
ATOM   3241  C   LEU B 208      72.515  31.055 -25.418  1.00 13.18           C  
ATOM   3242  O   LEU B 208      71.703  31.760 -24.790  1.00 13.76           O  
ATOM   3243  CB  LEU B 208      71.449  28.872 -25.179  1.00 12.42           C  
ATOM   3244  CG  LEU B 208      70.845  28.935 -26.588  1.00 11.44           C  
ATOM   3245  CD1 LEU B 208      71.619  28.169 -27.624  1.00 10.66           C  
ATOM   3246  CD2 LEU B 208      69.369  28.503 -26.589  1.00 11.18           C  
ATOM   3247  N   ASN B 209      73.232  31.514 -26.432  1.00 14.32           N  
ATOM   3248  CA  ASN B 209      72.984  32.849 -26.941  1.00 15.07           C  
ATOM   3249  C   ASN B 209      72.274  32.766 -28.270  1.00 14.39           C  
ATOM   3250  O   ASN B 209      72.803  32.199 -29.247  1.00 14.12           O  
ATOM   3251  CB  ASN B 209      74.264  33.614 -27.108  1.00 16.20           C  
ATOM   3252  CG  ASN B 209      74.016  35.043 -27.489  1.00 19.42           C  
ATOM   3253  OD1 ASN B 209      73.237  35.715 -26.836  1.00 24.69           O  
ATOM   3254  ND2 ASN B 209      74.646  35.511 -28.575  1.00 20.01           N  
ATOM   3255  N   VAL B 210      71.070  33.298 -28.328  1.00 14.25           N  
ATOM   3256  CA  VAL B 210      70.348  33.314 -29.585  1.00 14.88           C  
ATOM   3257  C   VAL B 210      70.475  34.721 -30.157  1.00 15.45           C  
ATOM   3258  O   VAL B 210      69.731  35.633 -29.761  1.00 16.44           O  
ATOM   3259  CB  VAL B 210      68.869  32.917 -29.373  1.00 14.95           C  
ATOM   3260  CG1 VAL B 210      68.108  33.015 -30.644  1.00 15.37           C  
ATOM   3261  CG2 VAL B 210      68.804  31.488 -28.818  1.00 13.84           C  
ATOM   3262  N   ALA B 211      71.432  34.918 -31.062  1.00 15.85           N  
ATOM   3263  CA  ALA B 211      71.664  36.248 -31.679  1.00 16.59           C  
ATOM   3264  C   ALA B 211      70.446  36.737 -32.429  1.00 16.26           C  
ATOM   3265  O   ALA B 211      70.200  37.939 -32.502  1.00 18.05           O  
ATOM   3266  CB  ALA B 211      72.863  36.215 -32.641  1.00 16.07           C  
ATOM   3267  N   SER B 212      69.702  35.797 -32.991  1.00 16.98           N  
ATOM   3268  CA  SER B 212      68.508  36.097 -33.757  1.00 16.57           C  
ATOM   3269  C   SER B 212      67.663  34.898 -34.009  1.00 15.59           C  
ATOM   3270  O   SER B 212      68.195  33.857 -34.445  1.00 13.40           O  
ATOM   3271  CB  SER B 212      68.904  36.601 -35.132  1.00 17.30           C  
ATOM   3272  OG  SER B 212      67.738  36.912 -35.887  1.00 19.54           O  
ATOM   3273  N   TRP B 213      66.350  35.044 -33.752  1.00 14.23           N  
ATOM   3274  CA  TRP B 213      65.351  34.038 -34.144  1.00 14.50           C  
ATOM   3275  C   TRP B 213      64.129  34.692 -34.777  1.00 15.21           C  
ATOM   3276  O   TRP B 213      63.592  35.649 -34.216  1.00 15.51           O  
ATOM   3277  CB  TRP B 213      64.862  33.236 -32.931  1.00 13.57           C  
ATOM   3278  CG  TRP B 213      63.958  32.085 -33.320  1.00 13.99           C  
ATOM   3279  CD1 TRP B 213      64.331  30.984 -34.026  1.00 13.07           C  
ATOM   3280  CD2 TRP B 213      62.545  31.920 -33.033  1.00 11.29           C  
ATOM   3281  NE1 TRP B 213      63.257  30.143 -34.191  1.00 13.19           N  
ATOM   3282  CE2 TRP B 213      62.152  30.690 -33.591  1.00 11.26           C  
ATOM   3283  CE3 TRP B 213      61.577  32.687 -32.358  1.00 10.02           C  
ATOM   3284  CZ2 TRP B 213      60.831  30.202 -33.508  1.00 13.52           C  
ATOM   3285  CZ3 TRP B 213      60.277  32.194 -32.249  1.00 11.72           C  
ATOM   3286  CH2 TRP B 213      59.905  30.981 -32.826  1.00 10.65           C  
ATOM   3287  N   THR B 214      63.710  34.191 -35.940  1.00 15.12           N  
ATOM   3288  CA  THR B 214      62.445  34.620 -36.527  1.00 15.39           C  
ATOM   3289  C   THR B 214      61.651  33.420 -36.949  1.00 15.79           C  
ATOM   3290  O   THR B 214      62.236  32.388 -37.268  1.00 12.74           O  
ATOM   3291  CB  THR B 214      62.664  35.506 -37.774  1.00 16.01           C  
ATOM   3292  OG1 THR B 214      63.234  34.739 -38.859  1.00 17.76           O  
ATOM   3293  CG2 THR B 214      63.670  36.634 -37.488  1.00 17.81           C  
ATOM   3294  N   ALA B 215      60.324  33.594 -36.994  1.00 15.71           N  
ATOM   3295  CA  ALA B 215      59.387  32.572 -37.436  1.00 16.23           C  
ATOM   3296  C   ALA B 215      58.088  33.234 -37.831  1.00 17.14           C  
ATOM   3297  O   ALA B 215      57.696  34.267 -37.261  1.00 16.48           O  
ATOM   3298  CB  ALA B 215      59.115  31.578 -36.333  1.00 15.37           C  
ATOM   3299  N   SER B 216      57.407  32.647 -38.804  1.00 18.42           N  
ATOM   3300  CA  SER B 216      56.102  33.129 -39.173  1.00 19.18           C  
ATOM   3301  C   SER B 216      55.254  31.983 -39.712  1.00 19.16           C  
ATOM   3302  O   SER B 216      55.741  30.896 -40.042  1.00 17.80           O  
ATOM   3303  CB  SER B 216      56.213  34.285 -40.170  1.00 19.21           C  
ATOM   3304  OG  SER B 216      56.701  33.839 -41.418  1.00 20.76           O  
ATOM   3305  N   ILE B 217      53.955  32.189 -39.740  1.00 19.46           N  
ATOM   3306  CA  ILE B 217      53.104  31.146 -40.296  1.00 19.77           C  
ATOM   3307  C   ILE B 217      52.293  31.866 -41.332  1.00 19.68           C  
ATOM   3308  O   ILE B 217      51.712  32.885 -41.013  1.00 18.56           O  
ATOM   3309  CB  ILE B 217      52.184  30.542 -39.253  1.00 19.80           C  
ATOM   3310  CG1 ILE B 217      52.972  29.730 -38.218  1.00 20.73           C  
ATOM   3311  CG2 ILE B 217      51.102  29.670 -39.915  1.00 21.60           C  
ATOM   3312  CD1 ILE B 217      52.149  29.344 -37.007  1.00 17.88           C  
ATOM   3313  N   ASN B 218      52.232  31.320 -42.546  1.00 20.31           N  
ATOM   3314  CA  ASN B 218      51.466  31.942 -43.629  1.00 20.91           C  
ATOM   3315  C   ASN B 218      50.425  31.016 -44.182  1.00 21.69           C  
ATOM   3316  O   ASN B 218      49.344  31.510 -44.530  1.00 23.11           O  
ATOM   3317  CB  ASN B 218      52.387  32.352 -44.774  1.00 20.43           C  
ATOM   3318  CG  ASN B 218      53.333  33.444 -44.384  1.00 20.24           C  
ATOM   3319  OD1 ASN B 218      52.910  34.462 -43.860  1.00 23.65           O  
ATOM   3320  ND2 ASN B 218      54.639  33.230 -44.605  1.00 17.69           N  
ATOM   3321  OXT ASN B 218      50.718  29.828 -44.278  1.00 22.49           O  
TER    3322      ASN B 218                                                      
HETATM 3323  C1  NAG A 301      50.310   1.563   1.346  1.00  8.03           C  
HETATM 3324  C2  NAG A 301      51.506   0.631   1.717  1.00  9.02           C  
HETATM 3325  C3  NAG A 301      51.880  -0.363   0.605  1.00  8.88           C  
HETATM 3326  C4  NAG A 301      50.611  -1.090   0.201  1.00  9.11           C  
HETATM 3327  C5  NAG A 301      49.517  -0.097  -0.131  1.00 10.98           C  
HETATM 3328  C6  NAG A 301      48.276  -0.812  -0.686  1.00 10.17           C  
HETATM 3329  C7  NAG A 301      53.115   1.503   3.380  1.00 12.69           C  
HETATM 3330  C8  NAG A 301      54.202   2.492   3.653  1.00 14.08           C  
HETATM 3331  N2  NAG A 301      52.695   1.380   2.110  1.00 11.13           N  
HETATM 3332  O3  NAG A 301      52.699  -1.409   1.132  1.00  9.62           O  
HETATM 3333  O4  NAG A 301      50.818  -1.993  -0.902  1.00  9.86           O  
HETATM 3334  O5  NAG A 301      49.264   0.687   1.012  1.00  9.93           O  
HETATM 3335  O6  NAG A 301      47.666  -1.611   0.299  1.00  8.25           O  
HETATM 3336  O7  NAG A 301      52.671   0.870   4.343  1.00 14.56           O  
HETATM 3337  C1  NAG B 301      77.887  20.130 -31.018  1.00  7.12           C  
HETATM 3338  C2  NAG B 301      78.088  18.688 -31.505  1.00  8.57           C  
HETATM 3339  C3  NAG B 301      78.644  17.771 -30.412  1.00  8.71           C  
HETATM 3340  C4  NAG B 301      79.838  18.405 -29.742  1.00  8.47           C  
HETATM 3341  C5  NAG B 301      79.497  19.841 -29.303  1.00  7.11           C  
HETATM 3342  C6  NAG B 301      80.667  20.474 -28.559  1.00  9.65           C  
HETATM 3343  C7  NAG B 301      76.620  17.936 -33.349  1.00 10.11           C  
HETATM 3344  C8  NAG B 301      75.228  17.523 -33.727  1.00  6.92           C  
HETATM 3345  N2  NAG B 301      76.820  18.220 -32.052  1.00  8.00           N  
HETATM 3346  O3  NAG B 301      79.030  16.524 -30.992  1.00 11.36           O  
HETATM 3347  O4  NAG B 301      80.344  17.570 -28.687  1.00  7.06           O  
HETATM 3348  O5  NAG B 301      79.097  20.587 -30.447  1.00  6.90           O  
HETATM 3349  O6  NAG B 301      81.798  20.458 -29.421  1.00 10.53           O  
HETATM 3350  O7  NAG B 301      77.485  18.011 -34.223  1.00 10.58           O  
HETATM 3351  O   HOH A2001      34.839  21.688  -7.977  1.00 34.32           O  
HETATM 3352  O   HOH A2002      35.122  23.748 -11.408  1.00 20.39           O  
HETATM 3353  O   HOH A2003      40.243  21.432 -17.773  1.00 43.19           O  
HETATM 3354  O   HOH A2004      45.357  16.303 -17.561  1.00 10.98           O  
HETATM 3355  O   HOH A2005      46.025  25.240  11.642  1.00 24.11           O  
HETATM 3356  O   HOH A2006      48.600  32.961  -0.992  1.00 20.90           O  
HETATM 3357  O   HOH A2007      47.833  25.220 -17.325  1.00 23.15           O  
HETATM 3358  O   HOH A2008      47.379  28.258 -14.991  1.00 28.36           O  
HETATM 3359  O   HOH A2009      43.683  29.472 -11.439  1.00 31.37           O  
HETATM 3360  O   HOH A2010      41.616  30.145  -6.791  1.00 35.76           O  
HETATM 3361  O   HOH A2011      44.164  30.302   6.095  1.00 22.46           O  
HETATM 3362  O   HOH A2012      48.278  29.621   5.257  1.00 23.87           O  
HETATM 3363  O   HOH A2013      45.045  26.385   8.542  1.00 25.49           O  
HETATM 3364  O   HOH A2014      49.558  30.086  -1.253  1.00 30.18           O  
HETATM 3365  O   HOH A2015      50.001  23.747 -11.178  1.00 13.28           O  
HETATM 3366  O   HOH A2016      52.556  24.479 -10.285  1.00 23.15           O  
HETATM 3367  O   HOH A2017      61.873  13.199 -10.460  1.00 19.34           O  
HETATM 3368  O   HOH A2018      56.245  17.566 -18.737  1.00 13.15           O  
HETATM 3369  O   HOH A2019      59.301  17.389 -23.451  1.00 28.55           O  
HETATM 3370  O   HOH A2020      45.094  12.755 -21.976  1.00 25.37           O  
HETATM 3371  O   HOH A2021      42.081  -2.370  -3.810  1.00 19.98           O  
HETATM 3372  O   HOH A2022      44.748  -4.361 -10.240  1.00 18.98           O  
HETATM 3373  O   HOH A2023      33.435  22.927  -3.132  1.00 24.69           O  
HETATM 3374  O   HOH A2024      34.122  26.996   1.539  1.00 32.01           O  
HETATM 3375  O   HOH A2025      36.782  22.345   4.702  1.00 28.57           O  
HETATM 3376  O   HOH A2026      34.664  30.117   3.012  1.00 17.67           O  
HETATM 3377  O   HOH A2027      37.209  27.969   0.647  1.00 19.06           O  
HETATM 3378  O   HOH A2028      37.008  24.353   4.828  1.00 15.04           O  
HETATM 3379  O   HOH A2029      39.416  23.713   3.854  1.00 24.36           O  
HETATM 3380  O   HOH A2030      39.779  16.346  -9.430  1.00 20.64           O  
HETATM 3381  O   HOH A2031      41.114   6.437 -14.834  1.00 30.54           O  
HETATM 3382  O   HOH A2032      41.156   3.572 -18.554  1.00 25.22           O  
HETATM 3383  O   HOH A2033      67.091  -0.557   9.184  1.00 30.64           O  
HETATM 3384  O   HOH A2034      55.368  -1.210 -12.908  1.00 17.48           O  
HETATM 3385  O   HOH A2035      58.796   2.701 -18.837  1.00 22.54           O  
HETATM 3386  O   HOH A2036      79.602  13.969  -1.809  1.00 45.99           O  
HETATM 3387  O   HOH A2037      61.043  12.035 -12.539  1.00 15.51           O  
HETATM 3388  O   HOH A2038      59.838  12.902 -14.942  1.00 19.41           O  
HETATM 3389  O   HOH A2039      45.659  15.344 -10.675  1.00 17.25           O  
HETATM 3390  O   HOH A2040      48.139  21.111  14.335  1.00 22.19           O  
HETATM 3391  O   HOH A2041      52.951  23.428  -7.338  1.00 15.95           O  
HETATM 3392  O   HOH A2042      50.099  24.268  -4.395  1.00 10.66           O  
HETATM 3393  O   HOH A2043      55.064  26.596  -0.101  1.00 14.63           O  
HETATM 3394  O   HOH A2044      74.628  23.490  13.492  1.00 21.73           O  
HETATM 3395  O   HOH A2045      54.025  30.681   6.238  1.00 25.60           O  
HETATM 3396  O   HOH A2046      55.259  32.506  -0.586  1.00 21.66           O  
HETATM 3397  O   HOH A2047      58.570  31.993   7.453  1.00 21.08           O  
HETATM 3398  O   HOH A2048      55.906  32.016   7.418  1.00 19.55           O  
HETATM 3399  O   HOH A2049      64.271  36.110   8.605  1.00 26.90           O  
HETATM 3400  O   HOH A2050      62.028  36.645   2.672  1.00 23.75           O  
HETATM 3401  O   HOH A2051      62.744  34.653  12.738  1.00 25.07           O  
HETATM 3402  O   HOH A2052      64.697  33.785  10.598  1.00 21.68           O  
HETATM 3403  O   HOH A2053      49.913   1.020 -15.035  1.00 25.26           O  
HETATM 3404  O   HOH A2054      64.859  28.617  18.710  1.00 51.67           O  
HETATM 3405  O   HOH A2055      65.543  23.674  14.445  1.00 20.46           O  
HETATM 3406  O   HOH A2056      58.423  22.667  17.731  1.00 17.11           O  
HETATM 3407  O   HOH A2057      55.502  27.619  18.279  1.00 32.52           O  
HETATM 3408  O   HOH A2058      41.034   2.889  -0.747  1.00 23.17           O  
HETATM 3409  O   HOH A2059      44.773   2.632  -0.083  1.00 26.78           O  
HETATM 3410  O   HOH A2060      43.988   5.123   2.003  1.00 17.56           O  
HETATM 3411  O   HOH A2061      40.753   0.755  -4.934  1.00 17.30           O  
HETATM 3412  O   HOH A2062      42.383  -0.755  -5.602  1.00  2.25           O  
HETATM 3413  O   HOH A2063      40.422  -1.584  -6.790  1.00 18.91           O  
HETATM 3414  O   HOH A2064      43.419  -2.491  -7.033  1.00 20.85           O  
HETATM 3415  O   HOH A2065      45.084   0.592 -13.488  1.00 29.03           O  
HETATM 3416  O   HOH A2066      45.902  -2.565  -8.120  1.00 12.32           O  
HETATM 3417  O   HOH A2067      72.292  31.351   6.166  1.00 15.50           O  
HETATM 3418  O   HOH A2068      71.174  31.821  -3.948  1.00 15.62           O  
HETATM 3419  O   HOH A2069      71.588  29.193  -0.450  1.00 22.08           O  
HETATM 3420  O   HOH A2070      68.065  33.869  -5.957  1.00 17.36           O  
HETATM 3421  O   HOH A2071      65.013  36.731  -3.320  1.00 25.57           O  
HETATM 3422  O   HOH A2072      71.214  25.801  -3.796  1.00 19.21           O  
HETATM 3423  O   HOH A2073      63.335  32.556  -1.478  1.00 15.06           O  
HETATM 3424  O   HOH A2074      58.943  24.737  -4.080  1.00 24.15           O  
HETATM 3425  O   HOH A2075      62.355  31.442  -6.929  1.00 26.69           O  
HETATM 3426  O   HOH A2076      58.447  27.901  -6.294  1.00 15.39           O  
HETATM 3427  O   HOH A2077      60.807  22.717  -8.380  1.00 19.85           O  
HETATM 3428  O   HOH A2078      64.891  21.732  -7.744  1.00 12.99           O  
HETATM 3429  O   HOH A2079      61.621  14.941  -4.882  1.00 18.91           O  
HETATM 3430  O   HOH A2080      64.205  16.083  -5.897  1.00 18.99           O  
HETATM 3431  O   HOH A2081      62.042  17.819  -5.731  1.00 26.70           O  
HETATM 3432  O   HOH A2082      54.907   5.807   3.605  1.00 20.75           O  
HETATM 3433  O   HOH A2083      60.555   3.046   2.823  1.00 17.04           O  
HETATM 3434  O   HOH A2084      60.763   2.014  -1.601  1.00 28.96           O  
HETATM 3435  O   HOH A2085      45.741   3.613   1.849  1.00 21.45           O  
HETATM 3436  O   HOH A2086      54.966   0.707  -1.291  1.00  8.45           O  
HETATM 3437  O   HOH A2087      55.851  -2.294 -10.469  1.00 13.23           O  
HETATM 3438  O   HOH A2088      61.207   1.375  -8.682  1.00 29.55           O  
HETATM 3439  O   HOH A2089      62.183   9.497  -5.915  1.00 30.63           O  
HETATM 3440  O   HOH A2090      65.074   4.445  -2.992  1.00 21.84           O  
HETATM 3441  O   HOH A2091      62.944  11.330  -2.425  1.00 15.51           O  
HETATM 3442  O   HOH A2092      68.566   8.205  -5.825  1.00 20.83           O  
HETATM 3443  O   HOH A2093      67.457   6.080  -4.873  1.00 31.55           O  
HETATM 3444  O   HOH A2094      72.644   5.871  -2.956  1.00 29.08           O  
HETATM 3445  O   HOH A2095      68.126   1.912   0.458  1.00 26.44           O  
HETATM 3446  O   HOH A2096      67.261   0.672  11.492  1.00 30.36           O  
HETATM 3447  O   HOH A2097      59.855   5.174  17.130  1.00 28.86           O  
HETATM 3448  O   HOH A2098      65.595   7.518  16.259  1.00 24.30           O  
HETATM 3449  O   HOH A2099      60.617  14.036  17.712  1.00 19.19           O  
HETATM 3450  O   HOH A2100      55.525   4.019  14.234  1.00 16.83           O  
HETATM 3451  O   HOH A2101      55.468   4.723  10.370  1.00 11.43           O  
HETATM 3452  O   HOH A2102      60.371   1.249   5.188  1.00 30.32           O  
HETATM 3453  O   HOH A2103      69.174  11.569  -6.698  1.00 33.61           O  
HETATM 3454  O   HOH A2104      79.427  15.321   0.674  1.00 33.02           O  
HETATM 3455  O   HOH A2105      64.022  14.421  -8.215  1.00 17.25           O  
HETATM 3456  O   HOH A2106      76.863  19.640   3.394  1.00 34.29           O  
HETATM 3457  O   HOH A2107      74.756  17.946   4.946  1.00 18.87           O  
HETATM 3458  O   HOH A2108      73.499  20.721  -0.360  1.00 23.47           O  
HETATM 3459  O   HOH A2109      72.893  17.123   7.029  1.00 22.19           O  
HETATM 3460  O   HOH A2110      65.940  11.020   0.343  1.00 11.43           O  
HETATM 3461  O   HOH A2111      57.983   2.330   4.006  1.00 14.78           O  
HETATM 3462  O   HOH A2112      46.964   2.551   6.869  1.00 19.15           O  
HETATM 3463  O   HOH A2113      47.273   7.830  10.020  1.00 28.36           O  
HETATM 3464  O   HOH A2114      55.578  12.726  13.575  1.00 16.76           O  
HETATM 3465  O   HOH A2115      53.470  12.866  14.521  1.00 21.68           O  
HETATM 3466  O   HOH A2116      49.798  19.052  14.423  1.00 24.86           O  
HETATM 3467  O   HOH A2117      45.722  17.734  15.517  1.00 31.02           O  
HETATM 3468  O   HOH A2118      50.411  16.626  16.899  1.00 27.69           O  
HETATM 3469  O   HOH A2119      50.898  12.747  16.274  1.00 27.28           O  
HETATM 3470  O   HOH A2120      49.943  11.458  13.789  1.00 18.62           O  
HETATM 3471  O   HOH A2121      55.013  21.923  18.188  1.00 29.83           O  
HETATM 3472  O   HOH A2122      55.927  15.591  14.674  1.00 15.81           O  
HETATM 3473  O   HOH A2123      63.181  15.355  16.511  1.00 20.38           O  
HETATM 3474  O   HOH A2124      58.103  19.204  19.386  1.00 26.92           O  
HETATM 3475  O   HOH A2125      73.567  20.308  13.432  1.00 27.58           O  
HETATM 3476  O   HOH A2126      71.819  19.839  18.236  1.00 27.71           O  
HETATM 3477  O   HOH A2127      67.431  13.231  17.971  1.00 20.78           O  
HETATM 3478  O   HOH A2128      75.026   9.798  10.912  1.00 29.06           O  
HETATM 3479  O   HOH A2129      74.310  16.562  14.178  1.00 24.76           O  
HETATM 3480  O   HOH A2130      73.834  22.180   6.903  1.00 16.20           O  
HETATM 3481  O   HOH A2131      72.014  24.560  13.435  1.00 21.16           O  
HETATM 3482  O   HOH A2132      74.225  24.889   5.582  1.00 31.54           O  
HETATM 3483  O   HOH A2133      60.556  30.162   6.242  1.00 14.37           O  
HETATM 3484  O   HOH A2134      57.209  28.617  -1.624  1.00 27.08           O  
HETATM 3485  O   HOH A2135      58.863  22.294  -2.263  1.00 15.49           O  
HETATM 3486  O   HOH A2136      55.273  22.899  -7.080  1.00 17.08           O  
HETATM 3487  O   HOH A2137      58.518  16.714  -7.119  1.00  2.25           O  
HETATM 3488  O   HOH A2138      60.978  13.601  -7.306  1.00 21.78           O  
HETATM 3489  O   HOH A2139      60.993  12.167  -4.615  1.00 14.93           O  
HETATM 3490  O   HOH A2140      51.045   1.371 -12.541  1.00 12.05           O  
HETATM 3491  O   HOH A2141      40.696   2.590 -14.448  1.00 55.63           O  
HETATM 3492  O   HOH A2142      40.355   8.145  -2.739  1.00 29.65           O  
HETATM 3493  O   HOH A2143      37.923   7.343  -7.727  1.00 25.69           O  
HETATM 3494  O   HOH A2144      41.168   6.266  -9.846  1.00 25.09           O  
HETATM 3495  O   HOH A2145      38.384  16.568  -0.315  1.00 18.87           O  
HETATM 3496  O   HOH A2146      48.409  22.787  11.291  1.00 17.29           O  
HETATM 3497  O   HOH A2147      49.418  28.585   7.528  1.00 23.72           O  
HETATM 3498  O   HOH A2148      52.093  29.993   8.255  1.00 14.53           O  
HETATM 3499  O   HOH A2149      55.264  32.910   9.800  1.00 29.54           O  
HETATM 3500  O   HOH A2150      51.851  30.934  16.899  1.00 42.46           O  
HETATM 3501  O   HOH A2151      52.445  32.061  14.528  1.00 25.80           O  
HETATM 3502  O   HOH A2152      45.086  -1.938  -0.259  1.00  6.31           O  
HETATM 3503  O   HOH A2153      55.506  -0.975   0.914  1.00  8.41           O  
HETATM 3504  O   HOH A2154      53.446  -1.099   5.631  1.00 16.08           O  
HETATM 3505  O   HOH B2001      58.889  38.164 -12.400  1.00 31.85           O  
HETATM 3506  O   HOH B2002      65.454  34.850  -9.113  1.00 29.60           O  
HETATM 3507  O   HOH B2003      60.300  30.825  -9.210  1.00 15.47           O  
HETATM 3508  O   HOH B2004      58.786  28.758  -8.880  1.00 28.98           O  
HETATM 3509  O   HOH B2005      54.851  25.893 -10.604  1.00 28.55           O  
HETATM 3510  O   HOH B2006      58.088  32.067 -11.809  1.00 21.99           O  
HETATM 3511  O   HOH B2007      55.631  29.869 -19.101  1.00 20.11           O  
HETATM 3512  O   HOH B2008      53.429  34.029 -19.563  1.00 34.44           O  
HETATM 3513  O   HOH B2009      56.165  39.252 -17.906  1.00 26.90           O  
HETATM 3514  O   HOH B2010      53.522  39.261 -34.161  1.00 34.38           O  
HETATM 3515  O   HOH B2011      57.654  41.094 -34.850  1.00 15.02           O  
HETATM 3516  O   HOH B2012      53.528  40.461 -28.513  1.00 29.53           O  
HETATM 3517  O   HOH B2013      59.355  38.266 -37.292  1.00 15.76           O  
HETATM 3518  O   HOH B2014      54.056  35.498 -28.142  1.00 18.17           O  
HETATM 3519  O   HOH B2015      71.437  35.719 -16.242  1.00 32.62           O  
HETATM 3520  O   HOH B2016      58.180  31.346 -25.103  1.00 13.55           O  
HETATM 3521  O   HOH B2017      72.393   8.427 -12.972  1.00 24.25           O  
HETATM 3522  O   HOH B2018      58.128  22.795 -22.554  1.00 24.45           O  
HETATM 3523  O   HOH B2019      58.124  30.399 -18.362  1.00 12.39           O  
HETATM 3524  O   HOH B2020      60.125  14.175 -17.285  1.00 21.08           O  
HETATM 3525  O   HOH B2021      58.884  22.251 -10.011  1.00 22.32           O  
HETATM 3526  O   HOH B2022      59.248  20.218 -11.881  1.00 10.69           O  
HETATM 3527  O   HOH B2023      62.050  15.942  -7.099  1.00  2.25           O  
HETATM 3528  O   HOH B2024      64.345  19.367  -6.851  1.00 18.23           O  
HETATM 3529  O   HOH B2025      47.016  23.795 -50.184  1.00 36.28           O  
HETATM 3530  O   HOH B2026      70.070  23.640  -6.337  1.00 33.67           O  
HETATM 3531  O   HOH B2027      69.309  26.279  -6.875  1.00 16.96           O  
HETATM 3532  O   HOH B2028      83.004  28.789 -25.429  1.00 21.10           O  
HETATM 3533  O   HOH B2029      84.945  23.852 -24.266  1.00 14.46           O  
HETATM 3534  O   HOH B2030      67.602  42.793 -21.844  1.00 25.92           O  
HETATM 3535  O   HOH B2031      67.322  46.043 -31.410  1.00 31.91           O  
HETATM 3536  O   HOH B2032      66.884  43.475 -32.597  1.00 10.15           O  
HETATM 3537  O   HOH B2033      59.887  46.817 -29.552  1.00 18.09           O  
HETATM 3538  O   HOH B2034      62.987  46.960 -29.013  1.00  9.16           O  
HETATM 3539  O   HOH B2035      60.229  41.538 -33.893  1.00 22.55           O  
HETATM 3540  O   HOH B2036      66.020  40.876 -32.000  1.00 15.92           O  
HETATM 3541  O   HOH B2037      75.101  35.457 -20.600  1.00 19.82           O  
HETATM 3542  O   HOH B2038      69.932  35.131 -18.547  1.00 17.07           O  
HETATM 3543  O   HOH B2039      63.797  13.208 -22.776  1.00 28.97           O  
HETATM 3544  O   HOH B2040      76.097  20.551 -13.195  1.00 23.74           O  
HETATM 3545  O   HOH B2041      73.378   6.495 -42.960  1.00 28.16           O  
HETATM 3546  O   HOH B2042      74.335   7.533 -41.255  1.00 41.33           O  
HETATM 3547  O   HOH B2043      74.170  15.478 -12.615  1.00 27.64           O  
HETATM 3548  O   HOH B2044      74.830  10.393 -15.892  1.00 30.64           O  
HETATM 3549  O   HOH B2045      76.638  12.631 -17.546  1.00 15.69           O  
HETATM 3550  O   HOH B2046      70.826  10.805 -12.487  1.00 25.54           O  
HETATM 3551  O   HOH B2047      75.309  14.269 -15.650  1.00 32.03           O  
HETATM 3552  O   HOH B2048      72.954  13.220 -13.405  1.00 32.41           O  
HETATM 3553  O   HOH B2049      67.557  10.612 -14.985  1.00 29.86           O  
HETATM 3554  O   HOH B2050      62.029  15.956 -16.983  1.00 19.73           O  
HETATM 3555  O   HOH B2051      67.690  26.027 -17.590  1.00 17.84           O  
HETATM 3556  O   HOH B2052      66.278  25.733 -20.702  1.00 10.75           O  
HETATM 3557  O   HOH B2053      57.305  28.266 -22.893  1.00 14.82           O  
HETATM 3558  O   HOH B2054      53.420  32.673 -26.913  1.00 26.80           O  
HETATM 3559  O   HOH B2055      51.735  28.889 -26.356  1.00 26.89           O  
HETATM 3560  O   HOH B2056      53.690  29.268 -30.244  1.00 17.90           O  
HETATM 3561  O   HOH B2057      44.903  37.363 -38.083  1.00 31.69           O  
HETATM 3562  O   HOH B2058      49.092  31.830 -37.643  1.00 30.78           O  
HETATM 3563  O   HOH B2059      41.596  26.972 -39.021  1.00 23.52           O  
HETATM 3564  O   HOH B2060      44.241  27.776 -27.951  1.00 35.78           O  
HETATM 3565  O   HOH B2061      49.607  22.405 -48.397  1.00 31.14           O  
HETATM 3566  O   HOH B2062      48.367  25.820 -48.303  1.00 27.93           O  
HETATM 3567  O   HOH B2063      46.748  28.025 -47.750  1.00 19.29           O  
HETATM 3568  O   HOH B2064      53.377  31.044 -47.882  1.00 18.56           O  
HETATM 3569  O   HOH B2065      77.618  30.830 -33.502  1.00 25.96           O  
HETATM 3570  O   HOH B2066      79.597  25.355 -28.567  1.00 21.87           O  
HETATM 3571  O   HOH B2067      81.475  28.370 -27.470  1.00 22.07           O  
HETATM 3572  O   HOH B2068      78.428  27.507 -30.310  1.00 19.65           O  
HETATM 3573  O   HOH B2069      84.128  22.978 -21.236  1.00 11.22           O  
HETATM 3574  O   HOH B2070      82.587  27.302 -22.991  1.00 10.61           O  
HETATM 3575  O   HOH B2071      80.342  21.859 -15.419  1.00 19.06           O  
HETATM 3576  O   HOH B2072      83.011  20.642 -20.802  1.00 13.92           O  
HETATM 3577  O   HOH B2073      76.714  17.478 -17.282  1.00  5.62           O  
HETATM 3578  O   HOH B2074      40.882  17.224 -36.263  1.00 38.17           O  
HETATM 3579  O   HOH B2075      53.903  25.300 -25.991  1.00 24.63           O  
HETATM 3580  O   HOH B2076      55.218  20.991 -23.816  1.00 30.77           O  
HETATM 3581  O   HOH B2077      49.284  11.006 -30.654  1.00 29.54           O  
HETATM 3582  O   HOH B2078      57.970  17.522 -25.193  1.00 27.38           O  
HETATM 3583  O   HOH B2079      71.963  18.733 -33.501  1.00 19.69           O  
HETATM 3584  O   HOH B2080      71.686  10.750 -29.380  1.00 23.11           O  
HETATM 3585  O   HOH B2081      71.424  12.082 -33.518  1.00 20.89           O  
HETATM 3586  O   HOH B2082      75.874  15.369 -28.919  1.00  7.23           O  
HETATM 3587  O   HOH B2083      71.655   9.663 -22.368  1.00 32.84           O  
HETATM 3588  O   HOH B2084      77.370  11.735 -20.152  1.00 19.54           O  
HETATM 3589  O   HOH B2085      64.890  14.008 -25.076  1.00 22.24           O  
HETATM 3590  O   HOH B2086      67.501   8.254 -28.229  1.00 34.03           O  
HETATM 3591  O   HOH B2087      63.076  14.148 -28.964  1.00 10.66           O  
HETATM 3592  O   HOH B2088      65.234   5.875 -27.459  1.00 26.23           O  
HETATM 3593  O   HOH B2089      73.481   9.085 -42.719  1.00 32.06           O  
HETATM 3594  O   HOH B2090      66.605   6.546 -44.270  1.00 26.06           O  
HETATM 3595  O   HOH B2091      65.268  25.215 -46.618  1.00 41.25           O  
HETATM 3596  O   HOH B2092      62.225  19.948 -48.215  1.00 21.62           O  
HETATM 3597  O   HOH B2093      69.661  23.883 -43.430  1.00 19.79           O  
HETATM 3598  O   HOH B2094      73.248  18.038 -44.429  1.00 23.25           O  
HETATM 3599  O   HOH B2095      56.819   8.162 -22.601  1.00 35.48           O  
HETATM 3600  O   HOH B2096      48.347   7.946 -28.263  1.00 33.87           O  
HETATM 3601  O   HOH B2097      61.391  11.819 -31.649  1.00  9.99           O  
HETATM 3602  O   HOH B2098      73.350  14.375 -34.498  1.00 13.59           O  
HETATM 3603  O   HOH B2099      72.898  18.005 -40.479  1.00 10.75           O  
HETATM 3604  O   HOH B2100      79.096  24.180 -35.854  1.00 20.36           O  
HETATM 3605  O   HOH B2101      76.460  23.077 -39.445  1.00 38.14           O  
HETATM 3606  O   HOH B2102      74.439  26.533 -42.502  1.00 30.68           O  
HETATM 3607  O   HOH B2103      75.440  26.636 -39.415  1.00 32.36           O  
HETATM 3608  O   HOH B2104      65.743  22.510 -43.535  1.00 16.94           O  
HETATM 3609  O   HOH B2105      67.039  33.102 -44.855  1.00 31.18           O  
HETATM 3610  O   HOH B2106      70.242  26.825 -43.313  1.00 21.77           O  
HETATM 3611  O   HOH B2107      63.659  23.974 -44.732  1.00 21.16           O  
HETATM 3612  O   HOH B2108      56.423  26.223 -48.355  1.00 31.71           O  
HETATM 3613  O   HOH B2109      59.760  25.245 -48.869  1.00 24.52           O  
HETATM 3614  O   HOH B2110      63.633   9.524 -46.852  1.00 26.29           O  
HETATM 3615  O   HOH B2111      54.279  18.970 -49.826  1.00 43.92           O  
HETATM 3616  O   HOH B2112      50.107   8.828 -46.605  1.00 38.20           O  
HETATM 3617  O   HOH B2113      54.397  15.104 -52.299  1.00 21.16           O  
HETATM 3618  O   HOH B2114      56.074  17.428 -50.096  1.00 24.47           O  
HETATM 3619  O   HOH B2115      50.739  13.654 -50.714  1.00 34.41           O  
HETATM 3620  O   HOH B2116      52.703   9.706 -38.729  1.00 23.78           O  
HETATM 3621  O   HOH B2117      52.376   8.752 -45.825  1.00 24.58           O  
HETATM 3622  O   HOH B2118      39.894  18.219 -42.790  1.00 43.24           O  
HETATM 3623  O   HOH B2119      48.040  27.139 -36.538  1.00 22.12           O  
HETATM 3624  O   HOH B2120      51.046  29.019 -29.449  1.00 21.62           O  
HETATM 3625  O   HOH B2121      60.886  20.130 -22.950  1.00 14.78           O  
HETATM 3626  O   HOH B2122      60.645  18.292 -26.417  1.00 32.27           O  
HETATM 3627  O   HOH B2123      63.175  15.910 -26.519  1.00 14.63           O  
HETATM 3628  O   HOH B2124      76.813  18.389 -14.539  1.00 22.85           O  
HETATM 3629  O   HOH B2125      78.197  22.348 -13.931  1.00 23.13           O  
HETATM 3630  O   HOH B2126      71.337  37.123 -27.795  1.00 26.35           O  
HETATM 3631  O   HOH B2127      61.825  33.645 -40.848  1.00 22.96           O  
HETATM 3632  O   HOH B2128      53.300  34.560 -37.990  1.00 26.80           O  
HETATM 3633  O   HOH B2129      50.283  35.679 -44.520  1.00 23.34           O  
HETATM 3634  O   HOH B2130      83.456  22.321 -28.338  1.00 13.46           O  
HETATM 3635  O   HOH B2131      77.284  14.430 -31.150  1.00  7.56           O  
HETATM 3636  O   HOH B2132      79.135  17.026 -26.448  1.00  6.77           O  
HETATM 3637  O   HOH B2133      78.866  16.376 -35.595  1.00 17.90           O  
CONECT    1    2    5                                                           
CONECT    2    1    3    7                                                      
CONECT    3    2    4                                                           
CONECT    4    3    5                                                           
CONECT    5    1    4    6                                                      
CONECT    6    5                                                                
CONECT    7    2    8    9                                                      
CONECT    8    7                                                                
CONECT    9    7                                                                
CONECT   27  229                                                                
CONECT  229   27                                                                
CONECT 1238 3323                                                                
CONECT 1662 1663 1666                                                           
CONECT 1663 1662 1664 1668                                                      
CONECT 1664 1663 1665                                                           
CONECT 1665 1664 1666                                                           
CONECT 1666 1662 1665 1667                                                      
CONECT 1667 1666                                                                
CONECT 1668 1663 1669 1670                                                      
CONECT 1669 1668                                                                
CONECT 1670 1668                                                                
CONECT 1688 1890                                                                
CONECT 1890 1688                                                                
CONECT 2899 3337                                                                
CONECT 3323 1238 3324 3334                                                      
CONECT 3324 3323 3325 3331                                                      
CONECT 3325 3324 3326 3332                                                      
CONECT 3326 3325 3327 3333                                                      
CONECT 3327 3326 3328 3334                                                      
CONECT 3328 3327 3335                                                           
CONECT 3329 3330 3331 3336                                                      
CONECT 3330 3329                                                                
CONECT 3331 3324 3329                                                           
CONECT 3332 3325                                                                
CONECT 3333 3326                                                                
CONECT 3334 3323 3327                                                           
CONECT 3335 3328                                                                
CONECT 3336 3329                                                                
CONECT 3337 2899 3338 3348                                                      
CONECT 3338 3337 3339 3345                                                      
CONECT 3339 3338 3340 3346                                                      
CONECT 3340 3339 3341 3347                                                      
CONECT 3341 3340 3342 3348                                                      
CONECT 3342 3341 3349                                                           
CONECT 3343 3344 3345 3350                                                      
CONECT 3344 3343                                                                
CONECT 3345 3338 3343                                                           
CONECT 3346 3339                                                                
CONECT 3347 3340                                                                
CONECT 3348 3337 3341                                                           
CONECT 3349 3342                                                                
CONECT 3350 3343                                                                
MASTER      305    0    4    4   24    0    8    6 3635    2   52   34          
END                                                                             
