# Supplementary material for: A new benchmark illustrates that integration of geometric constraints inferred from enzyme reaction chemistry can increase enzyme active site modeling accuracy
Source: PLoS One. 2019 Apr 4;14(4):e0214126. doi: 10.1371/journal.pone.0214126 (PMC6448891; doi:10.1371/journal.pone.0214126)
Supplement: S1 Files — (GZ) [file pone.0214126.s008.gz › benchmark-lite/templates/2nlr/1olq.pdb.pdb]

REMARK query_anchored_aln -TTICEPFGTTTIQ-RYVVQNNRWGSTAPQCVTATDTGFRVT-ADGSAPT-GAPKSYPSVFNG---------TDLPVRLDTVSAAPSSISYGFVDGAVYNASYDIWLDPTARTDGVNQTEIMIWFNRVGPIQPIGSPVGTASVGGRTWEVWSGGNGSNDVLSFVAPSAISGWSFDVMDFVRATVARGLAENDWYLTSVQAGFEPWQNGAGLAVNSFSSTVE-------------
ATOM      1  N   THR A   2      53.258  12.495  -5.445  1.00  0.00           N  
ATOM      2  CA  THR A   2      54.053  12.192  -6.639  1.00  0.00           C  
ATOM      3  C   THR A   2      53.483  10.960  -7.313  1.00  0.00           C  
ATOM      4  O   THR A   2      53.414   9.882  -6.693  1.00  0.00           O  
ATOM      5  CB  THR A   2      55.538  11.965  -6.299  1.00  0.00           C  
ATOM      6  OG1 THR A   2      56.076  13.145  -5.687  1.00  0.00           O  
ATOM      7  CG2 THR A   2      56.330  11.646  -7.558  1.00  0.00           C  
ATOM      8  H   THR A   2      53.703  12.948  -4.659  1.00  0.00           H  
ATOM      9  HA  THR A   2      53.990  13.040  -7.321  1.00  0.00           H  
ATOM     10  HB  THR A   2      55.628  11.135  -5.599  1.00  0.00           H  
ATOM     11  HG1 THR A   2      56.104  13.025  -4.734  1.00  0.00           H  
ATOM     12 1HG2 THR A   2      57.377  11.488  -7.298  1.00  0.00           H  
ATOM     13 2HG2 THR A   2      55.931  10.743  -8.020  1.00  0.00           H  
ATOM     14 3HG2 THR A   2      56.251  12.477  -8.258  1.00  0.00           H  
ATOM     15  N   THR A   3      65.973  40.331 -17.557  1.00  0.00           N  
ATOM     16  CA  THR A   3      66.377  39.048 -16.997  1.00  0.00           C  
ATOM     17  C   THR A   3      65.578  38.593 -15.774  1.00  0.00           C  
ATOM     18  O   THR A   3      65.106  39.389 -14.939  1.00  0.00           O  
ATOM     19  CB  THR A   3      67.871  39.087 -16.626  1.00  0.00           C  
ATOM     20  OG1 THR A   3      68.289  37.790 -16.180  1.00  0.00           O  
ATOM     21  CG2 THR A   3      68.120  40.103 -15.522  1.00  0.00           C  
ATOM     22  H   THR A   3      66.679  41.027 -17.751  1.00  0.00           H  
ATOM     23  HA  THR A   3      66.219  38.276 -17.751  1.00  0.00           H  
ATOM     24  HB  THR A   3      68.457  39.361 -17.503  1.00  0.00           H  
ATOM     25  HG1 THR A   3      68.023  37.665 -15.266  1.00  0.00           H  
ATOM     26 1HG2 THR A   3      69.181  40.117 -15.273  1.00  0.00           H  
ATOM     27 2HG2 THR A   3      67.814  41.092 -15.862  1.00  0.00           H  
ATOM     28 3HG2 THR A   3      67.545  39.829 -14.639  1.00  0.00           H  
ATOM     29  N   ILE A   4      65.450  37.276 -15.648  1.00  0.00           N  
ATOM     30  CA  ILE A   4      64.833  36.694 -14.485  1.00  0.00           C  
ATOM     31  C   ILE A   4      65.315  35.266 -14.324  1.00  0.00           C  
ATOM     32  O   ILE A   4      65.717  34.660 -15.299  1.00  0.00           O  
ATOM     33  CB  ILE A   4      63.297  36.727 -14.592  1.00  0.00           C  
ATOM     34  CG1 ILE A   4      62.661  36.388 -13.242  1.00  0.00           C  
ATOM     35  CG2 ILE A   4      62.819  35.763 -15.667  1.00  0.00           C  
ATOM     36  CD1 ILE A   4      62.841  37.464 -12.195  1.00  0.00           C  
ATOM     37  H   ILE A   4      65.791  36.669 -16.380  1.00  0.00           H  
ATOM     38  HA  ILE A   4      65.127  37.274 -13.611  1.00  0.00           H  
ATOM     39  HB  ILE A   4      62.972  37.734 -14.850  1.00  0.00           H  
ATOM     40 1HG1 ILE A   4      61.593  36.217 -13.375  1.00  0.00           H  
ATOM     41 2HG1 ILE A   4      63.093  35.464 -12.857  1.00  0.00           H  
ATOM     42 1HG2 ILE A   4      61.731  35.798 -15.728  1.00  0.00           H  
ATOM     43 2HG2 ILE A   4      63.246  36.048 -16.627  1.00  0.00           H  
ATOM     44 3HG2 ILE A   4      63.135  34.750 -15.415  1.00  0.00           H  
ATOM     45 1HD1 ILE A   4      62.363  37.151 -11.266  1.00  0.00           H  
ATOM     46 2HD1 ILE A   4      63.905  37.626 -12.019  1.00  0.00           H  
ATOM     47 3HD1 ILE A   4      62.384  38.389 -12.543  1.00  0.00           H  
ATOM     48  N   CYS A   5      65.288  34.753 -13.098  1.00  0.00           N  
ATOM     49  CA  CYS A   5      65.558  33.354 -12.849  1.00  0.00           C  
ATOM     50  C   CYS A   5      64.287  32.695 -12.314  1.00  0.00           C  
ATOM     51  O   CYS A   5      64.326  31.537 -11.907  1.00  0.00           O  
ATOM     52  CB  CYS A   5      66.700  33.185 -11.846  1.00  0.00           C  
ATOM     53  SG  CYS A   5      66.328  33.814 -10.191  1.00  0.00           S  
ATOM     54  H   CYS A   5      65.073  35.359 -12.319  1.00  0.00           H  
ATOM     55  HA  CYS A   5      65.854  32.886 -13.788  1.00  0.00           H  
ATOM     56 1HB  CYS A   5      66.952  32.129 -11.757  1.00  0.00           H  
ATOM     57 2HB  CYS A   5      67.585  33.704 -12.213  1.00  0.00           H  
ATOM     58  HG  CYS A   5      65.286  33.020  -9.972  1.00  0.00           H  
ATOM     59  N   GLU A   6      63.149  33.412 -12.336  1.00  0.00           N  
ATOM     60  CA  GLU A   6      61.895  32.818 -11.855  1.00  0.00           C  
ATOM     61  C   GLU A   6      61.511  31.654 -12.778  1.00  0.00           C  
ATOM     62  O   GLU A   6      61.705  31.708 -13.986  1.00  0.00           O  
ATOM     63  CB  GLU A   6      60.774  33.859 -11.813  1.00  0.00           C  
ATOM     64  CG  GLU A   6      59.465  33.350 -11.228  1.00  0.00           C  
ATOM     65  CD  GLU A   6      58.411  34.418 -11.135  1.00  0.00           C  
ATOM     66  OE1 GLU A   6      58.692  35.536 -11.495  1.00  0.00           O  
ATOM     67  OE2 GLU A   6      57.323  34.115 -10.704  1.00  0.00           O  
ATOM     68  H   GLU A   6      63.143  34.361 -12.681  1.00  0.00           H  
ATOM     69  HA  GLU A   6      62.055  32.444 -10.843  1.00  0.00           H  
ATOM     70 1HB  GLU A   6      61.095  34.716 -11.220  1.00  0.00           H  
ATOM     71 2HB  GLU A   6      60.572  34.217 -12.823  1.00  0.00           H  
ATOM     72 1HG  GLU A   6      59.090  32.539 -11.853  1.00  0.00           H  
ATOM     73 2HG  GLU A   6      59.656  32.947 -10.234  1.00  0.00           H  
ATOM     74  N   PRO A   7      60.942  30.613 -12.208  1.00  0.00           N  
ATOM     75  CA  PRO A   7      60.672  29.412 -12.973  1.00  0.00           C  
ATOM     76  C   PRO A   7      59.780  29.651 -14.183  1.00  0.00           C  
ATOM     77  O   PRO A   7      59.926  28.977 -15.208  1.00  0.00           O  
ATOM     78  CB  PRO A   7      59.980  28.517 -11.940  1.00  0.00           C  
ATOM     79  CG  PRO A   7      60.495  29.005 -10.629  1.00  0.00           C  
ATOM     80  CD  PRO A   7      60.624  30.494 -10.809  1.00  0.00           C  
ATOM     81  HA  PRO A   7      61.624  28.974 -13.307  1.00  0.00           H  
ATOM     82 1HB  PRO A   7      58.888  28.611 -12.032  1.00  0.00           H  
ATOM     83 2HB  PRO A   7      60.228  27.462 -12.130  1.00  0.00           H  
ATOM     84 1HG  PRO A   7      59.798  28.734  -9.823  1.00  0.00           H  
ATOM     85 2HG  PRO A   7      61.456  28.522 -10.395  1.00  0.00           H  
ATOM     86 1HD  PRO A   7      59.667  30.977 -10.565  1.00  0.00           H  
ATOM     87 2HD  PRO A   7      61.427  30.874 -10.160  1.00  0.00           H  
ATOM     88  N   PHE A   8      58.900  30.643 -14.100  1.00  0.00           N  
ATOM     89  CA  PHE A   8      57.922  30.872 -15.150  1.00  0.00           C  
ATOM     90  C   PHE A   8      58.019  32.252 -15.716  1.00  0.00           C  
ATOM     91  O   PHE A   8      57.031  32.755 -16.255  1.00  0.00           O  
ATOM     92  CB  PHE A   8      56.504  30.646 -14.622  1.00  0.00           C  
ATOM     93  CG  PHE A   8      56.246  29.240 -14.160  1.00  0.00           C  
ATOM     94  CD1 PHE A   8      56.357  28.904 -12.819  1.00  0.00           C  
ATOM     95  CD2 PHE A   8      55.894  28.250 -15.065  1.00  0.00           C  
ATOM     96  CE1 PHE A   8      56.120  27.611 -12.392  1.00  0.00           C  
ATOM     97  CE2 PHE A   8      55.655  26.957 -14.642  1.00  0.00           C  
ATOM     98  CZ  PHE A   8      55.769  26.638 -13.303  1.00  0.00           C  
ATOM     99  H   PHE A   8      58.908  31.251 -13.294  1.00  0.00           H  
ATOM    100  HA  PHE A   8      58.109  30.164 -15.958  1.00  0.00           H  
ATOM    101 1HB  PHE A   8      56.316  31.319 -13.786  1.00  0.00           H  
ATOM    102 2HB  PHE A   8      55.783  30.885 -15.402  1.00  0.00           H  
ATOM    103  HD1 PHE A   8      56.634  29.674 -12.098  1.00  0.00           H  
ATOM    104  HD2 PHE A   8      55.804  28.503 -16.122  1.00  0.00           H  
ATOM    105  HE1 PHE A   8      56.211  27.361 -11.336  1.00  0.00           H  
ATOM    106  HE2 PHE A   8      55.378  26.189 -15.363  1.00  0.00           H  
ATOM    107  HZ  PHE A   8      55.584  25.618 -12.969  1.00  0.00           H  
ATOM    108  N   GLY A   9      59.186  32.867 -15.612  1.00  0.00           N  
ATOM    109  CA  GLY A   9      59.365  34.193 -16.187  1.00  0.00           C  
ATOM    110  C   GLY A   9      59.022  34.168 -17.703  1.00  0.00           C  
ATOM    111  O   GLY A   9      59.379  33.222 -18.408  1.00  0.00           O  
ATOM    112  H   GLY A   9      59.961  32.428 -15.136  1.00  0.00           H  
ATOM    113 1HA  GLY A   9      58.724  34.905 -15.666  1.00  0.00           H  
ATOM    114 2HA  GLY A   9      60.394  34.518 -16.038  1.00  0.00           H  
ATOM    115  N   THR A  10      58.302  35.183 -18.197  1.00  0.00           N  
ATOM    116  CA  THR A  10      58.035  35.315 -19.643  1.00  0.00           C  
ATOM    117  C   THR A  10      58.138  36.794 -19.974  1.00  0.00           C  
ATOM    118  O   THR A  10      57.715  37.643 -19.198  1.00  0.00           O  
ATOM    119  CB  THR A  10      56.652  34.769 -20.043  1.00  0.00           C  
ATOM    120  OG1 THR A  10      55.628  35.518 -19.374  1.00  0.00           O  
ATOM    121  CG2 THR A  10      56.529  33.301 -19.668  1.00  0.00           C  
ATOM    122  H   THR A  10      57.932  35.877 -17.563  1.00  0.00           H  
ATOM    123  HA  THR A  10      58.785  34.741 -20.187  1.00  0.00           H  
ATOM    124  HB  THR A  10      56.516  34.876 -21.119  1.00  0.00           H  
ATOM    125  HG1 THR A  10      55.318  35.023 -18.611  1.00  0.00           H  
ATOM    126 1HG2 THR A  10      55.545  32.932 -19.958  1.00  0.00           H  
ATOM    127 2HG2 THR A  10      57.298  32.727 -20.184  1.00  0.00           H  
ATOM    128 3HG2 THR A  10      56.654  33.189 -18.591  1.00  0.00           H  
ATOM    129  N   THR A  11      58.682  37.071 -21.141  1.00  0.00           N  
ATOM    130  CA  THR A  11      58.841  38.408 -21.647  1.00  0.00           C  
ATOM    131  C   THR A  11      58.260  38.394 -23.030  1.00  0.00           C  
ATOM    132  O   THR A  11      58.529  37.494 -23.825  1.00  0.00           O  
ATOM    133  CB  THR A  11      60.312  38.861 -21.672  1.00  0.00           C  
ATOM    134  OG1 THR A  11      60.851  38.821 -20.344  1.00  0.00           O  
ATOM    135  CG2 THR A  11      60.425  40.276 -22.218  1.00  0.00           C  
ATOM    136  H   THR A  11      59.000  36.292 -21.700  1.00  0.00           H  
ATOM    137  HA  THR A  11      58.297  39.092 -20.995  1.00  0.00           H  
ATOM    138  HB  THR A  11      60.890  38.187 -22.304  1.00  0.00           H  
ATOM    139  HG1 THR A  11      60.132  38.830 -19.708  1.00  0.00           H  
ATOM    140 1HG2 THR A  11      61.472  40.580 -22.229  1.00  0.00           H  
ATOM    141 2HG2 THR A  11      60.027  40.308 -23.232  1.00  0.00           H  
ATOM    142 3HG2 THR A  11      59.858  40.957 -21.585  1.00  0.00           H  
ATOM    143  N   THR A  12      57.482  39.427 -23.343  1.00  0.00           N  
ATOM    144  CA  THR A  12      56.836  39.510 -24.652  1.00  0.00           C  
ATOM    145  C   THR A  12      56.936  40.869 -25.298  1.00  0.00           C  
ATOM    146  O   THR A  12      56.891  41.898 -24.610  1.00  0.00           O  
ATOM    147  CB  THR A  12      55.349  39.123 -24.549  1.00  0.00           C  
ATOM    148  OG1 THR A  12      54.765  39.104 -25.858  1.00  0.00           O  
ATOM    149  CG2 THR A  12      54.598  40.118 -23.677  1.00  0.00           C  
ATOM    150  H   THR A  12      57.331  40.167 -22.672  1.00  0.00           H  
ATOM    151  HA  THR A  12      57.331  38.811 -25.327  1.00  0.00           H  
ATOM    152  HB  THR A  12      55.262  38.128 -24.112  1.00  0.00           H  
ATOM    153  HG1 THR A  12      55.388  38.720 -26.480  1.00  0.00           H  
ATOM    154 1HG2 THR A  12      53.550  39.828 -23.615  1.00  0.00           H  
ATOM    155 2HG2 THR A  12      55.033  40.126 -22.677  1.00  0.00           H  
ATOM    156 3HG2 THR A  12      54.674  41.113 -24.113  1.00  0.00           H  
ATOM    157  N   ILE A  13      56.957  40.844 -26.631  1.00  0.00           N  
ATOM    158  CA  ILE A  13      57.012  42.031 -27.467  1.00  0.00           C  
ATOM    159  C   ILE A  13      56.877  41.683 -28.941  1.00  0.00           C  
ATOM    160  O   ILE A  13      57.519  40.754 -29.423  1.00  0.00           O  
ATOM    161  CB  ILE A  13      58.327  42.798 -27.240  1.00  0.00           C  
ATOM    162  CG1 ILE A  13      58.305  44.131 -27.993  1.00  0.00           C  
ATOM    163  CG2 ILE A  13      59.516  41.956 -27.676  1.00  0.00           C  
ATOM    164  CD1 ILE A  13      59.402  45.085 -27.578  1.00  0.00           C  
ATOM    165  H   ILE A  13      56.933  39.934 -27.069  1.00  0.00           H  
ATOM    166  HA  ILE A  13      56.181  42.682 -27.198  1.00  0.00           H  
ATOM    167  HB  ILE A  13      58.432  43.036 -26.182  1.00  0.00           H  
ATOM    168 1HG1 ILE A  13      58.400  43.946 -29.062  1.00  0.00           H  
ATOM    169 2HG1 ILE A  13      57.347  44.624 -27.831  1.00  0.00           H  
ATOM    170 1HG2 ILE A  13      60.438  42.513 -27.509  1.00  0.00           H  
ATOM    171 2HG2 ILE A  13      59.541  41.034 -27.097  1.00  0.00           H  
ATOM    172 3HG2 ILE A  13      59.424  41.717 -28.736  1.00  0.00           H  
ATOM    173 1HD1 ILE A  13      59.321  46.006 -28.155  1.00  0.00           H  
ATOM    174 2HD1 ILE A  13      59.305  45.312 -26.516  1.00  0.00           H  
ATOM    175 3HD1 ILE A  13      60.372  44.626 -27.764  1.00  0.00           H  
ATOM    176  N   GLN A  14      56.001  42.390 -29.643  1.00  0.00           N  
ATOM    177  CA  GLN A  14      55.859  42.244 -31.081  1.00  0.00           C  
ATOM    178  C   GLN A  14      55.540  40.845 -31.585  1.00  0.00           C  
ATOM    179  O   GLN A  14      56.073  40.430 -32.619  1.00  0.00           O  
ATOM    180  CB  GLN A  14      57.142  42.732 -31.760  1.00  0.00           C  
ATOM    181  CG  GLN A  14      57.437  44.206 -31.547  1.00  0.00           C  
ATOM    182  CD  GLN A  14      56.455  45.104 -32.275  1.00  0.00           C  
ATOM    183  OE1 GLN A  14      56.247  44.969 -33.484  1.00  0.00           O  
ATOM    184  NE2 GLN A  14      55.844  46.029 -31.543  1.00  0.00           N  
ATOM    185  H   GLN A  14      55.414  43.052 -29.155  1.00  0.00           H  
ATOM    186  HA  GLN A  14      55.020  42.858 -31.410  1.00  0.00           H  
ATOM    187 1HB  GLN A  14      57.991  42.161 -31.386  1.00  0.00           H  
ATOM    188 2HB  GLN A  14      57.075  42.553 -32.833  1.00  0.00           H  
ATOM    189 1HG  GLN A  14      57.377  44.428 -30.482  1.00  0.00           H  
ATOM    190 2HG  GLN A  14      58.439  44.423 -31.918  1.00  0.00           H  
ATOM    191 1HE2 GLN A  14      55.185  46.650 -31.968  1.00  0.00           H  
ATOM    192 2HE2 GLN A  14      56.042  46.104 -30.565  1.00  0.00           H  
ATOM    193  N   ARG A  16      54.710  40.108 -30.854  1.00  0.00           N  
ATOM    194  CA  ARG A  16      54.332  38.784 -31.291  1.00  0.00           C  
ATOM    195  C   ARG A  16      55.283  37.697 -30.810  1.00  0.00           C  
ATOM    196  O   ARG A  16      54.970  36.510 -30.934  1.00  0.00           O  
ATOM    197  CB  ARG A  16      54.260  38.743 -32.810  1.00  0.00           C  
ATOM    198  CG  ARG A  16      53.171  39.610 -33.422  1.00  0.00           C  
ATOM    199  CD  ARG A  16      53.165  39.520 -34.905  1.00  0.00           C  
ATOM    200  NE  ARG A  16      52.127  40.349 -35.495  1.00  0.00           N  
ATOM    201  CZ  ARG A  16      51.901  40.466 -36.818  1.00  0.00           C  
ATOM    202  NH1 ARG A  16      52.647  39.803 -37.673  1.00  0.00           N  
ATOM    203  NH2 ARG A  16      50.930  41.248 -37.256  1.00  0.00           N  
ATOM    204  H   ARG A  16      55.439  40.600 -31.350  1.00  0.00           H  
ATOM    205  HA  ARG A  16      53.347  38.553 -30.883  1.00  0.00           H  
ATOM    206 1HB  ARG A  16      55.212  39.066 -33.228  1.00  0.00           H  
ATOM    207 2HB  ARG A  16      54.089  37.718 -33.139  1.00  0.00           H  
ATOM    208 1HG  ARG A  16      52.197  39.285 -33.055  1.00  0.00           H  
ATOM    209 2HG  ARG A  16      53.335  40.652 -33.143  1.00  0.00           H  
ATOM    210 1HD  ARG A  16      54.128  39.851 -35.293  1.00  0.00           H  
ATOM    211 2HD  ARG A  16      52.989  38.488 -35.205  1.00  0.00           H  
ATOM    212  HE  ARG A  16      51.533  40.875 -34.868  1.00  0.00           H  
ATOM    213 1HH1 ARG A  16      53.389  39.205 -37.339  1.00  0.00           H  
ATOM    214 2HH1 ARG A  16      52.477  39.891 -38.665  1.00  0.00           H  
ATOM    215 1HH2 ARG A  16      50.356  41.759 -36.598  1.00  0.00           H  
ATOM    216 2HH2 ARG A  16      50.761  41.336 -38.247  1.00  0.00           H  
ATOM    217  N   TYR A  17      56.439  38.093 -30.289  1.00  0.00           N  
ATOM    218  CA  TYR A  17      57.396  37.110 -29.735  1.00  0.00           C  
ATOM    219  C   TYR A  17      57.285  36.978 -28.214  1.00  0.00           C  
ATOM    220  O   TYR A  17      57.037  37.963 -27.504  1.00  0.00           O  
ATOM    221  CB  TYR A  17      58.829  37.489 -30.117  1.00  0.00           C  
ATOM    222  CG  TYR A  17      59.121  37.357 -31.596  1.00  0.00           C  
ATOM    223  CD1 TYR A  17      58.988  38.458 -32.430  1.00  0.00           C  
ATOM    224  CD2 TYR A  17      59.522  36.136 -32.117  1.00  0.00           C  
ATOM    225  CE1 TYR A  17      59.255  38.337 -33.780  1.00  0.00           C  
ATOM    226  CE2 TYR A  17      59.789  36.016 -33.467  1.00  0.00           C  
ATOM    227  CZ  TYR A  17      59.656  37.111 -34.297  1.00  0.00           C  
ATOM    228  OH  TYR A  17      59.922  36.991 -35.642  1.00  0.00           O  
ATOM    229  H   TYR A  17      56.674  39.075 -30.267  1.00  0.00           H  
ATOM    230  HA  TYR A  17      57.169  36.130 -30.157  1.00  0.00           H  
ATOM    231 1HB  TYR A  17      59.023  38.521 -29.822  1.00  0.00           H  
ATOM    232 2HB  TYR A  17      59.530  36.856 -29.575  1.00  0.00           H  
ATOM    233  HD1 TYR A  17      58.673  39.417 -32.020  1.00  0.00           H  
ATOM    234  HD2 TYR A  17      59.625  35.271 -31.462  1.00  0.00           H  
ATOM    235  HE1 TYR A  17      59.150  39.202 -34.435  1.00  0.00           H  
ATOM    236  HE2 TYR A  17      60.103  35.056 -33.877  1.00  0.00           H  
ATOM    237  HH  TYR A  17      59.782  37.838 -36.071  1.00  0.00           H  
ATOM    238  N   VAL A  18      57.481  35.753 -27.713  1.00  0.00           N  
ATOM    239  CA  VAL A  18      57.585  35.544 -26.279  1.00  0.00           C  
ATOM    240  C   VAL A  18      58.822  34.742 -25.946  1.00  0.00           C  
ATOM    241  O   VAL A  18      59.092  33.699 -26.557  1.00  0.00           O  
ATOM    242  CB  VAL A  18      56.340  34.809 -25.748  1.00  0.00           C  
ATOM    243  CG1 VAL A  18      56.469  34.553 -24.254  1.00  0.00           C  
ATOM    244  CG2 VAL A  18      55.090  35.621 -26.051  1.00  0.00           C  
ATOM    245  H   VAL A  18      57.559  34.959 -28.333  1.00  0.00           H  
ATOM    246  HA  VAL A  18      57.649  36.517 -25.791  1.00  0.00           H  
ATOM    247  HB  VAL A  18      56.269  33.836 -26.235  1.00  0.00           H  
ATOM    248 1HG1 VAL A  18      55.581  34.033 -23.895  1.00  0.00           H  
ATOM    249 2HG1 VAL A  18      57.350  33.940 -24.064  1.00  0.00           H  
ATOM    250 3HG1 VAL A  18      56.568  35.504 -23.730  1.00  0.00           H  
ATOM    251 1HG2 VAL A  18      54.214  35.095 -25.673  1.00  0.00           H  
ATOM    252 2HG2 VAL A  18      55.165  36.596 -25.568  1.00  0.00           H  
ATOM    253 3HG2 VAL A  18      54.996  35.756 -27.128  1.00  0.00           H  
ATOM    254  N   VAL A  19      59.562  35.237 -24.966  1.00  0.00           N  
ATOM    255  CA  VAL A  19      60.677  34.518 -24.383  1.00  0.00           C  
ATOM    256  C   VAL A  19      60.283  34.031 -22.983  1.00  0.00           C  
ATOM    257  O   VAL A  19      59.892  34.818 -22.105  1.00  0.00           O  
ATOM    258  CB  VAL A  19      61.921  35.422 -24.300  1.00  0.00           C  
ATOM    259  CG1 VAL A  19      63.076  34.680 -23.644  1.00  0.00           C  
ATOM    260  CG2 VAL A  19      62.308  35.901 -25.691  1.00  0.00           C  
ATOM    261  H   VAL A  19      59.332  36.156 -24.616  1.00  0.00           H  
ATOM    262  HA  VAL A  19      60.910  33.664 -25.021  1.00  0.00           H  
ATOM    263  HB  VAL A  19      61.693  36.282 -23.669  1.00  0.00           H  
ATOM    264 1HG1 VAL A  19      63.947  35.333 -23.593  1.00  0.00           H  
ATOM    265 2HG1 VAL A  19      62.790  34.378 -22.637  1.00  0.00           H  
ATOM    266 3HG1 VAL A  19      63.321  33.796 -24.233  1.00  0.00           H  
ATOM    267 1HG2 VAL A  19      63.187  36.540 -25.624  1.00  0.00           H  
ATOM    268 2HG2 VAL A  19      62.530  35.041 -26.323  1.00  0.00           H  
ATOM    269 3HG2 VAL A  19      61.482  36.465 -26.124  1.00  0.00           H  
ATOM    270  N   GLN A  20      60.431  32.726 -22.777  1.00  0.00           N  
ATOM    271  CA  GLN A  20      59.990  32.062 -21.562  1.00  0.00           C  
ATOM    272  C   GLN A  20      61.136  31.279 -20.907  1.00  0.00           C  
ATOM    273  O   GLN A  20      61.930  30.671 -21.592  1.00  0.00           O  
ATOM    274  CB  GLN A  20      58.817  31.126 -21.866  1.00  0.00           C  
ATOM    275  CG  GLN A  20      59.156  29.993 -22.820  1.00  0.00           C  
ATOM    276  CD  GLN A  20      57.957  29.116 -23.126  1.00  0.00           C  
ATOM    277  OE1 GLN A  20      56.892  29.264 -22.521  1.00  0.00           O  
ATOM    278  NE2 GLN A  20      58.124  28.195 -24.068  1.00  0.00           N  
ATOM    279  H   GLN A  20      60.871  32.180 -23.504  1.00  0.00           H  
ATOM    280  HA  GLN A  20      59.658  32.821 -20.854  1.00  0.00           H  
ATOM    281 1HB  GLN A  20      58.452  30.687 -20.938  1.00  0.00           H  
ATOM    282 2HB  GLN A  20      57.998  31.699 -22.302  1.00  0.00           H  
ATOM    283 1HG  GLN A  20      59.518  30.416 -23.757  1.00  0.00           H  
ATOM    284 2HG  GLN A  20      59.929  29.371 -22.368  1.00  0.00           H  
ATOM    285 1HE2 GLN A  20      57.368  27.586 -24.313  1.00  0.00           H  
ATOM    286 2HE2 GLN A  20      59.005  28.109 -24.534  1.00  0.00           H  
ATOM    287  N   ASN A  21      61.247  31.345 -19.582  1.00  0.00           N  
ATOM    288  CA  ASN A  21      62.232  30.550 -18.822  1.00  0.00           C  
ATOM    289  C   ASN A  21      61.784  29.080 -18.841  1.00  0.00           C  
ATOM    290  O   ASN A  21      62.557  28.190 -19.130  1.00  0.00           O  
ATOM    291  CB  ASN A  21      62.382  31.061 -17.401  1.00  0.00           C  
ATOM    292  CG  ASN A  21      63.474  30.355 -16.646  1.00  0.00           C  
ATOM    293  OD1 ASN A  21      64.124  29.446 -17.174  1.00  0.00           O  
ATOM    294  ND2 ASN A  21      63.688  30.756 -15.418  1.00  0.00           N  
ATOM    295  H   ASN A  21      60.627  31.968 -19.083  1.00  0.00           H  
ATOM    296  HA  ASN A  21      63.201  30.634 -19.317  1.00  0.00           H  
ATOM    297 1HB  ASN A  21      62.602  32.130 -17.420  1.00  0.00           H  
ATOM    298 2HB  ASN A  21      61.442  30.929 -16.865  1.00  0.00           H  
ATOM    299 1HD2 ASN A  21      64.402  30.322 -14.868  1.00  0.00           H  
ATOM    300 2HD2 ASN A  21      63.139  31.495 -15.031  1.00  0.00           H  
ATOM    301  N   ASN A  22      60.522  28.827 -18.477  1.00  0.00           N  
ATOM    302  CA  ASN A  22      59.905  27.528 -18.688  1.00  0.00           C  
ATOM    303  C   ASN A  22      60.732  26.405 -18.055  1.00  0.00           C  
ATOM    304  O   ASN A  22      61.059  25.403 -18.719  1.00  0.00           O  
ATOM    305  CB  ASN A  22      59.702  27.275 -20.171  1.00  0.00           C  
ATOM    306  CG  ASN A  22      58.749  26.144 -20.439  1.00  0.00           C  
ATOM    307  OD1 ASN A  22      57.867  25.852 -19.623  1.00  0.00           O  
ATOM    308  ND2 ASN A  22      58.909  25.501 -21.567  1.00  0.00           N  
ATOM    309  H   ASN A  22      59.983  29.563 -18.042  1.00  0.00           H  
ATOM    310  HA  ASN A  22      58.931  27.523 -18.195  1.00  0.00           H  
ATOM    311 1HB  ASN A  22      59.317  28.179 -20.645  1.00  0.00           H  
ATOM    312 2HB  ASN A  22      60.661  27.045 -20.635  1.00  0.00           H  
ATOM    313 1HD2 ASN A  22      58.304  24.739 -21.799  1.00  0.00           H  
ATOM    314 2HD2 ASN A  22      59.636  25.771 -22.198  1.00  0.00           H  
ATOM    315  N   ARG A  23      61.070  26.581 -16.775  1.00  0.00           N  
ATOM    316  CA  ARG A  23      61.818  25.545 -16.031  1.00  0.00           C  
ATOM    317  C   ARG A  23      60.879  24.478 -15.505  1.00  0.00           C  
ATOM    318  O   ARG A  23      60.762  24.272 -14.294  1.00  0.00           O  
ATOM    319  CB  ARG A  23      62.583  26.152 -14.864  1.00  0.00           C  
ATOM    320  CG  ARG A  23      63.687  27.120 -15.258  1.00  0.00           C  
ATOM    321  CD  ARG A  23      64.388  27.667 -14.068  1.00  0.00           C  
ATOM    322  NE  ARG A  23      65.118  26.636 -13.347  1.00  0.00           N  
ATOM    323  CZ  ARG A  23      64.735  26.108 -12.169  1.00  0.00           C  
ATOM    324  NH1 ARG A  23      63.629  26.524 -11.592  1.00  0.00           N  
ATOM    325  NH2 ARG A  23      65.469  25.173 -11.593  1.00  0.00           N  
ATOM    326  H   ARG A  23      60.812  27.436 -16.303  1.00  0.00           H  
ATOM    327  HA  ARG A  23      62.537  25.083 -16.709  1.00  0.00           H  
ATOM    328 1HB  ARG A  23      61.891  26.687 -14.215  1.00  0.00           H  
ATOM    329 2HB  ARG A  23      63.037  25.356 -14.273  1.00  0.00           H  
ATOM    330 1HG  ARG A  23      64.419  26.604 -15.880  1.00  0.00           H  
ATOM    331 2HG  ARG A  23      63.259  27.953 -15.816  1.00  0.00           H  
ATOM    332 1HD  ARG A  23      65.099  28.430 -14.383  1.00  0.00           H  
ATOM    333 2HD  ARG A  23      63.660  28.107 -13.387  1.00  0.00           H  
ATOM    334  HE  ARG A  23      65.975  26.291 -13.760  1.00  0.00           H  
ATOM    335 1HH1 ARG A  23      63.067  27.239 -12.032  1.00  0.00           H  
ATOM    336 2HH1 ARG A  23      63.341  26.128 -10.708  1.00  0.00           H  
ATOM    337 1HH2 ARG A  23      66.320  24.853 -12.037  1.00  0.00           H  
ATOM    338 2HH2 ARG A  23      65.182  24.778 -10.710  1.00  0.00           H  
ATOM    339  N   TRP A  24      60.215  23.792 -16.426  1.00  0.00           N  
ATOM    340  CA  TRP A  24      59.118  22.898 -16.065  1.00  0.00           C  
ATOM    341  C   TRP A  24      59.558  21.664 -15.322  1.00  0.00           C  
ATOM    342  O   TRP A  24      58.830  21.136 -14.490  1.00  0.00           O  
ATOM    343  CB  TRP A  24      58.360  22.468 -17.322  1.00  0.00           C  
ATOM    344  CG  TRP A  24      57.165  21.610 -17.036  1.00  0.00           C  
ATOM    345  CD1 TRP A  24      56.942  20.345 -17.491  1.00  0.00           C  
ATOM    346  CD2 TRP A  24      56.016  21.952 -16.223  1.00  0.00           C  
ATOM    347  NE1 TRP A  24      55.739  19.878 -17.021  1.00  0.00           N  
ATOM    348  CE2 TRP A  24      55.160  20.848 -16.242  1.00  0.00           C  
ATOM    349  CE3 TRP A  24      55.652  23.089 -15.491  1.00  0.00           C  
ATOM    350  CZ2 TRP A  24      53.954  20.843 -15.559  1.00  0.00           C  
ATOM    351  CZ3 TRP A  24      54.444  23.083 -14.804  1.00  0.00           C  
ATOM    352  CH2 TRP A  24      53.618  21.988 -14.837  1.00  0.00           C  
ATOM    353  H   TRP A  24      60.472  23.888 -17.398  1.00  0.00           H  
ATOM    354  HA  TRP A  24      58.435  23.436 -15.408  1.00  0.00           H  
ATOM    355 1HB  TRP A  24      58.025  23.352 -17.865  1.00  0.00           H  
ATOM    356 2HB  TRP A  24      59.030  21.914 -17.979  1.00  0.00           H  
ATOM    357  HD1 TRP A  24      57.619  19.786 -18.134  1.00  0.00           H  
ATOM    358  HE1 TRP A  24      55.344  18.970 -17.217  1.00  0.00           H  
ATOM    359  HE3 TRP A  24      56.306  23.960 -15.460  1.00  0.00           H  
ATOM    360  HZ2 TRP A  24      53.284  19.983 -15.573  1.00  0.00           H  
ATOM    361  HZ3 TRP A  24      54.168  23.973 -14.238  1.00  0.00           H  
ATOM    362  HH2 TRP A  24      52.677  22.017 -14.287  1.00  0.00           H  
ATOM    363  N   GLY A  25      60.780  21.227 -15.583  1.00  0.00           N  
ATOM    364  CA  GLY A  25      61.273  20.024 -14.941  1.00  0.00           C  
ATOM    365  C   GLY A  25      62.237  20.279 -13.833  1.00  0.00           C  
ATOM    366  O   GLY A  25      63.019  19.401 -13.521  1.00  0.00           O  
ATOM    367  H   GLY A  25      61.380  21.722 -16.227  1.00  0.00           H  
ATOM    368 1HA  GLY A  25      60.434  19.456 -14.539  1.00  0.00           H  
ATOM    369 2HA  GLY A  25      61.763  19.392 -15.680  1.00  0.00           H  
ATOM    370  N   SER A  26      62.167  21.458 -13.210  1.00  0.00           N  
ATOM    371  CA  SER A  26      63.097  21.826 -12.157  1.00  0.00           C  
ATOM    372  C   SER A  26      63.178  20.796 -11.018  1.00  0.00           C  
ATOM    373  O   SER A  26      64.226  20.631 -10.415  1.00  0.00           O  
ATOM    374  CB  SER A  26      62.700  23.176 -11.593  1.00  0.00           C  
ATOM    375  OG  SER A  26      61.451  23.108 -10.961  1.00  0.00           O  
ATOM    376  H   SER A  26      61.446  22.112 -13.480  1.00  0.00           H  
ATOM    377  HA  SER A  26      64.097  21.895 -12.587  1.00  0.00           H  
ATOM    378 1HB  SER A  26      63.453  23.508 -10.879  1.00  0.00           H  
ATOM    379 2HB  SER A  26      62.664  23.910 -12.397  1.00  0.00           H  
ATOM    380  HG  SER A  26      60.797  23.148 -11.663  1.00  0.00           H  
ATOM    381  N   THR A  27      62.060  20.115 -10.763  1.00  0.00           N  
ATOM    382  CA  THR A  27      61.913  19.153  -9.654  1.00  0.00           C  
ATOM    383  C   THR A  27      62.700  17.874  -9.833  1.00  0.00           C  
ATOM    384  O   THR A  27      62.866  17.075  -8.904  1.00  0.00           O  
ATOM    385  CB  THR A  27      60.432  18.787  -9.445  1.00  0.00           C  
ATOM    386  OG1 THR A  27      59.890  18.263 -10.664  1.00  0.00           O  
ATOM    387  CG2 THR A  27      59.634  20.011  -9.024  1.00  0.00           C  
ATOM    388  H   THR A  27      61.276  20.281 -11.378  1.00  0.00           H  
ATOM    389  HA  THR A  27      62.288  19.617  -8.741  1.00  0.00           H  
ATOM    390  HB  THR A  27      60.352  18.024  -8.670  1.00  0.00           H  
ATOM    391  HG1 THR A  27      59.670  18.988 -11.253  1.00  0.00           H  
ATOM    392 1HG2 THR A  27      58.590  19.733  -8.881  1.00  0.00           H  
ATOM    393 2HG2 THR A  27      60.036  20.405  -8.091  1.00  0.00           H  
ATOM    394 3HG2 THR A  27      59.702  20.773  -9.799  1.00  0.00           H  
ATOM    395  N   ALA A  28      69.521  23.141  -9.123  1.00  0.00           N  
ATOM    396  CA  ALA A  28      70.187  24.144  -9.931  1.00  0.00           C  
ATOM    397  C   ALA A  28      69.327  25.366 -10.192  1.00  0.00           C  
ATOM    398  O   ALA A  28      68.455  25.709  -9.382  1.00  0.00           O  
ATOM    399  CB  ALA A  28      70.629  23.531 -11.252  1.00  0.00           C  
ATOM    400  H   ALA A  28      69.883  22.930  -8.204  1.00  0.00           H  
ATOM    401  HA  ALA A  28      71.065  24.490  -9.385  1.00  0.00           H  
ATOM    402 1HB  ALA A  28      71.129  24.289 -11.855  1.00  0.00           H  
ATOM    403 2HB  ALA A  28      71.318  22.708 -11.058  1.00  0.00           H  
ATOM    404 3HB  ALA A  28      69.759  23.156 -11.788  1.00  0.00           H  
ATOM    405  N   PRO A  29      69.575  26.027 -11.314  1.00  0.00           N  
ATOM    406  CA  PRO A  29      68.813  27.236 -11.670  1.00  0.00           C  
ATOM    407  C   PRO A  29      68.862  27.437 -13.169  1.00  0.00           C  
ATOM    408  O   PRO A  29      69.679  26.819 -13.879  1.00  0.00           O  
ATOM    409  CB  PRO A  29      69.540  28.359 -10.924  1.00  0.00           C  
ATOM    410  CG  PRO A  29      70.941  27.867 -10.797  1.00  0.00           C  
ATOM    411  CD  PRO A  29      70.801  26.378 -10.622  1.00  0.00           C  
ATOM    412  HA  PRO A  29      67.780  27.133 -11.305  1.00  0.00           H  
ATOM    413 1HB  PRO A  29      69.467  29.298 -11.493  1.00  0.00           H  
ATOM    414 2HB  PRO A  29      69.059  28.536  -9.950  1.00  0.00           H  
ATOM    415 1HG  PRO A  29      71.520  28.136 -11.692  1.00  0.00           H  
ATOM    416 2HG  PRO A  29      71.437  28.349  -9.941  1.00  0.00           H  
ATOM    417 1HD  PRO A  29      71.656  25.871 -11.092  1.00  0.00           H  
ATOM    418 2HD  PRO A  29      70.748  26.138  -9.550  1.00  0.00           H  
ATOM    419  N   GLN A  30      67.954  28.274 -13.657  1.00  0.00           N  
ATOM    420  CA  GLN A  30      67.917  28.697 -15.035  1.00  0.00           C  
ATOM    421  C   GLN A  30      67.513  30.161 -15.019  1.00  0.00           C  
ATOM    422  O   GLN A  30      66.630  30.534 -14.252  1.00  0.00           O  
ATOM    423  CB  GLN A  30      66.938  27.857 -15.860  1.00  0.00           C  
ATOM    424  CG  GLN A  30      66.909  28.207 -17.338  1.00  0.00           C  
ATOM    425  CD  GLN A  30      65.985  27.302 -18.129  1.00  0.00           C  
ATOM    426  OE1 GLN A  30      65.236  26.504 -17.558  1.00  0.00           O  
ATOM    427  NE2 GLN A  30      66.031  27.420 -19.451  1.00  0.00           N  
ATOM    428  H   GLN A  30      67.257  28.625 -13.016  1.00  0.00           H  
ATOM    429  HA  GLN A  30      68.912  28.572 -15.462  1.00  0.00           H  
ATOM    430 1HB  GLN A  30      67.197  26.802 -15.769  1.00  0.00           H  
ATOM    431 2HB  GLN A  30      65.930  27.981 -15.465  1.00  0.00           H  
ATOM    432 1HG  GLN A  30      66.561  29.234 -17.451  1.00  0.00           H  
ATOM    433 2HG  GLN A  30      67.916  28.107 -17.744  1.00  0.00           H  
ATOM    434 1HE2 GLN A  30      65.444  26.848 -20.026  1.00  0.00           H  
ATOM    435 2HE2 GLN A  30      66.653  28.080 -19.873  1.00  0.00           H  
ATOM    436  N   CYS A  31      68.191  30.974 -15.827  1.00  0.00           N  
ATOM    437  CA  CYS A  31      67.873  32.388 -15.959  1.00  0.00           C  
ATOM    438  C   CYS A  31      67.718  32.699 -17.420  1.00  0.00           C  
ATOM    439  O   CYS A  31      68.380  32.114 -18.243  1.00  0.00           O  
ATOM    440  CB  CYS A  31      68.965  33.271 -15.355  1.00  0.00           C  
ATOM    441  SG  CYS A  31      68.602  35.042 -15.420  1.00  0.00           S  
ATOM    442  H   CYS A  31      68.953  30.589 -16.366  1.00  0.00           H  
ATOM    443  HA  CYS A  31      66.944  32.585 -15.423  1.00  0.00           H  
ATOM    444 1HB  CYS A  31      69.120  32.997 -14.312  1.00  0.00           H  
ATOM    445 2HB  CYS A  31      69.904  33.100 -15.882  1.00  0.00           H  
ATOM    446  HG  CYS A  31      69.727  35.436 -14.832  1.00  0.00           H  
ATOM    447  N   VAL A  32      66.866  33.656 -17.749  1.00  0.00           N  
ATOM    448  CA  VAL A  32      66.701  34.009 -19.132  1.00  0.00           C  
ATOM    449  C   VAL A  32      66.711  35.519 -19.268  1.00  0.00           C  
ATOM    450  O   VAL A  32      66.273  36.219 -18.371  1.00  0.00           O  
ATOM    451  CB  VAL A  32      65.381  33.438 -19.684  1.00  0.00           C  
ATOM    452  CG1 VAL A  32      64.193  34.028 -18.939  1.00  0.00           C  
ATOM    453  CG2 VAL A  32      65.278  33.721 -21.175  1.00  0.00           C  
ATOM    454  H   VAL A  32      66.327  34.145 -17.049  1.00  0.00           H  
ATOM    455  HA  VAL A  32      67.529  33.582 -19.699  1.00  0.00           H  
ATOM    456  HB  VAL A  32      65.363  32.361 -19.516  1.00  0.00           H  
ATOM    457 1HG1 VAL A  32      63.269  33.614 -19.342  1.00  0.00           H  
ATOM    458 2HG1 VAL A  32      64.269  33.783 -17.880  1.00  0.00           H  
ATOM    459 3HG1 VAL A  32      64.188  35.111 -19.062  1.00  0.00           H  
ATOM    460 1HG2 VAL A  32      64.343  33.314 -21.558  1.00  0.00           H  
ATOM    461 2HG2 VAL A  32      65.302  34.798 -21.343  1.00  0.00           H  
ATOM    462 3HG2 VAL A  32      66.116  33.254 -21.693  1.00  0.00           H  
ATOM    463  N   THR A  33      67.257  35.991 -20.383  1.00  0.00           N  
ATOM    464  CA  THR A  33      67.339  37.409 -20.658  1.00  0.00           C  
ATOM    465  C   THR A  33      66.825  37.666 -22.032  1.00  0.00           C  
ATOM    466  O   THR A  33      67.304  37.065 -22.956  1.00  0.00           O  
ATOM    467  CB  THR A  33      68.779  37.940 -20.530  1.00  0.00           C  
ATOM    468  OG1 THR A  33      69.261  37.705 -19.200  1.00  0.00           O  
ATOM    469  CG2 THR A  33      68.825  39.432 -20.825  1.00  0.00           C  
ATOM    470  H   THR A  33      67.626  35.337 -21.058  1.00  0.00           H  
ATOM    471  HA  THR A  33      66.721  37.938 -19.933  1.00  0.00           H  
ATOM    472  HB  THR A  33      69.424  37.416 -21.234  1.00  0.00           H  
ATOM    473  HG1 THR A  33      68.516  37.567 -18.610  1.00  0.00           H  
ATOM    474 1HG2 THR A  33      69.850  39.790 -20.730  1.00  0.00           H  
ATOM    475 2HG2 THR A  33      68.470  39.613 -21.840  1.00  0.00           H  
ATOM    476 3HG2 THR A  33      68.189  39.963 -20.118  1.00  0.00           H  
ATOM    477  N   ALA A  34      65.907  38.597 -22.216  1.00  0.00           N  
ATOM    478  CA  ALA A  34      65.502  38.935 -23.555  1.00  0.00           C  
ATOM    479  C   ALA A  34      66.304  40.180 -23.854  1.00  0.00           C  
ATOM    480  O   ALA A  34      66.244  41.144 -23.102  1.00  0.00           O  
ATOM    481  CB  ALA A  34      64.003  39.169 -23.670  1.00  0.00           C  
ATOM    482  H   ALA A  34      65.481  39.079 -21.437  1.00  0.00           H  
ATOM    483  HA  ALA A  34      65.761  38.101 -24.208  1.00  0.00           H  
ATOM    484 1HB  ALA A  34      63.751  39.420 -24.700  1.00  0.00           H  
ATOM    485 2HB  ALA A  34      63.470  38.264 -23.377  1.00  0.00           H  
ATOM    486 3HB  ALA A  34      63.712  39.989 -23.015  1.00  0.00           H  
ATOM    487  N   THR A  35      67.124  40.118 -24.898  1.00  0.00           N  
ATOM    488  CA  THR A  35      67.946  41.238 -25.329  1.00  0.00           C  
ATOM    489  C   THR A  35      67.191  42.198 -26.250  1.00  0.00           C  
ATOM    490  O   THR A  35      67.302  43.416 -26.156  1.00  0.00           O  
ATOM    491  CB  THR A  35      69.215  40.735 -26.042  1.00  0.00           C  
ATOM    492  OG1 THR A  35      69.973  39.910 -25.148  1.00  0.00           O  
ATOM    493  CG2 THR A  35      70.072  41.907 -26.495  1.00  0.00           C  
ATOM    494  H   THR A  35      67.171  39.248 -25.409  1.00  0.00           H  
ATOM    495  HA  THR A  35      68.244  41.807 -24.448  1.00  0.00           H  
ATOM    496  HB  THR A  35      68.933  40.141 -26.911  1.00  0.00           H  
ATOM    497  HG1 THR A  35      70.479  40.467 -24.551  1.00  0.00           H  
ATOM    498 1HG2 THR A  35      70.964  41.533 -26.997  1.00  0.00           H  
ATOM    499 2HG2 THR A  35      69.502  42.530 -27.184  1.00  0.00           H  
ATOM    500 3HG2 THR A  35      70.365  42.499 -25.629  1.00  0.00           H  
ATOM    501  N   ASP A  36      66.441  41.635 -27.177  1.00  0.00           N  
ATOM    502  CA  ASP A  36      65.677  42.425 -28.104  1.00  0.00           C  
ATOM    503  C   ASP A  36      64.599  41.557 -28.696  1.00  0.00           C  
ATOM    504  O   ASP A  36      64.850  40.414 -29.066  1.00  0.00           O  
ATOM    505  CB  ASP A  36      66.568  42.999 -29.209  1.00  0.00           C  
ATOM    506  CG  ASP A  36      65.866  44.061 -30.044  1.00  0.00           C  
ATOM    507  OD1 ASP A  36      64.922  44.642 -29.560  1.00  0.00           O  
ATOM    508  OD2 ASP A  36      66.279  44.283 -31.157  1.00  0.00           O  
ATOM    509  H   ASP A  36      66.401  40.628 -27.239  1.00  0.00           H  
ATOM    510  HA  ASP A  36      65.227  43.257 -27.561  1.00  0.00           H  
ATOM    511 1HB  ASP A  36      67.461  43.439 -28.764  1.00  0.00           H  
ATOM    512 2HB  ASP A  36      66.892  42.194 -29.869  1.00  0.00           H  
ATOM    513  N   THR A  37      63.399  42.130 -28.772  1.00  0.00           N  
ATOM    514  CA  THR A  37      62.301  41.507 -29.486  1.00  0.00           C  
ATOM    515  C   THR A  37      61.899  42.353 -30.690  1.00  0.00           C  
ATOM    516  O   THR A  37      60.826  42.187 -31.227  1.00  0.00           O  
ATOM    517  CB  THR A  37      61.087  41.296 -28.563  1.00  0.00           C  
ATOM    518  OG1 THR A  37      60.701  42.548 -27.982  1.00  0.00           O  
ATOM    519  CG2 THR A  37      61.424  40.310 -27.455  1.00  0.00           C  
ATOM    520  H   THR A  37      63.250  43.021 -28.321  1.00  0.00           H  
ATOM    521  HA  THR A  37      62.631  40.532 -29.846  1.00  0.00           H  
ATOM    522  HB  THR A  37      60.251  40.907 -29.145  1.00  0.00           H  
ATOM    523  HG1 THR A  37      61.055  43.268 -28.510  1.00  0.00           H  
ATOM    524 1HG2 THR A  37      60.554  40.172 -26.813  1.00  0.00           H  
ATOM    525 2HG2 THR A  37      61.707  39.353 -27.893  1.00  0.00           H  
ATOM    526 3HG2 THR A  37      62.253  40.697 -26.864  1.00  0.00           H  
ATOM    527  N   GLY A  38      65.974  38.158 -29.848  1.00  0.00           N  
ATOM    528  CA  GLY A  38      67.352  37.941 -29.433  1.00  0.00           C  
ATOM    529  C   GLY A  38      67.342  37.723 -27.935  1.00  0.00           C  
ATOM    530  O   GLY A  38      66.742  38.487 -27.176  1.00  0.00           O  
ATOM    531  H   GLY A  38      65.409  37.364 -30.114  1.00  0.00           H  
ATOM    532 1HA  GLY A  38      67.760  37.080 -29.963  1.00  0.00           H  
ATOM    533 2HA  GLY A  38      67.956  38.804 -29.710  1.00  0.00           H  
ATOM    534  N   PHE A  39      67.970  36.634 -27.479  1.00  0.00           N  
ATOM    535  CA  PHE A  39      67.931  36.315 -26.058  1.00  0.00           C  
ATOM    536  C   PHE A  39      68.997  35.324 -25.691  1.00  0.00           C  
ATOM    537  O   PHE A  39      69.631  34.794 -26.564  1.00  0.00           O  
ATOM    538  CB  PHE A  39      66.562  35.754 -25.667  1.00  0.00           C  
ATOM    539  CG  PHE A  39      66.201  34.484 -26.382  1.00  0.00           C  
ATOM    540  CD1 PHE A  39      66.105  33.285 -25.690  1.00  0.00           C  
ATOM    541  CD2 PHE A  39      65.958  34.484 -27.747  1.00  0.00           C  
ATOM    542  CE1 PHE A  39      65.772  32.115 -26.347  1.00  0.00           C  
ATOM    543  CE2 PHE A  39      65.624  33.317 -28.406  1.00  0.00           C  
ATOM    544  CZ  PHE A  39      65.532  32.131 -27.705  1.00  0.00           C  
ATOM    545  H   PHE A  39      68.475  36.024 -28.106  1.00  0.00           H  
ATOM    546  HA  PHE A  39      68.105  37.232 -25.493  1.00  0.00           H  
ATOM    547 1HB  PHE A  39      66.542  35.559 -24.595  1.00  0.00           H  
ATOM    548 2HB  PHE A  39      65.792  36.495 -25.879  1.00  0.00           H  
ATOM    549  HD1 PHE A  39      66.294  33.273 -24.617  1.00  0.00           H  
ATOM    550  HD2 PHE A  39      66.031  35.420 -28.301  1.00  0.00           H  
ATOM    551  HE1 PHE A  39      65.700  31.181 -25.792  1.00  0.00           H  
ATOM    552  HE2 PHE A  39      65.435  33.330 -29.479  1.00  0.00           H  
ATOM    553  HZ  PHE A  39      65.271  31.210 -28.223  1.00  0.00           H  
ATOM    554  N   ARG A  40      69.150  35.058 -24.397  1.00  0.00           N  
ATOM    555  CA  ARG A  40      70.109  34.050 -23.929  1.00  0.00           C  
ATOM    556  C   ARG A  40      69.595  33.354 -22.689  1.00  0.00           C  
ATOM    557  O   ARG A  40      68.795  33.898 -21.954  1.00  0.00           O  
ATOM    558  CB  ARG A  40      71.459  34.682 -23.623  1.00  0.00           C  
ATOM    559  CG  ARG A  40      71.454  35.675 -22.472  1.00  0.00           C  
ATOM    560  CD  ARG A  40      72.792  36.287 -22.268  1.00  0.00           C  
ATOM    561  NE  ARG A  40      72.799  37.216 -21.150  1.00  0.00           N  
ATOM    562  CZ  ARG A  40      73.860  37.960 -20.780  1.00  0.00           C  
ATOM    563  NH1 ARG A  40      74.989  37.873 -21.448  1.00  0.00           N  
ATOM    564  NH2 ARG A  40      73.765  38.778 -19.746  1.00  0.00           N  
ATOM    565  H   ARG A  40      68.594  35.560 -23.720  1.00  0.00           H  
ATOM    566  HA  ARG A  40      70.247  33.310 -24.718  1.00  0.00           H  
ATOM    567 1HB  ARG A  40      72.179  33.901 -23.382  1.00  0.00           H  
ATOM    568 2HB  ARG A  40      71.825  35.204 -24.507  1.00  0.00           H  
ATOM    569 1HG  ARG A  40      70.741  36.472 -22.682  1.00  0.00           H  
ATOM    570 2HG  ARG A  40      71.166  35.164 -21.552  1.00  0.00           H  
ATOM    571 1HD  ARG A  40      73.522  35.504 -22.065  1.00  0.00           H  
ATOM    572 2HD  ARG A  40      73.083  36.831 -23.165  1.00  0.00           H  
ATOM    573  HE  ARG A  40      71.948  37.311 -20.612  1.00  0.00           H  
ATOM    574 1HH1 ARG A  40      75.061  37.247 -22.238  1.00  0.00           H  
ATOM    575 2HH1 ARG A  40      75.784  38.430 -21.171  1.00  0.00           H  
ATOM    576 1HH2 ARG A  40      72.897  38.845 -19.233  1.00  0.00           H  
ATOM    577 2HH2 ARG A  40      74.559  39.335 -19.469  1.00  0.00           H  
ATOM    578  N   VAL A  41      69.909  32.073 -22.521  1.00  0.00           N  
ATOM    579  CA  VAL A  41      69.503  31.349 -21.370  1.00  0.00           C  
ATOM    580  C   VAL A  41      70.802  31.001 -20.705  1.00  0.00           C  
ATOM    581  O   VAL A  41      71.756  30.653 -21.412  1.00  0.00           O  
ATOM    582  CB  VAL A  41      68.697  30.087 -21.730  1.00  0.00           C  
ATOM    583  CG1 VAL A  41      69.527  29.155 -22.600  1.00  0.00           C  
ATOM    584  CG2 VAL A  41      68.246  29.381 -20.460  1.00  0.00           C  
ATOM    585  H   VAL A  41      70.451  31.603 -23.232  1.00  0.00           H  
ATOM    586  HA  VAL A  41      68.863  31.992 -20.765  1.00  0.00           H  
ATOM    587  HB  VAL A  41      67.824  30.379 -22.313  1.00  0.00           H  
ATOM    588 1HG1 VAL A  41      68.942  28.268 -22.845  1.00  0.00           H  
ATOM    589 2HG1 VAL A  41      69.808  29.669 -23.519  1.00  0.00           H  
ATOM    590 3HG1 VAL A  41      70.426  28.857 -22.060  1.00  0.00           H  
ATOM    591 1HG2 VAL A  41      67.676  28.490 -20.722  1.00  0.00           H  
ATOM    592 2HG2 VAL A  41      69.120  29.094 -19.874  1.00  0.00           H  
ATOM    593 3HG2 VAL A  41      67.620  30.052 -19.873  1.00  0.00           H  
ATOM    594  N   THR A  42      70.815  31.143 -19.384  1.00  0.00           N  
ATOM    595  CA  THR A  42      71.950  30.808 -18.538  1.00  0.00           C  
ATOM    596  C   THR A  42      71.513  29.885 -17.434  1.00  0.00           C  
ATOM    597  O   THR A  42      70.630  30.215 -16.681  1.00  0.00           O  
ATOM    598  CB  THR A  42      72.601  32.067 -17.935  1.00  0.00           C  
ATOM    599  OG1 THR A  42      71.642  32.766 -17.131  1.00  0.00           O  
ATOM    600  CG2 THR A  42      73.101  32.988 -19.037  1.00  0.00           C  
ATOM    601  H   THR A  42      69.975  31.508 -18.958  1.00  0.00           H  
ATOM    602  HA  THR A  42      72.697  30.299 -19.147  1.00  0.00           H  
ATOM    603  HB  THR A  42      73.441  31.775 -17.304  1.00  0.00           H  
ATOM    604  HG1 THR A  42      71.067  33.285 -17.699  1.00  0.00           H  
ATOM    605 1HG2 THR A  42      73.559  33.872 -18.593  1.00  0.00           H  
ATOM    606 2HG2 THR A  42      73.839  32.463 -19.643  1.00  0.00           H  
ATOM    607 3HG2 THR A  42      72.265  33.291 -19.666  1.00  0.00           H  
ATOM    608  N   ALA A  44      72.148  28.737 -17.293  1.00  0.00           N  
ATOM    609  CA  ALA A  44      71.635  27.729 -16.360  1.00  0.00           C  
ATOM    610  C   ALA A  44      72.730  26.823 -15.848  1.00  0.00           C  
ATOM    611  O   ALA A  44      73.818  26.735 -16.450  1.00  0.00           O  
ATOM    612  CB  ALA A  44      70.545  26.898 -17.021  1.00  0.00           C  
ATOM    613  H   ALA A  44      73.141  28.918 -17.325  1.00  0.00           H  
ATOM    614  HA  ALA A  44      71.210  28.248 -15.501  1.00  0.00           H  
ATOM    615 1HB  ALA A  44      70.175  26.155 -16.314  1.00  0.00           H  
ATOM    616 2HB  ALA A  44      69.725  27.549 -17.325  1.00  0.00           H  
ATOM    617 3HB  ALA A  44      70.952  26.395 -17.897  1.00  0.00           H  
ATOM    618  N   ASP A  45      72.405  26.131 -14.766  1.00  0.00           N  
ATOM    619  CA  ASP A  45      73.275  25.107 -14.168  1.00  0.00           C  
ATOM    620  C   ASP A  45      72.337  24.066 -13.567  1.00  0.00           C  
ATOM    621  O   ASP A  45      71.477  24.427 -12.779  1.00  0.00           O  
ATOM    622  CB  ASP A  45      74.202  25.689 -13.098  1.00  0.00           C  
ATOM    623  CG  ASP A  45      75.201  24.672 -12.563  1.00  0.00           C  
ATOM    624  OD1 ASP A  45      75.090  23.520 -12.910  1.00  0.00           O  
ATOM    625  OD2 ASP A  45      76.065  25.057 -11.812  1.00  0.00           O  
ATOM    626  H   ASP A  45      71.511  26.327 -14.340  1.00  0.00           H  
ATOM    627  HA  ASP A  45      73.899  24.681 -14.954  1.00  0.00           H  
ATOM    628 1HB  ASP A  45      74.753  26.533 -13.514  1.00  0.00           H  
ATOM    629 2HB  ASP A  45      73.607  26.065 -12.266  1.00  0.00           H  
ATOM    630  N   GLY A  46      72.426  22.817 -14.014  1.00  0.00           N  
ATOM    631  CA  GLY A  46      71.552  21.739 -13.528  1.00  0.00           C  
ATOM    632  C   GLY A  46      72.387  20.498 -13.197  1.00  0.00           C  
ATOM    633  O   GLY A  46      73.411  20.227 -13.818  1.00  0.00           O  
ATOM    634  H   GLY A  46      73.123  22.607 -14.714  1.00  0.00           H  
ATOM    635 1HA  GLY A  46      71.012  22.079 -12.644  1.00  0.00           H  
ATOM    636 2HA  GLY A  46      70.808  21.503 -14.288  1.00  0.00           H  
ATOM    637  N   SER A  47      71.957  19.754 -12.185  1.00  0.00           N  
ATOM    638  CA  SER A  47      72.619  18.502 -11.851  1.00  0.00           C  
ATOM    639  C   SER A  47      71.524  17.582 -11.330  1.00  0.00           C  
ATOM    640  O   SER A  47      70.439  18.048 -10.942  1.00  0.00           O  
ATOM    641  CB  SER A  47      73.706  18.704 -10.813  1.00  0.00           C  
ATOM    642  OG  SER A  47      73.161  19.114  -9.589  1.00  0.00           O  
ATOM    643  H   SER A  47      71.163  20.052 -11.636  1.00  0.00           H  
ATOM    644  HA  SER A  47      73.083  18.104 -12.754  1.00  0.00           H  
ATOM    645 1HB  SER A  47      74.255  17.773 -10.676  1.00  0.00           H  
ATOM    646 2HB  SER A  47      74.413  19.452 -11.168  1.00  0.00           H  
ATOM    647  HG  SER A  47      72.829  18.318  -9.167  1.00  0.00           H  
ATOM    648  N   ALA A  48      71.796  16.286 -11.333  1.00  0.00           N  
ATOM    649  CA  ALA A  48      70.795  15.324 -10.925  1.00  0.00           C  
ATOM    650  C   ALA A  48      69.837  14.999 -12.062  1.00  0.00           C  
ATOM    651  O   ALA A  48      69.723  15.747 -13.028  1.00  0.00           O  
ATOM    652  CB  ALA A  48      70.029  15.845  -9.718  1.00  0.00           C  
ATOM    653  H   ALA A  48      72.706  15.957 -11.621  1.00  0.00           H  
ATOM    654  HA  ALA A  48      71.305  14.401 -10.650  1.00  0.00           H  
ATOM    655 1HB  ALA A  48      69.278  15.113  -9.420  1.00  0.00           H  
ATOM    656 2HB  ALA A  48      70.720  16.013  -8.892  1.00  0.00           H  
ATOM    657 3HB  ALA A  48      69.538  16.783  -9.976  1.00  0.00           H  
ATOM    658  N   PRO A  49      69.120  13.897 -11.931  1.00  0.00           N  
ATOM    659  CA  PRO A  49      68.184  13.460 -12.954  1.00  0.00           C  
ATOM    660  C   PRO A  49      68.802  13.444 -14.352  1.00  0.00           C  
ATOM    661  O   PRO A  49      68.362  14.164 -15.258  1.00  0.00           O  
ATOM    662  CB  PRO A  49      67.067  14.503 -12.847  1.00  0.00           C  
ATOM    663  CG  PRO A  49      67.165  15.001 -11.446  1.00  0.00           C  
ATOM    664  CD  PRO A  49      68.642  15.015 -11.155  1.00  0.00           C  
ATOM    665  HA  PRO A  49      67.816  12.455 -12.702  1.00  0.00           H  
ATOM    666 1HB  PRO A  49      67.220  15.296 -13.594  1.00  0.00           H  
ATOM    667 2HB  PRO A  49      66.095  14.037 -13.068  1.00  0.00           H  
ATOM    668 1HG  PRO A  49      66.708  15.998 -11.364  1.00  0.00           H  
ATOM    669 2HG  PRO A  49      66.606  14.339 -10.767  1.00  0.00           H  
ATOM    670 1HD  PRO A  49      69.074  15.967 -11.496  1.00  0.00           H  
ATOM    671 2HD  PRO A  49      68.806  14.878 -10.076  1.00  0.00           H  
ATOM    672  N   THR A  50      69.842  12.623 -14.503  1.00  0.00           N  
ATOM    673  CA  THR A  50      70.619  12.516 -15.711  1.00  0.00           C  
ATOM    674  C   THR A  50      69.853  12.593 -17.044  1.00  0.00           C  
ATOM    675  O   THR A  50      70.259  13.281 -17.987  1.00  0.00           O  
ATOM    676  CB  THR A  50      71.416  11.199 -15.674  1.00  0.00           C  
ATOM    677  OG1 THR A  50      70.510  10.092 -15.575  1.00  0.00           O  
ATOM    678  CG2 THR A  50      72.363  11.182 -14.484  1.00  0.00           C  
ATOM    679  H   THR A  50      70.085  12.048 -13.709  1.00  0.00           H  
ATOM    680  HA  THR A  50      71.311  13.358 -15.753  1.00  0.00           H  
ATOM    681  HB  THR A  50      71.993  11.097 -16.593  1.00  0.00           H  
ATOM    682  HG1 THR A  50      70.954   9.290 -15.861  1.00  0.00           H  
ATOM    683 1HG2 THR A  50      72.918  10.244 -14.475  1.00  0.00           H  
ATOM    684 2HG2 THR A  50      73.061  12.016 -14.563  1.00  0.00           H  
ATOM    685 3HG2 THR A  50      71.791  11.273 -13.562  1.00  0.00           H  
ATOM    686  N   GLY A  52      68.733  11.892 -17.136  1.00  0.00           N  
ATOM    687  CA  GLY A  52      68.048  11.815 -18.410  1.00  0.00           C  
ATOM    688  C   GLY A  52      66.723  12.527 -18.416  1.00  0.00           C  
ATOM    689  O   GLY A  52      65.872  12.250 -19.273  1.00  0.00           O  
ATOM    690  H   GLY A  52      69.722  12.098 -17.121  1.00  0.00           H  
ATOM    691 1HA  GLY A  52      68.678  12.245 -19.189  1.00  0.00           H  
ATOM    692 2HA  GLY A  52      67.883  10.770 -18.672  1.00  0.00           H  
ATOM    693  N   ALA A  53      66.562  13.430 -17.440  1.00  0.00           N  
ATOM    694  CA  ALA A  53      65.367  14.226 -17.282  1.00  0.00           C  
ATOM    695  C   ALA A  53      65.658  15.646 -17.695  1.00  0.00           C  
ATOM    696  O   ALA A  53      66.596  16.255 -17.163  1.00  0.00           O  
ATOM    697  CB  ALA A  53      64.863  14.173 -15.847  1.00  0.00           C  
ATOM    698  H   ALA A  53      67.323  13.551 -16.787  1.00  0.00           H  
ATOM    699  HA  ALA A  53      64.598  13.816 -17.936  1.00  0.00           H  
ATOM    700 1HB  ALA A  53      63.963  14.780 -15.755  1.00  0.00           H  
ATOM    701 2HB  ALA A  53      64.634  13.141 -15.580  1.00  0.00           H  
ATOM    702 3HB  ALA A  53      65.631  14.559 -15.178  1.00  0.00           H  
ATOM    703  N   PRO A  54      64.858  16.163 -18.619  1.00  0.00           N  
ATOM    704  CA  PRO A  54      64.959  17.556 -19.018  1.00  0.00           C  
ATOM    705  C   PRO A  54      64.546  18.437 -17.831  1.00  0.00           C  
ATOM    706  O   PRO A  54      63.552  18.139 -17.156  1.00  0.00           O  
ATOM    707  CB  PRO A  54      63.979  17.663 -20.191  1.00  0.00           C  
ATOM    708  CG  PRO A  54      63.015  16.548 -19.964  1.00  0.00           C  
ATOM    709  CD  PRO A  54      63.838  15.468 -19.315  1.00  0.00           C  
ATOM    710  HA  PRO A  54      65.987  17.764 -19.349  1.00  0.00           H  
ATOM    711 1HB  PRO A  54      63.496  18.651 -20.189  1.00  0.00           H  
ATOM    712 2HB  PRO A  54      64.521  17.572 -21.143  1.00  0.00           H  
ATOM    713 1HG  PRO A  54      62.184  16.888 -19.329  1.00  0.00           H  
ATOM    714 2HG  PRO A  54      62.574  16.228 -20.920  1.00  0.00           H  
ATOM    715 1HD  PRO A  54      63.212  14.907 -18.605  1.00  0.00           H  
ATOM    716 2HD  PRO A  54      64.243  14.799 -20.088  1.00  0.00           H  
ATOM    717  N   LYS A  55      65.318  19.472 -17.528  1.00  0.00           N  
ATOM    718  CA  LYS A  55      64.952  20.377 -16.437  1.00  0.00           C  
ATOM    719  C   LYS A  55      64.156  21.603 -16.886  1.00  0.00           C  
ATOM    720  O   LYS A  55      63.400  22.180 -16.095  1.00  0.00           O  
ATOM    721  CB  LYS A  55      66.213  20.832 -15.700  1.00  0.00           C  
ATOM    722  CG  LYS A  55      66.998  19.705 -15.042  1.00  0.00           C  
ATOM    723  CD  LYS A  55      66.175  19.016 -13.963  1.00  0.00           C  
ATOM    724  CE  LYS A  55      66.985  17.943 -13.249  1.00  0.00           C  
ATOM    725  NZ  LYS A  55      66.182  17.235 -12.216  1.00  0.00           N  
ATOM    726  H   LYS A  55      66.166  19.646 -18.048  1.00  0.00           H  
ATOM    727  HA  LYS A  55      64.309  19.838 -15.741  1.00  0.00           H  
ATOM    728 1HB  LYS A  55      66.879  21.340 -16.398  1.00  0.00           H  
ATOM    729 2HB  LYS A  55      65.942  21.549 -14.924  1.00  0.00           H  
ATOM    730 1HG  LYS A  55      67.281  18.970 -15.796  1.00  0.00           H  
ATOM    731 2HG  LYS A  55      67.905  20.108 -14.593  1.00  0.00           H  
ATOM    732 1HD  LYS A  55      65.842  19.754 -13.232  1.00  0.00           H  
ATOM    733 2HD  LYS A  55      65.297  18.555 -14.414  1.00  0.00           H  
ATOM    734 1HE  LYS A  55      67.343  17.215 -13.976  1.00  0.00           H  
ATOM    735 2HE  LYS A  55      67.850  18.399 -12.769  1.00  0.00           H  
ATOM    736 1HZ  LYS A  55      66.754  16.534 -11.767  1.00  0.00           H  
ATOM    737 2HZ  LYS A  55      65.860  17.899 -11.526  1.00  0.00           H  
ATOM    738 3HZ  LYS A  55      65.387  16.791 -12.652  1.00  0.00           H  
ATOM    739  N   SER A  56      64.328  21.997 -18.146  1.00  0.00           N  
ATOM    740  CA  SER A  56      63.749  23.225 -18.638  1.00  0.00           C  
ATOM    741  C   SER A  56      63.760  23.275 -20.143  1.00  0.00           C  
ATOM    742  O   SER A  56      64.538  22.565 -20.777  1.00  0.00           O  
ATOM    743  CB  SER A  56      64.503  24.417 -18.081  1.00  0.00           C  
ATOM    744  OG  SER A  56      65.810  24.463 -18.582  1.00  0.00           O  
ATOM    745  H   SER A  56      64.876  21.425 -18.773  1.00  0.00           H  
ATOM    746  HA  SER A  56      62.712  23.277 -18.304  1.00  0.00           H  
ATOM    747 1HB  SER A  56      63.977  25.335 -18.343  1.00  0.00           H  
ATOM    748 2HB  SER A  56      64.530  24.354 -16.994  1.00  0.00           H  
ATOM    749  HG  SER A  56      66.367  24.727 -17.846  1.00  0.00           H  
ATOM    750  N   TYR A  57      62.906  24.133 -20.688  1.00  0.00           N  
ATOM    751  CA  TYR A  57      62.898  24.432 -22.107  1.00  0.00           C  
ATOM    752  C   TYR A  57      62.712  25.943 -22.303  1.00  0.00           C  
ATOM    753  O   TYR A  57      61.656  26.465 -22.658  1.00  0.00           O  
ATOM    754  CB  TYR A  57      61.797  23.645 -22.821  1.00  0.00           C  
ATOM    755  CG  TYR A  57      61.895  23.691 -24.330  1.00  0.00           C  
ATOM    756  CD1 TYR A  57      62.840  22.918 -24.988  1.00  0.00           C  
ATOM    757  CD2 TYR A  57      61.039  24.506 -25.056  1.00  0.00           C  
ATOM    758  CE1 TYR A  57      62.929  22.960 -26.366  1.00  0.00           C  
ATOM    759  CE2 TYR A  57      61.128  24.548 -26.434  1.00  0.00           C  
ATOM    760  CZ  TYR A  57      62.068  23.779 -27.088  1.00  0.00           C  
ATOM    761  OH  TYR A  57      62.157  23.821 -28.461  1.00  0.00           O  
ATOM    762  H   TYR A  57      62.238  24.592 -20.085  1.00  0.00           H  
ATOM    763  HA  TYR A  57      63.861  24.140 -22.528  1.00  0.00           H  
ATOM    764 1HB  TYR A  57      61.835  22.600 -22.509  1.00  0.00           H  
ATOM    765 2HB  TYR A  57      60.823  24.037 -22.531  1.00  0.00           H  
ATOM    766  HD1 TYR A  57      63.513  22.277 -24.418  1.00  0.00           H  
ATOM    767  HD2 TYR A  57      60.296  25.114 -24.539  1.00  0.00           H  
ATOM    768  HE1 TYR A  57      63.672  22.353 -26.883  1.00  0.00           H  
ATOM    769  HE2 TYR A  57      60.455  25.190 -27.004  1.00  0.00           H  
ATOM    770  HH  TYR A  57      62.857  23.232 -28.753  1.00  0.00           H  
ATOM    771  N   PRO A  58      63.799  26.651 -22.082  1.00  0.00           N  
ATOM    772  CA  PRO A  58      63.806  28.089 -22.220  1.00  0.00           C  
ATOM    773  C   PRO A  58      63.700  28.263 -23.719  1.00  0.00           C  
ATOM    774  O   PRO A  58      64.378  27.586 -24.493  1.00  0.00           O  
ATOM    775  CB  PRO A  58      65.153  28.544 -21.649  1.00  0.00           C  
ATOM    776  CG  PRO A  58      65.596  27.401 -20.801  1.00  0.00           C  
ATOM    777  CD  PRO A  58      65.070  26.182 -21.512  1.00  0.00           C  
ATOM    778  HA  PRO A  58      62.984  28.514 -21.625  1.00  0.00           H  
ATOM    779 1HB  PRO A  58      65.853  28.765 -22.467  1.00  0.00           H  
ATOM    780 2HB  PRO A  58      65.023  29.475 -21.076  1.00  0.00           H  
ATOM    781 1HG  PRO A  58      66.692  27.398 -20.710  1.00  0.00           H  
ATOM    782 2HG  PRO A  58      65.192  27.504 -19.783  1.00  0.00           H  
ATOM    783 1HD  PRO A  58      65.789  25.869 -22.284  1.00  0.00           H  
ATOM    784 2HD  PRO A  58      64.906  25.374 -20.784  1.00  0.00           H  
ATOM    785  N   SER A  59      62.829  29.166 -24.158  1.00  0.00           N  
ATOM    786  CA  SER A  59      62.526  29.221 -25.553  1.00  0.00           C  
ATOM    787  C   SER A  59      61.892  30.539 -25.928  1.00  0.00           C  
ATOM    788  O   SER A  59      61.328  31.242 -25.072  1.00  0.00           O  
ATOM    789  CB  SER A  59      61.603  28.076 -25.924  1.00  0.00           C  
ATOM    790  OG  SER A  59      60.347  28.228 -25.322  1.00  0.00           O  
ATOM    791  H   SER A  59      62.376  29.814 -23.530  1.00  0.00           H  
ATOM    792  HA  SER A  59      63.457  29.122 -26.114  1.00  0.00           H  
ATOM    793 1HB  SER A  59      61.489  28.038 -27.007  1.00  0.00           H  
ATOM    794 2HB  SER A  59      62.049  27.134 -25.609  1.00  0.00           H  
ATOM    795  HG  SER A  59      59.997  29.061 -25.647  1.00  0.00           H  
ATOM    796  N   VAL A  60      62.027  30.857 -27.204  1.00  0.00           N  
ATOM    797  CA  VAL A  60      61.318  31.989 -27.841  1.00  0.00           C  
ATOM    798  C   VAL A  60      60.270  31.386 -28.743  1.00  0.00           C  
ATOM    799  O   VAL A  60      60.521  30.358 -29.375  1.00  0.00           O  
ATOM    800  CB  VAL A  60      62.270  32.880 -28.661  1.00  0.00           C  
ATOM    801  CG1 VAL A  60      62.924  32.077 -29.775  1.00  0.00           C  
ATOM    802  CG2 VAL A  60      61.507  34.068 -29.228  1.00  0.00           C  
ATOM    803  H   VAL A  60      62.649  30.290 -27.762  1.00  0.00           H  
ATOM    804  HA  VAL A  60      60.875  32.605 -27.057  1.00  0.00           H  
ATOM    805  HB  VAL A  60      63.069  33.237 -28.011  1.00  0.00           H  
ATOM    806 1HG1 VAL A  60      63.593  32.722 -30.345  1.00  0.00           H  
ATOM    807 2HG1 VAL A  60      63.493  31.254 -29.344  1.00  0.00           H  
ATOM    808 3HG1 VAL A  60      62.154  31.679 -30.437  1.00  0.00           H  
ATOM    809 1HG2 VAL A  60      62.186  34.694 -29.806  1.00  0.00           H  
ATOM    810 2HG2 VAL A  60      60.705  33.710 -29.874  1.00  0.00           H  
ATOM    811 3HG2 VAL A  60      61.083  34.651 -28.411  1.00  0.00           H  
ATOM    812  N   PHE A  61      59.083  31.996 -28.801  1.00  0.00           N  
ATOM    813  CA  PHE A  61      58.008  31.447 -29.614  1.00  0.00           C  
ATOM    814  C   PHE A  61      57.198  32.572 -30.207  1.00  0.00           C  
ATOM    815  O   PHE A  61      57.414  33.713 -29.856  1.00  0.00           O  
ATOM    816  CB  PHE A  61      57.102  30.534 -28.785  1.00  0.00           C  
ATOM    817  CG  PHE A  61      56.359  31.248 -27.692  1.00  0.00           C  
ATOM    818  CD1 PHE A  61      55.344  32.144 -27.995  1.00  0.00           C  
ATOM    819  CD2 PHE A  61      56.673  31.027 -26.360  1.00  0.00           C  
ATOM    820  CE1 PHE A  61      54.660  32.802 -26.990  1.00  0.00           C  
ATOM    821  CE2 PHE A  61      55.990  31.682 -25.354  1.00  0.00           C  
ATOM    822  CZ  PHE A  61      54.982  32.571 -25.670  1.00  0.00           C  
ATOM    823  H   PHE A  61      58.921  32.846 -28.280  1.00  0.00           H  
ATOM    824  HA  PHE A  61      58.449  30.855 -30.417  1.00  0.00           H  
ATOM    825 1HB  PHE A  61      56.372  30.057 -29.437  1.00  0.00           H  
ATOM    826 2HB  PHE A  61      57.700  29.745 -28.330  1.00  0.00           H  
ATOM    827  HD1 PHE A  61      55.089  32.326 -29.039  1.00  0.00           H  
ATOM    828  HD2 PHE A  61      57.469  30.325 -26.110  1.00  0.00           H  
ATOM    829  HE1 PHE A  61      53.865  33.503 -27.242  1.00  0.00           H  
ATOM    830  HE2 PHE A  61      56.246  31.498 -24.311  1.00  0.00           H  
ATOM    831  HZ  PHE A  61      54.444  33.089 -24.878  1.00  0.00           H  
ATOM    832  N   ASN A  62      56.295  32.247 -31.120  1.00  0.00           N  
ATOM    833  CA  ASN A  62      55.442  33.259 -31.723  1.00  0.00           C  
ATOM    834  C   ASN A  62      54.017  32.976 -31.371  1.00  0.00           C  
ATOM    835  O   ASN A  62      53.660  31.824 -31.105  1.00  0.00           O  
ATOM    836  CB  ASN A  62      55.623  33.314 -33.229  1.00  0.00           C  
ATOM    837  CG  ASN A  62      56.998  33.773 -33.629  1.00  0.00           C  
ATOM    838  OD1 ASN A  62      57.974  33.555 -32.902  1.00  0.00           O  
ATOM    839  ND2 ASN A  62      57.093  34.403 -34.772  1.00  0.00           N  
ATOM    840  H   ASN A  62      56.193  31.284 -31.406  1.00  0.00           H  
ATOM    841  HA  ASN A  62      55.716  34.232 -31.312  1.00  0.00           H  
ATOM    842 1HB  ASN A  62      55.444  32.326 -33.654  1.00  0.00           H  
ATOM    843 2HB  ASN A  62      54.887  33.994 -33.659  1.00  0.00           H  
ATOM    844 1HD2 ASN A  62      57.984  34.731 -35.089  1.00  0.00           H  
ATOM    845 2HD2 ASN A  62      56.277  34.557 -35.328  1.00  0.00           H  
ATOM    846  N   GLY A  63      53.185  34.012 -31.418  1.00  0.00           N  
ATOM    847  CA  GLY A  63      51.774  33.844 -31.119  1.00  0.00           C  
ATOM    848  C   GLY A  63      51.113  33.218 -32.295  1.00  0.00           C  
ATOM    849  O   GLY A  63      51.508  33.445 -33.429  1.00  0.00           O  
ATOM    850  H   GLY A  63      53.530  34.929 -31.663  1.00  0.00           H  
ATOM    851 1HA  GLY A  63      51.662  33.223 -30.230  1.00  0.00           H  
ATOM    852 2HA  GLY A  63      51.333  34.814 -30.892  1.00  0.00           H  
ATOM    853  N   THR A  73      50.064  32.466 -31.992  1.00  0.00           N  
ATOM    854  CA  THR A  73      49.273  31.778 -32.978  1.00  0.00           C  
ATOM    855  C   THR A  73      47.821  32.007 -32.580  1.00  0.00           C  
ATOM    856  O   THR A  73      47.151  31.083 -32.105  1.00  0.00           O  
ATOM    857  CB  THR A  73      49.602  30.275 -33.048  1.00  0.00           C  
ATOM    858  OG1 THR A  73      51.024  30.094 -33.040  1.00  0.00           O  
ATOM    859  CG2 THR A  73      49.023  29.661 -34.314  1.00  0.00           C  
ATOM    860  H   THR A  73      50.826  33.054 -32.296  1.00  0.00           H  
ATOM    861  HA  THR A  73      49.486  32.211 -33.956  1.00  0.00           H  
ATOM    862  HB  THR A  73      49.180  29.770 -32.180  1.00  0.00           H  
ATOM    863  HG1 THR A  73      51.435  30.769 -33.585  1.00  0.00           H  
ATOM    864 1HG2 THR A  73      49.265  28.599 -34.346  1.00  0.00           H  
ATOM    865 2HG2 THR A  73      47.941  29.787 -34.317  1.00  0.00           H  
ATOM    866 3HG2 THR A  73      49.448  30.156 -35.186  1.00  0.00           H  
ATOM    867  N   ASP A  74      47.363  33.257 -32.717  1.00  0.00           N  
ATOM    868  CA  ASP A  74      45.963  33.609 -32.434  1.00  0.00           C  
ATOM    869  C   ASP A  74      45.000  32.582 -33.018  1.00  0.00           C  
ATOM    870  O   ASP A  74      44.125  32.059 -32.295  1.00  0.00           O  
ATOM    871  CB  ASP A  74      45.632  34.994 -32.994  1.00  0.00           C  
ATOM    872  CG  ASP A  74      46.293  36.123 -32.214  1.00  0.00           C  
ATOM    873  OD1 ASP A  74      46.728  35.882 -31.112  1.00  0.00           O  
ATOM    874  OD2 ASP A  74      46.357  37.214 -32.726  1.00  0.00           O  
ATOM    875  H   ASP A  74      47.999  33.979 -33.024  1.00  0.00           H  
ATOM    876  HA  ASP A  74      45.823  33.629 -31.353  1.00  0.00           H  
ATOM    877 1HB  ASP A  74      45.955  35.054 -34.034  1.00  0.00           H  
ATOM    878 2HB  ASP A  74      44.552  35.145 -32.978  1.00  0.00           H  
ATOM    879  N   LEU A  75      45.181  32.285 -34.305  1.00  0.00           N  
ATOM    880  CA  LEU A  75      44.316  31.347 -35.021  1.00  0.00           C  
ATOM    881  C   LEU A  75      45.003  30.036 -35.337  1.00  0.00           C  
ATOM    882  O   LEU A  75      45.940  29.997 -36.132  1.00  0.00           O  
ATOM    883  CB  LEU A  75      43.823  31.982 -36.327  1.00  0.00           C  
ATOM    884  CG  LEU A  75      42.942  31.089 -37.210  1.00  0.00           C  
ATOM    885  CD1 LEU A  75      41.659  30.745 -36.465  1.00  0.00           C  
ATOM    886  CD2 LEU A  75      42.639  31.807 -38.517  1.00  0.00           C  
ATOM    887  H   LEU A  75      45.944  32.726 -34.799  1.00  0.00           H  
ATOM    888  HA  LEU A  75      43.456  31.121 -34.392  1.00  0.00           H  
ATOM    889 1HB  LEU A  75      43.251  32.876 -36.085  1.00  0.00           H  
ATOM    890 2HB  LEU A  75      44.690  32.280 -36.918  1.00  0.00           H  
ATOM    891  HG  LEU A  75      43.465  30.156 -37.421  1.00  0.00           H  
ATOM    892 1HD1 LEU A  75      41.033  30.110 -37.092  1.00  0.00           H  
ATOM    893 2HD1 LEU A  75      41.904  30.215 -35.544  1.00  0.00           H  
ATOM    894 3HD1 LEU A  75      41.121  31.661 -36.225  1.00  0.00           H  
ATOM    895 1HD2 LEU A  75      42.013  31.172 -39.145  1.00  0.00           H  
ATOM    896 2HD2 LEU A  75      42.115  32.739 -38.307  1.00  0.00           H  
ATOM    897 3HD2 LEU A  75      43.572  32.024 -39.037  1.00  0.00           H  
ATOM    898  N   PRO A  76      44.520  28.963 -34.733  1.00  0.00           N  
ATOM    899  CA  PRO A  76      45.094  27.644 -35.000  1.00  0.00           C  
ATOM    900  C   PRO A  76      44.504  27.181 -36.325  1.00  0.00           C  
ATOM    901  O   PRO A  76      43.303  27.284 -36.536  1.00  0.00           O  
ATOM    902  CB  PRO A  76      44.633  26.783 -33.820  1.00  0.00           C  
ATOM    903  CG  PRO A  76      43.343  27.401 -33.399  1.00  0.00           C  
ATOM    904  CD  PRO A  76      43.521  28.869 -33.682  1.00  0.00           C  
ATOM    905  HA  PRO A  76      46.191  27.722 -35.011  1.00  0.00           H  
ATOM    906 1HB  PRO A  76      44.520  25.736 -34.139  1.00  0.00           H  
ATOM    907 2HB  PRO A  76      45.392  26.797 -33.024  1.00  0.00           H  
ATOM    908 1HG  PRO A  76      42.508  26.959 -33.962  1.00  0.00           H  
ATOM    909 2HG  PRO A  76      43.152  27.195 -32.335  1.00  0.00           H  
ATOM    910 1HD  PRO A  76      42.573  29.290 -34.048  1.00  0.00           H  
ATOM    911 2HD  PRO A  76      43.845  29.383 -32.765  1.00  0.00           H  
ATOM    912  N   VAL A  77      45.359  26.690 -37.218  1.00  0.00           N  
ATOM    913  CA  VAL A  77      44.946  26.311 -38.565  1.00  0.00           C  
ATOM    914  C   VAL A  77      45.549  24.947 -38.856  1.00  0.00           C  
ATOM    915  O   VAL A  77      46.567  24.581 -38.253  1.00  0.00           O  
ATOM    916  CB  VAL A  77      45.422  27.338 -39.610  1.00  0.00           C  
ATOM    917  CG1 VAL A  77      44.807  28.702 -39.334  1.00  0.00           C  
ATOM    918  CG2 VAL A  77      46.941  27.419 -39.601  1.00  0.00           C  
ATOM    919  H   VAL A  77      46.326  26.577 -36.950  1.00  0.00           H  
ATOM    920  HA  VAL A  77      43.856  26.275 -38.596  1.00  0.00           H  
ATOM    921  HB  VAL A  77      45.079  27.025 -40.596  1.00  0.00           H  
ATOM    922 1HG1 VAL A  77      45.154  29.416 -40.082  1.00  0.00           H  
ATOM    923 2HG1 VAL A  77      43.721  28.628 -39.380  1.00  0.00           H  
ATOM    924 3HG1 VAL A  77      45.107  29.042 -38.343  1.00  0.00           H  
ATOM    925 1HG2 VAL A  77      47.270  28.147 -40.342  1.00  0.00           H  
ATOM    926 2HG2 VAL A  77      47.283  27.727 -38.613  1.00  0.00           H  
ATOM    927 3HG2 VAL A  77      47.359  26.441 -39.842  1.00  0.00           H  
ATOM    928  N   ARG A  78      44.932  24.212 -39.778  1.00  0.00           N  
ATOM    929  CA  ARG A  78      45.441  22.904 -40.140  1.00  0.00           C  
ATOM    930  C   ARG A  78      46.747  23.059 -40.886  1.00  0.00           C  
ATOM    931  O   ARG A  78      47.005  24.095 -41.497  1.00  0.00           O  
ATOM    932  CB  ARG A  78      44.443  22.147 -41.004  1.00  0.00           C  
ATOM    933  CG  ARG A  78      43.104  21.869 -40.339  1.00  0.00           C  
ATOM    934  CD  ARG A  78      43.221  20.833 -39.281  1.00  0.00           C  
ATOM    935  NE  ARG A  78      41.932  20.515 -38.688  1.00  0.00           N  
ATOM    936  CZ  ARG A  78      41.745  19.626 -37.694  1.00  0.00           C  
ATOM    937  NH1 ARG A  78      42.772  18.975 -37.192  1.00  0.00           N  
ATOM    938  NH2 ARG A  78      40.530  19.407 -37.222  1.00  0.00           N  
ATOM    939  H   ARG A  78      44.101  24.560 -40.235  1.00  0.00           H  
ATOM    940  HA  ARG A  78      45.607  22.332 -39.226  1.00  0.00           H  
ATOM    941 1HB  ARG A  78      44.247  22.713 -41.914  1.00  0.00           H  
ATOM    942 2HB  ARG A  78      44.870  21.189 -41.299  1.00  0.00           H  
ATOM    943 1HG  ARG A  78      42.727  22.784 -39.882  1.00  0.00           H  
ATOM    944 2HG  ARG A  78      42.392  21.517 -41.087  1.00  0.00           H  
ATOM    945 1HD  ARG A  78      43.633  19.920 -39.711  1.00  0.00           H  
ATOM    946 2HD  ARG A  78      43.880  21.191 -38.492  1.00  0.00           H  
ATOM    947  HE  ARG A  78      41.117  20.995 -39.048  1.00  0.00           H  
ATOM    948 1HH1 ARG A  78      43.701  19.143 -37.553  1.00  0.00           H  
ATOM    949 2HH1 ARG A  78      42.633  18.309 -36.447  1.00  0.00           H  
ATOM    950 1HH2 ARG A  78      39.741  19.907 -37.607  1.00  0.00           H  
ATOM    951 2HH2 ARG A  78      40.391  18.741 -36.477  1.00  0.00           H  
ATOM    952  N   LEU A  79      47.585  22.031 -40.789  1.00  0.00           N  
ATOM    953  CA  LEU A  79      48.888  22.031 -41.440  1.00  0.00           C  
ATOM    954  C   LEU A  79      48.730  22.124 -42.952  1.00  0.00           C  
ATOM    955  O   LEU A  79      49.497  22.824 -43.610  1.00  0.00           O  
ATOM    956  CB  LEU A  79      49.668  20.762 -41.074  1.00  0.00           C  
ATOM    957  CG  LEU A  79      50.132  20.665 -39.615  1.00  0.00           C  
ATOM    958  CD1 LEU A  79      50.735  19.289 -39.364  1.00  0.00           C  
ATOM    959  CD2 LEU A  79      51.143  21.765 -39.329  1.00  0.00           C  
ATOM    960  H   LEU A  79      47.306  21.226 -40.246  1.00  0.00           H  
ATOM    961  HA  LEU A  79      49.448  22.898 -41.092  1.00  0.00           H  
ATOM    962 1HB  LEU A  79      49.040  19.897 -41.280  1.00  0.00           H  
ATOM    963 2HB  LEU A  79      50.553  20.703 -41.708  1.00  0.00           H  
ATOM    964  HG  LEU A  79      49.274  20.779 -38.952  1.00  0.00           H  
ATOM    965 1HD1 LEU A  79      51.064  19.219 -38.327  1.00  0.00           H  
ATOM    966 2HD1 LEU A  79      49.984  18.522 -39.558  1.00  0.00           H  
ATOM    967 3HD1 LEU A  79      51.587  19.139 -40.026  1.00  0.00           H  
ATOM    968 1HD2 LEU A  79      51.473  21.696 -38.291  1.00  0.00           H  
ATOM    969 2HD2 LEU A  79      52.002  21.651 -39.990  1.00  0.00           H  
ATOM    970 3HD2 LEU A  79      50.681  22.737 -39.499  1.00  0.00           H  
ATOM    971  N   ASP A  80      47.711  21.472 -43.494  1.00  0.00           N  
ATOM    972  CA  ASP A  80      47.499  21.532 -44.958  1.00  0.00           C  
ATOM    973  C   ASP A  80      47.028  22.911 -45.421  1.00  0.00           C  
ATOM    974  O   ASP A  80      47.357  23.367 -46.501  1.00  0.00           O  
ATOM    975  CB  ASP A  80      46.477  20.480 -45.394  1.00  0.00           C  
ATOM    976  CG  ASP A  80      46.385  20.334 -46.907  1.00  0.00           C  
ATOM    977  OD1 ASP A  80      47.396  20.095 -47.524  1.00  0.00           O  
ATOM    978  OD2 ASP A  80      45.304  20.463 -47.431  1.00  0.00           O  
ATOM    979  H   ASP A  80      47.073  20.933 -42.926  1.00  0.00           H  
ATOM    980  HA  ASP A  80      48.447  21.323 -45.454  1.00  0.00           H  
ATOM    981 1HB  ASP A  80      46.744  19.513 -44.966  1.00  0.00           H  
ATOM    982 2HB  ASP A  80      45.492  20.747 -45.009  1.00  0.00           H  
ATOM    983  N   THR A  81      46.304  23.602 -44.562  1.00  0.00           N  
ATOM    984  CA  THR A  81      45.858  24.959 -44.841  1.00  0.00           C  
ATOM    985  C   THR A  81      47.041  25.931 -44.823  1.00  0.00           C  
ATOM    986  O   THR A  81      47.065  26.923 -45.543  1.00  0.00           O  
ATOM    987  CB  THR A  81      44.792  25.412 -43.827  1.00  0.00           C  
ATOM    988  OG1 THR A  81      43.657  24.538 -43.900  1.00  0.00           O  
ATOM    989  CG2 THR A  81      44.348  26.837 -44.119  1.00  0.00           C  
ATOM    990  H   THR A  81      46.053  23.172 -43.683  1.00  0.00           H  
ATOM    991  HA  THR A  81      45.415  24.980 -45.837  1.00  0.00           H  
ATOM    992  HB  THR A  81      45.205  25.365 -42.819  1.00  0.00           H  
ATOM    993  HG1 THR A  81      43.664  24.076 -44.742  1.00  0.00           H  
ATOM    994 1HG2 THR A  81      43.595  27.140 -43.392  1.00  0.00           H  
ATOM    995 2HG2 THR A  81      45.207  27.506 -44.052  1.00  0.00           H  
ATOM    996 3HG2 THR A  81      43.926  26.888 -45.121  1.00  0.00           H  
ATOM    997  N   VAL A  82      48.030  25.659 -43.981  1.00  0.00           N  
ATOM    998  CA  VAL A  82      49.204  26.522 -43.907  1.00  0.00           C  
ATOM    999  C   VAL A  82      50.110  26.415 -45.125  1.00  0.00           C  
ATOM   1000  O   VAL A  82      50.541  25.331 -45.519  1.00  0.00           O  
ATOM   1001  CB  VAL A  82      50.023  26.179 -42.648  1.00  0.00           C  
ATOM   1002  CG1 VAL A  82      51.309  26.990 -42.612  1.00  0.00           C  
ATOM   1003  CG2 VAL A  82      49.189  26.435 -41.402  1.00  0.00           C  
ATOM   1004  H   VAL A  82      47.977  24.848 -43.382  1.00  0.00           H  
ATOM   1005  HA  VAL A  82      48.869  27.558 -43.841  1.00  0.00           H  
ATOM   1006  HB  VAL A  82      50.307  25.127 -42.687  1.00  0.00           H  
ATOM   1007 1HG1 VAL A  82      51.876  26.735 -41.716  1.00  0.00           H  
ATOM   1008 2HG1 VAL A  82      51.907  26.765 -43.495  1.00  0.00           H  
ATOM   1009 3HG1 VAL A  82      51.069  28.053 -42.598  1.00  0.00           H  
ATOM   1010 1HG2 VAL A  82      49.774  26.189 -40.516  1.00  0.00           H  
ATOM   1011 2HG2 VAL A  82      48.899  27.485 -41.367  1.00  0.00           H  
ATOM   1012 3HG2 VAL A  82      48.294  25.813 -41.430  1.00  0.00           H  
ATOM   1013  N   SER A  83      50.441  27.548 -45.708  1.00  0.00           N  
ATOM   1014  CA  SER A  83      51.251  27.543 -46.938  1.00  0.00           C  
ATOM   1015  C   SER A  83      52.768  27.534 -46.682  1.00  0.00           C  
ATOM   1016  O   SER A  83      53.534  26.892 -47.414  1.00  0.00           O  
ATOM   1017  CB  SER A  83      50.895  28.752 -47.781  1.00  0.00           C  
ATOM   1018  OG  SER A  83      51.242  29.941 -47.125  1.00  0.00           O  
ATOM   1019  H   SER A  83      50.143  28.431 -45.318  1.00  0.00           H  
ATOM   1020  HA  SER A  83      51.023  26.636 -47.499  1.00  0.00           H  
ATOM   1021 1HB  SER A  83      51.415  28.696 -48.736  1.00  0.00           H  
ATOM   1022 2HB  SER A  83      49.826  28.748 -47.989  1.00  0.00           H  
ATOM   1023  HG  SER A  83      51.871  30.386 -47.699  1.00  0.00           H  
ATOM   1024  N   ALA A  84      53.206  28.238 -45.641  1.00  0.00           N  
ATOM   1025  CA  ALA A  84      54.632  28.265 -45.299  1.00  0.00           C  
ATOM   1026  C   ALA A  84      54.875  28.661 -43.862  1.00  0.00           C  
ATOM   1027  O   ALA A  84      54.109  29.443 -43.282  1.00  0.00           O  
ATOM   1028  CB  ALA A  84      55.380  29.213 -46.225  1.00  0.00           C  
ATOM   1029  H   ALA A  84      52.554  28.763 -45.075  1.00  0.00           H  
ATOM   1030  HA  ALA A  84      55.030  27.258 -45.427  1.00  0.00           H  
ATOM   1031 1HB  ALA A  84      56.437  29.223 -45.959  1.00  0.00           H  
ATOM   1032 2HB  ALA A  84      55.268  28.878 -47.256  1.00  0.00           H  
ATOM   1033 3HB  ALA A  84      54.971  30.217 -46.124  1.00  0.00           H  
ATOM   1034  N   ALA A  85      55.951  28.097 -43.308  1.00  0.00           N  
ATOM   1035  CA  ALA A  85      56.378  28.372 -41.939  1.00  0.00           C  
ATOM   1036  C   ALA A  85      57.856  28.695 -41.919  1.00  0.00           C  
ATOM   1037  O   ALA A  85      58.659  27.987 -41.333  1.00  0.00           O  
ATOM   1038  CB  ALA A  85      56.078  27.191 -41.027  1.00  0.00           C  
ATOM   1039  H   ALA A  85      56.487  27.452 -43.870  1.00  0.00           H  
ATOM   1040  HA  ALA A  85      55.824  29.239 -41.579  1.00  0.00           H  
ATOM   1041 1HB  ALA A  85      56.405  27.422 -40.014  1.00  0.00           H  
ATOM   1042 2HB  ALA A  85      55.005  26.996 -41.026  1.00  0.00           H  
ATOM   1043 3HB  ALA A  85      56.606  26.310 -41.388  1.00  0.00           H  
ATOM   1044  N   PRO A  86      58.217  29.798 -42.541  1.00  0.00           N  
ATOM   1045  CA  PRO A  86      59.627  30.194 -42.606  1.00  0.00           C  
ATOM   1046  C   PRO A  86      60.204  30.531 -41.241  1.00  0.00           C  
ATOM   1047  O   PRO A  86      59.511  31.024 -40.371  1.00  0.00           O  
ATOM   1048  CB  PRO A  86      59.591  31.428 -43.513  1.00  0.00           C  
ATOM   1049  CG  PRO A  86      58.313  31.290 -44.267  1.00  0.00           C  
ATOM   1050  CD  PRO A  86      57.371  30.635 -43.292  1.00  0.00           C  
ATOM   1051  HA  PRO A  86      60.210  29.382 -43.066  1.00  0.00           H  
ATOM   1052 1HB  PRO A  86      59.630  32.344 -42.904  1.00  0.00           H  
ATOM   1053 2HB  PRO A  86      60.474  31.440 -44.168  1.00  0.00           H  
ATOM   1054 1HG  PRO A  86      57.959  32.278 -44.599  1.00  0.00           H  
ATOM   1055 2HG  PRO A  86      58.470  30.688 -45.174  1.00  0.00           H  
ATOM   1056 1HD  PRO A  86      56.888  31.406 -42.674  1.00  0.00           H  
ATOM   1057 2HD  PRO A  86      56.619  30.052 -43.844  1.00  0.00           H  
ATOM   1058  N   SER A  87      61.501  30.279 -41.086  1.00  0.00           N  
ATOM   1059  CA  SER A  87      62.201  30.599 -39.870  1.00  0.00           C  
ATOM   1060  C   SER A  87      63.716  30.789 -40.087  1.00  0.00           C  
ATOM   1061  O   SER A  87      64.293  30.233 -41.010  1.00  0.00           O  
ATOM   1062  CB  SER A  87      61.955  29.502 -38.852  1.00  0.00           C  
ATOM   1063  OG  SER A  87      62.628  29.771 -37.653  1.00  0.00           O  
ATOM   1064  H   SER A  87      62.008  29.850 -41.847  1.00  0.00           H  
ATOM   1065  HA  SER A  87      61.812  31.542 -39.484  1.00  0.00           H  
ATOM   1066 1HB  SER A  87      60.886  29.416 -38.661  1.00  0.00           H  
ATOM   1067 2HB  SER A  87      62.293  28.549 -39.256  1.00  0.00           H  
ATOM   1068  HG  SER A  87      62.533  30.714 -37.501  1.00  0.00           H  
ATOM   1069  N   SER A  88      64.332  31.665 -39.304  1.00  0.00           N  
ATOM   1070  CA  SER A  88      65.791  31.751 -39.288  1.00  0.00           C  
ATOM   1071  C   SER A  88      66.291  31.648 -37.859  1.00  0.00           C  
ATOM   1072  O   SER A  88      65.623  32.103 -36.936  1.00  0.00           O  
ATOM   1073  CB  SER A  88      66.259  33.052 -39.911  1.00  0.00           C  
ATOM   1074  OG  SER A  88      65.825  34.153 -39.161  1.00  0.00           O  
ATOM   1075  H   SER A  88      63.796  32.282 -38.710  1.00  0.00           H  
ATOM   1076  HA  SER A  88      66.193  30.922 -39.873  1.00  0.00           H  
ATOM   1077 1HB  SER A  88      67.347  33.055 -39.972  1.00  0.00           H  
ATOM   1078 2HB  SER A  88      65.874  33.127 -40.928  1.00  0.00           H  
ATOM   1079  HG  SER A  88      64.866  34.108 -39.156  1.00  0.00           H  
ATOM   1080  N   ILE A  89      67.499  31.103 -37.696  1.00  0.00           N  
ATOM   1081  CA  ILE A  89      68.094  31.019 -36.374  1.00  0.00           C  
ATOM   1082  C   ILE A  89      69.602  31.206 -36.402  1.00  0.00           C  
ATOM   1083  O   ILE A  89      70.279  30.695 -37.277  1.00  0.00           O  
ATOM   1084  CB  ILE A  89      67.763  29.665 -35.719  1.00  0.00           C  
ATOM   1085  CG1 ILE A  89      68.277  29.630 -34.278  1.00  0.00           C  
ATOM   1086  CG2 ILE A  89      68.359  28.524 -36.528  1.00  0.00           C  
ATOM   1087  CD1 ILE A  89      67.724  28.485 -33.460  1.00  0.00           C  
ATOM   1088  H   ILE A  89      68.011  30.744 -38.489  1.00  0.00           H  
ATOM   1089  HA  ILE A  89      67.679  31.815 -35.757  1.00  0.00           H  
ATOM   1090  HB  ILE A  89      66.682  29.539 -35.671  1.00  0.00           H  
ATOM   1091 1HG1 ILE A  89      69.364  29.553 -34.281  1.00  0.00           H  
ATOM   1092 2HG1 ILE A  89      68.018  30.562 -33.776  1.00  0.00           H  
ATOM   1093 1HG2 ILE A  89      68.117  27.574 -36.051  1.00  0.00           H  
ATOM   1094 2HG2 ILE A  89      67.947  28.539 -37.536  1.00  0.00           H  
ATOM   1095 3HG2 ILE A  89      69.442  28.639 -36.577  1.00  0.00           H  
ATOM   1096 1HD1 ILE A  89      68.134  28.527 -32.451  1.00  0.00           H  
ATOM   1097 2HD1 ILE A  89      66.637  28.562 -33.414  1.00  0.00           H  
ATOM   1098 3HD1 ILE A  89      68.002  27.540 -33.924  1.00  0.00           H  
ATOM   1099  N   SER A  90      70.096  31.987 -35.462  1.00  0.00           N  
ATOM   1100  CA  SER A  90      71.526  32.203 -35.243  1.00  0.00           C  
ATOM   1101  C   SER A  90      71.786  32.069 -33.743  1.00  0.00           C  
ATOM   1102  O   SER A  90      71.248  32.829 -32.916  1.00  0.00           O  
ATOM   1103  CB  SER A  90      71.957  33.568 -35.743  1.00  0.00           C  
ATOM   1104  OG  SER A  90      73.315  33.794 -35.481  1.00  0.00           O  
ATOM   1105  H   SER A  90      69.430  32.457 -34.865  1.00  0.00           H  
ATOM   1106  HA  SER A  90      72.080  31.444 -35.798  1.00  0.00           H  
ATOM   1107 1HB  SER A  90      71.774  33.637 -36.815  1.00  0.00           H  
ATOM   1108 2HB  SER A  90      71.357  34.338 -35.260  1.00  0.00           H  
ATOM   1109  HG  SER A  90      73.792  33.100 -35.943  1.00  0.00           H  
ATOM   1110  N   TYR A  91      72.667  31.146 -33.364  1.00  0.00           N  
ATOM   1111  CA  TYR A  91      72.900  30.899 -31.950  1.00  0.00           C  
ATOM   1112  C   TYR A  91      74.303  30.364 -31.673  1.00  0.00           C  
ATOM   1113  O   TYR A  91      75.051  30.057 -32.621  1.00  0.00           O  
ATOM   1114  CB  TYR A  91      71.851  29.925 -31.410  1.00  0.00           C  
ATOM   1115  CG  TYR A  91      71.923  28.546 -32.027  1.00  0.00           C  
ATOM   1116  CD1 TYR A  91      72.322  27.462 -31.258  1.00  0.00           C  
ATOM   1117  CD2 TYR A  91      71.590  28.365 -33.361  1.00  0.00           C  
ATOM   1118  CE1 TYR A  91      72.388  26.202 -31.822  1.00  0.00           C  
ATOM   1119  CE2 TYR A  91      71.656  27.105 -33.924  1.00  0.00           C  
ATOM   1120  CZ  TYR A  91      72.053  26.027 -33.160  1.00  0.00           C  
ATOM   1121  OH  TYR A  91      72.119  24.773 -33.721  1.00  0.00           O  
ATOM   1122  H   TYR A  91      73.181  30.610 -34.048  1.00  0.00           H  
ATOM   1123  HA  TYR A  91      72.813  31.845 -31.415  1.00  0.00           H  
ATOM   1124 1HB  TYR A  91      71.971  29.822 -30.330  1.00  0.00           H  
ATOM   1125 2HB  TYR A  91      70.854  30.327 -31.591  1.00  0.00           H  
ATOM   1126  HD1 TYR A  91      72.584  27.605 -30.209  1.00  0.00           H  
ATOM   1127  HD2 TYR A  91      71.277  29.216 -33.965  1.00  0.00           H  
ATOM   1128  HE1 TYR A  91      72.702  25.351 -31.218  1.00  0.00           H  
ATOM   1129  HE2 TYR A  91      71.395  26.963 -34.973  1.00  0.00           H  
ATOM   1130  HH  TYR A  91      71.858  24.822 -34.644  1.00  0.00           H  
ATOM   1131  N   GLY A  92      74.669  30.332 -30.391  1.00  0.00           N  
ATOM   1132  CA  GLY A  92      75.944  29.769 -29.931  1.00  0.00           C  
ATOM   1133  C   GLY A  92      75.765  29.182 -28.541  1.00  0.00           C  
ATOM   1134  O   GLY A  92      74.877  29.594 -27.811  1.00  0.00           O  
ATOM   1135  H   GLY A  92      74.028  30.718 -29.712  1.00  0.00           H  
ATOM   1136 1HA  GLY A  92      76.277  29.003 -30.631  1.00  0.00           H  
ATOM   1137 2HA  GLY A  92      76.704  30.549 -29.923  1.00  0.00           H  
ATOM   1138  N   PHE A  93      76.620  28.231 -28.155  1.00  0.00           N  
ATOM   1139  CA  PHE A  93      76.496  27.624 -26.824  1.00  0.00           C  
ATOM   1140  C   PHE A  93      77.855  27.635 -26.215  1.00  0.00           C  
ATOM   1141  O   PHE A  93      78.784  27.207 -26.864  1.00  0.00           O  
ATOM   1142  CB  PHE A  93      75.959  26.193 -26.888  1.00  0.00           C  
ATOM   1143  CG  PHE A  93      75.807  25.542 -25.543  1.00  0.00           C  
ATOM   1144  CD1 PHE A  93      74.559  25.430 -24.948  1.00  0.00           C  
ATOM   1145  CD2 PHE A  93      76.911  25.041 -24.870  1.00  0.00           C  
ATOM   1146  CE1 PHE A  93      74.418  24.832 -23.710  1.00  0.00           C  
ATOM   1147  CE2 PHE A  93      76.772  24.441 -23.633  1.00  0.00           C  
ATOM   1148  CZ  PHE A  93      75.524  24.337 -23.053  1.00  0.00           C  
ATOM   1149  H   PHE A  93      77.358  27.920 -28.771  1.00  0.00           H  
ATOM   1150  HA  PHE A  93      75.794  28.217 -26.237  1.00  0.00           H  
ATOM   1151 1HB  PHE A  93      74.987  26.191 -27.379  1.00  0.00           H  
ATOM   1152 2HB  PHE A  93      76.630  25.580 -27.489  1.00  0.00           H  
ATOM   1153  HD1 PHE A  93      73.684  25.821 -25.468  1.00  0.00           H  
ATOM   1154  HD2 PHE A  93      77.897  25.123 -25.328  1.00  0.00           H  
ATOM   1155  HE1 PHE A  93      73.432  24.751 -23.254  1.00  0.00           H  
ATOM   1156  HE2 PHE A  93      77.648  24.050 -23.115  1.00  0.00           H  
ATOM   1157  HZ  PHE A  93      75.414  23.866 -22.077  1.00  0.00           H  
ATOM   1158  N   VAL A  94      77.955  28.103 -24.977  1.00  0.00           N  
ATOM   1159  CA  VAL A  94      79.180  27.984 -24.193  1.00  0.00           C  
ATOM   1160  C   VAL A  94      78.846  27.452 -22.823  1.00  0.00           C  
ATOM   1161  O   VAL A  94      77.660  27.400 -22.429  1.00  0.00           O  
ATOM   1162  CB  VAL A  94      79.886  29.346 -24.059  1.00  0.00           C  
ATOM   1163  CG1 VAL A  94      80.266  29.886 -25.430  1.00  0.00           C  
ATOM   1164  CG2 VAL A  94      78.985  30.327 -23.324  1.00  0.00           C  
ATOM   1165  H   VAL A  94      77.151  28.557 -24.568  1.00  0.00           H  
ATOM   1166  HA  VAL A  94      79.854  27.297 -24.706  1.00  0.00           H  
ATOM   1167  HB  VAL A  94      80.812  29.212 -23.499  1.00  0.00           H  
ATOM   1168 1HG1 VAL A  94      80.764  30.849 -25.317  1.00  0.00           H  
ATOM   1169 2HG1 VAL A  94      80.939  29.186 -25.923  1.00  0.00           H  
ATOM   1170 3HG1 VAL A  94      79.367  30.012 -26.033  1.00  0.00           H  
ATOM   1171 1HG2 VAL A  94      79.491  31.287 -23.233  1.00  0.00           H  
ATOM   1172 2HG2 VAL A  94      78.057  30.456 -23.881  1.00  0.00           H  
ATOM   1173 3HG2 VAL A  94      78.760  29.939 -22.330  1.00  0.00           H  
ATOM   1174  N   ASP A  95      79.876  27.021 -22.087  1.00  0.00           N  
ATOM   1175  CA  ASP A  95      79.742  26.546 -20.722  1.00  0.00           C  
ATOM   1176  C   ASP A  95      80.613  25.336 -20.457  1.00  0.00           C  
ATOM   1177  O   ASP A  95      81.680  25.219 -21.034  1.00  0.00           O  
ATOM   1178  CB  ASP A  95      78.282  26.201 -20.419  1.00  0.00           C  
ATOM   1179  CG  ASP A  95      78.043  25.870 -18.952  1.00  0.00           C  
ATOM   1180  OD1 ASP A  95      77.897  26.782 -18.174  1.00  0.00           O  
ATOM   1181  OD2 ASP A  95      78.009  24.708 -18.625  1.00  0.00           O  
ATOM   1182  H   ASP A  95      80.790  27.032 -22.517  1.00  0.00           H  
ATOM   1183  HA  ASP A  95      80.061  27.340 -20.046  1.00  0.00           H  
ATOM   1184 1HB  ASP A  95      77.644  27.041 -20.696  1.00  0.00           H  
ATOM   1185 2HB  ASP A  95      77.977  25.346 -21.024  1.00  0.00           H  
ATOM   1186  N   GLY A  96      80.491  20.858 -19.471  1.00  0.00           N  
ATOM   1187  CA  GLY A  96      79.773  19.624 -19.382  1.00  0.00           C  
ATOM   1188  C   GLY A  96      78.318  19.745 -19.866  1.00  0.00           C  
ATOM   1189  O   GLY A  96      77.400  19.301 -19.186  1.00  0.00           O  
ATOM   1190  H   GLY A  96      81.468  20.878 -19.215  1.00  0.00           H  
ATOM   1191 1HA  GLY A  96      80.280  18.864 -19.977  1.00  0.00           H  
ATOM   1192 2HA  GLY A  96      79.773  19.277 -18.349  1.00  0.00           H  
ATOM   1193  N   ALA A  97      78.135  20.413 -21.001  1.00  0.00           N  
ATOM   1194  CA  ALA A  97      76.793  20.676 -21.539  1.00  0.00           C  
ATOM   1195  C   ALA A  97      76.061  19.441 -22.063  1.00  0.00           C  
ATOM   1196  O   ALA A  97      76.482  18.825 -23.031  1.00  0.00           O  
ATOM   1197  CB  ALA A  97      76.886  21.715 -22.647  1.00  0.00           C  
ATOM   1198  H   ALA A  97      78.942  20.749 -21.507  1.00  0.00           H  
ATOM   1199  HA  ALA A  97      76.174  21.065 -20.730  1.00  0.00           H  
ATOM   1200 1HB  ALA A  97      75.891  21.910 -23.047  1.00  0.00           H  
ATOM   1201 2HB  ALA A  97      77.304  22.638 -22.247  1.00  0.00           H  
ATOM   1202 3HB  ALA A  97      77.529  21.341 -23.443  1.00  0.00           H  
ATOM   1203  N   VAL A  98      74.957  19.082 -21.411  1.00  0.00           N  
ATOM   1204  CA  VAL A  98      74.072  18.050 -21.881  1.00  0.00           C  
ATOM   1205  C   VAL A  98      72.752  18.794 -22.101  1.00  0.00           C  
ATOM   1206  O   VAL A  98      71.993  19.016 -21.168  1.00  0.00           O  
ATOM   1207  CB  VAL A  98      73.917  16.908 -20.859  1.00  0.00           C  
ATOM   1208  CG1 VAL A  98      72.992  15.830 -21.401  1.00  0.00           C  
ATOM   1209  CG2 VAL A  98      75.282  16.328 -20.520  1.00  0.00           C  
ATOM   1210  H   VAL A  98      74.740  19.561 -20.549  1.00  0.00           H  
ATOM   1211  HA  VAL A  98      74.489  17.626 -22.795  1.00  0.00           H  
ATOM   1212  HB  VAL A  98      73.455  17.303 -19.954  1.00  0.00           H  
ATOM   1213 1HG1 VAL A  98      72.893  15.031 -20.666  1.00  0.00           H  
ATOM   1214 2HG1 VAL A  98      72.010  16.260 -21.602  1.00  0.00           H  
ATOM   1215 3HG1 VAL A  98      73.407  15.424 -22.323  1.00  0.00           H  
ATOM   1216 1HG2 VAL A  98      75.165  15.522 -19.797  1.00  0.00           H  
ATOM   1217 2HG2 VAL A  98      75.746  15.938 -21.427  1.00  0.00           H  
ATOM   1218 3HG2 VAL A  98      75.914  17.108 -20.095  1.00  0.00           H  
ATOM   1219  N   TYR A  99      72.553  19.216 -23.349  1.00  0.00           N  
ATOM   1220  CA  TYR A  99      71.467  20.069 -23.762  1.00  0.00           C  
ATOM   1221  C   TYR A  99      71.314  20.030 -25.258  1.00  0.00           C  
ATOM   1222  O   TYR A  99      72.239  19.611 -25.966  1.00  0.00           O  
ATOM   1223  CB  TYR A  99      71.693  21.505 -23.284  1.00  0.00           C  
ATOM   1224  CG  TYR A  99      72.940  22.148 -23.849  1.00  0.00           C  
ATOM   1225  CD1 TYR A  99      73.012  22.453 -25.200  1.00  0.00           C  
ATOM   1226  CD2 TYR A  99      74.012  22.431 -23.016  1.00  0.00           C  
ATOM   1227  CE1 TYR A  99      74.151  23.040 -25.716  1.00  0.00           C  
ATOM   1228  CE2 TYR A  99      75.151  23.018 -23.532  1.00  0.00           C  
ATOM   1229  CZ  TYR A  99      75.222  23.322 -24.876  1.00  0.00           C  
ATOM   1230  OH  TYR A  99      76.357  23.907 -25.390  1.00  0.00           O  
ATOM   1231  H   TYR A  99      73.223  18.904 -24.038  1.00  0.00           H  
ATOM   1232  HA  TYR A  99      70.545  19.696 -23.315  1.00  0.00           H  
ATOM   1233 1HB  TYR A  99      70.836  22.121 -23.563  1.00  0.00           H  
ATOM   1234 2HB  TYR A  99      71.766  21.519 -22.197  1.00  0.00           H  
ATOM   1235  HD1 TYR A  99      72.169  22.230 -25.855  1.00  0.00           H  
ATOM   1236  HD2 TYR A  99      73.956  22.190 -21.954  1.00  0.00           H  
ATOM   1237  HE1 TYR A  99      74.207  23.280 -26.777  1.00  0.00           H  
ATOM   1238  HE2 TYR A  99      75.994  23.241 -22.877  1.00  0.00           H  
ATOM   1239  HH  TYR A  99      76.243  24.051 -26.333  1.00  0.00           H  
ATOM   1240  N   ASN A 100      70.156  20.469 -25.777  1.00  0.00           N  
ATOM   1241  CA  ASN A 100      70.000  20.570 -27.230  1.00  0.00           C  
ATOM   1242  C   ASN A 100      69.656  22.002 -27.571  1.00  0.00           C  
ATOM   1243  O   ASN A 100      69.554  22.831 -26.689  1.00  0.00           O  
ATOM   1244  CB  ASN A 100      68.940  19.615 -27.749  1.00  0.00           C  
ATOM   1245  CG  ASN A 100      67.571  19.925 -27.211  1.00  0.00           C  
ATOM   1246  OD1 ASN A 100      67.207  21.094 -27.041  1.00  0.00           O  
ATOM   1247  ND2 ASN A 100      66.804  18.899 -26.940  1.00  0.00           N  
ATOM   1248  H   ASN A 100      69.385  20.733 -25.180  1.00  0.00           H  
ATOM   1249  HA  ASN A 100      70.950  20.308 -27.699  1.00  0.00           H  
ATOM   1250 1HB  ASN A 100      68.909  19.663 -28.838  1.00  0.00           H  
ATOM   1251 2HB  ASN A 100      69.204  18.594 -27.473  1.00  0.00           H  
ATOM   1252 1HD2 ASN A 100      65.882  19.045 -26.580  1.00  0.00           H  
ATOM   1253 2HD2 ASN A 100      67.140  17.970 -27.093  1.00  0.00           H  
ATOM   1254  N   ALA A 101      69.516  22.270 -28.854  1.00  0.00           N  
ATOM   1255  CA  ALA A 101      68.986  23.531 -29.316  1.00  0.00           C  
ATOM   1256  C   ALA A 101      67.952  23.069 -30.292  1.00  0.00           C  
ATOM   1257  O   ALA A 101      68.285  22.402 -31.265  1.00  0.00           O  
ATOM   1258  CB  ALA A 101      70.036  24.429 -29.954  1.00  0.00           C  
ATOM   1259  H   ALA A 101      69.788  21.572 -29.532  1.00  0.00           H  
ATOM   1260  HA  ALA A 101      68.580  24.063 -28.456  1.00  0.00           H  
ATOM   1261 1HB  ALA A 101      69.570  25.360 -30.279  1.00  0.00           H  
ATOM   1262 2HB  ALA A 101      70.817  24.649 -29.227  1.00  0.00           H  
ATOM   1263 3HB  ALA A 101      70.473  23.924 -30.814  1.00  0.00           H  
ATOM   1264  N   SER A 102      66.677  23.378 -30.043  1.00  0.00           N  
ATOM   1265  CA  SER A 102      65.659  22.748 -30.866  1.00  0.00           C  
ATOM   1266  C   SER A 102      64.394  23.539 -31.054  1.00  0.00           C  
ATOM   1267  O   SER A 102      63.953  24.266 -30.156  1.00  0.00           O  
ATOM   1268  CB  SER A 102      65.300  21.402 -30.268  1.00  0.00           C  
ATOM   1269  OG  SER A 102      64.687  21.555 -29.017  1.00  0.00           O  
ATOM   1270  H   SER A 102      66.394  24.021 -29.318  1.00  0.00           H  
ATOM   1271  HA  SER A 102      66.066  22.601 -31.868  1.00  0.00           H  
ATOM   1272 1HB  SER A 102      64.629  20.871 -30.942  1.00  0.00           H  
ATOM   1273 2HB  SER A 102      66.202  20.799 -30.162  1.00  0.00           H  
ATOM   1274  HG  SER A 102      65.371  21.388 -28.365  1.00  0.00           H  
ATOM   1275  N   TYR A 103      63.817  23.346 -32.245  1.00  0.00           N  
ATOM   1276  CA  TYR A 103      62.454  23.796 -32.501  1.00  0.00           C  
ATOM   1277  C   TYR A 103      61.520  22.734 -31.927  1.00  0.00           C  
ATOM   1278  O   TYR A 103      61.832  21.533 -31.948  1.00  0.00           O  
ATOM   1279  CB  TYR A 103      62.202  24.013 -33.995  1.00  0.00           C  
ATOM   1280  CG  TYR A 103      62.943  25.197 -34.573  1.00  0.00           C  
ATOM   1281  CD1 TYR A 103      64.218  25.506 -34.122  1.00  0.00           C  
ATOM   1282  CD2 TYR A 103      62.348  25.976 -35.555  1.00  0.00           C  
ATOM   1283  CE1 TYR A 103      64.895  26.588 -34.650  1.00  0.00           C  
ATOM   1284  CE2 TYR A 103      63.025  27.058 -36.084  1.00  0.00           C  
ATOM   1285  CZ  TYR A 103      64.294  27.364 -35.634  1.00  0.00           C  
ATOM   1286  OH  TYR A 103      64.968  28.442 -36.161  1.00  0.00           O  
ATOM   1287  H   TYR A 103      64.329  22.882 -32.982  1.00  0.00           H  
ATOM   1288  HA  TYR A 103      62.302  24.748 -31.991  1.00  0.00           H  
ATOM   1289 1HB  TYR A 103      62.501  23.121 -34.548  1.00  0.00           H  
ATOM   1290 2HB  TYR A 103      61.136  24.162 -34.166  1.00  0.00           H  
ATOM   1291  HD1 TYR A 103      64.686  24.894 -33.350  1.00  0.00           H  
ATOM   1292  HD2 TYR A 103      61.346  25.734 -35.909  1.00  0.00           H  
ATOM   1293  HE1 TYR A 103      65.897  26.830 -34.296  1.00  0.00           H  
ATOM   1294  HE2 TYR A 103      62.557  27.670 -36.855  1.00  0.00           H  
ATOM   1295  HH  TYR A 103      64.419  28.869 -36.823  1.00  0.00           H  
ATOM   1296  N   ASP A 104      60.365  23.175 -31.424  1.00  0.00           N  
ATOM   1297  CA  ASP A 104      59.338  22.297 -30.895  1.00  0.00           C  
ATOM   1298  C   ASP A 104      57.974  22.829 -31.362  1.00  0.00           C  
ATOM   1299  O   ASP A 104      57.678  24.016 -31.167  1.00  0.00           O  
ATOM   1300  CB  ASP A 104      59.402  22.230 -29.367  1.00  0.00           C  
ATOM   1301  CG  ASP A 104      58.431  21.216 -28.777  1.00  0.00           C  
ATOM   1302  OD1 ASP A 104      57.366  21.053 -29.326  1.00  0.00           O  
ATOM   1303  OD2 ASP A 104      58.762  20.614 -27.784  1.00  0.00           O  
ATOM   1304  H   ASP A 104      60.210  24.173 -31.417  1.00  0.00           H  
ATOM   1305  HA  ASP A 104      59.504  21.294 -31.289  1.00  0.00           H  
ATOM   1306 1HB  ASP A 104      60.413  21.967 -29.056  1.00  0.00           H  
ATOM   1307 2HB  ASP A 104      59.176  23.212 -28.950  1.00  0.00           H  
ATOM   1308  N   ILE A 105      57.199  21.966 -32.015  1.00  0.00           N  
ATOM   1309  CA  ILE A 105      55.835  22.266 -32.473  1.00  0.00           C  
ATOM   1310  C   ILE A 105      54.870  21.146 -32.092  1.00  0.00           C  
ATOM   1311  O   ILE A 105      55.193  19.975 -32.200  1.00  0.00           O  
ATOM   1312  CB  ILE A 105      55.797  22.478 -33.998  1.00  0.00           C  
ATOM   1313  CG1 ILE A 105      56.744  23.610 -34.403  1.00  0.00           C  
ATOM   1314  CG2 ILE A 105      54.378  22.775 -34.458  1.00  0.00           C  
ATOM   1315  CD1 ILE A 105      58.129  23.141 -34.785  1.00  0.00           C  
ATOM   1316  H   ILE A 105      57.590  21.053 -32.198  1.00  0.00           H  
ATOM   1317  HA  ILE A 105      55.503  23.184 -31.991  1.00  0.00           H  
ATOM   1318  HB  ILE A 105      56.150  21.577 -34.499  1.00  0.00           H  
ATOM   1319 1HG1 ILE A 105      56.322  24.152 -35.249  1.00  0.00           H  
ATOM   1320 2HG1 ILE A 105      56.840  24.317 -33.579  1.00  0.00           H  
ATOM   1321 1HG2 ILE A 105      54.370  22.922 -35.538  1.00  0.00           H  
ATOM   1322 2HG2 ILE A 105      53.730  21.938 -34.201  1.00  0.00           H  
ATOM   1323 3HG2 ILE A 105      54.017  23.678 -33.966  1.00  0.00           H  
ATOM   1324 1HD1 ILE A 105      58.742  24.000 -35.059  1.00  0.00           H  
ATOM   1325 2HD1 ILE A 105      58.585  22.626 -33.939  1.00  0.00           H  
ATOM   1326 3HD1 ILE A 105      58.061  22.459 -35.631  1.00  0.00           H  
ATOM   1327  N   TRP A 106      53.678  21.491 -31.608  1.00  0.00           N  
ATOM   1328  CA  TRP A 106      52.703  20.482 -31.238  1.00  0.00           C  
ATOM   1329  C   TRP A 106      51.536  20.686 -32.186  1.00  0.00           C  
ATOM   1330  O   TRP A 106      51.223  21.811 -32.519  1.00  0.00           O  
ATOM   1331  CB  TRP A 106      52.259  20.621 -29.781  1.00  0.00           C  
ATOM   1332  CG  TRP A 106      53.348  20.330 -28.793  1.00  0.00           C  
ATOM   1333  CD1 TRP A 106      53.726  19.104 -28.334  1.00  0.00           C  
ATOM   1334  CD2 TRP A 106      54.211  21.288 -28.134  1.00  0.00           C  
ATOM   1335  NE1 TRP A 106      54.759  19.231 -27.438  1.00  0.00           N  
ATOM   1336  CE2 TRP A 106      55.070  20.561 -27.305  1.00  0.00           C  
ATOM   1337  CE3 TRP A 106      54.323  22.683 -28.182  1.00  0.00           C  
ATOM   1338  CZ2 TRP A 106      56.032  21.180 -26.523  1.00  0.00           C  
ATOM   1339  CZ3 TRP A 106      55.289  23.303 -27.398  1.00  0.00           C  
ATOM   1340  CH2 TRP A 106      56.121  22.570 -26.591  1.00  0.00           C  
ATOM   1341  H   TRP A 106      53.443  22.467 -31.495  1.00  0.00           H  
ATOM   1342  HA  TRP A 106      53.160  19.500 -31.357  1.00  0.00           H  
ATOM   1343 1HB  TRP A 106      51.899  21.634 -29.605  1.00  0.00           H  
ATOM   1344 2HB  TRP A 106      51.430  19.940 -29.587  1.00  0.00           H  
ATOM   1345  HD1 TRP A 106      53.274  18.160 -28.634  1.00  0.00           H  
ATOM   1346  HE1 TRP A 106      55.216  18.471 -26.955  1.00  0.00           H  
ATOM   1347  HE3 TRP A 106      53.666  23.270 -28.824  1.00  0.00           H  
ATOM   1348  HZ2 TRP A 106      56.703  20.615 -25.875  1.00  0.00           H  
ATOM   1349  HZ3 TRP A 106      55.368  24.390 -27.440  1.00  0.00           H  
ATOM   1350  HH2 TRP A 106      56.868  23.089 -25.989  1.00  0.00           H  
ATOM   1351  N   LEU A 107      50.946  19.596 -32.631  1.00  0.00           N  
ATOM   1352  CA  LEU A 107      49.742  19.640 -33.427  1.00  0.00           C  
ATOM   1353  C   LEU A 107      48.701  18.682 -32.838  1.00  0.00           C  
ATOM   1354  O   LEU A 107      49.038  17.675 -32.208  1.00  0.00           O  
ATOM   1355  CB  LEU A 107      50.051  19.266 -34.882  1.00  0.00           C  
ATOM   1356  CG  LEU A 107      50.587  17.846 -35.105  1.00  0.00           C  
ATOM   1357  CD1 LEU A 107      49.423  16.865 -35.147  1.00  0.00           C  
ATOM   1358  CD2 LEU A 107      51.386  17.802 -36.399  1.00  0.00           C  
ATOM   1359  H   LEU A 107      51.354  18.700 -32.405  1.00  0.00           H  
ATOM   1360  HA  LEU A 107      49.349  20.656 -33.403  1.00  0.00           H  
ATOM   1361 1HB  LEU A 107      49.140  19.373 -35.469  1.00  0.00           H  
ATOM   1362 2HB  LEU A 107      50.793  19.965 -35.270  1.00  0.00           H  
ATOM   1363  HG  LEU A 107      51.230  17.565 -34.271  1.00  0.00           H  
ATOM   1364 1HD1 LEU A 107      49.803  15.856 -35.305  1.00  0.00           H  
ATOM   1365 2HD1 LEU A 107      48.880  16.904 -34.203  1.00  0.00           H  
ATOM   1366 3HD1 LEU A 107      48.752  17.132 -35.963  1.00  0.00           H  
ATOM   1367 1HD2 LEU A 107      51.767  16.793 -36.557  1.00  0.00           H  
ATOM   1368 2HD2 LEU A 107      50.743  18.082 -37.234  1.00  0.00           H  
ATOM   1369 3HD2 LEU A 107      52.222  18.499 -36.334  1.00  0.00           H  
ATOM   1370  N   ASP A 108      47.426  18.975 -33.058  1.00  0.00           N  
ATOM   1371  CA  ASP A 108      46.396  18.028 -32.659  1.00  0.00           C  
ATOM   1372  C   ASP A 108      45.156  18.204 -33.506  1.00  0.00           C  
ATOM   1373  O   ASP A 108      44.970  19.220 -34.136  1.00  0.00           O  
ATOM   1374  CB  ASP A 108      46.041  18.201 -31.180  1.00  0.00           C  
ATOM   1375  CG  ASP A 108      45.379  16.968 -30.581  1.00  0.00           C  
ATOM   1376  OD1 ASP A 108      46.085  16.075 -30.178  1.00  0.00           O  
ATOM   1377  OD2 ASP A 108      44.172  16.931 -30.533  1.00  0.00           O  
ATOM   1378  H   ASP A 108      47.153  19.843 -33.497  1.00  0.00           H  
ATOM   1379  HA  ASP A 108      46.779  17.018 -32.806  1.00  0.00           H  
ATOM   1380 1HB  ASP A 108      46.945  18.422 -30.612  1.00  0.00           H  
ATOM   1381 2HB  ASP A 108      45.367  19.050 -31.065  1.00  0.00           H  
ATOM   1382  N   PRO A 109      44.330  17.172 -33.495  1.00  0.00           N  
ATOM   1383  CA  PRO A 109      43.071  17.145 -34.220  1.00  0.00           C  
ATOM   1384  C   PRO A 109      42.064  18.128 -33.596  1.00  0.00           C  
ATOM   1385  O   PRO A 109      41.150  18.613 -34.257  1.00  0.00           O  
ATOM   1386  CB  PRO A 109      42.621  15.689 -34.067  1.00  0.00           C  
ATOM   1387  CG  PRO A 109      43.880  14.945 -33.781  1.00  0.00           C  
ATOM   1388  CD  PRO A 109      44.708  15.907 -32.971  1.00  0.00           C  
ATOM   1389  HA  PRO A 109      43.256  17.392 -35.276  1.00  0.00           H  
ATOM   1390 1HB  PRO A 109      41.882  15.606 -33.256  1.00  0.00           H  
ATOM   1391 2HB  PRO A 109      42.125  15.350 -34.989  1.00  0.00           H  
ATOM   1392 1HG  PRO A 109      43.657  14.016 -33.236  1.00  0.00           H  
ATOM   1393 2HG  PRO A 109      44.370  14.652 -34.721  1.00  0.00           H  
ATOM   1394 1HD  PRO A 109      44.453  15.804 -31.906  1.00  0.00           H  
ATOM   1395 2HD  PRO A 109      45.776  15.702 -33.136  1.00  0.00           H  
ATOM   1396  N   THR A 110      42.231  18.399 -32.313  1.00  0.00           N  
ATOM   1397  CA  THR A 110      41.391  19.351 -31.568  1.00  0.00           C  
ATOM   1398  C   THR A 110      42.062  20.733 -31.563  1.00  0.00           C  
ATOM   1399  O   THR A 110      43.065  20.916 -30.881  1.00  0.00           O  
ATOM   1400  CB  THR A 110      41.144  18.879 -30.123  1.00  0.00           C  
ATOM   1401  OG1 THR A 110      40.473  17.613 -30.139  1.00  0.00           O  
ATOM   1402  CG2 THR A 110      40.294  19.890 -29.370  1.00  0.00           C  
ATOM   1403  H   THR A 110      42.978  17.920 -31.831  1.00  0.00           H  
ATOM   1404  HA  THR A 110      40.426  19.426 -32.069  1.00  0.00           H  
ATOM   1405  HB  THR A 110      42.099  18.762 -29.611  1.00  0.00           H  
ATOM   1406  HG1 THR A 110      41.111  16.911 -29.987  1.00  0.00           H  
ATOM   1407 1HG2 THR A 110      40.130  19.540 -28.351  1.00  0.00           H  
ATOM   1408 2HG2 THR A 110      40.807  20.851 -29.346  1.00  0.00           H  
ATOM   1409 3HG2 THR A 110      39.334  20.004 -29.872  1.00  0.00           H  
ATOM   1410  N   ALA A 111      41.543  21.703 -32.320  1.00  0.00           N  
ATOM   1411  CA  ALA A 111      42.153  23.043 -32.345  1.00  0.00           C  
ATOM   1412  C   ALA A 111      42.084  23.792 -31.013  1.00  0.00           C  
ATOM   1413  O   ALA A 111      42.802  24.782 -30.833  1.00  0.00           O  
ATOM   1414  CB  ALA A 111      41.497  23.882 -33.432  1.00  0.00           C  
ATOM   1415  H   ALA A 111      40.724  21.525 -32.884  1.00  0.00           H  
ATOM   1416  HA  ALA A 111      43.213  22.928 -32.570  1.00  0.00           H  
ATOM   1417 1HB  ALA A 111      41.949  24.874 -33.449  1.00  0.00           H  
ATOM   1418 2HB  ALA A 111      41.640  23.401 -34.399  1.00  0.00           H  
ATOM   1419 3HB  ALA A 111      40.431  23.974 -33.226  1.00  0.00           H  
ATOM   1420  N   ARG A 112      41.219  23.368 -30.105  1.00  0.00           N  
ATOM   1421  CA  ARG A 112      41.134  24.019 -28.813  1.00  0.00           C  
ATOM   1422  C   ARG A 112      42.088  23.342 -27.822  1.00  0.00           C  
ATOM   1423  O   ARG A 112      42.250  23.795 -26.701  1.00  0.00           O  
ATOM   1424  CB  ARG A 112      39.710  23.969 -28.279  1.00  0.00           C  
ATOM   1425  CG  ARG A 112      38.696  24.765 -29.085  1.00  0.00           C  
ATOM   1426  CD  ARG A 112      37.332  24.661 -28.508  1.00  0.00           C  
ATOM   1427  NE  ARG A 112      36.358  25.419 -29.277  1.00  0.00           N  
ATOM   1428  CZ  ARG A 112      35.044  25.492 -28.988  1.00  0.00           C  
ATOM   1429  NH1 ARG A 112      34.563  24.850 -27.947  1.00  0.00           N  
ATOM   1430  NH2 ARG A 112      34.239  26.210 -29.751  1.00  0.00           N  
ATOM   1431  H   ARG A 112      40.610  22.587 -30.303  1.00  0.00           H  
ATOM   1432  HA  ARG A 112      41.423  25.064 -28.932  1.00  0.00           H  
ATOM   1433 1HB  ARG A 112      39.369  22.935 -28.249  1.00  0.00           H  
ATOM   1434 2HB  ARG A 112      39.691  24.350 -27.257  1.00  0.00           H  
ATOM   1435 1HG  ARG A 112      38.985  25.816 -29.096  1.00  0.00           H  
ATOM   1436 2HG  ARG A 112      38.666  24.386 -30.107  1.00  0.00           H  
ATOM   1437 1HD  ARG A 112      37.020  23.617 -28.497  1.00  0.00           H  
ATOM   1438 2HD  ARG A 112      37.337  25.048 -27.489  1.00  0.00           H  
ATOM   1439  HE  ARG A 112      36.690  25.927 -30.086  1.00  0.00           H  
ATOM   1440 1HH1 ARG A 112      35.179  24.301 -27.363  1.00  0.00           H  
ATOM   1441 2HH1 ARG A 112      33.579  24.905 -27.730  1.00  0.00           H  
ATOM   1442 1HH2 ARG A 112      34.608  26.704 -30.552  1.00  0.00           H  
ATOM   1443 2HH2 ARG A 112      33.255  26.265 -29.535  1.00  0.00           H  
ATOM   1444  N   THR A 113      42.723  22.256 -28.256  1.00  0.00           N  
ATOM   1445  CA  THR A 113      43.731  21.554 -27.472  1.00  0.00           C  
ATOM   1446  C   THR A 113      44.719  22.491 -26.768  1.00  0.00           C  
ATOM   1447  O   THR A 113      45.086  23.541 -27.286  1.00  0.00           O  
ATOM   1448  CB  THR A 113      44.512  20.572 -28.364  1.00  0.00           C  
ATOM   1449  OG1 THR A 113      43.610  19.607 -28.921  1.00  0.00           O  
ATOM   1450  CG2 THR A 113      45.582  19.852 -27.556  1.00  0.00           C  
ATOM   1451  H   THR A 113      42.486  21.911 -29.175  1.00  0.00           H  
ATOM   1452  HA  THR A 113      43.227  20.990 -26.687  1.00  0.00           H  
ATOM   1453  HB  THR A 113      44.987  21.118 -29.179  1.00  0.00           H  
ATOM   1454  HG1 THR A 113      43.850  19.436 -29.835  1.00  0.00           H  
ATOM   1455 1HG2 THR A 113      46.124  19.163 -28.203  1.00  0.00           H  
ATOM   1456 2HG2 THR A 113      46.276  20.583 -27.141  1.00  0.00           H  
ATOM   1457 3HG2 THR A 113      45.113  19.296 -26.746  1.00  0.00           H  
ATOM   1458  N   ASP A 114      48.015  24.235 -25.620  1.00  0.00           N  
ATOM   1459  CA  ASP A 114      49.195  24.545 -26.450  1.00  0.00           C  
ATOM   1460  C   ASP A 114      50.552  23.999 -25.973  1.00  0.00           C  
ATOM   1461  O   ASP A 114      51.562  24.198 -26.651  1.00  0.00           O  
ATOM   1462  CB  ASP A 114      49.315  26.064 -26.591  1.00  0.00           C  
ATOM   1463  CG  ASP A 114      49.557  26.766 -25.261  1.00  0.00           C  
ATOM   1464  OD1 ASP A 114      49.666  26.089 -24.266  1.00  0.00           O  
ATOM   1465  OD2 ASP A 114      49.630  27.971 -25.253  1.00  0.00           O  
ATOM   1466  H   ASP A 114      48.022  24.486 -24.642  1.00  0.00           H  
ATOM   1467  HA  ASP A 114      49.052  24.100 -27.435  1.00  0.00           H  
ATOM   1468 1HB  ASP A 114      50.137  26.303 -27.266  1.00  0.00           H  
ATOM   1469 2HB  ASP A 114      48.402  26.462 -27.034  1.00  0.00           H  
ATOM   1470  N   GLY A 115      50.597  23.344 -24.822  1.00  0.00           N  
ATOM   1471  CA  GLY A 115      51.859  22.823 -24.306  1.00  0.00           C  
ATOM   1472  C   GLY A 115      51.994  21.343 -24.597  1.00  0.00           C  
ATOM   1473  O   GLY A 115      52.857  20.693 -24.020  1.00  0.00           O  
ATOM   1474  H   GLY A 115      49.751  23.200 -24.290  1.00  0.00           H  
ATOM   1475 1HA  GLY A 115      52.689  23.366 -24.759  1.00  0.00           H  
ATOM   1476 2HA  GLY A 115      51.911  22.994 -23.231  1.00  0.00           H  
ATOM   1477  N   VAL A 116      51.125  20.809 -25.460  1.00  0.00           N  
ATOM   1478  CA  VAL A 116      51.153  19.389 -25.833  1.00  0.00           C  
ATOM   1479  C   VAL A 116      50.239  19.141 -27.040  1.00  0.00           C  
ATOM   1480  O   VAL A 116      49.582  20.067 -27.502  1.00  0.00           O  
ATOM   1481  CB  VAL A 116      50.700  18.510 -24.652  1.00  0.00           C  
ATOM   1482  CG1 VAL A 116      49.257  18.817 -24.282  1.00  0.00           C  
ATOM   1483  CG2 VAL A 116      50.864  17.040 -25.008  1.00  0.00           C  
ATOM   1484  H   VAL A 116      50.424  21.411 -25.868  1.00  0.00           H  
ATOM   1485  HA  VAL A 116      52.177  19.120 -26.094  1.00  0.00           H  
ATOM   1486  HB  VAL A 116      51.312  18.744 -23.781  1.00  0.00           H  
ATOM   1487 1HG1 VAL A 116      48.953  18.187 -23.446  1.00  0.00           H  
ATOM   1488 2HG1 VAL A 116      49.169  19.865 -23.997  1.00  0.00           H  
ATOM   1489 3HG1 VAL A 116      48.612  18.618 -25.138  1.00  0.00           H  
ATOM   1490 1HG2 VAL A 116      50.543  16.425 -24.168  1.00  0.00           H  
ATOM   1491 2HG2 VAL A 116      50.257  16.807 -25.883  1.00  0.00           H  
ATOM   1492 3HG2 VAL A 116      51.912  16.834 -25.229  1.00  0.00           H  
ATOM   1493  N   ASN A 117      50.192  17.904 -27.536  1.00  0.00           N  
ATOM   1494  CA  ASN A 117      49.356  17.563 -28.692  1.00  0.00           C  
ATOM   1495  C   ASN A 117      49.306  16.092 -29.100  1.00  0.00           C  
ATOM   1496  O   ASN A 117      49.889  15.235 -28.421  1.00  0.00           O  
ATOM   1497  CB  ASN A 117      49.799  18.392 -29.883  1.00  0.00           C  
ATOM   1498  CG  ASN A 117      51.240  18.161 -30.244  1.00  0.00           C  
ATOM   1499  OD1 ASN A 117      51.737  17.031 -30.175  1.00  0.00           O  
ATOM   1500  ND2 ASN A 117      51.921  19.211 -30.628  1.00  0.00           N  
ATOM   1501  H   ASN A 117      50.749  17.182 -27.102  1.00  0.00           H  
ATOM   1502  HA  ASN A 117      48.319  17.801 -28.451  1.00  0.00           H  
ATOM   1503 1HB  ASN A 117      49.177  18.151 -30.746  1.00  0.00           H  
ATOM   1504 2HB  ASN A 117      49.657  19.451 -29.663  1.00  0.00           H  
ATOM   1505 1HD2 ASN A 117      52.885  19.117 -30.881  1.00  0.00           H  
ATOM   1506 2HD2 ASN A 117      51.479  20.106 -30.669  1.00  0.00           H  
ATOM   1507  N   GLN A 118      48.605  15.814 -30.211  1.00  0.00           N  
ATOM   1508  CA  GLN A 118      48.502  14.475 -30.800  1.00  0.00           C  
ATOM   1509  C   GLN A 118      49.908  14.070 -31.237  1.00  0.00           C  
ATOM   1510  O   GLN A 118      50.365  12.917 -31.057  1.00  0.00           O  
ATOM   1511  CB  GLN A 118      47.532  14.449 -31.984  1.00  0.00           C  
ATOM   1512  CG  GLN A 118      47.305  13.068 -32.573  1.00  0.00           C  
ATOM   1513  CD  GLN A 118      46.618  12.129 -31.600  1.00  0.00           C  
ATOM   1514  OE1 GLN A 118      45.585  12.467 -31.014  1.00  0.00           O  
ATOM   1515  NE2 GLN A 118      47.187  10.943 -31.421  1.00  0.00           N  
ATOM   1516  H   GLN A 118      48.126  16.585 -30.655  1.00  0.00           H  
ATOM   1517  HA  GLN A 118      48.124  13.791 -30.040  1.00  0.00           H  
ATOM   1518 1HB  GLN A 118      46.566  14.845 -31.672  1.00  0.00           H  
ATOM   1519 2HB  GLN A 118      47.909  15.095 -32.777  1.00  0.00           H  
ATOM   1520 1HG  GLN A 118      46.678  13.160 -33.460  1.00  0.00           H  
ATOM   1521 2HG  GLN A 118      48.269  12.636 -32.842  1.00  0.00           H  
ATOM   1522 1HE2 GLN A 118      46.779  10.281 -30.791  1.00  0.00           H  
ATOM   1523 2HE2 GLN A 118      48.024  10.709 -31.916  1.00  0.00           H  
ATOM   1524  N   THR A 119      50.566  15.038 -31.864  1.00  0.00           N  
ATOM   1525  CA  THR A 119      51.911  14.893 -32.392  1.00  0.00           C  
ATOM   1526  C   THR A 119      52.825  16.029 -31.885  1.00  0.00           C  
ATOM   1527  O   THR A 119      52.383  17.159 -31.582  1.00  0.00           O  
ATOM   1528  CB  THR A 119      51.895  14.873 -33.932  1.00  0.00           C  
ATOM   1529  OG1 THR A 119      51.097  13.774 -34.390  1.00  0.00           O  
ATOM   1530  CG2 THR A 119      53.308  14.731 -34.478  1.00  0.00           C  
ATOM   1531  H   THR A 119      50.088  15.921 -31.971  1.00  0.00           H  
ATOM   1532  HA  THR A 119      52.321  13.947 -32.038  1.00  0.00           H  
ATOM   1533  HB  THR A 119      51.460  15.801 -34.303  1.00  0.00           H  
ATOM   1534  HG1 THR A 119      51.260  13.008 -33.835  1.00  0.00           H  
ATOM   1535 1HG2 THR A 119      53.277  14.719 -35.567  1.00  0.00           H  
ATOM   1536 2HG2 THR A 119      53.915  15.571 -34.140  1.00  0.00           H  
ATOM   1537 3HG2 THR A 119      53.745  13.800 -34.117  1.00  0.00           H  
ATOM   1538  N   GLU A 120      54.107  15.717 -31.802  1.00  0.00           N  
ATOM   1539  CA  GLU A 120      55.128  16.722 -31.529  1.00  0.00           C  
ATOM   1540  C   GLU A 120      56.185  16.617 -32.634  1.00  0.00           C  
ATOM   1541  O   GLU A 120      56.561  15.511 -33.020  1.00  0.00           O  
ATOM   1542  CB  GLU A 120      55.758  16.515 -30.150  1.00  0.00           C  
ATOM   1543  CG  GLU A 120      56.798  17.559 -29.770  1.00  0.00           C  
ATOM   1544  CD  GLU A 120      57.358  17.353 -28.391  1.00  0.00           C  
ATOM   1545  OE1 GLU A 120      56.601  17.394 -27.451  1.00  0.00           O  
ATOM   1546  OE2 GLU A 120      58.545  17.154 -28.277  1.00  0.00           O  
ATOM   1547  H   GLU A 120      54.386  14.755 -31.932  1.00  0.00           H  
ATOM   1548  HA  GLU A 120      54.658  17.706 -31.545  1.00  0.00           H  
ATOM   1549 1HB  GLU A 120      54.978  16.528 -29.388  1.00  0.00           H  
ATOM   1550 2HB  GLU A 120      56.237  15.537 -30.112  1.00  0.00           H  
ATOM   1551 1HG  GLU A 120      57.615  17.522 -30.491  1.00  0.00           H  
ATOM   1552 2HG  GLU A 120      56.344  18.547 -29.829  1.00  0.00           H  
ATOM   1553  N   ILE A 121      56.617  17.759 -33.159  1.00  0.00           N  
ATOM   1554  CA  ILE A 121      57.693  17.846 -34.155  1.00  0.00           C  
ATOM   1555  C   ILE A 121      58.858  18.618 -33.574  1.00  0.00           C  
ATOM   1556  O   ILE A 121      58.706  19.763 -33.132  1.00  0.00           O  
ATOM   1557  CB  ILE A 121      57.215  18.528 -35.450  1.00  0.00           C  
ATOM   1558  CG1 ILE A 121      56.066  17.735 -36.078  1.00  0.00           C  
ATOM   1559  CG2 ILE A 121      58.367  18.670 -36.433  1.00  0.00           C  
ATOM   1560  CD1 ILE A 121      55.392  18.445 -37.230  1.00  0.00           C  
ATOM   1561  H   ILE A 121      56.169  18.607 -32.844  1.00  0.00           H  
ATOM   1562  HA  ILE A 121      58.016  16.836 -34.404  1.00  0.00           H  
ATOM   1563  HB  ILE A 121      56.825  19.518 -35.217  1.00  0.00           H  
ATOM   1564 1HG1 ILE A 121      56.439  16.777 -36.439  1.00  0.00           H  
ATOM   1565 2HG1 ILE A 121      55.311  17.526 -35.319  1.00  0.00           H  
ATOM   1566 1HG2 ILE A 121      58.012  19.153 -37.343  1.00  0.00           H  
ATOM   1567 2HG2 ILE A 121      59.155  19.274 -35.985  1.00  0.00           H  
ATOM   1568 3HG2 ILE A 121      58.762  17.683 -36.676  1.00  0.00           H  
ATOM   1569 1HD1 ILE A 121      54.588  17.822 -37.622  1.00  0.00           H  
ATOM   1570 2HD1 ILE A 121      54.979  19.393 -36.882  1.00  0.00           H  
ATOM   1571 3HD1 ILE A 121      56.121  18.634 -38.017  1.00  0.00           H  
ATOM   1572  N   MET A 122      60.039  18.011 -33.554  1.00  0.00           N  
ATOM   1573  CA  MET A 122      61.219  18.763 -33.152  1.00  0.00           C  
ATOM   1574  C   MET A 122      62.209  18.797 -34.286  1.00  0.00           C  
ATOM   1575  O   MET A 122      62.290  17.865 -35.104  1.00  0.00           O  
ATOM   1576  CB  MET A 122      61.853  18.154 -31.903  1.00  0.00           C  
ATOM   1577  CG  MET A 122      60.969  18.192 -30.665  1.00  0.00           C  
ATOM   1578  SD  MET A 122      61.734  17.396 -29.239  1.00  0.00           S  
ATOM   1579  CE  MET A 122      61.556  15.669 -29.679  1.00  0.00           C  
ATOM   1580  H   MET A 122      60.139  17.039 -33.811  1.00  0.00           H  
ATOM   1581  HA  MET A 122      60.916  19.784 -32.922  1.00  0.00           H  
ATOM   1582 1HB  MET A 122      62.111  17.114 -32.097  1.00  0.00           H  
ATOM   1583 2HB  MET A 122      62.778  18.682 -31.670  1.00  0.00           H  
ATOM   1584 1HG  MET A 122      60.751  19.228 -30.406  1.00  0.00           H  
ATOM   1585 2HG  MET A 122      60.026  17.688 -30.876  1.00  0.00           H  
ATOM   1586 1HE  MET A 122      61.983  15.047 -28.893  1.00  0.00           H  
ATOM   1587 2HE  MET A 122      60.498  15.431 -29.797  1.00  0.00           H  
ATOM   1588 3HE  MET A 122      62.077  15.477 -30.618  1.00  0.00           H  
ATOM   1589  N   ILE A 123      62.952  19.881 -34.319  1.00  0.00           N  
ATOM   1590  CA  ILE A 123      64.066  20.050 -35.206  1.00  0.00           C  
ATOM   1591  C   ILE A 123      65.242  20.505 -34.328  1.00  0.00           C  
ATOM   1592  O   ILE A 123      65.291  21.661 -33.891  1.00  0.00           O  
ATOM   1593  CB  ILE A 123      63.765  21.076 -36.314  1.00  0.00           C  
ATOM   1594  CG1 ILE A 123      62.545  20.639 -37.129  1.00  0.00           C  
ATOM   1595  CG2 ILE A 123      64.976  21.253 -37.217  1.00  0.00           C  
ATOM   1596  CD1 ILE A 123      62.068  21.678 -38.118  1.00  0.00           C  
ATOM   1597  H   ILE A 123      62.714  20.626 -33.680  1.00  0.00           H  
ATOM   1598  HA  ILE A 123      64.277  19.093 -35.682  1.00  0.00           H  
ATOM   1599  HB  ILE A 123      63.516  22.036 -35.863  1.00  0.00           H  
ATOM   1600 1HG1 ILE A 123      62.781  19.728 -37.678  1.00  0.00           H  
ATOM   1601 2HG1 ILE A 123      61.721  20.408 -36.454  1.00  0.00           H  
ATOM   1602 1HG2 ILE A 123      64.747  21.981 -37.995  1.00  0.00           H  
ATOM   1603 2HG2 ILE A 123      65.821  21.608 -36.627  1.00  0.00           H  
ATOM   1604 3HG2 ILE A 123      65.231  20.298 -37.677  1.00  0.00           H  
ATOM   1605 1HD1 ILE A 123      61.200  21.296 -38.657  1.00  0.00           H  
ATOM   1606 2HD1 ILE A 123      61.792  22.588 -37.584  1.00  0.00           H  
ATOM   1607 3HD1 ILE A 123      62.865  21.900 -38.826  1.00  0.00           H  
ATOM   1608  N   TRP A 124      66.197  19.597 -34.102  1.00  0.00           N  
ATOM   1609  CA  TRP A 124      67.382  19.865 -33.278  1.00  0.00           C  
ATOM   1610  C   TRP A 124      68.534  20.358 -34.175  1.00  0.00           C  
ATOM   1611  O   TRP A 124      69.126  19.571 -34.901  1.00  0.00           O  
ATOM   1612  CB  TRP A 124      67.808  18.608 -32.517  1.00  0.00           C  
ATOM   1613  CG  TRP A 124      66.830  18.186 -31.463  1.00  0.00           C  
ATOM   1614  CD1 TRP A 124      65.580  18.690 -31.263  1.00  0.00           C  
ATOM   1615  CD2 TRP A 124      67.016  17.163 -30.455  1.00  0.00           C  
ATOM   1616  NE1 TRP A 124      64.978  18.056 -30.204  1.00  0.00           N  
ATOM   1617  CE2 TRP A 124      65.842  17.118 -29.698  1.00  0.00           C  
ATOM   1618  CE3 TRP A 124      68.069  16.296 -30.139  1.00  0.00           C  
ATOM   1619  CZ2 TRP A 124      65.686  16.239 -28.638  1.00  0.00           C  
ATOM   1620  CZ3 TRP A 124      67.912  15.414 -29.077  1.00  0.00           C  
ATOM   1621  CH2 TRP A 124      66.751  15.386 -28.347  1.00  0.00           C  
ATOM   1622  H   TRP A 124      66.087  18.686 -34.524  1.00  0.00           H  
ATOM   1623  HA  TRP A 124      67.132  20.640 -32.554  1.00  0.00           H  
ATOM   1624 1HB  TRP A 124      67.935  17.783 -33.218  1.00  0.00           H  
ATOM   1625 2HB  TRP A 124      68.772  18.782 -32.039  1.00  0.00           H  
ATOM   1626  HD1 TRP A 124      65.124  19.480 -31.857  1.00  0.00           H  
ATOM   1627  HE1 TRP A 124      64.051  18.248 -29.853  1.00  0.00           H  
ATOM   1628  HE3 TRP A 124      68.993  16.312 -30.717  1.00  0.00           H  
ATOM   1629  HZ2 TRP A 124      64.772  16.202 -28.046  1.00  0.00           H  
ATOM   1630  HZ3 TRP A 124      68.737  14.742 -28.837  1.00  0.00           H  
ATOM   1631  HH2 TRP A 124      66.661  14.681 -27.520  1.00  0.00           H  
ATOM   1632  N   PHE A 125      68.812  21.652 -34.093  1.00  0.00           N  
ATOM   1633  CA  PHE A 125      69.946  22.286 -34.748  1.00  0.00           C  
ATOM   1634  C   PHE A 125      71.207  22.036 -33.984  1.00  0.00           C  
ATOM   1635  O   PHE A 125      72.287  22.164 -34.544  1.00  0.00           O  
ATOM   1636  CB  PHE A 125      69.725  23.793 -34.885  1.00  0.00           C  
ATOM   1637  CG  PHE A 125      68.688  24.163 -35.907  1.00  0.00           C  
ATOM   1638  CD1 PHE A 125      68.422  23.327 -36.981  1.00  0.00           C  
ATOM   1639  CD2 PHE A 125      67.976  25.348 -35.797  1.00  0.00           C  
ATOM   1640  CE1 PHE A 125      67.468  23.666 -37.922  1.00  0.00           C  
ATOM   1641  CE2 PHE A 125      67.021  25.689 -36.735  1.00  0.00           C  
ATOM   1642  CZ  PHE A 125      66.767  24.847 -37.799  1.00  0.00           C  
ATOM   1643  H   PHE A 125      68.186  22.217 -33.537  1.00  0.00           H  
ATOM   1644  HA  PHE A 125      70.051  21.860 -35.747  1.00  0.00           H  
ATOM   1645 1HB  PHE A 125      69.418  24.205 -33.925  1.00  0.00           H  
ATOM   1646 2HB  PHE A 125      70.662  24.275 -35.163  1.00  0.00           H  
ATOM   1647  HD1 PHE A 125      68.976  22.392 -37.078  1.00  0.00           H  
ATOM   1648  HD2 PHE A 125      68.176  26.014 -34.957  1.00  0.00           H  
ATOM   1649  HE1 PHE A 125      67.270  23.000 -38.761  1.00  0.00           H  
ATOM   1650  HE2 PHE A 125      66.468  26.623 -36.636  1.00  0.00           H  
ATOM   1651  HZ  PHE A 125      66.016  25.115 -38.540  1.00  0.00           H  
ATOM   1652  N   ASN A 126      71.072  21.837 -32.678  1.00  0.00           N  
ATOM   1653  CA  ASN A 126      72.223  21.550 -31.810  1.00  0.00           C  
ATOM   1654  C   ASN A 126      71.990  20.347 -30.915  1.00  0.00           C  
ATOM   1655  O   ASN A 126      70.861  19.994 -30.600  1.00  0.00           O  
ATOM   1656  CB  ASN A 126      72.569  22.764 -30.968  1.00  0.00           C  
ATOM   1657  CG  ASN A 126      73.061  23.920 -31.794  1.00  0.00           C  
ATOM   1658  OD1 ASN A 126      74.064  23.805 -32.509  1.00  0.00           O  
ATOM   1659  ND2 ASN A 126      72.375  25.031 -31.711  1.00  0.00           N  
ATOM   1660  H   ASN A 126      70.149  21.885 -32.271  1.00  0.00           H  
ATOM   1661  HA  ASN A 126      73.080  21.307 -32.440  1.00  0.00           H  
ATOM   1662 1HB  ASN A 126      71.688  23.082 -30.408  1.00  0.00           H  
ATOM   1663 2HB  ASN A 126      73.339  22.497 -30.243  1.00  0.00           H  
ATOM   1664 1HD2 ASN A 126      72.656  25.833 -32.238  1.00  0.00           H  
ATOM   1665 2HD2 ASN A 126      71.571  25.079 -31.120  1.00  0.00           H  
ATOM   1666  N   ARG A 127      73.067  19.692 -30.453  1.00  0.00           N  
ATOM   1667  CA  ARG A 127      72.891  18.523 -29.580  1.00  0.00           C  
ATOM   1668  C   ARG A 127      74.229  18.361 -28.832  1.00  0.00           C  
ATOM   1669  O   ARG A 127      75.240  18.041 -29.456  1.00  0.00           O  
ATOM   1670  CB  ARG A 127      72.556  17.265 -30.368  1.00  0.00           C  
ATOM   1671  CG  ARG A 127      72.309  16.027 -29.522  1.00  0.00           C  
ATOM   1672  CD  ARG A 127      71.800  14.896 -30.339  1.00  0.00           C  
ATOM   1673  NE  ARG A 127      72.770  14.466 -31.334  1.00  0.00           N  
ATOM   1674  CZ  ARG A 127      73.735  13.551 -31.116  1.00  0.00           C  
ATOM   1675  NH1 ARG A 127      73.846  12.981 -29.936  1.00  0.00           N  
ATOM   1676  NH2 ARG A 127      74.570  13.227 -32.087  1.00  0.00           N  
ATOM   1677  H   ARG A 127      74.001  19.989 -30.695  1.00  0.00           H  
ATOM   1678  HA  ARG A 127      72.063  18.721 -28.899  1.00  0.00           H  
ATOM   1679 1HB  ARG A 127      71.663  17.439 -30.967  1.00  0.00           H  
ATOM   1680 2HB  ARG A 127      73.372  17.038 -31.055  1.00  0.00           H  
ATOM   1681 1HG  ARG A 127      73.242  15.716 -29.050  1.00  0.00           H  
ATOM   1682 2HG  ARG A 127      71.570  16.253 -28.752  1.00  0.00           H  
ATOM   1683 1HD  ARG A 127      71.579  14.049 -29.691  1.00  0.00           H  
ATOM   1684 2HD  ARG A 127      70.893  15.202 -30.859  1.00  0.00           H  
ATOM   1685  HE  ARG A 127      72.716  14.882 -32.254  1.00  0.00           H  
ATOM   1686 1HH1 ARG A 127      73.207  13.229 -29.194  1.00  0.00           H  
ATOM   1687 2HH1 ARG A 127      74.569  12.296 -29.773  1.00  0.00           H  
ATOM   1688 1HH2 ARG A 127      74.485  13.666 -32.994  1.00  0.00           H  
ATOM   1689 2HH2 ARG A 127      75.293  12.542 -31.924  1.00  0.00           H  
ATOM   1690  N   VAL A 128      74.210  18.655 -27.532  1.00  0.00           N  
ATOM   1691  CA  VAL A 128      75.383  18.607 -26.674  1.00  0.00           C  
ATOM   1692  C   VAL A 128      75.316  17.441 -25.742  1.00  0.00           C  
ATOM   1693  O   VAL A 128      74.335  17.254 -25.029  1.00  0.00           O  
ATOM   1694  CB  VAL A 128      75.509  19.902 -25.850  1.00  0.00           C  
ATOM   1695  CG1 VAL A 128      76.710  19.826 -24.919  1.00  0.00           C  
ATOM   1696  CG2 VAL A 128      75.624  21.099 -26.782  1.00  0.00           C  
ATOM   1697  H   VAL A 128      73.321  18.925 -27.136  1.00  0.00           H  
ATOM   1698  HA  VAL A 128      76.268  18.509 -27.303  1.00  0.00           H  
ATOM   1699  HB  VAL A 128      74.624  20.012 -25.224  1.00  0.00           H  
ATOM   1700 1HG1 VAL A 128      76.784  20.750 -24.344  1.00  0.00           H  
ATOM   1701 2HG1 VAL A 128      76.589  18.984 -24.238  1.00  0.00           H  
ATOM   1702 3HG1 VAL A 128      77.618  19.692 -25.506  1.00  0.00           H  
ATOM   1703 1HG2 VAL A 128      75.712  22.012 -26.193  1.00  0.00           H  
ATOM   1704 2HG2 VAL A 128      76.507  20.987 -27.412  1.00  0.00           H  
ATOM   1705 3HG2 VAL A 128      74.735  21.158 -27.410  1.00  0.00           H  
ATOM   1706  N   GLY A 129      76.365  16.638 -25.750  1.00  0.00           N  
ATOM   1707  CA  GLY A 129      76.430  15.480 -24.868  1.00  0.00           C  
ATOM   1708  C   GLY A 129      75.727  14.245 -25.402  1.00  0.00           C  
ATOM   1709  O   GLY A 129      75.314  14.184 -26.586  1.00  0.00           O  
ATOM   1710  H   GLY A 129      77.136  16.825 -26.375  1.00  0.00           H  
ATOM   1711 1HA  GLY A 129      77.473  15.221 -24.683  1.00  0.00           H  
ATOM   1712 2HA  GLY A 129      75.986  15.731 -23.905  1.00  0.00           H  
ATOM   1713  N   PRO A 130      75.554  13.264 -24.516  1.00  0.00           N  
ATOM   1714  CA  PRO A 130      74.962  11.971 -24.872  1.00  0.00           C  
ATOM   1715  C   PRO A 130      73.451  11.846 -24.751  1.00  0.00           C  
ATOM   1716  O   PRO A 130      72.878  10.743 -24.607  1.00  0.00           O  
ATOM   1717  CB  PRO A 130      75.656  11.031 -23.881  1.00  0.00           C  
ATOM   1718  CG  PRO A 130      75.789  11.844 -22.638  1.00  0.00           C  
ATOM   1719  CD  PRO A 130      76.074  13.238 -23.132  1.00  0.00           C  
ATOM   1720  HA  PRO A 130      75.224  11.727 -25.912  1.00  0.00           H  
ATOM   1721 1HB  PRO A 130      75.050  10.125 -23.735  1.00  0.00           H  
ATOM   1722 2HB  PRO A 130      76.626  10.708 -24.285  1.00  0.00           H  
ATOM   1723 1HG  PRO A 130      74.865  11.785 -22.045  1.00  0.00           H  
ATOM   1724 2HG  PRO A 130      76.597  11.444 -22.008  1.00  0.00           H  
ATOM   1725 1HD  PRO A 130      75.545  13.966 -22.500  1.00  0.00           H  
ATOM   1726 2HD  PRO A 130      77.159  13.420 -23.109  1.00  0.00           H  
ATOM   1727  N   ILE A 131      72.783  12.966 -24.905  1.00  0.00           N  
ATOM   1728  CA  ILE A 131      71.358  13.034 -24.677  1.00  0.00           C  
ATOM   1729  C   ILE A 131      70.643  12.369 -25.802  1.00  0.00           C  
ATOM   1730  O   ILE A 131      71.130  12.345 -26.907  1.00  0.00           O  
ATOM   1731  CB  ILE A 131      70.873  14.489 -24.543  1.00  0.00           C  
ATOM   1732  CG1 ILE A 131      71.126  15.258 -25.842  1.00  0.00           C  
ATOM   1733  CG2 ILE A 131      71.561  15.173 -23.372  1.00  0.00           C  
ATOM   1734  CD1 ILE A 131      70.475  16.622 -25.881  1.00  0.00           C  
ATOM   1735  H   ILE A 131      73.276  13.800 -25.190  1.00  0.00           H  
ATOM   1736  HA  ILE A 131      71.132  12.515 -23.746  1.00  0.00           H  
ATOM   1737  HB  ILE A 131      69.796  14.499 -24.376  1.00  0.00           H  
ATOM   1738 1HG1 ILE A 131      72.198  15.388 -25.985  1.00  0.00           H  
ATOM   1739 2HG1 ILE A 131      70.752  14.679 -26.687  1.00  0.00           H  
ATOM   1740 1HG2 ILE A 131      71.207  16.201 -23.292  1.00  0.00           H  
ATOM   1741 2HG2 ILE A 131      71.331  14.638 -22.452  1.00  0.00           H  
ATOM   1742 3HG2 ILE A 131      72.639  15.173 -23.533  1.00  0.00           H  
ATOM   1743 1HD1 ILE A 131      70.699  17.105 -26.832  1.00  0.00           H  
ATOM   1744 2HD1 ILE A 131      69.395  16.513 -25.775  1.00  0.00           H  
ATOM   1745 3HD1 ILE A 131      70.860  17.232 -25.065  1.00  0.00           H  
ATOM   1746  N   GLN A 132      69.478  11.830 -25.497  1.00  0.00           N  
ATOM   1747  CA  GLN A 132      68.733  11.018 -26.416  1.00  0.00           C  
ATOM   1748  C   GLN A 132      67.454  11.654 -26.926  1.00  0.00           C  
ATOM   1749  O   GLN A 132      66.634  12.070 -26.155  1.00  0.00           O  
ATOM   1750  CB  GLN A 132      68.405   9.677 -25.753  1.00  0.00           C  
ATOM   1751  CG  GLN A 132      67.656   8.706 -26.650  1.00  0.00           C  
ATOM   1752  CD  GLN A 132      67.406   7.371 -25.975  1.00  0.00           C  
ATOM   1753  OE1 GLN A 132      67.650   7.210 -24.776  1.00  0.00           O  
ATOM   1754  NE2 GLN A 132      66.916   6.404 -26.742  1.00  0.00           N  
ATOM   1755  H   GLN A 132      69.102  12.001 -24.575  1.00  0.00           H  
ATOM   1756  HA  GLN A 132      69.348  10.841 -27.298  1.00  0.00           H  
ATOM   1757 1HB  GLN A 132      69.328   9.195 -25.431  1.00  0.00           H  
ATOM   1758 2HB  GLN A 132      67.799   9.850 -24.864  1.00  0.00           H  
ATOM   1759 1HG  GLN A 132      66.692   9.142 -26.914  1.00  0.00           H  
ATOM   1760 2HG  GLN A 132      68.246   8.530 -27.549  1.00  0.00           H  
ATOM   1761 1HE2 GLN A 132      66.730   5.501 -26.353  1.00  0.00           H  
ATOM   1762 2HE2 GLN A 132      66.732   6.578 -27.710  1.00  0.00           H  
ATOM   1763  N   PRO A 133      67.292  11.815 -28.220  1.00  0.00           N  
ATOM   1764  CA  PRO A 133      65.969  12.231 -28.700  1.00  0.00           C  
ATOM   1765  C   PRO A 133      64.919  11.172 -28.305  1.00  0.00           C  
ATOM   1766  O   PRO A 133      65.237  10.007 -28.030  1.00  0.00           O  
ATOM   1767  CB  PRO A 133      66.156  12.317 -30.218  1.00  0.00           C  
ATOM   1768  CG  PRO A 133      67.624  12.508 -30.396  1.00  0.00           C  
ATOM   1769  CD  PRO A 133      68.243  11.698 -29.288  1.00  0.00           C  
ATOM   1770  HA  PRO A 133      65.725  13.218 -28.279  1.00  0.00           H  
ATOM   1771 1HB  PRO A 133      65.784  11.399 -30.696  1.00  0.00           H  
ATOM   1772 2HB  PRO A 133      65.565  13.152 -30.623  1.00  0.00           H  
ATOM   1773 1HG  PRO A 133      67.933  12.166 -31.394  1.00  0.00           H  
ATOM   1774 2HG  PRO A 133      67.878  13.576 -30.333  1.00  0.00           H  
ATOM   1775 1HD  PRO A 133      68.366  10.657 -29.619  1.00  0.00           H  
ATOM   1776 2HD  PRO A 133      69.214  12.136 -29.012  1.00  0.00           H  
ATOM   1777  N   ILE A 134      63.665  11.565 -28.255  1.00  0.00           N  
ATOM   1778  CA  ILE A 134      62.598  10.622 -27.912  1.00  0.00           C  
ATOM   1779  C   ILE A 134      62.537   9.496 -28.938  1.00  0.00           C  
ATOM   1780  O   ILE A 134      62.593   9.766 -30.138  1.00  0.00           O  
ATOM   1781  CB  ILE A 134      61.232  11.329 -27.837  1.00  0.00           C  
ATOM   1782  CG1 ILE A 134      61.248  12.407 -26.751  1.00  0.00           C  
ATOM   1783  CG2 ILE A 134      60.125  10.319 -27.574  1.00  0.00           C  
ATOM   1784  CD1 ILE A 134      61.511  11.871 -25.362  1.00  0.00           C  
ATOM   1785  H   ILE A 134      63.427  12.526 -28.454  1.00  0.00           H  
ATOM   1786  HA  ILE A 134      62.816  10.195 -26.934  1.00  0.00           H  
ATOM   1787  HB  ILE A 134      61.032  11.835 -28.781  1.00  0.00           H  
ATOM   1788 1HG1 ILE A 134      62.014  13.146 -26.982  1.00  0.00           H  
ATOM   1789 2HG1 ILE A 134      60.289  12.926 -26.739  1.00  0.00           H  
ATOM   1790 1HG2 ILE A 134      59.167  10.836 -27.524  1.00  0.00           H  
ATOM   1791 2HG2 ILE A 134      60.101   9.588 -28.381  1.00  0.00           H  
ATOM   1792 3HG2 ILE A 134      60.313   9.811 -26.629  1.00  0.00           H  
ATOM   1793 1HD1 ILE A 134      61.506  12.694 -24.647  1.00  0.00           H  
ATOM   1794 2HD1 ILE A 134      60.733  11.154 -25.095  1.00  0.00           H  
ATOM   1795 3HD1 ILE A 134      62.482  11.378 -25.340  1.00  0.00           H  
ATOM   1796  N   GLY A 135      62.444   8.235 -28.482  1.00  0.00           N  
ATOM   1797  CA  GLY A 135      62.265   7.118 -29.375  1.00  0.00           C  
ATOM   1798  C   GLY A 135      63.491   6.546 -30.067  1.00  0.00           C  
ATOM   1799  O   GLY A 135      64.597   6.574 -29.525  1.00  0.00           O  
ATOM   1800  H   GLY A 135      62.501   8.066 -27.488  1.00  0.00           H  
ATOM   1801 1HA  GLY A 135      61.813   6.287 -28.833  1.00  0.00           H  
ATOM   1802 2HA  GLY A 135      61.575   7.396 -30.171  1.00  0.00           H  
ATOM   1803  N   SER A 136      63.304   5.997 -31.264  1.00  0.00           N  
ATOM   1804  CA  SER A 136      64.449   5.402 -31.983  1.00  0.00           C  
ATOM   1805  C   SER A 136      64.712   6.034 -33.341  1.00  0.00           C  
ATOM   1806  O   SER A 136      63.807   6.595 -33.991  1.00  0.00           O  
ATOM   1807  CB  SER A 136      64.221   3.915 -32.170  1.00  0.00           C  
ATOM   1808  OG  SER A 136      64.142   3.260 -30.934  1.00  0.00           O  
ATOM   1809  H   SER A 136      62.390   5.979 -31.694  1.00  0.00           H  
ATOM   1810  HA  SER A 136      65.349   5.550 -31.384  1.00  0.00           H  
ATOM   1811 1HB  SER A 136      63.299   3.756 -32.728  1.00  0.00           H  
ATOM   1812 2HB  SER A 136      65.035   3.493 -32.757  1.00  0.00           H  
ATOM   1813  HG  SER A 136      64.318   2.333 -31.114  1.00  0.00           H  
ATOM   1814  N   PRO A 137      65.957   5.884 -33.774  1.00  0.00           N  
ATOM   1815  CA  PRO A 137      66.381   6.387 -35.071  1.00  0.00           C  
ATOM   1816  C   PRO A 137      65.739   5.627 -36.246  1.00  0.00           C  
ATOM   1817  O   PRO A 137      65.702   4.379 -36.274  1.00  0.00           O  
ATOM   1818  CB  PRO A 137      67.897   6.173 -35.024  1.00  0.00           C  
ATOM   1819  CG  PRO A 137      68.080   5.067 -34.041  1.00  0.00           C  
ATOM   1820  CD  PRO A 137      66.968   5.264 -33.045  1.00  0.00           C  
ATOM   1821  HA  PRO A 137      66.130   7.456 -35.144  1.00  0.00           H  
ATOM   1822 1HB  PRO A 137      68.273   5.920 -36.026  1.00  0.00           H  
ATOM   1823 2HB  PRO A 137      68.399   7.103 -34.718  1.00  0.00           H  
ATOM   1824 1HG  PRO A 137      68.025   4.094 -34.551  1.00  0.00           H  
ATOM   1825 2HG  PRO A 137      69.077   5.129 -33.581  1.00  0.00           H  
ATOM   1826 1HD  PRO A 137      66.630   4.285 -32.675  1.00  0.00           H  
ATOM   1827 2HD  PRO A 137      67.326   5.890 -32.215  1.00  0.00           H  
ATOM   1828  N   VAL A 138      65.265   6.408 -37.219  1.00  0.00           N  
ATOM   1829  CA  VAL A 138      64.631   5.930 -38.437  1.00  0.00           C  
ATOM   1830  C   VAL A 138      65.556   6.033 -39.641  1.00  0.00           C  
ATOM   1831  O   VAL A 138      65.220   5.559 -40.722  1.00  0.00           O  
ATOM   1832  CB  VAL A 138      63.348   6.735 -38.714  1.00  0.00           C  
ATOM   1833  CG1 VAL A 138      62.365   6.585 -37.562  1.00  0.00           C  
ATOM   1834  CG2 VAL A 138      63.694   8.199 -38.941  1.00  0.00           C  
ATOM   1835  H   VAL A 138      65.366   7.402 -37.075  1.00  0.00           H  
ATOM   1836  HA  VAL A 138      64.367   4.881 -38.301  1.00  0.00           H  
ATOM   1837  HB  VAL A 138      62.863   6.333 -39.604  1.00  0.00           H  
ATOM   1838 1HG1 VAL A 138      61.464   7.161 -37.775  1.00  0.00           H  
ATOM   1839 2HG1 VAL A 138      62.104   5.534 -37.441  1.00  0.00           H  
ATOM   1840 3HG1 VAL A 138      62.822   6.955 -36.644  1.00  0.00           H  
ATOM   1841 1HG2 VAL A 138      62.782   8.762 -39.138  1.00  0.00           H  
ATOM   1842 2HG2 VAL A 138      64.184   8.599 -38.053  1.00  0.00           H  
ATOM   1843 3HG2 VAL A 138      64.364   8.286 -39.796  1.00  0.00           H  
ATOM   1844  N   GLY A 139      66.738   6.606 -39.451  1.00  0.00           N  
ATOM   1845  CA  GLY A 139      67.697   6.767 -40.540  1.00  0.00           C  
ATOM   1846  C   GLY A 139      67.862   8.222 -40.958  1.00  0.00           C  
ATOM   1847  O   GLY A 139      67.277   9.127 -40.357  1.00  0.00           O  
ATOM   1848  H   GLY A 139      66.980   6.939 -38.529  1.00  0.00           H  
ATOM   1849 1HA  GLY A 139      68.666   6.373 -40.233  1.00  0.00           H  
ATOM   1850 2HA  GLY A 139      67.371   6.184 -41.401  1.00  0.00           H  
ATOM   1851  N   THR A 140      68.675   8.457 -41.991  1.00  0.00           N  
ATOM   1852  CA  THR A 140      68.879   9.814 -42.482  1.00  0.00           C  
ATOM   1853  C   THR A 140      67.845  10.182 -43.521  1.00  0.00           C  
ATOM   1854  O   THR A 140      67.490   9.364 -44.381  1.00  0.00           O  
ATOM   1855  CB  THR A 140      70.288   9.986 -43.078  1.00  0.00           C  
ATOM   1856  OG1 THR A 140      70.464   9.071 -44.168  1.00  0.00           O  
ATOM   1857  CG2 THR A 140      71.350   9.721 -42.022  1.00  0.00           C  
ATOM   1858  H   THR A 140      69.157   7.693 -42.442  1.00  0.00           H  
ATOM   1859  HA  THR A 140      68.776  10.504 -41.644  1.00  0.00           H  
ATOM   1860  HB  THR A 140      70.403  11.003 -43.454  1.00  0.00           H  
ATOM   1861  HG1 THR A 140      70.942   9.507 -44.877  1.00  0.00           H  
ATOM   1862 1HG2 THR A 140      72.340   9.847 -42.461  1.00  0.00           H  
ATOM   1863 2HG2 THR A 140      71.227  10.423 -41.198  1.00  0.00           H  
ATOM   1864 3HG2 THR A 140      71.247   8.702 -41.650  1.00  0.00           H  
ATOM   1865  N   ALA A 141      67.370  11.414 -43.434  1.00  0.00           N  
ATOM   1866  CA  ALA A 141      66.401  11.952 -44.358  1.00  0.00           C  
ATOM   1867  C   ALA A 141      66.884  13.353 -44.708  1.00  0.00           C  
ATOM   1868  O   ALA A 141      67.514  14.036 -43.880  1.00  0.00           O  
ATOM   1869  CB  ALA A 141      65.003  11.969 -43.758  1.00  0.00           C  
ATOM   1870  H   ALA A 141      67.709  11.997 -42.682  1.00  0.00           H  
ATOM   1871  HA  ALA A 141      66.386  11.315 -45.242  1.00  0.00           H  
ATOM   1872 1HB  ALA A 141      64.301  12.381 -44.483  1.00  0.00           H  
ATOM   1873 2HB  ALA A 141      64.705  10.953 -43.500  1.00  0.00           H  
ATOM   1874 3HB  ALA A 141      65.000  12.586 -42.860  1.00  0.00           H  
ATOM   1875  N   SER A 142      66.604  13.775 -45.933  1.00  0.00           N  
ATOM   1876  CA  SER A 142      66.963  15.111 -46.403  1.00  0.00           C  
ATOM   1877  C   SER A 142      65.721  16.021 -46.393  1.00  0.00           C  
ATOM   1878  O   SER A 142      64.661  15.651 -46.868  1.00  0.00           O  
ATOM   1879  CB  SER A 142      67.552  15.038 -47.798  1.00  0.00           C  
ATOM   1880  OG  SER A 142      67.802  16.320 -48.306  1.00  0.00           O  
ATOM   1881  H   SER A 142      66.125  13.145 -46.560  1.00  0.00           H  
ATOM   1882  HA  SER A 142      67.713  15.526 -45.728  1.00  0.00           H  
ATOM   1883 1HB  SER A 142      68.480  14.467 -47.772  1.00  0.00           H  
ATOM   1884 2HB  SER A 142      66.862  14.511 -48.457  1.00  0.00           H  
ATOM   1885  HG  SER A 142      68.424  16.728 -47.699  1.00  0.00           H  
ATOM   1886  N   VAL A 143      65.849  17.205 -45.814  1.00  0.00           N  
ATOM   1887  CA  VAL A 143      64.731  18.141 -45.702  1.00  0.00           C  
ATOM   1888  C   VAL A 143      65.357  19.531 -45.745  1.00  0.00           C  
ATOM   1889  O   VAL A 143      66.282  19.815 -44.979  1.00  0.00           O  
ATOM   1890  CB  VAL A 143      63.942  17.939 -44.395  1.00  0.00           C  
ATOM   1891  CG1 VAL A 143      62.800  18.941 -44.302  1.00  0.00           C  
ATOM   1892  CG2 VAL A 143      63.416  16.514 -44.322  1.00  0.00           C  
ATOM   1893  H   VAL A 143      66.749  17.467 -45.439  1.00  0.00           H  
ATOM   1894  HA  VAL A 143      64.050  17.968 -46.536  1.00  0.00           H  
ATOM   1895  HB  VAL A 143      64.603  18.127 -43.549  1.00  0.00           H  
ATOM   1896 1HG1 VAL A 143      62.253  18.784 -43.372  1.00  0.00           H  
ATOM   1897 2HG1 VAL A 143      63.202  19.953 -44.319  1.00  0.00           H  
ATOM   1898 3HG1 VAL A 143      62.125  18.802 -45.147  1.00  0.00           H  
ATOM   1899 1HG2 VAL A 143      62.860  16.378 -43.395  1.00  0.00           H  
ATOM   1900 2HG2 VAL A 143      62.759  16.325 -45.172  1.00  0.00           H  
ATOM   1901 3HG2 VAL A 143      64.253  15.815 -44.349  1.00  0.00           H  
ATOM   1902  N   GLY A 144      64.898  20.400 -46.645  1.00  0.00           N  
ATOM   1903  CA  GLY A 144      65.507  21.725 -46.783  1.00  0.00           C  
ATOM   1904  C   GLY A 144      66.970  21.749 -47.193  1.00  0.00           C  
ATOM   1905  O   GLY A 144      67.662  22.769 -47.031  1.00  0.00           O  
ATOM   1906  H   GLY A 144      64.123  20.150 -47.242  1.00  0.00           H  
ATOM   1907 1HA  GLY A 144      64.956  22.303 -47.525  1.00  0.00           H  
ATOM   1908 2HA  GLY A 144      65.430  22.261 -45.838  1.00  0.00           H  
ATOM   1909  N   GLY A 145      67.427  20.677 -47.823  1.00  0.00           N  
ATOM   1910  CA  GLY A 145      68.795  20.580 -48.264  1.00  0.00           C  
ATOM   1911  C   GLY A 145      69.787  20.311 -47.162  1.00  0.00           C  
ATOM   1912  O   GLY A 145      70.973  20.627 -47.263  1.00  0.00           O  
ATOM   1913  H   GLY A 145      66.798  19.907 -47.998  1.00  0.00           H  
ATOM   1914 1HA  GLY A 145      68.884  19.781 -49.000  1.00  0.00           H  
ATOM   1915 2HA  GLY A 145      69.084  21.506 -48.759  1.00  0.00           H  
ATOM   1916  N   ARG A 146      69.291  19.716 -46.097  1.00  0.00           N  
ATOM   1917  CA  ARG A 146      70.140  19.336 -45.007  1.00  0.00           C  
ATOM   1918  C   ARG A 146      69.752  17.932 -44.641  1.00  0.00           C  
ATOM   1919  O   ARG A 146      68.599  17.540 -44.796  1.00  0.00           O  
ATOM   1920  CB  ARG A 146      69.980  20.265 -43.813  1.00  0.00           C  
ATOM   1921  CG  ARG A 146      70.392  21.707 -44.065  1.00  0.00           C  
ATOM   1922  CD  ARG A 146      71.863  21.839 -44.223  1.00  0.00           C  
ATOM   1923  NE  ARG A 146      72.269  23.226 -44.382  1.00  0.00           N  
ATOM   1924  CZ  ARG A 146      72.317  23.879 -45.560  1.00  0.00           C  
ATOM   1925  NH1 ARG A 146      71.982  23.258 -46.669  1.00  0.00           N  
ATOM   1926  NH2 ARG A 146      72.700  25.143 -45.600  1.00  0.00           N  
ATOM   1927  H   ARG A 146      68.301  19.522 -46.041  1.00  0.00           H  
ATOM   1928  HA  ARG A 146      71.177  19.392 -45.340  1.00  0.00           H  
ATOM   1929 1HB  ARG A 146      68.939  20.271 -43.493  1.00  0.00           H  
ATOM   1930 2HB  ARG A 146      70.577  19.893 -42.980  1.00  0.00           H  
ATOM   1931 1HG  ARG A 146      69.915  22.067 -44.977  1.00  0.00           H  
ATOM   1932 2HG  ARG A 146      70.080  22.327 -43.223  1.00  0.00           H  
ATOM   1933 1HD  ARG A 146      72.361  21.437 -43.340  1.00  0.00           H  
ATOM   1934 2HD  ARG A 146      72.185  21.286 -45.104  1.00  0.00           H  
ATOM   1935  HE  ARG A 146      72.534  23.737 -43.551  1.00  0.00           H  
ATOM   1936 1HH1 ARG A 146      71.688  22.292 -46.639  1.00  0.00           H  
ATOM   1937 2HH1 ARG A 146      72.018  23.747 -47.552  1.00  0.00           H  
ATOM   1938 1HH2 ARG A 146      72.958  25.620 -44.747  1.00  0.00           H  
ATOM   1939 2HH2 ARG A 146      72.736  25.631 -46.482  1.00  0.00           H  
ATOM   1940  N   THR A 147      70.741  17.157 -44.221  1.00  0.00           N  
ATOM   1941  CA  THR A 147      70.495  15.810 -43.756  1.00  0.00           C  
ATOM   1942  C   THR A 147      70.187  15.817 -42.254  1.00  0.00           C  
ATOM   1943  O   THR A 147      70.833  16.515 -41.483  1.00  0.00           O  
ATOM   1944  CB  THR A 147      71.699  14.895 -44.048  1.00  0.00           C  
ATOM   1945  OG1 THR A 147      71.922  14.832 -45.463  1.00  0.00           O  
ATOM   1946  CG2 THR A 147      71.445  13.493 -43.515  1.00  0.00           C  
ATOM   1947  H   THR A 147      71.687  17.511 -44.224  1.00  0.00           H  
ATOM   1948  HA  THR A 147      69.627  15.415 -44.284  1.00  0.00           H  
ATOM   1949  HB  THR A 147      72.590  15.303 -43.571  1.00  0.00           H  
ATOM   1950  HG1 THR A 147      72.820  14.538 -45.632  1.00  0.00           H  
ATOM   1951 1HG2 THR A 147      72.306  12.861 -43.731  1.00  0.00           H  
ATOM   1952 2HG2 THR A 147      71.286  13.537 -42.438  1.00  0.00           H  
ATOM   1953 3HG2 THR A 147      70.560  13.076 -43.996  1.00  0.00           H  
ATOM   1954  N   TRP A 148      69.175  15.048 -41.873  1.00  0.00           N  
ATOM   1955  CA  TRP A 148      68.753  14.901 -40.474  1.00  0.00           C  
ATOM   1956  C   TRP A 148      68.650  13.411 -40.140  1.00  0.00           C  
ATOM   1957  O   TRP A 148      68.372  12.585 -41.014  1.00  0.00           O  
ATOM   1958  CB  TRP A 148      67.409  15.589 -40.229  1.00  0.00           C  
ATOM   1959  CG  TRP A 148      67.453  17.075 -40.424  1.00  0.00           C  
ATOM   1960  CD1 TRP A 148      68.335  17.945 -39.857  1.00  0.00           C  
ATOM   1961  CD2 TRP A 148      66.573  17.876 -41.249  1.00  0.00           C  
ATOM   1962  NE1 TRP A 148      68.065  19.227 -40.268  1.00  0.00           N  
ATOM   1963  CE2 TRP A 148      66.992  19.203 -41.122  1.00  0.00           C  
ATOM   1964  CE3 TRP A 148      65.482  17.577 -42.074  1.00  0.00           C  
ATOM   1965  CZ2 TRP A 148      66.356  20.240 -41.788  1.00  0.00           C  
ATOM   1966  CZ3 TRP A 148      64.845  18.616 -42.743  1.00  0.00           C  
ATOM   1967  CH2 TRP A 148      65.272  19.913 -42.603  1.00  0.00           C  
ATOM   1968  H   TRP A 148      68.678  14.543 -42.593  1.00  0.00           H  
ATOM   1969  HA  TRP A 148      69.501  15.372 -39.836  1.00  0.00           H  
ATOM   1970 1HB  TRP A 148      66.660  15.177 -40.906  1.00  0.00           H  
ATOM   1971 2HB  TRP A 148      67.076  15.387 -39.211  1.00  0.00           H  
ATOM   1972  HD1 TRP A 148      69.136  17.665 -39.175  1.00  0.00           H  
ATOM   1973  HE1 TRP A 148      68.573  20.054 -39.989  1.00  0.00           H  
ATOM   1974  HE3 TRP A 148      65.140  16.549 -42.190  1.00  0.00           H  
ATOM   1975  HZ2 TRP A 148      66.680  21.276 -41.690  1.00  0.00           H  
ATOM   1976  HZ3 TRP A 148      63.995  18.376 -43.382  1.00  0.00           H  
ATOM   1977  HH2 TRP A 148      64.750  20.704 -43.142  1.00  0.00           H  
ATOM   1978  N   GLU A 149      68.908  13.075 -38.881  1.00  0.00           N  
ATOM   1979  CA  GLU A 149      68.626  11.756 -38.360  1.00  0.00           C  
ATOM   1980  C   GLU A 149      67.211  11.869 -37.827  1.00  0.00           C  
ATOM   1981  O   GLU A 149      66.944  12.702 -36.945  1.00  0.00           O  
ATOM   1982  CB  GLU A 149      69.612  11.339 -37.266  1.00  0.00           C  
ATOM   1983  CG  GLU A 149      69.389   9.936 -36.721  1.00  0.00           C  
ATOM   1984  CD  GLU A 149      70.377   9.561 -35.651  1.00  0.00           C  
ATOM   1985  OE1 GLU A 149      70.441  10.248 -34.661  1.00  0.00           O  
ATOM   1986  OE2 GLU A 149      71.068   8.584 -35.825  1.00  0.00           O  
ATOM   1987  H   GLU A 149      69.315  13.769 -38.270  1.00  0.00           H  
ATOM   1988  HA  GLU A 149      68.711  11.037 -39.175  1.00  0.00           H  
ATOM   1989 1HB  GLU A 149      70.629  11.390 -37.655  1.00  0.00           H  
ATOM   1990 2HB  GLU A 149      69.545  12.037 -36.431  1.00  0.00           H  
ATOM   1991 1HG  GLU A 149      68.383   9.873 -36.308  1.00  0.00           H  
ATOM   1992 2HG  GLU A 149      69.461   9.223 -37.541  1.00  0.00           H  
ATOM   1993  N   VAL A 150      66.304  11.066 -38.376  1.00  0.00           N  
ATOM   1994  CA  VAL A 150      64.918  11.108 -37.950  1.00  0.00           C  
ATOM   1995  C   VAL A 150      64.662  10.158 -36.795  1.00  0.00           C  
ATOM   1996  O   VAL A 150      64.894   8.968 -36.918  1.00  0.00           O  
ATOM   1997  CB  VAL A 150      63.990  10.744 -39.124  1.00  0.00           C  
ATOM   1998  CG1 VAL A 150      62.538  10.726 -38.669  1.00  0.00           C  
ATOM   1999  CG2 VAL A 150      64.186  11.731 -40.264  1.00  0.00           C  
ATOM   2000  H   VAL A 150      66.577  10.416 -39.099  1.00  0.00           H  
ATOM   2001  HA  VAL A 150      64.688  12.122 -37.621  1.00  0.00           H  
ATOM   2002  HB  VAL A 150      64.231   9.738 -39.468  1.00  0.00           H  
ATOM   2003 1HG1 VAL A 150      61.896  10.467 -39.512  1.00  0.00           H  
ATOM   2004 2HG1 VAL A 150      62.414   9.987 -37.878  1.00  0.00           H  
ATOM   2005 3HG1 VAL A 150      62.262  11.711 -38.294  1.00  0.00           H  
ATOM   2006 1HG2 VAL A 150      63.527  11.467 -41.091  1.00  0.00           H  
ATOM   2007 2HG2 VAL A 150      63.950  12.738 -39.919  1.00  0.00           H  
ATOM   2008 3HG2 VAL A 150      65.222  11.697 -40.601  1.00  0.00           H  
ATOM   2009  N   TRP A 151      64.173  10.680 -35.672  1.00  0.00           N  
ATOM   2010  CA  TRP A 151      63.717   9.810 -34.604  1.00  0.00           C  
ATOM   2011  C   TRP A 151      62.177   9.775 -34.540  1.00  0.00           C  
ATOM   2012  O   TRP A 151      61.535  10.747 -34.827  1.00  0.00           O  
ATOM   2013  CB  TRP A 151      64.287  10.280 -33.264  1.00  0.00           C  
ATOM   2014  CG  TRP A 151      65.773  10.115 -33.155  1.00  0.00           C  
ATOM   2015  CD1 TRP A 151      66.724  10.871 -33.773  1.00  0.00           C  
ATOM   2016  CD2 TRP A 151      66.489   9.128 -32.376  1.00  0.00           C  
ATOM   2017  NE1 TRP A 151      67.977  10.423 -33.435  1.00  0.00           N  
ATOM   2018  CE2 TRP A 151      67.852   9.358 -32.580  1.00  0.00           C  
ATOM   2019  CE3 TRP A 151      66.089   8.083 -31.533  1.00  0.00           C  
ATOM   2020  CZ2 TRP A 151      68.827   8.580 -31.973  1.00  0.00           C  
ATOM   2021  CZ3 TRP A 151      67.066   7.304 -30.925  1.00  0.00           C  
ATOM   2022  CH2 TRP A 151      68.399   7.547 -31.139  1.00  0.00           C  
ATOM   2023  H   TRP A 151      64.114  11.681 -35.550  1.00  0.00           H  
ATOM   2024  HA  TRP A 151      64.075   8.800 -34.804  1.00  0.00           H  
ATOM   2025 1HB  TRP A 151      64.047  11.332 -33.115  1.00  0.00           H  
ATOM   2026 2HB  TRP A 151      63.820   9.720 -32.454  1.00  0.00           H  
ATOM   2027  HD1 TRP A 151      66.519  11.708 -34.439  1.00  0.00           H  
ATOM   2028  HE1 TRP A 151      68.849  10.813 -33.763  1.00  0.00           H  
ATOM   2029  HE3 TRP A 151      65.032   7.887 -31.358  1.00  0.00           H  
ATOM   2030  HZ2 TRP A 151      69.891   8.758 -32.131  1.00  0.00           H  
ATOM   2031  HZ3 TRP A 151      66.746   6.492 -30.271  1.00  0.00           H  
ATOM   2032  HH2 TRP A 151      69.139   6.917 -30.645  1.00  0.00           H  
ATOM   2033  N   SER A 152      61.631   8.627 -34.184  1.00  0.00           N  
ATOM   2034  CA  SER A 152      60.215   8.484 -33.995  1.00  0.00           C  
ATOM   2035  C   SER A 152      59.968   7.689 -32.722  1.00  0.00           C  
ATOM   2036  O   SER A 152      60.599   6.628 -32.501  1.00  0.00           O  
ATOM   2037  CB  SER A 152      59.587   7.793 -35.189  1.00  0.00           C  
ATOM   2038  OG  SER A 152      58.212   7.602 -34.993  1.00  0.00           O  
ATOM   2039  H   SER A 152      62.230   7.826 -34.041  1.00  0.00           H  
ATOM   2040  HA  SER A 152      59.777   9.478 -33.897  1.00  0.00           H  
ATOM   2041 1HB  SER A 152      59.749   8.394 -36.084  1.00  0.00           H  
ATOM   2042 2HB  SER A 152      60.071   6.831 -35.350  1.00  0.00           H  
ATOM   2043  HG  SER A 152      58.110   7.346 -34.073  1.00  0.00           H  
ATOM   2044  N   GLY A 153      59.066   8.200 -31.895  1.00  0.00           N  
ATOM   2045  CA  GLY A 153      58.637   7.472 -30.721  1.00  0.00           C  
ATOM   2046  C   GLY A 153      57.361   8.011 -30.130  1.00  0.00           C  
ATOM   2047  O   GLY A 153      56.724   8.936 -30.656  1.00  0.00           O  
ATOM   2048  H   GLY A 153      58.669   9.110 -32.082  1.00  0.00           H  
ATOM   2049 1HA  GLY A 153      58.490   6.423 -30.977  1.00  0.00           H  
ATOM   2050 2HA  GLY A 153      59.419   7.511 -29.963  1.00  0.00           H  
ATOM   2051  N   GLY A 154      56.989   7.387 -29.023  1.00  0.00           N  
ATOM   2052  CA  GLY A 154      55.822   7.738 -28.224  1.00  0.00           C  
ATOM   2053  C   GLY A 154      56.273   8.321 -26.875  1.00  0.00           C  
ATOM   2054  O   GLY A 154      56.785   7.582 -26.027  1.00  0.00           O  
ATOM   2055  H   GLY A 154      57.571   6.615 -28.731  1.00  0.00           H  
ATOM   2056 1HA  GLY A 154      55.213   8.461 -28.767  1.00  0.00           H  
ATOM   2057 2HA  GLY A 154      55.207   6.852 -28.070  1.00  0.00           H  
ATOM   2058  N   ASN A 155      56.150   9.637 -26.691  1.00  0.00           N  
ATOM   2059  CA  ASN A 155      56.420  10.261 -25.396  1.00  0.00           C  
ATOM   2060  C   ASN A 155      55.091  10.411 -24.662  1.00  0.00           C  
ATOM   2061  O   ASN A 155      54.414  11.430 -24.772  1.00  0.00           O  
ATOM   2062  CB  ASN A 155      57.119  11.599 -25.555  1.00  0.00           C  
ATOM   2063  CG  ASN A 155      57.518  12.202 -24.238  1.00  0.00           C  
ATOM   2064  OD1 ASN A 155      57.214  11.654 -23.172  1.00  0.00           O  
ATOM   2065  ND2 ASN A 155      58.195  13.322 -24.289  1.00  0.00           N  
ATOM   2066  H   ASN A 155      55.863  10.217 -27.466  1.00  0.00           H  
ATOM   2067  HA  ASN A 155      57.075   9.602 -24.824  1.00  0.00           H  
ATOM   2068 1HB  ASN A 155      58.012  11.472 -26.169  1.00  0.00           H  
ATOM   2069 2HB  ASN A 155      56.460  12.294 -26.075  1.00  0.00           H  
ATOM   2070 1HD2 ASN A 155      58.487  13.769 -23.443  1.00  0.00           H  
ATOM   2071 2HD2 ASN A 155      58.419  13.730 -25.174  1.00  0.00           H  
ATOM   2072  N   GLY A 156      54.704   9.385 -23.916  1.00  0.00           N  
ATOM   2073  CA  GLY A 156      53.372   9.368 -23.362  1.00  0.00           C  
ATOM   2074  C   GLY A 156      52.507   9.047 -24.573  1.00  0.00           C  
ATOM   2075  O   GLY A 156      52.952   8.312 -25.428  1.00  0.00           O  
ATOM   2076  H   GLY A 156      55.325   8.612 -23.727  1.00  0.00           H  
ATOM   2077 1HA  GLY A 156      53.317   8.621 -22.570  1.00  0.00           H  
ATOM   2078 2HA  GLY A 156      53.155  10.334 -22.908  1.00  0.00           H  
ATOM   2079  N   SER A 157      51.307   9.615 -24.679  1.00  0.00           N  
ATOM   2080  CA  SER A 157      50.426   9.321 -25.828  1.00  0.00           C  
ATOM   2081  C   SER A 157      50.796  10.134 -27.079  1.00  0.00           C  
ATOM   2082  O   SER A 157      50.212   9.957 -28.149  1.00  0.00           O  
ATOM   2083  CB  SER A 157      48.983   9.600 -25.455  1.00  0.00           C  
ATOM   2084  OG  SER A 157      48.779  10.967 -25.224  1.00  0.00           O  
ATOM   2085  H   SER A 157      50.989  10.257 -23.967  1.00  0.00           H  
ATOM   2086  HA  SER A 157      50.529   8.265 -26.082  1.00  0.00           H  
ATOM   2087 1HB  SER A 157      48.328   9.262 -26.257  1.00  0.00           H  
ATOM   2088 2HB  SER A 157      48.723   9.035 -24.560  1.00  0.00           H  
ATOM   2089  HG  SER A 157      48.691  11.371 -26.091  1.00  0.00           H  
ATOM   2090  N   ASN A 158      51.784  11.012 -26.934  1.00  0.00           N  
ATOM   2091  CA  ASN A 158      52.164  11.930 -27.993  1.00  0.00           C  
ATOM   2092  C   ASN A 158      53.205  11.303 -28.908  1.00  0.00           C  
ATOM   2093  O   ASN A 158      54.254  10.875 -28.428  1.00  0.00           O  
ATOM   2094  CB  ASN A 158      52.676  13.235 -27.411  1.00  0.00           C  
ATOM   2095  CG  ASN A 158      52.981  14.259 -28.469  1.00  0.00           C  
ATOM   2096  OD1 ASN A 158      53.849  14.048 -29.323  1.00  0.00           O  
ATOM   2097  ND2 ASN A 158      52.282  15.365 -28.428  1.00  0.00           N  
ATOM   2098  H   ASN A 158      52.284  11.038 -26.057  1.00  0.00           H  
ATOM   2099  HA  ASN A 158      51.282  12.142 -28.600  1.00  0.00           H  
ATOM   2100 1HB  ASN A 158      51.932  13.645 -26.727  1.00  0.00           H  
ATOM   2101 2HB  ASN A 158      53.581  13.045 -26.834  1.00  0.00           H  
ATOM   2102 1HD2 ASN A 158      52.442  16.082 -29.107  1.00  0.00           H  
ATOM   2103 2HD2 ASN A 158      51.590  15.493 -27.720  1.00  0.00           H  
ATOM   2104  N   ASP A 159      52.887  11.206 -30.205  1.00  0.00           N  
ATOM   2105  CA  ASP A 159      53.847  10.708 -31.212  1.00  0.00           C  
ATOM   2106  C   ASP A 159      54.807  11.832 -31.518  1.00  0.00           C  
ATOM   2107  O   ASP A 159      54.382  12.933 -31.862  1.00  0.00           O  
ATOM   2108  CB  ASP A 159      53.148  10.248 -32.493  1.00  0.00           C  
ATOM   2109  CG  ASP A 159      52.337   8.973 -32.301  1.00  0.00           C  
ATOM   2110  OD1 ASP A 159      52.563   8.289 -31.331  1.00  0.00           O  
ATOM   2111  OD2 ASP A 159      51.498   8.696 -33.125  1.00  0.00           O  
ATOM   2112  H   ASP A 159      51.962  11.482 -30.502  1.00  0.00           H  
ATOM   2113  HA  ASP A 159      54.375   9.851 -30.792  1.00  0.00           H  
ATOM   2114 1HB  ASP A 159      52.481  11.035 -32.847  1.00  0.00           H  
ATOM   2115 2HB  ASP A 159      53.891  10.074 -33.272  1.00  0.00           H  
ATOM   2116  N   VAL A 160      56.098  11.529 -31.440  1.00  0.00           N  
ATOM   2117  CA  VAL A 160      57.123  12.534 -31.545  1.00  0.00           C  
ATOM   2118  C   VAL A 160      58.124  12.213 -32.637  1.00  0.00           C  
ATOM   2119  O   VAL A 160      58.732  11.153 -32.603  1.00  0.00           O  
ATOM   2120  CB  VAL A 160      57.862  12.672 -30.201  1.00  0.00           C  
ATOM   2121  CG1 VAL A 160      58.971  13.707 -30.306  1.00  0.00           C  
ATOM   2122  CG2 VAL A 160      56.876  13.046 -29.104  1.00  0.00           C  
ATOM   2123  H   VAL A 160      56.366  10.565 -31.303  1.00  0.00           H  
ATOM   2124  HA  VAL A 160      56.650  13.486 -31.788  1.00  0.00           H  
ATOM   2125  HB  VAL A 160      58.333  11.719 -29.957  1.00  0.00           H  
ATOM   2126 1HG1 VAL A 160      59.483  13.792 -29.347  1.00  0.00           H  
ATOM   2127 2HG1 VAL A 160      59.684  13.401 -31.071  1.00  0.00           H  
ATOM   2128 3HG1 VAL A 160      58.543  14.673 -30.573  1.00  0.00           H  
ATOM   2129 1HG2 VAL A 160      57.405  13.141 -28.156  1.00  0.00           H  
ATOM   2130 2HG2 VAL A 160      56.401  13.995 -29.351  1.00  0.00           H  
ATOM   2131 3HG2 VAL A 160      56.115  12.270 -29.018  1.00  0.00           H  
ATOM   2132  N   LEU A 161      58.269  13.136 -33.577  1.00  0.00           N  
ATOM   2133  CA  LEU A 161      59.218  13.044 -34.677  1.00  0.00           C  
ATOM   2134  C   LEU A 161      60.246  14.149 -34.462  1.00  0.00           C  
ATOM   2135  O   LEU A 161      59.934  15.337 -34.475  1.00  0.00           O  
ATOM   2136  CB  LEU A 161      58.520  13.203 -36.034  1.00  0.00           C  
ATOM   2137  CG  LEU A 161      57.431  12.169 -36.347  1.00  0.00           C  
ATOM   2138  CD1 LEU A 161      56.764  12.519 -37.670  1.00  0.00           C  
ATOM   2139  CD2 LEU A 161      58.049  10.780 -36.396  1.00  0.00           C  
ATOM   2140  H   LEU A 161      57.673  13.949 -33.508  1.00  0.00           H  
ATOM   2141  HA  LEU A 161      59.686  12.061 -34.649  1.00  0.00           H  
ATOM   2142 1HB  LEU A 161      58.062  14.190 -36.075  1.00  0.00           H  
ATOM   2143 2HB  LEU A 161      59.272  13.141 -36.821  1.00  0.00           H  
ATOM   2144  HG  LEU A 161      56.667  12.199 -35.570  1.00  0.00           H  
ATOM   2145 1HD1 LEU A 161      55.989  11.784 -37.892  1.00  0.00           H  
ATOM   2146 2HD1 LEU A 161      56.314  13.509 -37.600  1.00  0.00           H  
ATOM   2147 3HD1 LEU A 161      57.508  12.513 -38.465  1.00  0.00           H  
ATOM   2148 1HD2 LEU A 161      57.274  10.045 -36.618  1.00  0.00           H  
ATOM   2149 2HD2 LEU A 161      58.812  10.748 -37.174  1.00  0.00           H  
ATOM   2150 3HD2 LEU A 161      58.503  10.549 -35.432  1.00  0.00           H  
ATOM   2151  N   SER A 162      61.507  13.759 -34.320  1.00  0.00           N  
ATOM   2152  CA  SER A 162      62.543  14.722 -34.082  1.00  0.00           C  
ATOM   2153  C   SER A 162      63.581  14.542 -35.151  1.00  0.00           C  
ATOM   2154  O   SER A 162      64.142  13.475 -35.291  1.00  0.00           O  
ATOM   2155  CB  SER A 162      63.152  14.541 -32.705  1.00  0.00           C  
ATOM   2156  OG  SER A 162      64.210  15.437 -32.503  1.00  0.00           O  
ATOM   2157  H   SER A 162      61.749  12.780 -34.378  1.00  0.00           H  
ATOM   2158  HA  SER A 162      62.107  15.720 -34.136  1.00  0.00           H  
ATOM   2159 1HB  SER A 162      62.387  14.700 -31.945  1.00  0.00           H  
ATOM   2160 2HB  SER A 162      63.511  13.519 -32.598  1.00  0.00           H  
ATOM   2161  HG  SER A 162      64.281  15.950 -33.311  1.00  0.00           H  
ATOM   2162  N   PHE A 163      63.773  15.580 -35.929  1.00  0.00           N  
ATOM   2163  CA  PHE A 163      64.793  15.631 -36.977  1.00  0.00           C  
ATOM   2164  C   PHE A 163      66.019  16.265 -36.323  1.00  0.00           C  
ATOM   2165  O   PHE A 163      65.948  17.417 -35.844  1.00  0.00           O  
ATOM   2166  CB  PHE A 163      64.332  16.445 -38.187  1.00  0.00           C  
ATOM   2167  CG  PHE A 163      63.216  15.803 -38.960  1.00  0.00           C  
ATOM   2168  CD1 PHE A 163      61.938  15.725 -38.426  1.00  0.00           C  
ATOM   2169  CD2 PHE A 163      63.440  15.276 -40.223  1.00  0.00           C  
ATOM   2170  CE1 PHE A 163      60.910  15.135 -39.136  1.00  0.00           C  
ATOM   2171  CE2 PHE A 163      62.414  14.686 -40.936  1.00  0.00           C  
ATOM   2172  CZ  PHE A 163      61.148  14.615 -40.391  1.00  0.00           C  
ATOM   2173  H   PHE A 163      63.176  16.381 -35.785  1.00  0.00           H  
ATOM   2174  HA  PHE A 163      64.993  14.613 -37.315  1.00  0.00           H  
ATOM   2175 1HB  PHE A 163      63.997  17.428 -37.858  1.00  0.00           H  
ATOM   2176 2HB  PHE A 163      65.172  16.596 -38.865  1.00  0.00           H  
ATOM   2177  HD1 PHE A 163      61.750  16.137 -37.434  1.00  0.00           H  
ATOM   2178  HD2 PHE A 163      64.441  15.331 -40.653  1.00  0.00           H  
ATOM   2179  HE1 PHE A 163      59.911  15.080 -38.704  1.00  0.00           H  
ATOM   2180  HE2 PHE A 163      62.604  14.276 -41.927  1.00  0.00           H  
ATOM   2181  HZ  PHE A 163      60.339  14.149 -40.951  1.00  0.00           H  
ATOM   2182  N   VAL A 164      67.142  15.520 -36.308  1.00  0.00           N  
ATOM   2183  CA  VAL A 164      68.345  15.924 -35.602  1.00  0.00           C  
ATOM   2184  C   VAL A 164      69.518  16.219 -36.557  1.00  0.00           C  
ATOM   2185  O   VAL A 164      69.959  15.376 -37.314  1.00  0.00           O  
ATOM   2186  CB  VAL A 164      68.758  14.819 -34.611  1.00  0.00           C  
ATOM   2187  CG1 VAL A 164      70.034  15.209 -33.880  1.00  0.00           C  
ATOM   2188  CG2 VAL A 164      67.629  14.560 -33.625  1.00  0.00           C  
ATOM   2189  H   VAL A 164      67.138  14.645 -36.812  1.00  0.00           H  
ATOM   2190  HA  VAL A 164      68.130  16.838 -35.047  1.00  0.00           H  
ATOM   2191  HB  VAL A 164      68.972  13.907 -35.167  1.00  0.00           H  
ATOM   2192 1HG1 VAL A 164      70.311  14.417 -33.184  1.00  0.00           H  
ATOM   2193 2HG1 VAL A 164      70.837  15.355 -34.602  1.00  0.00           H  
ATOM   2194 3HG1 VAL A 164      69.868  16.135 -33.328  1.00  0.00           H  
ATOM   2195 1HG2 VAL A 164      67.927  13.778 -32.928  1.00  0.00           H  
ATOM   2196 2HG2 VAL A 164      67.411  15.475 -33.073  1.00  0.00           H  
ATOM   2197 3HG2 VAL A 164      66.738  14.242 -34.167  1.00  0.00           H  
ATOM   2198  N   ALA A 165      69.971  17.452 -36.547  1.00  0.00           N  
ATOM   2199  CA  ALA A 165      71.102  17.874 -37.377  1.00  0.00           C  
ATOM   2200  C   ALA A 165      72.291  17.017 -37.095  1.00  0.00           C  
ATOM   2201  O   ALA A 165      72.517  16.587 -35.982  1.00  0.00           O  
ATOM   2202  CB  ALA A 165      71.445  19.337 -37.140  1.00  0.00           C  
ATOM   2203  H   ALA A 165      69.522  18.129 -35.946  1.00  0.00           H  
ATOM   2204  HA  ALA A 165      70.819  17.751 -38.423  1.00  0.00           H  
ATOM   2205 1HB  ALA A 165      72.288  19.620 -37.770  1.00  0.00           H  
ATOM   2206 2HB  ALA A 165      70.583  19.958 -37.386  1.00  0.00           H  
ATOM   2207 3HB  ALA A 165      71.709  19.484 -36.094  1.00  0.00           H  
ATOM   2208  N   PRO A 166      73.097  16.786 -38.120  1.00  0.00           N  
ATOM   2209  CA  PRO A 166      74.198  15.868 -37.948  1.00  0.00           C  
ATOM   2210  C   PRO A 166      75.471  16.639 -37.625  1.00  0.00           C  
ATOM   2211  O   PRO A 166      76.497  16.047 -37.319  1.00  0.00           O  
ATOM   2212  CB  PRO A 166      74.281  15.165 -39.307  1.00  0.00           C  
ATOM   2213  CG  PRO A 166      73.923  16.226 -40.290  1.00  0.00           C  
ATOM   2214  CD  PRO A 166      72.858  17.035 -39.598  1.00  0.00           C  
ATOM   2215  HA  PRO A 166      73.951  15.152 -37.150  1.00  0.00           H  
ATOM   2216 1HB  PRO A 166      75.293  14.763 -39.461  1.00  0.00           H  
ATOM   2217 2HB  PRO A 166      73.589  14.310 -39.331  1.00  0.00           H  
ATOM   2218 1HG  PRO A 166      74.811  16.824 -40.543  1.00  0.00           H  
ATOM   2219 2HG  PRO A 166      73.568  15.772 -41.227  1.00  0.00           H  
ATOM   2220 1HD  PRO A 166      72.992  18.100 -39.838  1.00  0.00           H  
ATOM   2221 2HD  PRO A 166      71.866  16.686 -39.918  1.00  0.00           H  
ATOM   2222  N   SER A 167      75.355  17.967 -37.647  1.00  0.00           N  
ATOM   2223  CA  SER A 167      76.394  18.864 -37.149  1.00  0.00           C  
ATOM   2224  C   SER A 167      75.652  20.015 -36.527  1.00  0.00           C  
ATOM   2225  O   SER A 167      74.597  20.414 -37.057  1.00  0.00           O  
ATOM   2226  CB  SER A 167      77.313  19.342 -38.256  1.00  0.00           C  
ATOM   2227  OG  SER A 167      78.280  20.227 -37.759  1.00  0.00           O  
ATOM   2228  H   SER A 167      74.506  18.361 -38.027  1.00  0.00           H  
ATOM   2229  HA  SER A 167      77.000  18.322 -36.422  1.00  0.00           H  
ATOM   2230 1HB  SER A 167      77.804  18.486 -38.717  1.00  0.00           H  
ATOM   2231 2HB  SER A 167      76.726  19.838 -39.028  1.00  0.00           H  
ATOM   2232  HG  SER A 167      77.795  20.965 -37.382  1.00  0.00           H  
ATOM   2233  N   ALA A 168      76.167  20.539 -35.416  1.00  0.00           N  
ATOM   2234  CA  ALA A 168      75.566  21.727 -34.848  1.00  0.00           C  
ATOM   2235  C   ALA A 168      75.404  22.787 -35.944  1.00  0.00           C  
ATOM   2236  O   ALA A 168      76.383  23.245 -36.548  1.00  0.00           O  
ATOM   2237  CB  ALA A 168      76.408  22.255 -33.695  1.00  0.00           C  
ATOM   2238  H   ALA A 168      76.968  20.127 -34.960  1.00  0.00           H  
ATOM   2239  HA  ALA A 168      74.580  21.459 -34.468  1.00  0.00           H  
ATOM   2240 1HB  ALA A 168      75.939  23.148 -33.282  1.00  0.00           H  
ATOM   2241 2HB  ALA A 168      76.482  21.492 -32.920  1.00  0.00           H  
ATOM   2242 3HB  ALA A 168      77.405  22.502 -34.057  1.00  0.00           H  
ATOM   2243  N   ILE A 169      74.161  23.201 -36.155  1.00  0.00           N  
ATOM   2244  CA  ILE A 169      73.832  24.166 -37.188  1.00  0.00           C  
ATOM   2245  C   ILE A 169      73.509  25.472 -36.488  1.00  0.00           C  
ATOM   2246  O   ILE A 169      72.391  25.692 -36.014  1.00  0.00           O  
ATOM   2247  CB  ILE A 169      72.643  23.707 -38.051  1.00  0.00           C  
ATOM   2248  CG1 ILE A 169      72.952  22.362 -38.714  1.00  0.00           C  
ATOM   2249  CG2 ILE A 169      72.310  24.757 -39.100  1.00  0.00           C  
ATOM   2250  CD1 ILE A 169      71.768  21.743 -39.421  1.00  0.00           C  
ATOM   2251  H   ILE A 169      73.422  22.830 -35.575  1.00  0.00           H  
ATOM   2252  HA  ILE A 169      74.696  24.280 -37.842  1.00  0.00           H  
ATOM   2253  HB  ILE A 169      71.771  23.552 -37.417  1.00  0.00           H  
ATOM   2254 1HG1 ILE A 169      73.755  22.490 -39.440  1.00  0.00           H  
ATOM   2255 2HG1 ILE A 169      73.304  21.657 -37.960  1.00  0.00           H  
ATOM   2256 1HG2 ILE A 169      71.468  24.416 -39.702  1.00  0.00           H  
ATOM   2257 2HG2 ILE A 169      72.049  25.692 -38.608  1.00  0.00           H  
ATOM   2258 3HG2 ILE A 169      73.175  24.915 -39.744  1.00  0.00           H  
ATOM   2259 1HD1 ILE A 169      72.066  20.793 -39.866  1.00  0.00           H  
ATOM   2260 2HD1 ILE A 169      70.964  21.573 -38.705  1.00  0.00           H  
ATOM   2261 3HD1 ILE A 169      71.420  22.415 -40.204  1.00  0.00           H  
ATOM   2262  N   SER A 170      74.513  26.319 -36.394  1.00  0.00           N  
ATOM   2263  CA  SER A 170      74.425  27.556 -35.635  1.00  0.00           C  
ATOM   2264  C   SER A 170      73.802  28.724 -36.391  1.00  0.00           C  
ATOM   2265  O   SER A 170      73.423  29.715 -35.770  1.00  0.00           O  
ATOM   2266  CB  SER A 170      75.813  27.951 -35.170  1.00  0.00           C  
ATOM   2267  OG  SER A 170      76.626  28.300 -36.257  1.00  0.00           O  
ATOM   2268  H   SER A 170      75.375  26.094 -36.870  1.00  0.00           H  
ATOM   2269  HA  SER A 170      73.788  27.384 -34.766  1.00  0.00           H  
ATOM   2270 1HB  SER A 170      75.740  28.793 -34.482  1.00  0.00           H  
ATOM   2271 2HB  SER A 170      76.264  27.122 -34.626  1.00  0.00           H  
ATOM   2272  HG  SER A 170      77.139  29.060 -35.970  1.00  0.00           H  
ATOM   2273  N   GLY A 171      73.692  28.583 -37.703  1.00  0.00           N  
ATOM   2274  CA  GLY A 171      73.095  29.573 -38.587  1.00  0.00           C  
ATOM   2275  C   GLY A 171      72.254  28.755 -39.544  1.00  0.00           C  
ATOM   2276  O   GLY A 171      72.773  27.903 -40.306  1.00  0.00           O  
ATOM   2277  H   GLY A 171      74.052  27.725 -38.097  1.00  0.00           H  
ATOM   2278 1HA  GLY A 171      72.511  30.281 -37.999  1.00  0.00           H  
ATOM   2279 2HA  GLY A 171      73.882  30.140 -39.083  1.00  0.00           H  
ATOM   2280  N   TRP A 172      70.945  28.956 -39.424  1.00  0.00           N  
ATOM   2281  CA  TRP A 172      69.929  28.170 -40.117  1.00  0.00           C  
ATOM   2282  C   TRP A 172      68.856  29.036 -40.749  1.00  0.00           C  
ATOM   2283  O   TRP A 172      68.552  30.097 -40.225  1.00  0.00           O  
ATOM   2284  CB  TRP A 172      69.273  27.185 -39.148  1.00  0.00           C  
ATOM   2285  CG  TRP A 172      68.265  26.286 -39.798  1.00  0.00           C  
ATOM   2286  CD1 TRP A 172      68.512  25.096 -40.414  1.00  0.00           C  
ATOM   2287  CD2 TRP A 172      66.837  26.503 -39.901  1.00  0.00           C  
ATOM   2288  NE1 TRP A 172      67.342  24.559 -40.892  1.00  0.00           N  
ATOM   2289  CE2 TRP A 172      66.307  25.406 -40.586  1.00  0.00           C  
ATOM   2290  CE3 TRP A 172      65.979  27.523 -39.473  1.00  0.00           C  
ATOM   2291  CZ2 TRP A 172      64.952  25.296 -40.858  1.00  0.00           C  
ATOM   2292  CZ3 TRP A 172      64.621  27.413 -39.744  1.00  0.00           C  
ATOM   2293  CH2 TRP A 172      64.121  26.327 -40.419  1.00  0.00           C  
ATOM   2294  H   TRP A 172      70.655  29.704 -38.810  1.00  0.00           H  
ATOM   2295  HA  TRP A 172      70.412  27.608 -40.916  1.00  0.00           H  
ATOM   2296 1HB  TRP A 172      70.040  26.562 -38.687  1.00  0.00           H  
ATOM   2297 2HB  TRP A 172      68.776  27.736 -38.350  1.00  0.00           H  
ATOM   2298  HD1 TRP A 172      69.494  24.637 -40.513  1.00  0.00           H  
ATOM   2299  HE1 TRP A 172      67.256  23.684 -41.389  1.00  0.00           H  
ATOM   2300  HE3 TRP A 172      66.370  28.386 -38.935  1.00  0.00           H  
ATOM   2301  HZ2 TRP A 172      64.536  24.442 -41.392  1.00  0.00           H  
ATOM   2302  HZ3 TRP A 172      63.960  28.212 -39.408  1.00  0.00           H  
ATOM   2303  HH2 TRP A 172      63.050  26.272 -40.615  1.00  0.00           H  
ATOM   2304  N   SER A 173      68.274  28.534 -41.839  1.00  0.00           N  
ATOM   2305  CA  SER A 173      67.153  29.160 -42.529  1.00  0.00           C  
ATOM   2306  C   SER A 173      66.340  27.998 -43.098  1.00  0.00           C  
ATOM   2307  O   SER A 173      66.872  27.135 -43.785  1.00  0.00           O  
ATOM   2308  CB  SER A 173      67.620  30.099 -43.625  1.00  0.00           C  
ATOM   2309  OG  SER A 173      66.530  30.664 -44.300  1.00  0.00           O  
ATOM   2310  H   SER A 173      68.647  27.665 -42.194  1.00  0.00           H  
ATOM   2311  HA  SER A 173      66.583  29.744 -41.805  1.00  0.00           H  
ATOM   2312 1HB  SER A 173      68.231  30.889 -43.191  1.00  0.00           H  
ATOM   2313 2HB  SER A 173      68.244  29.552 -44.330  1.00  0.00           H  
ATOM   2314  HG  SER A 173      65.744  30.301 -43.883  1.00  0.00           H  
ATOM   2315  N   PHE A 174      65.069  27.930 -42.773  1.00  0.00           N  
ATOM   2316  CA  PHE A 174      64.275  26.827 -43.254  1.00  0.00           C  
ATOM   2317  C   PHE A 174      62.819  27.180 -43.296  1.00  0.00           C  
ATOM   2318  O   PHE A 174      62.459  28.325 -43.033  1.00  0.00           O  
ATOM   2319  CB  PHE A 174      64.477  25.595 -42.370  1.00  0.00           C  
ATOM   2320  CG  PHE A 174      64.041  25.793 -40.946  1.00  0.00           C  
ATOM   2321  CD1 PHE A 174      62.752  25.468 -40.549  1.00  0.00           C  
ATOM   2322  CD2 PHE A 174      64.917  26.306 -40.001  1.00  0.00           C  
ATOM   2323  CE1 PHE A 174      62.350  25.650 -39.239  1.00  0.00           C  
ATOM   2324  CE2 PHE A 174      64.518  26.488 -38.691  1.00  0.00           C  
ATOM   2325  CZ  PHE A 174      63.232  26.160 -38.310  1.00  0.00           C  
ATOM   2326  H   PHE A 174      64.634  28.633 -42.193  1.00  0.00           H  
ATOM   2327  HA  PHE A 174      64.597  26.585 -44.268  1.00  0.00           H  
ATOM   2328 1HB  PHE A 174      63.919  24.756 -42.782  1.00  0.00           H  
ATOM   2329 2HB  PHE A 174      65.530  25.318 -42.367  1.00  0.00           H  
ATOM   2330  HD1 PHE A 174      62.055  25.064 -41.283  1.00  0.00           H  
ATOM   2331  HD2 PHE A 174      65.932  26.566 -40.302  1.00  0.00           H  
ATOM   2332  HE1 PHE A 174      61.334  25.390 -38.940  1.00  0.00           H  
ATOM   2333  HE2 PHE A 174      65.216  26.891 -37.959  1.00  0.00           H  
ATOM   2334  HZ  PHE A 174      62.915  26.304 -37.278  1.00  0.00           H  
ATOM   2335  N   ASP A 175      62.030  26.163 -43.595  1.00  0.00           N  
ATOM   2336  CA  ASP A 175      60.587  26.218 -43.663  1.00  0.00           C  
ATOM   2337  C   ASP A 175      60.091  24.962 -42.957  1.00  0.00           C  
ATOM   2338  O   ASP A 175      60.377  23.831 -43.383  1.00  0.00           O  
ATOM   2339  CB  ASP A 175      60.086  26.276 -45.108  1.00  0.00           C  
ATOM   2340  CG  ASP A 175      58.575  26.432 -45.206  1.00  0.00           C  
ATOM   2341  OD1 ASP A 175      57.923  26.365 -44.191  1.00  0.00           O  
ATOM   2342  OD2 ASP A 175      58.086  26.618 -46.295  1.00  0.00           O  
ATOM   2343  H   ASP A 175      62.499  25.289 -43.787  1.00  0.00           H  
ATOM   2344  HA  ASP A 175      60.251  27.122 -43.154  1.00  0.00           H  
ATOM   2345 1HB  ASP A 175      60.558  27.113 -45.623  1.00  0.00           H  
ATOM   2346 2HB  ASP A 175      60.377  25.365 -45.631  1.00  0.00           H  
ATOM   2347  N   VAL A 176      59.398  25.155 -41.845  1.00  0.00           N  
ATOM   2348  CA  VAL A 176      58.923  24.032 -41.073  1.00  0.00           C  
ATOM   2349  C   VAL A 176      57.896  23.231 -41.892  1.00  0.00           C  
ATOM   2350  O   VAL A 176      57.775  22.020 -41.721  1.00  0.00           O  
ATOM   2351  CB  VAL A 176      58.287  24.520 -39.758  1.00  0.00           C  
ATOM   2352  CG1 VAL A 176      57.623  23.364 -39.026  1.00  0.00           C  
ATOM   2353  CG2 VAL A 176      59.345  25.177 -38.884  1.00  0.00           C  
ATOM   2354  H   VAL A 176      59.195  26.092 -41.527  1.00  0.00           H  
ATOM   2355  HA  VAL A 176      59.773  23.391 -40.835  1.00  0.00           H  
ATOM   2356  HB  VAL A 176      57.506  25.244 -39.990  1.00  0.00           H  
ATOM   2357 1HG1 VAL A 176      57.179  23.727 -38.099  1.00  0.00           H  
ATOM   2358 2HG1 VAL A 176      56.846  22.932 -39.656  1.00  0.00           H  
ATOM   2359 3HG1 VAL A 176      58.369  22.603 -38.796  1.00  0.00           H  
ATOM   2360 1HG2 VAL A 176      58.888  25.520 -37.956  1.00  0.00           H  
ATOM   2361 2HG2 VAL A 176      60.129  24.454 -38.657  1.00  0.00           H  
ATOM   2362 3HG2 VAL A 176      59.777  26.027 -39.412  1.00  0.00           H  
ATOM   2363  N   MET A 177      57.221  23.875 -42.851  1.00  0.00           N  
ATOM   2364  CA  MET A 177      56.264  23.162 -43.656  1.00  0.00           C  
ATOM   2365  C   MET A 177      56.959  22.020 -44.441  1.00  0.00           C  
ATOM   2366  O   MET A 177      56.334  21.050 -44.790  1.00  0.00           O  
ATOM   2367  CB  MET A 177      55.558  24.134 -44.600  1.00  0.00           C  
ATOM   2368  CG  MET A 177      54.381  23.534 -45.356  1.00  0.00           C  
ATOM   2369  SD  MET A 177      53.018  23.073 -44.268  1.00  0.00           S  
ATOM   2370  CE  MET A 177      51.989  22.134 -45.393  1.00  0.00           C  
ATOM   2371  H   MET A 177      57.372  24.859 -43.022  1.00  0.00           H  
ATOM   2372  HA  MET A 177      55.525  22.709 -42.995  1.00  0.00           H  
ATOM   2373 1HB  MET A 177      55.191  24.988 -44.034  1.00  0.00           H  
ATOM   2374 2HB  MET A 177      56.271  24.510 -45.335  1.00  0.00           H  
ATOM   2375 1HG  MET A 177      54.011  24.255 -46.084  1.00  0.00           H  
ATOM   2376 2HG  MET A 177      54.709  22.644 -45.893  1.00  0.00           H  
ATOM   2377 1HE  MET A 177      51.103  21.779 -44.866  1.00  0.00           H  
ATOM   2378 2HE  MET A 177      51.687  22.770 -46.226  1.00  0.00           H  
ATOM   2379 3HE  MET A 177      52.551  21.280 -45.773  1.00  0.00           H  
ATOM   2380  N   ASP A 178      58.267  22.115 -44.667  1.00  0.00           N  
ATOM   2381  CA  ASP A 178      59.002  21.059 -45.340  1.00  0.00           C  
ATOM   2382  C   ASP A 178      59.042  19.752 -44.561  1.00  0.00           C  
ATOM   2383  O   ASP A 178      59.008  18.655 -45.128  1.00  0.00           O  
ATOM   2384  CB  ASP A 178      60.434  21.522 -45.619  1.00  0.00           C  
ATOM   2385  CG  ASP A 178      60.513  22.577 -46.715  1.00  0.00           C  
ATOM   2386  OD1 ASP A 178      59.562  22.717 -47.446  1.00  0.00           O  
ATOM   2387  OD2 ASP A 178      61.523  23.232 -46.809  1.00  0.00           O  
ATOM   2388  H   ASP A 178      58.761  22.942 -44.363  1.00  0.00           H  
ATOM   2389  HA  ASP A 178      58.508  20.843 -46.288  1.00  0.00           H  
ATOM   2390 1HB  ASP A 178      60.868  21.934 -44.707  1.00  0.00           H  
ATOM   2391 2HB  ASP A 178      61.042  20.667 -45.914  1.00  0.00           H  
ATOM   2392  N   PHE A 179      59.088  19.893 -43.244  1.00  0.00           N  
ATOM   2393  CA  PHE A 179      59.185  18.791 -42.326  1.00  0.00           C  
ATOM   2394  C   PHE A 179      57.814  18.209 -42.181  1.00  0.00           C  
ATOM   2395  O   PHE A 179      57.658  17.003 -42.171  1.00  0.00           O  
ATOM   2396  CB  PHE A 179      59.726  19.237 -40.966  1.00  0.00           C  
ATOM   2397  CG  PHE A 179      61.189  19.577 -40.978  1.00  0.00           C  
ATOM   2398  CD1 PHE A 179      61.648  20.705 -41.641  1.00  0.00           C  
ATOM   2399  CD2 PHE A 179      62.109  18.770 -40.327  1.00  0.00           C  
ATOM   2400  CE1 PHE A 179      62.994  21.019 -41.653  1.00  0.00           C  
ATOM   2401  CE2 PHE A 179      63.455  19.081 -40.335  1.00  0.00           C  
ATOM   2402  CZ  PHE A 179      63.897  20.208 -41.000  1.00  0.00           C  
ATOM   2403  H   PHE A 179      59.052  20.835 -42.880  1.00  0.00           H  
ATOM   2404  HA  PHE A 179      59.875  18.055 -42.740  1.00  0.00           H  
ATOM   2405 1HB  PHE A 179      59.176  20.113 -40.626  1.00  0.00           H  
ATOM   2406 2HB  PHE A 179      59.566  18.446 -40.234  1.00  0.00           H  
ATOM   2407  HD1 PHE A 179      60.934  21.348 -42.157  1.00  0.00           H  
ATOM   2408  HD2 PHE A 179      61.759  17.880 -39.802  1.00  0.00           H  
ATOM   2409  HE1 PHE A 179      63.341  21.909 -42.178  1.00  0.00           H  
ATOM   2410  HE2 PHE A 179      64.168  18.439 -39.819  1.00  0.00           H  
ATOM   2411  HZ  PHE A 179      64.958  20.454 -41.009  1.00  0.00           H  
ATOM   2412  N   VAL A 180      56.797  19.047 -42.134  1.00  0.00           N  
ATOM   2413  CA  VAL A 180      55.449  18.509 -42.027  1.00  0.00           C  
ATOM   2414  C   VAL A 180      55.128  17.748 -43.329  1.00  0.00           C  
ATOM   2415  O   VAL A 180      54.501  16.682 -43.312  1.00  0.00           O  
ATOM   2416  CB  VAL A 180      54.425  19.637 -41.799  1.00  0.00           C  
ATOM   2417  CG1 VAL A 180      53.007  19.092 -41.871  1.00  0.00           C  
ATOM   2418  CG2 VAL A 180      54.680  20.303 -40.455  1.00  0.00           C  
ATOM   2419  H   VAL A 180      56.926  20.048 -42.170  1.00  0.00           H  
ATOM   2420  HA  VAL A 180      55.413  17.832 -41.172  1.00  0.00           H  
ATOM   2421  HB  VAL A 180      54.528  20.374 -42.596  1.00  0.00           H  
ATOM   2422 1HG1 VAL A 180      52.297  19.903 -41.708  1.00  0.00           H  
ATOM   2423 2HG1 VAL A 180      52.836  18.652 -42.854  1.00  0.00           H  
ATOM   2424 3HG1 VAL A 180      52.870  18.331 -41.103  1.00  0.00           H  
ATOM   2425 1HG2 VAL A 180      53.953  21.100 -40.301  1.00  0.00           H  
ATOM   2426 2HG2 VAL A 180      54.583  19.565 -39.659  1.00  0.00           H  
ATOM   2427 3HG2 VAL A 180      55.686  20.722 -40.442  1.00  0.00           H  
ATOM   2428  N   ARG A 181      55.580  18.298 -44.452  1.00  0.00           N  
ATOM   2429  CA  ARG A 181      55.335  17.674 -45.753  1.00  0.00           C  
ATOM   2430  C   ARG A 181      55.935  16.296 -45.846  1.00  0.00           C  
ATOM   2431  O   ARG A 181      55.267  15.393 -46.305  1.00  0.00           O  
ATOM   2432  CB  ARG A 181      55.903  18.531 -46.875  1.00  0.00           C  
ATOM   2433  CG  ARG A 181      55.598  18.032 -48.278  1.00  0.00           C  
ATOM   2434  CD  ARG A 181      56.141  18.945 -49.316  1.00  0.00           C  
ATOM   2435  NE  ARG A 181      55.549  20.271 -49.235  1.00  0.00           N  
ATOM   2436  CZ  ARG A 181      56.192  21.370 -48.795  1.00  0.00           C  
ATOM   2437  NH1 ARG A 181      57.444  21.286 -48.401  1.00  0.00           N  
ATOM   2438  NH2 ARG A 181      55.565  22.533 -48.759  1.00  0.00           N  
ATOM   2439  H   ARG A 181      56.102  19.162 -44.411  1.00  0.00           H  
ATOM   2440  HA  ARG A 181      54.258  17.584 -45.896  1.00  0.00           H  
ATOM   2441 1HB  ARG A 181      55.510  19.544 -46.793  1.00  0.00           H  
ATOM   2442 2HB  ARG A 181      56.986  18.591 -46.774  1.00  0.00           H  
ATOM   2443 1HG  ARG A 181      56.046  17.048 -48.419  1.00  0.00           H  
ATOM   2444 2HG  ARG A 181      54.518  17.962 -48.413  1.00  0.00           H  
ATOM   2445 1HD  ARG A 181      57.218  19.044 -49.186  1.00  0.00           H  
ATOM   2446 2HD  ARG A 181      55.931  18.538 -50.304  1.00  0.00           H  
ATOM   2447  HE  ARG A 181      54.587  20.375 -49.529  1.00  0.00           H  
ATOM   2448 1HH1 ARG A 181      57.923  20.397 -48.429  1.00  0.00           H  
ATOM   2449 2HH1 ARG A 181      57.926  22.109 -48.072  1.00  0.00           H  
ATOM   2450 1HH2 ARG A 181      54.603  22.597 -49.062  1.00  0.00           H  
ATOM   2451 2HH2 ARG A 181      56.047  23.356 -48.430  1.00  0.00           H  
ATOM   2452  N   ALA A 182      57.185  16.161 -45.408  1.00  0.00           N  
ATOM   2453  CA  ALA A 182      57.864  14.875 -45.374  1.00  0.00           C  
ATOM   2454  C   ALA A 182      57.057  13.871 -44.593  1.00  0.00           C  
ATOM   2455  O   ALA A 182      56.938  12.712 -45.000  1.00  0.00           O  
ATOM   2456  CB  ALA A 182      59.255  15.016 -44.774  1.00  0.00           C  
ATOM   2457  H   ALA A 182      57.675  16.985 -45.089  1.00  0.00           H  
ATOM   2458  HA  ALA A 182      57.960  14.515 -46.399  1.00  0.00           H  
ATOM   2459 1HB  ALA A 182      59.745  14.042 -44.758  1.00  0.00           H  
ATOM   2460 2HB  ALA A 182      59.843  15.708 -45.377  1.00  0.00           H  
ATOM   2461 3HB  ALA A 182      59.176  15.398 -43.757  1.00  0.00           H  
ATOM   2462  N   THR A 183      56.526  14.299 -43.444  1.00  0.00           N  
ATOM   2463  CA  THR A 183      55.791  13.372 -42.589  1.00  0.00           C  
ATOM   2464  C   THR A 183      54.473  12.943 -43.250  1.00  0.00           C  
ATOM   2465  O   THR A 183      54.077  11.799 -43.177  1.00  0.00           O  
ATOM   2466  CB  THR A 183      55.505  13.999 -41.212  1.00  0.00           C  
ATOM   2467  OG1 THR A 183      54.742  15.201 -41.380  1.00  0.00           O  
ATOM   2468  CG2 THR A 183      56.806  14.325 -40.494  1.00  0.00           C  
ATOM   2469  H   THR A 183      56.626  15.262 -43.155  1.00  0.00           H  
ATOM   2470  HA  THR A 183      56.401  12.480 -42.441  1.00  0.00           H  
ATOM   2471  HB  THR A 183      54.929  13.300 -40.606  1.00  0.00           H  
ATOM   2472  HG1 THR A 183      54.841  15.518 -42.281  1.00  0.00           H  
ATOM   2473 1HG2 THR A 183      56.585  14.767 -39.523  1.00  0.00           H  
ATOM   2474 2HG2 THR A 183      57.384  13.412 -40.355  1.00  0.00           H  
ATOM   2475 3HG2 THR A 183      57.383  15.031 -41.090  1.00  0.00           H  
ATOM   2476  N   VAL A 184      53.796  13.866 -43.904  1.00  0.00           N  
ATOM   2477  CA  VAL A 184      52.552  13.502 -44.590  1.00  0.00           C  
ATOM   2478  C   VAL A 184      52.837  12.576 -45.779  1.00  0.00           C  
ATOM   2479  O   VAL A 184      52.109  11.596 -46.007  1.00  0.00           O  
ATOM   2480  CB  VAL A 184      51.823  14.765 -45.086  1.00  0.00           C  
ATOM   2481  CG1 VAL A 184      50.630  14.387 -45.950  1.00  0.00           C  
ATOM   2482  CG2 VAL A 184      51.383  15.609 -43.899  1.00  0.00           C  
ATOM   2483  H   VAL A 184      54.117  14.823 -43.943  1.00  0.00           H  
ATOM   2484  HA  VAL A 184      51.906  12.981 -43.882  1.00  0.00           H  
ATOM   2485  HB  VAL A 184      52.503  15.343 -45.712  1.00  0.00           H  
ATOM   2486 1HG1 VAL A 184      50.126  15.291 -46.292  1.00  0.00           H  
ATOM   2487 2HG1 VAL A 184      50.972  13.814 -46.812  1.00  0.00           H  
ATOM   2488 3HG1 VAL A 184      49.934  13.784 -45.366  1.00  0.00           H  
ATOM   2489 1HG2 VAL A 184      50.870  16.500 -44.257  1.00  0.00           H  
ATOM   2490 2HG2 VAL A 184      50.708  15.028 -43.270  1.00  0.00           H  
ATOM   2491 3HG2 VAL A 184      52.258  15.903 -43.318  1.00  0.00           H  
ATOM   2492  N   ALA A 185      53.890  12.906 -46.520  1.00  0.00           N  
ATOM   2493  CA  ALA A 185      54.289  12.154 -47.707  1.00  0.00           C  
ATOM   2494  C   ALA A 185      54.802  10.747 -47.373  1.00  0.00           C  
ATOM   2495  O   ALA A 185      54.643   9.814 -48.165  1.00  0.00           O  
ATOM   2496  CB  ALA A 185      55.350  12.928 -48.475  1.00  0.00           C  
ATOM   2497  H   ALA A 185      54.432  13.712 -46.243  1.00  0.00           H  
ATOM   2498  HA  ALA A 185      53.410  12.028 -48.339  1.00  0.00           H  
ATOM   2499 1HB  ALA A 185      55.644  12.363 -49.359  1.00  0.00           H  
ATOM   2500 2HB  ALA A 185      54.947  13.894 -48.779  1.00  0.00           H  
ATOM   2501 3HB  ALA A 185      56.220  13.083 -47.838  1.00  0.00           H  
ATOM   2502  N   ARG A 186      55.088   9.178 -43.800  1.00  0.00           N  
ATOM   2503  CA  ARG A 186      54.810   8.560 -42.525  1.00  0.00           C  
ATOM   2504  C   ARG A 186      53.328   8.581 -42.081  1.00  0.00           C  
ATOM   2505  O   ARG A 186      53.054   8.435 -40.896  1.00  0.00           O  
ATOM   2506  CB  ARG A 186      55.653   9.242 -41.457  1.00  0.00           C  
ATOM   2507  CG  ARG A 186      57.156   9.088 -41.635  1.00  0.00           C  
ATOM   2508  CD  ARG A 186      57.596   7.689 -41.397  1.00  0.00           C  
ATOM   2509  NE  ARG A 186      59.040   7.550 -41.504  1.00  0.00           N  
ATOM   2510  CZ  ARG A 186      59.703   6.380 -41.431  1.00  0.00           C  
ATOM   2511  NH1 ARG A 186      59.040   5.259 -41.252  1.00  0.00           N  
ATOM   2512  NH2 ARG A 186      61.020   6.359 -41.540  1.00  0.00           N  
ATOM   2513  H   ARG A 186      56.040   9.427 -44.029  1.00  0.00           H  
ATOM   2514  HA  ARG A 186      55.082   7.506 -42.585  1.00  0.00           H  
ATOM   2515 1HB  ARG A 186      55.430  10.307 -41.444  1.00  0.00           H  
ATOM   2516 2HB  ARG A 186      55.394   8.840 -40.478  1.00  0.00           H  
ATOM   2517 1HG  ARG A 186      57.433   9.367 -42.652  1.00  0.00           H  
ATOM   2518 2HG  ARG A 186      57.674   9.736 -40.927  1.00  0.00           H  
ATOM   2519 1HD  ARG A 186      57.297   7.378 -40.397  1.00  0.00           H  
ATOM   2520 2HD  ARG A 186      57.136   7.033 -42.135  1.00  0.00           H  
ATOM   2521  HE  ARG A 186      59.584   8.391 -41.642  1.00  0.00           H  
ATOM   2522 1HH1 ARG A 186      58.034   5.275 -41.169  1.00  0.00           H  
ATOM   2523 2HH1 ARG A 186      59.537   4.382 -41.198  1.00  0.00           H  
ATOM   2524 1HH2 ARG A 186      61.530   7.221 -41.678  1.00  0.00           H  
ATOM   2525 2HH2 ARG A 186      61.517   5.482 -41.486  1.00  0.00           H  
ATOM   2526  N   GLY A 187      52.413   8.821 -43.020  1.00  0.00           N  
ATOM   2527  CA  GLY A 187      50.982   8.811 -42.761  1.00  0.00           C  
ATOM   2528  C   GLY A 187      50.416   9.956 -41.939  1.00  0.00           C  
ATOM   2529  O   GLY A 187      49.266   9.858 -41.463  1.00  0.00           O  
ATOM   2530  H   GLY A 187      52.743   9.018 -43.954  1.00  0.00           H  
ATOM   2531 1HA  GLY A 187      50.441   8.813 -43.707  1.00  0.00           H  
ATOM   2532 2HA  GLY A 187      50.713   7.893 -42.239  1.00  0.00           H  
ATOM   2533  N   LEU A 188      51.177  11.041 -41.796  1.00  0.00           N  
ATOM   2534  CA  LEU A 188      50.747  12.148 -40.941  1.00  0.00           C  
ATOM   2535  C   LEU A 188      49.588  12.896 -41.578  1.00  0.00           C  
ATOM   2536  O   LEU A 188      49.719  13.459 -42.675  1.00  0.00           O  
ATOM   2537  CB  LEU A 188      51.910  13.115 -40.687  1.00  0.00           C  
ATOM   2538  CG  LEU A 188      51.661  14.190 -39.622  1.00  0.00           C  
ATOM   2539  CD1 LEU A 188      52.995  14.704 -39.097  1.00  0.00           C  
ATOM   2540  CD2 LEU A 188      50.839  15.320 -40.224  1.00  0.00           C  
ATOM   2541  H   LEU A 188      52.061  11.108 -42.280  1.00  0.00           H  
ATOM   2542  HA  LEU A 188      50.419  11.740 -39.986  1.00  0.00           H  
ATOM   2543 1HB  LEU A 188      52.780  12.538 -40.378  1.00  0.00           H  
ATOM   2544 2HB  LEU A 188      52.151  13.623 -41.621  1.00  0.00           H  
ATOM   2545  HG  LEU A 188      51.119  13.753 -38.784  1.00  0.00           H  
ATOM   2546 1HD1 LEU A 188      52.818  15.468 -38.340  1.00  0.00           H  
ATOM   2547 2HD1 LEU A 188      53.554  13.879 -38.655  1.00  0.00           H  
ATOM   2548 3HD1 LEU A 188      53.568  15.133 -39.918  1.00  0.00           H  
ATOM   2549 1HD2 LEU A 188      50.661  16.084 -39.467  1.00  0.00           H  
ATOM   2550 2HD2 LEU A 188      51.381  15.759 -41.062  1.00  0.00           H  
ATOM   2551 3HD2 LEU A 188      49.884  14.928 -40.575  1.00  0.00           H  
ATOM   2552  N   ALA A 189      48.448  12.883 -40.892  1.00  0.00           N  
ATOM   2553  CA  ALA A 189      47.231  13.564 -41.365  1.00  0.00           C  
ATOM   2554  C   ALA A 189      47.302  15.124 -41.343  1.00  0.00           C  
ATOM   2555  O   ALA A 189      46.712  15.781 -40.492  1.00  0.00           O  
ATOM   2556  CB  ALA A 189      46.046  13.091 -40.536  1.00  0.00           C  
ATOM   2557  H   ALA A 189      48.423  12.385 -40.014  1.00  0.00           H  
ATOM   2558  HA  ALA A 189      47.077  13.295 -42.410  1.00  0.00           H  
ATOM   2559 1HB  ALA A 189      45.140  13.589 -40.879  1.00  0.00           H  
ATOM   2560 2HB  ALA A 189      45.931  12.012 -40.648  1.00  0.00           H  
ATOM   2561 3HB  ALA A 189      46.217  13.330 -39.488  1.00  0.00           H  
ATOM   2562  N   GLU A 190      47.982  15.715 -42.319  1.00  0.00           N  
ATOM   2563  CA  GLU A 190      48.147  17.168 -42.384  1.00  0.00           C  
ATOM   2564  C   GLU A 190      46.838  17.891 -42.518  1.00  0.00           C  
ATOM   2565  O   GLU A 190      46.715  19.047 -42.131  1.00  0.00           O  
ATOM   2566  CB  GLU A 190      49.052  17.551 -43.557  1.00  0.00           C  
ATOM   2567  CG  GLU A 190      48.453  17.277 -44.929  1.00  0.00           C  
ATOM   2568  CD  GLU A 190      49.390  17.616 -46.055  1.00  0.00           C  
ATOM   2569  OE1 GLU A 190      50.471  18.082 -45.783  1.00  0.00           O  
ATOM   2570  OE2 GLU A 190      49.025  17.409 -47.188  1.00  0.00           O  
ATOM   2571  H   GLU A 190      48.397  15.140 -43.038  1.00  0.00           H  
ATOM   2572  HA  GLU A 190      48.614  17.505 -41.458  1.00  0.00           H  
ATOM   2573 1HB  GLU A 190      49.290  18.613 -43.502  1.00  0.00           H  
ATOM   2574 2HB  GLU A 190      49.991  17.002 -43.486  1.00  0.00           H  
ATOM   2575 1HG  GLU A 190      48.192  16.221 -44.995  1.00  0.00           H  
ATOM   2576 2HG  GLU A 190      47.538  17.857 -45.037  1.00  0.00           H  
ATOM   2577  N   ASN A 191      45.853  17.190 -43.071  1.00  0.00           N  
ATOM   2578  CA  ASN A 191      44.535  17.765 -43.288  1.00  0.00           C  
ATOM   2579  C   ASN A 191      43.775  17.963 -42.009  1.00  0.00           C  
ATOM   2580  O   ASN A 191      43.005  18.901 -41.905  1.00  0.00           O  
ATOM   2581  CB  ASN A 191      43.729  16.902 -44.241  1.00  0.00           C  
ATOM   2582  CG  ASN A 191      44.208  17.008 -45.662  1.00  0.00           C  
ATOM   2583  OD1 ASN A 191      44.768  18.033 -46.067  1.00  0.00           O  
ATOM   2584  ND2 ASN A 191      43.998  15.968 -46.429  1.00  0.00           N  
ATOM   2585  H   ASN A 191      46.024  16.234 -43.348  1.00  0.00           H  
ATOM   2586  HA  ASN A 191      44.658  18.754 -43.732  1.00  0.00           H  
ATOM   2587 1HB  ASN A 191      43.789  15.859 -43.927  1.00  0.00           H  
ATOM   2588 2HB  ASN A 191      42.680  17.196 -44.200  1.00  0.00           H  
ATOM   2589 1HD2 ASN A 191      44.296  15.982 -47.384  1.00  0.00           H  
ATOM   2590 2HD2 ASN A 191      43.541  15.160 -46.060  1.00  0.00           H  
ATOM   2591  N   ASP A 192      43.993  17.110 -41.018  1.00  0.00           N  
ATOM   2592  CA  ASP A 192      43.214  17.181 -39.788  1.00  0.00           C  
ATOM   2593  C   ASP A 192      44.013  17.515 -38.535  1.00  0.00           C  
ATOM   2594  O   ASP A 192      43.572  17.283 -37.403  1.00  0.00           O  
ATOM   2595  CB  ASP A 192      42.489  15.851 -39.568  1.00  0.00           C  
ATOM   2596  CG  ASP A 192      43.443  14.680 -39.380  1.00  0.00           C  
ATOM   2597  OD1 ASP A 192      44.631  14.898 -39.399  1.00  0.00           O  
ATOM   2598  OD2 ASP A 192      42.975  13.578 -39.218  1.00  0.00           O  
ATOM   2599  H   ASP A 192      44.705  16.400 -41.109  1.00  0.00           H  
ATOM   2600  HA  ASP A 192      42.477  17.978 -39.891  1.00  0.00           H  
ATOM   2601 1HB  ASP A 192      41.850  15.926 -38.688  1.00  0.00           H  
ATOM   2602 2HB  ASP A 192      41.845  15.642 -40.423  1.00  0.00           H  
ATOM   2603  N   TRP A 193      45.195  18.087 -38.728  1.00  0.00           N  
ATOM   2604  CA  TRP A 193      46.033  18.452 -37.607  1.00  0.00           C  
ATOM   2605  C   TRP A 193      46.290  19.958 -37.523  1.00  0.00           C  
ATOM   2606  O   TRP A 193      46.759  20.568 -38.462  1.00  0.00           O  
ATOM   2607  CB  TRP A 193      47.368  17.711 -37.700  1.00  0.00           C  
ATOM   2608  CG  TRP A 193      47.243  16.228 -37.518  1.00  0.00           C  
ATOM   2609  CD1 TRP A 193      46.087  15.510 -37.451  1.00  0.00           C  
ATOM   2610  CD2 TRP A 193      48.320  15.270 -37.380  1.00  0.00           C  
ATOM   2611  NE1 TRP A 193      46.368  14.177 -37.279  1.00  0.00           N  
ATOM   2612  CE2 TRP A 193      47.729  14.011 -37.236  1.00  0.00           C  
ATOM   2613  CE3 TRP A 193      49.716  15.377 -37.368  1.00  0.00           C  
ATOM   2614  CZ2 TRP A 193      48.485  12.860 -37.078  1.00  0.00           C  
ATOM   2615  CZ3 TRP A 193      50.474  14.223 -37.212  1.00  0.00           C  
ATOM   2616  CH2 TRP A 193      49.873  12.997 -37.071  1.00  0.00           C  
ATOM   2617  H   TRP A 193      45.520  18.273 -39.666  1.00  0.00           H  
ATOM   2618  HA  TRP A 193      45.527  18.159 -36.687  1.00  0.00           H  
ATOM   2619 1HB  TRP A 193      47.822  17.900 -38.673  1.00  0.00           H  
ATOM   2620 2HB  TRP A 193      48.050  18.093 -36.941  1.00  0.00           H  
ATOM   2621  HD1 TRP A 193      45.086  15.932 -37.522  1.00  0.00           H  
ATOM   2622  HE1 TRP A 193      45.685  13.437 -37.198  1.00  0.00           H  
ATOM   2623  HE3 TRP A 193      50.198  16.348 -37.483  1.00  0.00           H  
ATOM   2624  HZ2 TRP A 193      48.027  11.878 -36.964  1.00  0.00           H  
ATOM   2625  HZ3 TRP A 193      51.560  14.315 -37.203  1.00  0.00           H  
ATOM   2626  HH2 TRP A 193      50.498  12.111 -36.951  1.00  0.00           H  
ATOM   2627  N   TYR A 194      45.996  20.542 -36.372  1.00  0.00           N  
ATOM   2628  CA  TYR A 194      46.145  21.967 -36.166  1.00  0.00           C  
ATOM   2629  C   TYR A 194      47.476  22.256 -35.512  1.00  0.00           C  
ATOM   2630  O   TYR A 194      47.878  21.523 -34.612  1.00  0.00           O  
ATOM   2631  CB  TYR A 194      44.997  22.518 -35.317  1.00  0.00           C  
ATOM   2632  CG  TYR A 194      43.655  22.489 -36.013  1.00  0.00           C  
ATOM   2633  CD1 TYR A 194      42.602  21.773 -35.462  1.00  0.00           C  
ATOM   2634  CD2 TYR A 194      43.475  23.180 -37.203  1.00  0.00           C  
ATOM   2635  CE1 TYR A 194      41.376  21.747 -36.097  1.00  0.00           C  
ATOM   2636  CE2 TYR A 194      42.249  23.154 -37.838  1.00  0.00           C  
ATOM   2637  CZ  TYR A 194      41.203  22.441 -37.290  1.00  0.00           C  
ATOM   2638  OH  TYR A 194      39.981  22.415 -37.923  1.00  0.00           O  
ATOM   2639  H   TYR A 194      45.656  19.968 -35.614  1.00  0.00           H  
ATOM   2640  HA  TYR A 194      46.124  22.461 -37.138  1.00  0.00           H  
ATOM   2641 1HB  TYR A 194      44.915  21.939 -34.396  1.00  0.00           H  
ATOM   2642 2HB  TYR A 194      45.214  23.549 -35.038  1.00  0.00           H  
ATOM   2643  HD1 TYR A 194      42.743  21.231 -34.526  1.00  0.00           H  
ATOM   2644  HD2 TYR A 194      44.303  23.742 -37.636  1.00  0.00           H  
ATOM   2645  HE1 TYR A 194      40.550  21.184 -35.664  1.00  0.00           H  
ATOM   2646  HE2 TYR A 194      42.109  23.696 -38.774  1.00  0.00           H  
ATOM   2647  HH  TYR A 194      40.027  22.939 -38.726  1.00  0.00           H  
ATOM   2648  N   LEU A 195      48.144  23.302 -35.979  1.00  0.00           N  
ATOM   2649  CA  LEU A 195      49.411  23.738 -35.386  1.00  0.00           C  
ATOM   2650  C   LEU A 195      49.100  24.593 -34.185  1.00  0.00           C  
ATOM   2651  O   LEU A 195      48.485  25.630 -34.320  1.00  0.00           O  
ATOM   2652  CB  LEU A 195      50.256  24.529 -36.392  1.00  0.00           C  
ATOM   2653  CG  LEU A 195      51.696  24.832 -35.959  1.00  0.00           C  
ATOM   2654  CD1 LEU A 195      52.542  25.140 -37.187  1.00  0.00           C  
ATOM   2655  CD2 LEU A 195      51.699  26.001 -34.986  1.00  0.00           C  
ATOM   2656  H   LEU A 195      47.768  23.812 -36.766  1.00  0.00           H  
ATOM   2657  HA  LEU A 195      49.975  22.855 -35.088  1.00  0.00           H  
ATOM   2658 1HB  LEU A 195      50.302  23.968 -37.324  1.00  0.00           H  
ATOM   2659 2HB  LEU A 195      49.762  25.481 -36.589  1.00  0.00           H  
ATOM   2660  HG  LEU A 195      52.122  23.954 -35.472  1.00  0.00           H  
ATOM   2661 1HD1 LEU A 195      53.566  25.354 -36.879  1.00  0.00           H  
ATOM   2662 2HD1 LEU A 195      52.539  24.279 -37.856  1.00  0.00           H  
ATOM   2663 3HD1 LEU A 195      52.130  26.005 -37.705  1.00  0.00           H  
ATOM   2664 1HD2 LEU A 195      52.722  26.216 -34.677  1.00  0.00           H  
ATOM   2665 2HD2 LEU A 195      51.275  26.880 -35.472  1.00  0.00           H  
ATOM   2666 3HD2 LEU A 195      51.101  25.747 -34.110  1.00  0.00           H  
ATOM   2667  N   THR A 196      49.527  24.163 -33.007  1.00  0.00           N  
ATOM   2668  CA  THR A 196      49.203  24.872 -31.785  1.00  0.00           C  
ATOM   2669  C   THR A 196      50.318  25.709 -31.232  1.00  0.00           C  
ATOM   2670  O   THR A 196      50.076  26.596 -30.437  1.00  0.00           O  
ATOM   2671  CB  THR A 196      48.749  23.882 -30.696  1.00  0.00           C  
ATOM   2672  OG1 THR A 196      49.815  22.969 -30.402  1.00  0.00           O  
ATOM   2673  CG2 THR A 196      47.531  23.099 -31.162  1.00  0.00           C  
ATOM   2674  H   THR A 196      50.089  23.326 -32.956  1.00  0.00           H  
ATOM   2675  HA  THR A 196      48.385  25.563 -31.992  1.00  0.00           H  
ATOM   2676  HB  THR A 196      48.497  24.430 -29.789  1.00  0.00           H  
ATOM   2677  HG1 THR A 196      50.257  22.720 -31.218  1.00  0.00           H  
ATOM   2678 1HG2 THR A 196      47.224  22.405 -30.380  1.00  0.00           H  
ATOM   2679 2HG2 THR A 196      46.715  23.789 -31.375  1.00  0.00           H  
ATOM   2680 3HG2 THR A 196      47.779  22.542 -32.064  1.00  0.00           H  
ATOM   2681  N   SER A 197      51.545  25.423 -31.630  1.00  0.00           N  
ATOM   2682  CA  SER A 197      52.674  26.120 -31.052  1.00  0.00           C  
ATOM   2683  C   SER A 197      53.863  26.076 -32.024  1.00  0.00           C  
ATOM   2684  O   SER A 197      53.953  25.199 -32.852  1.00  0.00           O  
ATOM   2685  CB  SER A 197      53.050  25.496 -29.722  1.00  0.00           C  
ATOM   2686  OG  SER A 197      54.141  26.161 -29.146  1.00  0.00           O  
ATOM   2687  H   SER A 197      51.710  24.720 -32.337  1.00  0.00           H  
ATOM   2688  HA  SER A 197      52.390  27.160 -30.884  1.00  0.00           H  
ATOM   2689 1HB  SER A 197      52.197  25.538 -29.046  1.00  0.00           H  
ATOM   2690 2HB  SER A 197      53.298  24.446 -29.871  1.00  0.00           H  
ATOM   2691  HG  SER A 197      54.833  25.502 -29.052  1.00  0.00           H  
ATOM   2692  N   VAL A 198      54.748  27.043 -31.939  1.00  0.00           N  
ATOM   2693  CA  VAL A 198      55.923  27.138 -32.822  1.00  0.00           C  
ATOM   2694  C   VAL A 198      56.998  27.765 -31.954  1.00  0.00           C  
ATOM   2695  O   VAL A 198      57.088  28.987 -31.839  1.00  0.00           O  
ATOM   2696  CB  VAL A 198      55.653  28.003 -34.067  1.00  0.00           C  
ATOM   2697  CG1 VAL A 198      55.281  29.421 -33.660  1.00  0.00           C  
ATOM   2698  CG2 VAL A 198      56.877  28.006 -34.971  1.00  0.00           C  
ATOM   2699  H   VAL A 198      54.606  27.749 -31.231  1.00  0.00           H  
ATOM   2700  HA  VAL A 198      56.180  26.135 -33.165  1.00  0.00           H  
ATOM   2701  HB  VAL A 198      54.802  27.590 -34.608  1.00  0.00           H  
ATOM   2702 1HG1 VAL A 198      55.094  30.019 -34.552  1.00  0.00           H  
ATOM   2703 2HG1 VAL A 198      54.382  29.399 -33.044  1.00  0.00           H  
ATOM   2704 3HG1 VAL A 198      56.100  29.864 -33.093  1.00  0.00           H  
ATOM   2705 1HG2 VAL A 198      56.679  28.619 -35.850  1.00  0.00           H  
ATOM   2706 2HG2 VAL A 198      57.730  28.413 -34.428  1.00  0.00           H  
ATOM   2707 3HG2 VAL A 198      57.100  26.985 -35.284  1.00  0.00           H  
ATOM   2708  N   GLN A 199      57.823  26.890 -31.351  1.00  0.00           N  
ATOM   2709  CA  GLN A 199      58.840  27.265 -30.397  1.00  0.00           C  
ATOM   2710  C   GLN A 199      60.298  26.948 -30.838  1.00  0.00           C  
ATOM   2711  O   GLN A 199      60.569  26.042 -31.639  1.00  0.00           O  
ATOM   2712  CB  GLN A 199      58.540  26.575 -29.063  1.00  0.00           C  
ATOM   2713  CG  GLN A 199      57.229  26.999 -28.425  1.00  0.00           C  
ATOM   2714  CD  GLN A 199      56.975  26.297 -27.104  1.00  0.00           C  
ATOM   2715  OE1 GLN A 199      57.817  25.538 -26.616  1.00  0.00           O  
ATOM   2716  NE2 GLN A 199      55.810  26.547 -26.516  1.00  0.00           N  
ATOM   2717  H   GLN A 199      57.710  25.916 -31.592  1.00  0.00           H  
ATOM   2718  HA  GLN A 199      58.807  28.346 -30.263  1.00  0.00           H  
ATOM   2719 1HB  GLN A 199      58.509  25.496 -29.211  1.00  0.00           H  
ATOM   2720 2HB  GLN A 199      59.342  26.786 -28.356  1.00  0.00           H  
ATOM   2721 1HG  GLN A 199      57.256  28.073 -28.241  1.00  0.00           H  
ATOM   2722 2HG  GLN A 199      56.411  26.757 -29.103  1.00  0.00           H  
ATOM   2723 1HE2 GLN A 199      55.587  26.113 -25.643  1.00  0.00           H  
ATOM   2724 2HE2 GLN A 199      55.156  27.169 -26.946  1.00  0.00           H  
ATOM   2725  N   ALA A 200      61.229  27.711 -30.315  1.00  0.00           N  
ATOM   2726  CA  ALA A 200      62.641  27.423 -30.513  1.00  0.00           C  
ATOM   2727  C   ALA A 200      63.405  27.716 -29.214  1.00  0.00           C  
ATOM   2728  O   ALA A 200      63.277  28.794 -28.664  1.00  0.00           O  
ATOM   2729  CB  ALA A 200      63.199  28.238 -31.671  1.00  0.00           C  
ATOM   2730  H   ALA A 200      60.963  28.515 -29.764  1.00  0.00           H  
ATOM   2731  HA  ALA A 200      62.741  26.364 -30.750  1.00  0.00           H  
ATOM   2732 1HB  ALA A 200      64.256  28.007 -31.802  1.00  0.00           H  
ATOM   2733 2HB  ALA A 200      62.658  27.990 -32.584  1.00  0.00           H  
ATOM   2734 3HB  ALA A 200      63.083  29.299 -31.457  1.00  0.00           H  
ATOM   2735  N   GLY A 201      64.209  26.769 -28.736  1.00  0.00           N  
ATOM   2736  CA  GLY A 201      64.990  26.998 -27.532  1.00  0.00           C  
ATOM   2737  C   GLY A 201      65.889  25.835 -27.190  1.00  0.00           C  
ATOM   2738  O   GLY A 201      66.333  25.129 -28.085  1.00  0.00           O  
ATOM   2739  H   GLY A 201      64.283  25.879 -29.209  1.00  0.00           H  
ATOM   2740 1HA  GLY A 201      65.601  27.892 -27.659  1.00  0.00           H  
ATOM   2741 2HA  GLY A 201      64.320  27.184 -26.694  1.00  0.00           H  
ATOM   2742  N   PHE A 202      66.160  25.642 -25.906  1.00  0.00           N  
ATOM   2743  CA  PHE A 202      67.066  24.583 -25.473  1.00  0.00           C  
ATOM   2744  C   PHE A 202      66.481  23.747 -24.361  1.00  0.00           C  
ATOM   2745  O   PHE A 202      66.018  24.272 -23.357  1.00  0.00           O  
ATOM   2746  CB  PHE A 202      68.396  25.178 -25.007  1.00  0.00           C  
ATOM   2747  CG  PHE A 202      69.148  25.901 -26.088  1.00  0.00           C  
ATOM   2748  CD1 PHE A 202      68.700  27.123 -26.567  1.00  0.00           C  
ATOM   2749  CD2 PHE A 202      70.305  25.360 -26.629  1.00  0.00           C  
ATOM   2750  CE1 PHE A 202      69.391  27.788 -27.561  1.00  0.00           C  
ATOM   2751  CE2 PHE A 202      70.999  26.024 -27.622  1.00  0.00           C  
ATOM   2752  CZ  PHE A 202      70.541  27.239 -28.089  1.00  0.00           C  
ATOM   2753  H   PHE A 202      65.732  26.238 -25.212  1.00  0.00           H  
ATOM   2754  HA  PHE A 202      67.256  23.922 -26.320  1.00  0.00           H  
ATOM   2755 1HB  PHE A 202      68.216  25.878 -24.192  1.00  0.00           H  
ATOM   2756 2HB  PHE A 202      69.034  24.384 -24.621  1.00  0.00           H  
ATOM   2757  HD1 PHE A 202      67.792  27.558 -26.149  1.00  0.00           H  
ATOM   2758  HD2 PHE A 202      70.667  24.400 -26.260  1.00  0.00           H  
ATOM   2759  HE1 PHE A 202      69.028  28.748 -27.929  1.00  0.00           H  
ATOM   2760  HE2 PHE A 202      71.907  25.588 -28.038  1.00  0.00           H  
ATOM   2761  HZ  PHE A 202      71.085  27.763 -28.873  1.00  0.00           H  
ATOM   2762  N   GLU A 203      66.532  22.440 -24.555  1.00  0.00           N  
ATOM   2763  CA  GLU A 203      66.156  21.485 -23.554  1.00  0.00           C  
ATOM   2764  C   GLU A 203      67.428  21.221 -22.843  1.00  0.00           C  
ATOM   2765  O   GLU A 203      68.381  20.800 -23.500  1.00  0.00           O  
ATOM   2766  CB  GLU A 203      65.566  20.204 -24.148  1.00  0.00           C  
ATOM   2767  CG  GLU A 203      65.106  19.186 -23.114  1.00  0.00           C  
ATOM   2768  CD  GLU A 203      64.529  17.943 -23.733  1.00  0.00           C  
ATOM   2769  OE1 GLU A 203      65.222  17.300 -24.484  1.00  0.00           O  
ATOM   2770  OE2 GLU A 203      63.394  17.637 -23.455  1.00  0.00           O  
ATOM   2771  H   GLU A 203      66.852  22.110 -25.454  1.00  0.00           H  
ATOM   2772  HA  GLU A 203      65.393  21.933 -22.917  1.00  0.00           H  
ATOM   2773 1HB  GLU A 203      64.709  20.454 -24.774  1.00  0.00           H  
ATOM   2774 2HB  GLU A 203      66.308  19.723 -24.785  1.00  0.00           H  
ATOM   2775 1HG  GLU A 203      65.956  18.906 -22.492  1.00  0.00           H  
ATOM   2776 2HG  GLU A 203      64.357  19.647 -22.472  1.00  0.00           H  
ATOM   2777  N   PRO A 204      67.428  21.499 -21.544  1.00  0.00           N  
ATOM   2778  CA  PRO A 204      68.609  21.400 -20.676  1.00  0.00           C  
ATOM   2779  C   PRO A 204      68.480  20.203 -19.738  1.00  0.00           C  
ATOM   2780  O   PRO A 204      67.446  20.032 -19.047  1.00  0.00           O  
ATOM   2781  CB  PRO A 204      68.595  22.726 -19.908  1.00  0.00           C  
ATOM   2782  CG  PRO A 204      67.811  23.645 -20.780  1.00  0.00           C  
ATOM   2783  CD  PRO A 204      66.758  22.766 -21.401  1.00  0.00           C  
ATOM   2784  HA  PRO A 204      69.511  21.319 -21.300  1.00  0.00           H  
ATOM   2785 1HB  PRO A 204      68.138  22.582 -18.918  1.00  0.00           H  
ATOM   2786 2HB  PRO A 204      69.625  23.073 -19.739  1.00  0.00           H  
ATOM   2787 1HG  PRO A 204      67.381  24.462 -20.182  1.00  0.00           H  
ATOM   2788 2HG  PRO A 204      68.468  24.112 -21.529  1.00  0.00           H  
ATOM   2789 1HD  PRO A 204      65.891  22.701 -20.728  1.00  0.00           H  
ATOM   2790 2HD  PRO A 204      66.463  23.179 -22.376  1.00  0.00           H  
ATOM   2791  N   TRP A 205      69.532  19.377 -19.726  1.00  0.00           N  
ATOM   2792  CA  TRP A 205      69.542  18.196 -18.846  1.00  0.00           C  
ATOM   2793  C   TRP A 205      70.455  18.455 -17.625  1.00  0.00           C  
ATOM   2794  O   TRP A 205      69.962  18.620 -16.489  1.00  0.00           O  
ATOM   2795  CB  TRP A 205      70.024  16.960 -19.608  1.00  0.00           C  
ATOM   2796  CG  TRP A 205      69.045  16.468 -20.631  1.00  0.00           C  
ATOM   2797  CD1 TRP A 205      67.705  16.291 -20.458  1.00  0.00           C  
ATOM   2798  CD2 TRP A 205      69.327  16.086 -21.999  1.00  0.00           C  
ATOM   2799  NE1 TRP A 205      67.136  15.826 -21.617  1.00  0.00           N  
ATOM   2800  CE2 TRP A 205      68.113  15.696 -22.571  1.00  0.00           C  
ATOM   2801  CE3 TRP A 205      70.494  16.045 -22.772  1.00  0.00           C  
ATOM   2802  CZ2 TRP A 205      68.027  15.266 -23.886  1.00  0.00           C  
ATOM   2803  CZ3 TRP A 205      70.407  15.615 -24.091  1.00  0.00           C  
ATOM   2804  CH2 TRP A 205      69.205  15.236 -24.633  1.00  0.00           C  
ATOM   2805  H   TRP A 205      70.329  19.555 -20.320  1.00  0.00           H  
ATOM   2806  HA  TRP A 205      68.525  18.015 -18.499  1.00  0.00           H  
ATOM   2807 1HB  TRP A 205      70.963  17.187 -20.113  1.00  0.00           H  
ATOM   2808 2HB  TRP A 205      70.219  16.151 -18.903  1.00  0.00           H  
ATOM   2809  HD1 TRP A 205      67.165  16.490 -19.534  1.00  0.00           H  
ATOM   2810  HE1 TRP A 205      66.157  15.614 -21.748  1.00  0.00           H  
ATOM   2811  HE3 TRP A 205      71.451  16.347 -22.347  1.00  0.00           H  
ATOM   2812  HZ2 TRP A 205      67.081  14.961 -24.335  1.00  0.00           H  
ATOM   2813  HZ3 TRP A 205      71.320  15.585 -24.685  1.00  0.00           H  
ATOM   2814  HH2 TRP A 205      69.172  14.904 -25.671  1.00  0.00           H  
ATOM   2815  N   GLN A 206      71.776  18.496 -17.877  1.00  0.00           N  
ATOM   2816  CA  GLN A 206      72.772  18.797 -16.846  1.00  0.00           C  
ATOM   2817  C   GLN A 206      73.936  19.582 -17.381  1.00  0.00           C  
ATOM   2818  O   GLN A 206      74.164  19.661 -18.586  1.00  0.00           O  
ATOM   2819  CB  GLN A 206      73.288  17.506 -16.205  1.00  0.00           C  
ATOM   2820  CG  GLN A 206      74.019  16.583 -17.165  1.00  0.00           C  
ATOM   2821  CD  GLN A 206      74.465  15.294 -16.501  1.00  0.00           C  
ATOM   2822  OE1 GLN A 206      73.666  14.596 -15.870  1.00  0.00           O  
ATOM   2823  NE2 GLN A 206      75.745  14.969 -16.641  1.00  0.00           N  
ATOM   2824  H   GLN A 206      72.085  18.310 -18.820  1.00  0.00           H  
ATOM   2825  HA  GLN A 206      72.298  19.404 -16.074  1.00  0.00           H  
ATOM   2826 1HB  GLN A 206      73.969  17.751 -15.390  1.00  0.00           H  
ATOM   2827 2HB  GLN A 206      72.452  16.953 -15.777  1.00  0.00           H  
ATOM   2828 1HG  GLN A 206      73.352  16.331 -17.989  1.00  0.00           H  
ATOM   2829 2HG  GLN A 206      74.903  17.096 -17.543  1.00  0.00           H  
ATOM   2830 1HE2 GLN A 206      76.097  14.130 -16.225  1.00  0.00           H  
ATOM   2831 2HE2 GLN A 206      76.358  15.564 -17.162  1.00  0.00           H  
ATOM   2832  N   ASN A 207      74.687  20.115 -16.436  1.00  0.00           N  
ATOM   2833  CA  ASN A 207      75.883  20.893 -16.693  1.00  0.00           C  
ATOM   2834  C   ASN A 207      75.704  22.381 -16.405  1.00  0.00           C  
ATOM   2835  O   ASN A 207      74.839  22.829 -15.644  1.00  0.00           O  
ATOM   2836  CB  ASN A 207      76.335  20.685 -18.127  1.00  0.00           C  
ATOM   2837  CG  ASN A 207      76.832  19.289 -18.379  1.00  0.00           C  
ATOM   2838  OD1 ASN A 207      77.346  18.626 -17.471  1.00  0.00           O  
ATOM   2839  ND2 ASN A 207      76.689  18.829 -19.596  1.00  0.00           N  
ATOM   2840  H   ASN A 207      74.396  19.961 -15.481  1.00  0.00           H  
ATOM   2841  HA  ASN A 207      76.671  20.550 -16.020  1.00  0.00           H  
ATOM   2842 1HB  ASN A 207      75.504  20.891 -18.804  1.00  0.00           H  
ATOM   2843 2HB  ASN A 207      77.132  21.390 -18.363  1.00  0.00           H  
ATOM   2844 1HD2 ASN A 207      77.002  17.906 -19.823  1.00  0.00           H  
ATOM   2845 2HD2 ASN A 207      76.268  19.401 -20.300  1.00  0.00           H  
ATOM   2846  N   GLY A 208      76.527  23.174 -17.077  1.00  0.00           N  
ATOM   2847  CA  GLY A 208      76.520  24.617 -16.900  1.00  0.00           C  
ATOM   2848  C   GLY A 208      76.556  25.255 -18.288  1.00  0.00           C  
ATOM   2849  O   GLY A 208      77.459  25.032 -19.068  1.00  0.00           O  
ATOM   2850  H   GLY A 208      77.177  22.762 -17.731  1.00  0.00           H  
ATOM   2851 1HA  GLY A 208      75.627  24.912 -16.348  1.00  0.00           H  
ATOM   2852 2HA  GLY A 208      77.380  24.914 -16.302  1.00  0.00           H  
ATOM   2853  N   ALA A 209      75.553  26.034 -18.637  1.00  0.00           N  
ATOM   2854  CA  ALA A 209      75.529  26.514 -20.006  1.00  0.00           C  
ATOM   2855  C   ALA A 209      74.888  27.866 -20.213  1.00  0.00           C  
ATOM   2856  O   ALA A 209      74.087  28.366 -19.427  1.00  0.00           O  
ATOM   2857  CB  ALA A 209      74.825  25.489 -20.883  1.00  0.00           C  
ATOM   2858  H   ALA A 209      74.813  26.308 -18.007  1.00  0.00           H  
ATOM   2859  HA  ALA A 209      76.559  26.632 -20.342  1.00  0.00           H  
ATOM   2860 1HB  ALA A 209      74.804  25.844 -21.913  1.00  0.00           H  
ATOM   2861 2HB  ALA A 209      75.361  24.541 -20.837  1.00  0.00           H  
ATOM   2862 3HB  ALA A 209      73.805  25.346 -20.528  1.00  0.00           H  
ATOM   2863  N   GLY A 210      75.290  28.439 -21.323  1.00  0.00           N  
ATOM   2864  CA  GLY A 210      74.772  29.702 -21.795  1.00  0.00           C  
ATOM   2865  C   GLY A 210      74.475  29.550 -23.284  1.00  0.00           C  
ATOM   2866  O   GLY A 210      75.372  29.316 -24.078  1.00  0.00           O  
ATOM   2867  H   GLY A 210      75.997  27.964 -21.865  1.00  0.00           H  
ATOM   2868 1HA  GLY A 210      73.875  29.961 -21.232  1.00  0.00           H  
ATOM   2869 2HA  GLY A 210      75.504  30.487 -21.611  1.00  0.00           H  
ATOM   2870  N   LEU A 211      73.202  29.651 -23.653  1.00  0.00           N  
ATOM   2871  CA  LEU A 211      72.760  29.623 -25.020  1.00  0.00           C  
ATOM   2872  C   LEU A 211      72.515  31.055 -25.418  1.00  0.00           C  
ATOM   2873  O   LEU A 211      71.703  31.760 -24.790  1.00  0.00           O  
ATOM   2874  CB  LEU A 211      71.487  28.783 -25.181  1.00  0.00           C  
ATOM   2875  CG  LEU A 211      71.600  27.314 -24.753  1.00  0.00           C  
ATOM   2876  CD1 LEU A 211      70.245  26.635 -24.904  1.00  0.00           C  
ATOM   2877  CD2 LEU A 211      72.657  26.619 -25.599  1.00  0.00           C  
ATOM   2878  H   LEU A 211      72.518  29.753 -22.917  1.00  0.00           H  
ATOM   2879  HA  LEU A 211      73.544  29.172 -25.628  1.00  0.00           H  
ATOM   2880 1HB  LEU A 211      70.693  29.239 -24.592  1.00  0.00           H  
ATOM   2881 2HB  LEU A 211      71.189  28.801 -26.230  1.00  0.00           H  
ATOM   2882  HG  LEU A 211      71.884  27.262 -23.702  1.00  0.00           H  
ATOM   2883 1HD1 LEU A 211      70.326  25.592 -24.599  1.00  0.00           H  
ATOM   2884 2HD1 LEU A 211      69.513  27.141 -24.274  1.00  0.00           H  
ATOM   2885 3HD1 LEU A 211      69.926  26.686 -25.944  1.00  0.00           H  
ATOM   2886 1HD2 LEU A 211      72.738  25.575 -25.294  1.00  0.00           H  
ATOM   2887 2HD2 LEU A 211      72.373  26.669 -26.650  1.00  0.00           H  
ATOM   2888 3HD2 LEU A 211      73.618  27.114 -25.459  1.00  0.00           H  
ATOM   2889  N   ALA A 212      73.232  31.514 -26.432  1.00  0.00           N  
ATOM   2890  CA  ALA A 212      72.984  32.849 -26.941  1.00  0.00           C  
ATOM   2891  C   ALA A 212      72.274  32.766 -28.270  1.00  0.00           C  
ATOM   2892  O   ALA A 212      72.803  32.199 -29.247  1.00  0.00           O  
ATOM   2893  CB  ALA A 212      74.284  33.628 -27.076  1.00  0.00           C  
ATOM   2894  H   ALA A 212      73.952  30.950 -26.860  1.00  0.00           H  
ATOM   2895  HA  ALA A 212      72.339  33.368 -26.231  1.00  0.00           H  
ATOM   2896 1HB  ALA A 212      74.073  34.626 -27.460  1.00  0.00           H  
ATOM   2897 2HB  ALA A 212      74.764  33.708 -26.101  1.00  0.00           H  
ATOM   2898 3HB  ALA A 212      74.949  33.108 -27.765  1.00  0.00           H  
ATOM   2899  N   VAL A 213      71.070  33.298 -28.328  1.00  0.00           N  
ATOM   2900  CA  VAL A 213      70.348  33.314 -29.585  1.00  0.00           C  
ATOM   2901  C   VAL A 213      70.475  34.721 -30.157  1.00  0.00           C  
ATOM   2902  O   VAL A 213      69.731  35.633 -29.761  1.00  0.00           O  
ATOM   2903  CB  VAL A 213      68.866  32.946 -29.384  1.00  0.00           C  
ATOM   2904  CG1 VAL A 213      68.127  32.964 -30.714  1.00  0.00           C  
ATOM   2905  CG2 VAL A 213      68.757  31.579 -28.725  1.00  0.00           C  
ATOM   2906  H   VAL A 213      70.638  33.698 -27.507  1.00  0.00           H  
ATOM   2907  HA  VAL A 213      70.796  32.576 -30.251  1.00  0.00           H  
ATOM   2908  HB  VAL A 213      68.398  33.695 -28.746  1.00  0.00           H  
ATOM   2909 1HG1 VAL A 213      67.081  32.701 -30.553  1.00  0.00           H  
ATOM   2910 2HG1 VAL A 213      68.188  33.961 -31.150  1.00  0.00           H  
ATOM   2911 3HG1 VAL A 213      68.582  32.242 -31.392  1.00  0.00           H  
ATOM   2912 1HG2 VAL A 213      67.707  31.325 -28.585  1.00  0.00           H  
ATOM   2913 2HG2 VAL A 213      69.230  30.830 -29.361  1.00  0.00           H  
ATOM   2914 3HG2 VAL A 213      69.257  31.601 -27.757  1.00  0.00           H  
ATOM   2915  N   ASN A 214      71.432  34.918 -31.062  1.00  0.00           N  
ATOM   2916  CA  ASN A 214      71.664  36.248 -31.679  1.00  0.00           C  
ATOM   2917  C   ASN A 214      70.446  36.737 -32.429  1.00  0.00           C  
ATOM   2918  O   ASN A 214      70.200  37.939 -32.502  1.00  0.00           O  
ATOM   2919  CB  ASN A 214      72.864  36.216 -32.608  1.00  0.00           C  
ATOM   2920  CG  ASN A 214      74.169  36.148 -31.865  1.00  0.00           C  
ATOM   2921  OD1 ASN A 214      74.269  36.602 -30.719  1.00  0.00           O  
ATOM   2922  ND2 ASN A 214      75.171  35.590 -32.494  1.00  0.00           N  
ATOM   2923  H   ASN A 214      72.016  34.140 -31.335  1.00  0.00           H  
ATOM   2924  HA  ASN A 214      71.864  36.968 -30.884  1.00  0.00           H  
ATOM   2925 1HB  ASN A 214      72.790  35.351 -33.268  1.00  0.00           H  
ATOM   2926 2HB  ASN A 214      72.862  37.107 -33.236  1.00  0.00           H  
ATOM   2927 1HD2 ASN A 214      76.064  35.518 -32.048  1.00  0.00           H  
ATOM   2928 2HD2 ASN A 214      75.045  35.237 -33.421  1.00  0.00           H  
ATOM   2929  N   SER A 215      69.702  35.797 -32.991  1.00  0.00           N  
ATOM   2930  CA  SER A 215      68.508  36.097 -33.757  1.00  0.00           C  
ATOM   2931  C   SER A 215      67.663  34.898 -34.009  1.00  0.00           C  
ATOM   2932  O   SER A 215      68.195  33.857 -34.445  1.00  0.00           O  
ATOM   2933  CB  SER A 215      68.886  36.722 -35.086  1.00  0.00           C  
ATOM   2934  OG  SER A 215      67.747  36.994 -35.855  1.00  0.00           O  
ATOM   2935  H   SER A 215      69.984  34.834 -32.877  1.00  0.00           H  
ATOM   2936  HA  SER A 215      67.904  36.808 -33.192  1.00  0.00           H  
ATOM   2937 1HB  SER A 215      69.439  37.644 -34.909  1.00  0.00           H  
ATOM   2938 2HB  SER A 215      69.544  36.046 -35.631  1.00  0.00           H  
ATOM   2939  HG  SER A 215      67.313  36.150 -35.993  1.00  0.00           H  
ATOM   2940  N   PHE A 216      66.350  35.044 -33.752  1.00  0.00           N  
ATOM   2941  CA  PHE A 216      65.351  34.038 -34.144  1.00  0.00           C  
ATOM   2942  C   PHE A 216      64.129  34.692 -34.777  1.00  0.00           C  
ATOM   2943  O   PHE A 216      63.592  35.649 -34.216  1.00  0.00           O  
ATOM   2944  CB  PHE A 216      64.917  33.210 -32.933  1.00  0.00           C  
ATOM   2945  CG  PHE A 216      63.904  32.148 -33.257  1.00  0.00           C  
ATOM   2946  CD1 PHE A 216      64.292  30.962 -33.864  1.00  0.00           C  
ATOM   2947  CD2 PHE A 216      62.563  32.333 -32.958  1.00  0.00           C  
ATOM   2948  CE1 PHE A 216      63.362  29.985 -34.162  1.00  0.00           C  
ATOM   2949  CE2 PHE A 216      61.631  31.357 -33.254  1.00  0.00           C  
ATOM   2950  CZ  PHE A 216      62.032  30.182 -33.857  1.00  0.00           C  
ATOM   2951  H   PHE A 216      66.045  35.878 -33.271  1.00  0.00           H  
ATOM   2952  HA  PHE A 216      65.803  33.370 -34.878  1.00  0.00           H  
ATOM   2953 1HB  PHE A 216      65.787  32.726 -32.492  1.00  0.00           H  
ATOM   2954 2HB  PHE A 216      64.490  33.867 -32.177  1.00  0.00           H  
ATOM   2955  HD1 PHE A 216      65.344  30.806 -34.104  1.00  0.00           H  
ATOM   2956  HD2 PHE A 216      62.247  33.261 -32.481  1.00  0.00           H  
ATOM   2957  HE1 PHE A 216      63.680  29.058 -34.639  1.00  0.00           H  
ATOM   2958  HE2 PHE A 216      60.580  31.514 -33.012  1.00  0.00           H  
ATOM   2959  HZ  PHE A 216      61.298  29.412 -34.093  1.00  0.00           H  
ATOM   2960  N   SER A 217      63.710  34.191 -35.940  1.00  0.00           N  
ATOM   2961  CA  SER A 217      62.445  34.620 -36.527  1.00  0.00           C  
ATOM   2962  C   SER A 217      61.651  33.420 -36.949  1.00  0.00           C  
ATOM   2963  O   SER A 217      62.236  32.388 -37.268  1.00  0.00           O  
ATOM   2964  CB  SER A 217      62.681  35.526 -37.719  1.00  0.00           C  
ATOM   2965  OG  SER A 217      63.336  34.840 -38.750  1.00  0.00           O  
ATOM   2966  H   SER A 217      64.270  33.506 -36.426  1.00  0.00           H  
ATOM   2967  HA  SER A 217      61.886  35.178 -35.775  1.00  0.00           H  
ATOM   2968 1HB  SER A 217      61.727  35.908 -38.081  1.00  0.00           H  
ATOM   2969 2HB  SER A 217      63.280  36.383 -37.412  1.00  0.00           H  
ATOM   2970  HG  SER A 217      63.170  35.343 -39.551  1.00  0.00           H  
ATOM   2971  N   SER A 218      60.324  33.594 -36.994  1.00  0.00           N  
ATOM   2972  CA  SER A 218      59.387  32.572 -37.436  1.00  0.00           C  
ATOM   2973  C   SER A 218      58.088  33.234 -37.831  1.00  0.00           C  
ATOM   2974  O   SER A 218      57.696  34.267 -37.261  1.00  0.00           O  
ATOM   2975  CB  SER A 218      59.144  31.551 -36.341  1.00  0.00           C  
ATOM   2976  OG  SER A 218      58.237  30.570 -36.762  1.00  0.00           O  
ATOM   2977  H   SER A 218      59.969  34.493 -36.701  1.00  0.00           H  
ATOM   2978  HA  SER A 218      59.816  32.059 -38.298  1.00  0.00           H  
ATOM   2979 1HB  SER A 218      60.088  31.083 -36.065  1.00  0.00           H  
ATOM   2980 2HB  SER A 218      58.756  32.053 -35.456  1.00  0.00           H  
ATOM   2981  HG  SER A 218      58.461  30.377 -37.676  1.00  0.00           H  
ATOM   2982  N   THR A 219      57.407  32.647 -38.804  1.00  0.00           N  
ATOM   2983  CA  THR A 219      56.102  33.129 -39.173  1.00  0.00           C  
ATOM   2984  C   THR A 219      55.254  31.983 -39.712  1.00  0.00           C  
ATOM   2985  O   THR A 219      55.741  30.896 -40.042  1.00  0.00           O  
ATOM   2986  CB  THR A 219      56.201  34.255 -40.219  1.00  0.00           C  
ATOM   2987  OG1 THR A 219      54.909  34.843 -40.416  1.00  0.00           O  
ATOM   2988  CG2 THR A 219      56.713  33.709 -41.543  1.00  0.00           C  
ATOM   2989  H   THR A 219      57.797  31.856 -39.296  1.00  0.00           H  
ATOM   2990  HA  THR A 219      55.617  33.530 -38.283  1.00  0.00           H  
ATOM   2991  HB  THR A 219      56.885  35.024 -39.861  1.00  0.00           H  
ATOM   2992  HG1 THR A 219      54.781  35.028 -41.349  1.00  0.00           H  
ATOM   2993 1HG2 THR A 219      56.777  34.519 -42.270  1.00  0.00           H  
ATOM   2994 2HG2 THR A 219      57.700  33.271 -41.399  1.00  0.00           H  
ATOM   2995 3HG2 THR A 219      56.028  32.946 -41.911  1.00  0.00           H  
ATOM   2996  N   VAL A 220      53.955  32.189 -39.740  1.00  0.00           N  
ATOM   2997  CA  VAL A 220      53.104  31.146 -40.296  1.00  0.00           C  
ATOM   2998  C   VAL A 220      52.293  31.866 -41.332  1.00  0.00           C  
ATOM   2999  O   VAL A 220      51.712  32.885 -41.013  1.00  0.00           O  
ATOM   3000  CB  VAL A 220      52.193  30.497 -39.237  1.00  0.00           C  
ATOM   3001  CG1 VAL A 220      51.296  29.448 -39.876  1.00  0.00           C  
ATOM   3002  CG2 VAL A 220      53.039  29.884 -38.132  1.00  0.00           C  
ATOM   3003  H   VAL A 220      53.531  33.037 -39.393  1.00  0.00           H  
ATOM   3004  HA  VAL A 220      53.741  30.362 -40.707  1.00  0.00           H  
ATOM   3005  HB  VAL A 220      51.541  31.262 -38.814  1.00  0.00           H  
ATOM   3006 1HG1 VAL A 220      50.659  29.000 -39.113  1.00  0.00           H  
ATOM   3007 2HG1 VAL A 220      50.674  29.916 -40.639  1.00  0.00           H  
ATOM   3008 3HG1 VAL A 220      51.912  28.673 -40.334  1.00  0.00           H  
ATOM   3009 1HG2 VAL A 220      52.389  29.427 -37.386  1.00  0.00           H  
ATOM   3010 2HG2 VAL A 220      53.695  29.123 -38.556  1.00  0.00           H  
ATOM   3011 3HG2 VAL A 220      53.642  30.660 -37.661  1.00  0.00           H  
ATOM   3012  N   GLU A 221      52.232  31.320 -42.546  1.00  0.00           N  
ATOM   3013  CA  GLU A 221      51.466  31.942 -43.629  1.00  0.00           C  
ATOM   3014  C   GLU A 221      50.425  31.016 -44.182  1.00  0.00           C  
ATOM   3015  O   GLU A 221      49.344  31.510 -44.530  1.00  0.00           O  
ATOM   3016  CB  GLU A 221      52.395  32.388 -44.761  1.00  0.00           C  
ATOM   3017  CG  GLU A 221      53.405  33.454 -44.362  1.00  0.00           C  
ATOM   3018  CD  GLU A 221      54.282  33.886 -45.504  1.00  0.00           C  
ATOM   3019  OE1 GLU A 221      54.190  33.297 -46.554  1.00  0.00           O  
ATOM   3020  OE2 GLU A 221      55.045  34.806 -45.326  1.00  0.00           O  
ATOM   3021  H   GLU A 221      52.725  30.457 -42.725  1.00  0.00           H  
ATOM   3022  HA  GLU A 221      50.956  32.821 -43.232  1.00  0.00           H  
ATOM   3023 1HB  GLU A 221      52.948  31.527 -45.137  1.00  0.00           H  
ATOM   3024 2HB  GLU A 221      51.801  32.782 -45.585  1.00  0.00           H  
ATOM   3025 1HG  GLU A 221      52.869  34.324 -43.982  1.00  0.00           H  
ATOM   3026 2HG  GLU A 221      54.028  33.066 -43.557  1.00  0.00           H  
TER                                                                             
