# Supplementary material for: A new benchmark illustrates that integration of geometric constraints inferred from enzyme reaction chemistry can increase enzyme active site modeling accuracy
Source: PLoS One. 2019 Apr 4;14(4):e0214126. doi: 10.1371/journal.pone.0214126 (PMC6448891; doi:10.1371/journal.pone.0214126)
Supplement: S1 Files — (GZ) [file pone.0214126.s008.gz › benchmark-lite/templates/2nlr/2bw8.pdb]

HEADER    HYDROLASE                               13-JUL-05   2BW8              
TITLE     NATIVE STRUCTURE OF ENDOGLUCANASE 12A (CEL12A) FROM                   
TITLE    2 RHODOTHERMUS MARINUS                                                 
COMPND    MOL_ID: 1;                                                            
COMPND   2 MOLECULE: ENDOGLUCANASE;                                             
COMPND   3 CHAIN: A, B;                                                         
COMPND   4 EC: 3.2.1.4;                                                         
COMPND   5 ENGINEERED: YES                                                      
SOURCE    MOL_ID: 1;                                                            
SOURCE   2 ORGANISM_SCIENTIFIC: RHODOTHERMUS MARINUS;                           
SOURCE   3 ORGANISM_TAXID: 29549;                                               
SOURCE   4 STRAIN: ITI-378;                                                     
SOURCE   5 EXPRESSION_SYSTEM: ESCHERICHIA COLI;                                 
SOURCE   6 EXPRESSION_SYSTEM_TAXID: 511693;                                     
SOURCE   7 EXPRESSION_SYSTEM_STRAIN: BL21;                                      
SOURCE   8 EXPRESSION_SYSTEM_VARIANT: DE3;                                      
SOURCE   9 EXPRESSION_SYSTEM_PLASMID: (SP, L)CEL12A;                            
SOURCE  10 OTHER_DETAILS: MARINE THERMOPHILIC EUBACTERIUM ISOLATED              
SOURCE  11  FROM ALKALINE SUBMARINE HOT SPRINGS                                 
KEYWDS    HYDROLASE, ENDOGLUCANASE, CELLULASE, GLYCOSIDE HYDROLASE              
KEYWDS   2 FAMILY 12                                                            
EXPDTA    X-RAY DIFFRACTION                                                     
AUTHOR    S.J.CRENNELL,E.NORDBERG-KARLSSON                                      
REVDAT   3   24-FEB-09 2BW8    1       VERSN                                    
REVDAT   2   18-JAN-06 2BW8    1       JRNL                                     
REVDAT   1   21-DEC-05 2BW8    0                                                
JRNL        AUTH   S.J.CRENNELL,D.COOK,A.MINNS,D.SVERGUN,R.L.ANDERSEN,          
JRNL        AUTH 2 E.NORDBERG-KARLSSON                                          
JRNL        TITL   DIMERISATION AND AN INCREASE IN ACTIVE SITE                  
JRNL        TITL 2 AROMATIC GROUPS AS ADAPTATIONS TO HIGH                       
JRNL        TITL 3 TEMPERATURES: X-RAY SOLUTION SCATTERING AND                  
JRNL        TITL 4 SUBSTRATE-BOUND CRYSTAL STRUCTURES OF RHODOTHERMUS           
JRNL        TITL 5 MARINUS ENDOGLUCANASE CEL12A.                                
JRNL        REF    J.MOL.BIOL.                   V. 356    57 2006              
JRNL        REFN                   ISSN 0022-2836                               
JRNL        PMID   16343530                                                     
JRNL        DOI    10.1016/J.JMB.2005.11.004                                    
REMARK   2                                                                      
REMARK   2 RESOLUTION.    1.54 ANGSTROMS.                                       
REMARK   3                                                                      
REMARK   3 REFINEMENT.                                                          
REMARK   3   PROGRAM     : CNS 1.1                                              
REMARK   3   AUTHORS     : BRUNGER,ADAMS,CLORE,DELANO,GROS,GROSSE-              
REMARK   3               : KUNSTLEVE,JIANG,KUSZEWSKI,NILGES, PANNU,             
REMARK   3               : READ,RICE,SIMONSON,WARREN                            
REMARK   3                                                                      
REMARK   3  REFINEMENT TARGET : NULL                                            
REMARK   3                                                                      
REMARK   3  DATA USED IN REFINEMENT.                                            
REMARK   3   RESOLUTION RANGE HIGH (ANGSTROMS) : 1.54                           
REMARK   3   RESOLUTION RANGE LOW  (ANGSTROMS) : 22.60                          
REMARK   3   DATA CUTOFF            (SIGMA(F)) : 0.0                            
REMARK   3   DATA CUTOFF HIGH         (ABS(F)) : 1663021.21                     
REMARK   3   DATA CUTOFF LOW          (ABS(F)) : NULL                           
REMARK   3   COMPLETENESS (WORKING+TEST)   (%) : 99.4                           
REMARK   3   NUMBER OF REFLECTIONS             : 75468                          
REMARK   3                                                                      
REMARK   3  FIT TO DATA USED IN REFINEMENT.                                     
REMARK   3   CROSS-VALIDATION METHOD          : THROUGHOUT                      
REMARK   3   FREE R VALUE TEST SET SELECTION  : RANDOM                          
REMARK   3   R VALUE            (WORKING SET) : 0.157                           
REMARK   3   FREE R VALUE                     : 0.180                           
REMARK   3   FREE R VALUE TEST SET SIZE   (%) : 5.0                             
REMARK   3   FREE R VALUE TEST SET COUNT      : 3773                            
REMARK   3   ESTIMATED ERROR OF FREE R VALUE  : 0.003                           
REMARK   3                                                                      
REMARK   3  FIT IN THE HIGHEST RESOLUTION BIN.                                  
REMARK   3   TOTAL NUMBER OF BINS USED           : 6                            
REMARK   3   BIN RESOLUTION RANGE HIGH       (A) : 1.54                         
REMARK   3   BIN RESOLUTION RANGE LOW        (A) : 1.64                         
REMARK   3   BIN COMPLETENESS (WORKING+TEST) (%) : 99.6                         
REMARK   3   REFLECTIONS IN BIN    (WORKING SET) : 11833                        
REMARK   3   BIN R VALUE           (WORKING SET) : 0.218                        
REMARK   3   BIN FREE R VALUE                    : 0.249                        
REMARK   3   BIN FREE R VALUE TEST SET SIZE  (%) : 4.7                          
REMARK   3   BIN FREE R VALUE TEST SET COUNT     : 584                          
REMARK   3   ESTIMATED ERROR OF BIN FREE R VALUE : 0.010                        
REMARK   3                                                                      
REMARK   3  NUMBER OF NON-HYDROGEN ATOMS USED IN REFINEMENT.                    
REMARK   3   PROTEIN ATOMS            : 3816                                    
REMARK   3   NUCLEIC ACID ATOMS       : 0                                       
REMARK   3   HETEROGEN ATOMS          : 5                                       
REMARK   3   SOLVENT ATOMS            : 399                                     
REMARK   3                                                                      
REMARK   3  B VALUES.                                                           
REMARK   3   FROM WILSON PLOT           (A**2) : 19.5                           
REMARK   3   MEAN B VALUE      (OVERALL, A**2) : 22.6                           
REMARK   3   OVERALL ANISOTROPIC B VALUE.                                       
REMARK   3    B11 (A**2) : 0.27                                                 
REMARK   3    B22 (A**2) : -0.56                                                
REMARK   3    B33 (A**2) : 0.29                                                 
REMARK   3    B12 (A**2) : 0.00                                                 
REMARK   3    B13 (A**2) : 0.00                                                 
REMARK   3    B23 (A**2) : 0.00                                                 
REMARK   3                                                                      
REMARK   3  ESTIMATED COORDINATE ERROR.                                         
REMARK   3   ESD FROM LUZZATI PLOT        (A) : 0.14                            
REMARK   3   ESD FROM SIGMAA              (A) : 0.11                            
REMARK   3   LOW RESOLUTION CUTOFF        (A) : 5.00                            
REMARK   3                                                                      
REMARK   3  CROSS-VALIDATED ESTIMATED COORDINATE ERROR.                         
REMARK   3   ESD FROM C-V LUZZATI PLOT    (A) : 0.17                            
REMARK   3   ESD FROM C-V SIGMAA          (A) : 0.13                            
REMARK   3                                                                      
REMARK   3  RMS DEVIATIONS FROM IDEAL VALUES.                                   
REMARK   3   BOND LENGTHS                 (A) : 0.009                           
REMARK   3   BOND ANGLES            (DEGREES) : 1.5                             
REMARK   3   DIHEDRAL ANGLES        (DEGREES) : 26.2                            
REMARK   3   IMPROPER ANGLES        (DEGREES) : 0.81                            
REMARK   3                                                                      
REMARK   3  ISOTROPIC THERMAL MODEL : RESTRAINED                                
REMARK   3                                                                      
REMARK   3  ISOTROPIC THERMAL FACTOR RESTRAINTS.    RMS    SIGMA                
REMARK   3   MAIN-CHAIN BOND              (A**2) : 2.32  ; 1.50                 
REMARK   3   MAIN-CHAIN ANGLE             (A**2) : 3.24  ; 2.00                 
REMARK   3   SIDE-CHAIN BOND              (A**2) : 3.84  ; 2.00                 
REMARK   3   SIDE-CHAIN ANGLE             (A**2) : 5.68  ; 2.50                 
REMARK   3                                                                      
REMARK   3  BULK SOLVENT MODELING.                                              
REMARK   3   METHOD USED : FLAT MODEL                                           
REMARK   3   KSOL        : 0.328731                                             
REMARK   3   BSOL        : 47.0957                                              
REMARK   3                                                                      
REMARK   3  NCS MODEL : NULL                                                    
REMARK   3                                                                      
REMARK   3  NCS RESTRAINTS.                         RMS   SIGMA/WEIGHT          
REMARK   3   GROUP  1  POSITIONAL            (A) : NULL  ; NULL                 
REMARK   3   GROUP  1  B-FACTOR           (A**2) : NULL  ; NULL                 
REMARK   3                                                                      
REMARK   3  PARAMETER FILE  1  : PROTEIN_REP.PARAM                              
REMARK   3  PARAMETER FILE  2  : WATER_REP.PARAM                                
REMARK   3  PARAMETER FILE  3  : ION.PARAM                                      
REMARK   3  PARAMETER FILE  4  : NULL                                           
REMARK   3  TOPOLOGY FILE  1   : PROTEIN.TOP                                    
REMARK   3  TOPOLOGY FILE  2   : WATER.TOP                                      
REMARK   3  TOPOLOGY FILE  3   : ION.TOP                                        
REMARK   3  TOPOLOGY FILE  4   : NULL                                           
REMARK   3                                                                      
REMARK   3  OTHER REFINEMENT REMARKS: NULL                                      
REMARK   4                                                                      
REMARK   4 2BW8 COMPLIES WITH FORMAT V. 3.15, 01-DEC-08                         
REMARK 100                                                                      
REMARK 100 THIS ENTRY HAS BEEN PROCESSED BY PDBE ON 13-JUL-05.                  
REMARK 100 THE PDBE ID CODE IS EBI-24878.                                       
REMARK 200                                                                      
REMARK 200 EXPERIMENTAL DETAILS                                                 
REMARK 200  EXPERIMENT TYPE                : X-RAY DIFFRACTION                  
REMARK 200  DATE OF DATA COLLECTION        : 25-JUL-03                          
REMARK 200  TEMPERATURE           (KELVIN) : 298.0                              
REMARK 200  PH                             : 6.50                               
REMARK 200  NUMBER OF CRYSTALS USED        : 1                                  
REMARK 200                                                                      
REMARK 200  SYNCHROTRON              (Y/N) : Y                                  
REMARK 200  RADIATION SOURCE               : ESRF                               
REMARK 200  BEAMLINE                       : BM14                               
REMARK 200  X-RAY GENERATOR MODEL          : NULL                               
REMARK 200  MONOCHROMATIC OR LAUE    (M/L) : M                                  
REMARK 200  WAVELENGTH OR RANGE        (A) : 0.97845                            
REMARK 200  MONOCHROMATOR                  : SI (III)                           
REMARK 200  OPTICS                         : MIRRORS                            
REMARK 200                                                                      
REMARK 200  DETECTOR TYPE                  : CCD                                
REMARK 200  DETECTOR MANUFACTURER          : MARRESEARCH                        
REMARK 200  INTENSITY-INTEGRATION SOFTWARE : HKL-2000                           
REMARK 200  DATA SCALING SOFTWARE          : SCALEPACK                          
REMARK 200                                                                      
REMARK 200  NUMBER OF UNIQUE REFLECTIONS   : 75552                              
REMARK 200  RESOLUTION RANGE HIGH      (A) : 1.540                              
REMARK 200  RESOLUTION RANGE LOW       (A) : 23.000                             
REMARK 200  REJECTION CRITERIA  (SIGMA(I)) : 0.000                              
REMARK 200                                                                      
REMARK 200 OVERALL.                                                             
REMARK 200  COMPLETENESS FOR RANGE     (%) : 99.5                               
REMARK 200  DATA REDUNDANCY                : 6.900                              
REMARK 200  R MERGE                    (I) : 0.04000                            
REMARK 200  R SYM                      (I) : NULL                               
REMARK 200  <I/SIGMA(I)> FOR THE DATA SET  : 23.6000                            
REMARK 200                                                                      
REMARK 200 IN THE HIGHEST RESOLUTION SHELL.                                     
REMARK 200  HIGHEST RESOLUTION SHELL, RANGE HIGH (A) : 1.54                     
REMARK 200  HIGHEST RESOLUTION SHELL, RANGE LOW  (A) : 1.60                     
REMARK 200  COMPLETENESS FOR SHELL     (%) : 100.0                              
REMARK 200  DATA REDUNDANCY IN SHELL       : 2.10                               
REMARK 200  R MERGE FOR SHELL          (I) : 0.29000                            
REMARK 200  R SYM FOR SHELL            (I) : NULL                               
REMARK 200  <I/SIGMA(I)> FOR SHELL         : 5.000                              
REMARK 200                                                                      
REMARK 200 DIFFRACTION PROTOCOL: SINGLE WAVELENGTH                              
REMARK 200 METHOD USED TO DETERMINE THE STRUCTURE: OTHER                        
REMARK 200 SOFTWARE USED: CNS                                                   
REMARK 200 STARTING MODEL: PDB ENTRY 1HOB                                       
REMARK 200                                                                      
REMARK 200 REMARK: NULL                                                         
REMARK 280                                                                      
REMARK 280 CRYSTAL                                                              
REMARK 280 SOLVENT CONTENT, VS   (%): 41.5                                      
REMARK 280 MATTHEWS COEFFICIENT, VM (ANGSTROMS**3/DA): 2.5                      
REMARK 280                                                                      
REMARK 280 CRYSTALLIZATION CONDITIONS: 0.1M MES PH 6.5, 1.5M (NH4)2SO4,         
REMARK 280  0.2M LI2SO4, 10MG/ML PROTEIN                                        
REMARK 290                                                                      
REMARK 290 CRYSTALLOGRAPHIC SYMMETRY                                            
REMARK 290 SYMMETRY OPERATORS FOR SPACE GROUP: P 21 21 21                       
REMARK 290                                                                      
REMARK 290      SYMOP   SYMMETRY                                                
REMARK 290     NNNMMM   OPERATOR                                                
REMARK 290       1555   X,Y,Z                                                   
REMARK 290       2555   -X+1/2,-Y,Z+1/2                                         
REMARK 290       3555   -X,Y+1/2,-Z+1/2                                         
REMARK 290       4555   X+1/2,-Y+1/2,-Z                                         
REMARK 290                                                                      
REMARK 290     WHERE NNN -> OPERATOR NUMBER                                     
REMARK 290           MMM -> TRANSLATION VECTOR                                  
REMARK 290                                                                      
REMARK 290 CRYSTALLOGRAPHIC SYMMETRY TRANSFORMATIONS                            
REMARK 290 THE FOLLOWING TRANSFORMATIONS OPERATE ON THE ATOM/HETATM             
REMARK 290 RECORDS IN THIS ENTRY TO PRODUCE CRYSTALLOGRAPHICALLY                
REMARK 290 RELATED MOLECULES.                                                   
REMARK 290   SMTRY1   1  1.000000  0.000000  0.000000        0.00000            
REMARK 290   SMTRY2   1  0.000000  1.000000  0.000000        0.00000            
REMARK 290   SMTRY3   1  0.000000  0.000000  1.000000        0.00000            
REMARK 290   SMTRY1   2 -1.000000  0.000000  0.000000       28.14150            
REMARK 290   SMTRY2   2  0.000000 -1.000000  0.000000        0.00000            
REMARK 290   SMTRY3   2  0.000000  0.000000  1.000000       66.22900            
REMARK 290   SMTRY1   3 -1.000000  0.000000  0.000000        0.00000            
REMARK 290   SMTRY2   3  0.000000  1.000000  0.000000       33.93350            
REMARK 290   SMTRY3   3  0.000000  0.000000 -1.000000       66.22900            
REMARK 290   SMTRY1   4  1.000000  0.000000  0.000000       28.14150            
REMARK 290   SMTRY2   4  0.000000 -1.000000  0.000000       33.93350            
REMARK 290   SMTRY3   4  0.000000  0.000000 -1.000000        0.00000            
REMARK 290                                                                      
REMARK 290 REMARK: NULL                                                         
REMARK 300                                                                      
REMARK 300 BIOMOLECULE: 1, 2                                                    
REMARK 300 SEE REMARK 350 FOR THE AUTHOR PROVIDED AND/OR PROGRAM                
REMARK 300 GENERATED ASSEMBLY INFORMATION FOR THE STRUCTURE IN                  
REMARK 300 THIS ENTRY.  THE REMARK MAY ALSO PROVIDE INFORMATION ON              
REMARK 300 BURIED SURFACE AREA.                                                 
REMARK 350                                                                      
REMARK 350 GENERATING THE BIOMOLECULE                                           
REMARK 350 COORDINATES FOR A COMPLETE MULTIMER REPRESENTING THE KNOWN           
REMARK 350 BIOLOGICALLY SIGNIFICANT OLIGOMERIZATION STATE OF THE                
REMARK 350 MOLECULE CAN BE GENERATED BY APPLYING BIOMT TRANSFORMATIONS          
REMARK 350 GIVEN BELOW.  BOTH NON-CRYSTALLOGRAPHIC AND                          
REMARK 350 CRYSTALLOGRAPHIC OPERATIONS ARE GIVEN.                               
REMARK 350                                                                      
REMARK 350 BIOMOLECULE:  1                                                      
REMARK 350 AUTHOR DETERMINED BIOLOGICAL UNIT: MONOMERIC                         
REMARK 350 SOFTWARE DETERMINED QUATERNARY STRUCTURE: MONOMERIC                  
REMARK 350 SOFTWARE USED: PQS                                                   
REMARK 350 APPLY THE FOLLOWING TO CHAINS: A                                     
REMARK 350   BIOMT1   1  1.000000  0.000000  0.000000        0.00000            
REMARK 350   BIOMT2   1  0.000000  1.000000  0.000000        0.00000            
REMARK 350   BIOMT3   1  0.000000  0.000000  1.000000        0.00000            
REMARK 350 BIOMOLECULE:  2                                                      
REMARK 350 AUTHOR DETERMINED BIOLOGICAL UNIT: MONOMERIC                         
REMARK 350 SOFTWARE DETERMINED QUATERNARY STRUCTURE: MONOMERIC                  
REMARK 350 SOFTWARE USED: PQS                                                   
REMARK 350 APPLY THE FOLLOWING TO CHAINS: B                                     
REMARK 350   BIOMT1   1  1.000000  0.000000  0.000000        0.00000            
REMARK 350   BIOMT2   1  0.000000  1.000000  0.000000        0.00000            
REMARK 350   BIOMT3   1  0.000000  0.000000  1.000000        0.00000            
REMARK 465                                                                      
REMARK 465 MISSING RESIDUES                                                     
REMARK 465 THE FOLLOWING RESIDUES WERE NOT LOCATED IN THE                       
REMARK 465 EXPERIMENT. (M=MODEL NUMBER; RES=RESIDUE NAME; C=CHAIN               
REMARK 465 IDENTIFIER; SSSEQ=SEQUENCE NUMBER; I=INSERTION CODE.)                
REMARK 465                                                                      
REMARK 465   M RES C SSSEQI                                                     
REMARK 465     MET A     1                                                      
REMARK 465     MET B     1                                                      
REMARK 500                                                                      
REMARK 500 GEOMETRY AND STEREOCHEMISTRY                                         
REMARK 500 SUBTOPIC: CLOSE CONTACTS IN SAME ASYMMETRIC UNIT                     
REMARK 500                                                                      
REMARK 500 THE FOLLOWING ATOMS ARE IN CLOSE CONTACT.                            
REMARK 500                                                                      
REMARK 500  ATM1  RES C  SSEQI   ATM2  RES C  SSEQI           DISTANCE          
REMARK 500   OD2  ASP B    86  -  O    HOH B  2091              2.12            
REMARK 500                                                                      
REMARK 500 REMARK: NULL                                                         
REMARK 500                                                                      
REMARK 500 GEOMETRY AND STEREOCHEMISTRY                                         
REMARK 500 SUBTOPIC: TORSION ANGLES                                             
REMARK 500                                                                      
REMARK 500 TORSION ANGLES OUTSIDE THE EXPECTED RAMACHANDRAN REGIONS:            
REMARK 500 (M=MODEL NUMBER; RES=RESIDUE NAME; C=CHAIN IDENTIFIER;               
REMARK 500 SSEQ=SEQUENCE NUMBER; I=INSERTION CODE).                             
REMARK 500 STANDARD TABLE:                                                      
REMARK 500 FORMAT:(10X,I3,1X,A3,1X,A1,I4,A1,4X,F7.2,3X,F7.2)                    
REMARK 500                                                                      
REMARK 500 EXPECTED VALUES: GJ KLEYWEGT AND TA JONES (1996). PHI/PSI-           
REMARK 500 CHOLOGY: RAMACHANDRAN REVISITED. STRUCTURE 4, 1395 - 1400            
REMARK 500                                                                      
REMARK 500  M RES CSSEQI        PSI       PHI                                   
REMARK 500    ASP A  51       73.34   -159.30                                   
REMARK 500    ASP B  51       70.67   -161.68                                   
REMARK 500    TRP B 159     -152.83   -110.09                                   
REMARK 500                                                                      
REMARK 500 REMARK: NULL                                                         
REMARK 525                                                                      
REMARK 525 SOLVENT                                                              
REMARK 525                                                                      
REMARK 525 THE SOLVENT MOLECULES HAVE CHAIN IDENTIFIERS THAT                    
REMARK 525 INDICATE THE POLYMER CHAIN WITH WHICH THEY ARE MOST                  
REMARK 525 CLOSELY ASSOCIATED. THE REMARK LISTS ALL THE SOLVENT                 
REMARK 525 MOLECULES WHICH ARE MORE THAN 5A AWAY FROM THE                       
REMARK 525 NEAREST POLYMER CHAIN (M = MODEL NUMBER;                             
REMARK 525 RES=RESIDUE NAME; C=CHAIN IDENTIFIER; SSEQ=SEQUENCE                  
REMARK 525 NUMBER; I=INSERTION CODE):                                           
REMARK 650                                                                      
REMARK 650 HELIX                                                                
REMARK 650 DETERMINATION METHOD: AUTHOR PROVIDED.                               
REMARK 700                                                                      
REMARK 700 SHEET                                                                
REMARK 700 DETERMINATION METHOD: AUTHOR PROVIDED.                               
REMARK 800                                                                      
REMARK 800 SITE                                                                 
REMARK 800 SITE_IDENTIFIER: AC1                                                 
REMARK 800 EVIDENCE_CODE: SOFTWARE                                              
REMARK 800 SITE_DESCRIPTION: BINDING SITE FOR RESIDUE SO4 A1228                 
REMARK 900                                                                      
REMARK 900 RELATED ENTRIES                                                      
REMARK 900 RELATED ID: 1H0B   RELATED DB: PDB                                   
REMARK 900  ENDOGLUCANASE CEL12A FROM RHODOTHERMUS MARINUS                      
REMARK 900 RELATED ID: 2BWA   RELATED DB: PDB                                   
REMARK 900  STRUCTURE OF ENDOGLUCANASE 12A (CEL12A) FROM                        
REMARK 900  RHODOTHERMUS MARINUS IN COMPLEX WITH                                
REMARK 900  CELLOPENTAOSE, 20 MINUTE SOAK.                                      
REMARK 900 RELATED ID: 2BWC   RELATED DB: PDB                                   
REMARK 900  STRUCTURE OF ENDOGLUCANASE 12A (CEL12A) FROM                        
REMARK 900  RHODOTHERMUS MARINUS IN COMPLEX WITH                                
REMARK 900  CELLOPENTAOSE (5 MINUTE SOAK)                                       
REMARK 999                                                                      
REMARK 999 SEQUENCE                                                             
REMARK 999 THE AUTHORS STATE THAT THE SEQUENCE BETWEEN RESIDUES 69              
REMARK 999 AND 93 IN THE DBREF RECORDS BELOW REPRESENT THE TRUE                 
REMARK 999 SEQUENCE OF THE PROTEIN. THE CORRESPONDING UNIPROT                   
REMARK 999 CONTAINS THE RESULTS OF A SEQUENCING ERROR DISCOVERED                
REMARK 999 DURING THE PREVIOUS DETERMINATION OF THE STRUCTURE (PDB              
REMARK 999 ENTRY 1H0B).                                                         
DBREF  2BW8 A    1     1  PDB    2BW8     2BW8             1      1             
DBREF  2BW8 A    2    68  UNP    O33897   O33897_RHOMR    38    104             
DBREF  2BW8 A   69    93  PDB    2BW8     2BW8            69     93             
DBREF  2BW8 A   94   225  UNP    O33897   O33897_RHOMR   129    260             
DBREF  2BW8 A  226   227  PDB    2BW8     2BW8           226    227             
DBREF  2BW8 B    1     1  PDB    2BW8     2BW8             1      1             
DBREF  2BW8 B    2    68  UNP    O33897   O33897_RHOMR    38    104             
DBREF  2BW8 B   69    93  PDB    2BW8     2BW8            69     93             
DBREF  2BW8 B   94   225  UNP    O33897   O33897_RHOMR   129    260             
DBREF  2BW8 B  226   227  PDB    2BW8     2BW8           226    227             
SEQRES   1 A  227  MET THR VAL GLU LEU CYS GLY ARG TRP ASP ALA ARG ASP          
SEQRES   2 A  227  VAL ALA GLY GLY ARG TYR ARG VAL ILE ASN ASN VAL TRP          
SEQRES   3 A  227  GLY ALA GLU THR ALA GLN CYS ILE GLU VAL GLY LEU GLU          
SEQRES   4 A  227  THR GLY ASN PHE THR ILE THR ARG ALA ASP HIS ASP ASN          
SEQRES   5 A  227  GLY ASN ASN VAL ALA ALA TYR PRO ALA ILE TYR PHE GLY          
SEQRES   6 A  227  CYS HIS TRP GLY ALA CYS THR SER ASN SER GLY LEU PRO          
SEQRES   7 A  227  ARG ARG VAL GLN GLU LEU SER ASP VAL ARG THR SER TRP          
SEQRES   8 A  227  THR LEU THR PRO ILE THR THR GLY ARG TRP ASN ALA ALA          
SEQRES   9 A  227  TYR ASP ILE TRP PHE SER PRO VAL THR ASN SER GLY ASN          
SEQRES  10 A  227  GLY TYR SER GLY GLY ALA GLU LEU MET ILE TRP LEU ASN          
SEQRES  11 A  227  TRP ASN GLY GLY VAL MET PRO GLY GLY SER ARG VAL ALA          
SEQRES  12 A  227  THR VAL GLU LEU ALA GLY ALA THR TRP GLU VAL TRP TYR          
SEQRES  13 A  227  ALA ASP TRP ASP TRP ASN TYR ILE ALA TYR ARG ARG THR          
SEQRES  14 A  227  THR PRO THR THR SER VAL SER GLU LEU ASP LEU LYS ALA          
SEQRES  15 A  227  PHE ILE ASP ASP ALA VAL ALA ARG GLY TYR ILE ARG PRO          
SEQRES  16 A  227  GLU TRP TYR LEU HIS ALA VAL GLU THR GLY PHE GLU LEU          
SEQRES  17 A  227  TRP GLU GLY GLY ALA GLY LEU ARG SER ALA ASP PHE SER          
SEQRES  18 A  227  VAL THR VAL GLN LYS LEU                                      
SEQRES   1 B  227  MET THR VAL GLU LEU CYS GLY ARG TRP ASP ALA ARG ASP          
SEQRES   2 B  227  VAL ALA GLY GLY ARG TYR ARG VAL ILE ASN ASN VAL TRP          
SEQRES   3 B  227  GLY ALA GLU THR ALA GLN CYS ILE GLU VAL GLY LEU GLU          
SEQRES   4 B  227  THR GLY ASN PHE THR ILE THR ARG ALA ASP HIS ASP ASN          
SEQRES   5 B  227  GLY ASN ASN VAL ALA ALA TYR PRO ALA ILE TYR PHE GLY          
SEQRES   6 B  227  CYS HIS TRP GLY ALA CYS THR SER ASN SER GLY LEU PRO          
SEQRES   7 B  227  ARG ARG VAL GLN GLU LEU SER ASP VAL ARG THR SER TRP          
SEQRES   8 B  227  THR LEU THR PRO ILE THR THR GLY ARG TRP ASN ALA ALA          
SEQRES   9 B  227  TYR ASP ILE TRP PHE SER PRO VAL THR ASN SER GLY ASN          
SEQRES  10 B  227  GLY TYR SER GLY GLY ALA GLU LEU MET ILE TRP LEU ASN          
SEQRES  11 B  227  TRP ASN GLY GLY VAL MET PRO GLY GLY SER ARG VAL ALA          
SEQRES  12 B  227  THR VAL GLU LEU ALA GLY ALA THR TRP GLU VAL TRP TYR          
SEQRES  13 B  227  ALA ASP TRP ASP TRP ASN TYR ILE ALA TYR ARG ARG THR          
SEQRES  14 B  227  THR PRO THR THR SER VAL SER GLU LEU ASP LEU LYS ALA          
SEQRES  15 B  227  PHE ILE ASP ASP ALA VAL ALA ARG GLY TYR ILE ARG PRO          
SEQRES  16 B  227  GLU TRP TYR LEU HIS ALA VAL GLU THR GLY PHE GLU LEU          
SEQRES  17 B  227  TRP GLU GLY GLY ALA GLY LEU ARG SER ALA ASP PHE SER          
SEQRES  18 B  227  VAL THR VAL GLN LYS LEU                                      
HET    SO4  A1228       5                                                       
HETNAM     SO4 SULFATE ION                                                      
FORMUL   3  SO4    O4 S 2-                                                      
FORMUL   4  HOH   *399(H2 O1)                                                   
HELIX    1   1 LEU A  180  ARG A  190  1                                  11    
HELIX    2   2 LEU B  180  ARG B  190  1                                  11    
SHEET    1  AA 6 VAL A   3  LEU A   5  0                                        
SHEET    2  AA 6 GLN A  32  VAL A  36 -1  O  ILE A  34   N  LEU A   5           
SHEET    3  AA 6 PHE A  43  ALA A  48 -1  O  THR A  44   N  GLU A  35           
SHEET    4  AA 6 ARG A 216  LYS A 226 -1  O  SER A 217   N  PHE A  43           
SHEET    5  AA 6 LEU A  84  THR A  94 -1  N  SER A  85   O  GLN A 225           
SHEET    6  AA 6 SER A 174  ASP A 179 -1  O  VAL A 175   N  TRP A  91           
SHEET    1  AB 9 ALA A  11  VAL A  14  0                                        
SHEET    2  AB 9 TYR A  19  ILE A  22 -1  O  TYR A  19   N  VAL A  14           
SHEET    3  AB 9 ALA A  61  HIS A  67 -1  O  ALA A  61   N  ILE A  22           
SHEET    4  AB 9 TYR A 198  GLY A 205 -1  O  HIS A 200   N  CYS A  66           
SHEET    5  AB 9 ARG A 100  SER A 110 -1  N  ALA A 104   O  THR A 204           
SHEET    6  AB 9 ALA A 123  ASN A 132 -1  O  ALA A 123   N  PHE A 109           
SHEET    7  AB 9 ASN A 162  ARG A 168  1  O  ASN A 162   N  GLU A 124           
SHEET    8  AB 9 ALA A 150  ASP A 158 -1  N  GLU A 153   O  ARG A 167           
SHEET    9  AB 9 SER A 140  LEU A 147 -1  O  ALA A 143   N  VAL A 154           
SHEET    1  AC 2 ALA A  61  HIS A  67  0                                        
SHEET    2  AC 2 ALA A  70  CYS A  71 -1  O  ALA A  70   N  HIS A  67           
SHEET    1  BA 6 VAL B   3  LEU B   5  0                                        
SHEET    2  BA 6 GLN B  32  VAL B  36 -1  O  ILE B  34   N  LEU B   5           
SHEET    3  BA 6 PHE B  43  ALA B  48 -1  O  THR B  44   N  GLU B  35           
SHEET    4  BA 6 ARG B 216  LYS B 226 -1  O  SER B 217   N  PHE B  43           
SHEET    5  BA 6 LEU B  84  THR B  94 -1  N  SER B  85   O  GLN B 225           
SHEET    6  BA 6 SER B 174  ASP B 179 -1  O  VAL B 175   N  TRP B  91           
SHEET    1  BB 9 ALA B  11  VAL B  14  0                                        
SHEET    2  BB 9 TYR B  19  ILE B  22 -1  O  TYR B  19   N  VAL B  14           
SHEET    3  BB 9 ALA B  61  HIS B  67 -1  O  ALA B  61   N  ILE B  22           
SHEET    4  BB 9 TYR B 198  GLY B 205 -1  O  HIS B 200   N  CYS B  66           
SHEET    5  BB 9 ARG B 100  SER B 110 -1  N  ALA B 104   O  THR B 204           
SHEET    6  BB 9 ALA B 123  ASN B 132 -1  O  ALA B 123   N  PHE B 109           
SHEET    7  BB 9 ASN B 162  ARG B 168  1  O  ASN B 162   N  GLU B 124           
SHEET    8  BB 9 ALA B 150  ASP B 158 -1  N  GLU B 153   O  ARG B 167           
SHEET    9  BB 9 SER B 140  LEU B 147 -1  O  ALA B 143   N  VAL B 154           
SHEET    1  BC 2 ALA B  61  HIS B  67  0                                        
SHEET    2  BC 2 ALA B  70  CYS B  71 -1  O  ALA B  70   N  HIS B  67           
SSBOND   1 CYS A    6    CYS A   33                          1555   1555  2.02  
SSBOND   2 CYS A   66    CYS A   71                          1555   1555  2.03  
SSBOND   3 CYS B    6    CYS B   33                          1555   1555  2.02  
SSBOND   4 CYS B   66    CYS B   71                          1555   1555  2.03  
CISPEP   1 LEU A   77    PRO A   78          0         0.23                     
CISPEP   2 LEU B   77    PRO B   78          0         0.01                     
SITE     1 AC1  8 THR A 113  ASN A 114  ARG A 190  HOH A2121                    
SITE     2 AC1  8 HOH A2210  HOH A2211  HOH A2212  HOH A2213                    
CRYST1   56.283   67.867  132.458  90.00  90.00  90.00 P 21 21 21    8          
ORIGX1      1.000000  0.000000  0.000000        0.00000                         
ORIGX2      0.000000  1.000000  0.000000        0.00000                         
ORIGX3      0.000000  0.000000  1.000000        0.00000                         
SCALE1      0.017767  0.000000  0.000000        0.00000                         
SCALE2      0.000000  0.014735  0.000000        0.00000                         
SCALE3      0.000000  0.000000  0.007550        0.00000                         
ATOM      1  N   THR A   2      14.189   9.513  -1.238  1.00 28.95           N  
ATOM      2  CA  THR A   2      14.597   9.306   0.186  1.00 19.14           C  
ATOM      3  C   THR A   2      15.830  10.123   0.511  1.00 24.66           C  
ATOM      4  O   THR A   2      16.548  10.577  -0.385  1.00 24.34           O  
ATOM      5  CB  THR A   2      14.940   7.840   0.465  1.00 21.01           C  
ATOM      6  OG1 THR A   2      16.015   7.439  -0.387  1.00 34.61           O  
ATOM      7  CG2 THR A   2      13.722   6.942   0.210  1.00 26.72           C  
ATOM      8  N   VAL A   3      16.059  10.337   1.800  1.00 16.47           N  
ATOM      9  CA  VAL A   3      17.234  11.066   2.228  1.00 18.24           C  
ATOM     10  C   VAL A   3      17.872  10.267   3.350  1.00 18.25           C  
ATOM     11  O   VAL A   3      17.170   9.665   4.169  1.00 16.79           O  
ATOM     12  CB  VAL A   3      16.878  12.493   2.715  1.00 21.48           C  
ATOM     13  CG1 VAL A   3      15.926  12.444   3.883  1.00 22.63           C  
ATOM     14  CG2 VAL A   3      18.139  13.239   3.096  1.00 26.17           C  
ATOM     15  N   GLU A   4      19.198  10.221   3.382  1.00 15.54           N  
ATOM     16  CA  GLU A   4      19.883   9.506   4.456  1.00 15.82           C  
ATOM     17  C   GLU A   4      20.356  10.520   5.483  1.00 18.06           C  
ATOM     18  O   GLU A   4      21.047  11.503   5.149  1.00 20.36           O  
ATOM     19  CB  GLU A   4      21.092   8.710   3.939  1.00 17.05           C  
ATOM     20  CG  GLU A   4      21.694   7.795   5.015  1.00 21.21           C  
ATOM     21  CD  GLU A   4      22.791   6.873   4.486  1.00 24.43           C  
ATOM     22  OE1 GLU A   4      23.821   7.404   4.029  1.00 27.82           O  
ATOM     23  OE2 GLU A   4      22.620   5.628   4.533  1.00 22.97           O  
ATOM     24  N   LEU A   5      19.963  10.291   6.731  1.00 12.92           N  
ATOM     25  CA  LEU A   5      20.306  11.159   7.855  1.00 15.33           C  
ATOM     26  C   LEU A   5      21.324  10.450   8.744  1.00 14.26           C  
ATOM     27  O   LEU A   5      21.073   9.350   9.230  1.00 15.43           O  
ATOM     28  CB  LEU A   5      19.060  11.469   8.706  1.00 15.05           C  
ATOM     29  CG  LEU A   5      17.817  12.038   8.002  1.00 18.83           C  
ATOM     30  CD1 LEU A   5      16.739  12.248   9.054  1.00 18.26           C  
ATOM     31  CD2 LEU A   5      18.134  13.357   7.277  1.00 20.59           C  
ATOM     32  N   CYS A   6      22.483  11.073   8.962  1.00 16.39           N  
ATOM     33  CA  CYS A   6      23.495  10.467   9.813  1.00 16.06           C  
ATOM     34  C   CYS A   6      23.887  11.338  10.990  1.00 17.04           C  
ATOM     35  O   CYS A   6      24.688  10.917  11.826  1.00 22.67           O  
ATOM     36  CB  CYS A   6      24.753  10.164   9.008  1.00 17.40           C  
ATOM     37  SG  CYS A   6      24.546   9.034   7.602  1.00 18.59           S  
ATOM     38  N   GLY A   7      23.332  12.541  11.068  1.00 17.63           N  
ATOM     39  CA  GLY A   7      23.659  13.430  12.173  1.00 19.16           C  
ATOM     40  C   GLY A   7      23.085  12.912  13.478  1.00 19.13           C  
ATOM     41  O   GLY A   7      22.007  12.339  13.495  1.00 15.97           O  
ATOM     42  N   ARG A   8      23.804  13.110  14.578  1.00 17.19           N  
ATOM     43  CA  ARG A   8      23.350  12.629  15.875  1.00 17.36           C  
ATOM     44  C   ARG A   8      21.931  13.046  16.255  1.00 19.01           C  
ATOM     45  O   ARG A   8      21.172  12.252  16.807  1.00 16.40           O  
ATOM     46  CB  ARG A   8      24.329  13.094  16.962  1.00 23.09           C  
ATOM     47  CG  ARG A   8      23.952  12.605  18.335  1.00 31.35           C  
ATOM     48  CD  ARG A   8      24.983  12.970  19.397  1.00 35.56           C  
ATOM     49  NE  ARG A   8      24.693  12.237  20.626  1.00 39.92           N  
ATOM     50  CZ  ARG A   8      25.322  12.410  21.780  1.00 48.36           C  
ATOM     51  NH1 ARG A   8      26.297  13.304  21.886  1.00 51.01           N  
ATOM     52  NH2 ARG A   8      24.970  11.680  22.831  1.00 45.73           N  
ATOM     53  N   TRP A   9      21.576  14.286  15.951  1.00 16.72           N  
ATOM     54  CA  TRP A   9      20.259  14.836  16.290  1.00 14.51           C  
ATOM     55  C   TRP A   9      19.482  15.244  15.046  1.00 15.75           C  
ATOM     56  O   TRP A   9      18.629  16.132  15.099  1.00 21.07           O  
ATOM     57  CB  TRP A   9      20.417  16.074  17.181  1.00 19.37           C  
ATOM     58  CG  TRP A   9      21.149  15.835  18.470  1.00 20.69           C  
ATOM     59  CD1 TRP A   9      22.335  16.399  18.852  1.00 23.90           C  
ATOM     60  CD2 TRP A   9      20.727  15.005  19.558  1.00 20.74           C  
ATOM     61  NE1 TRP A   9      22.673  15.972  20.120  1.00 27.04           N  
ATOM     62  CE2 TRP A   9      21.704  15.117  20.574  1.00 27.15           C  
ATOM     63  CE3 TRP A   9      19.614  14.178  19.776  1.00 24.30           C  
ATOM     64  CZ2 TRP A   9      21.602  14.428  21.795  1.00 27.61           C  
ATOM     65  CZ3 TRP A   9      19.512  13.495  20.988  1.00 25.59           C  
ATOM     66  CH2 TRP A   9      20.503  13.626  21.982  1.00 27.37           C  
ATOM     67  N   ASP A  10      19.767  14.575  13.942  1.00 13.27           N  
ATOM     68  CA  ASP A  10      19.135  14.903  12.667  1.00 12.03           C  
ATOM     69  C   ASP A  10      17.651  14.549  12.680  1.00 16.55           C  
ATOM     70  O   ASP A  10      17.215  13.641  13.390  1.00 16.39           O  
ATOM     71  CB  ASP A  10      19.850  14.145  11.573  1.00 15.00           C  
ATOM     72  CG  ASP A  10      20.083  14.971  10.334  1.00 23.86           C  
ATOM     73  OD1 ASP A  10      21.033  14.593   9.616  1.00 26.46           O  
ATOM     74  OD2 ASP A  10      19.327  15.954  10.067  1.00 19.10           O  
ATOM     75  N   ALA A  11      16.882  15.277  11.893  1.00 11.27           N  
ATOM     76  CA  ALA A  11      15.451  15.076  11.829  1.00 11.87           C  
ATOM     77  C   ALA A  11      14.886  15.522  10.493  1.00 13.17           C  
ATOM     78  O   ALA A  11      15.531  16.257   9.732  1.00 12.53           O  
ATOM     79  CB  ALA A  11      14.777  15.885  12.937  1.00 16.31           C  
ATOM     80  N   ARG A  12      13.695  15.023  10.189  1.00 11.36           N  
ATOM     81  CA  ARG A  12      12.963  15.484   9.011  1.00 10.28           C  
ATOM     82  C   ARG A  12      11.493  15.449   9.303  1.00 14.28           C  
ATOM     83  O   ARG A  12      11.007  14.489   9.895  1.00 11.63           O  
ATOM     84  CB  ARG A  12      13.175  14.611   7.774  1.00 12.62           C  
ATOM     85  CG  ARG A  12      14.507  14.792   7.067  1.00 14.50           C  
ATOM     86  CD  ARG A  12      14.621  16.225   6.485  1.00 14.04           C  
ATOM     87  NE  ARG A  12      15.789  16.425   5.612  1.00 15.14           N  
ATOM     88  CZ  ARG A  12      17.021  16.676   6.042  1.00 13.72           C  
ATOM     89  NH1 ARG A  12      17.296  16.758   7.350  1.00 13.39           N  
ATOM     90  NH2 ARG A  12      17.996  16.872   5.151  1.00 16.41           N  
ATOM     91  N   ASP A  13      10.783  16.493   8.909  1.00 11.93           N  
ATOM     92  CA  ASP A  13       9.339  16.494   9.029  1.00 11.29           C  
ATOM     93  C   ASP A  13       8.881  15.677   7.843  1.00 12.99           C  
ATOM     94  O   ASP A  13       9.445  15.781   6.733  1.00 17.21           O  
ATOM     95  CB  ASP A  13       8.784  17.923   8.927  1.00 13.72           C  
ATOM     96  CG  ASP A  13       9.178  18.762  10.111  1.00 18.78           C  
ATOM     97  OD1 ASP A  13       9.020  18.291  11.251  1.00 21.93           O  
ATOM     98  OD2 ASP A  13       9.648  19.897   9.901  1.00 35.68           O  
ATOM     99  N   VAL A  14       7.857  14.859   8.048  1.00 11.94           N  
ATOM    100  CA  VAL A  14       7.357  14.001   6.983  1.00 12.12           C  
ATOM    101  C   VAL A  14       5.831  14.038   6.928  1.00 13.78           C  
ATOM    102  O   VAL A  14       5.181  14.619   7.796  1.00 13.78           O  
ATOM    103  CB  VAL A  14       7.810  12.534   7.201  1.00 11.46           C  
ATOM    104  CG1 VAL A  14       9.323  12.456   7.238  1.00 13.30           C  
ATOM    105  CG2 VAL A  14       7.231  11.985   8.522  1.00 13.43           C  
ATOM    106  N   ALA A  15       5.266  13.442   5.882  1.00 13.79           N  
ATOM    107  CA  ALA A  15       3.816  13.380   5.746  1.00 15.70           C  
ATOM    108  C   ALA A  15       3.128  14.740   5.908  1.00 17.39           C  
ATOM    109  O   ALA A  15       2.160  14.875   6.672  1.00 17.51           O  
ATOM    110  CB  ALA A  15       3.255  12.377   6.755  1.00 17.34           C  
ATOM    111  N   GLY A  16       3.649  15.753   5.216  1.00 17.55           N  
ATOM    112  CA  GLY A  16       3.025  17.069   5.256  1.00 17.82           C  
ATOM    113  C   GLY A  16       3.173  17.787   6.577  1.00 22.05           C  
ATOM    114  O   GLY A  16       2.481  18.770   6.849  1.00 26.85           O  
ATOM    115  N   GLY A  17       4.086  17.293   7.400  1.00 15.43           N  
ATOM    116  CA  GLY A  17       4.325  17.889   8.696  1.00 17.32           C  
ATOM    117  C   GLY A  17       3.586  17.197   9.825  1.00 15.78           C  
ATOM    118  O   GLY A  17       3.743  17.591  10.977  1.00 15.99           O  
ATOM    119  N   ARG A  18       2.808  16.167   9.507  1.00 11.97           N  
ATOM    120  CA  ARG A  18       2.034  15.480  10.544  1.00 11.04           C  
ATOM    121  C   ARG A  18       2.922  14.688  11.484  1.00 11.00           C  
ATOM    122  O   ARG A  18       2.609  14.550  12.673  1.00 12.54           O  
ATOM    123  CB  ARG A  18       0.989  14.540   9.936  1.00 13.51           C  
ATOM    124  CG  ARG A  18       0.039  13.959  10.990  1.00 13.32           C  
ATOM    125  CD  ARG A  18      -1.070  13.130  10.348  1.00 14.52           C  
ATOM    126  NE  ARG A  18      -1.896  12.513  11.384  1.00 13.85           N  
ATOM    127  CZ  ARG A  18      -2.889  13.126  12.026  1.00 16.25           C  
ATOM    128  NH1 ARG A  18      -3.206  14.395  11.737  1.00 18.03           N  
ATOM    129  NH2 ARG A  18      -3.552  12.483  12.976  1.00 17.74           N  
ATOM    130  N   TYR A  19       4.026  14.163  10.959  1.00 10.93           N  
ATOM    131  CA  TYR A  19       4.942  13.397  11.799  1.00 10.05           C  
ATOM    132  C   TYR A  19       6.361  13.909  11.617  1.00 10.54           C  
ATOM    133  O   TYR A  19       6.627  14.698  10.716  1.00 10.90           O  
ATOM    134  CB  TYR A  19       4.896  11.891  11.446  1.00  9.96           C  
ATOM    135  CG  TYR A  19       3.509  11.312  11.439  1.00  9.39           C  
ATOM    136  CD1 TYR A  19       2.938  10.821  10.266  1.00 10.00           C  
ATOM    137  CD2 TYR A  19       2.744  11.288  12.596  1.00 11.32           C  
ATOM    138  CE1 TYR A  19       1.620  10.319  10.246  1.00 11.36           C  
ATOM    139  CE2 TYR A  19       1.444  10.795  12.579  1.00 11.01           C  
ATOM    140  CZ  TYR A  19       0.887  10.316  11.415  1.00 10.76           C  
ATOM    141  OH  TYR A  19      -0.402   9.834  11.376  1.00 12.36           O  
ATOM    142  N   ARG A  20       7.274  13.482  12.484  1.00  9.80           N  
ATOM    143  CA  ARG A  20       8.665  13.879  12.376  1.00 10.05           C  
ATOM    144  C   ARG A  20       9.508  12.643  12.692  1.00 10.67           C  
ATOM    145  O   ARG A  20       9.180  11.879  13.593  1.00 10.52           O  
ATOM    146  CB  ARG A  20       8.967  15.003  13.368  1.00 11.92           C  
ATOM    147  CG  ARG A  20      10.391  15.541  13.310  1.00 14.13           C  
ATOM    148  CD  ARG A  20      10.353  16.879  14.031  1.00 23.54           C  
ATOM    149  NE  ARG A  20      11.642  17.395  14.430  1.00 33.66           N  
ATOM    150  CZ  ARG A  20      12.219  18.456  13.878  1.00 28.61           C  
ATOM    151  NH1 ARG A  20      11.627  19.106  12.882  1.00 36.77           N  
ATOM    152  NH2 ARG A  20      13.367  18.890  14.361  1.00 31.27           N  
ATOM    153  N   VAL A  21      10.584  12.449  11.930  1.00  8.44           N  
ATOM    154  CA  VAL A  21      11.495  11.333  12.094  1.00  7.92           C  
ATOM    155  C   VAL A  21      12.779  11.886  12.674  1.00 11.28           C  
ATOM    156  O   VAL A  21      13.272  12.926  12.223  1.00 13.54           O  
ATOM    157  CB  VAL A  21      11.771  10.659  10.745  1.00  9.95           C  
ATOM    158  CG1 VAL A  21      12.877   9.598  10.893  1.00 13.68           C  
ATOM    159  CG2 VAL A  21      10.501   9.997  10.245  1.00 12.36           C  
ATOM    160  N   ILE A  22      13.293  11.227  13.705  1.00  9.73           N  
ATOM    161  CA  ILE A  22      14.521  11.679  14.369  1.00 10.56           C  
ATOM    162  C   ILE A  22      15.549  10.549  14.434  1.00 11.52           C  
ATOM    163  O   ILE A  22      15.214   9.395  14.739  1.00 11.20           O  
ATOM    164  CB  ILE A  22      14.228  12.208  15.799  1.00 12.45           C  
ATOM    165  CG1 ILE A  22      13.346  11.232  16.571  1.00 11.70           C  
ATOM    166  CG2 ILE A  22      13.511  13.568  15.706  1.00 13.95           C  
ATOM    167  CD1 ILE A  22      13.089  11.618  18.022  1.00 15.24           C  
ATOM    168  N   ASN A  23      16.800  10.873  14.134  1.00 10.20           N  
ATOM    169  CA  ASN A  23      17.862   9.867  14.181  1.00 10.35           C  
ATOM    170  C   ASN A  23      18.124   9.542  15.665  1.00 13.87           C  
ATOM    171  O   ASN A  23      18.351   8.383  16.028  1.00 12.34           O  
ATOM    172  CB  ASN A  23      19.097  10.403  13.449  1.00 11.80           C  
ATOM    173  CG  ASN A  23      20.035   9.295  13.009  1.00 13.28           C  
ATOM    174  OD1 ASN A  23      19.622   8.162  12.739  1.00 14.05           O  
ATOM    175  ND2 ASN A  23      21.323   9.625  12.903  1.00 14.82           N  
ATOM    176  N   ASN A  24      18.133  10.577  16.507  1.00 11.61           N  
ATOM    177  CA  ASN A  24      18.142  10.423  17.968  1.00 12.39           C  
ATOM    178  C   ASN A  24      19.155   9.488  18.599  1.00 13.46           C  
ATOM    179  O   ASN A  24      18.784   8.563  19.326  1.00 13.17           O  
ATOM    180  CB  ASN A  24      16.705  10.014  18.341  1.00 12.50           C  
ATOM    181  CG  ASN A  24      16.365  10.204  19.799  1.00 15.09           C  
ATOM    182  OD1 ASN A  24      16.888  11.090  20.475  1.00 16.53           O  
ATOM    183  ND2 ASN A  24      15.435   9.368  20.293  1.00 14.13           N  
ATOM    184  N   VAL A  25      20.436   9.722  18.335  1.00 13.66           N  
ATOM    185  CA  VAL A  25      21.500   8.897  18.929  1.00 13.10           C  
ATOM    186  C   VAL A  25      21.806   9.591  20.254  1.00 18.66           C  
ATOM    187  O   VAL A  25      22.820  10.282  20.397  1.00 22.36           O  
ATOM    188  CB  VAL A  25      22.735   8.867  18.023  1.00 17.25           C  
ATOM    189  CG1 VAL A  25      23.726   7.834  18.536  1.00 17.87           C  
ATOM    190  CG2 VAL A  25      22.303   8.534  16.591  1.00 19.48           C  
ATOM    191  N   TRP A  26      20.904   9.408  21.212  1.00 17.06           N  
ATOM    192  CA  TRP A  26      21.008  10.082  22.497  1.00 17.20           C  
ATOM    193  C   TRP A  26      21.896   9.454  23.550  1.00 23.24           C  
ATOM    194  O   TRP A  26      22.259  10.134  24.516  1.00 27.70           O  
ATOM    195  CB  TRP A  26      19.612  10.269  23.098  1.00 19.59           C  
ATOM    196  CG  TRP A  26      18.905   8.974  23.511  1.00 19.80           C  
ATOM    197  CD1 TRP A  26      17.990   8.269  22.781  1.00 24.08           C  
ATOM    198  CD2 TRP A  26      19.010   8.298  24.779  1.00 23.50           C  
ATOM    199  NE1 TRP A  26      17.507   7.202  23.520  1.00 24.37           N  
ATOM    200  CE2 TRP A  26      18.118   7.199  24.747  1.00 28.10           C  
ATOM    201  CE3 TRP A  26      19.771   8.519  25.939  1.00 34.98           C  
ATOM    202  CZ2 TRP A  26      17.963   6.321  25.832  1.00 30.13           C  
ATOM    203  CZ3 TRP A  26      19.615   7.643  27.021  1.00 34.46           C  
ATOM    204  CH2 TRP A  26      18.717   6.559  26.955  1.00 33.01           C  
ATOM    205  N   GLY A  27      22.254   8.184  23.383  1.00 20.22           N  
ATOM    206  CA  GLY A  27      23.048   7.529  24.410  1.00 19.93           C  
ATOM    207  C   GLY A  27      24.438   7.061  24.044  1.00 24.20           C  
ATOM    208  O   GLY A  27      25.061   6.321  24.810  1.00 28.12           O  
ATOM    209  N   ALA A  28      24.947   7.494  22.897  1.00 24.96           N  
ATOM    210  CA  ALA A  28      26.276   7.075  22.466  1.00 23.17           C  
ATOM    211  C   ALA A  28      26.814   7.992  21.391  1.00 26.68           C  
ATOM    212  O   ALA A  28      26.104   8.873  20.906  1.00 29.61           O  
ATOM    213  CB  ALA A  28      26.231   5.641  21.946  1.00 25.26           C  
ATOM    214  N  AGLU A  29      28.067   7.778  21.012  0.50 27.04           N  
ATOM    215  CA AGLU A  29      28.681   8.591  19.978  0.50 30.92           C  
ATOM    216  C  AGLU A  29      29.023   7.743  18.756  0.50 30.24           C  
ATOM    217  O  AGLU A  29      29.691   8.211  17.831  0.50 30.26           O  
ATOM    218  CB AGLU A  29      29.934   9.283  20.526  0.50 36.77           C  
ATOM    219  CG AGLU A  29      29.649  10.163  21.738  0.50 39.46           C  
ATOM    220  CD AGLU A  29      30.825  11.034  22.123  0.50 43.88           C  
ATOM    221  OE1AGLU A  29      31.223  11.887  21.301  0.50 41.73           O  
ATOM    222  OE2AGLU A  29      31.347  10.866  23.246  0.50 44.31           O  
ATOM    223  N  BGLU A  29      28.076   7.778  21.029  0.50 27.04           N  
ATOM    224  CA BGLU A  29      28.742   8.575  20.005  0.50 31.20           C  
ATOM    225  C  BGLU A  29      29.057   7.729  18.773  0.50 30.33           C  
ATOM    226  O  BGLU A  29      29.738   8.187  17.854  0.50 30.52           O  
ATOM    227  CB BGLU A  29      30.045   9.174  20.559  0.50 37.20           C  
ATOM    228  CG BGLU A  29      31.102   8.143  20.947  0.50 41.38           C  
ATOM    229  CD BGLU A  29      32.359   8.770  21.541  0.50 47.81           C  
ATOM    230  OE1BGLU A  29      33.048   9.531  20.828  0.50 51.73           O  
ATOM    231  OE2BGLU A  29      32.657   8.500  22.724  0.50 48.26           O  
ATOM    232  N   THR A  30      28.558   6.495  18.754  1.00 23.86           N  
ATOM    233  CA  THR A  30      28.803   5.593  17.630  1.00 22.05           C  
ATOM    234  C   THR A  30      27.892   6.024  16.478  1.00 19.86           C  
ATOM    235  O   THR A  30      26.814   6.578  16.704  1.00 21.50           O  
ATOM    236  CB  THR A  30      28.544   4.129  18.022  1.00 23.79           C  
ATOM    237  OG1 THR A  30      27.540   4.082  19.037  1.00 23.05           O  
ATOM    238  CG2 THR A  30      29.824   3.494  18.580  1.00 26.05           C  
ATOM    239  N   ALA A  31      28.344   5.775  15.257  1.00 19.04           N  
ATOM    240  CA  ALA A  31      27.629   6.194  14.057  1.00 19.96           C  
ATOM    241  C   ALA A  31      26.319   5.470  13.778  1.00 15.55           C  
ATOM    242  O   ALA A  31      26.174   4.285  14.037  1.00 17.24           O  
ATOM    243  CB  ALA A  31      28.543   6.063  12.839  1.00 20.12           C  
ATOM    244  N   GLN A  32      25.385   6.223  13.222  1.00 14.04           N  
ATOM    245  CA  GLN A  32      24.099   5.663  12.839  1.00 14.16           C  
ATOM    246  C   GLN A  32      23.490   6.508  11.736  1.00 12.55           C  
ATOM    247  O   GLN A  32      23.503   7.740  11.805  1.00 14.08           O  
ATOM    248  CB  GLN A  32      23.157   5.674  14.041  1.00 13.40           C  
ATOM    249  CG  GLN A  32      21.744   5.182  13.706  1.00 13.48           C  
ATOM    250  CD  GLN A  32      20.820   5.340  14.895  1.00 13.51           C  
ATOM    251  OE1 GLN A  32      21.016   4.705  15.928  1.00 13.75           O  
ATOM    252  NE2 GLN A  32      19.821   6.215  14.763  1.00 13.99           N  
ATOM    253  N   CYS A  33      22.953   5.843  10.720  1.00 12.97           N  
ATOM    254  CA  CYS A  33      22.243   6.541   9.663  1.00 12.55           C  
ATOM    255  C   CYS A  33      20.915   5.844   9.419  1.00 11.63           C  
ATOM    256  O   CYS A  33      20.807   4.633   9.582  1.00 13.30           O  
ATOM    257  CB  CYS A  33      22.977   6.489   8.338  1.00 11.90           C  
ATOM    258  SG  CYS A  33      24.674   7.174   8.376  1.00 16.76           S  
ATOM    259  N   ILE A  34      19.921   6.624   9.028  1.00 13.27           N  
ATOM    260  CA  ILE A  34      18.624   6.071   8.654  1.00 11.12           C  
ATOM    261  C   ILE A  34      18.277   6.693   7.312  1.00 11.48           C  
ATOM    262  O   ILE A  34      18.625   7.853   7.045  1.00 14.26           O  
ATOM    263  CB  ILE A  34      17.492   6.404   9.688  1.00 11.33           C  
ATOM    264  CG1 ILE A  34      17.422   7.910   9.974  1.00 13.29           C  
ATOM    265  CG2 ILE A  34      17.732   5.623  10.993  1.00 13.39           C  
ATOM    266  CD1 ILE A  34      16.186   8.274  10.852  1.00 15.56           C  
ATOM    267  N   GLU A  35      17.617   5.912   6.458  1.00 10.18           N  
ATOM    268  CA  GLU A  35      17.204   6.386   5.137  1.00  9.84           C  
ATOM    269  C   GLU A  35      15.695   6.546   5.249  1.00 11.81           C  
ATOM    270  O   GLU A  35      14.968   5.566   5.479  1.00 13.20           O  
ATOM    271  CB  GLU A  35      17.552   5.356   4.078  1.00 13.99           C  
ATOM    272  CG  GLU A  35      17.220   5.821   2.678  1.00 23.74           C  
ATOM    273  CD  GLU A  35      18.065   5.096   1.638  1.00 37.35           C  
ATOM    274  OE1 GLU A  35      17.985   3.856   1.577  1.00 35.44           O  
ATOM    275  OE2 GLU A  35      18.813   5.766   0.894  1.00 48.66           O  
ATOM    276  N   VAL A  36      15.246   7.779   5.045  1.00 11.65           N  
ATOM    277  CA  VAL A  36      13.849   8.154   5.228  1.00 10.58           C  
ATOM    278  C   VAL A  36      13.063   8.519   3.998  1.00 12.42           C  
ATOM    279  O   VAL A  36      13.549   9.275   3.149  1.00 13.59           O  
ATOM    280  CB  VAL A  36      13.767   9.372   6.183  1.00 12.78           C  
ATOM    281  CG1 VAL A  36      12.303   9.634   6.633  1.00 14.57           C  
ATOM    282  CG2 VAL A  36      14.676   9.139   7.369  1.00 15.97           C  
ATOM    283  N   GLY A  37      11.852   7.966   3.895  1.00 11.57           N  
ATOM    284  CA  GLY A  37      10.933   8.327   2.816  1.00 11.91           C  
ATOM    285  C   GLY A  37      10.188   9.567   3.319  1.00 13.85           C  
ATOM    286  O   GLY A  37       9.504   9.523   4.355  1.00 15.96           O  
ATOM    287  N   LEU A  38      10.274  10.681   2.591  1.00 12.31           N  
ATOM    288  CA  LEU A  38       9.667  11.913   3.081  1.00 12.77           C  
ATOM    289  C   LEU A  38       8.152  12.021   3.082  1.00 12.63           C  
ATOM    290  O   LEU A  38       7.588  12.782   3.861  1.00 17.37           O  
ATOM    291  CB  LEU A  38      10.279  13.115   2.337  1.00 18.24           C  
ATOM    292  CG  LEU A  38      11.791  13.266   2.588  1.00 20.00           C  
ATOM    293  CD1 LEU A  38      12.390  14.288   1.611  1.00 28.09           C  
ATOM    294  CD2 LEU A  38      12.029  13.693   4.028  1.00 21.77           C  
ATOM    295  N  AGLU A  39       7.465  11.284   2.228  0.50 12.39           N  
ATOM    296  CA AGLU A  39       6.016  11.400   2.250  0.50 12.40           C  
ATOM    297  C  AGLU A  39       5.391  10.546   3.345  0.50 12.53           C  
ATOM    298  O  AGLU A  39       4.418  10.956   3.988  0.50 14.63           O  
ATOM    299  CB AGLU A  39       5.412  11.028   0.891  0.50 13.56           C  
ATOM    300  CG AGLU A  39       5.781  12.010  -0.218  0.50 18.41           C  
ATOM    301  CD AGLU A  39       5.583  13.458   0.202  0.50 31.34           C  
ATOM    302  OE1AGLU A  39       4.457  13.815   0.615  0.50 31.62           O  
ATOM    303  OE2AGLU A  39       6.559  14.239   0.125  0.50 40.43           O  
ATOM    304  N  BGLU A  39       7.501  11.252   2.216  0.50 13.41           N  
ATOM    305  CA BGLU A  39       6.042  11.279   2.094  0.50 12.92           C  
ATOM    306  C  BGLU A  39       5.308  10.425   3.122  0.50 14.07           C  
ATOM    307  O  BGLU A  39       4.158  10.706   3.467  0.50 16.27           O  
ATOM    308  CB BGLU A  39       5.633  10.829   0.691  0.50 17.04           C  
ATOM    309  CG BGLU A  39       6.457  11.489  -0.405  0.50 20.93           C  
ATOM    310  CD BGLU A  39       5.993  11.113  -1.788  0.50 25.14           C  
ATOM    311  OE1BGLU A  39       4.942  11.630  -2.219  0.50 31.06           O  
ATOM    312  OE2BGLU A  39       6.677  10.297  -2.441  0.50 31.08           O  
ATOM    313  N   THR A  40       5.974   9.379   3.593  1.00 12.92           N  
ATOM    314  CA  THR A  40       5.404   8.458   4.584  1.00 12.75           C  
ATOM    315  C   THR A  40       6.086   8.441   5.924  1.00 12.74           C  
ATOM    316  O   THR A  40       5.471   8.078   6.941  1.00 14.31           O  
ATOM    317  CB  THR A  40       5.526   7.031   4.107  1.00 13.10           C  
ATOM    318  OG1 THR A  40       6.915   6.752   3.839  1.00 13.18           O  
ATOM    319  CG2 THR A  40       4.691   6.818   2.833  1.00 18.19           C  
ATOM    320  N   GLY A  41       7.356   8.812   5.925  1.00 11.48           N  
ATOM    321  CA  GLY A  41       8.129   8.716   7.146  1.00 11.32           C  
ATOM    322  C   GLY A  41       8.730   7.312   7.320  1.00 10.53           C  
ATOM    323  O   GLY A  41       9.374   7.057   8.333  1.00 10.69           O  
ATOM    324  N   ASN A  42       8.520   6.404   6.365  1.00  8.73           N  
ATOM    325  CA  ASN A  42       9.068   5.058   6.491  1.00  8.98           C  
ATOM    326  C   ASN A  42      10.587   5.175   6.515  1.00 10.37           C  
ATOM    327  O   ASN A  42      11.159   5.994   5.782  1.00 12.02           O  
ATOM    328  CB  ASN A  42       8.677   4.189   5.295  1.00 10.11           C  
ATOM    329  CG  ASN A  42       7.179   3.965   5.185  1.00 12.04           C  
ATOM    330  OD1 ASN A  42       6.433   4.244   6.112  1.00 10.98           O  
ATOM    331  ND2 ASN A  42       6.730   3.439   4.034  1.00 11.94           N  
ATOM    332  N   PHE A  43      11.253   4.366   7.318  1.00  9.13           N  
ATOM    333  CA  PHE A  43      12.712   4.453   7.331  1.00  8.59           C  
ATOM    334  C   PHE A  43      13.389   3.139   7.613  1.00 10.75           C  
ATOM    335  O   PHE A  43      12.837   2.253   8.279  1.00 11.08           O  
ATOM    336  CB  PHE A  43      13.207   5.539   8.333  1.00 10.37           C  
ATOM    337  CG  PHE A  43      12.998   5.219   9.811  1.00 10.88           C  
ATOM    338  CD1 PHE A  43      13.898   4.411  10.506  1.00 11.41           C  
ATOM    339  CD2 PHE A  43      11.918   5.769  10.502  1.00 12.26           C  
ATOM    340  CE1 PHE A  43      13.725   4.155  11.871  1.00 11.89           C  
ATOM    341  CE2 PHE A  43      11.737   5.521  11.869  1.00 11.62           C  
ATOM    342  CZ  PHE A  43      12.639   4.715  12.555  1.00 13.43           C  
ATOM    343  N   THR A  44      14.586   2.992   7.050  1.00 10.02           N  
ATOM    344  CA  THR A  44      15.390   1.804   7.316  1.00 10.71           C  
ATOM    345  C   THR A  44      16.657   2.268   8.006  1.00 10.89           C  
ATOM    346  O   THR A  44      17.201   3.320   7.640  1.00 12.09           O  
ATOM    347  CB  THR A  44      15.812   1.117   6.008  1.00 12.12           C  
ATOM    348  OG1 THR A  44      14.654   0.544   5.410  1.00 15.25           O  
ATOM    349  CG2 THR A  44      16.825   0.011   6.266  1.00 15.09           C  
ATOM    350  N   ILE A  45      17.126   1.526   9.001  1.00 10.85           N  
ATOM    351  CA  ILE A  45      18.407   1.864   9.640  1.00 10.11           C  
ATOM    352  C   ILE A  45      19.472   1.284   8.704  1.00 12.82           C  
ATOM    353  O   ILE A  45      19.560   0.070   8.527  1.00 13.30           O  
ATOM    354  CB  ILE A  45      18.520   1.227  11.005  1.00 11.19           C  
ATOM    355  CG1 ILE A  45      17.386   1.762  11.898  1.00 13.80           C  
ATOM    356  CG2 ILE A  45      19.905   1.547  11.616  1.00 13.28           C  
ATOM    357  CD1 ILE A  45      17.412   1.155  13.291  1.00 13.22           C  
ATOM    358  N   THR A  46      20.255   2.161   8.077  1.00 11.33           N  
ATOM    359  CA  THR A  46      21.258   1.702   7.103  1.00 12.09           C  
ATOM    360  C   THR A  46      22.639   1.505   7.683  1.00 15.36           C  
ATOM    361  O   THR A  46      23.464   0.787   7.110  1.00 18.31           O  
ATOM    362  CB  THR A  46      21.313   2.665   5.918  1.00 13.04           C  
ATOM    363  OG1 THR A  46      21.547   3.996   6.387  1.00 17.20           O  
ATOM    364  CG2 THR A  46      19.976   2.628   5.151  1.00 15.85           C  
ATOM    365  N   ARG A  47      22.901   2.145   8.813  1.00 12.57           N  
ATOM    366  CA  ARG A  47      24.178   1.980   9.486  1.00 14.27           C  
ATOM    367  C   ARG A  47      23.929   2.131  10.973  1.00 14.23           C  
ATOM    368  O   ARG A  47      23.199   3.021  11.394  1.00 13.66           O  
ATOM    369  CB  ARG A  47      25.186   3.038   9.019  1.00 14.43           C  
ATOM    370  CG  ARG A  47      26.531   2.949   9.758  1.00 16.03           C  
ATOM    371  CD  ARG A  47      27.518   3.976   9.219  1.00 20.52           C  
ATOM    372  NE  ARG A  47      28.810   3.833   9.884  1.00 22.78           N  
ATOM    373  CZ  ARG A  47      29.845   4.642   9.664  1.00 21.19           C  
ATOM    374  NH1 ARG A  47      29.733   5.638   8.791  1.00 21.78           N  
ATOM    375  NH2 ARG A  47      30.967   4.475  10.354  1.00 21.29           N  
ATOM    376  N   ALA A  48      24.511   1.232  11.764  1.00 13.95           N  
ATOM    377  CA  ALA A  48      24.388   1.321  13.214  1.00 13.69           C  
ATOM    378  C   ALA A  48      25.611   0.638  13.797  1.00 17.30           C  
ATOM    379  O   ALA A  48      25.661  -0.583  13.866  1.00 21.56           O  
ATOM    380  CB  ALA A  48      23.111   0.633  13.676  1.00 15.18           C  
ATOM    381  N   ASP A  49      26.585   1.447  14.215  1.00 16.17           N  
ATOM    382  CA  ASP A  49      27.846   0.916  14.762  1.00 18.91           C  
ATOM    383  C   ASP A  49      27.808   0.704  16.268  1.00 21.28           C  
ATOM    384  O   ASP A  49      28.848   0.497  16.887  1.00 24.24           O  
ATOM    385  CB  ASP A  49      29.001   1.887  14.489  1.00 20.15           C  
ATOM    386  CG  ASP A  49      29.327   2.058  13.010  1.00 27.17           C  
ATOM    387  OD1 ASP A  49      28.826   1.304  12.156  1.00 27.20           O  
ATOM    388  OD2 ASP A  49      30.138   2.963  12.719  1.00 34.28           O  
ATOM    389  N   HIS A  50      26.626   0.737  16.869  1.00 17.12           N  
ATOM    390  CA  HIS A  50      26.532   0.629  18.323  1.00 15.58           C  
ATOM    391  C   HIS A  50      26.941  -0.687  18.952  1.00 15.97           C  
ATOM    392  O   HIS A  50      26.702  -1.757  18.412  1.00 17.28           O  
ATOM    393  CB  HIS A  50      25.101   0.940  18.781  1.00 16.93           C  
ATOM    394  CG  HIS A  50      24.492   2.118  18.094  1.00 17.09           C  
ATOM    395  ND1 HIS A  50      25.114   3.346  18.012  1.00 17.76           N  
ATOM    396  CD2 HIS A  50      23.305   2.250  17.454  1.00 16.48           C  
ATOM    397  CE1 HIS A  50      24.336   4.184  17.345  1.00 17.75           C  
ATOM    398  NE2 HIS A  50      23.232   3.545  16.997  1.00 16.64           N  
ATOM    399  N   ASP A  51      27.554  -0.573  20.133  1.00 19.95           N  
ATOM    400  CA  ASP A  51      27.988  -1.719  20.942  1.00 23.30           C  
ATOM    401  C   ASP A  51      28.094  -1.057  22.308  1.00 28.85           C  
ATOM    402  O   ASP A  51      29.187  -0.806  22.813  1.00 30.92           O  
ATOM    403  CB  ASP A  51      29.344  -2.223  20.450  1.00 32.50           C  
ATOM    404  CG  ASP A  51      29.788  -3.475  21.166  1.00 41.68           C  
ATOM    405  OD1 ASP A  51      28.910  -4.267  21.562  1.00 41.29           O  
ATOM    406  OD2 ASP A  51      31.013  -3.669  21.319  1.00 47.39           O  
ATOM    407  N   ASN A  52      26.929  -0.778  22.889  1.00 25.31           N  
ATOM    408  CA  ASN A  52      26.803  -0.022  24.129  1.00 27.42           C  
ATOM    409  C   ASN A  52      26.618  -0.752  25.448  1.00 31.66           C  
ATOM    410  O   ASN A  52      26.291  -0.121  26.460  1.00 33.63           O  
ATOM    411  CB  ASN A  52      25.642   0.966  23.965  1.00 30.23           C  
ATOM    412  CG  ASN A  52      25.894   2.298  24.646  1.00 33.41           C  
ATOM    413  OD1 ASN A  52      24.952   2.990  25.049  1.00 27.02           O  
ATOM    414  ND2 ASN A  52      27.163   2.674  24.767  1.00 40.53           N  
ATOM    415  N   GLY A  53      26.799  -2.061  25.459  1.00 28.74           N  
ATOM    416  CA  GLY A  53      26.637  -2.771  26.716  1.00 29.91           C  
ATOM    417  C   GLY A  53      25.199  -2.866  27.197  1.00 32.07           C  
ATOM    418  O   GLY A  53      24.313  -3.280  26.445  1.00 35.27           O  
ATOM    419  N  AASN A  54      24.960  -2.474  28.443  0.50 32.00           N  
ATOM    420  CA AASN A  54      23.620  -2.547  29.011  0.50 33.50           C  
ATOM    421  C  AASN A  54      22.825  -1.242  28.917  0.50 34.31           C  
ATOM    422  O  AASN A  54      21.700  -1.164  29.408  0.50 37.05           O  
ATOM    423  CB AASN A  54      23.704  -3.002  30.473  0.50 37.70           C  
ATOM    424  CG AASN A  54      24.422  -4.332  30.627  0.50 41.53           C  
ATOM    425  OD1AASN A  54      24.056  -5.324  29.997  0.50 43.38           O  
ATOM    426  ND2AASN A  54      25.451  -4.356  31.468  0.50 44.70           N  
ATOM    427  N  BASN A  54      24.961  -2.473  28.445  0.50 32.65           N  
ATOM    428  CA BASN A  54      23.625  -2.540  29.027  0.50 34.64           C  
ATOM    429  C  BASN A  54      22.822  -1.242  28.911  0.50 34.99           C  
ATOM    430  O  BASN A  54      21.687  -1.172  29.380  0.50 37.54           O  
ATOM    431  CB BASN A  54      23.722  -2.942  30.505  0.50 39.95           C  
ATOM    432  CG BASN A  54      24.457  -1.912  31.346  0.50 44.66           C  
ATOM    433  OD1BASN A  54      25.621  -1.598  31.088  0.50 49.41           O  
ATOM    434  ND2BASN A  54      23.778  -1.381  32.359  0.50 49.00           N  
ATOM    435  N   ASN A  55      23.400  -0.225  28.283  1.00 30.68           N  
ATOM    436  CA  ASN A  55      22.718   1.065  28.139  1.00 30.71           C  
ATOM    437  C   ASN A  55      22.231   1.307  26.704  1.00 24.96           C  
ATOM    438  O   ASN A  55      22.921   0.961  25.746  1.00 26.00           O  
ATOM    439  CB  ASN A  55      23.666   2.197  28.542  1.00 38.99           C  
ATOM    440  CG  ASN A  55      24.238   2.012  29.939  1.00 49.59           C  
ATOM    441  OD1 ASN A  55      23.505   2.043  30.928  1.00 52.43           O  
ATOM    442  ND2 ASN A  55      25.550   1.812  30.025  1.00 51.42           N  
ATOM    443  N   VAL A  56      21.048   1.904  26.560  1.00 22.81           N  
ATOM    444  CA  VAL A  56      20.518   2.197  25.220  1.00 19.41           C  
ATOM    445  C   VAL A  56      21.391   3.240  24.532  1.00 20.75           C  
ATOM    446  O   VAL A  56      21.696   4.280  25.112  1.00 19.85           O  
ATOM    447  CB  VAL A  56      19.071   2.733  25.301  1.00 18.28           C  
ATOM    448  CG1 VAL A  56      18.579   3.204  23.907  1.00 18.67           C  
ATOM    449  CG2 VAL A  56      18.157   1.624  25.831  1.00 22.64           C  
ATOM    450  N   ALA A  57      21.790   2.961  23.297  1.00 14.30           N  
ATOM    451  CA  ALA A  57      22.608   3.885  22.525  1.00 15.20           C  
ATOM    452  C   ALA A  57      21.809   4.907  21.730  1.00 16.33           C  
ATOM    453  O   ALA A  57      22.236   6.057  21.554  1.00 15.78           O  
ATOM    454  CB  ALA A  57      23.506   3.094  21.555  1.00 19.14           C  
ATOM    455  N   ALA A  58      20.660   4.479  21.219  1.00 13.00           N  
ATOM    456  CA  ALA A  58      19.874   5.350  20.356  1.00 12.19           C  
ATOM    457  C   ALA A  58      18.450   4.877  20.260  1.00 11.53           C  
ATOM    458  O   ALA A  58      18.124   3.741  20.607  1.00 12.39           O  
ATOM    459  CB  ALA A  58      20.466   5.332  18.961  1.00 14.10           C  
ATOM    460  N   TYR A  59      17.597   5.767  19.764  1.00 11.50           N  
ATOM    461  CA  TYR A  59      16.203   5.440  19.554  1.00  9.43           C  
ATOM    462  C   TYR A  59      15.696   6.168  18.302  1.00  9.57           C  
ATOM    463  O   TYR A  59      14.971   7.168  18.389  1.00 10.48           O  
ATOM    464  CB  TYR A  59      15.357   5.814  20.783  1.00 11.31           C  
ATOM    465  CG  TYR A  59      13.872   5.508  20.652  1.00  9.10           C  
ATOM    466  CD1 TYR A  59      13.420   4.215  20.396  1.00  9.96           C  
ATOM    467  CD2 TYR A  59      12.902   6.512  20.819  1.00  9.68           C  
ATOM    468  CE1 TYR A  59      12.050   3.919  20.320  1.00 10.19           C  
ATOM    469  CE2 TYR A  59      11.542   6.231  20.736  1.00  9.56           C  
ATOM    470  CZ  TYR A  59      11.118   4.933  20.492  1.00  9.78           C  
ATOM    471  OH  TYR A  59       9.776   4.676  20.419  1.00 10.99           O  
ATOM    472  N   PRO A  60      16.115   5.692  17.112  1.00 10.12           N  
ATOM    473  CA  PRO A  60      15.634   6.321  15.867  1.00 10.18           C  
ATOM    474  C   PRO A  60      14.126   6.116  15.924  1.00 10.53           C  
ATOM    475  O   PRO A  60      13.654   5.013  16.236  1.00 10.05           O  
ATOM    476  CB  PRO A  60      16.302   5.507  14.757  1.00 11.15           C  
ATOM    477  CG  PRO A  60      16.738   4.185  15.446  1.00  9.10           C  
ATOM    478  CD  PRO A  60      17.097   4.621  16.852  1.00  9.68           C  
ATOM    479  N   ALA A  61      13.362   7.143  15.607  1.00  8.98           N  
ATOM    480  CA  ALA A  61      11.926   7.042  15.799  1.00  7.78           C  
ATOM    481  C   ALA A  61      11.153   7.998  14.933  1.00  8.71           C  
ATOM    482  O   ALA A  61      11.700   8.948  14.360  1.00 11.13           O  
ATOM    483  CB  ALA A  61      11.614   7.374  17.279  1.00 10.65           C  
ATOM    484  N   ILE A  62       9.860   7.733  14.872  1.00  7.95           N  
ATOM    485  CA  ILE A  62       8.934   8.629  14.185  1.00  7.40           C  
ATOM    486  C   ILE A  62       7.933   9.036  15.272  1.00 10.05           C  
ATOM    487  O   ILE A  62       7.586   8.229  16.129  1.00  9.95           O  
ATOM    488  CB  ILE A  62       8.251   7.956  12.974  1.00  7.76           C  
ATOM    489  CG1 ILE A  62       7.324   8.978  12.294  1.00  9.05           C  
ATOM    490  CG2 ILE A  62       7.500   6.665  13.408  1.00 10.81           C  
ATOM    491  CD1 ILE A  62       6.898   8.539  10.878  1.00 10.45           C  
ATOM    492  N   TYR A  63       7.506  10.291  15.284  1.00  7.42           N  
ATOM    493  CA  TYR A  63       6.565  10.686  16.331  1.00  9.03           C  
ATOM    494  C   TYR A  63       5.509  11.670  15.881  1.00  9.70           C  
ATOM    495  O   TYR A  63       5.617  12.328  14.820  1.00 10.01           O  
ATOM    496  CB  TYR A  63       7.299  11.251  17.564  1.00  9.59           C  
ATOM    497  CG  TYR A  63       7.940  12.616  17.412  1.00  9.90           C  
ATOM    498  CD1 TYR A  63       7.237  13.771  17.751  1.00 12.31           C  
ATOM    499  CD2 TYR A  63       9.264  12.743  16.986  1.00 12.41           C  
ATOM    500  CE1 TYR A  63       7.841  15.022  17.684  1.00 12.21           C  
ATOM    501  CE2 TYR A  63       9.876  13.991  16.911  1.00 13.32           C  
ATOM    502  CZ  TYR A  63       9.163  15.120  17.268  1.00 13.92           C  
ATOM    503  OH  TYR A  63       9.804  16.351  17.292  1.00 15.21           O  
ATOM    504  N   PHE A  64       4.496  11.753  16.725  1.00  9.88           N  
ATOM    505  CA  PHE A  64       3.326  12.617  16.573  1.00  9.36           C  
ATOM    506  C   PHE A  64       3.231  13.381  17.895  1.00 10.52           C  
ATOM    507  O   PHE A  64       3.212  12.773  18.974  1.00 11.86           O  
ATOM    508  CB  PHE A  64       2.091  11.732  16.409  1.00  9.86           C  
ATOM    509  CG  PHE A  64       0.790  12.474  16.348  1.00 12.98           C  
ATOM    510  CD1 PHE A  64       0.405  13.140  15.191  1.00 13.24           C  
ATOM    511  CD2 PHE A  64      -0.087  12.440  17.433  1.00 15.05           C  
ATOM    512  CE1 PHE A  64      -0.848  13.754  15.109  1.00 15.53           C  
ATOM    513  CE2 PHE A  64      -1.341  13.053  17.351  1.00 16.14           C  
ATOM    514  CZ  PHE A  64      -1.713  13.705  16.186  1.00 15.83           C  
ATOM    515  N   GLY A  65       3.162  14.709  17.825  1.00  9.54           N  
ATOM    516  CA  GLY A  65       3.081  15.495  19.054  1.00 10.46           C  
ATOM    517  C   GLY A  65       4.361  16.255  19.348  1.00 10.77           C  
ATOM    518  O   GLY A  65       5.083  16.701  18.429  1.00 11.63           O  
ATOM    519  N   CYS A  66       4.677  16.385  20.635  1.00 13.04           N  
ATOM    520  CA  CYS A  66       5.815  17.202  21.058  1.00 11.05           C  
ATOM    521  C   CYS A  66       6.882  16.427  21.802  1.00 11.86           C  
ATOM    522  O   CYS A  66       6.642  15.921  22.898  1.00 14.26           O  
ATOM    523  CB  CYS A  66       5.304  18.305  21.966  1.00 15.19           C  
ATOM    524  SG  CYS A  66       4.030  19.385  21.239  1.00 16.60           S  
ATOM    525  N   HIS A  67       8.054  16.350  21.187  1.00 11.32           N  
ATOM    526  CA  HIS A  67       9.199  15.642  21.729  1.00 13.18           C  
ATOM    527  C   HIS A  67      10.200  16.693  22.208  1.00 15.61           C  
ATOM    528  O   HIS A  67      10.845  17.350  21.394  1.00 16.19           O  
ATOM    529  CB  HIS A  67       9.815  14.780  20.603  1.00 14.10           C  
ATOM    530  CG  HIS A  67      11.044  14.032  21.005  1.00 15.62           C  
ATOM    531  ND1 HIS A  67      10.997  12.797  21.619  1.00 16.23           N  
ATOM    532  CD2 HIS A  67      12.358  14.361  20.925  1.00 14.79           C  
ATOM    533  CE1 HIS A  67      12.227  12.400  21.904  1.00 17.59           C  
ATOM    534  NE2 HIS A  67      13.072  13.331  21.494  1.00 18.29           N  
ATOM    535  N   TRP A  68      10.330  16.834  23.528  1.00 15.61           N  
ATOM    536  CA  TRP A  68      11.239  17.818  24.121  1.00 15.52           C  
ATOM    537  C   TRP A  68      11.032  19.204  23.513  1.00 17.54           C  
ATOM    538  O   TRP A  68      11.987  19.887  23.149  1.00 20.27           O  
ATOM    539  CB  TRP A  68      12.694  17.366  23.970  1.00 19.64           C  
ATOM    540  CG  TRP A  68      13.157  16.571  25.156  1.00 25.25           C  
ATOM    541  CD1 TRP A  68      13.843  17.039  26.253  1.00 28.73           C  
ATOM    542  CD2 TRP A  68      12.920  15.181  25.396  1.00 27.04           C  
ATOM    543  NE1 TRP A  68      14.043  16.017  27.154  1.00 38.03           N  
ATOM    544  CE2 TRP A  68      13.488  14.867  26.654  1.00 30.29           C  
ATOM    545  CE3 TRP A  68      12.284  14.167  24.668  1.00 32.71           C  
ATOM    546  CZ2 TRP A  68      13.439  13.576  27.202  1.00 36.39           C  
ATOM    547  CZ3 TRP A  68      12.236  12.878  25.215  1.00 37.86           C  
ATOM    548  CH2 TRP A  68      12.812  12.600  26.470  1.00 36.12           C  
ATOM    549  N   GLY A  69       9.770  19.591  23.401  1.00 18.62           N  
ATOM    550  CA  GLY A  69       9.432  20.910  22.877  1.00 20.89           C  
ATOM    551  C   GLY A  69       9.319  21.059  21.374  1.00 25.20           C  
ATOM    552  O   GLY A  69       8.817  22.084  20.900  1.00 26.37           O  
ATOM    553  N   ALA A  70       9.781  20.066  20.617  1.00 17.03           N  
ATOM    554  CA  ALA A  70       9.704  20.137  19.153  1.00 16.64           C  
ATOM    555  C   ALA A  70       8.412  19.419  18.753  1.00 17.69           C  
ATOM    556  O   ALA A  70       8.336  18.194  18.839  1.00 17.19           O  
ATOM    557  CB  ALA A  70      10.892  19.449  18.547  1.00 19.37           C  
ATOM    558  N   CYS A  71       7.416  20.175  18.310  1.00 15.70           N  
ATOM    559  CA  CYS A  71       6.117  19.622  17.973  1.00 14.82           C  
ATOM    560  C   CYS A  71       5.832  19.516  16.498  1.00 16.97           C  
ATOM    561  O   CYS A  71       6.280  20.339  15.694  1.00 18.43           O  
ATOM    562  CB  CYS A  71       4.999  20.479  18.561  1.00 16.91           C  
ATOM    563  SG  CYS A  71       5.081  20.860  20.332  1.00 18.88           S  
ATOM    564  N   THR A  72       5.068  18.490  16.152  1.00 14.69           N  
ATOM    565  CA  THR A  72       4.637  18.277  14.789  1.00 11.21           C  
ATOM    566  C   THR A  72       3.488  19.246  14.511  1.00 16.47           C  
ATOM    567  O   THR A  72       3.007  19.925  15.426  1.00 17.93           O  
ATOM    568  CB  THR A  72       4.190  16.815  14.586  1.00 12.68           C  
ATOM    569  OG1 THR A  72       3.154  16.483  15.524  1.00 11.63           O  
ATOM    570  CG2 THR A  72       5.391  15.888  14.813  1.00 12.90           C  
ATOM    571  N  ASER A  73       3.086  19.330  13.247  0.50 16.47           N  
ATOM    572  CA ASER A  73       2.036  20.250  12.830  0.50 17.57           C  
ATOM    573  C  ASER A  73       0.626  19.789  13.136  0.50 16.07           C  
ATOM    574  O  ASER A  73       0.214  18.694  12.747  0.50 17.47           O  
ATOM    575  CB ASER A  73       2.157  20.522  11.325  0.50 19.17           C  
ATOM    576  OG ASER A  73       1.168  21.444  10.895  0.50 27.38           O  
ATOM    577  N  BSER A  73       3.009  19.279  13.273  0.50 16.80           N  
ATOM    578  CA BSER A  73       1.936  20.197  12.905  0.50 18.01           C  
ATOM    579  C  BSER A  73       0.511  19.739  13.180  0.50 20.16           C  
ATOM    580  O  BSER A  73       0.101  18.643  12.788  0.50 22.24           O  
ATOM    581  CB BSER A  73       2.064  20.562  11.426  0.50 23.30           C  
ATOM    582  OG BSER A  73       3.253  21.295  11.202  0.50 28.68           O  
ATOM    583  N  AASN A  74      -0.112  20.656  13.831  0.50 20.59           N  
ATOM    584  CA AASN A  74      -1.504  20.413  14.197  0.50 22.88           C  
ATOM    585  C  AASN A  74      -1.819  19.027  14.743  0.50 19.71           C  
ATOM    586  O  AASN A  74      -2.701  18.336  14.237  0.50 26.78           O  
ATOM    587  CB AASN A  74      -2.411  20.708  12.998  0.50 28.43           C  
ATOM    588  CG AASN A  74      -2.325  22.154  12.547  0.50 30.64           C  
ATOM    589  OD1AASN A  74      -2.383  23.075  13.364  0.50 34.65           O  
ATOM    590  ND2AASN A  74      -2.192  22.361  11.244  0.50 34.78           N  
ATOM    591  N  BASN A  74      -0.238  20.613  13.852  0.50 21.78           N  
ATOM    592  CA BASN A  74      -1.640  20.381  14.189  0.50 22.56           C  
ATOM    593  C  BASN A  74      -1.919  19.024  14.817  0.50 18.47           C  
ATOM    594  O  BASN A  74      -2.873  18.343  14.442  0.50 20.48           O  
ATOM    595  CB BASN A  74      -2.506  20.545  12.933  0.50 26.89           C  
ATOM    596  CG BASN A  74      -3.987  20.628  13.253  0.50 34.24           C  
ATOM    597  OD1BASN A  74      -4.421  21.492  14.018  0.50 37.84           O  
ATOM    598  ND2BASN A  74      -4.771  19.729  12.669  0.50 34.72           N  
ATOM    599  N   SER A  75      -1.109  18.631  15.794  1.00 18.87           N  
ATOM    600  CA  SER A  75      -1.319  17.336  16.422  1.00 17.26           C  
ATOM    601  C   SER A  75      -2.466  17.339  17.426  1.00 17.97           C  
ATOM    602  O   SER A  75      -3.048  16.300  17.721  1.00 20.84           O  
ATOM    603  CB  SER A  75      -0.048  16.895  17.153  1.00 17.04           C  
ATOM    604  OG  SER A  75       0.220  17.708  18.306  1.00 18.27           O  
ATOM    605  N   GLY A  76      -2.788  18.513  17.959  1.00 18.10           N  
ATOM    606  CA  GLY A  76      -3.830  18.564  18.963  1.00 21.02           C  
ATOM    607  C   GLY A  76      -3.255  18.225  20.337  1.00 24.19           C  
ATOM    608  O   GLY A  76      -4.000  18.120  21.309  1.00 22.00           O  
ATOM    609  N   LEU A  77      -1.941  18.018  20.416  1.00 15.33           N  
ATOM    610  CA  LEU A  77      -1.262  17.715  21.689  1.00 15.37           C  
ATOM    611  C   LEU A  77      -0.408  18.920  22.083  1.00 15.28           C  
ATOM    612  O   LEU A  77      -0.021  19.719  21.226  1.00 18.30           O  
ATOM    613  CB  LEU A  77      -0.385  16.452  21.545  1.00 14.46           C  
ATOM    614  CG  LEU A  77      -1.120  15.186  21.115  1.00 14.38           C  
ATOM    615  CD1 LEU A  77      -0.100  14.050  20.990  1.00 15.38           C  
ATOM    616  CD2 LEU A  77      -2.177  14.814  22.158  1.00 15.26           C  
ATOM    617  N   PRO A  78      -0.102  19.085  23.377  1.00 16.36           N  
ATOM    618  CA  PRO A  78      -0.500  18.214  24.493  1.00 13.91           C  
ATOM    619  C   PRO A  78      -1.960  18.328  24.854  1.00 15.65           C  
ATOM    620  O   PRO A  78      -2.596  19.370  24.650  1.00 19.23           O  
ATOM    621  CB  PRO A  78       0.390  18.669  25.643  1.00 15.96           C  
ATOM    622  CG  PRO A  78       0.627  20.124  25.331  1.00 24.06           C  
ATOM    623  CD  PRO A  78       0.812  20.147  23.829  1.00 17.82           C  
ATOM    624  N   ARG A  79      -2.492  17.232  25.376  1.00 14.25           N  
ATOM    625  CA  ARG A  79      -3.885  17.207  25.793  1.00 14.99           C  
ATOM    626  C   ARG A  79      -4.003  16.350  27.043  1.00 15.60           C  
ATOM    627  O   ARG A  79      -3.336  15.335  27.175  1.00 14.48           O  
ATOM    628  CB  ARG A  79      -4.760  16.641  24.685  1.00 17.81           C  
ATOM    629  CG  ARG A  79      -6.241  16.637  25.039  1.00 29.99           C  
ATOM    630  CD  ARG A  79      -7.104  16.563  23.799  1.00 41.40           C  
ATOM    631  NE  ARG A  79      -7.912  17.770  23.632  1.00 54.72           N  
ATOM    632  CZ  ARG A  79      -7.424  18.978  23.365  1.00 56.68           C  
ATOM    633  NH1 ARG A  79      -6.118  19.161  23.227  1.00 57.05           N  
ATOM    634  NH2 ARG A  79      -8.248  20.007  23.235  1.00 55.88           N  
ATOM    635  N   ARG A  80      -4.840  16.768  27.994  1.00 15.51           N  
ATOM    636  CA  ARG A  80      -5.011  15.992  29.215  1.00 15.20           C  
ATOM    637  C   ARG A  80      -5.604  14.607  28.968  1.00 12.85           C  
ATOM    638  O   ARG A  80      -6.500  14.437  28.131  1.00 15.09           O  
ATOM    639  CB  ARG A  80      -5.932  16.735  30.194  1.00 19.24           C  
ATOM    640  CG  ARG A  80      -5.296  17.964  30.778  1.00 26.34           C  
ATOM    641  CD  ARG A  80      -6.058  18.457  32.011  1.00 33.65           C  
ATOM    642  NE  ARG A  80      -5.200  19.354  32.778  1.00 36.85           N  
ATOM    643  CZ  ARG A  80      -5.457  19.779  34.009  1.00 39.95           C  
ATOM    644  NH1 ARG A  80      -6.567  19.394  34.632  1.00 41.45           N  
ATOM    645  NH2 ARG A  80      -4.579  20.565  34.625  1.00 36.83           N  
ATOM    646  N   VAL A  81      -5.097  13.630  29.709  1.00 15.17           N  
ATOM    647  CA  VAL A  81      -5.558  12.248  29.629  1.00 14.92           C  
ATOM    648  C   VAL A  81      -7.071  12.169  29.812  1.00 17.28           C  
ATOM    649  O   VAL A  81      -7.764  11.489  29.057  1.00 18.49           O  
ATOM    650  CB  VAL A  81      -4.829  11.391  30.682  1.00 18.09           C  
ATOM    651  CG1 VAL A  81      -5.464   9.995  30.790  1.00 20.34           C  
ATOM    652  CG2 VAL A  81      -3.341  11.259  30.281  1.00 24.57           C  
ATOM    653  N   GLN A  82      -7.594  12.918  30.784  1.00 18.42           N  
ATOM    654  CA  GLN A  82      -9.029  12.885  31.031  1.00 21.97           C  
ATOM    655  C   GLN A  82      -9.862  13.454  29.899  1.00 22.76           C  
ATOM    656  O   GLN A  82     -11.068  13.235  29.874  1.00 26.10           O  
ATOM    657  CB  GLN A  82      -9.368  13.602  32.348  1.00 24.88           C  
ATOM    658  CG  GLN A  82      -8.805  14.999  32.469  1.00 28.36           C  
ATOM    659  CD  GLN A  82      -9.063  15.623  33.837  1.00 45.16           C  
ATOM    660  OE1 GLN A  82      -8.847  14.990  34.874  1.00 46.51           O  
ATOM    661  NE2 GLN A  82      -9.516  16.874  33.841  1.00 50.18           N  
ATOM    662  N   GLU A  83      -9.235  14.161  28.957  1.00 19.25           N  
ATOM    663  CA  GLU A  83      -9.948  14.741  27.825  1.00 18.59           C  
ATOM    664  C   GLU A  83      -9.796  13.910  26.546  1.00 21.50           C  
ATOM    665  O   GLU A  83     -10.204  14.337  25.473  1.00 28.32           O  
ATOM    666  CB  GLU A  83      -9.445  16.164  27.569  1.00 23.76           C  
ATOM    667  CG  GLU A  83      -9.846  17.153  28.648  1.00 28.14           C  
ATOM    668  CD  GLU A  83      -9.208  18.514  28.453  1.00 37.67           C  
ATOM    669  OE1 GLU A  83      -9.028  18.926  27.287  1.00 42.65           O  
ATOM    670  OE2 GLU A  83      -8.897  19.176  29.464  1.00 42.77           O  
ATOM    671  N   LEU A  84      -9.195  12.733  26.664  1.00 20.61           N  
ATOM    672  CA  LEU A  84      -8.997  11.871  25.501  1.00 21.80           C  
ATOM    673  C   LEU A  84     -10.121  10.875  25.402  1.00 21.54           C  
ATOM    674  O   LEU A  84     -10.489  10.243  26.392  1.00 24.34           O  
ATOM    675  CB  LEU A  84      -7.697  11.076  25.625  1.00 24.08           C  
ATOM    676  CG  LEU A  84      -6.403  11.866  25.705  1.00 25.48           C  
ATOM    677  CD1 LEU A  84      -5.260  10.903  25.970  1.00 28.23           C  
ATOM    678  CD2 LEU A  84      -6.207  12.640  24.425  1.00 26.77           C  
ATOM    679  N  ASER A  85     -10.677  10.710  24.210  0.50 17.90           N  
ATOM    680  CA ASER A  85     -11.736   9.724  24.054  0.50 21.77           C  
ATOM    681  C  ASER A  85     -11.219   8.500  23.298  0.50 22.54           C  
ATOM    682  O  ASER A  85     -11.603   7.366  23.599  0.50 23.94           O  
ATOM    683  CB ASER A  85     -12.945  10.323  23.328  0.50 24.55           C  
ATOM    684  OG ASER A  85     -12.616  10.727  22.014  0.50 28.54           O  
ATOM    685  N  BSER A  85     -10.667  10.741  24.202  0.50 18.07           N  
ATOM    686  CA BSER A  85     -11.755   9.805  23.969  0.50 22.53           C  
ATOM    687  C  BSER A  85     -11.276   8.545  23.248  0.50 23.97           C  
ATOM    688  O  BSER A  85     -11.749   7.440  23.518  0.50 26.02           O  
ATOM    689  CB BSER A  85     -12.850  10.486  23.149  0.50 26.65           C  
ATOM    690  OG BSER A  85     -13.856   9.564  22.784  0.50 27.94           O  
ATOM    691  N   ASP A  86     -10.329   8.714  22.333  1.00 21.34           N  
ATOM    692  CA  ASP A  86      -9.813   7.589  21.560  1.00 21.54           C  
ATOM    693  C   ASP A  86      -8.407   7.937  21.077  1.00 16.52           C  
ATOM    694  O   ASP A  86      -8.142   9.078  20.726  1.00 19.85           O  
ATOM    695  CB  ASP A  86     -10.747   7.371  20.370  1.00 22.31           C  
ATOM    696  CG  ASP A  86     -10.403   6.149  19.552  1.00 31.94           C  
ATOM    697  OD1 ASP A  86     -10.314   5.045  20.115  1.00 36.26           O  
ATOM    698  OD2 ASP A  86     -10.242   6.301  18.326  1.00 41.24           O  
ATOM    699  N   VAL A  87      -7.513   6.953  21.100  1.00 13.88           N  
ATOM    700  CA  VAL A  87      -6.135   7.169  20.624  1.00 14.35           C  
ATOM    701  C   VAL A  87      -5.781   5.879  19.918  1.00 14.90           C  
ATOM    702  O   VAL A  87      -5.763   4.826  20.539  1.00 15.80           O  
ATOM    703  CB  VAL A  87      -5.151   7.398  21.775  1.00 15.97           C  
ATOM    704  CG1 VAL A  87      -3.786   7.755  21.212  1.00 16.96           C  
ATOM    705  CG2 VAL A  87      -5.666   8.520  22.688  1.00 20.10           C  
ATOM    706  N   ARG A  88      -5.513   5.963  18.619  1.00 13.98           N  
ATOM    707  CA  ARG A  88      -5.242   4.766  17.826  1.00 11.74           C  
ATOM    708  C   ARG A  88      -3.951   4.915  17.060  1.00 11.86           C  
ATOM    709  O   ARG A  88      -3.557   6.031  16.727  1.00 13.77           O  
ATOM    710  CB  ARG A  88      -6.342   4.557  16.784  1.00 15.16           C  
ATOM    711  CG  ARG A  88      -7.725   4.411  17.365  1.00 21.28           C  
ATOM    712  CD  ARG A  88      -7.886   3.026  17.873  1.00 22.19           C  
ATOM    713  NE  ARG A  88      -9.172   2.854  18.539  1.00 23.87           N  
ATOM    714  CZ  ARG A  88      -9.721   1.670  18.765  1.00 31.09           C  
ATOM    715  NH1 ARG A  88      -9.092   0.566  18.375  1.00 24.11           N  
ATOM    716  NH2 ARG A  88     -10.892   1.594  19.385  1.00 29.52           N  
ATOM    717  N   THR A  89      -3.317   3.787  16.759  1.00 10.48           N  
ATOM    718  CA  THR A  89      -2.072   3.864  15.998  1.00 10.28           C  
ATOM    719  C   THR A  89      -1.860   2.612  15.171  1.00 10.80           C  
ATOM    720  O   THR A  89      -2.359   1.550  15.513  1.00 12.28           O  
ATOM    721  CB  THR A  89      -0.882   4.081  16.961  1.00 11.15           C  
ATOM    722  OG1 THR A  89       0.332   4.278  16.221  1.00 10.76           O  
ATOM    723  CG2 THR A  89      -0.701   2.874  17.839  1.00 11.83           C  
ATOM    724  N   SER A  90      -1.128   2.762  14.063  1.00  8.64           N  
ATOM    725  CA  SER A  90      -0.775   1.647  13.185  1.00  8.24           C  
ATOM    726  C   SER A  90       0.721   1.705  12.951  1.00  8.43           C  
ATOM    727  O   SER A  90       1.321   2.773  12.989  1.00  9.82           O  
ATOM    728  CB  SER A  90      -1.486   1.746  11.836  1.00 10.19           C  
ATOM    729  OG  SER A  90      -2.890   1.622  12.024  1.00 11.45           O  
ATOM    730  N   TRP A  91       1.313   0.538  12.718  1.00  9.40           N  
ATOM    731  CA  TRP A  91       2.745   0.439  12.466  1.00  8.80           C  
ATOM    732  C   TRP A  91       3.082  -0.926  11.907  1.00  9.97           C  
ATOM    733  O   TRP A  91       2.433  -1.908  12.238  1.00 11.06           O  
ATOM    734  CB  TRP A  91       3.530   0.657  13.776  1.00  9.66           C  
ATOM    735  CG  TRP A  91       5.013   0.857  13.590  1.00  8.69           C  
ATOM    736  CD1 TRP A  91       5.628   1.613  12.628  1.00  9.55           C  
ATOM    737  CD2 TRP A  91       6.052   0.364  14.441  1.00  9.09           C  
ATOM    738  NE1 TRP A  91       7.000   1.618  12.838  1.00  9.81           N  
ATOM    739  CE2 TRP A  91       7.285   0.864  13.943  1.00  8.82           C  
ATOM    740  CE3 TRP A  91       6.064  -0.443  15.587  1.00 11.15           C  
ATOM    741  CZ2 TRP A  91       8.510   0.580  14.550  1.00 10.14           C  
ATOM    742  CZ3 TRP A  91       7.290  -0.729  16.200  1.00 10.28           C  
ATOM    743  CH2 TRP A  91       8.499  -0.215  15.673  1.00  9.41           C  
ATOM    744  N   THR A  92       4.072  -0.977  11.024  1.00  8.59           N  
ATOM    745  CA  THR A  92       4.557  -2.250  10.485  1.00  9.22           C  
ATOM    746  C   THR A  92       6.064  -2.209  10.628  1.00 10.84           C  
ATOM    747  O   THR A  92       6.706  -1.263  10.172  1.00 12.18           O  
ATOM    748  CB  THR A  92       4.243  -2.412   9.001  1.00 10.62           C  
ATOM    749  OG1 THR A  92       2.834  -2.344   8.793  1.00 12.39           O  
ATOM    750  CG2 THR A  92       4.741  -3.785   8.516  1.00 12.16           C  
ATOM    751  N   LEU A  93       6.656  -3.216  11.262  1.00  9.41           N  
ATOM    752  CA  LEU A  93       8.099  -3.215  11.406  1.00  9.59           C  
ATOM    753  C   LEU A  93       8.673  -4.434  10.692  1.00 10.00           C  
ATOM    754  O   LEU A  93       7.984  -5.451  10.519  1.00 12.60           O  
ATOM    755  CB  LEU A  93       8.493  -3.269  12.892  1.00 12.54           C  
ATOM    756  CG  LEU A  93       8.075  -4.555  13.632  1.00 12.09           C  
ATOM    757  CD1 LEU A  93       9.319  -5.357  14.027  1.00 15.42           C  
ATOM    758  CD2 LEU A  93       7.282  -4.193  14.882  1.00 16.51           C  
ATOM    759  N   THR A  94       9.920  -4.315  10.262  1.00 10.55           N  
ATOM    760  CA  THR A  94      10.636  -5.426   9.629  1.00 11.42           C  
ATOM    761  C   THR A  94      11.779  -5.747  10.583  1.00 12.36           C  
ATOM    762  O   THR A  94      12.685  -4.932  10.797  1.00 12.03           O  
ATOM    763  CB  THR A  94      11.206  -5.026   8.268  1.00 14.54           C  
ATOM    764  OG1 THR A  94      10.132  -4.647   7.395  1.00 16.12           O  
ATOM    765  CG2 THR A  94      11.927  -6.218   7.634  1.00 18.23           C  
ATOM    766  N   PRO A  95      11.753  -6.935  11.201  1.00 13.77           N  
ATOM    767  CA  PRO A  95      12.802  -7.324  12.144  1.00 13.58           C  
ATOM    768  C   PRO A  95      14.038  -7.892  11.486  1.00 13.89           C  
ATOM    769  O   PRO A  95      14.017  -8.208  10.295  1.00 17.24           O  
ATOM    770  CB  PRO A  95      12.107  -8.372  13.000  1.00 14.85           C  
ATOM    771  CG  PRO A  95      11.243  -9.083  12.002  1.00 17.56           C  
ATOM    772  CD  PRO A  95      10.682  -7.946  11.126  1.00 15.43           C  
ATOM    773  N   ILE A  96      15.113  -7.960  12.266  1.00 12.99           N  
ATOM    774  CA  ILE A  96      16.348  -8.596  11.807  1.00 13.97           C  
ATOM    775  C   ILE A  96      16.637  -9.687  12.829  1.00 14.06           C  
ATOM    776  O   ILE A  96      15.970  -9.785  13.850  1.00 16.29           O  
ATOM    777  CB  ILE A  96      17.540  -7.621  11.688  1.00 13.99           C  
ATOM    778  CG1 ILE A  96      17.848  -7.002  13.046  1.00 14.47           C  
ATOM    779  CG2 ILE A  96      17.256  -6.588  10.570  1.00 17.15           C  
ATOM    780  CD1 ILE A  96      19.115  -6.118  13.022  1.00 17.31           C  
ATOM    781  N   THR A  97      17.631 -10.529  12.558  1.00 16.87           N  
ATOM    782  CA  THR A  97      17.924 -11.641  13.459  1.00 16.46           C  
ATOM    783  C   THR A  97      19.205 -11.495  14.259  1.00 17.46           C  
ATOM    784  O   THR A  97      19.582 -12.411  14.982  1.00 20.42           O  
ATOM    785  CB  THR A  97      17.969 -12.981  12.675  1.00 18.33           C  
ATOM    786  OG1 THR A  97      18.966 -12.892  11.651  1.00 21.01           O  
ATOM    787  CG2 THR A  97      16.590 -13.270  12.020  1.00 22.08           C  
ATOM    788  N   THR A  98      19.859 -10.344  14.145  1.00 16.37           N  
ATOM    789  CA  THR A  98      21.084 -10.072  14.884  1.00 17.69           C  
ATOM    790  C   THR A  98      20.902  -8.823  15.731  1.00 18.19           C  
ATOM    791  O   THR A  98      19.882  -8.146  15.620  1.00 19.33           O  
ATOM    792  CB  THR A  98      22.266  -9.794  13.942  1.00 22.35           C  
ATOM    793  OG1 THR A  98      21.960  -8.678  13.094  1.00 24.20           O  
ATOM    794  CG2 THR A  98      22.546 -11.009  13.077  1.00 23.54           C  
ATOM    795  N   GLY A  99      21.898  -8.535  16.558  1.00 18.95           N  
ATOM    796  CA  GLY A  99      21.878  -7.340  17.390  1.00 16.55           C  
ATOM    797  C   GLY A  99      21.034  -7.434  18.642  1.00 14.29           C  
ATOM    798  O   GLY A  99      20.392  -8.457  18.918  1.00 17.55           O  
ATOM    799  N  AARG A 100      21.049  -6.349  19.407  0.50 13.98           N  
ATOM    800  CA AARG A 100      20.300  -6.258  20.647  0.50 15.30           C  
ATOM    801  C  AARG A 100      19.483  -4.985  20.483  0.50 12.55           C  
ATOM    802  O  AARG A 100      20.030  -3.888  20.425  0.50 14.43           O  
ATOM    803  CB AARG A 100      21.263  -6.144  21.834  0.50 16.76           C  
ATOM    804  CG AARG A 100      22.175  -7.371  21.982  0.50 23.39           C  
ATOM    805  CD AARG A 100      23.215  -7.166  23.066  0.50 27.89           C  
ATOM    806  NE AARG A 100      22.608  -6.883  24.362  0.50 32.13           N  
ATOM    807  CZ AARG A 100      23.084  -5.992  25.225  0.50 38.08           C  
ATOM    808  NH1AARG A 100      24.175  -5.296  24.927  0.50 37.91           N  
ATOM    809  NH2AARG A 100      22.470  -5.797  26.385  0.50 39.94           N  
ATOM    810  N  BARG A 100      21.041  -6.356  19.422  0.50 13.96           N  
ATOM    811  CA BARG A 100      20.268  -6.286  20.656  0.50 14.47           C  
ATOM    812  C  BARG A 100      19.477  -4.994  20.540  0.50 12.20           C  
ATOM    813  O  BARG A 100      20.029  -3.898  20.584  0.50 14.08           O  
ATOM    814  CB BARG A 100      21.191  -6.260  21.879  0.50 16.16           C  
ATOM    815  CG BARG A 100      21.916  -7.595  22.082  0.50 20.12           C  
ATOM    816  CD BARG A 100      22.740  -7.606  23.348  0.50 14.75           C  
ATOM    817  NE BARG A 100      23.818  -6.619  23.306  0.50 17.42           N  
ATOM    818  CZ BARG A 100      23.941  -5.605  24.159  0.50 18.15           C  
ATOM    819  NH1BARG A 100      23.053  -5.439  25.129  0.50 27.73           N  
ATOM    820  NH2BARG A 100      24.950  -4.755  24.039  0.50 21.57           N  
ATOM    821  N   TRP A 101      18.171  -5.154  20.384  1.00 12.35           N  
ATOM    822  CA  TRP A 101      17.286  -4.016  20.175  1.00 11.38           C  
ATOM    823  C   TRP A 101      15.862  -4.398  20.465  1.00 12.27           C  
ATOM    824  O   TRP A 101      15.545  -5.564  20.664  1.00 11.85           O  
ATOM    825  CB  TRP A 101      17.364  -3.616  18.685  1.00 13.27           C  
ATOM    826  CG  TRP A 101      17.166  -4.796  17.709  1.00 12.37           C  
ATOM    827  CD1 TRP A 101      18.157  -5.608  17.195  1.00 14.13           C  
ATOM    828  CD2 TRP A 101      15.926  -5.375  17.278  1.00 12.86           C  
ATOM    829  NE1 TRP A 101      17.604  -6.644  16.492  1.00 15.61           N  
ATOM    830  CE2 TRP A 101      16.239  -6.536  16.525  1.00 15.84           C  
ATOM    831  CE3 TRP A 101      14.579  -5.033  17.452  1.00 11.98           C  
ATOM    832  CZ2 TRP A 101      15.254  -7.350  15.964  1.00 13.74           C  
ATOM    833  CZ3 TRP A 101      13.607  -5.837  16.890  1.00 13.37           C  
ATOM    834  CH2 TRP A 101      13.946  -6.987  16.157  1.00 14.12           C  
ATOM    835  N   ASN A 102      14.996  -3.388  20.515  1.00 11.78           N  
ATOM    836  CA  ASN A 102      13.573  -3.649  20.602  1.00 10.52           C  
ATOM    837  C   ASN A 102      12.883  -2.794  19.529  1.00 10.08           C  
ATOM    838  O   ASN A 102      13.530  -1.968  18.842  1.00 11.43           O  
ATOM    839  CB  ASN A 102      12.977  -3.369  22.001  1.00 11.23           C  
ATOM    840  CG  ASN A 102      13.038  -1.896  22.408  1.00 13.17           C  
ATOM    841  OD1 ASN A 102      12.942  -0.997  21.583  1.00 12.69           O  
ATOM    842  ND2 ASN A 102      13.179  -1.651  23.700  1.00 14.49           N  
ATOM    843  N   ALA A 103      11.600  -3.074  19.329  1.00  9.73           N  
ATOM    844  CA  ALA A 103      10.727  -2.315  18.401  1.00  8.67           C  
ATOM    845  C   ALA A 103       9.632  -1.920  19.376  1.00 10.16           C  
ATOM    846  O   ALA A 103       8.869  -2.769  19.834  1.00 10.60           O  
ATOM    847  CB  ALA A 103      10.196  -3.218  17.315  1.00 11.98           C  
ATOM    848  N   ALA A 104       9.549  -0.628  19.696  1.00  8.80           N  
ATOM    849  CA  ALA A 104       8.638  -0.210  20.741  1.00  9.61           C  
ATOM    850  C   ALA A 104       8.131   1.199  20.624  1.00  9.64           C  
ATOM    851  O   ALA A 104       8.842   2.099  20.167  1.00  9.83           O  
ATOM    852  CB  ALA A 104       9.370  -0.338  22.088  1.00 12.08           C  
ATOM    853  N   TYR A 105       6.888   1.368  21.061  1.00  8.52           N  
ATOM    854  CA  TYR A 105       6.321   2.696  21.183  1.00  7.94           C  
ATOM    855  C   TYR A 105       6.871   3.334  22.470  1.00  9.42           C  
ATOM    856  O   TYR A 105       7.156   2.635  23.446  1.00 10.77           O  
ATOM    857  CB  TYR A 105       4.811   2.600  21.345  1.00  8.61           C  
ATOM    858  CG  TYR A 105       4.089   2.487  20.039  1.00  8.42           C  
ATOM    859  CD1 TYR A 105       4.016   1.272  19.366  1.00 11.92           C  
ATOM    860  CD2 TYR A 105       3.500   3.616  19.449  1.00  8.54           C  
ATOM    861  CE1 TYR A 105       3.376   1.183  18.131  1.00 13.01           C  
ATOM    862  CE2 TYR A 105       2.862   3.538  18.225  1.00  9.87           C  
ATOM    863  CZ  TYR A 105       2.804   2.315  17.567  1.00 11.92           C  
ATOM    864  OH  TYR A 105       2.177   2.235  16.352  1.00 15.01           O  
ATOM    865  N   ASP A 106       7.013   4.663  22.460  1.00  7.53           N  
ATOM    866  CA  ASP A 106       7.480   5.447  23.618  1.00  9.02           C  
ATOM    867  C   ASP A 106       6.464   6.585  23.658  1.00 11.09           C  
ATOM    868  O   ASP A 106       6.380   7.399  22.725  1.00 12.01           O  
ATOM    869  CB  ASP A 106       8.889   5.980  23.347  1.00  9.99           C  
ATOM    870  CG  ASP A 106       9.715   6.156  24.603  1.00 13.74           C  
ATOM    871  OD1 ASP A 106       9.349   5.607  25.662  1.00 13.42           O  
ATOM    872  OD2 ASP A 106      10.758   6.818  24.530  1.00 15.20           O  
ATOM    873  N   ILE A 107       5.685   6.649  24.736  1.00  9.70           N  
ATOM    874  CA  ILE A 107       4.602   7.631  24.845  1.00  8.05           C  
ATOM    875  C   ILE A 107       4.850   8.455  26.108  1.00 12.00           C  
ATOM    876  O   ILE A 107       4.999   7.915  27.193  1.00 11.26           O  
ATOM    877  CB  ILE A 107       3.274   6.903  24.915  1.00  9.82           C  
ATOM    878  CG1 ILE A 107       3.139   6.014  23.669  1.00 13.48           C  
ATOM    879  CG2 ILE A 107       2.142   7.893  25.001  1.00 13.28           C  
ATOM    880  CD1 ILE A 107       2.002   5.014  23.733  1.00 18.80           C  
ATOM    881  N   TRP A 108       4.897   9.777  25.953  1.00  9.79           N  
ATOM    882  CA  TRP A 108       5.271  10.657  27.057  1.00 10.31           C  
ATOM    883  C   TRP A 108       4.163  11.473  27.659  1.00  8.96           C  
ATOM    884  O   TRP A 108       3.337  12.022  26.930  1.00 11.06           O  
ATOM    885  CB  TRP A 108       6.368  11.625  26.569  1.00 10.03           C  
ATOM    886  CG  TRP A 108       7.667  10.958  26.254  1.00 12.40           C  
ATOM    887  CD1 TRP A 108       8.165  10.627  25.011  1.00 13.79           C  
ATOM    888  CD2 TRP A 108       8.654  10.545  27.207  1.00 12.08           C  
ATOM    889  NE1 TRP A 108       9.408  10.041  25.150  1.00 16.29           N  
ATOM    890  CE2 TRP A 108       9.730   9.980  26.483  1.00 15.26           C  
ATOM    891  CE3 TRP A 108       8.733  10.605  28.608  1.00 14.37           C  
ATOM    892  CZ2 TRP A 108      10.880   9.477  27.117  1.00 18.99           C  
ATOM    893  CZ3 TRP A 108       9.876  10.109  29.241  1.00 14.95           C  
ATOM    894  CH2 TRP A 108      10.934   9.551  28.492  1.00 17.46           C  
ATOM    895  N   PHE A 109       4.176  11.547  28.994  1.00 11.08           N  
ATOM    896  CA  PHE A 109       3.175  12.307  29.752  1.00 11.90           C  
ATOM    897  C   PHE A 109       3.860  13.174  30.786  1.00 11.05           C  
ATOM    898  O   PHE A 109       4.944  12.859  31.269  1.00 12.64           O  
ATOM    899  CB  PHE A 109       2.273  11.362  30.548  1.00 12.10           C  
ATOM    900  CG  PHE A 109       1.577  10.328  29.718  1.00 12.55           C  
ATOM    901  CD1 PHE A 109       2.259   9.179  29.305  1.00 13.41           C  
ATOM    902  CD2 PHE A 109       0.239  10.485  29.345  1.00 12.99           C  
ATOM    903  CE1 PHE A 109       1.600   8.208  28.532  1.00 13.12           C  
ATOM    904  CE2 PHE A 109      -0.417   9.522  28.581  1.00 14.44           C  
ATOM    905  CZ  PHE A 109       0.277   8.376  28.172  1.00 14.20           C  
ATOM    906  N   SER A 110       3.203  14.272  31.140  1.00 12.63           N  
ATOM    907  CA  SER A 110       3.740  15.080  32.218  1.00 15.39           C  
ATOM    908  C   SER A 110       2.634  15.966  32.746  1.00 12.21           C  
ATOM    909  O   SER A 110       1.623  16.178  32.093  1.00 13.74           O  
ATOM    910  CB  SER A 110       4.956  15.886  31.772  1.00 23.30           C  
ATOM    911  OG  SER A 110       4.634  17.205  31.448  1.00 21.19           O  
ATOM    912  N   PRO A 111       2.832  16.504  33.957  1.00 15.01           N  
ATOM    913  CA  PRO A 111       1.806  17.368  34.560  1.00 14.74           C  
ATOM    914  C   PRO A 111       1.662  18.738  33.940  1.00 15.45           C  
ATOM    915  O   PRO A 111       0.651  19.394  34.165  1.00 16.98           O  
ATOM    916  CB  PRO A 111       2.257  17.515  36.021  1.00 18.95           C  
ATOM    917  CG  PRO A 111       3.271  16.447  36.232  1.00 25.19           C  
ATOM    918  CD  PRO A 111       3.949  16.258  34.883  1.00 18.07           C  
ATOM    919  N   VAL A 112       2.660  19.166  33.176  1.00 13.52           N  
ATOM    920  CA  VAL A 112       2.628  20.502  32.601  1.00 12.95           C  
ATOM    921  C   VAL A 112       2.593  20.491  31.093  1.00 15.86           C  
ATOM    922  O   VAL A 112       2.843  19.462  30.464  1.00 17.55           O  
ATOM    923  CB  VAL A 112       3.828  21.346  33.084  1.00 15.68           C  
ATOM    924  CG1 VAL A 112       3.753  21.533  34.612  1.00 19.69           C  
ATOM    925  CG2 VAL A 112       5.139  20.685  32.708  1.00 17.68           C  
ATOM    926  N   THR A 113       2.312  21.649  30.502  1.00 14.35           N  
ATOM    927  CA  THR A 113       2.195  21.715  29.058  1.00 14.58           C  
ATOM    928  C   THR A 113       3.484  21.956  28.310  1.00 18.47           C  
ATOM    929  O   THR A 113       3.554  21.678  27.122  1.00 19.62           O  
ATOM    930  CB  THR A 113       1.133  22.749  28.628  1.00 16.27           C  
ATOM    931  OG1 THR A 113       1.289  23.952  29.410  1.00 15.70           O  
ATOM    932  CG2 THR A 113      -0.254  22.193  28.831  1.00 16.00           C  
ATOM    933  N  AASN A 114       4.501  22.462  28.998  0.50 16.39           N  
ATOM    934  CA AASN A 114       5.795  22.724  28.371  0.50 20.46           C  
ATOM    935  C  AASN A 114       6.694  21.491  28.469  0.50 20.23           C  
ATOM    936  O  AASN A 114       6.977  21.011  29.559  0.50 21.43           O  
ATOM    937  CB AASN A 114       6.474  23.911  29.060  0.50 22.26           C  
ATOM    938  CG AASN A 114       7.709  24.386  28.315  0.50 25.87           C  
ATOM    939  OD1AASN A 114       8.735  23.709  28.295  0.50 25.70           O  
ATOM    940  ND2AASN A 114       7.607  25.554  27.690  0.50 29.17           N  
ATOM    941  N  BASN A 114       4.500  22.474  28.993  0.50 19.00           N  
ATOM    942  CA BASN A 114       5.782  22.727  28.344  0.50 24.08           C  
ATOM    943  C  BASN A 114       6.672  21.487  28.462  0.50 22.68           C  
ATOM    944  O  BASN A 114       6.900  20.981  29.553  0.50 24.07           O  
ATOM    945  CB BASN A 114       6.458  23.964  28.971  0.50 31.49           C  
ATOM    946  CG BASN A 114       7.257  23.646  30.227  0.50 34.64           C  
ATOM    947  OD1BASN A 114       8.312  23.012  30.162  0.50 45.51           O  
ATOM    948  ND2BASN A 114       6.764  24.101  31.376  0.50 41.04           N  
ATOM    949  N   SER A 115       7.152  20.984  27.328  1.00 20.60           N  
ATOM    950  CA  SER A 115       8.013  19.807  27.326  1.00 19.78           C  
ATOM    951  C   SER A 115       9.465  20.115  26.945  1.00 22.12           C  
ATOM    952  O   SER A 115      10.265  19.202  26.738  1.00 20.13           O  
ATOM    953  CB  SER A 115       7.447  18.745  26.378  1.00 21.69           C  
ATOM    954  OG  SER A 115       7.406  19.233  25.043  1.00 23.41           O  
ATOM    955  N   GLY A 116       9.817  21.395  26.874  1.00 21.91           N  
ATOM    956  CA  GLY A 116      11.180  21.749  26.510  1.00 25.25           C  
ATOM    957  C   GLY A 116      12.278  21.207  27.413  1.00 27.63           C  
ATOM    958  O   GLY A 116      13.398  20.978  26.954  1.00 32.55           O  
ATOM    959  N  AASN A 117      11.964  21.005  28.690  0.50 27.61           N  
ATOM    960  CA AASN A 117      12.939  20.486  29.640  0.50 29.74           C  
ATOM    961  C  AASN A 117      12.652  19.036  30.004  0.50 31.45           C  
ATOM    962  O  AASN A 117      13.090  18.544  31.045  0.50 32.15           O  
ATOM    963  CB AASN A 117      12.960  21.344  30.907  0.50 33.94           C  
ATOM    964  CG AASN A 117      13.460  22.748  30.645  0.50 36.86           C  
ATOM    965  OD1AASN A 117      14.522  22.935  30.052  0.50 36.86           O  
ATOM    966  ND2AASN A 117      12.699  23.744  31.087  0.50 39.14           N  
ATOM    967  N  BASN A 117      11.976  20.999  28.693  0.50 28.44           N  
ATOM    968  CA BASN A 117      12.975  20.485  29.624  0.50 31.21           C  
ATOM    969  C  BASN A 117      12.706  19.021  29.969  0.50 32.49           C  
ATOM    970  O  BASN A 117      13.213  18.505  30.965  0.50 32.80           O  
ATOM    971  CB BASN A 117      12.989  21.325  30.909  0.50 36.99           C  
ATOM    972  CG BASN A 117      14.297  21.202  31.677  0.50 42.20           C  
ATOM    973  OD1BASN A 117      14.416  21.680  32.808  0.50 45.74           O  
ATOM    974  ND2BASN A 117      15.289  20.567  31.059  0.50 43.36           N  
ATOM    975  N   GLY A 118      11.907  18.351  29.145  1.00 25.17           N  
ATOM    976  CA  GLY A 118      11.615  16.955  29.409  1.00 26.44           C  
ATOM    977  C   GLY A 118      10.323  16.630  30.125  1.00 22.31           C  
ATOM    978  O   GLY A 118       9.399  17.443  30.158  1.00 23.72           O  
ATOM    979  N   TYR A 119      10.285  15.445  30.738  1.00 20.85           N  
ATOM    980  CA  TYR A 119       9.070  14.965  31.383  1.00 16.36           C  
ATOM    981  C   TYR A 119       9.220  14.507  32.828  1.00 22.66           C  
ATOM    982  O   TYR A 119       8.528  13.585  33.264  1.00 21.71           O  
ATOM    983  CB  TYR A 119       8.471  13.829  30.529  1.00 19.05           C  
ATOM    984  CG  TYR A 119       8.410  14.164  29.051  1.00 16.53           C  
ATOM    985  CD1 TYR A 119       9.460  13.821  28.188  1.00 17.41           C  
ATOM    986  CD2 TYR A 119       7.326  14.868  28.532  1.00 13.82           C  
ATOM    987  CE1 TYR A 119       9.421  14.177  26.839  1.00 16.10           C  
ATOM    988  CE2 TYR A 119       7.279  15.239  27.182  1.00 15.73           C  
ATOM    989  CZ  TYR A 119       8.335  14.882  26.350  1.00 15.94           C  
ATOM    990  OH  TYR A 119       8.305  15.244  25.014  1.00 17.59           O  
ATOM    991  N  ASER A 120      10.101  15.175  33.569  0.50 23.00           N  
ATOM    992  CA ASER A 120      10.325  14.871  34.981  0.50 24.48           C  
ATOM    993  C  ASER A 120       8.999  14.966  35.728  0.50 23.68           C  
ATOM    994  O  ASER A 120       8.215  15.888  35.495  0.50 23.98           O  
ATOM    995  CB ASER A 120      11.316  15.876  35.586  0.50 29.26           C  
ATOM    996  OG ASER A 120      11.419  15.718  36.993  0.50 31.78           O  
ATOM    997  N  BSER A 120      10.130  15.138  33.564  0.50 23.55           N  
ATOM    998  CA BSER A 120      10.336  14.788  34.965  0.50 25.54           C  
ATOM    999  C  BSER A 120       9.017  14.945  35.713  0.50 24.19           C  
ATOM   1000  O  BSER A 120       8.263  15.888  35.471  0.50 24.86           O  
ATOM   1001  CB BSER A 120      11.406  15.688  35.589  0.50 31.55           C  
ATOM   1002  OG BSER A 120      12.676  15.420  35.022  0.50 34.76           O  
ATOM   1003  N   GLY A 121       8.740  14.017  36.622  1.00 21.51           N  
ATOM   1004  CA  GLY A 121       7.497  14.062  37.374  1.00 23.20           C  
ATOM   1005  C   GLY A 121       6.299  13.545  36.595  1.00 22.20           C  
ATOM   1006  O   GLY A 121       5.154  13.582  37.067  1.00 22.85           O  
ATOM   1007  N   GLY A 122       6.563  13.060  35.383  1.00 17.29           N  
ATOM   1008  CA  GLY A 122       5.499  12.519  34.565  1.00 15.25           C  
ATOM   1009  C   GLY A 122       5.613  11.007  34.387  1.00 18.33           C  
ATOM   1010  O   GLY A 122       5.843  10.263  35.355  1.00 17.25           O  
ATOM   1011  N   ALA A 123       5.449  10.539  33.151  1.00 14.84           N  
ATOM   1012  CA  ALA A 123       5.520   9.100  32.893  1.00 11.50           C  
ATOM   1013  C   ALA A 123       5.933   8.826  31.470  1.00 11.85           C  
ATOM   1014  O   ALA A 123       5.693   9.641  30.566  1.00 14.64           O  
ATOM   1015  CB  ALA A 123       4.171   8.454  33.126  1.00 16.08           C  
ATOM   1016  N   GLU A 124       6.531   7.654  31.296  1.00 12.45           N  
ATOM   1017  CA  GLU A 124       6.947   7.158  29.990  1.00 12.73           C  
ATOM   1018  C   GLU A 124       6.254   5.819  29.864  1.00 11.85           C  
ATOM   1019  O   GLU A 124       6.498   4.927  30.689  1.00 14.19           O  
ATOM   1020  CB  GLU A 124       8.454   6.957  29.942  1.00 11.28           C  
ATOM   1021  CG  GLU A 124       8.960   6.417  28.612  1.00 12.93           C  
ATOM   1022  CD  GLU A 124      10.444   6.090  28.616  1.00 14.76           C  
ATOM   1023  OE1 GLU A 124      11.099   6.179  29.682  1.00 15.06           O  
ATOM   1024  OE2 GLU A 124      10.979   5.731  27.530  1.00 14.29           O  
ATOM   1025  N   LEU A 125       5.399   5.666  28.862  1.00 10.43           N  
ATOM   1026  CA  LEU A 125       4.675   4.406  28.675  1.00  9.75           C  
ATOM   1027  C   LEU A 125       5.197   3.777  27.385  1.00 12.17           C  
ATOM   1028  O   LEU A 125       5.095   4.366  26.318  1.00 12.88           O  
ATOM   1029  CB  LEU A 125       3.169   4.667  28.579  1.00 11.07           C  
ATOM   1030  CG  LEU A 125       2.265   3.429  28.645  1.00 12.98           C  
ATOM   1031  CD1 LEU A 125       0.863   3.864  29.077  1.00 18.30           C  
ATOM   1032  CD2 LEU A 125       2.218   2.707  27.327  1.00 15.19           C  
ATOM   1033  N   MET A 126       5.803   2.602  27.501  1.00 10.05           N  
ATOM   1034  CA  MET A 126       6.337   1.921  26.327  1.00  9.66           C  
ATOM   1035  C   MET A 126       5.504   0.712  25.984  1.00 10.95           C  
ATOM   1036  O   MET A 126       4.920   0.089  26.872  1.00 11.94           O  
ATOM   1037  CB  MET A 126       7.756   1.419  26.591  1.00  9.96           C  
ATOM   1038  CG  MET A 126       8.747   2.532  26.931  1.00  9.69           C  
ATOM   1039  SD  MET A 126      10.429   1.972  26.654  1.00 14.12           S  
ATOM   1040  CE  MET A 126      10.566   2.126  24.879  1.00 16.83           C  
ATOM   1041  N   ILE A 127       5.451   0.373  24.700  1.00  8.12           N  
ATOM   1042  CA  ILE A 127       4.741  -0.819  24.261  1.00  9.83           C  
ATOM   1043  C   ILE A 127       5.734  -1.565  23.381  1.00 10.39           C  
ATOM   1044  O   ILE A 127       6.048  -1.128  22.279  1.00 10.55           O  
ATOM   1045  CB  ILE A 127       3.466  -0.486  23.472  1.00 10.55           C  
ATOM   1046  CG1 ILE A 127       2.524   0.323  24.378  1.00 12.90           C  
ATOM   1047  CG2 ILE A 127       2.737  -1.785  23.068  1.00 13.96           C  
ATOM   1048  CD1 ILE A 127       1.310   0.861  23.653  1.00 16.79           C  
ATOM   1049  N   TRP A 128       6.270  -2.673  23.889  1.00  8.93           N  
ATOM   1050  CA  TRP A 128       7.269  -3.459  23.157  1.00  9.22           C  
ATOM   1051  C   TRP A 128       6.582  -4.522  22.300  1.00 12.24           C  
ATOM   1052  O   TRP A 128       5.872  -5.400  22.825  1.00 11.50           O  
ATOM   1053  CB  TRP A 128       8.193  -4.151  24.157  1.00 10.64           C  
ATOM   1054  CG  TRP A 128       9.124  -3.263  24.916  1.00  9.43           C  
ATOM   1055  CD1 TRP A 128       8.888  -1.984  25.392  1.00 11.53           C  
ATOM   1056  CD2 TRP A 128      10.434  -3.615  25.352  1.00 10.17           C  
ATOM   1057  NE1 TRP A 128       9.992  -1.539  26.093  1.00 12.53           N  
ATOM   1058  CE2 TRP A 128      10.948  -2.521  26.082  1.00 11.99           C  
ATOM   1059  CE3 TRP A 128      11.234  -4.765  25.187  1.00 11.63           C  
ATOM   1060  CZ2 TRP A 128      12.232  -2.533  26.651  1.00 14.09           C  
ATOM   1061  CZ3 TRP A 128      12.519  -4.775  25.756  1.00 15.02           C  
ATOM   1062  CH2 TRP A 128      12.999  -3.663  26.475  1.00 14.51           C  
ATOM   1063  N   LEU A 129       6.805  -4.465  20.993  1.00  9.31           N  
ATOM   1064  CA  LEU A 129       6.173  -5.383  20.052  1.00 10.07           C  
ATOM   1065  C   LEU A 129       7.118  -6.462  19.580  1.00 13.43           C  
ATOM   1066  O   LEU A 129       6.675  -7.550  19.215  1.00 13.86           O  
ATOM   1067  CB  LEU A 129       5.688  -4.611  18.815  1.00 10.90           C  
ATOM   1068  CG  LEU A 129       4.618  -3.568  19.133  1.00 11.99           C  
ATOM   1069  CD1 LEU A 129       4.290  -2.774  17.875  1.00 17.04           C  
ATOM   1070  CD2 LEU A 129       3.341  -4.232  19.674  1.00 14.93           C  
ATOM   1071  N   ASN A 130       8.405  -6.159  19.537  1.00 10.50           N  
ATOM   1072  CA  ASN A 130       9.382  -7.152  19.071  1.00 10.72           C  
ATOM   1073  C   ASN A 130      10.746  -6.802  19.651  1.00 13.19           C  
ATOM   1074  O   ASN A 130      10.952  -5.704  20.180  1.00 12.32           O  
ATOM   1075  CB  ASN A 130       9.402  -7.167  17.536  1.00 12.21           C  
ATOM   1076  CG  ASN A 130       9.730  -8.549  16.969  1.00 14.26           C  
ATOM   1077  OD1 ASN A 130      10.667  -9.196  17.423  1.00 18.32           O  
ATOM   1078  ND2 ASN A 130       8.958  -8.988  15.976  1.00 14.75           N  
ATOM   1079  N   TRP A 131      11.690  -7.736  19.589  1.00 12.06           N  
ATOM   1080  CA  TRP A 131      12.996  -7.494  20.184  1.00 12.03           C  
ATOM   1081  C   TRP A 131      13.912  -8.649  19.826  1.00 16.48           C  
ATOM   1082  O   TRP A 131      13.465  -9.655  19.284  1.00 16.87           O  
ATOM   1083  CB  TRP A 131      12.863  -7.410  21.718  1.00 15.27           C  
ATOM   1084  CG  TRP A 131      12.186  -8.620  22.291  1.00 16.77           C  
ATOM   1085  CD1 TRP A 131      12.769  -9.838  22.564  1.00 24.70           C  
ATOM   1086  CD2 TRP A 131      10.783  -8.790  22.515  1.00 14.42           C  
ATOM   1087  NE1 TRP A 131      11.802 -10.747  22.929  1.00 26.69           N  
ATOM   1088  CE2 TRP A 131      10.577 -10.133  22.906  1.00 22.04           C  
ATOM   1089  CE3 TRP A 131       9.673  -7.938  22.414  1.00 13.46           C  
ATOM   1090  CZ2 TRP A 131       9.301 -10.645  23.194  1.00 23.90           C  
ATOM   1091  CZ3 TRP A 131       8.401  -8.450  22.696  1.00 18.22           C  
ATOM   1092  CH2 TRP A 131       8.231  -9.790  23.079  1.00 22.69           C  
ATOM   1093  N   ASN A 132      15.191  -8.463  20.103  1.00 13.82           N  
ATOM   1094  CA  ASN A 132      16.173  -9.518  19.851  1.00 14.71           C  
ATOM   1095  C   ASN A 132      17.350  -9.358  20.788  1.00 16.99           C  
ATOM   1096  O   ASN A 132      17.654  -8.270  21.267  1.00 16.15           O  
ATOM   1097  CB  ASN A 132      16.687  -9.439  18.410  1.00 14.95           C  
ATOM   1098  CG  ASN A 132      17.456 -10.685  18.003  1.00 19.71           C  
ATOM   1099  OD1 ASN A 132      16.878 -11.755  17.853  1.00 23.40           O  
ATOM   1100  ND2 ASN A 132      18.767 -10.552  17.850  1.00 21.65           N  
ATOM   1101  N   GLY A 133      18.026 -10.465  21.075  1.00 18.24           N  
ATOM   1102  CA  GLY A 133      19.229 -10.340  21.876  1.00 17.37           C  
ATOM   1103  C   GLY A 133      19.168 -10.332  23.385  1.00 16.41           C  
ATOM   1104  O   GLY A 133      20.140  -9.929  24.012  1.00 24.45           O  
ATOM   1105  N   GLY A 134      18.049 -10.741  23.959  1.00 20.40           N  
ATOM   1106  CA  GLY A 134      17.955 -10.812  25.407  1.00 22.63           C  
ATOM   1107  C   GLY A 134      17.700  -9.525  26.162  1.00 22.70           C  
ATOM   1108  O   GLY A 134      17.843  -9.484  27.379  1.00 28.40           O  
ATOM   1109  N   VAL A 135      17.313  -8.474  25.453  1.00 19.92           N  
ATOM   1110  CA  VAL A 135      17.057  -7.212  26.120  1.00 16.76           C  
ATOM   1111  C   VAL A 135      15.751  -7.308  26.897  1.00 18.27           C  
ATOM   1112  O   VAL A 135      14.842  -8.031  26.521  1.00 20.26           O  
ATOM   1113  CB  VAL A 135      16.979  -6.042  25.108  1.00 19.17           C  
ATOM   1114  CG1 VAL A 135      18.339  -5.856  24.439  1.00 22.80           C  
ATOM   1115  CG2 VAL A 135      15.904  -6.320  24.076  1.00 20.07           C  
ATOM   1116  N  AMET A 136      15.673  -6.587  28.002  0.50 20.57           N  
ATOM   1117  CA AMET A 136      14.456  -6.586  28.797  0.50 20.45           C  
ATOM   1118  C  AMET A 136      14.149  -5.164  29.226  0.50 17.40           C  
ATOM   1119  O  AMET A 136      15.022  -4.296  29.205  0.50 18.36           O  
ATOM   1120  CB AMET A 136      14.588  -7.507  30.018  0.50 28.54           C  
ATOM   1121  CG AMET A 136      15.901  -7.424  30.761  0.50 35.69           C  
ATOM   1122  SD AMET A 136      15.926  -8.641  32.101  0.50 48.11           S  
ATOM   1123  CE AMET A 136      15.374 -10.120  31.237  0.50 39.92           C  
ATOM   1124  N  BMET A 136      15.689  -6.571  27.998  0.50 19.57           N  
ATOM   1125  CA BMET A 136      14.520  -6.571  28.865  0.50 18.87           C  
ATOM   1126  C  BMET A 136      14.170  -5.149  29.280  0.50 16.21           C  
ATOM   1127  O  BMET A 136      15.028  -4.267  29.289  0.50 18.36           O  
ATOM   1128  CB BMET A 136      14.810  -7.384  30.135  0.50 22.61           C  
ATOM   1129  CG BMET A 136      15.159  -8.843  29.895  0.50 25.99           C  
ATOM   1130  SD BMET A 136      13.731  -9.833  29.420  0.50 35.04           S  
ATOM   1131  CE BMET A 136      13.225 -10.508  31.009  0.50 37.47           C  
ATOM   1132  N   PRO A 137      12.897  -4.906  29.610  1.00 16.99           N  
ATOM   1133  CA  PRO A 137      12.500  -3.564  30.032  1.00 17.04           C  
ATOM   1134  C   PRO A 137      13.153  -3.216  31.357  1.00 21.02           C  
ATOM   1135  O   PRO A 137      13.699  -4.081  32.050  1.00 21.34           O  
ATOM   1136  CB  PRO A 137      10.981  -3.667  30.196  1.00 18.06           C  
ATOM   1137  CG  PRO A 137      10.593  -4.874  29.350  1.00 17.55           C  
ATOM   1138  CD  PRO A 137      11.740  -5.821  29.566  1.00 18.94           C  
ATOM   1139  N   GLY A 138      13.097  -1.937  31.699  1.00 18.64           N  
ATOM   1140  CA  GLY A 138      13.631  -1.506  32.973  1.00 19.33           C  
ATOM   1141  C   GLY A 138      12.641  -1.874  34.072  1.00 19.05           C  
ATOM   1142  O   GLY A 138      11.483  -2.236  33.805  1.00 18.86           O  
ATOM   1143  N   GLY A 139      13.095  -1.788  35.319  1.00 20.23           N  
ATOM   1144  CA  GLY A 139      12.215  -2.069  36.438  1.00 20.42           C  
ATOM   1145  C   GLY A 139      11.939  -3.528  36.713  1.00 20.43           C  
ATOM   1146  O   GLY A 139      12.790  -4.388  36.471  1.00 24.65           O  
ATOM   1147  N  ASER A 140      10.741  -3.800  37.221  0.50 18.01           N  
ATOM   1148  CA ASER A 140      10.334  -5.161  37.554  0.50 20.13           C  
ATOM   1149  C  ASER A 140       8.968  -5.488  36.976  0.50 19.43           C  
ATOM   1150  O  ASER A 140       8.118  -4.607  36.822  0.50 17.52           O  
ATOM   1151  CB ASER A 140      10.302  -5.342  39.078  0.50 25.96           C  
ATOM   1152  OG ASER A 140      11.589  -5.141  39.636  0.50 29.63           O  
ATOM   1153  N  BSER A 140      10.749  -3.816  37.225  0.50 19.90           N  
ATOM   1154  CA BSER A 140      10.376  -5.195  37.518  0.50 22.23           C  
ATOM   1155  C  BSER A 140       8.996  -5.491  36.959  0.50 20.69           C  
ATOM   1156  O  BSER A 140       8.168  -4.592  36.801  0.50 20.48           O  
ATOM   1157  CB BSER A 140      10.398  -5.458  39.031  0.50 29.26           C  
ATOM   1158  OG BSER A 140       9.432  -4.680  39.705  0.50 31.18           O  
ATOM   1159  N   ARG A 141       8.752  -6.762  36.664  1.00 19.30           N  
ATOM   1160  CA  ARG A 141       7.481  -7.191  36.115  1.00 20.66           C  
ATOM   1161  C   ARG A 141       6.499  -7.259  37.270  1.00 22.80           C  
ATOM   1162  O   ARG A 141       6.721  -7.997  38.241  1.00 27.53           O  
ATOM   1163  CB  ARG A 141       7.629  -8.562  35.445  1.00 19.36           C  
ATOM   1164  CG  ARG A 141       6.373  -9.039  34.757  1.00 21.74           C  
ATOM   1165  CD  ARG A 141       6.679 -10.265  33.905  1.00 26.18           C  
ATOM   1166  NE  ARG A 141       7.445 -11.264  34.640  1.00 37.55           N  
ATOM   1167  CZ  ARG A 141       8.423 -11.997  34.114  1.00 42.43           C  
ATOM   1168  NH1 ARG A 141       8.766 -11.851  32.838  1.00 42.17           N  
ATOM   1169  NH2 ARG A 141       9.070 -12.875  34.866  1.00 49.58           N  
ATOM   1170  N   VAL A 142       5.425  -6.486  37.180  1.00 18.18           N  
ATOM   1171  CA  VAL A 142       4.431  -6.437  38.247  1.00 21.29           C  
ATOM   1172  C   VAL A 142       3.104  -7.118  37.941  1.00 20.30           C  
ATOM   1173  O   VAL A 142       2.305  -7.357  38.848  1.00 23.63           O  
ATOM   1174  CB  VAL A 142       4.134  -4.963  38.674  1.00 21.79           C  
ATOM   1175  CG1 VAL A 142       5.401  -4.313  39.184  1.00 25.67           C  
ATOM   1176  CG2 VAL A 142       3.573  -4.153  37.489  1.00 19.50           C  
ATOM   1177  N   ALA A 143       2.853  -7.425  36.672  1.00 16.77           N  
ATOM   1178  CA  ALA A 143       1.610  -8.076  36.271  1.00 13.49           C  
ATOM   1179  C   ALA A 143       1.701  -8.575  34.844  1.00 15.10           C  
ATOM   1180  O   ALA A 143       2.700  -8.329  34.157  1.00 16.25           O  
ATOM   1181  CB  ALA A 143       0.443  -7.091  36.357  1.00 18.45           C  
ATOM   1182  N   THR A 144       0.686  -9.336  34.430  1.00 14.57           N  
ATOM   1183  CA  THR A 144       0.533  -9.744  33.024  1.00 14.79           C  
ATOM   1184  C   THR A 144      -0.942  -9.540  32.823  1.00 18.36           C  
ATOM   1185  O   THR A 144      -1.753 -10.049  33.595  1.00 16.33           O  
ATOM   1186  CB  THR A 144       0.905 -11.187  32.722  1.00 14.95           C  
ATOM   1187  OG1 THR A 144       2.308 -11.341  32.912  1.00 17.22           O  
ATOM   1188  CG2 THR A 144       0.598 -11.500  31.255  1.00 16.36           C  
ATOM   1189  N   VAL A 145      -1.309  -8.804  31.781  1.00 14.47           N  
ATOM   1190  CA  VAL A 145      -2.691  -8.437  31.570  1.00 14.66           C  
ATOM   1191  C   VAL A 145      -3.111  -8.574  30.122  1.00 16.26           C  
ATOM   1192  O   VAL A 145      -2.277  -8.480  29.225  1.00 18.10           O  
ATOM   1193  CB  VAL A 145      -2.873  -6.948  32.030  1.00 19.48           C  
ATOM   1194  CG1 VAL A 145      -2.067  -6.023  31.087  1.00 19.92           C  
ATOM   1195  CG2 VAL A 145      -4.345  -6.555  32.079  1.00 24.64           C  
ATOM   1196  N   GLU A 146      -4.395  -8.818  29.903  1.00 14.61           N  
ATOM   1197  CA  GLU A 146      -4.941  -8.901  28.560  1.00 15.87           C  
ATOM   1198  C   GLU A 146      -5.478  -7.506  28.204  1.00 19.15           C  
ATOM   1199  O   GLU A 146      -6.310  -6.939  28.916  1.00 21.55           O  
ATOM   1200  CB  GLU A 146      -6.065  -9.952  28.510  1.00 23.02           C  
ATOM   1201  CG  GLU A 146      -5.515 -11.375  28.607  1.00 40.82           C  
ATOM   1202  CD  GLU A 146      -6.586 -12.451  28.545  1.00 50.26           C  
ATOM   1203  OE1 GLU A 146      -7.705 -12.144  28.083  1.00 51.15           O  
ATOM   1204  OE2 GLU A 146      -6.298 -13.605  28.945  1.00 56.76           O  
ATOM   1205  N   LEU A 147      -4.967  -6.941  27.111  1.00 17.21           N  
ATOM   1206  CA  LEU A 147      -5.390  -5.614  26.663  1.00 17.75           C  
ATOM   1207  C   LEU A 147      -5.340  -5.564  25.165  1.00 19.56           C  
ATOM   1208  O   LEU A 147      -4.460  -6.166  24.547  1.00 18.51           O  
ATOM   1209  CB  LEU A 147      -4.423  -4.512  27.135  1.00 18.38           C  
ATOM   1210  CG  LEU A 147      -4.283  -4.214  28.620  1.00 21.71           C  
ATOM   1211  CD1 LEU A 147      -3.122  -3.258  28.834  1.00 24.99           C  
ATOM   1212  CD2 LEU A 147      -5.586  -3.645  29.156  1.00 24.63           C  
ATOM   1213  N   ALA A 148      -6.281  -4.821  24.601  1.00 21.85           N  
ATOM   1214  CA  ALA A 148      -6.328  -4.584  23.172  1.00 25.14           C  
ATOM   1215  C   ALA A 148      -6.088  -5.775  22.267  1.00 26.65           C  
ATOM   1216  O   ALA A 148      -5.416  -5.647  21.248  1.00 28.18           O  
ATOM   1217  CB  ALA A 148      -5.342  -3.469  22.824  1.00 29.60           C  
ATOM   1218  N   GLY A 149      -6.633  -6.930  22.628  1.00 25.89           N  
ATOM   1219  CA  GLY A 149      -6.484  -8.089  21.775  1.00 28.23           C  
ATOM   1220  C   GLY A 149      -5.288  -8.980  21.995  1.00 28.61           C  
ATOM   1221  O   GLY A 149      -5.139  -9.989  21.309  1.00 34.09           O  
ATOM   1222  N   ALA A 150      -4.417  -8.627  22.933  1.00 21.98           N  
ATOM   1223  CA  ALA A 150      -3.258  -9.472  23.189  1.00 19.48           C  
ATOM   1224  C   ALA A 150      -2.946  -9.512  24.680  1.00 20.46           C  
ATOM   1225  O   ALA A 150      -3.643  -8.900  25.482  1.00 21.06           O  
ATOM   1226  CB  ALA A 150      -2.033  -8.959  22.393  1.00 20.24           C  
ATOM   1227  N   THR A 151      -1.903 -10.246  25.037  1.00 17.07           N  
ATOM   1228  CA  THR A 151      -1.476 -10.364  26.423  1.00 15.80           C  
ATOM   1229  C   THR A 151      -0.128  -9.670  26.583  1.00 17.32           C  
ATOM   1230  O   THR A 151       0.753  -9.807  25.738  1.00 16.67           O  
ATOM   1231  CB  THR A 151      -1.404 -11.817  26.796  1.00 24.82           C  
ATOM   1232  OG1 THR A 151      -2.678 -12.404  26.500  1.00 30.12           O  
ATOM   1233  CG2 THR A 151      -1.107 -11.965  28.260  1.00 23.33           C  
ATOM   1234  N   TRP A 152       0.028  -8.937  27.684  1.00 14.57           N  
ATOM   1235  CA  TRP A 152       1.216  -8.136  27.907  1.00 13.25           C  
ATOM   1236  C   TRP A 152       1.783  -8.206  29.302  1.00 13.09           C  
ATOM   1237  O   TRP A 152       1.040  -8.135  30.268  1.00 16.46           O  
ATOM   1238  CB  TRP A 152       0.880  -6.650  27.674  1.00 15.11           C  
ATOM   1239  CG  TRP A 152       0.087  -6.368  26.438  1.00 13.89           C  
ATOM   1240  CD1 TRP A 152      -1.262  -6.534  26.260  1.00 13.30           C  
ATOM   1241  CD2 TRP A 152       0.607  -5.951  25.161  1.00 11.23           C  
ATOM   1242  NE1 TRP A 152      -1.610  -6.264  24.955  1.00 14.97           N  
ATOM   1243  CE2 TRP A 152      -0.483  -5.902  24.263  1.00 14.31           C  
ATOM   1244  CE3 TRP A 152       1.884  -5.615  24.701  1.00 13.30           C  
ATOM   1245  CZ2 TRP A 152      -0.332  -5.532  22.921  1.00 15.10           C  
ATOM   1246  CZ3 TRP A 152       2.041  -5.246  23.360  1.00 13.11           C  
ATOM   1247  CH2 TRP A 152       0.942  -5.212  22.498  1.00 12.56           C  
ATOM   1248  N   GLU A 153       3.096  -8.310  29.400  1.00 12.94           N  
ATOM   1249  CA  GLU A 153       3.750  -8.239  30.699  1.00 11.68           C  
ATOM   1250  C   GLU A 153       3.791  -6.745  31.035  1.00 17.49           C  
ATOM   1251  O   GLU A 153       4.001  -5.921  30.148  1.00 17.10           O  
ATOM   1252  CB  GLU A 153       5.184  -8.734  30.616  1.00 15.57           C  
ATOM   1253  CG  GLU A 153       5.302 -10.181  30.156  1.00 13.74           C  
ATOM   1254  CD  GLU A 153       6.749 -10.620  30.042  1.00 25.92           C  
ATOM   1255  OE1 GLU A 153       7.651  -9.822  30.358  1.00 25.01           O  
ATOM   1256  OE2 GLU A 153       6.985 -11.776  29.631  1.00 32.11           O  
ATOM   1257  N   VAL A 154       3.602  -6.393  32.299  1.00 13.41           N  
ATOM   1258  CA  VAL A 154       3.646  -5.003  32.725  1.00 13.14           C  
ATOM   1259  C   VAL A 154       4.878  -4.833  33.583  1.00 15.32           C  
ATOM   1260  O   VAL A 154       5.044  -5.522  34.601  1.00 16.70           O  
ATOM   1261  CB  VAL A 154       2.398  -4.613  33.553  1.00 13.67           C  
ATOM   1262  CG1 VAL A 154       2.443  -3.108  33.864  1.00 15.84           C  
ATOM   1263  CG2 VAL A 154       1.133  -4.981  32.813  1.00 16.30           C  
ATOM   1264  N   TRP A 155       5.773  -3.944  33.156  1.00 13.24           N  
ATOM   1265  CA  TRP A 155       6.989  -3.659  33.873  1.00 12.73           C  
ATOM   1266  C   TRP A 155       6.919  -2.238  34.393  1.00 16.73           C  
ATOM   1267  O   TRP A 155       6.457  -1.338  33.692  1.00 16.74           O  
ATOM   1268  CB  TRP A 155       8.197  -3.795  32.961  1.00 14.15           C  
ATOM   1269  CG  TRP A 155       8.456  -5.218  32.510  1.00 13.15           C  
ATOM   1270  CD1 TRP A 155       7.697  -5.976  31.652  1.00 16.38           C  
ATOM   1271  CD2 TRP A 155       9.568  -6.025  32.894  1.00 15.73           C  
ATOM   1272  NE1 TRP A 155       8.288  -7.220  31.483  1.00 16.30           N  
ATOM   1273  CE2 TRP A 155       9.435  -7.268  32.232  1.00 17.70           C  
ATOM   1274  CE3 TRP A 155      10.668  -5.815  33.733  1.00 21.49           C  
ATOM   1275  CZ2 TRP A 155      10.376  -8.301  32.383  1.00 21.83           C  
ATOM   1276  CZ3 TRP A 155      11.605  -6.845  33.883  1.00 26.11           C  
ATOM   1277  CH2 TRP A 155      11.450  -8.065  33.210  1.00 21.80           C  
ATOM   1278  N   TYR A 156       7.389  -2.023  35.617  1.00 15.38           N  
ATOM   1279  CA  TYR A 156       7.340  -0.692  36.192  1.00 16.64           C  
ATOM   1280  C   TYR A 156       8.621  -0.327  36.907  1.00 16.49           C  
ATOM   1281  O   TYR A 156       9.242  -1.173  37.546  1.00 17.68           O  
ATOM   1282  CB  TYR A 156       6.163  -0.602  37.183  1.00 16.88           C  
ATOM   1283  CG  TYR A 156       6.140   0.675  37.991  1.00 20.60           C  
ATOM   1284  CD1 TYR A 156       5.813   1.892  37.399  1.00 22.62           C  
ATOM   1285  CD2 TYR A 156       6.496   0.670  39.340  1.00 24.58           C  
ATOM   1286  CE1 TYR A 156       5.841   3.077  38.126  1.00 24.58           C  
ATOM   1287  CE2 TYR A 156       6.530   1.851  40.075  1.00 23.58           C  
ATOM   1288  CZ  TYR A 156       6.201   3.050  39.457  1.00 29.17           C  
ATOM   1289  OH  TYR A 156       6.244   4.231  40.165  1.00 33.53           O  
ATOM   1290  N   ALA A 157       9.028   0.935  36.771  1.00 16.08           N  
ATOM   1291  CA  ALA A 157      10.208   1.458  37.458  1.00 17.92           C  
ATOM   1292  C   ALA A 157       9.864   2.864  37.932  1.00 20.24           C  
ATOM   1293  O   ALA A 157       9.269   3.650  37.201  1.00 19.58           O  
ATOM   1294  CB  ALA A 157      11.414   1.501  36.519  1.00 22.48           C  
ATOM   1295  N   ASP A 158      10.211   3.171  39.176  1.00 23.89           N  
ATOM   1296  CA  ASP A 158       9.952   4.487  39.752  1.00 27.57           C  
ATOM   1297  C   ASP A 158      11.226   5.317  39.621  1.00 29.75           C  
ATOM   1298  O   ASP A 158      12.059   5.314  40.517  1.00 31.67           O  
ATOM   1299  CB  ASP A 158       9.547   4.317  41.235  1.00 36.65           C  
ATOM   1300  CG  ASP A 158       9.316   5.641  41.952  1.00 47.75           C  
ATOM   1301  OD1 ASP A 158       8.680   6.546  41.373  1.00 51.86           O  
ATOM   1302  OD2 ASP A 158       9.760   5.770  43.114  1.00 53.52           O  
ATOM   1303  N   TRP A 159      11.394   6.003  38.492  1.00 28.08           N  
ATOM   1304  CA  TRP A 159      12.575   6.840  38.262  1.00 30.46           C  
ATOM   1305  C   TRP A 159      12.193   8.315  38.379  1.00 28.87           C  
ATOM   1306  O   TRP A 159      11.265   8.664  39.106  1.00 29.53           O  
ATOM   1307  CB  TRP A 159      13.151   6.618  36.859  1.00 36.36           C  
ATOM   1308  CG  TRP A 159      13.622   5.234  36.551  1.00 41.92           C  
ATOM   1309  CD1 TRP A 159      14.135   4.315  37.427  1.00 44.39           C  
ATOM   1310  CD2 TRP A 159      13.696   4.635  35.252  1.00 44.61           C  
ATOM   1311  NE1 TRP A 159      14.524   3.179  36.748  1.00 46.46           N  
ATOM   1312  CE2 TRP A 159      14.265   3.350  35.412  1.00 46.50           C  
ATOM   1313  CE3 TRP A 159      13.337   5.063  33.964  1.00 45.65           C  
ATOM   1314  CZ2 TRP A 159      14.484   2.486  34.331  1.00 45.44           C  
ATOM   1315  CZ3 TRP A 159      13.556   4.205  32.889  1.00 46.39           C  
ATOM   1316  CH2 TRP A 159      14.125   2.930  33.082  1.00 42.39           C  
ATOM   1317  N  AASP A 160      12.910   9.174  37.655  0.50 30.83           N  
ATOM   1318  CA AASP A 160      12.626  10.606  37.668  0.50 32.24           C  
ATOM   1319  C  AASP A 160      11.191  10.786  37.176  0.50 28.11           C  
ATOM   1320  O  AASP A 160      10.513  11.750  37.527  0.50 27.10           O  
ATOM   1321  CB AASP A 160      13.600  11.348  36.753  0.50 39.23           C  
ATOM   1322  CG AASP A 160      13.567  12.849  36.961  0.50 45.52           C  
ATOM   1323  OD1AASP A 160      12.479  13.444  36.823  0.50 49.71           O  
ATOM   1324  OD2AASP A 160      14.630  13.434  37.260  0.50 52.68           O  
ATOM   1325  N  BASP A 160      12.907   9.163  37.639  0.50 29.83           N  
ATOM   1326  CA BASP A 160      12.653  10.604  37.620  0.50 30.53           C  
ATOM   1327  C  BASP A 160      11.233  10.825  37.105  0.50 26.42           C  
ATOM   1328  O  BASP A 160      10.614  11.855  37.362  0.50 25.09           O  
ATOM   1329  CB BASP A 160      13.669  11.293  36.713  0.50 35.36           C  
ATOM   1330  CG BASP A 160      15.098  10.924  37.064  0.50 37.97           C  
ATOM   1331  OD1BASP A 160      15.563  11.309  38.159  0.50 39.20           O  
ATOM   1332  OD2BASP A 160      15.751  10.239  36.248  0.50 44.80           O  
ATOM   1333  N   TRP A 161      10.742   9.848  36.347  1.00 22.58           N  
ATOM   1334  CA  TRP A 161       9.374   9.850  35.840  1.00 20.99           C  
ATOM   1335  C   TRP A 161       8.986   8.383  36.031  1.00 16.28           C  
ATOM   1336  O   TRP A 161       9.862   7.543  36.260  1.00 18.92           O  
ATOM   1337  CB  TRP A 161       9.291  10.252  34.357  1.00 17.74           C  
ATOM   1338  CG  TRP A 161      10.214   9.508  33.450  1.00 17.69           C  
ATOM   1339  CD1 TRP A 161       9.978   8.308  32.827  1.00 18.77           C  
ATOM   1340  CD2 TRP A 161      11.521   9.921  33.046  1.00 18.72           C  
ATOM   1341  NE1 TRP A 161      11.065   7.954  32.058  1.00 20.39           N  
ATOM   1342  CE2 TRP A 161      12.026   8.925  32.175  1.00 20.52           C  
ATOM   1343  CE3 TRP A 161      12.321  11.038  33.337  1.00 23.92           C  
ATOM   1344  CZ2 TRP A 161      13.293   9.014  31.594  1.00 29.75           C  
ATOM   1345  CZ3 TRP A 161      13.582  11.124  32.757  1.00 30.16           C  
ATOM   1346  CH2 TRP A 161      14.054  10.118  31.894  1.00 29.48           C  
ATOM   1347  N   ASN A 162       7.697   8.082  35.986  1.00 15.41           N  
ATOM   1348  CA  ASN A 162       7.231   6.701  36.123  1.00 16.41           C  
ATOM   1349  C   ASN A 162       7.489   6.006  34.790  1.00 19.18           C  
ATOM   1350  O   ASN A 162       7.042   6.488  33.752  1.00 18.82           O  
ATOM   1351  CB  ASN A 162       5.729   6.653  36.380  1.00 17.24           C  
ATOM   1352  CG  ASN A 162       5.356   7.002  37.805  1.00 20.51           C  
ATOM   1353  OD1 ASN A 162       4.217   7.381  38.079  1.00 27.23           O  
ATOM   1354  ND2 ASN A 162       6.296   6.853  38.716  1.00 20.36           N  
ATOM   1355  N   TYR A 163       8.180   4.875  34.821  1.00 14.89           N  
ATOM   1356  CA  TYR A 163       8.442   4.111  33.598  1.00 14.61           C  
ATOM   1357  C   TYR A 163       7.493   2.916  33.599  1.00 15.83           C  
ATOM   1358  O   TYR A 163       7.462   2.148  34.571  1.00 16.32           O  
ATOM   1359  CB  TYR A 163       9.874   3.606  33.617  1.00 14.05           C  
ATOM   1360  CG  TYR A 163      10.225   2.643  32.503  1.00 14.83           C  
ATOM   1361  CD1 TYR A 163      10.722   3.103  31.282  1.00 16.14           C  
ATOM   1362  CD2 TYR A 163      10.146   1.266  32.708  1.00 15.95           C  
ATOM   1363  CE1 TYR A 163      11.145   2.213  30.301  1.00 14.69           C  
ATOM   1364  CE2 TYR A 163      10.561   0.371  31.742  1.00 16.41           C  
ATOM   1365  CZ  TYR A 163      11.067   0.847  30.541  1.00 16.20           C  
ATOM   1366  OH  TYR A 163      11.545  -0.076  29.625  1.00 17.04           O  
ATOM   1367  N   ILE A 164       6.709   2.753  32.536  1.00 12.96           N  
ATOM   1368  CA  ILE A 164       5.791   1.631  32.448  1.00 12.03           C  
ATOM   1369  C   ILE A 164       5.998   1.011  31.082  1.00 15.26           C  
ATOM   1370  O   ILE A 164       5.925   1.708  30.076  1.00 18.62           O  
ATOM   1371  CB  ILE A 164       4.339   2.052  32.510  1.00 14.69           C  
ATOM   1372  CG1 ILE A 164       4.147   3.086  33.624  1.00 17.69           C  
ATOM   1373  CG2 ILE A 164       3.458   0.846  32.781  1.00 20.10           C  
ATOM   1374  CD1 ILE A 164       3.678   4.415  33.118  1.00 20.12           C  
ATOM   1375  N   ALA A 165       6.293  -0.279  31.042  1.00 12.69           N  
ATOM   1376  CA  ALA A 165       6.475  -0.926  29.753  1.00 11.11           C  
ATOM   1377  C   ALA A 165       5.587  -2.136  29.653  1.00 13.83           C  
ATOM   1378  O   ALA A 165       5.560  -2.973  30.559  1.00 16.30           O  
ATOM   1379  CB  ALA A 165       7.929  -1.351  29.561  1.00 14.58           C  
ATOM   1380  N   TYR A 166       4.829  -2.205  28.570  1.00 10.12           N  
ATOM   1381  CA  TYR A 166       3.958  -3.336  28.293  1.00 10.75           C  
ATOM   1382  C   TYR A 166       4.701  -4.153  27.255  1.00 13.95           C  
ATOM   1383  O   TYR A 166       4.948  -3.680  26.153  1.00 13.97           O  
ATOM   1384  CB  TYR A 166       2.619  -2.876  27.730  1.00 10.82           C  
ATOM   1385  CG  TYR A 166       1.773  -2.138  28.748  1.00 12.47           C  
ATOM   1386  CD1 TYR A 166       2.016  -0.798  29.032  1.00 13.38           C  
ATOM   1387  CD2 TYR A 166       0.795  -2.808  29.483  1.00 15.57           C  
ATOM   1388  CE1 TYR A 166       1.308  -0.131  30.022  1.00 13.67           C  
ATOM   1389  CE2 TYR A 166       0.076  -2.150  30.482  1.00 14.64           C  
ATOM   1390  CZ  TYR A 166       0.339  -0.820  30.743  1.00 14.23           C  
ATOM   1391  OH  TYR A 166      -0.358  -0.161  31.738  1.00 15.70           O  
ATOM   1392  N   ARG A 167       5.062  -5.383  27.601  1.00 12.40           N  
ATOM   1393  CA  ARG A 167       5.826  -6.198  26.658  1.00 12.78           C  
ATOM   1394  C   ARG A 167       4.950  -7.349  26.202  1.00 15.40           C  
ATOM   1395  O   ARG A 167       4.500  -8.152  27.020  1.00 14.15           O  
ATOM   1396  CB  ARG A 167       7.109  -6.711  27.311  1.00 14.15           C  
ATOM   1397  CG  ARG A 167       7.910  -7.547  26.317  1.00 16.15           C  
ATOM   1398  CD  ARG A 167       9.309  -7.877  26.748  1.00 31.96           C  
ATOM   1399  NE  ARG A 167       9.336  -8.904  27.775  1.00 35.65           N  
ATOM   1400  CZ  ARG A 167      10.438  -9.539  28.154  1.00 38.55           C  
ATOM   1401  NH1 ARG A 167      11.598  -9.249  27.579  1.00 42.00           N  
ATOM   1402  NH2 ARG A 167      10.383 -10.449  29.118  1.00 36.68           N  
ATOM   1403  N   ARG A 168       4.692  -7.430  24.903  1.00 13.58           N  
ATOM   1404  CA  ARG A 168       3.812  -8.462  24.377  1.00 12.42           C  
ATOM   1405  C   ARG A 168       4.365  -9.846  24.755  1.00 15.18           C  
ATOM   1406  O   ARG A 168       5.571 -10.058  24.742  1.00 15.28           O  
ATOM   1407  CB  ARG A 168       3.698  -8.310  22.870  1.00 13.80           C  
ATOM   1408  CG  ARG A 168       2.347  -8.694  22.319  1.00 12.22           C  
ATOM   1409  CD  ARG A 168       2.321  -8.343  20.825  1.00 14.46           C  
ATOM   1410  NE  ARG A 168       1.044  -8.621  20.181  1.00 15.13           N  
ATOM   1411  CZ  ARG A 168       0.690  -9.811  19.698  1.00 17.63           C  
ATOM   1412  NH1 ARG A 168       1.515 -10.852  19.792  1.00 19.22           N  
ATOM   1413  NH2 ARG A 168      -0.480  -9.945  19.082  1.00 23.15           N  
ATOM   1414  N   THR A 169       3.484 -10.780  25.111  1.00 15.02           N  
ATOM   1415  CA  THR A 169       3.976 -12.100  25.503  1.00 17.02           C  
ATOM   1416  C   THR A 169       4.582 -12.864  24.332  1.00 18.44           C  
ATOM   1417  O   THR A 169       5.387 -13.757  24.545  1.00 21.89           O  
ATOM   1418  CB  THR A 169       2.872 -12.915  26.206  1.00 16.03           C  
ATOM   1419  OG1 THR A 169       1.716 -12.996  25.379  1.00 20.95           O  
ATOM   1420  CG2 THR A 169       2.509 -12.245  27.543  1.00 20.01           C  
ATOM   1421  N   THR A 170       4.183 -12.533  23.108  1.00 17.06           N  
ATOM   1422  CA  THR A 170       4.790 -13.131  21.918  1.00 18.21           C  
ATOM   1423  C   THR A 170       4.976 -11.937  20.975  1.00 17.07           C  
ATOM   1424  O   THR A 170       4.133 -11.035  20.913  1.00 18.08           O  
ATOM   1425  CB  THR A 170       3.904 -14.195  21.247  1.00 26.17           C  
ATOM   1426  OG1 THR A 170       2.660 -13.622  20.854  1.00 28.65           O  
ATOM   1427  CG2 THR A 170       3.639 -15.336  22.207  1.00 28.16           C  
ATOM   1428  N   PRO A 171       6.086 -11.918  20.244  1.00 17.40           N  
ATOM   1429  CA  PRO A 171       6.324 -10.795  19.337  1.00 14.56           C  
ATOM   1430  C   PRO A 171       5.402 -10.742  18.151  1.00 15.95           C  
ATOM   1431  O   PRO A 171       4.772 -11.733  17.769  1.00 16.96           O  
ATOM   1432  CB  PRO A 171       7.778 -10.987  18.924  1.00 17.69           C  
ATOM   1433  CG  PRO A 171       7.923 -12.488  18.928  1.00 26.89           C  
ATOM   1434  CD  PRO A 171       7.201 -12.883  20.206  1.00 20.15           C  
ATOM   1435  N   THR A 172       5.290  -9.546  17.586  1.00 13.56           N  
ATOM   1436  CA  THR A 172       4.495  -9.339  16.402  1.00 11.80           C  
ATOM   1437  C   THR A 172       5.248  -8.363  15.502  1.00 11.68           C  
ATOM   1438  O   THR A 172       6.229  -7.733  15.926  1.00 14.17           O  
ATOM   1439  CB  THR A 172       3.084  -8.792  16.745  1.00 14.15           C  
ATOM   1440  OG1 THR A 172       2.283  -8.768  15.557  1.00 18.51           O  
ATOM   1441  CG2 THR A 172       3.172  -7.390  17.351  1.00 15.40           C  
ATOM   1442  N   THR A 173       4.813  -8.266  14.251  1.00 12.46           N  
ATOM   1443  CA  THR A 173       5.473  -7.333  13.332  1.00 11.41           C  
ATOM   1444  C   THR A 173       4.551  -6.229  12.860  1.00 13.25           C  
ATOM   1445  O   THR A 173       4.972  -5.367  12.111  1.00 13.94           O  
ATOM   1446  CB  THR A 173       6.041  -8.037  12.090  1.00 15.23           C  
ATOM   1447  OG1 THR A 173       4.998  -8.760  11.431  1.00 17.98           O  
ATOM   1448  CG2 THR A 173       7.158  -8.989  12.490  1.00 16.83           C  
ATOM   1449  N   SER A 174       3.294  -6.222  13.283  1.00 11.19           N  
ATOM   1450  CA  SER A 174       2.429  -5.142  12.845  1.00 13.19           C  
ATOM   1451  C   SER A 174       1.206  -4.989  13.708  1.00 15.00           C  
ATOM   1452  O   SER A 174       0.737  -5.951  14.311  1.00 17.40           O  
ATOM   1453  CB  SER A 174       1.987  -5.368  11.408  1.00 18.82           C  
ATOM   1454  OG  SER A 174       1.043  -6.416  11.325  1.00 26.18           O  
ATOM   1455  N   VAL A 175       0.723  -3.754  13.796  1.00 11.49           N  
ATOM   1456  CA  VAL A 175      -0.527  -3.456  14.513  1.00 10.62           C  
ATOM   1457  C   VAL A 175      -1.295  -2.499  13.616  1.00 11.49           C  
ATOM   1458  O   VAL A 175      -0.698  -1.694  12.885  1.00 12.11           O  
ATOM   1459  CB  VAL A 175      -0.324  -2.772  15.913  1.00 12.67           C  
ATOM   1460  CG1 VAL A 175       0.392  -3.727  16.881  1.00 14.53           C  
ATOM   1461  CG2 VAL A 175       0.443  -1.486  15.790  1.00 14.07           C  
ATOM   1462  N   SER A 176      -2.623  -2.614  13.625  1.00 11.48           N  
ATOM   1463  CA  SER A 176      -3.475  -1.727  12.844  1.00 10.65           C  
ATOM   1464  C   SER A 176      -4.553  -1.228  13.782  1.00 11.13           C  
ATOM   1465  O   SER A 176      -5.310  -2.025  14.357  1.00 14.80           O  
ATOM   1466  CB  SER A 176      -4.139  -2.441  11.653  1.00 13.41           C  
ATOM   1467  OG  SER A 176      -4.987  -1.515  10.964  1.00 14.18           O  
ATOM   1468  N   GLU A 177      -4.572   0.084  13.951  1.00 10.85           N  
ATOM   1469  CA  GLU A 177      -5.529   0.763  14.803  1.00 11.78           C  
ATOM   1470  C   GLU A 177      -5.522   0.169  16.211  1.00 11.91           C  
ATOM   1471  O   GLU A 177      -6.573  -0.112  16.797  1.00 14.07           O  
ATOM   1472  CB  GLU A 177      -6.915   0.696  14.165  1.00 13.77           C  
ATOM   1473  CG  GLU A 177      -6.951   1.382  12.812  1.00 15.81           C  
ATOM   1474  CD  GLU A 177      -8.365   1.560  12.320  1.00 18.28           C  
ATOM   1475  OE1 GLU A 177      -8.927   0.582  11.795  1.00 19.10           O  
ATOM   1476  OE2 GLU A 177      -8.891   2.679  12.489  1.00 23.75           O  
ATOM   1477  N   LEU A 178      -4.318  -0.003  16.752  1.00 11.86           N  
ATOM   1478  CA  LEU A 178      -4.136  -0.489  18.121  1.00 10.72           C  
ATOM   1479  C   LEU A 178      -4.739   0.553  19.049  1.00 13.17           C  
ATOM   1480  O   LEU A 178      -4.492   1.751  18.904  1.00 13.28           O  
ATOM   1481  CB  LEU A 178      -2.650  -0.631  18.415  1.00 13.99           C  
ATOM   1482  CG  LEU A 178      -2.275  -1.075  19.831  1.00 13.74           C  
ATOM   1483  CD1 LEU A 178      -2.688  -2.523  20.020  1.00 18.67           C  
ATOM   1484  CD2 LEU A 178      -0.765  -0.935  20.039  1.00 17.21           C  
ATOM   1485  N   ASP A 179      -5.513   0.086  20.031  1.00 12.67           N  
ATOM   1486  CA  ASP A 179      -6.165   0.968  20.996  1.00 14.93           C  
ATOM   1487  C   ASP A 179      -5.191   1.390  22.095  1.00 13.63           C  
ATOM   1488  O   ASP A 179      -5.018   0.700  23.086  1.00 13.61           O  
ATOM   1489  CB  ASP A 179      -7.347   0.216  21.613  1.00 15.83           C  
ATOM   1490  CG  ASP A 179      -8.141   1.063  22.590  1.00 19.55           C  
ATOM   1491  OD1 ASP A 179      -7.806   2.243  22.799  1.00 19.96           O  
ATOM   1492  OD2 ASP A 179      -9.118   0.515  23.154  1.00 24.36           O  
ATOM   1493  N   LEU A 180      -4.523   2.519  21.908  1.00 13.21           N  
ATOM   1494  CA  LEU A 180      -3.570   2.989  22.906  1.00 12.10           C  
ATOM   1495  C   LEU A 180      -4.260   3.428  24.195  1.00 12.68           C  
ATOM   1496  O   LEU A 180      -3.645   3.399  25.266  1.00 13.93           O  
ATOM   1497  CB  LEU A 180      -2.769   4.164  22.349  1.00 14.72           C  
ATOM   1498  CG  LEU A 180      -1.771   3.782  21.265  1.00 15.29           C  
ATOM   1499  CD1 LEU A 180      -1.020   5.049  20.842  1.00 17.14           C  
ATOM   1500  CD2 LEU A 180      -0.805   2.732  21.793  1.00 15.87           C  
ATOM   1501  N   LYS A 181      -5.515   3.866  24.085  1.00 13.65           N  
ATOM   1502  CA  LYS A 181      -6.251   4.309  25.269  1.00 14.21           C  
ATOM   1503  C   LYS A 181      -6.408   3.156  26.263  1.00 15.20           C  
ATOM   1504  O   LYS A 181      -6.409   3.385  27.472  1.00 16.59           O  
ATOM   1505  CB  LYS A 181      -7.611   4.886  24.870  1.00 19.12           C  
ATOM   1506  CG  LYS A 181      -8.402   5.516  26.020  1.00 25.07           C  
ATOM   1507  CD  LYS A 181      -7.684   6.688  26.665  1.00 30.11           C  
ATOM   1508  CE  LYS A 181      -8.685   7.633  27.359  1.00 34.47           C  
ATOM   1509  NZ  LYS A 181      -9.663   6.910  28.232  1.00 28.80           N  
ATOM   1510  N   ALA A 182      -6.499   1.919  25.768  1.00 14.07           N  
ATOM   1511  CA  ALA A 182      -6.616   0.764  26.666  1.00 14.56           C  
ATOM   1512  C   ALA A 182      -5.389   0.678  27.580  1.00 16.79           C  
ATOM   1513  O   ALA A 182      -5.497   0.329  28.759  1.00 17.72           O  
ATOM   1514  CB  ALA A 182      -6.758  -0.530  25.848  1.00 18.04           C  
ATOM   1515  N   PHE A 183      -4.208   0.995  27.053  1.00 12.87           N  
ATOM   1516  CA  PHE A 183      -3.001   0.936  27.855  1.00 11.95           C  
ATOM   1517  C   PHE A 183      -2.945   2.111  28.812  1.00 14.53           C  
ATOM   1518  O   PHE A 183      -2.538   1.970  29.959  1.00 14.66           O  
ATOM   1519  CB  PHE A 183      -1.755   0.958  26.948  1.00 12.08           C  
ATOM   1520  CG  PHE A 183      -1.651  -0.229  26.038  1.00 12.77           C  
ATOM   1521  CD1 PHE A 183      -2.303  -0.241  24.808  1.00 13.96           C  
ATOM   1522  CD2 PHE A 183      -0.910  -1.341  26.415  1.00 13.71           C  
ATOM   1523  CE1 PHE A 183      -2.211  -1.354  23.961  1.00 16.62           C  
ATOM   1524  CE2 PHE A 183      -0.816  -2.457  25.578  1.00 16.40           C  
ATOM   1525  CZ  PHE A 183      -1.464  -2.461  24.352  1.00 17.73           C  
ATOM   1526  N   ILE A 184      -3.335   3.284  28.326  1.00 13.25           N  
ATOM   1527  CA  ILE A 184      -3.340   4.465  29.174  1.00 12.72           C  
ATOM   1528  C   ILE A 184      -4.295   4.219  30.347  1.00 14.55           C  
ATOM   1529  O   ILE A 184      -3.932   4.488  31.493  1.00 15.33           O  
ATOM   1530  CB  ILE A 184      -3.781   5.683  28.355  1.00 15.86           C  
ATOM   1531  CG1 ILE A 184      -2.708   5.993  27.295  1.00 17.12           C  
ATOM   1532  CG2 ILE A 184      -4.013   6.889  29.270  1.00 18.30           C  
ATOM   1533  CD1 ILE A 184      -3.096   7.141  26.307  1.00 18.22           C  
ATOM   1534  N   ASP A 185      -5.473   3.675  30.063  1.00 15.24           N  
ATOM   1535  CA  ASP A 185      -6.474   3.429  31.121  1.00 13.66           C  
ATOM   1536  C   ASP A 185      -5.934   2.435  32.147  1.00 16.12           C  
ATOM   1537  O   ASP A 185      -6.154   2.601  33.353  1.00 17.75           O  
ATOM   1538  CB  ASP A 185      -7.779   2.901  30.519  1.00 16.82           C  
ATOM   1539  CG  ASP A 185      -8.595   3.992  29.833  1.00 21.32           C  
ATOM   1540  OD1 ASP A 185      -8.256   5.188  29.979  1.00 24.08           O  
ATOM   1541  OD2 ASP A 185      -9.576   3.635  29.154  1.00 27.04           O  
ATOM   1542  N   ASP A 186      -5.222   1.405  31.686  1.00 13.27           N  
ATOM   1543  CA  ASP A 186      -4.643   0.430  32.599  1.00 15.71           C  
ATOM   1544  C   ASP A 186      -3.599   1.090  33.493  1.00 16.53           C  
ATOM   1545  O   ASP A 186      -3.561   0.862  34.705  1.00 16.51           O  
ATOM   1546  CB  ASP A 186      -4.012  -0.733  31.814  1.00 14.47           C  
ATOM   1547  CG  ASP A 186      -3.368  -1.764  32.727  1.00 15.95           C  
ATOM   1548  OD1 ASP A 186      -2.147  -1.719  32.967  1.00 17.56           O  
ATOM   1549  OD2 ASP A 186      -4.124  -2.617  33.258  1.00 21.32           O  
ATOM   1550  N   ALA A 187      -2.737   1.918  32.909  1.00 14.13           N  
ATOM   1551  CA  ALA A 187      -1.722   2.581  33.698  1.00 14.90           C  
ATOM   1552  C   ALA A 187      -2.349   3.556  34.695  1.00 15.93           C  
ATOM   1553  O   ALA A 187      -1.812   3.737  35.790  1.00 18.79           O  
ATOM   1554  CB  ALA A 187      -0.736   3.321  32.783  1.00 15.62           C  
ATOM   1555  N   VAL A 188      -3.449   4.187  34.309  1.00 15.27           N  
ATOM   1556  CA  VAL A 188      -4.139   5.121  35.218  1.00 16.48           C  
ATOM   1557  C   VAL A 188      -4.695   4.302  36.392  1.00 17.82           C  
ATOM   1558  O   VAL A 188      -4.523   4.698  37.547  1.00 19.44           O  
ATOM   1559  CB  VAL A 188      -5.302   5.871  34.522  1.00 16.72           C  
ATOM   1560  CG1 VAL A 188      -6.183   6.542  35.571  1.00 20.41           C  
ATOM   1561  CG2 VAL A 188      -4.756   6.954  33.573  1.00 18.08           C  
ATOM   1562  N   ALA A 189      -5.327   3.163  36.098  1.00 16.46           N  
ATOM   1563  CA  ALA A 189      -5.892   2.301  37.153  1.00 16.64           C  
ATOM   1564  C   ALA A 189      -4.832   1.842  38.152  1.00 20.12           C  
ATOM   1565  O   ALA A 189      -5.137   1.670  39.342  1.00 22.16           O  
ATOM   1566  CB  ALA A 189      -6.589   1.075  36.524  1.00 20.75           C  
ATOM   1567  N   ARG A 190      -3.599   1.616  37.690  1.00 17.34           N  
ATOM   1568  CA  ARG A 190      -2.496   1.191  38.555  1.00 17.38           C  
ATOM   1569  C   ARG A 190      -1.854   2.337  39.339  1.00 18.35           C  
ATOM   1570  O   ARG A 190      -0.973   2.105  40.171  1.00 22.40           O  
ATOM   1571  CB  ARG A 190      -1.409   0.498  37.719  1.00 17.81           C  
ATOM   1572  CG  ARG A 190      -1.883  -0.783  37.080  1.00 18.40           C  
ATOM   1573  CD  ARG A 190      -0.816  -1.457  36.232  1.00 17.96           C  
ATOM   1574  NE  ARG A 190      -1.459  -2.510  35.460  1.00 18.73           N  
ATOM   1575  CZ  ARG A 190      -1.752  -3.715  35.940  1.00 24.41           C  
ATOM   1576  NH1 ARG A 190      -1.432  -4.041  37.195  1.00 22.68           N  
ATOM   1577  NH2 ARG A 190      -2.431  -4.564  35.188  1.00 20.07           N  
ATOM   1578  N   GLY A 191      -2.272   3.567  39.038  1.00 18.43           N  
ATOM   1579  CA  GLY A 191      -1.736   4.742  39.700  1.00 18.96           C  
ATOM   1580  C   GLY A 191      -0.434   5.258  39.110  1.00 23.02           C  
ATOM   1581  O   GLY A 191       0.239   6.088  39.715  1.00 22.87           O  
ATOM   1582  N   TYR A 192      -0.072   4.787  37.918  1.00 15.50           N  
ATOM   1583  CA  TYR A 192       1.189   5.218  37.309  1.00 16.37           C  
ATOM   1584  C   TYR A 192       1.086   6.499  36.470  1.00 15.90           C  
ATOM   1585  O   TYR A 192       2.098   7.146  36.182  1.00 18.73           O  
ATOM   1586  CB  TYR A 192       1.747   4.091  36.443  1.00 16.15           C  
ATOM   1587  CG  TYR A 192       1.985   2.780  37.162  1.00 18.49           C  
ATOM   1588  CD1 TYR A 192       1.921   1.574  36.462  1.00 18.50           C  
ATOM   1589  CD2 TYR A 192       2.322   2.745  38.514  1.00 19.47           C  
ATOM   1590  CE1 TYR A 192       2.190   0.365  37.080  1.00 19.04           C  
ATOM   1591  CE2 TYR A 192       2.601   1.518  39.157  1.00 22.47           C  
ATOM   1592  CZ  TYR A 192       2.532   0.339  38.419  1.00 25.30           C  
ATOM   1593  OH  TYR A 192       2.830  -0.877  38.994  1.00 27.60           O  
ATOM   1594  N   ILE A 193      -0.135   6.833  36.068  1.00 15.13           N  
ATOM   1595  CA  ILE A 193      -0.411   8.038  35.303  1.00 17.34           C  
ATOM   1596  C   ILE A 193      -1.648   8.667  35.934  1.00 18.48           C  
ATOM   1597  O   ILE A 193      -2.584   7.953  36.298  1.00 18.76           O  
ATOM   1598  CB  ILE A 193      -0.737   7.707  33.825  1.00 19.54           C  
ATOM   1599  CG1 ILE A 193       0.495   7.095  33.171  1.00 21.68           C  
ATOM   1600  CG2 ILE A 193      -1.174   8.973  33.055  1.00 18.65           C  
ATOM   1601  CD1 ILE A 193       0.274   6.724  31.706  1.00 18.53           C  
ATOM   1602  N  AARG A 194      -1.641   9.990  36.067  0.50 18.55           N  
ATOM   1603  CA AARG A 194      -2.778  10.718  36.626  0.50 19.52           C  
ATOM   1604  C  AARG A 194      -3.625  11.260  35.475  0.50 20.60           C  
ATOM   1605  O  AARG A 194      -3.092  11.676  34.448  0.50 19.35           O  
ATOM   1606  CB AARG A 194      -2.294  11.890  37.492  0.50 22.56           C  
ATOM   1607  CG AARG A 194      -1.483  11.493  38.723  0.50 26.98           C  
ATOM   1608  CD AARG A 194      -2.322  10.691  39.711  0.50 35.54           C  
ATOM   1609  NE AARG A 194      -1.554  10.278  40.884  0.50 44.35           N  
ATOM   1610  CZ AARG A 194      -2.058   9.581  41.899  0.50 50.93           C  
ATOM   1611  NH1AARG A 194      -3.335   9.217  41.888  0.50 53.17           N  
ATOM   1612  NH2AARG A 194      -1.286   9.250  42.926  0.50 52.06           N  
ATOM   1613  N  BARG A 194      -1.642   9.989  36.079  0.50 18.48           N  
ATOM   1614  CA BARG A 194      -2.785  10.706  36.642  0.50 19.65           C  
ATOM   1615  C  BARG A 194      -3.621  11.258  35.487  0.50 20.51           C  
ATOM   1616  O  BARG A 194      -3.077  11.680  34.468  0.50 19.60           O  
ATOM   1617  CB BARG A 194      -2.303  11.844  37.554  0.50 23.00           C  
ATOM   1618  CG BARG A 194      -1.543  11.354  38.790  0.50 28.50           C  
ATOM   1619  CD BARG A 194      -1.031  12.488  39.673  0.50 34.65           C  
ATOM   1620  NE BARG A 194      -0.325  11.969  40.846  0.50 43.15           N  
ATOM   1621  CZ BARG A 194       0.339  12.717  41.724  0.50 46.26           C  
ATOM   1622  NH1BARG A 194       0.398  14.033  41.574  0.50 47.31           N  
ATOM   1623  NH2BARG A 194       0.950  12.146  42.753  0.50 49.16           N  
ATOM   1624  N   PRO A 195      -4.956  11.263  35.626  1.00 18.85           N  
ATOM   1625  CA  PRO A 195      -5.862  11.764  34.582  1.00 19.15           C  
ATOM   1626  C   PRO A 195      -5.646  13.227  34.214  1.00 17.71           C  
ATOM   1627  O   PRO A 195      -5.963  13.641  33.093  1.00 20.46           O  
ATOM   1628  CB  PRO A 195      -7.253  11.568  35.192  1.00 26.30           C  
ATOM   1629  CG  PRO A 195      -7.044  10.480  36.189  1.00 25.25           C  
ATOM   1630  CD  PRO A 195      -5.719  10.791  36.797  1.00 22.44           C  
ATOM   1631  N  AGLU A 196      -5.114  14.000  35.164  0.50 17.18           N  
ATOM   1632  CA AGLU A 196      -4.866  15.427  34.974  0.50 18.90           C  
ATOM   1633  C  AGLU A 196      -3.544  15.701  34.260  0.50 18.26           C  
ATOM   1634  O  AGLU A 196      -3.190  16.849  33.999  0.50 20.04           O  
ATOM   1635  CB AGLU A 196      -4.877  16.163  36.321  0.50 21.23           C  
ATOM   1636  CG AGLU A 196      -6.198  16.103  37.078  0.50 25.15           C  
ATOM   1637  CD AGLU A 196      -6.445  14.756  37.742  0.50 25.65           C  
ATOM   1638  OE1AGLU A 196      -5.477  13.989  37.912  0.50 22.59           O  
ATOM   1639  OE2AGLU A 196      -7.606  14.470  38.105  0.50 31.14           O  
ATOM   1640  N  BGLU A 196      -5.131  14.011  35.155  0.50 16.82           N  
ATOM   1641  CA BGLU A 196      -4.923  15.423  34.898  0.50 17.70           C  
ATOM   1642  C  BGLU A 196      -3.640  15.673  34.108  0.50 18.11           C  
ATOM   1643  O  BGLU A 196      -3.434  16.780  33.610  0.50 17.64           O  
ATOM   1644  CB BGLU A 196      -4.903  16.221  36.218  0.50 20.09           C  
ATOM   1645  CG BGLU A 196      -3.733  15.910  37.145  0.50 19.42           C  
ATOM   1646  CD BGLU A 196      -4.071  14.937  38.265  0.50 27.04           C  
ATOM   1647  OE1BGLU A 196      -4.912  14.040  38.057  0.50 24.21           O  
ATOM   1648  OE2BGLU A 196      -3.472  15.066  39.355  0.50 30.89           O  
ATOM   1649  N   TRP A 197      -2.801  14.643  33.966  1.00 16.65           N  
ATOM   1650  CA  TRP A 197      -1.542  14.807  33.244  1.00 16.49           C  
ATOM   1651  C   TRP A 197      -1.827  14.908  31.751  1.00 14.69           C  
ATOM   1652  O   TRP A 197      -2.868  14.487  31.260  1.00 17.31           O  
ATOM   1653  CB  TRP A 197      -0.600  13.631  33.505  1.00 14.85           C  
ATOM   1654  CG  TRP A 197      -0.009  13.620  34.868  1.00 15.14           C  
ATOM   1655  CD1 TRP A 197      -0.224  14.535  35.873  1.00 18.17           C  
ATOM   1656  CD2 TRP A 197       0.881  12.639  35.400  1.00 15.13           C  
ATOM   1657  NE1 TRP A 197       0.481  14.171  36.996  1.00 18.33           N  
ATOM   1658  CE2 TRP A 197       1.168  13.011  36.734  1.00 16.61           C  
ATOM   1659  CE3 TRP A 197       1.463  11.472  34.880  1.00 16.19           C  
ATOM   1660  CZ2 TRP A 197       2.016  12.262  37.550  1.00 18.14           C  
ATOM   1661  CZ3 TRP A 197       2.307  10.725  35.697  1.00 22.42           C  
ATOM   1662  CH2 TRP A 197       2.577  11.125  37.018  1.00 21.81           C  
ATOM   1663  N   TYR A 198      -0.873  15.481  31.036  1.00 13.94           N  
ATOM   1664  CA  TYR A 198      -0.978  15.658  29.599  1.00 12.55           C  
ATOM   1665  C   TYR A 198      -0.223  14.592  28.823  1.00 12.28           C  
ATOM   1666  O   TYR A 198       0.882  14.207  29.207  1.00 13.12           O  
ATOM   1667  CB  TYR A 198      -0.353  16.999  29.208  1.00 13.41           C  
ATOM   1668  CG  TYR A 198      -1.142  18.191  29.668  1.00 13.25           C  
ATOM   1669  CD1 TYR A 198      -0.976  18.692  30.951  1.00 16.14           C  
ATOM   1670  CD2 TYR A 198      -2.052  18.801  28.817  1.00 16.01           C  
ATOM   1671  CE1 TYR A 198      -1.713  19.799  31.376  1.00 16.57           C  
ATOM   1672  CE2 TYR A 198      -2.791  19.905  29.229  1.00 17.11           C  
ATOM   1673  CZ  TYR A 198      -2.611  20.393  30.506  1.00 20.92           C  
ATOM   1674  OH  TYR A 198      -3.339  21.507  30.893  1.00 22.51           O  
ATOM   1675  N   LEU A 199      -0.840  14.169  27.731  1.00 12.49           N  
ATOM   1676  CA  LEU A 199      -0.191  13.276  26.762  1.00 11.82           C  
ATOM   1677  C   LEU A 199       0.546  14.273  25.846  1.00 10.83           C  
ATOM   1678  O   LEU A 199      -0.075  15.147  25.240  1.00 12.95           O  
ATOM   1679  CB  LEU A 199      -1.238  12.545  25.947  1.00 12.02           C  
ATOM   1680  CG  LEU A 199      -0.681  11.845  24.681  1.00 14.46           C  
ATOM   1681  CD1 LEU A 199       0.320  10.758  25.043  1.00 15.31           C  
ATOM   1682  CD2 LEU A 199      -1.847  11.274  23.900  1.00 18.03           C  
ATOM   1683  N   HIS A 200       1.863  14.126  25.723  1.00  9.19           N  
ATOM   1684  CA  HIS A 200       2.671  15.027  24.884  1.00  9.30           C  
ATOM   1685  C   HIS A 200       3.039  14.480  23.529  1.00 11.44           C  
ATOM   1686  O   HIS A 200       2.999  15.202  22.529  1.00 11.61           O  
ATOM   1687  CB  HIS A 200       3.982  15.364  25.578  1.00  9.69           C  
ATOM   1688  CG  HIS A 200       3.822  16.349  26.693  1.00 11.69           C  
ATOM   1689  ND1 HIS A 200       3.855  17.709  26.486  1.00 18.19           N  
ATOM   1690  CD2 HIS A 200       3.557  16.167  28.008  1.00 16.14           C  
ATOM   1691  CE1 HIS A 200       3.617  18.328  27.634  1.00 19.02           C  
ATOM   1692  NE2 HIS A 200       3.435  17.417  28.570  1.00 17.08           N  
ATOM   1693  N   ALA A 201       3.419  13.211  23.499  1.00 10.26           N  
ATOM   1694  CA  ALA A 201       3.859  12.624  22.233  1.00 10.77           C  
ATOM   1695  C   ALA A 201       3.623  11.145  22.160  1.00  9.84           C  
ATOM   1696  O   ALA A 201       3.705  10.449  23.181  1.00 11.02           O  
ATOM   1697  CB  ALA A 201       5.354  12.868  22.037  1.00 11.27           C  
ATOM   1698  N   VAL A 202       3.363  10.666  20.947  1.00  8.42           N  
ATOM   1699  CA  VAL A 202       3.247   9.219  20.692  1.00  8.63           C  
ATOM   1700  C   VAL A 202       4.366   8.939  19.698  1.00  7.94           C  
ATOM   1701  O   VAL A 202       4.346   9.502  18.597  1.00 10.63           O  
ATOM   1702  CB  VAL A 202       1.911   8.831  20.041  1.00  9.93           C  
ATOM   1703  CG1 VAL A 202       1.893   7.350  19.709  1.00 10.62           C  
ATOM   1704  CG2 VAL A 202       0.764   9.151  20.998  1.00 13.40           C  
ATOM   1705  N   GLU A 203       5.318   8.078  20.066  1.00  7.77           N  
ATOM   1706  CA  GLU A 203       6.470   7.789  19.192  1.00  8.43           C  
ATOM   1707  C   GLU A 203       6.631   6.301  19.032  1.00  9.42           C  
ATOM   1708  O   GLU A 203       6.170   5.538  19.879  1.00  9.66           O  
ATOM   1709  CB  GLU A 203       7.775   8.295  19.829  1.00  8.93           C  
ATOM   1710  CG  GLU A 203       7.588   9.606  20.628  1.00 11.06           C  
ATOM   1711  CD  GLU A 203       8.870  10.241  21.063  1.00 15.77           C  
ATOM   1712  OE1 GLU A 203       9.949   9.622  20.989  1.00 16.11           O  
ATOM   1713  OE2 GLU A 203       8.775  11.404  21.511  1.00 15.89           O  
ATOM   1714  N   THR A 204       7.259   5.892  17.932  1.00  7.91           N  
ATOM   1715  CA  THR A 204       7.611   4.474  17.824  1.00  7.82           C  
ATOM   1716  C   THR A 204       8.932   4.382  17.098  1.00  9.93           C  
ATOM   1717  O   THR A 204       9.305   5.285  16.352  1.00 10.36           O  
ATOM   1718  CB  THR A 204       6.561   3.602  17.173  1.00  9.84           C  
ATOM   1719  OG1 THR A 204       6.894   2.243  17.496  1.00 10.54           O  
ATOM   1720  CG2 THR A 204       6.532   3.763  15.669  1.00 10.55           C  
ATOM   1721  N   GLY A 205       9.647   3.298  17.338  1.00  7.69           N  
ATOM   1722  CA  GLY A 205      10.956   3.174  16.729  1.00  8.57           C  
ATOM   1723  C   GLY A 205      11.696   2.013  17.342  1.00  9.11           C  
ATOM   1724  O   GLY A 205      11.074   1.069  17.829  1.00  9.34           O  
ATOM   1725  N   PHE A 206      13.018   2.090  17.337  1.00  8.43           N  
ATOM   1726  CA  PHE A 206      13.838   0.994  17.822  1.00  8.72           C  
ATOM   1727  C   PHE A 206      14.859   1.412  18.837  1.00  9.37           C  
ATOM   1728  O   PHE A 206      15.719   2.241  18.534  1.00 11.01           O  
ATOM   1729  CB  PHE A 206      14.579   0.322  16.633  1.00  9.14           C  
ATOM   1730  CG  PHE A 206      13.685  -0.035  15.477  1.00  8.66           C  
ATOM   1731  CD1 PHE A 206      13.578   0.818  14.383  1.00 10.62           C  
ATOM   1732  CD2 PHE A 206      12.916  -1.199  15.500  1.00 10.81           C  
ATOM   1733  CE1 PHE A 206      12.712   0.513  13.316  1.00 12.79           C  
ATOM   1734  CE2 PHE A 206      12.048  -1.508  14.438  1.00 11.84           C  
ATOM   1735  CZ  PHE A 206      11.952  -0.649  13.348  1.00 13.21           C  
ATOM   1736  N   GLU A 207      14.775   0.887  20.061  1.00 10.07           N  
ATOM   1737  CA  GLU A 207      15.838   1.215  21.024  1.00  9.88           C  
ATOM   1738  C   GLU A 207      16.965   0.266  20.638  1.00 10.79           C  
ATOM   1739  O   GLU A 207      16.759  -0.957  20.516  1.00 12.73           O  
ATOM   1740  CB  GLU A 207      15.405   0.945  22.465  1.00 11.72           C  
ATOM   1741  CG  GLU A 207      14.372   1.951  22.930  1.00 11.76           C  
ATOM   1742  CD  GLU A 207      14.195   1.931  24.440  1.00 16.72           C  
ATOM   1743  OE1 GLU A 207      13.785   0.892  24.982  1.00 15.91           O  
ATOM   1744  OE2 GLU A 207      14.469   2.966  25.081  1.00 19.10           O  
ATOM   1745  N   LEU A 208      18.151   0.824  20.439  1.00 10.72           N  
ATOM   1746  CA  LEU A 208      19.296   0.021  20.015  1.00  9.67           C  
ATOM   1747  C   LEU A 208      20.364  -0.016  21.083  1.00 13.15           C  
ATOM   1748  O   LEU A 208      20.777   1.029  21.595  1.00 13.89           O  
ATOM   1749  CB  LEU A 208      19.928   0.617  18.751  1.00 10.93           C  
ATOM   1750  CG  LEU A 208      18.982   0.879  17.585  1.00 12.08           C  
ATOM   1751  CD1 LEU A 208      19.747   1.559  16.455  1.00 15.10           C  
ATOM   1752  CD2 LEU A 208      18.375  -0.434  17.109  1.00 13.86           C  
ATOM   1753  N   TRP A 209      20.808  -1.237  21.389  1.00 12.24           N  
ATOM   1754  CA  TRP A 209      21.918  -1.441  22.337  1.00 15.87           C  
ATOM   1755  C   TRP A 209      23.142  -1.850  21.532  1.00 16.39           C  
ATOM   1756  O   TRP A 209      24.247  -1.354  21.754  1.00 17.93           O  
ATOM   1757  CB  TRP A 209      21.606  -2.562  23.324  1.00 14.86           C  
ATOM   1758  CG  TRP A 209      20.705  -2.180  24.468  1.00 16.48           C  
ATOM   1759  CD1 TRP A 209      21.085  -1.915  25.759  1.00 23.91           C  
ATOM   1760  CD2 TRP A 209      19.270  -2.155  24.462  1.00 17.00           C  
ATOM   1761  NE1 TRP A 209      19.971  -1.745  26.557  1.00 24.11           N  
ATOM   1762  CE2 TRP A 209      18.848  -1.887  25.784  1.00 18.08           C  
ATOM   1763  CE3 TRP A 209      18.300  -2.342  23.465  1.00 16.38           C  
ATOM   1764  CZ2 TRP A 209      17.496  -1.801  26.136  1.00 21.85           C  
ATOM   1765  CZ3 TRP A 209      16.954  -2.258  23.817  1.00 17.98           C  
ATOM   1766  CH2 TRP A 209      16.567  -1.989  25.144  1.00 21.05           C  
ATOM   1767  N   GLU A 210      22.936  -2.753  20.587  1.00 15.04           N  
ATOM   1768  CA  GLU A 210      24.023  -3.231  19.736  1.00 16.45           C  
ATOM   1769  C   GLU A 210      23.499  -3.505  18.323  1.00 14.13           C  
ATOM   1770  O   GLU A 210      22.505  -4.220  18.147  1.00 15.56           O  
ATOM   1771  CB  GLU A 210      24.605  -4.517  20.334  1.00 19.41           C  
ATOM   1772  CG  GLU A 210      25.793  -5.058  19.570  1.00 25.91           C  
ATOM   1773  CD  GLU A 210      26.152  -6.468  19.994  1.00 36.11           C  
ATOM   1774  OE1 GLU A 210      25.949  -6.812  21.179  1.00 32.13           O  
ATOM   1775  OE2 GLU A 210      26.647  -7.226  19.135  1.00 47.85           O  
ATOM   1776  N   GLY A 211      24.168  -2.928  17.326  1.00 14.67           N  
ATOM   1777  CA  GLY A 211      23.771  -3.128  15.942  1.00 15.35           C  
ATOM   1778  C   GLY A 211      22.444  -2.480  15.614  1.00 14.30           C  
ATOM   1779  O   GLY A 211      22.093  -1.436  16.190  1.00 16.40           O  
ATOM   1780  N   GLY A 212      21.715  -3.106  14.690  1.00 15.50           N  
ATOM   1781  CA  GLY A 212      20.417  -2.581  14.290  1.00 15.14           C  
ATOM   1782  C   GLY A 212      20.239  -2.334  12.803  1.00 15.46           C  
ATOM   1783  O   GLY A 212      19.122  -2.120  12.341  1.00 14.32           O  
ATOM   1784  N   ALA A 213      21.313  -2.358  12.019  1.00 14.36           N  
ATOM   1785  CA  ALA A 213      21.148  -2.084  10.601  1.00 12.62           C  
ATOM   1786  C   ALA A 213      20.249  -3.131   9.953  1.00 14.30           C  
ATOM   1787  O   ALA A 213      20.426  -4.341  10.154  1.00 16.32           O  
ATOM   1788  CB  ALA A 213      22.536  -2.047   9.899  1.00 16.02           C  
ATOM   1789  N   GLY A 214      19.293  -2.650   9.165  1.00 13.27           N  
ATOM   1790  CA  GLY A 214      18.354  -3.518   8.489  1.00 13.09           C  
ATOM   1791  C   GLY A 214      16.937  -3.382   9.019  1.00 11.70           C  
ATOM   1792  O   GLY A 214      15.987  -3.758   8.327  1.00 13.70           O  
ATOM   1793  N   LEU A 215      16.799  -2.879  10.242  1.00 10.32           N  
ATOM   1794  CA  LEU A 215      15.458  -2.703  10.815  1.00 10.38           C  
ATOM   1795  C   LEU A 215      14.716  -1.667   9.999  1.00 11.92           C  
ATOM   1796  O   LEU A 215      15.299  -0.682   9.562  1.00 12.65           O  
ATOM   1797  CB  LEU A 215      15.562  -2.232  12.268  1.00 10.77           C  
ATOM   1798  CG  LEU A 215      16.019  -3.326  13.238  1.00  9.40           C  
ATOM   1799  CD1 LEU A 215      16.432  -2.703  14.570  1.00 12.71           C  
ATOM   1800  CD2 LEU A 215      14.901  -4.336  13.460  1.00 13.14           C  
ATOM   1801  N   ARG A 216      13.421  -1.880   9.782  1.00  8.53           N  
ATOM   1802  CA  ARG A 216      12.640  -0.915   9.012  1.00  8.70           C  
ATOM   1803  C   ARG A 216      11.341  -0.614   9.722  1.00 10.22           C  
ATOM   1804  O   ARG A 216      10.693  -1.497  10.284  1.00 10.60           O  
ATOM   1805  CB  ARG A 216      12.306  -1.427   7.600  1.00 10.56           C  
ATOM   1806  CG  ARG A 216      11.509  -0.411   6.775  1.00 10.69           C  
ATOM   1807  CD  ARG A 216      11.483  -0.815   5.293  1.00 10.75           C  
ATOM   1808  NE  ARG A 216      10.737   0.110   4.444  1.00 11.33           N  
ATOM   1809  CZ  ARG A 216      11.174   1.309   4.045  1.00 11.75           C  
ATOM   1810  NH1 ARG A 216      12.370   1.775   4.417  1.00 15.61           N  
ATOM   1811  NH2 ARG A 216      10.414   2.043   3.238  1.00 13.70           N  
ATOM   1812  N   SER A 217      11.003   0.667   9.703  1.00  8.75           N  
ATOM   1813  CA  SER A 217       9.760   1.200  10.264  1.00  7.85           C  
ATOM   1814  C   SER A 217       8.878   1.658   9.100  1.00  9.04           C  
ATOM   1815  O   SER A 217       9.341   2.383   8.206  1.00  9.98           O  
ATOM   1816  CB  SER A 217      10.115   2.407  11.135  1.00 10.30           C  
ATOM   1817  OG  SER A 217       8.941   3.117  11.510  1.00 10.19           O  
ATOM   1818  N   ALA A 218       7.606   1.252   9.081  1.00  8.99           N  
ATOM   1819  CA  ALA A 218       6.715   1.688   8.002  1.00  7.75           C  
ATOM   1820  C   ALA A 218       5.271   1.813   8.443  1.00  9.38           C  
ATOM   1821  O   ALA A 218       4.893   1.361   9.510  1.00  9.71           O  
ATOM   1822  CB  ALA A 218       6.801   0.699   6.817  1.00 10.55           C  
ATOM   1823  N   ASP A 219       4.485   2.475   7.608  1.00  8.46           N  
ATOM   1824  CA  ASP A 219       3.033   2.588   7.793  1.00  9.24           C  
ATOM   1825  C   ASP A 219       2.572   3.224   9.081  1.00 12.46           C  
ATOM   1826  O   ASP A 219       1.496   2.886   9.593  1.00 14.37           O  
ATOM   1827  CB  ASP A 219       2.379   1.198   7.721  1.00 10.62           C  
ATOM   1828  CG  ASP A 219       2.714   0.430   6.462  1.00 14.71           C  
ATOM   1829  OD1 ASP A 219       2.891   1.029   5.391  1.00 14.90           O  
ATOM   1830  OD2 ASP A 219       2.758  -0.817   6.536  1.00 14.33           O  
ATOM   1831  N   PHE A 220       3.346   4.165   9.590  1.00  9.22           N  
ATOM   1832  CA  PHE A 220       2.981   4.791  10.847  1.00  8.65           C  
ATOM   1833  C   PHE A 220       1.815   5.739  10.750  1.00 10.08           C  
ATOM   1834  O   PHE A 220       1.714   6.530   9.827  1.00 12.16           O  
ATOM   1835  CB  PHE A 220       4.175   5.586  11.395  1.00 11.22           C  
ATOM   1836  CG  PHE A 220       3.941   6.204  12.755  1.00  9.24           C  
ATOM   1837  CD1 PHE A 220       3.863   5.400  13.892  1.00 11.38           C  
ATOM   1838  CD2 PHE A 220       3.909   7.583  12.908  1.00 11.90           C  
ATOM   1839  CE1 PHE A 220       3.766   5.970  15.176  1.00 12.71           C  
ATOM   1840  CE2 PHE A 220       3.813   8.153  14.172  1.00 11.77           C  
ATOM   1841  CZ  PHE A 220       3.747   7.338  15.302  1.00 11.59           C  
ATOM   1842  N  ASER A 221       0.897   5.642  11.705  0.50  9.55           N  
ATOM   1843  CA ASER A 221      -0.214   6.575  11.765  0.50  9.79           C  
ATOM   1844  C  ASER A 221      -0.678   6.670  13.219  0.50 10.92           C  
ATOM   1845  O  ASER A 221      -0.613   5.682  13.951  0.50  9.97           O  
ATOM   1846  CB ASER A 221      -1.366   6.101  10.880  0.50 16.58           C  
ATOM   1847  OG ASER A 221      -2.048   5.033  11.493  0.50 17.19           O  
ATOM   1848  N  BSER A 221       0.910   5.622  11.715  0.50  9.41           N  
ATOM   1849  CA BSER A 221      -0.210   6.531  11.815  0.50  8.66           C  
ATOM   1850  C  BSER A 221      -0.612   6.680  13.280  0.50  8.42           C  
ATOM   1851  O  BSER A 221      -0.429   5.758  14.078  0.50  9.41           O  
ATOM   1852  CB BSER A 221      -1.410   6.015  11.021  0.50 10.58           C  
ATOM   1853  OG BSER A 221      -2.455   6.972  11.058  0.50 13.70           O  
ATOM   1854  N   VAL A 222      -1.097   7.868  13.632  1.00  9.91           N  
ATOM   1855  CA  VAL A 222      -1.623   8.115  14.975  1.00 10.63           C  
ATOM   1856  C   VAL A 222      -2.810   9.039  14.816  1.00 13.27           C  
ATOM   1857  O   VAL A 222      -2.758   9.983  14.032  1.00 14.74           O  
ATOM   1858  CB  VAL A 222      -0.670   8.843  15.930  1.00 11.15           C  
ATOM   1859  CG1 VAL A 222      -1.367   8.998  17.291  1.00 14.41           C  
ATOM   1860  CG2 VAL A 222       0.607   8.046  16.107  1.00 14.78           C  
ATOM   1861  N   THR A 223      -3.901   8.738  15.516  1.00 12.61           N  
ATOM   1862  CA  THR A 223      -5.041   9.659  15.517  1.00 13.16           C  
ATOM   1863  C   THR A 223      -5.472   9.809  16.967  1.00 14.11           C  
ATOM   1864  O   THR A 223      -5.389   8.871  17.760  1.00 14.22           O  
ATOM   1865  CB  THR A 223      -6.246   9.176  14.702  1.00 18.66           C  
ATOM   1866  OG1 THR A 223      -6.642   7.876  15.125  1.00 21.00           O  
ATOM   1867  CG2 THR A 223      -5.901   9.157  13.214  1.00 17.97           C  
ATOM   1868  N   VAL A 224      -5.917  11.011  17.308  1.00 16.11           N  
ATOM   1869  CA  VAL A 224      -6.370  11.294  18.661  1.00 18.38           C  
ATOM   1870  C   VAL A 224      -7.718  11.997  18.583  1.00 21.24           C  
ATOM   1871  O   VAL A 224      -7.897  12.926  17.798  1.00 24.78           O  
ATOM   1872  CB  VAL A 224      -5.366  12.215  19.392  1.00 20.86           C  
ATOM   1873  CG1 VAL A 224      -5.942  12.648  20.744  1.00 28.62           C  
ATOM   1874  CG2 VAL A 224      -4.057  11.483  19.610  1.00 22.92           C  
ATOM   1875  N  AGLN A 225      -8.677  11.532  19.373  0.50 21.65           N  
ATOM   1876  CA AGLN A 225      -9.999  12.153  19.404  0.50 23.75           C  
ATOM   1877  C  AGLN A 225     -10.222  12.672  20.817  0.50 26.27           C  
ATOM   1878  O  AGLN A 225      -9.987  11.955  21.786  0.50 25.27           O  
ATOM   1879  CB AGLN A 225     -11.086  11.142  19.034  0.50 27.00           C  
ATOM   1880  CG AGLN A 225     -11.030  10.679  17.584  0.50 31.42           C  
ATOM   1881  CD AGLN A 225     -12.189   9.774  17.210  0.50 40.28           C  
ATOM   1882  OE1AGLN A 225     -12.370   8.700  17.791  0.50 43.37           O  
ATOM   1883  NE2AGLN A 225     -12.984  10.204  16.235  0.50 41.64           N  
ATOM   1884  N  BGLN A 225      -8.664  11.533  19.388  0.50 21.52           N  
ATOM   1885  CA BGLN A 225      -9.994  12.129  19.431  0.50 24.12           C  
ATOM   1886  C  BGLN A 225     -10.192  12.683  20.835  0.50 26.07           C  
ATOM   1887  O  BGLN A 225      -9.898  12.006  21.816  0.50 24.54           O  
ATOM   1888  CB BGLN A 225     -11.057  11.071  19.130  0.50 26.72           C  
ATOM   1889  CG BGLN A 225     -12.492  11.560  19.238  0.50 33.64           C  
ATOM   1890  CD BGLN A 225     -13.494  10.491  18.843  0.50 38.74           C  
ATOM   1891  OE1BGLN A 225     -13.585  10.114  17.674  0.50 40.80           O  
ATOM   1892  NE2BGLN A 225     -14.245   9.990  19.818  0.50 37.21           N  
ATOM   1893  N   LYS A 226     -10.660  13.921  20.932  1.00 27.89           N  
ATOM   1894  CA  LYS A 226     -10.897  14.529  22.241  1.00 29.83           C  
ATOM   1895  C   LYS A 226     -12.370  14.397  22.606  1.00 34.50           C  
ATOM   1896  O   LYS A 226     -13.207  14.192  21.733  1.00 33.21           O  
ATOM   1897  CB  LYS A 226     -10.495  16.007  22.227  1.00 37.90           C  
ATOM   1898  CG  LYS A 226     -11.283  16.865  21.257  1.00 46.74           C  
ATOM   1899  CD  LYS A 226     -10.802  18.309  21.295  1.00 56.36           C  
ATOM   1900  CE  LYS A 226     -11.576  19.176  20.312  1.00 63.85           C  
ATOM   1901  NZ  LYS A 226     -11.136  20.602  20.344  1.00 68.81           N  
ATOM   1902  N   LEU A 227     -12.678  14.488  23.898  1.00 34.55           N  
ATOM   1903  CA  LEU A 227     -14.064  14.396  24.354  1.00 47.64           C  
ATOM   1904  C   LEU A 227     -14.792  15.696  24.017  1.00 50.50           C  
ATOM   1905  O   LEU A 227     -14.112  16.745  23.946  1.00 54.82           O  
ATOM   1906  CB  LEU A 227     -14.119  14.164  25.868  1.00 44.77           C  
ATOM   1907  CG  LEU A 227     -13.762  12.776  26.405  1.00 48.26           C  
ATOM   1908  CD1 LEU A 227     -13.752  12.806  27.921  1.00 50.25           C  
ATOM   1909  CD2 LEU A 227     -14.772  11.750  25.903  1.00 51.16           C  
ATOM   1910  OXT LEU A 227     -16.030  15.653  23.845  1.00 58.69           O  
TER    1911      LEU A 227                                                      
ATOM   1912  N   THR B   2      41.100  12.015  12.840  1.00 30.68           N  
ATOM   1913  CA  THR B   2      40.745  11.330  11.563  1.00 28.34           C  
ATOM   1914  C   THR B   2      39.502  11.969  10.955  1.00 31.32           C  
ATOM   1915  O   THR B   2      38.769  12.702  11.627  1.00 30.14           O  
ATOM   1916  CB  THR B   2      40.445   9.830  11.792  1.00 28.72           C  
ATOM   1917  OG1 THR B   2      39.337   9.693  12.689  1.00 37.52           O  
ATOM   1918  CG2 THR B   2      41.653   9.120  12.387  1.00 35.58           C  
ATOM   1919  N   VAL B   3      39.280  11.709   9.674  1.00 22.62           N  
ATOM   1920  CA  VAL B   3      38.100  12.228   8.999  1.00 21.15           C  
ATOM   1921  C   VAL B   3      37.455  11.056   8.280  1.00 21.06           C  
ATOM   1922  O   VAL B   3      38.143  10.148   7.806  1.00 21.84           O  
ATOM   1923  CB  VAL B   3      38.463  13.337   7.990  1.00 26.81           C  
ATOM   1924  CG1 VAL B   3      39.131  14.490   8.713  1.00 34.66           C  
ATOM   1925  CG2 VAL B   3      39.372  12.807   6.915  1.00 30.32           C  
ATOM   1926  N   GLU B   4      36.128  11.026   8.220  1.00 20.24           N  
ATOM   1927  CA  GLU B   4      35.473   9.930   7.520  1.00 20.19           C  
ATOM   1928  C   GLU B   4      34.976  10.470   6.185  1.00 20.19           C  
ATOM   1929  O   GLU B   4      34.347  11.529   6.127  1.00 26.39           O  
ATOM   1930  CB  GLU B   4      34.292   9.366   8.339  1.00 26.14           C  
ATOM   1931  CG  GLU B   4      33.741   8.053   7.763  1.00 24.69           C  
ATOM   1932  CD  GLU B   4      32.691   7.385   8.638  1.00 31.98           C  
ATOM   1933  OE1 GLU B   4      31.632   8.007   8.863  1.00 28.34           O  
ATOM   1934  OE2 GLU B   4      32.923   6.243   9.097  1.00 25.43           O  
ATOM   1935  N   LEU B   5      35.281   9.747   5.117  1.00 17.09           N  
ATOM   1936  CA  LEU B   5      34.888  10.142   3.769  1.00 19.21           C  
ATOM   1937  C   LEU B   5      33.873   9.123   3.272  1.00 16.39           C  
ATOM   1938  O   LEU B   5      34.148   7.923   3.231  1.00 18.05           O  
ATOM   1939  CB  LEU B   5      36.100  10.118   2.825  1.00 20.49           C  
ATOM   1940  CG  LEU B   5      37.339  10.913   3.249  1.00 21.97           C  
ATOM   1941  CD1 LEU B   5      38.401  10.718   2.192  1.00 22.27           C  
ATOM   1942  CD2 LEU B   5      37.004  12.396   3.433  1.00 27.12           C  
ATOM   1943  N   CYS B   6      32.690   9.603   2.889  1.00 20.55           N  
ATOM   1944  CA  CYS B   6      31.665   8.701   2.391  1.00 21.08           C  
ATOM   1945  C   CYS B   6      31.207   9.050   0.976  1.00 24.30           C  
ATOM   1946  O   CYS B   6      30.451   8.295   0.357  1.00 28.30           O  
ATOM   1947  CB  CYS B   6      30.462   8.716   3.314  1.00 21.10           C  
ATOM   1948  SG  CYS B   6      30.690   8.145   5.013  1.00 22.91           S  
ATOM   1949  N   GLY B   7      31.663  10.185   0.463  1.00 22.11           N  
ATOM   1950  CA  GLY B   7      31.290  10.577  -0.883  1.00 24.08           C  
ATOM   1951  C   GLY B   7      31.950   9.681  -1.909  1.00 27.36           C  
ATOM   1952  O   GLY B   7      33.115   9.294  -1.762  1.00 23.84           O  
ATOM   1953  N   ARG B   8      31.221   9.360  -2.967  1.00 22.04           N  
ATOM   1954  CA  ARG B   8      31.734   8.489  -4.013  1.00 25.60           C  
ATOM   1955  C   ARG B   8      33.105   8.884  -4.569  1.00 24.69           C  
ATOM   1956  O   ARG B   8      33.922   8.009  -4.878  1.00 27.35           O  
ATOM   1957  CB  ARG B   8      30.717   8.422  -5.152  1.00 31.90           C  
ATOM   1958  CG  ARG B   8      30.865   7.220  -6.025  1.00 43.49           C  
ATOM   1959  CD  ARG B   8      29.735   7.176  -7.029  1.00 47.52           C  
ATOM   1960  NE  ARG B   8      29.936   6.119  -8.011  1.00 55.44           N  
ATOM   1961  CZ  ARG B   8      29.262   6.029  -9.149  1.00 58.75           C  
ATOM   1962  NH1 ARG B   8      28.340   6.937  -9.447  1.00 60.25           N  
ATOM   1963  NH2 ARG B   8      29.514   5.034  -9.989  1.00 62.15           N  
ATOM   1964  N   TRP B   9      33.354  10.186  -4.687  1.00 25.47           N  
ATOM   1965  CA  TRP B   9      34.614  10.688  -5.223  1.00 28.12           C  
ATOM   1966  C   TRP B   9      35.376  11.502  -4.196  1.00 22.92           C  
ATOM   1967  O   TRP B   9      36.225  12.319  -4.551  1.00 28.23           O  
ATOM   1968  CB  TRP B   9      34.347  11.552  -6.454  1.00 32.35           C  
ATOM   1969  CG  TRP B   9      33.576  10.827  -7.499  1.00 44.85           C  
ATOM   1970  CD1 TRP B   9      32.304  11.098  -7.916  1.00 45.65           C  
ATOM   1971  CD2 TRP B   9      34.003   9.668  -8.229  1.00 45.37           C  
ATOM   1972  NE1 TRP B   9      31.909  10.175  -8.859  1.00 50.81           N  
ATOM   1973  CE2 TRP B   9      32.932   9.287  -9.070  1.00 51.33           C  
ATOM   1974  CE3 TRP B   9      35.185   8.914  -8.251  1.00 49.95           C  
ATOM   1975  CZ2 TRP B   9      33.007   8.182  -9.929  1.00 47.97           C  
ATOM   1976  CZ3 TRP B   9      35.263   7.812  -9.104  1.00 47.37           C  
ATOM   1977  CH2 TRP B   9      34.176   7.459  -9.932  1.00 51.30           C  
ATOM   1978  N   ASP B  10      35.067  11.290  -2.925  1.00 21.47           N  
ATOM   1979  CA  ASP B  10      35.742  12.027  -1.868  1.00 20.80           C  
ATOM   1980  C   ASP B  10      37.218  11.645  -1.856  1.00 19.88           C  
ATOM   1981  O   ASP B  10      37.588  10.512  -2.186  1.00 19.76           O  
ATOM   1982  CB  ASP B  10      35.146  11.694  -0.507  1.00 24.43           C  
ATOM   1983  CG  ASP B  10      33.948  12.555  -0.164  1.00 35.65           C  
ATOM   1984  OD1 ASP B  10      33.352  12.320   0.906  1.00 34.79           O  
ATOM   1985  OD2 ASP B  10      33.609  13.465  -0.951  1.00 37.40           O  
ATOM   1986  N   ALA B  11      38.048  12.594  -1.453  1.00 20.17           N  
ATOM   1987  CA  ALA B  11      39.476  12.358  -1.394  1.00 18.52           C  
ATOM   1988  C   ALA B  11      40.103  13.341  -0.444  1.00 20.53           C  
ATOM   1989  O   ALA B  11      39.525  14.379  -0.121  1.00 19.72           O  
ATOM   1990  CB  ALA B  11      40.076  12.530  -2.778  1.00 18.22           C  
ATOM   1991  N  AARG B  12      41.299  13.016   0.015  0.50 14.81           N  
ATOM   1992  CA AARG B  12      42.021  13.921   0.883  0.50 11.04           C  
ATOM   1993  C  AARG B  12      43.506  13.833   0.608  0.50 11.68           C  
ATOM   1994  O  AARG B  12      44.037  12.759   0.334  0.50 15.54           O  
ATOM   1995  CB AARG B  12      41.787  13.579   2.355  0.50 15.31           C  
ATOM   1996  CG AARG B  12      40.434  14.000   2.897  0.50 16.26           C  
ATOM   1997  CD AARG B  12      40.345  15.519   3.013  0.50 21.04           C  
ATOM   1998  NE AARG B  12      39.107  15.941   3.666  0.50 27.47           N  
ATOM   1999  CZ AARG B  12      37.906  15.883   3.103  0.50 26.81           C  
ATOM   2000  NH1AARG B  12      37.769  15.424   1.867  0.50 25.46           N  
ATOM   2001  NH2AARG B  12      36.840  16.281   3.781  0.50 31.52           N  
ATOM   2002  N  BARG B  12      41.296  13.010   0.037  0.50 18.37           N  
ATOM   2003  CA BARG B  12      42.004  13.894   0.954  0.50 18.20           C  
ATOM   2004  C  BARG B  12      43.514  13.818   0.742  0.50 18.31           C  
ATOM   2005  O  BARG B  12      44.073  12.724   0.646  0.50 15.89           O  
ATOM   2006  CB BARG B  12      41.697  13.491   2.398  0.50 25.97           C  
ATOM   2007  CG BARG B  12      41.424  14.640   3.352  0.50 34.88           C  
ATOM   2008  CD BARG B  12      40.134  15.357   2.989  0.50 36.85           C  
ATOM   2009  NE BARG B  12      39.429  15.859   4.169  0.50 39.72           N  
ATOM   2010  CZ BARG B  12      39.933  16.736   5.032  0.50 37.56           C  
ATOM   2011  NH1BARG B  12      41.154  17.222   4.857  0.50 41.65           N  
ATOM   2012  NH2BARG B  12      39.215  17.126   6.075  0.50 39.04           N  
ATOM   2013  N   ASP B  13      44.170  14.974   0.674  1.00 13.55           N  
ATOM   2014  CA  ASP B  13      45.621  15.022   0.540  1.00 14.48           C  
ATOM   2015  C   ASP B  13      46.096  14.669   1.955  1.00 15.39           C  
ATOM   2016  O   ASP B  13      45.517  15.125   2.961  1.00 18.12           O  
ATOM   2017  CB  ASP B  13      46.044  16.432   0.142  1.00 16.35           C  
ATOM   2018  CG  ASP B  13      45.438  16.831  -1.174  1.00 19.29           C  
ATOM   2019  OD1 ASP B  13      45.853  16.267  -2.205  1.00 19.27           O  
ATOM   2020  OD2 ASP B  13      44.505  17.671  -1.176  1.00 26.35           O  
ATOM   2021  N   VAL B  14      47.125  13.831   2.047  1.00 12.60           N  
ATOM   2022  CA  VAL B  14      47.624  13.405   3.350  1.00 14.01           C  
ATOM   2023  C   VAL B  14      49.150  13.490   3.393  1.00 13.60           C  
ATOM   2024  O   VAL B  14      49.796  13.719   2.372  1.00 13.99           O  
ATOM   2025  CB  VAL B  14      47.187  11.946   3.680  1.00 12.62           C  
ATOM   2026  CG1 VAL B  14      45.653  11.838   3.688  1.00 15.70           C  
ATOM   2027  CG2 VAL B  14      47.786  10.969   2.685  1.00 12.95           C  
ATOM   2028  N   ALA B  15      49.721  13.315   4.589  1.00 14.99           N  
ATOM   2029  CA  ALA B  15      51.173  13.352   4.774  1.00 14.41           C  
ATOM   2030  C   ALA B  15      51.810  14.588   4.128  1.00 14.71           C  
ATOM   2031  O   ALA B  15      52.776  14.482   3.364  1.00 17.28           O  
ATOM   2032  CB  ALA B  15      51.803  12.061   4.208  1.00 15.59           C  
ATOM   2033  N   GLY B  16      51.258  15.758   4.440  1.00 18.19           N  
ATOM   2034  CA  GLY B  16      51.790  17.005   3.908  1.00 21.33           C  
ATOM   2035  C   GLY B  16      51.633  17.171   2.410  1.00 20.48           C  
ATOM   2036  O   GLY B  16      52.301  17.993   1.790  1.00 26.65           O  
ATOM   2037  N   GLY B  17      50.740  16.380   1.833  1.00 15.33           N  
ATOM   2038  CA  GLY B  17      50.496  16.443   0.403  1.00 15.81           C  
ATOM   2039  C   GLY B  17      51.298  15.423  -0.388  1.00 13.68           C  
ATOM   2040  O   GLY B  17      51.173  15.362  -1.601  1.00 15.46           O  
ATOM   2041  N   ARG B  18      52.137  14.628   0.273  1.00 11.54           N  
ATOM   2042  CA  ARG B  18      52.938  13.665  -0.474  1.00 11.62           C  
ATOM   2043  C   ARG B  18      52.088  12.553  -1.074  1.00 11.00           C  
ATOM   2044  O   ARG B  18      52.417  12.031  -2.126  1.00 12.29           O  
ATOM   2045  CB  ARG B  18      54.043  13.052   0.415  1.00 11.30           C  
ATOM   2046  CG  ARG B  18      54.932  12.098  -0.363  1.00 12.10           C  
ATOM   2047  CD  ARG B  18      56.091  11.563   0.497  1.00 15.98           C  
ATOM   2048  NE  ARG B  18      56.958  10.640  -0.240  1.00 15.10           N  
ATOM   2049  CZ  ARG B  18      57.919  11.009  -1.093  1.00 16.47           C  
ATOM   2050  NH1 ARG B  18      58.173  12.294  -1.338  1.00 19.36           N  
ATOM   2051  NH2 ARG B  18      58.621  10.086  -1.732  1.00 16.24           N  
ATOM   2052  N   TYR B  19      51.011  12.186  -0.384  1.00 11.35           N  
ATOM   2053  CA  TYR B  19      50.113  11.141  -0.871  1.00 10.47           C  
ATOM   2054  C   TYR B  19      48.685  11.650  -0.888  1.00 11.40           C  
ATOM   2055  O   TYR B  19      48.400  12.731  -0.375  1.00 12.27           O  
ATOM   2056  CB  TYR B  19      50.180   9.884   0.026  1.00 10.31           C  
ATOM   2057  CG  TYR B  19      51.585   9.351   0.218  1.00  9.49           C  
ATOM   2058  CD1 TYR B  19      52.147   9.283   1.490  1.00 11.47           C  
ATOM   2059  CD2 TYR B  19      52.371   8.992  -0.884  1.00 10.80           C  
ATOM   2060  CE1 TYR B  19      53.475   8.872   1.668  1.00 11.70           C  
ATOM   2061  CE2 TYR B  19      53.692   8.588  -0.716  1.00 11.58           C  
ATOM   2062  CZ  TYR B  19      54.233   8.532   0.557  1.00 11.34           C  
ATOM   2063  OH  TYR B  19      55.544   8.130   0.751  1.00 11.92           O  
ATOM   2064  N   ARG B  20      47.785  10.873  -1.474  1.00 11.14           N  
ATOM   2065  CA  ARG B  20      46.374  11.260  -1.528  1.00 10.69           C  
ATOM   2066  C   ARG B  20      45.569   9.986  -1.365  1.00 11.33           C  
ATOM   2067  O   ARG B  20      45.926   8.942  -1.931  1.00 12.00           O  
ATOM   2068  CB  ARG B  20      46.082  11.947  -2.881  1.00 13.11           C  
ATOM   2069  CG  ARG B  20      44.689  12.542  -3.035  1.00 16.91           C  
ATOM   2070  CD  ARG B  20      44.734  13.617  -4.137  1.00 16.17           C  
ATOM   2071  NE  ARG B  20      43.452  14.293  -4.265  1.00 20.63           N  
ATOM   2072  CZ  ARG B  20      42.500  13.919  -5.103  1.00 18.33           C  
ATOM   2073  NH1 ARG B  20      42.670  12.876  -5.918  1.00 20.58           N  
ATOM   2074  NH2 ARG B  20      41.347  14.577  -5.110  1.00 25.44           N  
ATOM   2075  N   VAL B  21      44.497  10.058  -0.578  1.00 11.02           N  
ATOM   2076  CA  VAL B  21      43.635   8.915  -0.336  1.00 10.60           C  
ATOM   2077  C   VAL B  21      42.323   9.193  -1.053  1.00 13.34           C  
ATOM   2078  O   VAL B  21      41.790  10.300  -0.971  1.00 14.27           O  
ATOM   2079  CB  VAL B  21      43.385   8.744   1.167  1.00 11.95           C  
ATOM   2080  CG1 VAL B  21      42.335   7.657   1.407  1.00 16.22           C  
ATOM   2081  CG2 VAL B  21      44.709   8.388   1.870  1.00 13.62           C  
ATOM   2082  N   ILE B  22      41.832   8.192  -1.773  1.00 11.97           N  
ATOM   2083  CA  ILE B  22      40.591   8.328  -2.531  1.00 12.72           C  
ATOM   2084  C   ILE B  22      39.599   7.240  -2.151  1.00 13.47           C  
ATOM   2085  O   ILE B  22      39.960   6.068  -2.003  1.00 13.47           O  
ATOM   2086  CB  ILE B  22      40.860   8.283  -4.072  1.00 15.16           C  
ATOM   2087  CG1 ILE B  22      41.698   7.057  -4.466  1.00 15.80           C  
ATOM   2088  CG2 ILE B  22      41.534   9.580  -4.499  1.00 18.89           C  
ATOM   2089  CD1 ILE B  22      41.976   6.942  -5.976  1.00 16.86           C  
ATOM   2090  N   ASN B  23      38.337   7.634  -1.971  1.00 13.66           N  
ATOM   2091  CA  ASN B  23      37.290   6.664  -1.632  1.00 14.82           C  
ATOM   2092  C   ASN B  23      37.040   5.826  -2.886  1.00 14.57           C  
ATOM   2093  O   ASN B  23      36.871   4.622  -2.802  1.00 14.14           O  
ATOM   2094  CB  ASN B  23      36.032   7.408  -1.207  1.00 14.11           C  
ATOM   2095  CG  ASN B  23      35.152   6.581  -0.290  1.00 17.35           C  
ATOM   2096  OD1 ASN B  23      35.599   5.630   0.336  1.00 17.28           O  
ATOM   2097  ND2 ASN B  23      33.876   6.962  -0.200  1.00 18.51           N  
ATOM   2098  N   ASN B  24      36.973   6.501  -4.032  1.00 15.78           N  
ATOM   2099  CA  ASN B  24      36.950   5.838  -5.331  1.00 15.24           C  
ATOM   2100  C   ASN B  24      35.940   4.728  -5.573  1.00 18.45           C  
ATOM   2101  O   ASN B  24      36.292   3.606  -5.937  1.00 16.98           O  
ATOM   2102  CB  ASN B  24      38.389   5.339  -5.567  1.00 14.62           C  
ATOM   2103  CG  ASN B  24      38.687   4.986  -7.011  1.00 18.72           C  
ATOM   2104  OD1 ASN B  24      38.136   5.578  -7.941  1.00 20.11           O  
ATOM   2105  ND2 ASN B  24      39.601   4.038  -7.204  1.00 18.21           N  
ATOM   2106  N   VAL B  25      34.667   5.047  -5.384  1.00 20.17           N  
ATOM   2107  CA  VAL B  25      33.631   4.051  -5.624  1.00 20.17           C  
ATOM   2108  C   VAL B  25      33.276   4.251  -7.106  1.00 28.58           C  
ATOM   2109  O   VAL B  25      32.271   4.872  -7.448  1.00 31.23           O  
ATOM   2110  CB  VAL B  25      32.427   4.329  -4.709  1.00 20.96           C  
ATOM   2111  CG1 VAL B  25      31.368   3.260  -4.908  1.00 23.43           C  
ATOM   2112  CG2 VAL B  25      32.900   4.370  -3.245  1.00 22.26           C  
ATOM   2113  N   TRP B  26      34.134   3.723  -7.972  1.00 26.59           N  
ATOM   2114  CA  TRP B  26      33.993   3.898  -9.412  1.00 29.37           C  
ATOM   2115  C   TRP B  26      33.105   2.933 -10.180  1.00 30.19           C  
ATOM   2116  O   TRP B  26      32.717   3.237 -11.305  1.00 34.75           O  
ATOM   2117  CB  TRP B  26      35.380   3.894 -10.073  1.00 28.73           C  
ATOM   2118  CG  TRP B  26      36.103   2.570 -10.020  1.00 30.76           C  
ATOM   2119  CD1 TRP B  26      36.994   2.157  -9.069  1.00 30.21           C  
ATOM   2120  CD2 TRP B  26      36.009   1.495 -10.972  1.00 32.33           C  
ATOM   2121  NE1 TRP B  26      37.465   0.897  -9.371  1.00 32.87           N  
ATOM   2122  CE2 TRP B  26      36.876   0.469 -10.533  1.00 38.13           C  
ATOM   2123  CE3 TRP B  26      35.276   1.302 -12.155  1.00 39.27           C  
ATOM   2124  CZ2 TRP B  26      37.034  -0.736 -11.236  1.00 40.08           C  
ATOM   2125  CZ3 TRP B  26      35.431   0.101 -12.855  1.00 37.96           C  
ATOM   2126  CH2 TRP B  26      36.305  -0.901 -12.391  1.00 39.18           C  
ATOM   2127  N   GLY B  27      32.786   1.781  -9.604  1.00 27.04           N  
ATOM   2128  CA  GLY B  27      31.983   0.820 -10.343  1.00 31.56           C  
ATOM   2129  C   GLY B  27      30.658   0.415  -9.728  1.00 33.31           C  
ATOM   2130  O   GLY B  27      30.128  -0.646 -10.048  1.00 36.62           O  
ATOM   2131  N   ALA B  28      30.117   1.248  -8.848  1.00 28.33           N  
ATOM   2132  CA  ALA B  28      28.848   0.928  -8.205  1.00 31.87           C  
ATOM   2133  C   ALA B  28      28.266   2.146  -7.518  1.00 30.53           C  
ATOM   2134  O   ALA B  28      28.943   3.158  -7.341  1.00 34.44           O  
ATOM   2135  CB  ALA B  28      29.039  -0.200  -7.199  1.00 32.99           C  
ATOM   2136  N  AGLU B  29      27.001   2.052  -7.128  0.50 31.89           N  
ATOM   2137  CA AGLU B  29      26.340   3.158  -6.451  0.50 34.73           C  
ATOM   2138  C  AGLU B  29      26.206   2.868  -4.964  0.50 32.38           C  
ATOM   2139  O  AGLU B  29      25.779   3.727  -4.194  0.50 36.54           O  
ATOM   2140  CB AGLU B  29      24.949   3.402  -7.046  0.50 40.99           C  
ATOM   2141  CG AGLU B  29      24.952   3.882  -8.491  0.50 51.77           C  
ATOM   2142  CD AGLU B  29      25.394   2.811  -9.470  0.50 54.62           C  
ATOM   2143  OE1AGLU B  29      24.736   1.749  -9.523  0.50 58.21           O  
ATOM   2144  OE2AGLU B  29      26.394   3.032 -10.189  0.50 58.52           O  
ATOM   2145  N  BGLU B  29      26.997   2.033  -7.138  0.50 31.70           N  
ATOM   2146  CA BGLU B  29      26.268   3.111  -6.481  0.50 34.51           C  
ATOM   2147  C  BGLU B  29      26.131   2.834  -4.989  0.50 32.11           C  
ATOM   2148  O  BGLU B  29      25.627   3.670  -4.239  0.50 35.66           O  
ATOM   2149  CB BGLU B  29      24.868   3.231  -7.091  0.50 39.16           C  
ATOM   2150  CG BGLU B  29      24.840   3.300  -8.615  0.50 48.71           C  
ATOM   2151  CD BGLU B  29      24.779   4.720  -9.147  0.50 49.90           C  
ATOM   2152  OE1BGLU B  29      23.772   5.408  -8.879  0.50 49.07           O  
ATOM   2153  OE2BGLU B  29      25.733   5.146  -9.834  0.50 51.79           O  
ATOM   2154  N   THR B  30      26.564   1.650  -4.566  1.00 26.48           N  
ATOM   2155  CA  THR B  30      26.479   1.256  -3.163  1.00 26.20           C  
ATOM   2156  C   THR B  30      27.403   2.092  -2.277  1.00 25.88           C  
ATOM   2157  O   THR B  30      28.465   2.549  -2.708  1.00 26.52           O  
ATOM   2158  CB  THR B  30      26.759  -0.249  -3.006  1.00 28.03           C  
ATOM   2159  OG1 THR B  30      27.758  -0.653  -3.948  1.00 28.25           O  
ATOM   2160  CG2 THR B  30      25.478  -1.055  -3.271  1.00 30.75           C  
ATOM   2161  N   ALA B  31      26.965   2.299  -1.039  1.00 24.37           N  
ATOM   2162  CA  ALA B  31      27.663   3.124  -0.065  1.00 22.24           C  
ATOM   2163  C   ALA B  31      28.978   2.586   0.462  1.00 17.74           C  
ATOM   2164  O   ALA B  31      29.145   1.388   0.680  1.00 20.96           O  
ATOM   2165  CB  ALA B  31      26.738   3.427   1.119  1.00 23.11           C  
ATOM   2166  N   GLN B  32      29.896   3.518   0.687  1.00 17.19           N  
ATOM   2167  CA  GLN B  32      31.203   3.174   1.220  1.00 18.28           C  
ATOM   2168  C   GLN B  32      31.807   4.343   1.950  1.00 14.13           C  
ATOM   2169  O   GLN B  32      31.748   5.478   1.480  1.00 16.98           O  
ATOM   2170  CB  GLN B  32      32.144   2.772   0.088  1.00 16.02           C  
ATOM   2171  CG  GLN B  32      33.571   2.474   0.570  1.00 16.92           C  
ATOM   2172  CD  GLN B  32      34.480   2.160  -0.592  1.00 18.35           C  
ATOM   2173  OE1 GLN B  32      34.302   1.165  -1.291  1.00 19.19           O  
ATOM   2174  NE2 GLN B  32      35.466   3.027  -0.815  1.00 16.83           N  
ATOM   2175  N   CYS B  33      32.369   4.080   3.120  1.00 16.36           N  
ATOM   2176  CA  CYS B  33      33.060   5.129   3.848  1.00 16.08           C  
ATOM   2177  C   CYS B  33      34.414   4.603   4.310  1.00 14.09           C  
ATOM   2178  O   CYS B  33      34.562   3.415   4.595  1.00 16.50           O  
ATOM   2179  CB  CYS B  33      32.352   5.561   5.116  1.00 16.83           C  
ATOM   2180  SG  CYS B  33      30.618   6.125   4.926  1.00 20.07           S  
ATOM   2181  N   ILE B  34      35.388   5.502   4.371  1.00 15.97           N  
ATOM   2182  CA  ILE B  34      36.710   5.153   4.899  1.00 15.45           C  
ATOM   2183  C   ILE B  34      37.051   6.222   5.910  1.00 14.38           C  
ATOM   2184  O   ILE B  34      36.672   7.389   5.757  1.00 18.35           O  
ATOM   2185  CB  ILE B  34      37.813   5.108   3.804  1.00 16.70           C  
ATOM   2186  CG1 ILE B  34      37.897   6.445   3.056  1.00 17.53           C  
ATOM   2187  CG2 ILE B  34      37.546   3.926   2.872  1.00 18.98           C  
ATOM   2188  CD1 ILE B  34      39.023   6.482   1.959  1.00 20.42           C  
ATOM   2189  N   GLU B  35      37.749   5.823   6.970  1.00 14.33           N  
ATOM   2190  CA  GLU B  35      38.151   6.748   8.016  1.00 14.51           C  
ATOM   2191  C   GLU B  35      39.643   6.898   7.802  1.00 16.08           C  
ATOM   2192  O   GLU B  35      40.377   5.917   7.878  1.00 16.98           O  
ATOM   2193  CB  GLU B  35      37.849   6.140   9.383  1.00 18.25           C  
ATOM   2194  CG  GLU B  35      38.210   7.054  10.524  1.00 24.87           C  
ATOM   2195  CD  GLU B  35      37.613   6.564  11.822  1.00 39.29           C  
ATOM   2196  OE1 GLU B  35      36.372   6.525  11.907  1.00 47.35           O  
ATOM   2197  OE2 GLU B  35      38.378   6.213  12.742  1.00 47.52           O  
ATOM   2198  N   VAL B  36      40.071   8.127   7.562  1.00 13.83           N  
ATOM   2199  CA  VAL B  36      41.463   8.413   7.218  1.00 15.56           C  
ATOM   2200  C   VAL B  36      42.251   9.232   8.216  1.00 16.93           C  
ATOM   2201  O   VAL B  36      41.750  10.234   8.717  1.00 17.06           O  
ATOM   2202  CB  VAL B  36      41.513   9.180   5.886  1.00 18.38           C  
ATOM   2203  CG1 VAL B  36      42.958   9.320   5.419  1.00 19.42           C  
ATOM   2204  CG2 VAL B  36      40.650   8.479   4.838  1.00 21.60           C  
ATOM   2205  N   GLY B  37      43.497   8.819   8.489  1.00 13.80           N  
ATOM   2206  CA  GLY B  37      44.363   9.596   9.363  1.00 14.73           C  
ATOM   2207  C   GLY B  37      45.100  10.548   8.431  1.00 16.62           C  
ATOM   2208  O   GLY B  37      45.763  10.107   7.489  1.00 18.85           O  
ATOM   2209  N   LEU B  38      45.009  11.848   8.673  1.00 14.29           N  
ATOM   2210  CA  LEU B  38      45.623  12.811   7.771  1.00 15.07           C  
ATOM   2211  C   LEU B  38      47.132  12.927   7.762  1.00 15.84           C  
ATOM   2212  O   LEU B  38      47.704  13.377   6.778  1.00 17.13           O  
ATOM   2213  CB  LEU B  38      45.035  14.208   8.021  1.00 21.22           C  
ATOM   2214  CG  LEU B  38      43.519  14.309   7.816  1.00 22.35           C  
ATOM   2215  CD1 LEU B  38      43.075  15.713   8.186  1.00 28.31           C  
ATOM   2216  CD2 LEU B  38      43.153  13.994   6.369  1.00 24.25           C  
ATOM   2217  N  AGLU B  39      47.797  12.541   8.844  0.50 15.45           N  
ATOM   2218  CA AGLU B  39      49.247  12.655   8.849  0.50 15.46           C  
ATOM   2219  C  AGLU B  39      49.904  11.507   8.107  0.50 15.78           C  
ATOM   2220  O  AGLU B  39      50.927  11.686   7.450  0.50 20.84           O  
ATOM   2221  CB AGLU B  39      49.795  12.680  10.276  0.50 18.54           C  
ATOM   2222  CG AGLU B  39      49.198  13.751  11.158  0.50 27.64           C  
ATOM   2223  CD AGLU B  39      48.261  13.172  12.187  0.50 35.94           C  
ATOM   2224  OE1AGLU B  39      47.247  12.559  11.789  0.50 36.81           O  
ATOM   2225  OE2AGLU B  39      48.542  13.325  13.393  0.50 37.22           O  
ATOM   2226  N  BGLU B  39      47.780  12.540   8.856  0.50 15.37           N  
ATOM   2227  CA BGLU B  39      49.228  12.642   8.914  0.50 15.00           C  
ATOM   2228  C  BGLU B  39      49.937  11.496   8.220  0.50 14.87           C  
ATOM   2229  O  BGLU B  39      51.040  11.670   7.716  0.50 15.45           O  
ATOM   2230  CB BGLU B  39      49.703  12.724  10.365  0.50 19.61           C  
ATOM   2231  CG BGLU B  39      49.310  14.017  11.064  0.50 26.20           C  
ATOM   2232  CD BGLU B  39      49.622  15.251  10.233  0.50 35.35           C  
ATOM   2233  OE1BGLU B  39      50.771  15.389   9.760  0.50 40.84           O  
ATOM   2234  OE2BGLU B  39      48.714  16.089  10.058  0.50 41.46           O  
ATOM   2235  N   THR B  40      49.304  10.328   8.202  1.00 13.34           N  
ATOM   2236  CA  THR B  40      49.867   9.130   7.581  1.00 14.68           C  
ATOM   2237  C   THR B  40      49.168   8.612   6.347  1.00 13.93           C  
ATOM   2238  O   THR B  40      49.785   7.919   5.532  1.00 15.95           O  
ATOM   2239  CB  THR B  40      49.821   7.948   8.547  1.00 14.18           C  
ATOM   2240  OG1 THR B  40      48.457   7.723   8.954  1.00 14.70           O  
ATOM   2241  CG2 THR B  40      50.673   8.220   9.763  1.00 18.83           C  
ATOM   2242  N   GLY B  41      47.890   8.940   6.208  1.00 13.02           N  
ATOM   2243  CA  GLY B  41      47.123   8.370   5.122  1.00 13.10           C  
ATOM   2244  C   GLY B  41      46.555   6.996   5.500  1.00 12.58           C  
ATOM   2245  O   GLY B  41      45.890   6.372   4.673  1.00 13.13           O  
ATOM   2246  N   ASN B  42      46.803   6.506   6.718  1.00 11.36           N  
ATOM   2247  CA  ASN B  42      46.279   5.191   7.120  1.00 11.47           C  
ATOM   2248  C   ASN B  42      44.766   5.271   7.070  1.00 12.98           C  
ATOM   2249  O   ASN B  42      44.189   6.309   7.424  1.00 15.24           O  
ATOM   2250  CB  ASN B  42      46.695   4.820   8.549  1.00 11.36           C  
ATOM   2251  CG  ASN B  42      48.191   4.644   8.709  1.00 14.01           C  
ATOM   2252  OD1 ASN B  42      48.936   4.586   7.731  1.00 12.05           O  
ATOM   2253  ND2 ASN B  42      48.646   4.542   9.961  1.00 16.37           N  
ATOM   2254  N   PHE B  43      44.123   4.208   6.633  1.00 11.40           N  
ATOM   2255  CA  PHE B  43      42.647   4.255   6.594  1.00 12.13           C  
ATOM   2256  C   PHE B  43      42.009   2.912   6.798  1.00 13.19           C  
ATOM   2257  O   PHE B  43      42.577   1.853   6.478  1.00 13.92           O  
ATOM   2258  CB  PHE B  43      42.134   4.883   5.272  1.00 12.92           C  
ATOM   2259  CG  PHE B  43      42.342   4.027   4.023  1.00 12.86           C  
ATOM   2260  CD1 PHE B  43      41.467   2.997   3.689  1.00 14.80           C  
ATOM   2261  CD2 PHE B  43      43.416   4.290   3.172  1.00 14.95           C  
ATOM   2262  CE1 PHE B  43      41.664   2.245   2.516  1.00 14.58           C  
ATOM   2263  CE2 PHE B  43      43.615   3.542   2.006  1.00 14.39           C  
ATOM   2264  CZ  PHE B  43      42.742   2.522   1.676  1.00 16.02           C  
ATOM   2265  N   THR B  44      40.796   2.952   7.355  1.00 13.91           N  
ATOM   2266  CA  THR B  44      40.030   1.743   7.573  1.00 14.38           C  
ATOM   2267  C   THR B  44      38.731   1.936   6.808  1.00 12.39           C  
ATOM   2268  O   THR B  44      38.195   3.046   6.779  1.00 16.29           O  
ATOM   2269  CB  THR B  44      39.660   1.566   9.055  1.00 16.91           C  
ATOM   2270  OG1 THR B  44      40.846   1.316   9.816  1.00 21.24           O  
ATOM   2271  CG2 THR B  44      38.694   0.397   9.238  1.00 17.92           C  
ATOM   2272  N   ILE B  45      38.238   0.860   6.202  1.00 15.21           N  
ATOM   2273  CA  ILE B  45      36.954   0.923   5.487  1.00 14.55           C  
ATOM   2274  C   ILE B  45      35.917   0.695   6.606  1.00 16.25           C  
ATOM   2275  O   ILE B  45      35.859  -0.378   7.196  1.00 17.23           O  
ATOM   2276  CB  ILE B  45      36.853  -0.192   4.441  1.00 15.14           C  
ATOM   2277  CG1 ILE B  45      38.001  -0.050   3.420  1.00 17.24           C  
ATOM   2278  CG2 ILE B  45      35.489  -0.133   3.742  1.00 18.74           C  
ATOM   2279  CD1 ILE B  45      37.993  -1.109   2.334  1.00 18.85           C  
ATOM   2280  N   THR B  46      35.142   1.731   6.912  1.00 18.07           N  
ATOM   2281  CA  THR B  46      34.161   1.643   7.996  1.00 16.97           C  
ATOM   2282  C   THR B  46      32.762   1.252   7.543  1.00 18.79           C  
ATOM   2283  O   THR B  46      31.945   0.826   8.362  1.00 21.91           O  
ATOM   2284  CB  THR B  46      34.097   2.956   8.753  1.00 17.71           C  
ATOM   2285  OG1 THR B  46      33.847   4.010   7.828  1.00 20.25           O  
ATOM   2286  CG2 THR B  46      35.429   3.219   9.480  1.00 20.18           C  
ATOM   2287  N   ARG B  47      32.486   1.413   6.254  1.00 16.80           N  
ATOM   2288  CA  ARG B  47      31.192   1.015   5.691  1.00 17.69           C  
ATOM   2289  C   ARG B  47      31.416   0.592   4.247  1.00 19.89           C  
ATOM   2290  O   ARG B  47      32.113   1.270   3.494  1.00 17.51           O  
ATOM   2291  CB  ARG B  47      30.188   2.175   5.747  1.00 18.89           C  
ATOM   2292  CG  ARG B  47      28.809   1.829   5.154  1.00 18.08           C  
ATOM   2293  CD  ARG B  47      27.835   2.996   5.288  1.00 22.10           C  
ATOM   2294  NE  ARG B  47      26.573   2.675   4.625  1.00 24.69           N  
ATOM   2295  CZ  ARG B  47      25.530   3.499   4.546  1.00 23.26           C  
ATOM   2296  NH1 ARG B  47      25.589   4.698   5.093  1.00 23.70           N  
ATOM   2297  NH2 ARG B  47      24.433   3.118   3.901  1.00 25.18           N  
ATOM   2298  N   ALA B  48      30.833  -0.534   3.863  1.00 17.43           N  
ATOM   2299  CA  ALA B  48      30.961  -1.029   2.495  1.00 18.32           C  
ATOM   2300  C   ALA B  48      29.756  -1.908   2.210  1.00 20.76           C  
ATOM   2301  O   ALA B  48      29.724  -3.069   2.606  1.00 25.15           O  
ATOM   2302  CB  ALA B  48      32.261  -1.825   2.329  1.00 19.44           C  
ATOM   2303  N   ASP B  49      28.777  -1.334   1.513  1.00 19.70           N  
ATOM   2304  CA  ASP B  49      27.538  -2.053   1.199  1.00 22.19           C  
ATOM   2305  C   ASP B  49      27.560  -2.789  -0.138  1.00 28.67           C  
ATOM   2306  O   ASP B  49      26.526  -3.262  -0.612  1.00 30.80           O  
ATOM   2307  CB  ASP B  49      26.356  -1.077   1.192  1.00 26.22           C  
ATOM   2308  CG  ASP B  49      26.140  -0.387   2.533  1.00 31.49           C  
ATOM   2309  OD1 ASP B  49      26.664  -0.858   3.560  1.00 34.59           O  
ATOM   2310  OD2 ASP B  49      25.414   0.630   2.557  1.00 42.39           O  
ATOM   2311  N   HIS B  50      28.732  -2.910  -0.746  1.00 21.42           N  
ATOM   2312  CA  HIS B  50      28.848  -3.560  -2.052  1.00 22.50           C  
ATOM   2313  C   HIS B  50      28.485  -5.035  -2.141  1.00 22.55           C  
ATOM   2314  O   HIS B  50      28.715  -5.806  -1.220  1.00 23.68           O  
ATOM   2315  CB  HIS B  50      30.272  -3.390  -2.585  1.00 24.05           C  
ATOM   2316  CG  HIS B  50      30.836  -2.022  -2.367  1.00 19.86           C  
ATOM   2317  ND1 HIS B  50      30.193  -0.876  -2.779  1.00 23.64           N  
ATOM   2318  CD2 HIS B  50      32.004  -1.619  -1.805  1.00 17.23           C  
ATOM   2319  CE1 HIS B  50      30.937   0.176  -2.485  1.00 21.82           C  
ATOM   2320  NE2 HIS B  50      32.042  -0.249  -1.893  1.00 21.73           N  
ATOM   2321  N   ASP B  51      27.924  -5.404  -3.290  1.00 29.73           N  
ATOM   2322  CA  ASP B  51      27.539  -6.779  -3.618  1.00 34.04           C  
ATOM   2323  C   ASP B  51      27.425  -6.670  -5.132  1.00 38.14           C  
ATOM   2324  O   ASP B  51      26.333  -6.708  -5.696  1.00 37.18           O  
ATOM   2325  CB  ASP B  51      26.180  -7.129  -3.014  1.00 38.87           C  
ATOM   2326  CG  ASP B  51      25.958  -8.625  -2.926  1.00 47.61           C  
ATOM   2327  OD1 ASP B  51      26.304  -9.334  -3.895  1.00 46.15           O  
ATOM   2328  OD2 ASP B  51      25.434  -9.093  -1.891  1.00 55.40           O  
ATOM   2329  N   ASN B  52      28.578  -6.527  -5.775  1.00 34.94           N  
ATOM   2330  CA  ASN B  52      28.676  -6.299  -7.209  1.00 37.76           C  
ATOM   2331  C   ASN B  52      28.851  -7.474  -8.158  1.00 40.90           C  
ATOM   2332  O   ASN B  52      29.149  -7.263  -9.337  1.00 42.09           O  
ATOM   2333  CB  ASN B  52      29.820  -5.315  -7.469  1.00 42.21           C  
ATOM   2334  CG  ASN B  52      29.403  -4.149  -8.334  1.00 43.85           C  
ATOM   2335  OD1 ASN B  52      30.191  -3.648  -9.143  1.00 45.09           O  
ATOM   2336  ND2 ASN B  52      28.166  -3.694  -8.161  1.00 45.98           N  
ATOM   2337  N   GLY B  53      28.686  -8.698  -7.675  1.00 40.53           N  
ATOM   2338  CA  GLY B  53      28.847  -9.830  -8.566  1.00 40.53           C  
ATOM   2339  C   GLY B  53      30.282 -10.029  -9.028  1.00 43.61           C  
ATOM   2340  O   GLY B  53      31.185 -10.149  -8.200  1.00 43.86           O  
ATOM   2341  N   ASN B  54      30.503 -10.046 -10.340  1.00 40.57           N  
ATOM   2342  CA  ASN B  54      31.846 -10.266 -10.880  1.00 47.04           C  
ATOM   2343  C   ASN B  54      32.608  -9.008 -11.290  1.00 41.67           C  
ATOM   2344  O   ASN B  54      33.745  -9.092 -11.750  1.00 45.11           O  
ATOM   2345  CB  ASN B  54      31.779 -11.225 -12.074  1.00 54.65           C  
ATOM   2346  CG  ASN B  54      31.112 -12.543 -11.723  1.00 64.88           C  
ATOM   2347  OD1 ASN B  54      31.515 -13.224 -10.774  1.00 70.91           O  
ATOM   2348  ND2 ASN B  54      30.086 -12.911 -12.487  1.00 67.01           N  
ATOM   2349  N   ASN B  55      31.991  -7.845 -11.120  1.00 39.39           N  
ATOM   2350  CA  ASN B  55      32.643  -6.592 -11.471  1.00 37.10           C  
ATOM   2351  C   ASN B  55      33.087  -5.863 -10.209  1.00 33.45           C  
ATOM   2352  O   ASN B  55      32.403  -5.900  -9.186  1.00 31.64           O  
ATOM   2353  CB  ASN B  55      31.691  -5.707 -12.264  1.00 43.97           C  
ATOM   2354  CG  ASN B  55      31.206  -6.374 -13.531  1.00 53.05           C  
ATOM   2355  OD1 ASN B  55      32.002  -6.742 -14.397  1.00 55.57           O  
ATOM   2356  ND2 ASN B  55      29.893  -6.541 -13.646  1.00 58.57           N  
ATOM   2357  N   VAL B  56      34.238  -5.208 -10.278  1.00 30.17           N  
ATOM   2358  CA  VAL B  56      34.742  -4.470  -9.126  1.00 24.68           C  
ATOM   2359  C   VAL B  56      33.855  -3.257  -8.863  1.00 23.35           C  
ATOM   2360  O   VAL B  56      33.516  -2.516  -9.781  1.00 23.88           O  
ATOM   2361  CB  VAL B  56      36.209  -4.018  -9.363  1.00 24.27           C  
ATOM   2362  CG1 VAL B  56      36.640  -3.020  -8.280  1.00 23.16           C  
ATOM   2363  CG2 VAL B  56      37.119  -5.233  -9.357  1.00 27.70           C  
ATOM   2364  N   ALA B  57      33.484  -3.067  -7.599  1.00 21.34           N  
ATOM   2365  CA  ALA B  57      32.636  -1.960  -7.182  1.00 20.04           C  
ATOM   2366  C   ALA B  57      33.414  -0.702  -6.828  1.00 20.98           C  
ATOM   2367  O   ALA B  57      32.975   0.410  -7.100  1.00 20.30           O  
ATOM   2368  CB  ALA B  57      31.812  -2.374  -5.972  1.00 19.95           C  
ATOM   2369  N   ALA B  58      34.573  -0.878  -6.197  1.00 19.87           N  
ATOM   2370  CA  ALA B  58      35.330   0.275  -5.750  1.00 16.71           C  
ATOM   2371  C   ALA B  58      36.775  -0.116  -5.507  1.00 15.97           C  
ATOM   2372  O   ALA B  58      37.106  -1.294  -5.418  1.00 16.14           O  
ATOM   2373  CB  ALA B  58      34.728   0.807  -4.426  1.00 18.62           C  
ATOM   2374  N   TYR B  59      37.629   0.895  -5.422  1.00 15.14           N  
ATOM   2375  CA  TYR B  59      39.037   0.675  -5.121  1.00 14.79           C  
ATOM   2376  C   TYR B  59      39.550   1.797  -4.212  1.00 13.53           C  
ATOM   2377  O   TYR B  59      40.237   2.714  -4.661  1.00 13.80           O  
ATOM   2378  CB  TYR B  59      39.880   0.590  -6.413  1.00 13.27           C  
ATOM   2379  CG  TYR B  59      41.387   0.385  -6.198  1.00 12.87           C  
ATOM   2380  CD1 TYR B  59      41.884  -0.738  -5.546  1.00 12.63           C  
ATOM   2381  CD2 TYR B  59      42.303   1.319  -6.692  1.00 13.40           C  
ATOM   2382  CE1 TYR B  59      43.259  -0.939  -5.391  1.00 14.04           C  
ATOM   2383  CE2 TYR B  59      43.677   1.131  -6.549  1.00 13.44           C  
ATOM   2384  CZ  TYR B  59      44.146   0.006  -5.901  1.00 12.58           C  
ATOM   2385  OH  TYR B  59      45.501  -0.199  -5.747  1.00 13.00           O  
ATOM   2386  N   PRO B  60      39.170   1.773  -2.924  1.00 12.32           N  
ATOM   2387  CA  PRO B  60      39.649   2.804  -1.990  1.00 12.15           C  
ATOM   2388  C   PRO B  60      41.165   2.592  -1.981  1.00 12.49           C  
ATOM   2389  O   PRO B  60      41.654   1.451  -1.890  1.00 12.65           O  
ATOM   2390  CB  PRO B  60      38.965   2.443  -0.672  1.00 14.54           C  
ATOM   2391  CG  PRO B  60      38.607   0.940  -0.838  1.00 14.43           C  
ATOM   2392  CD  PRO B  60      38.201   0.858  -2.272  1.00 13.60           C  
ATOM   2393  N   ALA B  61      41.896   3.691  -2.072  1.00 11.69           N  
ATOM   2394  CA  ALA B  61      43.336   3.598  -2.236  1.00 11.07           C  
ATOM   2395  C   ALA B  61      44.089   4.822  -1.803  1.00 12.03           C  
ATOM   2396  O   ALA B  61      43.529   5.898  -1.636  1.00 12.13           O  
ATOM   2397  CB  ALA B  61      43.616   3.373  -3.711  1.00 13.39           C  
ATOM   2398  N   ILE B  62      45.391   4.634  -1.621  1.00  9.65           N  
ATOM   2399  CA  ILE B  62      46.285   5.734  -1.328  1.00  8.39           C  
ATOM   2400  C   ILE B  62      47.270   5.717  -2.495  1.00 11.34           C  
ATOM   2401  O   ILE B  62      47.640   4.646  -3.012  1.00 11.33           O  
ATOM   2402  CB  ILE B  62      46.992   5.563   0.045  1.00  9.22           C  
ATOM   2403  CG1 ILE B  62      47.921   6.754   0.284  1.00  9.79           C  
ATOM   2404  CG2 ILE B  62      47.728   4.206   0.131  1.00 11.71           C  
ATOM   2405  CD1 ILE B  62      48.356   6.909   1.744  1.00 11.82           C  
ATOM   2406  N   TYR B  63      47.680   6.898  -2.953  1.00  9.81           N  
ATOM   2407  CA  TYR B  63      48.606   6.923  -4.083  1.00 10.04           C  
ATOM   2408  C   TYR B  63      49.605   8.047  -4.029  1.00 10.77           C  
ATOM   2409  O   TYR B  63      49.476   9.015  -3.251  1.00 11.31           O  
ATOM   2410  CB  TYR B  63      47.854   6.975  -5.429  1.00 10.75           C  
ATOM   2411  CG  TYR B  63      47.159   8.282  -5.762  1.00 10.41           C  
ATOM   2412  CD1 TYR B  63      47.814   9.257  -6.499  1.00 10.62           C  
ATOM   2413  CD2 TYR B  63      45.839   8.511  -5.384  1.00 12.99           C  
ATOM   2414  CE1 TYR B  63      47.162  10.433  -6.865  1.00 11.52           C  
ATOM   2415  CE2 TYR B  63      45.170   9.693  -5.744  1.00 13.38           C  
ATOM   2416  CZ  TYR B  63      45.844  10.640  -6.491  1.00 14.00           C  
ATOM   2417  OH  TYR B  63      45.190  11.793  -6.899  1.00 15.29           O  
ATOM   2418  N   PHE B  64      50.615   7.868  -4.871  1.00  9.27           N  
ATOM   2419  CA  PHE B  64      51.734   8.789  -5.066  1.00  9.75           C  
ATOM   2420  C   PHE B  64      51.773   9.016  -6.571  1.00 10.58           C  
ATOM   2421  O   PHE B  64      51.810   8.064  -7.359  1.00 11.83           O  
ATOM   2422  CB  PHE B  64      53.033   8.078  -4.614  1.00  9.46           C  
ATOM   2423  CG  PHE B  64      54.304   8.868  -4.849  1.00 11.33           C  
ATOM   2424  CD1 PHE B  64      54.633   9.934  -4.016  1.00 14.15           C  
ATOM   2425  CD2 PHE B  64      55.178   8.510  -5.869  1.00 13.75           C  
ATOM   2426  CE1 PHE B  64      55.821  10.642  -4.178  1.00 15.66           C  
ATOM   2427  CE2 PHE B  64      56.376   9.224  -6.034  1.00 17.75           C  
ATOM   2428  CZ  PHE B  64      56.682  10.277  -5.188  1.00 14.85           C  
ATOM   2429  N   GLY B  65      51.767  10.281  -6.985  1.00  9.66           N  
ATOM   2430  CA  GLY B  65      51.806  10.597  -8.393  1.00 10.21           C  
ATOM   2431  C   GLY B  65      50.502  11.181  -8.885  1.00 10.81           C  
ATOM   2432  O   GLY B  65      49.825  11.903  -8.155  1.00 11.84           O  
ATOM   2433  N   CYS B  66      50.142  10.834 -10.117  1.00 12.51           N  
ATOM   2434  CA  CYS B  66      48.956  11.416 -10.748  1.00 11.02           C  
ATOM   2435  C   CYS B  66      47.922  10.373 -11.154  1.00 13.12           C  
ATOM   2436  O   CYS B  66      48.180   9.545 -12.032  1.00 14.97           O  
ATOM   2437  CB  CYS B  66      49.379  12.174 -11.985  1.00 14.96           C  
ATOM   2438  SG  CYS B  66      50.695  13.403 -11.709  1.00 15.26           S  
ATOM   2439  N   HIS B  67      46.766  10.445 -10.506  1.00 11.46           N  
ATOM   2440  CA  HIS B  67      45.662   9.524 -10.742  1.00 10.96           C  
ATOM   2441  C   HIS B  67      44.612  10.292 -11.561  1.00 13.34           C  
ATOM   2442  O   HIS B  67      43.958  11.200 -11.053  1.00 13.93           O  
ATOM   2443  CB  HIS B  67      45.071   9.096  -9.385  1.00 13.48           C  
ATOM   2444  CG  HIS B  67      43.852   8.228  -9.488  1.00 13.57           C  
ATOM   2445  ND1 HIS B  67      43.923   6.855  -9.577  1.00 16.03           N  
ATOM   2446  CD2 HIS B  67      42.529   8.534  -9.492  1.00 18.05           C  
ATOM   2447  CE1 HIS B  67      42.699   6.351  -9.628  1.00 18.79           C  
ATOM   2448  NE2 HIS B  67      41.835   7.350  -9.580  1.00 18.05           N  
ATOM   2449  N   TRP B  68      44.431   9.888 -12.813  1.00 14.16           N  
ATOM   2450  CA  TRP B  68      43.486  10.561 -13.700  1.00 14.74           C  
ATOM   2451  C   TRP B  68      43.652  12.074 -13.647  1.00 16.48           C  
ATOM   2452  O   TRP B  68      42.679  12.815 -13.514  1.00 18.80           O  
ATOM   2453  CB  TRP B  68      42.051  10.142 -13.368  1.00 17.67           C  
ATOM   2454  CG  TRP B  68      41.617   8.953 -14.153  1.00 26.08           C  
ATOM   2455  CD1 TRP B  68      40.955   8.958 -15.350  1.00 32.14           C  
ATOM   2456  CD2 TRP B  68      41.883   7.587 -13.848  1.00 28.37           C  
ATOM   2457  NE1 TRP B  68      40.797   7.674 -15.809  1.00 34.95           N  
ATOM   2458  CE2 TRP B  68      41.358   6.811 -14.904  1.00 34.06           C  
ATOM   2459  CE3 TRP B  68      42.518   6.939 -12.784  1.00 31.70           C  
ATOM   2460  CZ2 TRP B  68      41.449   5.414 -14.927  1.00 38.82           C  
ATOM   2461  CZ3 TRP B  68      42.610   5.547 -12.808  1.00 36.50           C  
ATOM   2462  CH2 TRP B  68      42.077   4.802 -13.875  1.00 39.02           C  
ATOM   2463  N   GLY B  69      44.902  12.509 -13.739  1.00 15.30           N  
ATOM   2464  CA  GLY B  69      45.196  13.931 -13.767  1.00 16.32           C  
ATOM   2465  C   GLY B  69      45.363  14.612 -12.428  1.00 15.90           C  
ATOM   2466  O   GLY B  69      45.918  15.711 -12.370  1.00 18.15           O  
ATOM   2467  N   ALA B  70      44.927  13.975 -11.346  1.00 12.27           N  
ATOM   2468  CA  ALA B  70      45.037  14.592 -10.022  1.00 12.19           C  
ATOM   2469  C   ALA B  70      46.339  14.166  -9.370  1.00 13.68           C  
ATOM   2470  O   ALA B  70      46.459  13.042  -8.882  1.00 15.50           O  
ATOM   2471  CB  ALA B  70      43.861  14.199  -9.151  1.00 13.35           C  
ATOM   2472  N   CYS B  71      47.303  15.069  -9.341  1.00 12.08           N  
ATOM   2473  CA  CYS B  71      48.614  14.735  -8.809  1.00 11.75           C  
ATOM   2474  C   CYS B  71      48.838  15.140  -7.382  1.00 13.73           C  
ATOM   2475  O   CYS B  71      48.253  16.094  -6.890  1.00 14.19           O  
ATOM   2476  CB  CYS B  71      49.701  15.411  -9.628  1.00 14.07           C  
ATOM   2477  SG  CYS B  71      49.683  15.138 -11.421  1.00 16.15           S  
ATOM   2478  N   THR B  72      49.702  14.378  -6.717  1.00 13.20           N  
ATOM   2479  CA  THR B  72      50.095  14.682  -5.361  1.00 11.96           C  
ATOM   2480  C   THR B  72      51.155  15.780  -5.478  1.00 14.11           C  
ATOM   2481  O   THR B  72      51.530  16.166  -6.587  1.00 16.25           O  
ATOM   2482  CB  THR B  72      50.649  13.424  -4.660  1.00 12.15           C  
ATOM   2483  OG1 THR B  72      51.699  12.844  -5.446  1.00 11.54           O  
ATOM   2484  CG2 THR B  72      49.527  12.379  -4.537  1.00 12.18           C  
ATOM   2485  N  ASER B  73      51.658  16.244  -4.339  0.50 13.99           N  
ATOM   2486  CA ASER B  73      52.652  17.315  -4.327  0.50 18.35           C  
ATOM   2487  C  ASER B  73      54.077  16.860  -4.604  0.50 20.14           C  
ATOM   2488  O  ASER B  73      54.565  15.906  -3.996  0.50 22.54           O  
ATOM   2489  CB ASER B  73      52.606  18.044  -2.983  0.50 20.27           C  
ATOM   2490  OG ASER B  73      51.400  18.772  -2.847  0.50 28.89           O  
ATOM   2491  N  BSER B  73      51.640  16.282  -4.349  0.50 12.47           N  
ATOM   2492  CA BSER B  73      52.611  17.373  -4.388  0.50 12.81           C  
ATOM   2493  C  BSER B  73      54.061  16.942  -4.557  0.50 15.64           C  
ATOM   2494  O  BSER B  73      54.554  16.097  -3.812  0.50 15.15           O  
ATOM   2495  CB BSER B  73      52.472  18.215  -3.119  0.50 17.12           C  
ATOM   2496  OG BSER B  73      53.408  19.279  -3.113  0.50 20.73           O  
ATOM   2497  N  AASN B  74      54.732  17.561  -5.528  0.50 23.13           N  
ATOM   2498  CA AASN B  74      56.118  17.299  -5.914  0.50 23.93           C  
ATOM   2499  C  AASN B  74      56.520  15.828  -5.939  0.50 24.06           C  
ATOM   2500  O  AASN B  74      57.506  15.431  -5.319  0.50 26.89           O  
ATOM   2501  CB AASN B  74      57.071  18.070  -4.989  0.50 29.61           C  
ATOM   2502  CG AASN B  74      56.952  19.577  -5.148  0.50 34.71           C  
ATOM   2503  OD1AASN B  74      57.118  20.113  -6.246  0.50 37.45           O  
ATOM   2504  ND2AASN B  74      56.670  20.267  -4.048  0.50 37.73           N  
ATOM   2505  N  BASN B  74      54.725  17.533  -5.552  0.50 18.68           N  
ATOM   2506  CA BASN B  74      56.140  17.287  -5.852  0.50 20.24           C  
ATOM   2507  C  BASN B  74      56.524  15.811  -5.921  0.50 21.77           C  
ATOM   2508  O  BASN B  74      57.512  15.394  -5.319  0.50 25.60           O  
ATOM   2509  CB BASN B  74      57.016  17.985  -4.797  0.50 21.21           C  
ATOM   2510  CG BASN B  74      58.432  18.276  -5.296  0.50 28.30           C  
ATOM   2511  OD1BASN B  74      59.388  18.254  -4.520  0.50 33.11           O  
ATOM   2512  ND2BASN B  74      58.563  18.571  -6.584  0.50 27.85           N  
ATOM   2513  N   SER B  75      55.759  15.019  -6.665  1.00 17.35           N  
ATOM   2514  CA  SER B  75      56.055  13.597  -6.774  1.00 16.27           C  
ATOM   2515  C   SER B  75      57.198  13.294  -7.731  1.00 18.90           C  
ATOM   2516  O   SER B  75      57.835  12.252  -7.626  1.00 19.62           O  
ATOM   2517  CB  SER B  75      54.819  12.835  -7.263  1.00 18.07           C  
ATOM   2518  OG  SER B  75      54.560  13.099  -8.640  1.00 15.87           O  
ATOM   2519  N   GLY B  76      57.450  14.197  -8.669  1.00 19.52           N  
ATOM   2520  CA  GLY B  76      58.488  13.942  -9.648  1.00 21.31           C  
ATOM   2521  C   GLY B  76      57.932  13.122 -10.802  1.00 24.22           C  
ATOM   2522  O   GLY B  76      58.666  12.780 -11.736  1.00 24.80           O  
ATOM   2523  N   LEU B  77      56.643  12.793 -10.738  1.00 17.68           N  
ATOM   2524  CA  LEU B  77      55.989  12.026 -11.799  1.00 16.70           C  
ATOM   2525  C   LEU B  77      55.055  12.952 -12.550  1.00 19.59           C  
ATOM   2526  O   LEU B  77      54.623  13.973 -12.020  1.00 21.42           O  
ATOM   2527  CB  LEU B  77      55.170  10.870 -11.209  1.00 15.18           C  
ATOM   2528  CG  LEU B  77      55.994   9.878 -10.396  1.00 14.54           C  
ATOM   2529  CD1 LEU B  77      55.052   8.823  -9.798  1.00 17.76           C  
ATOM   2530  CD2 LEU B  77      57.029   9.193 -11.291  1.00 18.73           C  
ATOM   2531  N   PRO B  78      54.720  12.615 -13.800  1.00 17.33           N  
ATOM   2532  CA  PRO B  78      55.141  11.440 -14.571  1.00 16.94           C  
ATOM   2533  C   PRO B  78      56.602  11.489 -14.999  1.00 20.19           C  
ATOM   2534  O   PRO B  78      57.163  12.567 -15.222  1.00 23.04           O  
ATOM   2535  CB  PRO B  78      54.190  11.455 -15.764  1.00 20.41           C  
ATOM   2536  CG  PRO B  78      53.931  12.923 -15.965  1.00 25.77           C  
ATOM   2537  CD  PRO B  78      53.743  13.424 -14.551  1.00 18.62           C  
ATOM   2538  N   ARG B  79      57.213  10.316 -15.097  1.00 17.32           N  
ATOM   2539  CA  ARG B  79      58.604  10.199 -15.527  1.00 20.68           C  
ATOM   2540  C   ARG B  79      58.725   8.959 -16.410  1.00 20.45           C  
ATOM   2541  O   ARG B  79      58.074   7.949 -16.160  1.00 19.11           O  
ATOM   2542  CB  ARG B  79      59.543  10.077 -14.318  1.00 24.15           C  
ATOM   2543  CG  ARG B  79      61.035  10.068 -14.696  1.00 29.93           C  
ATOM   2544  CD  ARG B  79      61.927  10.277 -13.486  1.00 47.55           C  
ATOM   2545  NE  ARG B  79      61.667  11.566 -12.850  1.00 56.05           N  
ATOM   2546  CZ  ARG B  79      61.955  12.744 -13.396  1.00 62.18           C  
ATOM   2547  NH1 ARG B  79      62.525  12.807 -14.593  1.00 60.38           N  
ATOM   2548  NH2 ARG B  79      61.655  13.864 -12.749  1.00 63.60           N  
ATOM   2549  N   ARG B  80      59.543   9.029 -17.458  1.00 18.03           N  
ATOM   2550  CA  ARG B  80      59.706   7.875 -18.339  1.00 19.18           C  
ATOM   2551  C   ARG B  80      60.342   6.701 -17.602  1.00 17.09           C  
ATOM   2552  O   ARG B  80      61.237   6.879 -16.766  1.00 18.86           O  
ATOM   2553  CB  ARG B  80      60.592   8.220 -19.545  1.00 19.42           C  
ATOM   2554  CG  ARG B  80      59.976   9.183 -20.531  1.00 24.99           C  
ATOM   2555  CD  ARG B  80      60.931   9.374 -21.713  1.00 26.75           C  
ATOM   2556  NE  ARG B  80      60.594  10.529 -22.544  1.00 36.09           N  
ATOM   2557  CZ  ARG B  80      59.649  10.544 -23.480  1.00 39.36           C  
ATOM   2558  NH1 ARG B  80      58.923   9.461 -23.727  1.00 37.32           N  
ATOM   2559  NH2 ARG B  80      59.437  11.648 -24.185  1.00 47.00           N  
ATOM   2560  N   VAL B  81      59.877   5.501 -17.926  1.00 18.60           N  
ATOM   2561  CA  VAL B  81      60.402   4.285 -17.316  1.00 20.23           C  
ATOM   2562  C   VAL B  81      61.923   4.167 -17.468  1.00 21.26           C  
ATOM   2563  O   VAL B  81      62.618   3.778 -16.534  1.00 20.42           O  
ATOM   2564  CB  VAL B  81      59.703   3.043 -17.924  1.00 19.91           C  
ATOM   2565  CG1 VAL B  81      60.448   1.757 -17.540  1.00 21.53           C  
ATOM   2566  CG2 VAL B  81      58.245   2.986 -17.428  1.00 21.54           C  
ATOM   2567  N   GLN B  82      62.438   4.518 -18.643  1.00 21.50           N  
ATOM   2568  CA  GLN B  82      63.876   4.421 -18.892  1.00 23.41           C  
ATOM   2569  C   GLN B  82      64.720   5.390 -18.063  1.00 25.44           C  
ATOM   2570  O   GLN B  82      65.942   5.246 -18.002  1.00 29.31           O  
ATOM   2571  CB  GLN B  82      64.160   4.626 -20.385  1.00 22.73           C  
ATOM   2572  CG  GLN B  82      63.634   5.930 -20.938  1.00 27.95           C  
ATOM   2573  CD  GLN B  82      63.757   6.002 -22.448  1.00 39.08           C  
ATOM   2574  OE1 GLN B  82      63.634   4.988 -23.142  1.00 39.99           O  
ATOM   2575  NE2 GLN B  82      63.984   7.201 -22.965  1.00 44.28           N  
ATOM   2576  N   GLU B  83      64.077   6.364 -17.424  1.00 21.08           N  
ATOM   2577  CA  GLU B  83      64.774   7.338 -16.592  1.00 22.70           C  
ATOM   2578  C   GLU B  83      64.694   6.988 -15.101  1.00 26.20           C  
ATOM   2579  O   GLU B  83      65.207   7.721 -14.258  1.00 30.44           O  
ATOM   2580  CB  GLU B  83      64.205   8.739 -16.827  1.00 26.99           C  
ATOM   2581  CG  GLU B  83      64.525   9.319 -18.204  1.00 33.75           C  
ATOM   2582  CD  GLU B  83      63.862  10.664 -18.437  1.00 40.96           C  
ATOM   2583  OE1 GLU B  83      63.767  11.454 -17.473  1.00 45.58           O  
ATOM   2584  OE2 GLU B  83      63.443  10.937 -19.583  1.00 45.28           O  
ATOM   2585  N   LEU B  84      64.062   5.863 -14.782  1.00 21.40           N  
ATOM   2586  CA  LEU B  84      63.936   5.437 -13.383  1.00 25.10           C  
ATOM   2587  C   LEU B  84      65.118   4.591 -12.965  1.00 22.98           C  
ATOM   2588  O   LEU B  84      65.525   3.678 -13.677  1.00 25.61           O  
ATOM   2589  CB  LEU B  84      62.671   4.602 -13.173  1.00 24.56           C  
ATOM   2590  CG  LEU B  84      61.349   5.260 -13.559  1.00 27.22           C  
ATOM   2591  CD1 LEU B  84      60.218   4.234 -13.457  1.00 24.48           C  
ATOM   2592  CD2 LEU B  84      61.093   6.447 -12.660  1.00 32.07           C  
ATOM   2593  N   SER B  85      65.634   4.868 -11.780  1.00 19.77           N  
ATOM   2594  CA  SER B  85      66.759   4.134 -11.240  1.00 21.73           C  
ATOM   2595  C   SER B  85      66.338   3.178 -10.117  1.00 25.25           C  
ATOM   2596  O   SER B  85      66.838   2.059 -10.017  1.00 28.44           O  
ATOM   2597  CB  SER B  85      67.799   5.125 -10.717  1.00 29.20           C  
ATOM   2598  OG  SER B  85      68.817   4.444 -10.022  1.00 40.63           O  
ATOM   2599  N   ASP B  86      65.400   3.618  -9.284  1.00 20.66           N  
ATOM   2600  CA  ASP B  86      64.946   2.810  -8.151  1.00 22.02           C  
ATOM   2601  C   ASP B  86      63.513   3.220  -7.803  1.00 20.90           C  
ATOM   2602  O   ASP B  86      63.177   4.402  -7.862  1.00 20.59           O  
ATOM   2603  CB  ASP B  86      65.865   3.105  -6.959  1.00 25.01           C  
ATOM   2604  CG  ASP B  86      65.752   2.083  -5.839  1.00 34.21           C  
ATOM   2605  OD1 ASP B  86      66.096   2.428  -4.692  1.00 38.56           O  
ATOM   2606  OD2 ASP B  86      65.347   0.938  -6.092  1.00 41.96           O  
ATOM   2607  N   VAL B  87      62.660   2.247  -7.478  1.00 16.72           N  
ATOM   2608  CA  VAL B  87      61.284   2.568  -7.062  1.00 15.44           C  
ATOM   2609  C   VAL B  87      61.027   1.606  -5.928  1.00 14.39           C  
ATOM   2610  O   VAL B  87      61.100   0.390  -6.126  1.00 15.20           O  
ATOM   2611  CB  VAL B  87      60.249   2.326  -8.166  1.00 15.20           C  
ATOM   2612  CG1 VAL B  87      58.874   2.792  -7.682  1.00 16.53           C  
ATOM   2613  CG2 VAL B  87      60.648   3.077  -9.446  1.00 20.73           C  
ATOM   2614  N   ARG B  88      60.728   2.135  -4.742  1.00 13.54           N  
ATOM   2615  CA  ARG B  88      60.531   1.294  -3.569  1.00 12.02           C  
ATOM   2616  C   ARG B  88      59.246   1.648  -2.863  1.00 10.82           C  
ATOM   2617  O   ARG B  88      58.788   2.785  -2.937  1.00 13.24           O  
ATOM   2618  CB  ARG B  88      61.658   1.500  -2.564  1.00 17.77           C  
ATOM   2619  CG  ARG B  88      63.011   1.177  -3.102  1.00 21.34           C  
ATOM   2620  CD  ARG B  88      63.262  -0.291  -2.982  1.00 22.82           C  
ATOM   2621  NE  ARG B  88      64.529  -0.664  -3.598  1.00 26.00           N  
ATOM   2622  CZ  ARG B  88      65.104  -1.850  -3.436  1.00 31.06           C  
ATOM   2623  NH1 ARG B  88      64.524  -2.769  -2.670  1.00 26.11           N  
ATOM   2624  NH2 ARG B  88      66.249  -2.122  -4.051  1.00 34.01           N  
ATOM   2625  N   THR B  89      58.679   0.671  -2.168  1.00 11.62           N  
ATOM   2626  CA  THR B  89      57.449   0.930  -1.453  1.00 11.03           C  
ATOM   2627  C   THR B  89      57.284   0.044  -0.227  1.00 12.51           C  
ATOM   2628  O   THR B  89      57.840  -1.054  -0.167  1.00 12.61           O  
ATOM   2629  CB  THR B  89      56.223   0.732  -2.393  1.00 10.32           C  
ATOM   2630  OG1 THR B  89      55.035   1.171  -1.728  1.00 10.95           O  
ATOM   2631  CG2 THR B  89      56.056  -0.734  -2.769  1.00 14.14           C  
ATOM   2632  N   SER B  90      56.531   0.540   0.761  1.00  9.22           N  
ATOM   2633  CA  SER B  90      56.224  -0.244   1.946  1.00  8.81           C  
ATOM   2634  C   SER B  90      54.723  -0.119   2.180  1.00  9.44           C  
ATOM   2635  O   SER B  90      54.105   0.885   1.800  1.00 10.80           O  
ATOM   2636  CB  SER B  90      56.946   0.287   3.187  1.00  9.87           C  
ATOM   2637  OG  SER B  90      58.338   0.125   3.044  1.00 10.52           O  
ATOM   2638  N   TRP B  91      54.153  -1.131   2.826  1.00  9.65           N  
ATOM   2639  CA  TRP B  91      52.715  -1.137   3.109  1.00 10.23           C  
ATOM   2640  C   TRP B  91      52.390  -2.241   4.099  1.00 10.78           C  
ATOM   2641  O   TRP B  91      53.031  -3.289   4.084  1.00 12.67           O  
ATOM   2642  CB  TRP B  91      51.927  -1.420   1.825  1.00 11.99           C  
ATOM   2643  CG  TRP B  91      50.427  -1.214   1.955  1.00  8.70           C  
ATOM   2644  CD1 TRP B  91      49.811  -0.188   2.599  1.00 10.76           C  
ATOM   2645  CD2 TRP B  91      49.391  -2.001   1.344  1.00 11.75           C  
ATOM   2646  NE1 TRP B  91      48.430  -0.283   2.427  1.00 11.69           N  
ATOM   2647  CE2 TRP B  91      48.156  -1.383   1.659  1.00 10.28           C  
ATOM   2648  CE3 TRP B  91      49.387  -3.169   0.551  1.00 11.20           C  
ATOM   2649  CZ2 TRP B  91      46.920  -1.891   1.210  1.00 13.31           C  
ATOM   2650  CZ3 TRP B  91      48.161  -3.671   0.101  1.00 11.69           C  
ATOM   2651  CH2 TRP B  91      46.944  -3.025   0.436  1.00 13.42           C  
ATOM   2652  N   THR B  92      51.400  -2.004   4.959  1.00 10.17           N  
ATOM   2653  CA  THR B  92      50.930  -3.035   5.877  1.00  9.47           C  
ATOM   2654  C   THR B  92      49.410  -3.051   5.745  1.00 11.92           C  
ATOM   2655  O   THR B  92      48.760  -2.004   5.879  1.00 13.95           O  
ATOM   2656  CB  THR B  92      51.256  -2.720   7.323  1.00 13.76           C  
ATOM   2657  OG1 THR B  92      52.681  -2.592   7.466  1.00 13.42           O  
ATOM   2658  CG2 THR B  92      50.748  -3.854   8.226  1.00 14.00           C  
ATOM   2659  N   LEU B  93      48.839  -4.224   5.503  1.00 11.39           N  
ATOM   2660  CA  LEU B  93      47.383  -4.331   5.382  1.00 13.53           C  
ATOM   2661  C   LEU B  93      46.836  -5.223   6.494  1.00 16.41           C  
ATOM   2662  O   LEU B  93      47.545  -6.098   6.991  1.00 14.49           O  
ATOM   2663  CB  LEU B  93      47.003  -4.919   4.014  1.00 14.32           C  
ATOM   2664  CG  LEU B  93      47.427  -6.379   3.747  1.00 14.11           C  
ATOM   2665  CD1 LEU B  93      46.200  -7.324   3.661  1.00 16.53           C  
ATOM   2666  CD2 LEU B  93      48.200  -6.437   2.440  1.00 18.71           C  
ATOM   2667  N   THR B  94      45.593  -4.971   6.895  1.00 14.97           N  
ATOM   2668  CA  THR B  94      44.921  -5.793   7.916  1.00 14.53           C  
ATOM   2669  C   THR B  94      43.789  -6.450   7.160  1.00 17.39           C  
ATOM   2670  O   THR B  94      42.864  -5.774   6.706  1.00 16.59           O  
ATOM   2671  CB  THR B  94      44.351  -4.936   9.011  1.00 16.63           C  
ATOM   2672  OG1 THR B  94      45.425  -4.276   9.692  1.00 18.89           O  
ATOM   2673  CG2 THR B  94      43.573  -5.811  10.028  1.00 21.87           C  
ATOM   2674  N   PRO B  95      43.865  -7.776   6.967  1.00 18.15           N  
ATOM   2675  CA  PRO B  95      42.813  -8.484   6.234  1.00 18.56           C  
ATOM   2676  C   PRO B  95      41.592  -8.800   7.083  1.00 20.91           C  
ATOM   2677  O   PRO B  95      41.624  -8.661   8.298  1.00 21.06           O  
ATOM   2678  CB  PRO B  95      43.518  -9.745   5.770  1.00 20.37           C  
ATOM   2679  CG  PRO B  95      44.439 -10.047   6.915  1.00 21.35           C  
ATOM   2680  CD  PRO B  95      44.989  -8.673   7.297  1.00 19.98           C  
ATOM   2681  N   ILE B  96      40.512  -9.182   6.407  1.00 19.49           N  
ATOM   2682  CA  ILE B  96      39.297  -9.599   7.105  1.00 21.69           C  
ATOM   2683  C   ILE B  96      39.016 -11.007   6.598  1.00 22.81           C  
ATOM   2684  O   ILE B  96      39.635 -11.469   5.632  1.00 24.16           O  
ATOM   2685  CB  ILE B  96      38.081  -8.661   6.847  1.00 21.03           C  
ATOM   2686  CG1 ILE B  96      37.770  -8.554   5.354  1.00 18.91           C  
ATOM   2687  CG2 ILE B  96      38.352  -7.301   7.483  1.00 22.82           C  
ATOM   2688  CD1 ILE B  96      36.542  -7.722   5.050  1.00 23.89           C  
ATOM   2689  N   THR B  97      38.077 -11.695   7.235  1.00 26.94           N  
ATOM   2690  CA  THR B  97      37.791 -13.075   6.860  1.00 29.21           C  
ATOM   2691  C   THR B  97      36.601 -13.252   5.924  1.00 29.77           C  
ATOM   2692  O   THR B  97      36.386 -14.334   5.382  1.00 34.60           O  
ATOM   2693  CB  THR B  97      37.556 -13.923   8.127  1.00 34.78           C  
ATOM   2694  OG1 THR B  97      36.540 -13.298   8.921  1.00 34.54           O  
ATOM   2695  CG2 THR B  97      38.837 -14.034   8.950  1.00 38.26           C  
ATOM   2696  N   THR B  98      35.834 -12.188   5.731  1.00 26.56           N  
ATOM   2697  CA  THR B  98      34.662 -12.247   4.872  1.00 29.13           C  
ATOM   2698  C   THR B  98      34.781 -11.364   3.633  1.00 29.94           C  
ATOM   2699  O   THR B  98      35.747 -10.618   3.481  1.00 28.39           O  
ATOM   2700  CB  THR B  98      33.413 -11.819   5.649  1.00 31.21           C  
ATOM   2701  OG1 THR B  98      33.593 -10.482   6.134  1.00 32.61           O  
ATOM   2702  CG2 THR B  98      33.172 -12.750   6.826  1.00 31.35           C  
ATOM   2703  N   GLY B  99      33.787 -11.468   2.756  1.00 25.58           N  
ATOM   2704  CA  GLY B  99      33.742 -10.682   1.537  1.00 25.00           C  
ATOM   2705  C   GLY B  99      34.583 -11.159   0.365  1.00 19.89           C  
ATOM   2706  O   GLY B  99      35.294 -12.158   0.439  1.00 26.68           O  
ATOM   2707  N  AARG B 100      34.480 -10.433  -0.741  0.50 20.74           N  
ATOM   2708  CA AARG B 100      35.247 -10.749  -1.936  0.50 21.50           C  
ATOM   2709  C  AARG B 100      36.014  -9.483  -2.289  0.50 18.63           C  
ATOM   2710  O  AARG B 100      35.436  -8.487  -2.731  0.50 19.44           O  
ATOM   2711  CB AARG B 100      34.322 -11.170  -3.076  0.50 25.17           C  
ATOM   2712  CG AARG B 100      33.677 -12.531  -2.840  0.50 26.59           C  
ATOM   2713  CD AARG B 100      32.849 -12.940  -4.035  0.50 27.80           C  
ATOM   2714  NE AARG B 100      31.799 -11.963  -4.297  0.50 27.43           N  
ATOM   2715  CZ AARG B 100      31.577 -11.412  -5.484  0.50 28.08           C  
ATOM   2716  NH1AARG B 100      32.334 -11.744  -6.522  0.50 30.30           N  
ATOM   2717  NH2AARG B 100      30.608 -10.519  -5.628  0.50 26.45           N  
ATOM   2718  N  BARG B 100      34.465 -10.427  -0.737  0.50 20.92           N  
ATOM   2719  CA BARG B 100      35.213 -10.718  -1.948  0.50 21.99           C  
ATOM   2720  C  BARG B 100      36.008  -9.454  -2.247  0.50 18.15           C  
ATOM   2721  O  BARG B 100      35.437  -8.422  -2.605  0.50 19.67           O  
ATOM   2722  CB BARG B 100      34.270 -11.041  -3.110  0.50 25.80           C  
ATOM   2723  CG BARG B 100      33.487 -12.333  -2.922  0.50 32.36           C  
ATOM   2724  CD BARG B 100      32.745 -12.724  -4.193  0.50 35.78           C  
ATOM   2725  NE BARG B 100      33.652 -12.907  -5.323  0.50 40.21           N  
ATOM   2726  CZ BARG B 100      33.273 -13.312  -6.531  0.50 43.86           C  
ATOM   2727  NH1BARG B 100      31.998 -13.580  -6.775  0.50 49.36           N  
ATOM   2728  NH2BARG B 100      34.171 -13.448  -7.498  0.50 45.32           N  
ATOM   2729  N   TRP B 101      37.325  -9.544  -2.090  1.00 20.56           N  
ATOM   2730  CA  TRP B 101      38.190  -8.387  -2.308  1.00 18.81           C  
ATOM   2731  C   TRP B 101      39.635  -8.817  -2.468  1.00 17.77           C  
ATOM   2732  O   TRP B 101      39.978  -9.965  -2.234  1.00 17.50           O  
ATOM   2733  CB  TRP B 101      38.115  -7.512  -1.058  1.00 15.73           C  
ATOM   2734  CG  TRP B 101      38.341  -8.287   0.239  1.00 18.63           C  
ATOM   2735  CD1 TRP B 101      37.369  -8.861   1.024  1.00 21.22           C  
ATOM   2736  CD2 TRP B 101      39.597  -8.639   0.857  1.00 18.21           C  
ATOM   2737  NE1 TRP B 101      37.937  -9.540   2.074  1.00 22.33           N  
ATOM   2738  CE2 TRP B 101      39.301  -9.425   2.000  1.00 23.90           C  
ATOM   2739  CE3 TRP B 101      40.946  -8.368   0.555  1.00 19.97           C  
ATOM   2740  CZ2 TRP B 101      40.300  -9.943   2.838  1.00 23.85           C  
ATOM   2741  CZ3 TRP B 101      41.935  -8.888   1.394  1.00 19.04           C  
ATOM   2742  CH2 TRP B 101      41.605  -9.666   2.521  1.00 24.96           C  
ATOM   2743  N   ASN B 102      40.494  -7.884  -2.882  1.00 15.80           N  
ATOM   2744  CA  ASN B 102      41.924  -8.178  -2.901  1.00 14.23           C  
ATOM   2745  C   ASN B 102      42.593  -6.967  -2.226  1.00 12.55           C  
ATOM   2746  O   ASN B 102      41.933  -5.967  -1.907  1.00 15.14           O  
ATOM   2747  CB  ASN B 102      42.496  -8.397  -4.323  1.00 14.83           C  
ATOM   2748  CG  ASN B 102      42.382  -7.170  -5.216  1.00 16.32           C  
ATOM   2749  OD1 ASN B 102      42.419  -6.032  -4.749  1.00 19.54           O  
ATOM   2750  ND2 ASN B 102      42.259  -7.396  -6.515  1.00 17.74           N  
ATOM   2751  N   ALA B 103      43.888  -7.110  -1.945  1.00 13.78           N  
ATOM   2752  CA  ALA B 103      44.740  -6.052  -1.368  1.00 13.49           C  
ATOM   2753  C   ALA B 103      45.834  -5.999  -2.437  1.00 12.93           C  
ATOM   2754  O   ALA B 103      46.606  -6.947  -2.602  1.00 13.98           O  
ATOM   2755  CB  ALA B 103      45.298  -6.494  -0.020  1.00 15.28           C  
ATOM   2756  N   ALA B 104      45.907  -4.895  -3.180  1.00 10.59           N  
ATOM   2757  CA  ALA B 104      46.819  -4.857  -4.298  1.00 10.76           C  
ATOM   2758  C   ALA B 104      47.290  -3.485  -4.713  1.00 11.23           C  
ATOM   2759  O   ALA B 104      46.554  -2.497  -4.610  1.00 12.85           O  
ATOM   2760  CB  ALA B 104      46.109  -5.484  -5.510  1.00 15.06           C  
ATOM   2761  N   TYR B 105      48.506  -3.456  -5.239  1.00 10.11           N  
ATOM   2762  CA  TYR B 105      49.040  -2.231  -5.820  1.00 11.23           C  
ATOM   2763  C   TYR B 105      48.453  -2.114  -7.212  1.00 13.13           C  
ATOM   2764  O   TYR B 105      48.176  -3.133  -7.846  1.00 12.65           O  
ATOM   2765  CB  TYR B 105      50.560  -2.323  -5.969  1.00 10.75           C  
ATOM   2766  CG  TYR B 105      51.288  -1.952  -4.718  1.00 11.68           C  
ATOM   2767  CD1 TYR B 105      51.380  -2.847  -3.648  1.00 14.99           C  
ATOM   2768  CD2 TYR B 105      51.855  -0.681  -4.576  1.00  9.85           C  
ATOM   2769  CE1 TYR B 105      52.016  -2.488  -2.468  1.00 14.96           C  
ATOM   2770  CE2 TYR B 105      52.488  -0.320  -3.411  1.00  9.63           C  
ATOM   2771  CZ  TYR B 105      52.570  -1.221  -2.362  1.00 13.81           C  
ATOM   2772  OH  TYR B 105      53.246  -0.872  -1.214  1.00 15.50           O  
ATOM   2773  N   ASP B 106      48.293  -0.877  -7.685  1.00 10.51           N  
ATOM   2774  CA  ASP B 106      47.777  -0.563  -9.029  1.00 11.06           C  
ATOM   2775  C   ASP B 106      48.764   0.515  -9.494  1.00 12.34           C  
ATOM   2776  O   ASP B 106      48.846   1.590  -8.895  1.00 14.44           O  
ATOM   2777  CB  ASP B 106      46.345  -0.008  -8.923  1.00 12.47           C  
ATOM   2778  CG  ASP B 106      45.499  -0.312 -10.137  1.00 16.36           C  
ATOM   2779  OD1 ASP B 106      45.914  -1.122 -10.978  1.00 15.62           O  
ATOM   2780  OD2 ASP B 106      44.386   0.243 -10.252  1.00 18.09           O  
ATOM   2781  N   ILE B 107      49.536   0.218 -10.537  1.00 10.55           N  
ATOM   2782  CA  ILE B 107      50.573   1.136 -11.034  1.00 10.91           C  
ATOM   2783  C   ILE B 107      50.253   1.458 -12.483  1.00 14.21           C  
ATOM   2784  O   ILE B 107      50.091   0.560 -13.307  1.00 13.88           O  
ATOM   2785  CB  ILE B 107      51.941   0.464 -10.868  1.00 13.32           C  
ATOM   2786  CG1 ILE B 107      52.119   0.071  -9.394  1.00 13.78           C  
ATOM   2787  CG2 ILE B 107      53.060   1.412 -11.269  1.00 14.08           C  
ATOM   2788  CD1 ILE B 107      53.387  -0.707  -9.095  1.00 20.61           C  
ATOM   2789  N   TRP B 108      50.155   2.747 -12.790  1.00 12.60           N  
ATOM   2790  CA  TRP B 108      49.729   3.185 -14.106  1.00 11.43           C  
ATOM   2791  C   TRP B 108      50.787   3.776 -14.984  1.00 12.35           C  
ATOM   2792  O   TRP B 108      51.571   4.601 -14.536  1.00 12.89           O  
ATOM   2793  CB  TRP B 108      48.619   4.219 -13.947  1.00 12.89           C  
ATOM   2794  CG  TRP B 108      47.350   3.635 -13.413  1.00 12.85           C  
ATOM   2795  CD1 TRP B 108      46.861   3.741 -12.132  1.00 15.32           C  
ATOM   2796  CD2 TRP B 108      46.384   2.873 -14.154  1.00 15.17           C  
ATOM   2797  NE1 TRP B 108      45.642   3.088 -12.041  1.00 18.63           N  
ATOM   2798  CE2 TRP B 108      45.330   2.554 -13.268  1.00 18.08           C  
ATOM   2799  CE3 TRP B 108      46.306   2.438 -15.487  1.00 18.60           C  
ATOM   2800  CZ2 TRP B 108      44.202   1.815 -13.675  1.00 18.84           C  
ATOM   2801  CZ3 TRP B 108      45.184   1.704 -15.890  1.00 17.77           C  
ATOM   2802  CH2 TRP B 108      44.151   1.402 -14.985  1.00 16.61           C  
ATOM   2803  N   PHE B 109      50.761   3.371 -16.255  1.00 14.44           N  
ATOM   2804  CA  PHE B 109      51.705   3.866 -17.249  1.00 14.43           C  
ATOM   2805  C   PHE B 109      50.941   4.290 -18.502  1.00 15.35           C  
ATOM   2806  O   PHE B 109      49.872   3.767 -18.790  1.00 15.82           O  
ATOM   2807  CB  PHE B 109      52.666   2.756 -17.682  1.00 14.54           C  
ATOM   2808  CG  PHE B 109      53.419   2.108 -16.557  1.00 14.71           C  
ATOM   2809  CD1 PHE B 109      52.812   1.141 -15.752  1.00 14.84           C  
ATOM   2810  CD2 PHE B 109      54.747   2.445 -16.313  1.00 15.77           C  
ATOM   2811  CE1 PHE B 109      53.541   0.525 -14.718  1.00 16.48           C  
ATOM   2812  CE2 PHE B 109      55.466   1.838 -15.299  1.00 16.35           C  
ATOM   2813  CZ  PHE B 109      54.854   0.868 -14.492  1.00 15.59           C  
ATOM   2814  N   SER B 110      51.492   5.253 -19.236  1.00 16.28           N  
ATOM   2815  CA  SER B 110      50.883   5.625 -20.506  1.00 18.54           C  
ATOM   2816  C   SER B 110      51.923   6.339 -21.355  1.00 18.28           C  
ATOM   2817  O   SER B 110      52.931   6.808 -20.855  1.00 17.18           O  
ATOM   2818  CB  SER B 110      49.650   6.488 -20.302  1.00 20.15           C  
ATOM   2819  OG  SER B 110      49.948   7.832 -20.563  1.00 22.59           O  
ATOM   2820  N   PRO B 111      51.686   6.427 -22.672  1.00 20.09           N  
ATOM   2821  CA  PRO B 111      52.643   7.086 -23.567  1.00 22.07           C  
ATOM   2822  C   PRO B 111      52.749   8.600 -23.460  1.00 21.81           C  
ATOM   2823  O   PRO B 111      53.709   9.182 -23.972  1.00 21.71           O  
ATOM   2824  CB  PRO B 111      52.157   6.679 -24.963  1.00 21.79           C  
ATOM   2825  CG  PRO B 111      51.346   5.456 -24.737  1.00 27.97           C  
ATOM   2826  CD  PRO B 111      50.637   5.734 -23.435  1.00 24.01           C  
ATOM   2827  N   VAL B 112      51.770   9.234 -22.818  1.00 20.24           N  
ATOM   2828  CA  VAL B 112      51.758  10.688 -22.704  1.00 21.52           C  
ATOM   2829  C   VAL B 112      51.798  11.178 -21.265  1.00 22.64           C  
ATOM   2830  O   VAL B 112      51.573  10.411 -20.341  1.00 19.98           O  
ATOM   2831  CB  VAL B 112      50.520  11.276 -23.396  1.00 20.78           C  
ATOM   2832  CG1 VAL B 112      50.547  10.914 -24.901  1.00 25.37           C  
ATOM   2833  CG2 VAL B 112      49.264  10.725 -22.770  1.00 24.46           C  
ATOM   2834  N   THR B 113      52.056  12.468 -21.086  1.00 20.32           N  
ATOM   2835  CA  THR B 113      52.181  13.035 -19.744  1.00 19.84           C  
ATOM   2836  C   THR B 113      50.887  13.481 -19.090  1.00 20.66           C  
ATOM   2837  O   THR B 113      50.854  13.724 -17.880  1.00 21.60           O  
ATOM   2838  CB  THR B 113      53.139  14.227 -19.752  1.00 28.31           C  
ATOM   2839  OG1 THR B 113      52.673  15.194 -20.701  1.00 25.99           O  
ATOM   2840  CG2 THR B 113      54.536  13.780 -20.134  1.00 24.40           C  
ATOM   2841  N   ASN B 114      49.826  13.608 -19.871  1.00 20.29           N  
ATOM   2842  CA  ASN B 114      48.542  14.032 -19.317  1.00 22.19           C  
ATOM   2843  C   ASN B 114      47.692  12.787 -19.064  1.00 24.17           C  
ATOM   2844  O   ASN B 114      47.444  12.011 -19.982  1.00 27.35           O  
ATOM   2845  CB  ASN B 114      47.831  14.953 -20.314  1.00 21.61           C  
ATOM   2846  CG  ASN B 114      46.626  15.653 -19.712  1.00 31.74           C  
ATOM   2847  OD1 ASN B 114      46.017  15.171 -18.755  1.00 33.12           O  
ATOM   2848  ND2 ASN B 114      46.260  16.794 -20.290  1.00 33.05           N  
ATOM   2849  N   SER B 115      47.249  12.589 -17.824  1.00 21.47           N  
ATOM   2850  CA  SER B 115      46.427  11.418 -17.519  1.00 20.16           C  
ATOM   2851  C   SER B 115      44.976  11.749 -17.195  1.00 19.98           C  
ATOM   2852  O   SER B 115      44.242  10.909 -16.680  1.00 19.49           O  
ATOM   2853  CB  SER B 115      47.044  10.614 -16.360  1.00 23.62           C  
ATOM   2854  OG  SER B 115      47.232  11.408 -15.198  1.00 23.48           O  
ATOM   2855  N   GLY B 116      44.551  12.972 -17.508  1.00 19.72           N  
ATOM   2856  CA  GLY B 116      43.173  13.357 -17.225  1.00 20.97           C  
ATOM   2857  C   GLY B 116      42.089  12.433 -17.756  1.00 19.64           C  
ATOM   2858  O   GLY B 116      41.052  12.244 -17.106  1.00 24.84           O  
ATOM   2859  N  AASN B 117      42.307  11.848 -18.930  0.50 20.59           N  
ATOM   2860  CA AASN B 117      41.319  10.941 -19.504  0.50 25.24           C  
ATOM   2861  C  AASN B 117      41.727   9.474 -19.392  0.50 26.73           C  
ATOM   2862  O  AASN B 117      41.242   8.629 -20.144  0.50 29.15           O  
ATOM   2863  CB AASN B 117      41.057  11.290 -20.971  0.50 25.57           C  
ATOM   2864  CG AASN B 117      42.332  11.431 -21.774  0.50 24.97           C  
ATOM   2865  OD1AASN B 117      43.313  10.730 -21.530  0.50 29.49           O  
ATOM   2866  ND2AASN B 117      42.320  12.335 -22.752  0.50 37.26           N  
ATOM   2867  N  BASN B 117      42.339  11.864 -18.937  0.50 21.48           N  
ATOM   2868  CA BASN B 117      41.408  10.952 -19.597  0.50 26.29           C  
ATOM   2869  C  BASN B 117      41.850   9.492 -19.487  0.50 26.50           C  
ATOM   2870  O  BASN B 117      41.518   8.668 -20.338  0.50 28.52           O  
ATOM   2871  CB BASN B 117      41.263  11.316 -21.078  0.50 28.73           C  
ATOM   2872  CG BASN B 117      40.246  10.442 -21.800  0.50 34.16           C  
ATOM   2873  OD1BASN B 117      40.327  10.247 -23.017  0.50 32.63           O  
ATOM   2874  ND2BASN B 117      39.278   9.918 -21.052  0.50 31.85           N  
ATOM   2875  N   GLY B 118      42.613   9.173 -18.448  1.00 25.19           N  
ATOM   2876  CA  GLY B 118      43.041   7.798 -18.271  1.00 22.68           C  
ATOM   2877  C   GLY B 118      44.362   7.402 -18.892  1.00 19.53           C  
ATOM   2878  O   GLY B 118      45.196   8.244 -19.230  1.00 23.08           O  
ATOM   2879  N   TYR B 119      44.524   6.093 -19.071  1.00 21.31           N  
ATOM   2880  CA  TYR B 119      45.764   5.534 -19.579  1.00 17.40           C  
ATOM   2881  C   TYR B 119      45.615   4.616 -20.785  1.00 23.17           C  
ATOM   2882  O   TYR B 119      46.352   3.637 -20.918  1.00 23.11           O  
ATOM   2883  CB  TYR B 119      46.474   4.788 -18.439  1.00 17.95           C  
ATOM   2884  CG  TYR B 119      46.490   5.594 -17.147  1.00 16.96           C  
ATOM   2885  CD1 TYR B 119      45.432   5.516 -16.240  1.00 18.62           C  
ATOM   2886  CD2 TYR B 119      47.535   6.470 -16.867  1.00 15.73           C  
ATOM   2887  CE1 TYR B 119      45.415   6.289 -15.077  1.00 15.84           C  
ATOM   2888  CE2 TYR B 119      47.528   7.254 -15.719  1.00 15.77           C  
ATOM   2889  CZ  TYR B 119      46.464   7.151 -14.830  1.00 14.49           C  
ATOM   2890  OH  TYR B 119      46.451   7.912 -13.677  1.00 17.46           O  
ATOM   2891  N  ASER B 120      44.662   4.925 -21.659  0.50 24.52           N  
ATOM   2892  CA ASER B 120      44.452   4.108 -22.853  0.50 27.05           C  
ATOM   2893  C  ASER B 120      45.760   4.034 -23.630  0.50 26.51           C  
ATOM   2894  O  ASER B 120      46.479   5.027 -23.745  0.50 26.70           O  
ATOM   2895  CB ASER B 120      43.360   4.717 -23.732  0.50 33.09           C  
ATOM   2896  OG ASER B 120      43.683   6.049 -24.085  0.50 37.84           O  
ATOM   2897  N  BSER B 120      44.669   4.934 -21.665  0.50 24.20           N  
ATOM   2898  CA BSER B 120      44.459   4.124 -22.862  0.50 26.56           C  
ATOM   2899  C  BSER B 120      45.767   4.037 -23.634  0.50 26.25           C  
ATOM   2900  O  BSER B 120      46.493   5.025 -23.750  0.50 26.46           O  
ATOM   2901  CB BSER B 120      43.380   4.747 -23.748  0.50 32.12           C  
ATOM   2902  OG BSER B 120      42.135   4.782 -23.078  0.50 34.92           O  
ATOM   2903  N   GLY B 121      46.070   2.850 -24.150  1.00 24.62           N  
ATOM   2904  CA  GLY B 121      47.301   2.671 -24.901  1.00 25.51           C  
ATOM   2905  C   GLY B 121      48.508   2.491 -24.005  1.00 21.41           C  
ATOM   2906  O   GLY B 121      49.631   2.354 -24.484  1.00 24.25           O  
ATOM   2907  N   GLY B 122      48.281   2.490 -22.691  1.00 18.84           N  
ATOM   2908  CA  GLY B 122      49.377   2.304 -21.754  1.00 20.86           C  
ATOM   2909  C   GLY B 122      49.335   0.947 -21.070  1.00 18.73           C  
ATOM   2910  O   GLY B 122      49.078  -0.084 -21.706  1.00 20.02           O  
ATOM   2911  N   ALA B 123      49.592   0.931 -19.764  1.00 17.54           N  
ATOM   2912  CA  ALA B 123      49.565  -0.325 -19.026  1.00 16.29           C  
ATOM   2913  C   ALA B 123      49.166  -0.114 -17.582  1.00 15.86           C  
ATOM   2914  O   ALA B 123      49.364   0.961 -17.018  1.00 17.60           O  
ATOM   2915  CB  ALA B 123      50.931  -1.003 -19.060  1.00 16.35           C  
ATOM   2916  N   GLU B 124      48.591  -1.160 -17.013  1.00 15.85           N  
ATOM   2917  CA  GLU B 124      48.186  -1.189 -15.617  1.00 12.57           C  
ATOM   2918  C   GLU B 124      48.944  -2.378 -15.044  1.00 16.58           C  
ATOM   2919  O   GLU B 124      48.747  -3.508 -15.490  1.00 15.05           O  
ATOM   2920  CB  GLU B 124      46.683  -1.432 -15.475  1.00 14.57           C  
ATOM   2921  CG  GLU B 124      46.246  -1.545 -14.032  1.00 14.59           C  
ATOM   2922  CD  GLU B 124      44.773  -1.866 -13.874  1.00 16.94           C  
ATOM   2923  OE1 GLU B 124      44.069  -2.130 -14.887  1.00 18.63           O  
ATOM   2924  OE2 GLU B 124      44.303  -1.863 -12.726  1.00 17.49           O  
ATOM   2925  N   LEU B 125      49.814  -2.136 -14.065  1.00 12.62           N  
ATOM   2926  CA  LEU B 125      50.581  -3.214 -13.459  1.00 11.23           C  
ATOM   2927  C   LEU B 125      50.092  -3.375 -12.029  1.00 14.83           C  
ATOM   2928  O   LEU B 125      50.163  -2.450 -11.226  1.00 14.74           O  
ATOM   2929  CB  LEU B 125      52.086  -2.880 -13.502  1.00 13.63           C  
ATOM   2930  CG  LEU B 125      53.037  -4.024 -13.120  1.00 13.64           C  
ATOM   2931  CD1 LEU B 125      54.415  -3.655 -13.599  1.00 22.89           C  
ATOM   2932  CD2 LEU B 125      53.067  -4.273 -11.625  1.00 18.85           C  
ATOM   2933  N   MET B 126      49.514  -4.533 -11.722  1.00 12.86           N  
ATOM   2934  CA  MET B 126      49.032  -4.783 -10.364  1.00 12.24           C  
ATOM   2935  C   MET B 126      49.921  -5.777  -9.629  1.00 14.05           C  
ATOM   2936  O   MET B 126      50.553  -6.641 -10.247  1.00 14.72           O  
ATOM   2937  CB  MET B 126      47.618  -5.370 -10.391  1.00 14.43           C  
ATOM   2938  CG  MET B 126      46.597  -4.494 -11.087  1.00 15.29           C  
ATOM   2939  SD  MET B 126      44.916  -5.012 -10.623  1.00 17.08           S  
ATOM   2940  CE  MET B 126      44.743  -4.210  -9.021  1.00 17.02           C  
ATOM   2941  N   ILE B 127      49.968  -5.654  -8.308  1.00 11.12           N  
ATOM   2942  CA  ILE B 127      50.710  -6.595  -7.470  1.00 11.75           C  
ATOM   2943  C   ILE B 127      49.727  -6.992  -6.364  1.00 15.49           C  
ATOM   2944  O   ILE B 127      49.401  -6.199  -5.479  1.00 12.42           O  
ATOM   2945  CB  ILE B 127      51.967  -5.967  -6.865  1.00 11.97           C  
ATOM   2946  CG1 ILE B 127      52.865  -5.466  -8.005  1.00 14.64           C  
ATOM   2947  CG2 ILE B 127      52.703  -7.000  -6.027  1.00 15.62           C  
ATOM   2948  CD1 ILE B 127      54.109  -4.737  -7.529  1.00 17.72           C  
ATOM   2949  N   TRP B 128      49.230  -8.231  -6.439  1.00 12.96           N  
ATOM   2950  CA  TRP B 128      48.254  -8.745  -5.479  1.00 12.29           C  
ATOM   2951  C   TRP B 128      48.955  -9.380  -4.304  1.00 15.25           C  
ATOM   2952  O   TRP B 128      49.716 -10.324  -4.488  1.00 14.72           O  
ATOM   2953  CB  TRP B 128      47.373  -9.796  -6.154  1.00 14.13           C  
ATOM   2954  CG  TRP B 128      46.382  -9.256  -7.172  1.00 13.73           C  
ATOM   2955  CD1 TRP B 128      46.576  -8.241  -8.075  1.00 15.95           C  
ATOM   2956  CD2 TRP B 128      45.064  -9.760  -7.423  1.00 15.28           C  
ATOM   2957  NE1 TRP B 128      45.457  -8.087  -8.869  1.00 17.30           N  
ATOM   2958  CE2 TRP B 128      44.518  -9.008  -8.486  1.00 15.76           C  
ATOM   2959  CE3 TRP B 128      44.292 -10.776  -6.846  1.00 18.39           C  
ATOM   2960  CZ2 TRP B 128      43.229  -9.239  -8.990  1.00 18.77           C  
ATOM   2961  CZ3 TRP B 128      43.006 -11.002  -7.351  1.00 19.84           C  
ATOM   2962  CH2 TRP B 128      42.497 -10.239  -8.405  1.00 18.30           C  
ATOM   2963  N   LEU B 129      48.708  -8.858  -3.105  1.00 12.54           N  
ATOM   2964  CA  LEU B 129      49.355  -9.364  -1.903  1.00 13.01           C  
ATOM   2965  C   LEU B 129      48.448 -10.244  -1.073  1.00 16.93           C  
ATOM   2966  O   LEU B 129      48.922 -11.143  -0.393  1.00 16.97           O  
ATOM   2967  CB  LEU B 129      49.839  -8.199  -1.038  1.00 14.15           C  
ATOM   2968  CG  LEU B 129      50.840  -7.262  -1.744  1.00 16.09           C  
ATOM   2969  CD1 LEU B 129      51.102  -6.067  -0.851  1.00 21.81           C  
ATOM   2970  CD2 LEU B 129      52.154  -7.987  -2.048  1.00 17.80           C  
ATOM   2971  N   ASN B 130      47.154  -9.966  -1.100  1.00 15.28           N  
ATOM   2972  CA  ASN B 130      46.208 -10.778  -0.316  1.00 17.17           C  
ATOM   2973  C   ASN B 130      44.851 -10.691  -0.998  1.00 19.68           C  
ATOM   2974  O   ASN B 130      44.639  -9.862  -1.877  1.00 16.29           O  
ATOM   2975  CB  ASN B 130      46.123 -10.265   1.121  1.00 16.08           C  
ATOM   2976  CG  ASN B 130      45.870 -11.385   2.121  1.00 20.01           C  
ATOM   2977  OD1 ASN B 130      44.967 -12.204   1.930  1.00 23.23           O  
ATOM   2978  ND2 ASN B 130      46.666 -11.435   3.180  1.00 17.41           N  
ATOM   2979  N   TRP B 131      43.919 -11.555  -0.597  1.00 17.70           N  
ATOM   2980  CA  TRP B 131      42.619 -11.576  -1.245  1.00 19.81           C  
ATOM   2981  C   TRP B 131      41.725 -12.548  -0.500  1.00 20.43           C  
ATOM   2982  O   TRP B 131      42.198 -13.301   0.340  1.00 21.11           O  
ATOM   2983  CB  TRP B 131      42.789 -12.037  -2.697  1.00 22.53           C  
ATOM   2984  CG  TRP B 131      43.516 -13.357  -2.807  1.00 22.77           C  
ATOM   2985  CD1 TRP B 131      42.970 -14.608  -2.674  1.00 29.06           C  
ATOM   2986  CD2 TRP B 131      44.933 -13.555  -2.961  1.00 21.52           C  
ATOM   2987  NE1 TRP B 131      43.959 -15.564  -2.730  1.00 28.90           N  
ATOM   2988  CE2 TRP B 131      45.170 -14.946  -2.905  1.00 28.97           C  
ATOM   2989  CE3 TRP B 131      46.024 -12.692  -3.135  1.00 20.84           C  
ATOM   2990  CZ2 TRP B 131      46.452 -15.493  -3.014  1.00 26.51           C  
ATOM   2991  CZ3 TRP B 131      47.301 -13.238  -3.242  1.00 20.81           C  
ATOM   2992  CH2 TRP B 131      47.504 -14.624  -3.180  1.00 27.04           C  
ATOM   2993  N   ASN B 132      40.441 -12.522  -0.818  1.00 20.32           N  
ATOM   2994  CA  ASN B 132      39.499 -13.435  -0.170  1.00 21.35           C  
ATOM   2995  C   ASN B 132      38.283 -13.608  -1.058  1.00 21.84           C  
ATOM   2996  O   ASN B 132      37.947 -12.733  -1.864  1.00 21.39           O  
ATOM   2997  CB  ASN B 132      39.056 -12.854   1.169  1.00 23.25           C  
ATOM   2998  CG  ASN B 132      38.360 -13.879   2.045  1.00 29.65           C  
ATOM   2999  OD1 ASN B 132      38.991 -14.806   2.545  1.00 30.79           O  
ATOM   3000  ND2 ASN B 132      37.055 -13.717   2.232  1.00 30.95           N  
ATOM   3001  N   GLY B 133      37.623 -14.756  -0.921  1.00 22.52           N  
ATOM   3002  CA  GLY B 133      36.411 -14.967  -1.688  1.00 25.98           C  
ATOM   3003  C   GLY B 133      36.512 -15.511  -3.100  1.00 27.84           C  
ATOM   3004  O   GLY B 133      35.544 -15.403  -3.857  1.00 30.55           O  
ATOM   3005  N   GLY B 134      37.660 -16.077  -3.456  1.00 26.92           N  
ATOM   3006  CA  GLY B 134      37.824 -16.666  -4.775  1.00 29.85           C  
ATOM   3007  C   GLY B 134      38.050 -15.751  -5.962  1.00 33.13           C  
ATOM   3008  O   GLY B 134      37.972 -16.196  -7.109  1.00 32.03           O  
ATOM   3009  N   VAL B 135      38.330 -14.478  -5.709  1.00 26.54           N  
ATOM   3010  CA  VAL B 135      38.564 -13.546  -6.799  1.00 25.90           C  
ATOM   3011  C   VAL B 135      39.886 -13.904  -7.474  1.00 23.26           C  
ATOM   3012  O   VAL B 135      40.791 -14.448  -6.845  1.00 25.17           O  
ATOM   3013  CB  VAL B 135      38.581 -12.083  -6.284  1.00 24.64           C  
ATOM   3014  CG1 VAL B 135      37.210 -11.706  -5.772  1.00 29.54           C  
ATOM   3015  CG2 VAL B 135      39.596 -11.930  -5.171  1.00 22.99           C  
ATOM   3016  N  AMET B 136      39.970 -13.608  -8.766  0.50 24.18           N  
ATOM   3017  CA AMET B 136      41.156 -13.908  -9.562  0.50 26.32           C  
ATOM   3018  C  AMET B 136      41.494 -12.735 -10.471  0.50 21.49           C  
ATOM   3019  O  AMET B 136      40.623 -11.939 -10.824  0.50 23.92           O  
ATOM   3020  CB AMET B 136      40.899 -15.135 -10.447  0.50 31.76           C  
ATOM   3021  CG AMET B 136      40.536 -16.405  -9.697  0.50 34.18           C  
ATOM   3022  SD AMET B 136      41.949 -17.100  -8.845  0.50 41.51           S  
ATOM   3023  CE AMET B 136      42.639 -18.146 -10.138  0.50 32.04           C  
ATOM   3024  N  BMET B 136      39.984 -13.622  -8.766  0.50 24.08           N  
ATOM   3025  CA BMET B 136      41.198 -13.909  -9.523  0.50 26.03           C  
ATOM   3026  C  BMET B 136      41.508 -12.735 -10.436  0.50 21.34           C  
ATOM   3027  O  BMET B 136      40.626 -11.940 -10.763  0.50 23.95           O  
ATOM   3028  CB BMET B 136      41.028 -15.171 -10.379  0.50 32.45           C  
ATOM   3029  CG BMET B 136      40.927 -16.470  -9.596  0.50 35.74           C  
ATOM   3030  SD BMET B 136      40.738 -17.884 -10.695  0.50 43.44           S  
ATOM   3031  CE BMET B 136      38.947 -17.999 -10.794  0.50 43.71           C  
ATOM   3032  N   PRO B 137      42.772 -12.611 -10.869  1.00 22.64           N  
ATOM   3033  CA  PRO B 137      43.164 -11.514 -11.753  1.00 22.88           C  
ATOM   3034  C   PRO B 137      42.516 -11.708 -13.123  1.00 26.59           C  
ATOM   3035  O   PRO B 137      42.074 -12.817 -13.456  1.00 26.03           O  
ATOM   3036  CB  PRO B 137      44.689 -11.656 -11.835  1.00 21.39           C  
ATOM   3037  CG  PRO B 137      45.054 -12.397 -10.562  1.00 22.27           C  
ATOM   3038  CD  PRO B 137      43.940 -13.402 -10.450  1.00 22.64           C  
ATOM   3039  N   GLY B 138      42.448 -10.644 -13.913  1.00 24.22           N  
ATOM   3040  CA  GLY B 138      41.895 -10.780 -15.245  1.00 25.32           C  
ATOM   3041  C   GLY B 138      42.915 -11.455 -16.150  1.00 25.45           C  
ATOM   3042  O   GLY B 138      44.069 -11.642 -15.764  1.00 24.84           O  
ATOM   3043  N   GLY B 139      42.483 -11.848 -17.348  1.00 29.33           N  
ATOM   3044  CA  GLY B 139      43.381 -12.488 -18.298  1.00 28.76           C  
ATOM   3045  C   GLY B 139      43.719 -13.935 -17.993  1.00 26.60           C  
ATOM   3046  O   GLY B 139      42.916 -14.668 -17.413  1.00 32.87           O  
ATOM   3047  N  ASER B 140      44.911 -14.356 -18.396  0.50 27.07           N  
ATOM   3048  CA ASER B 140      45.349 -15.720 -18.147  0.50 29.52           C  
ATOM   3049  C  ASER B 140      46.757 -15.724 -17.580  0.50 29.25           C  
ATOM   3050  O  ASER B 140      47.534 -14.796 -17.812  0.50 27.67           O  
ATOM   3051  CB ASER B 140      45.310 -16.539 -19.442  0.50 32.89           C  
ATOM   3052  OG ASER B 140      43.988 -16.635 -19.940  0.50 37.52           O  
ATOM   3053  N  BSER B 140      44.913 -14.351 -18.396  0.50 26.45           N  
ATOM   3054  CA BSER B 140      45.359 -15.715 -18.162  0.50 28.15           C  
ATOM   3055  C  BSER B 140      46.761 -15.721 -17.579  0.50 28.72           C  
ATOM   3056  O  BSER B 140      47.539 -14.791 -17.799  0.50 26.92           O  
ATOM   3057  CB BSER B 140      45.346 -16.504 -19.476  0.50 30.60           C  
ATOM   3058  OG BSER B 140      46.190 -15.894 -20.437  0.50 30.19           O  
ATOM   3059  N   ARG B 141      47.079 -16.768 -16.826  1.00 25.33           N  
ATOM   3060  CA  ARG B 141      48.398 -16.896 -16.235  1.00 25.14           C  
ATOM   3061  C   ARG B 141      49.384 -17.304 -17.323  1.00 30.76           C  
ATOM   3062  O   ARG B 141      49.268 -18.390 -17.905  1.00 29.57           O  
ATOM   3063  CB  ARG B 141      48.378 -17.935 -15.122  1.00 25.39           C  
ATOM   3064  CG  ARG B 141      49.707 -18.099 -14.419  1.00 21.71           C  
ATOM   3065  CD  ARG B 141      49.535 -18.974 -13.214  1.00 23.55           C  
ATOM   3066  NE  ARG B 141      50.803 -19.286 -12.574  1.00 22.38           N  
ATOM   3067  CZ  ARG B 141      50.910 -20.025 -11.482  1.00 22.98           C  
ATOM   3068  NH1 ARG B 141      49.812 -20.516 -10.918  1.00 24.32           N  
ATOM   3069  NH2 ARG B 141      52.105 -20.297 -10.967  1.00 26.84           N  
ATOM   3070  N   VAL B 142      50.354 -16.437 -17.596  1.00 24.19           N  
ATOM   3071  CA  VAL B 142      51.347 -16.696 -18.633  1.00 23.78           C  
ATOM   3072  C   VAL B 142      52.704 -17.132 -18.130  1.00 26.10           C  
ATOM   3073  O   VAL B 142      53.537 -17.585 -18.911  1.00 29.22           O  
ATOM   3074  CB  VAL B 142      51.554 -15.455 -19.522  1.00 28.11           C  
ATOM   3075  CG1 VAL B 142      50.260 -15.088 -20.197  1.00 32.16           C  
ATOM   3076  CG2 VAL B 142      52.068 -14.284 -18.680  1.00 28.42           C  
ATOM   3077  N   ALA B 143      52.947 -17.001 -16.833  1.00 22.11           N  
ATOM   3078  CA  ALA B 143      54.237 -17.387 -16.291  1.00 22.75           C  
ATOM   3079  C   ALA B 143      54.245 -17.342 -14.779  1.00 22.95           C  
ATOM   3080  O   ALA B 143      53.267 -16.947 -14.140  1.00 23.23           O  
ATOM   3081  CB  ALA B 143      55.339 -16.451 -16.843  1.00 27.72           C  
ATOM   3082  N   THR B 144      55.363 -17.778 -14.226  1.00 22.79           N  
ATOM   3083  CA  THR B 144      55.604 -17.764 -12.798  1.00 23.54           C  
ATOM   3084  C   THR B 144      57.015 -17.213 -12.728  1.00 26.76           C  
ATOM   3085  O   THR B 144      57.889 -17.655 -13.472  1.00 29.62           O  
ATOM   3086  CB  THR B 144      55.566 -19.168 -12.195  1.00 27.52           C  
ATOM   3087  OG1 THR B 144      54.306 -19.771 -12.502  1.00 30.33           O  
ATOM   3088  CG2 THR B 144      55.717 -19.098 -10.695  1.00 28.56           C  
ATOM   3089  N   VAL B 145      57.241 -16.230 -11.864  1.00 22.03           N  
ATOM   3090  CA  VAL B 145      58.562 -15.624 -11.787  1.00 24.82           C  
ATOM   3091  C   VAL B 145      58.973 -15.339 -10.347  1.00 26.30           C  
ATOM   3092  O   VAL B 145      58.127 -15.125  -9.481  1.00 25.18           O  
ATOM   3093  CB  VAL B 145      58.580 -14.303 -12.643  1.00 25.07           C  
ATOM   3094  CG1 VAL B 145      57.664 -13.258 -12.014  1.00 27.73           C  
ATOM   3095  CG2 VAL B 145      59.999 -13.772 -12.789  1.00 32.12           C  
ATOM   3096  N  AGLU B 146      60.281 -15.365 -10.104  0.50 24.83           N  
ATOM   3097  CA AGLU B 146      60.840 -15.089  -8.790  0.50 26.96           C  
ATOM   3098  C  AGLU B 146      61.304 -13.641  -8.848  0.50 25.56           C  
ATOM   3099  O  AGLU B 146      62.140 -13.292  -9.681  0.50 24.10           O  
ATOM   3100  CB AGLU B 146      62.051 -15.993  -8.510  0.50 30.74           C  
ATOM   3101  CG AGLU B 146      61.780 -17.485  -8.641  0.50 41.32           C  
ATOM   3102  CD AGLU B 146      60.672 -17.963  -7.725  0.50 45.16           C  
ATOM   3103  OE1AGLU B 146      60.747 -17.692  -6.508  0.50 46.40           O  
ATOM   3104  OE2AGLU B 146      59.731 -18.616  -8.226  0.50 48.38           O  
ATOM   3105  N  BGLU B 146      60.277 -15.359 -10.090  0.50 24.71           N  
ATOM   3106  CA BGLU B 146      60.808 -15.088  -8.763  0.50 26.89           C  
ATOM   3107  C  BGLU B 146      61.331 -13.663  -8.808  0.50 25.67           C  
ATOM   3108  O  BGLU B 146      62.231 -13.350  -9.584  0.50 25.73           O  
ATOM   3109  CB BGLU B 146      61.933 -16.076  -8.441  0.50 31.36           C  
ATOM   3110  CG BGLU B 146      61.444 -17.514  -8.445  0.50 40.17           C  
ATOM   3111  CD BGLU B 146      62.563 -18.526  -8.508  0.50 42.84           C  
ATOM   3112  OE1BGLU B 146      63.348 -18.611  -7.540  0.50 48.90           O  
ATOM   3113  OE2BGLU B 146      62.650 -19.236  -9.533  0.50 44.37           O  
ATOM   3114  N   LEU B 147      60.736 -12.797  -7.993  1.00 24.38           N  
ATOM   3115  CA  LEU B 147      61.115 -11.390  -7.956  1.00 25.79           C  
ATOM   3116  C   LEU B 147      61.037 -10.868  -6.545  1.00 24.87           C  
ATOM   3117  O   LEU B 147      60.151 -11.260  -5.777  1.00 26.82           O  
ATOM   3118  CB  LEU B 147      60.160 -10.539  -8.809  1.00 24.61           C  
ATOM   3119  CG  LEU B 147      60.081 -10.670 -10.328  1.00 26.92           C  
ATOM   3120  CD1 LEU B 147      58.829  -9.937 -10.804  1.00 30.31           C  
ATOM   3121  CD2 LEU B 147      61.314 -10.095 -10.992  1.00 27.80           C  
ATOM   3122  N   ALA B 148      61.966  -9.978  -6.212  1.00 28.06           N  
ATOM   3123  CA  ALA B 148      61.986  -9.343  -4.901  1.00 33.23           C  
ATOM   3124  C   ALA B 148      61.799 -10.270  -3.702  1.00 37.70           C  
ATOM   3125  O   ALA B 148      61.099  -9.917  -2.752  1.00 44.70           O  
ATOM   3126  CB  ALA B 148      60.933  -8.243  -4.868  1.00 34.35           C  
ATOM   3127  N   GLY B 149      62.410 -11.449  -3.742  1.00 36.76           N  
ATOM   3128  CA  GLY B 149      62.314 -12.366  -2.618  1.00 39.18           C  
ATOM   3129  C   GLY B 149      61.126 -13.304  -2.526  1.00 40.66           C  
ATOM   3130  O   GLY B 149      61.008 -14.064  -1.563  1.00 45.85           O  
ATOM   3131  N   ALA B 150      60.235 -13.266  -3.507  1.00 34.37           N  
ATOM   3132  CA  ALA B 150      59.074 -14.151  -3.487  1.00 32.61           C  
ATOM   3133  C   ALA B 150      58.775 -14.682  -4.885  1.00 24.24           C  
ATOM   3134  O   ALA B 150      59.449 -14.324  -5.852  1.00 25.83           O  
ATOM   3135  CB  ALA B 150      57.848 -13.403  -2.923  1.00 29.94           C  
ATOM   3136  N   THR B 151      57.763 -15.539  -4.977  1.00 26.60           N  
ATOM   3137  CA  THR B 151      57.342 -16.130  -6.242  1.00 26.25           C  
ATOM   3138  C   THR B 151      56.004 -15.512  -6.599  1.00 22.23           C  
ATOM   3139  O   THR B 151      55.140 -15.349  -5.731  1.00 22.32           O  
ATOM   3140  CB  THR B 151      57.172 -17.652  -6.111  1.00 32.36           C  
ATOM   3141  OG1 THR B 151      58.443 -18.242  -5.813  1.00 40.22           O  
ATOM   3142  CG2 THR B 151      56.628 -18.239  -7.398  1.00 29.15           C  
ATOM   3143  N   TRP B 152      55.828 -15.192  -7.872  1.00 21.60           N  
ATOM   3144  CA  TRP B 152      54.605 -14.552  -8.326  1.00 18.12           C  
ATOM   3145  C   TRP B 152      54.028 -15.158  -9.585  1.00 19.61           C  
ATOM   3146  O   TRP B 152      54.772 -15.475 -10.520  1.00 22.47           O  
ATOM   3147  CB  TRP B 152      54.889 -13.081  -8.654  1.00 18.68           C  
ATOM   3148  CG  TRP B 152      55.652 -12.376  -7.594  1.00 18.53           C  
ATOM   3149  CD1 TRP B 152      56.993 -12.439  -7.356  1.00 21.89           C  
ATOM   3150  CD2 TRP B 152      55.100 -11.548  -6.565  1.00 16.14           C  
ATOM   3151  NE1 TRP B 152      57.314 -11.703  -6.236  1.00 20.35           N  
ATOM   3152  CE2 TRP B 152      56.167 -11.149  -5.731  1.00 20.76           C  
ATOM   3153  CE3 TRP B 152      53.801 -11.108  -6.265  1.00 16.38           C  
ATOM   3154  CZ2 TRP B 152      55.976 -10.331  -4.614  1.00 19.06           C  
ATOM   3155  CZ3 TRP B 152      53.615 -10.295  -5.156  1.00 16.45           C  
ATOM   3156  CH2 TRP B 152      54.693  -9.919  -4.347  1.00 15.63           C  
ATOM   3157  N   GLU B 153      52.709 -15.301  -9.615  1.00 16.83           N  
ATOM   3158  CA  GLU B 153      52.027 -15.745 -10.826  1.00 17.00           C  
ATOM   3159  C   GLU B 153      51.905 -14.491 -11.700  1.00 21.84           C  
ATOM   3160  O   GLU B 153      51.550 -13.413 -11.195  1.00 20.17           O  
ATOM   3161  CB  GLU B 153      50.616 -16.224 -10.517  1.00 20.53           C  
ATOM   3162  CG  GLU B 153      50.528 -17.238  -9.404  1.00 21.47           C  
ATOM   3163  CD  GLU B 153      49.108 -17.546  -9.007  1.00 23.94           C  
ATOM   3164  OE1 GLU B 153      48.930 -18.431  -8.135  1.00 27.50           O  
ATOM   3165  OE2 GLU B 153      48.169 -16.919  -9.552  1.00 26.43           O  
ATOM   3166  N   VAL B 154      52.186 -14.611 -12.995  1.00 18.04           N  
ATOM   3167  CA  VAL B 154      52.071 -13.464 -13.903  1.00 17.53           C  
ATOM   3168  C   VAL B 154      50.831 -13.640 -14.769  1.00 20.17           C  
ATOM   3169  O   VAL B 154      50.710 -14.629 -15.508  1.00 20.24           O  
ATOM   3170  CB  VAL B 154      53.309 -13.315 -14.820  1.00 18.80           C  
ATOM   3171  CG1 VAL B 154      53.199 -12.029 -15.634  1.00 19.11           C  
ATOM   3172  CG2 VAL B 154      54.565 -13.307 -14.000  1.00 20.19           C  
ATOM   3173  N   TRP B 155      49.903 -12.698 -14.660  1.00 17.67           N  
ATOM   3174  CA  TRP B 155      48.649 -12.716 -15.400  1.00 15.97           C  
ATOM   3175  C   TRP B 155      48.661 -11.566 -16.392  1.00 21.99           C  
ATOM   3176  O   TRP B 155      49.080 -10.454 -16.071  1.00 23.19           O  
ATOM   3177  CB  TRP B 155      47.461 -12.581 -14.438  1.00 18.82           C  
ATOM   3178  CG  TRP B 155      47.290 -13.762 -13.511  1.00 17.48           C  
ATOM   3179  CD1 TRP B 155      48.067 -14.093 -12.439  1.00 18.37           C  
ATOM   3180  CD2 TRP B 155      46.290 -14.783 -13.607  1.00 21.76           C  
ATOM   3181  NE1 TRP B 155      47.617 -15.264 -11.861  1.00 20.78           N  
ATOM   3182  CE2 TRP B 155      46.527 -15.703 -12.561  1.00 21.69           C  
ATOM   3183  CE3 TRP B 155      45.217 -15.007 -14.477  1.00 25.70           C  
ATOM   3184  CZ2 TRP B 155      45.729 -16.835 -12.360  1.00 21.92           C  
ATOM   3185  CZ3 TRP B 155      44.424 -16.134 -14.278  1.00 28.95           C  
ATOM   3186  CH2 TRP B 155      44.689 -17.030 -13.228  1.00 24.31           C  
ATOM   3187  N   TYR B 156      48.195 -11.818 -17.606  1.00 18.63           N  
ATOM   3188  CA  TYR B 156      48.200 -10.781 -18.621  1.00 19.05           C  
ATOM   3189  C   TYR B 156      46.891 -10.764 -19.381  1.00 23.05           C  
ATOM   3190  O   TYR B 156      46.272 -11.813 -19.595  1.00 25.72           O  
ATOM   3191  CB  TYR B 156      49.356 -11.011 -19.603  1.00 20.72           C  
ATOM   3192  CG  TYR B 156      49.341 -10.074 -20.789  1.00 23.13           C  
ATOM   3193  CD1 TYR B 156      49.615  -8.718 -20.631  1.00 26.04           C  
ATOM   3194  CD2 TYR B 156      48.999 -10.533 -22.062  1.00 30.64           C  
ATOM   3195  CE1 TYR B 156      49.545  -7.835 -21.712  1.00 27.07           C  
ATOM   3196  CE2 TYR B 156      48.928  -9.657 -23.149  1.00 30.65           C  
ATOM   3197  CZ  TYR B 156      49.199  -8.312 -22.965  1.00 31.74           C  
ATOM   3198  OH  TYR B 156      49.112  -7.438 -24.026  1.00 35.07           O  
ATOM   3199  N   ALA B 157      46.462  -9.570 -19.768  1.00 22.27           N  
ATOM   3200  CA  ALA B 157      45.240  -9.383 -20.540  1.00 25.27           C  
ATOM   3201  C   ALA B 157      45.474  -8.206 -21.466  1.00 30.21           C  
ATOM   3202  O   ALA B 157      46.042  -7.184 -21.075  1.00 27.08           O  
ATOM   3203  CB  ALA B 157      44.062  -9.104 -19.638  1.00 26.85           C  
ATOM   3204  N   ASP B 158      45.037  -8.358 -22.708  1.00 28.71           N  
ATOM   3205  CA  ASP B 158      45.204  -7.313 -23.696  1.00 35.15           C  
ATOM   3206  C   ASP B 158      43.906  -6.520 -23.824  1.00 39.50           C  
ATOM   3207  O   ASP B 158      43.012  -6.909 -24.574  1.00 41.76           O  
ATOM   3208  CB  ASP B 158      45.592  -7.946 -25.037  1.00 41.91           C  
ATOM   3209  CG  ASP B 158      45.985  -6.920 -26.069  1.00 53.74           C  
ATOM   3210  OD1 ASP B 158      46.845  -6.067 -25.759  1.00 60.31           O  
ATOM   3211  OD2 ASP B 158      45.438  -6.969 -27.192  1.00 60.83           O  
ATOM   3212  N   TRP B 159      43.797  -5.423 -23.075  1.00 36.25           N  
ATOM   3213  CA  TRP B 159      42.609  -4.568 -23.120  1.00 37.06           C  
ATOM   3214  C   TRP B 159      42.955  -3.240 -23.785  1.00 32.29           C  
ATOM   3215  O   TRP B 159      43.877  -3.178 -24.602  1.00 32.41           O  
ATOM   3216  CB  TRP B 159      42.078  -4.283 -21.710  1.00 41.05           C  
ATOM   3217  CG  TRP B 159      41.712  -5.498 -20.923  1.00 49.61           C  
ATOM   3218  CD1 TRP B 159      41.285  -6.701 -21.414  1.00 52.19           C  
ATOM   3219  CD2 TRP B 159      41.697  -5.618 -19.493  1.00 51.59           C  
ATOM   3220  NE1 TRP B 159      41.005  -7.564 -20.375  1.00 54.30           N  
ATOM   3221  CE2 TRP B 159      41.249  -6.925 -19.187  1.00 53.43           C  
ATOM   3222  CE3 TRP B 159      42.016  -4.747 -18.439  1.00 49.11           C  
ATOM   3223  CZ2 TRP B 159      41.114  -7.383 -17.870  1.00 51.19           C  
ATOM   3224  CZ3 TRP B 159      41.881  -5.202 -17.131  1.00 47.74           C  
ATOM   3225  CH2 TRP B 159      41.434  -6.511 -16.860  1.00 49.41           C  
ATOM   3226  N   ASP B 160      42.217  -2.187 -23.424  1.00 35.77           N  
ATOM   3227  CA  ASP B 160      42.456  -0.840 -23.955  1.00 35.49           C  
ATOM   3228  C   ASP B 160      43.874  -0.432 -23.561  1.00 32.26           C  
ATOM   3229  O   ASP B 160      44.499   0.426 -24.190  1.00 32.50           O  
ATOM   3230  CB  ASP B 160      41.448   0.154 -23.379  1.00 45.36           C  
ATOM   3231  CG  ASP B 160      40.058  -0.008 -23.972  1.00 57.98           C  
ATOM   3232  OD1 ASP B 160      39.144   0.737 -23.552  1.00 59.28           O  
ATOM   3233  OD2 ASP B 160      39.877  -0.873 -24.858  1.00 56.91           O  
ATOM   3234  N   TRP B 161      44.356  -1.046 -22.486  1.00 28.27           N  
ATOM   3235  CA  TRP B 161      45.724  -0.855 -22.016  1.00 24.39           C  
ATOM   3236  C   TRP B 161      46.150  -2.264 -21.651  1.00 18.18           C  
ATOM   3237  O   TRP B 161      45.307  -3.150 -21.500  1.00 23.38           O  
ATOM   3238  CB  TRP B 161      45.790   0.069 -20.782  1.00 20.75           C  
ATOM   3239  CG  TRP B 161      44.900  -0.330 -19.643  1.00 18.98           C  
ATOM   3240  CD1 TRP B 161      45.174  -1.232 -18.644  1.00 19.67           C  
ATOM   3241  CD2 TRP B 161      43.575   0.150 -19.391  1.00 22.16           C  
ATOM   3242  NE1 TRP B 161      44.100  -1.337 -17.792  1.00 20.96           N  
ATOM   3243  CE2 TRP B 161      43.107  -0.499 -18.225  1.00 24.62           C  
ATOM   3244  CE3 TRP B 161      42.737   1.068 -20.040  1.00 28.08           C  
ATOM   3245  CZ2 TRP B 161      41.840  -0.259 -17.693  1.00 27.72           C  
ATOM   3246  CZ3 TRP B 161      41.478   1.307 -19.513  1.00 28.55           C  
ATOM   3247  CH2 TRP B 161      41.040   0.647 -18.350  1.00 30.75           C  
ATOM   3248  N   ASN B 162      47.448  -2.489 -21.532  1.00 19.88           N  
ATOM   3249  CA  ASN B 162      47.931  -3.807 -21.163  1.00 17.20           C  
ATOM   3250  C   ASN B 162      47.698  -4.005 -19.673  1.00 19.34           C  
ATOM   3251  O   ASN B 162      48.060  -3.146 -18.868  1.00 20.96           O  
ATOM   3252  CB  ASN B 162      49.415  -3.934 -21.464  1.00 19.07           C  
ATOM   3253  CG  ASN B 162      49.681  -4.112 -22.942  1.00 26.00           C  
ATOM   3254  OD1 ASN B 162      48.861  -4.698 -23.653  1.00 30.00           O  
ATOM   3255  ND2 ASN B 162      50.825  -3.621 -23.414  1.00 27.49           N  
ATOM   3256  N   TYR B 163      47.089  -5.122 -19.304  1.00 17.43           N  
ATOM   3257  CA  TYR B 163      46.841  -5.427 -17.901  1.00 18.59           C  
ATOM   3258  C   TYR B 163      47.815  -6.510 -17.492  1.00 19.35           C  
ATOM   3259  O   TYR B 163      47.857  -7.586 -18.099  1.00 20.14           O  
ATOM   3260  CB  TYR B 163      45.413  -5.934 -17.710  1.00 17.30           C  
ATOM   3261  CG  TYR B 163      45.094  -6.479 -16.338  1.00 18.12           C  
ATOM   3262  CD1 TYR B 163      44.579  -5.652 -15.339  1.00 19.67           C  
ATOM   3263  CD2 TYR B 163      45.213  -7.839 -16.065  1.00 19.63           C  
ATOM   3264  CE1 TYR B 163      44.173  -6.171 -14.106  1.00 23.30           C  
ATOM   3265  CE2 TYR B 163      44.811  -8.365 -14.839  1.00 19.19           C  
ATOM   3266  CZ  TYR B 163      44.288  -7.532 -13.867  1.00 20.50           C  
ATOM   3267  OH  TYR B 163      43.845  -8.070 -12.675  1.00 20.89           O  
ATOM   3268  N   ILE B 164      48.632  -6.221 -16.486  1.00 15.73           N  
ATOM   3269  CA  ILE B 164      49.603  -7.179 -15.991  1.00 16.79           C  
ATOM   3270  C   ILE B 164      49.410  -7.287 -14.499  1.00 20.79           C  
ATOM   3271  O   ILE B 164      49.473  -6.282 -13.787  1.00 22.89           O  
ATOM   3272  CB  ILE B 164      51.061  -6.731 -16.231  1.00 19.59           C  
ATOM   3273  CG1 ILE B 164      51.226  -6.173 -17.647  1.00 22.38           C  
ATOM   3274  CG2 ILE B 164      51.987  -7.916 -16.063  1.00 21.57           C  
ATOM   3275  CD1 ILE B 164      51.683  -4.732 -17.685  1.00 27.29           C  
ATOM   3276  N   ALA B 165      49.146  -8.488 -14.008  1.00 15.25           N  
ATOM   3277  CA  ALA B 165      48.983  -8.651 -12.578  1.00 14.92           C  
ATOM   3278  C   ALA B 165      49.930  -9.717 -12.054  1.00 17.78           C  
ATOM   3279  O   ALA B 165      50.002 -10.834 -12.589  1.00 19.66           O  
ATOM   3280  CB  ALA B 165      47.529  -9.029 -12.234  1.00 17.45           C  
ATOM   3281  N   TYR B 166      50.678  -9.369 -11.020  1.00 12.53           N  
ATOM   3282  CA  TYR B 166      51.579 -10.298 -10.359  1.00 14.10           C  
ATOM   3283  C   TYR B 166      50.884 -10.706  -9.081  1.00 16.57           C  
ATOM   3284  O   TYR B 166      50.668  -9.876  -8.202  1.00 17.23           O  
ATOM   3285  CB  TYR B 166      52.909  -9.626 -10.012  1.00 13.35           C  
ATOM   3286  CG  TYR B 166      53.711  -9.261 -11.243  1.00 14.93           C  
ATOM   3287  CD1 TYR B 166      53.434  -8.099 -11.969  1.00 15.73           C  
ATOM   3288  CD2 TYR B 166      54.720 -10.099 -11.709  1.00 17.40           C  
ATOM   3289  CE1 TYR B 166      54.139  -7.783 -13.122  1.00 16.01           C  
ATOM   3290  CE2 TYR B 166      55.431  -9.790 -12.870  1.00 19.20           C  
ATOM   3291  CZ  TYR B 166      55.135  -8.635 -13.569  1.00 17.54           C  
ATOM   3292  OH  TYR B 166      55.820  -8.334 -14.726  1.00 19.86           O  
ATOM   3293  N   ARG B 167      50.527 -11.983  -8.961  1.00 16.04           N  
ATOM   3294  CA  ARG B 167      49.844 -12.445  -7.758  1.00 14.75           C  
ATOM   3295  C   ARG B 167      50.790 -13.327  -6.955  1.00 18.72           C  
ATOM   3296  O   ARG B 167      51.315 -14.314  -7.459  1.00 18.41           O  
ATOM   3297  CB  ARG B 167      48.573 -13.225  -8.111  1.00 17.99           C  
ATOM   3298  CG  ARG B 167      47.866 -13.732  -6.857  1.00 21.06           C  
ATOM   3299  CD  ARG B 167      46.475 -14.258  -7.096  1.00 28.85           C  
ATOM   3300  NE  ARG B 167      46.506 -15.515  -7.814  1.00 31.60           N  
ATOM   3301  CZ  ARG B 167      45.483 -16.358  -7.878  1.00 38.92           C  
ATOM   3302  NH1 ARG B 167      44.348 -16.069  -7.252  1.00 38.07           N  
ATOM   3303  NH2 ARG B 167      45.590 -17.477  -8.582  1.00 37.51           N  
ATOM   3304  N   ARG B 168      50.999 -12.979  -5.698  1.00 14.89           N  
ATOM   3305  CA  ARG B 168      51.916 -13.727  -4.857  1.00 16.79           C  
ATOM   3306  C   ARG B 168      51.390 -15.154  -4.711  1.00 17.29           C  
ATOM   3307  O   ARG B 168      50.184 -15.362  -4.567  1.00 21.23           O  
ATOM   3308  CB  ARG B 168      52.039 -13.032  -3.499  1.00 18.62           C  
ATOM   3309  CG  ARG B 168      53.395 -13.140  -2.848  1.00 16.60           C  
ATOM   3310  CD  ARG B 168      53.437 -12.292  -1.580  1.00 18.08           C  
ATOM   3311  NE  ARG B 168      54.744 -12.297  -0.924  1.00 22.20           N  
ATOM   3312  CZ  ARG B 168      55.134 -13.212  -0.041  1.00 25.41           C  
ATOM   3313  NH1 ARG B 168      54.319 -14.207   0.290  1.00 25.13           N  
ATOM   3314  NH2 ARG B 168      56.323 -13.106   0.535  1.00 29.42           N  
ATOM   3315  N   THR B 169      52.287 -16.133  -4.752  1.00 20.11           N  
ATOM   3316  CA  THR B 169      51.821 -17.518  -4.645  1.00 23.22           C  
ATOM   3317  C   THR B 169      51.275 -17.853  -3.259  1.00 24.64           C  
ATOM   3318  O   THR B 169      50.471 -18.778  -3.123  1.00 28.39           O  
ATOM   3319  CB  THR B 169      52.926 -18.512  -5.039  1.00 23.67           C  
ATOM   3320  OG1 THR B 169      54.039 -18.367  -4.157  1.00 28.11           O  
ATOM   3321  CG2 THR B 169      53.369 -18.258  -6.481  1.00 23.18           C  
ATOM   3322  N   THR B 170      51.717 -17.119  -2.236  1.00 22.52           N  
ATOM   3323  CA  THR B 170      51.212 -17.281  -0.863  1.00 23.43           C  
ATOM   3324  C   THR B 170      50.905 -15.842  -0.430  1.00 21.85           C  
ATOM   3325  O   THR B 170      51.686 -14.935  -0.700  1.00 23.38           O  
ATOM   3326  CB  THR B 170      52.254 -17.918   0.108  1.00 26.54           C  
ATOM   3327  OG1 THR B 170      53.401 -17.076   0.224  1.00 39.10           O  
ATOM   3328  CG2 THR B 170      52.698 -19.288  -0.405  1.00 32.41           C  
ATOM   3329  N   PRO B 171      49.762 -15.611   0.222  1.00 23.10           N  
ATOM   3330  CA  PRO B 171      49.407 -14.248   0.650  1.00 18.96           C  
ATOM   3331  C   PRO B 171      50.312 -13.689   1.741  1.00 22.30           C  
ATOM   3332  O   PRO B 171      50.949 -14.434   2.471  1.00 21.40           O  
ATOM   3333  CB  PRO B 171      47.969 -14.392   1.147  1.00 23.56           C  
ATOM   3334  CG  PRO B 171      47.493 -15.726   0.577  1.00 30.67           C  
ATOM   3335  CD  PRO B 171      48.719 -16.573   0.616  1.00 23.51           C  
ATOM   3336  N   THR B 172      50.368 -12.361   1.841  1.00 16.30           N  
ATOM   3337  CA  THR B 172      51.162 -11.725   2.876  1.00 15.96           C  
ATOM   3338  C   THR B 172      50.405 -10.508   3.384  1.00 14.74           C  
ATOM   3339  O   THR B 172      49.430 -10.083   2.758  1.00 18.31           O  
ATOM   3340  CB  THR B 172      52.554 -11.311   2.344  1.00 17.90           C  
ATOM   3341  OG1 THR B 172      53.345 -10.832   3.436  1.00 21.59           O  
ATOM   3342  CG2 THR B 172      52.439 -10.220   1.295  1.00 17.80           C  
ATOM   3343  N   THR B 173      50.823  -9.963   4.521  1.00 14.60           N  
ATOM   3344  CA  THR B 173      50.139  -8.796   5.050  1.00 14.22           C  
ATOM   3345  C   THR B 173      51.004  -7.557   5.101  1.00 13.45           C  
ATOM   3346  O   THR B 173      50.539  -6.493   5.506  1.00 16.22           O  
ATOM   3347  CB  THR B 173      49.571  -9.033   6.456  1.00 18.38           C  
ATOM   3348  OG1 THR B 173      50.625  -9.408   7.344  1.00 19.50           O  
ATOM   3349  CG2 THR B 173      48.517 -10.139   6.421  1.00 18.64           C  
ATOM   3350  N  ASER B 174      52.243  -7.676   4.654  0.50 12.94           N  
ATOM   3351  CA ASER B 174      53.100  -6.507   4.642  0.50 14.06           C  
ATOM   3352  C  ASER B 174      54.268  -6.665   3.701  0.50 13.08           C  
ATOM   3353  O  ASER B 174      54.642  -7.773   3.310  0.50 12.58           O  
ATOM   3354  CB ASER B 174      53.623  -6.207   6.051  0.50 18.45           C  
ATOM   3355  OG ASER B 174      54.578  -7.162   6.473  0.50 15.70           O  
ATOM   3356  N  BSER B 174      52.275  -7.688   4.732  0.50 13.19           N  
ATOM   3357  CA BSER B 174      53.174  -6.533   4.788  0.50 15.64           C  
ATOM   3358  C  BSER B 174      54.404  -6.644   3.900  0.50 15.24           C  
ATOM   3359  O  BSER B 174      54.976  -7.728   3.762  0.50 17.45           O  
ATOM   3360  CB BSER B 174      53.630  -6.318   6.234  0.50 21.39           C  
ATOM   3361  OG BSER B 174      54.551  -5.246   6.328  0.50 26.80           O  
ATOM   3362  N   VAL B 175      54.796  -5.525   3.287  1.00 11.92           N  
ATOM   3363  CA  VAL B 175      55.997  -5.480   2.460  1.00 12.63           C  
ATOM   3364  C   VAL B 175      56.780  -4.274   2.987  1.00 12.45           C  
ATOM   3365  O   VAL B 175      56.210  -3.269   3.433  1.00 12.13           O  
ATOM   3366  CB  VAL B 175      55.740  -5.306   0.927  1.00 13.19           C  
ATOM   3367  CG1 VAL B 175      55.107  -6.580   0.342  1.00 17.33           C  
ATOM   3368  CG2 VAL B 175      54.874  -4.096   0.656  1.00 14.64           C  
ATOM   3369  N   SER B 176      58.104  -4.392   2.983  1.00 11.43           N  
ATOM   3370  CA  SER B 176      58.959  -3.289   3.427  1.00 10.58           C  
ATOM   3371  C   SER B 176      60.040  -3.099   2.374  1.00 11.08           C  
ATOM   3372  O   SER B 176      60.820  -4.023   2.082  1.00 13.88           O  
ATOM   3373  CB  SER B 176      59.618  -3.604   4.766  1.00 12.56           C  
ATOM   3374  OG  SER B 176      60.524  -2.564   5.117  1.00 13.59           O  
ATOM   3375  N   GLU B 177      60.045  -1.914   1.776  1.00 10.60           N  
ATOM   3376  CA  GLU B 177      61.003  -1.536   0.746  1.00 10.65           C  
ATOM   3377  C   GLU B 177      61.004  -2.522  -0.404  1.00 12.91           C  
ATOM   3378  O   GLU B 177      62.052  -2.948  -0.890  1.00 14.30           O  
ATOM   3379  CB  GLU B 177      62.405  -1.395   1.337  1.00 13.05           C  
ATOM   3380  CG  GLU B 177      62.446  -0.388   2.480  1.00 12.93           C  
ATOM   3381  CD  GLU B 177      63.858  -0.044   2.883  1.00 15.58           C  
ATOM   3382  OE1 GLU B 177      64.452  -0.788   3.695  1.00 16.77           O  
ATOM   3383  OE2 GLU B 177      64.343   0.968   2.359  1.00 18.25           O  
ATOM   3384  N   LEU B 178      59.796  -2.893  -0.821  1.00 11.28           N  
ATOM   3385  CA  LEU B 178      59.617  -3.792  -1.957  1.00 11.01           C  
ATOM   3386  C   LEU B 178      60.167  -3.089  -3.202  1.00 12.89           C  
ATOM   3387  O   LEU B 178      59.864  -1.909  -3.459  1.00 13.61           O  
ATOM   3388  CB  LEU B 178      58.122  -4.065  -2.144  1.00 12.43           C  
ATOM   3389  CG  LEU B 178      57.746  -5.005  -3.296  1.00 13.78           C  
ATOM   3390  CD1 LEU B 178      58.259  -6.404  -2.960  1.00 17.93           C  
ATOM   3391  CD2 LEU B 178      56.229  -5.054  -3.503  1.00 18.12           C  
ATOM   3392  N   ASP B 179      60.967  -3.819  -3.982  1.00 12.96           N  
ATOM   3393  CA  ASP B 179      61.578  -3.291  -5.196  1.00 13.69           C  
ATOM   3394  C   ASP B 179      60.586  -3.318  -6.358  1.00 13.49           C  
ATOM   3395  O   ASP B 179      60.443  -4.333  -7.047  1.00 15.27           O  
ATOM   3396  CB  ASP B 179      62.791  -4.160  -5.528  1.00 17.38           C  
ATOM   3397  CG  ASP B 179      63.520  -3.693  -6.758  1.00 20.63           C  
ATOM   3398  OD1 ASP B 179      63.112  -2.685  -7.370  1.00 19.37           O  
ATOM   3399  OD2 ASP B 179      64.518  -4.359  -7.116  1.00 26.08           O  
ATOM   3400  N   LEU B 180      59.855  -2.223  -6.550  1.00 12.40           N  
ATOM   3401  CA  LEU B 180      58.889  -2.155  -7.641  1.00 12.33           C  
ATOM   3402  C   LEU B 180      59.550  -2.151  -9.013  1.00 14.84           C  
ATOM   3403  O   LEU B 180      58.955  -2.610  -9.974  1.00 15.81           O  
ATOM   3404  CB  LEU B 180      57.996  -0.901  -7.504  1.00 13.85           C  
ATOM   3405  CG  LEU B 180      57.034  -0.899  -6.308  1.00 15.95           C  
ATOM   3406  CD1 LEU B 180      56.188   0.370  -6.341  1.00 15.47           C  
ATOM   3407  CD2 LEU B 180      56.123  -2.145  -6.346  1.00 17.01           C  
ATOM   3408  N  ALYS B 181      60.768  -1.627  -9.108  0.50 14.34           N  
ATOM   3409  CA ALYS B 181      61.444  -1.595 -10.402  0.50 15.72           C  
ATOM   3410  C  ALYS B 181      61.663  -3.022 -10.914  0.50 16.69           C  
ATOM   3411  O  ALYS B 181      61.668  -3.257 -12.121  0.50 18.13           O  
ATOM   3412  CB ALYS B 181      62.782  -0.854 -10.297  0.50 19.11           C  
ATOM   3413  CG ALYS B 181      63.472  -0.604 -11.650  0.50 22.74           C  
ATOM   3414  CD ALYS B 181      64.832   0.070 -11.468  0.50 27.96           C  
ATOM   3415  CE ALYS B 181      65.615   0.193 -12.781  0.50 29.82           C  
ATOM   3416  NZ ALYS B 181      65.980  -1.116 -13.391  0.50 31.54           N  
ATOM   3417  N  BLYS B 181      60.772  -1.633  -9.101  0.50 14.55           N  
ATOM   3418  CA BLYS B 181      61.474  -1.593 -10.382  0.50 16.68           C  
ATOM   3419  C  BLYS B 181      61.694  -3.014 -10.909  0.50 17.08           C  
ATOM   3420  O  BLYS B 181      61.726  -3.235 -12.119  0.50 18.99           O  
ATOM   3421  CB BLYS B 181      62.814  -0.867 -10.221  0.50 19.52           C  
ATOM   3422  CG BLYS B 181      63.594  -0.632 -11.525  0.50 24.05           C  
ATOM   3423  CD BLYS B 181      62.810   0.191 -12.539  0.50 22.24           C  
ATOM   3424  CE BLYS B 181      63.745   0.884 -13.543  0.50 26.88           C  
ATOM   3425  NZ BLYS B 181      64.714  -0.029 -14.199  0.50 21.72           N  
ATOM   3426  N   ALA B 182      61.841  -3.976 -10.008  1.00 14.99           N  
ATOM   3427  CA  ALA B 182      62.037  -5.368 -10.428  1.00 16.49           C  
ATOM   3428  C   ALA B 182      60.819  -5.830 -11.227  1.00 17.97           C  
ATOM   3429  O   ALA B 182      60.952  -6.513 -12.246  1.00 18.83           O  
ATOM   3430  CB  ALA B 182      62.263  -6.270  -9.215  1.00 18.77           C  
ATOM   3431  N   PHE B 183      59.622  -5.465 -10.778  1.00 16.27           N  
ATOM   3432  CA  PHE B 183      58.411  -5.838 -11.498  1.00 14.93           C  
ATOM   3433  C   PHE B 183      58.280  -5.087 -12.814  1.00 17.72           C  
ATOM   3434  O   PHE B 183      57.877  -5.658 -13.829  1.00 16.81           O  
ATOM   3435  CB  PHE B 183      57.169  -5.558 -10.645  1.00 14.47           C  
ATOM   3436  CG  PHE B 183      57.099  -6.375  -9.394  1.00 13.11           C  
ATOM   3437  CD1 PHE B 183      57.806  -6.004  -8.261  1.00 16.41           C  
ATOM   3438  CD2 PHE B 183      56.333  -7.533  -9.351  1.00 14.87           C  
ATOM   3439  CE1 PHE B 183      57.754  -6.767  -7.102  1.00 17.99           C  
ATOM   3440  CE2 PHE B 183      56.278  -8.302  -8.195  1.00 18.39           C  
ATOM   3441  CZ  PHE B 183      56.987  -7.921  -7.067  1.00 19.94           C  
ATOM   3442  N   ILE B 184      58.593  -3.791 -12.799  1.00 14.57           N  
ATOM   3443  CA  ILE B 184      58.536  -2.981 -14.006  1.00 15.48           C  
ATOM   3444  C   ILE B 184      59.500  -3.548 -15.056  1.00 16.03           C  
ATOM   3445  O   ILE B 184      59.147  -3.662 -16.234  1.00 17.89           O  
ATOM   3446  CB  ILE B 184      58.918  -1.513 -13.683  1.00 15.72           C  
ATOM   3447  CG1 ILE B 184      57.837  -0.897 -12.782  1.00 19.74           C  
ATOM   3448  CG2 ILE B 184      59.019  -0.695 -14.974  1.00 20.67           C  
ATOM   3449  CD1 ILE B 184      58.197   0.511 -12.283  1.00 22.82           C  
ATOM   3450  N   ASP B 185      60.702  -3.908 -14.631  1.00 17.78           N  
ATOM   3451  CA  ASP B 185      61.695  -4.457 -15.562  1.00 19.29           C  
ATOM   3452  C   ASP B 185      61.210  -5.770 -16.150  1.00 19.96           C  
ATOM   3453  O   ASP B 185      61.425  -6.044 -17.335  1.00 20.77           O  
ATOM   3454  CB  ASP B 185      63.034  -4.677 -14.854  1.00 18.81           C  
ATOM   3455  CG  ASP B 185      63.781  -3.376 -14.594  1.00 21.52           C  
ATOM   3456  OD1 ASP B 185      63.381  -2.338 -15.156  1.00 25.74           O  
ATOM   3457  OD2 ASP B 185      64.777  -3.410 -13.838  1.00 27.33           O  
ATOM   3458  N   ASP B 186      60.561  -6.593 -15.333  1.00 15.11           N  
ATOM   3459  CA  ASP B 186      60.065  -7.859 -15.836  1.00 16.57           C  
ATOM   3460  C   ASP B 186      58.994  -7.614 -16.895  1.00 17.95           C  
ATOM   3461  O   ASP B 186      58.981  -8.265 -17.952  1.00 19.56           O  
ATOM   3462  CB  ASP B 186      59.505  -8.700 -14.684  1.00 18.80           C  
ATOM   3463  CG  ASP B 186      58.899 -10.006 -15.157  1.00 20.71           C  
ATOM   3464  OD1 ASP B 186      57.675 -10.053 -15.369  1.00 21.48           O  
ATOM   3465  OD2 ASP B 186      59.661 -10.985 -15.336  1.00 23.91           O  
ATOM   3466  N   ALA B 187      58.103  -6.663 -16.641  1.00 17.08           N  
ATOM   3467  CA  ALA B 187      57.022  -6.363 -17.587  1.00 17.12           C  
ATOM   3468  C   ALA B 187      57.581  -5.777 -18.874  1.00 20.03           C  
ATOM   3469  O   ALA B 187      57.033  -6.008 -19.961  1.00 21.11           O  
ATOM   3470  CB  ALA B 187      56.016  -5.389 -16.956  1.00 19.31           C  
ATOM   3471  N   VAL B 188      58.644  -4.986 -18.757  1.00 18.59           N  
ATOM   3472  CA  VAL B 188      59.277  -4.419 -19.938  1.00 20.48           C  
ATOM   3473  C   VAL B 188      59.892  -5.556 -20.747  1.00 23.34           C  
ATOM   3474  O   VAL B 188      59.730  -5.606 -21.968  1.00 23.31           O  
ATOM   3475  CB  VAL B 188      60.401  -3.424 -19.561  1.00 20.09           C  
ATOM   3476  CG1 VAL B 188      61.298  -3.165 -20.776  1.00 22.23           C  
ATOM   3477  CG2 VAL B 188      59.779  -2.101 -19.102  1.00 21.40           C  
ATOM   3478  N   ALA B 189      60.584  -6.470 -20.073  1.00 20.07           N  
ATOM   3479  CA  ALA B 189      61.230  -7.584 -20.776  1.00 23.64           C  
ATOM   3480  C   ALA B 189      60.223  -8.449 -21.522  1.00 22.29           C  
ATOM   3481  O   ALA B 189      60.554  -9.033 -22.561  1.00 24.95           O  
ATOM   3482  CB  ALA B 189      62.021  -8.429 -19.808  1.00 23.70           C  
ATOM   3483  N   ARG B 190      59.005  -8.560 -20.993  1.00 21.41           N  
ATOM   3484  CA  ARG B 190      57.960  -9.349 -21.649  1.00 23.18           C  
ATOM   3485  C   ARG B 190      57.262  -8.565 -22.764  1.00 22.11           C  
ATOM   3486  O   ARG B 190      56.401  -9.098 -23.474  1.00 27.13           O  
ATOM   3487  CB  ARG B 190      56.917  -9.825 -20.623  1.00 21.68           C  
ATOM   3488  CG  ARG B 190      57.476 -10.744 -19.569  1.00 23.00           C  
ATOM   3489  CD  ARG B 190      56.449 -11.137 -18.510  1.00 22.11           C  
ATOM   3490  NE  ARG B 190      57.138 -11.816 -17.424  1.00 24.32           N  
ATOM   3491  CZ  ARG B 190      57.544 -13.081 -17.457  1.00 30.25           C  
ATOM   3492  NH1 ARG B 190      57.306 -13.834 -18.528  1.00 27.45           N  
ATOM   3493  NH2 ARG B 190      58.245 -13.574 -16.445  1.00 28.16           N  
ATOM   3494  N   GLY B 191      57.628  -7.295 -22.918  1.00 21.35           N  
ATOM   3495  CA  GLY B 191      57.040  -6.464 -23.948  1.00 24.83           C  
ATOM   3496  C   GLY B 191      55.685  -5.876 -23.599  1.00 26.09           C  
ATOM   3497  O   GLY B 191      54.975  -5.383 -24.478  1.00 27.76           O  
ATOM   3498  N   TYR B 192      55.328  -5.908 -22.316  1.00 24.78           N  
ATOM   3499  CA  TYR B 192      54.035  -5.393 -21.866  1.00 22.12           C  
ATOM   3500  C   TYR B 192      54.071  -3.897 -21.554  1.00 18.85           C  
ATOM   3501  O   TYR B 192      53.035  -3.233 -21.517  1.00 20.45           O  
ATOM   3502  CB  TYR B 192      53.580  -6.155 -20.622  1.00 20.94           C  
ATOM   3503  CG  TYR B 192      53.415  -7.650 -20.808  1.00 23.85           C  
ATOM   3504  CD1 TYR B 192      53.469  -8.507 -19.709  1.00 26.23           C  
ATOM   3505  CD2 TYR B 192      53.171  -8.203 -22.068  1.00 27.94           C  
ATOM   3506  CE1 TYR B 192      53.284  -9.870 -19.847  1.00 27.35           C  
ATOM   3507  CE2 TYR B 192      52.984  -9.584 -22.220  1.00 28.03           C  
ATOM   3508  CZ  TYR B 192      53.040 -10.405 -21.099  1.00 28.96           C  
ATOM   3509  OH  TYR B 192      52.827 -11.764 -21.204  1.00 31.94           O  
ATOM   3510  N   ILE B 193      55.274  -3.378 -21.344  1.00 20.14           N  
ATOM   3511  CA  ILE B 193      55.474  -1.957 -21.069  1.00 19.76           C  
ATOM   3512  C   ILE B 193      56.665  -1.496 -21.900  1.00 21.16           C  
ATOM   3513  O   ILE B 193      57.654  -2.203 -22.001  1.00 22.36           O  
ATOM   3514  CB  ILE B 193      55.817  -1.712 -19.564  1.00 17.55           C  
ATOM   3515  CG1 ILE B 193      54.614  -2.073 -18.691  1.00 19.70           C  
ATOM   3516  CG2 ILE B 193      56.245  -0.251 -19.354  1.00 22.47           C  
ATOM   3517  CD1 ILE B 193      54.868  -1.918 -17.172  1.00 20.28           C  
ATOM   3518  N  AARG B 194      56.566  -0.315 -22.499  0.50 19.96           N  
ATOM   3519  CA AARG B 194      57.674   0.207 -23.285  0.50 23.78           C  
ATOM   3520  C  AARG B 194      58.476   1.157 -22.414  0.50 23.85           C  
ATOM   3521  O  AARG B 194      57.909   1.927 -21.638  0.50 22.81           O  
ATOM   3522  CB AARG B 194      57.162   0.939 -24.526  0.50 27.13           C  
ATOM   3523  CG AARG B 194      56.324   0.055 -25.438  0.50 33.01           C  
ATOM   3524  CD AARG B 194      56.372   0.530 -26.879  0.50 41.58           C  
ATOM   3525  NE AARG B 194      57.715   0.415 -27.444  0.50 47.76           N  
ATOM   3526  CZ AARG B 194      58.008   0.627 -28.723  0.50 50.15           C  
ATOM   3527  NH1AARG B 194      57.051   0.965 -29.578  0.50 50.61           N  
ATOM   3528  NH2AARG B 194      59.257   0.501 -29.148  0.50 52.63           N  
ATOM   3529  N  BARG B 194      56.564  -0.315 -22.499  0.50 19.54           N  
ATOM   3530  CA BARG B 194      57.663   0.223 -23.291  0.50 23.16           C  
ATOM   3531  C  BARG B 194      58.474   1.170 -22.422  0.50 23.59           C  
ATOM   3532  O  BARG B 194      57.911   1.950 -21.654  0.50 22.90           O  
ATOM   3533  CB BARG B 194      57.124   0.967 -24.515  0.50 25.24           C  
ATOM   3534  CG BARG B 194      56.508   0.042 -25.560  0.50 29.85           C  
ATOM   3535  CD BARG B 194      55.822   0.820 -26.672  0.50 37.04           C  
ATOM   3536  NE BARG B 194      55.247  -0.076 -27.674  0.50 45.92           N  
ATOM   3537  CZ BARG B 194      54.467   0.320 -28.675  0.50 48.83           C  
ATOM   3538  NH1BARG B 194      54.160   1.604 -28.816  0.50 51.18           N  
ATOM   3539  NH2BARG B 194      53.990  -0.570 -29.536  0.50 51.82           N  
ATOM   3540  N   PRO B 195      59.809   1.112 -22.520  1.00 22.99           N  
ATOM   3541  CA  PRO B 195      60.649   1.995 -21.709  1.00 23.34           C  
ATOM   3542  C   PRO B 195      60.416   3.490 -21.912  1.00 22.43           C  
ATOM   3543  O   PRO B 195      60.698   4.285 -21.013  1.00 22.87           O  
ATOM   3544  CB  PRO B 195      62.073   1.554 -22.066  1.00 30.64           C  
ATOM   3545  CG  PRO B 195      61.932   0.922 -23.403  1.00 30.35           C  
ATOM   3546  CD  PRO B 195      60.630   0.185 -23.323  1.00 25.44           C  
ATOM   3547  N   GLU B 196      59.893   3.881 -23.072  1.00 22.21           N  
ATOM   3548  CA  GLU B 196      59.644   5.293 -23.318  1.00 23.38           C  
ATOM   3549  C   GLU B 196      58.336   5.772 -22.684  1.00 22.66           C  
ATOM   3550  O   GLU B 196      58.041   6.973 -22.679  1.00 22.89           O  
ATOM   3551  CB  GLU B 196      59.633   5.601 -24.829  1.00 26.24           C  
ATOM   3552  CG  GLU B 196      58.512   4.922 -25.608  1.00 37.33           C  
ATOM   3553  CD  GLU B 196      58.920   3.594 -26.239  1.00 40.58           C  
ATOM   3554  OE1 GLU B 196      59.806   2.897 -25.691  1.00 33.23           O  
ATOM   3555  OE2 GLU B 196      58.332   3.242 -27.286  1.00 48.45           O  
ATOM   3556  N   TRP B 197      57.541   4.846 -22.152  1.00 19.05           N  
ATOM   3557  CA  TRP B 197      56.283   5.251 -21.526  1.00 20.38           C  
ATOM   3558  C   TRP B 197      56.548   5.878 -20.173  1.00 16.78           C  
ATOM   3559  O   TRP B 197      57.581   5.651 -19.561  1.00 20.79           O  
ATOM   3560  CB  TRP B 197      55.331   4.063 -21.338  1.00 20.76           C  
ATOM   3561  CG  TRP B 197      54.745   3.527 -22.606  1.00 18.99           C  
ATOM   3562  CD1 TRP B 197      54.853   4.071 -23.864  1.00 25.57           C  
ATOM   3563  CD2 TRP B 197      53.945   2.352 -22.742  1.00 19.58           C  
ATOM   3564  NE1 TRP B 197      54.164   3.299 -24.771  1.00 23.00           N  
ATOM   3565  CE2 TRP B 197      53.598   2.238 -24.112  1.00 23.04           C  
ATOM   3566  CE3 TRP B 197      53.485   1.381 -21.843  1.00 21.00           C  
ATOM   3567  CZ2 TRP B 197      52.810   1.188 -24.601  1.00 25.66           C  
ATOM   3568  CZ3 TRP B 197      52.700   0.333 -22.332  1.00 27.88           C  
ATOM   3569  CH2 TRP B 197      52.372   0.249 -23.701  1.00 26.07           C  
ATOM   3570  N   TYR B 198      55.577   6.657 -19.722  1.00 16.10           N  
ATOM   3571  CA  TYR B 198      55.641   7.349 -18.454  1.00 14.43           C  
ATOM   3572  C   TYR B 198      54.981   6.566 -17.334  1.00 14.79           C  
ATOM   3573  O   TYR B 198      53.923   5.983 -17.525  1.00 15.86           O  
ATOM   3574  CB  TYR B 198      54.905   8.693 -18.551  1.00 15.94           C  
ATOM   3575  CG  TYR B 198      55.580   9.702 -19.447  1.00 18.24           C  
ATOM   3576  CD1 TYR B 198      55.257   9.787 -20.793  1.00 20.08           C  
ATOM   3577  CD2 TYR B 198      56.558  10.553 -18.942  1.00 21.75           C  
ATOM   3578  CE1 TYR B 198      55.904  10.707 -21.625  1.00 24.07           C  
ATOM   3579  CE2 TYR B 198      57.206  11.470 -19.763  1.00 23.98           C  
ATOM   3580  CZ  TYR B 198      56.871  11.539 -21.094  1.00 26.58           C  
ATOM   3581  OH  TYR B 198      57.502  12.470 -21.895  1.00 27.95           O  
ATOM   3582  N   LEU B 199      55.639   6.566 -16.183  1.00 12.84           N  
ATOM   3583  CA  LEU B 199      55.062   5.992 -14.957  1.00 12.66           C  
ATOM   3584  C   LEU B 199      54.280   7.199 -14.409  1.00 11.90           C  
ATOM   3585  O   LEU B 199      54.865   8.262 -14.185  1.00 14.64           O  
ATOM   3586  CB  LEU B 199      56.165   5.604 -13.961  1.00 12.42           C  
ATOM   3587  CG  LEU B 199      55.675   5.404 -12.501  1.00 14.02           C  
ATOM   3588  CD1 LEU B 199      54.665   4.256 -12.409  1.00 16.86           C  
ATOM   3589  CD2 LEU B 199      56.895   5.138 -11.596  1.00 16.72           C  
ATOM   3590  N   HIS B 200      52.977   7.035 -14.168  1.00 11.86           N  
ATOM   3591  CA  HIS B 200      52.145   8.139 -13.661  1.00 11.50           C  
ATOM   3592  C   HIS B 200      51.831   8.073 -12.185  1.00 11.69           C  
ATOM   3593  O   HIS B 200      51.829   9.087 -11.498  1.00 13.24           O  
ATOM   3594  CB  HIS B 200      50.785   8.179 -14.371  1.00 12.98           C  
ATOM   3595  CG  HIS B 200      50.854   8.713 -15.766  1.00 16.47           C  
ATOM   3596  ND1 HIS B 200      50.739  10.055 -16.053  1.00 22.55           N  
ATOM   3597  CD2 HIS B 200      51.102   8.094 -16.944  1.00 22.98           C  
ATOM   3598  CE1 HIS B 200      50.921  10.240 -17.351  1.00 19.87           C  
ATOM   3599  NE2 HIS B 200      51.143   9.069 -17.914  1.00 21.82           N  
ATOM   3600  N   ALA B 201      51.551   6.871 -11.698  1.00 12.56           N  
ATOM   3601  CA  ALA B 201      51.131   6.746 -10.306  1.00 10.41           C  
ATOM   3602  C   ALA B 201      51.416   5.377  -9.743  1.00 10.99           C  
ATOM   3603  O   ALA B 201      51.353   4.380 -10.452  1.00 12.82           O  
ATOM   3604  CB  ALA B 201      49.622   6.992 -10.207  1.00 14.91           C  
ATOM   3605  N   VAL B 202      51.695   5.351  -8.448  1.00  9.68           N  
ATOM   3606  CA  VAL B 202      51.874   4.109  -7.699  1.00  9.12           C  
ATOM   3607  C   VAL B 202      50.768   4.179  -6.644  1.00 10.03           C  
ATOM   3608  O   VAL B 202      50.750   5.094  -5.799  1.00 10.77           O  
ATOM   3609  CB  VAL B 202      53.213   4.062  -6.990  1.00 10.44           C  
ATOM   3610  CG1 VAL B 202      53.302   2.788  -6.142  1.00 13.23           C  
ATOM   3611  CG2 VAL B 202      54.332   4.067  -8.031  1.00 14.51           C  
ATOM   3612  N   GLU B 203      49.850   3.214  -6.674  1.00  9.49           N  
ATOM   3613  CA  GLU B 203      48.733   3.223  -5.726  1.00  9.40           C  
ATOM   3614  C   GLU B 203      48.624   1.874  -5.054  1.00  8.55           C  
ATOM   3615  O   GLU B 203      49.105   0.873  -5.590  1.00 10.47           O  
ATOM   3616  CB  GLU B 203      47.388   3.454  -6.461  1.00 12.02           C  
ATOM   3617  CG  GLU B 203      47.494   4.298  -7.732  1.00 11.78           C  
ATOM   3618  CD  GLU B 203      46.155   4.752  -8.290  1.00 14.69           C  
ATOM   3619  OE1 GLU B 203      45.105   4.197  -7.926  1.00 17.35           O  
ATOM   3620  OE2 GLU B 203      46.158   5.703  -9.113  1.00 16.01           O  
ATOM   3621  N   THR B 204      48.028   1.860  -3.876  1.00  9.61           N  
ATOM   3622  CA  THR B 204      47.705   0.565  -3.283  1.00  9.20           C  
ATOM   3623  C   THR B 204      46.384   0.702  -2.542  1.00 11.30           C  
ATOM   3624  O   THR B 204      46.000   1.797  -2.130  1.00 11.98           O  
ATOM   3625  CB  THR B 204      48.801   0.006  -2.387  1.00 10.42           C  
ATOM   3626  OG1 THR B 204      48.508  -1.391  -2.174  1.00 12.57           O  
ATOM   3627  CG2 THR B 204      48.858   0.710  -1.038  1.00 11.94           C  
ATOM   3628  N   GLY B 205      45.672  -0.406  -2.399  1.00 10.22           N  
ATOM   3629  CA  GLY B 205      44.379  -0.336  -1.733  1.00 11.46           C  
ATOM   3630  C   GLY B 205      43.680  -1.665  -1.878  1.00 12.50           C  
ATOM   3631  O   GLY B 205      44.325  -2.710  -2.038  1.00 12.47           O  
ATOM   3632  N   PHE B 206      42.345  -1.623  -1.862  1.00 12.34           N  
ATOM   3633  CA  PHE B 206      41.574  -2.858  -1.932  1.00 12.62           C  
ATOM   3634  C   PHE B 206      40.533  -2.823  -3.029  1.00 13.04           C  
ATOM   3635  O   PHE B 206      39.681  -1.932  -3.019  1.00 15.32           O  
ATOM   3636  CB  PHE B 206      40.845  -3.061  -0.597  1.00 13.53           C  
ATOM   3637  CG  PHE B 206      41.735  -2.922   0.602  1.00 12.29           C  
ATOM   3638  CD1 PHE B 206      41.806  -1.725   1.318  1.00 13.02           C  
ATOM   3639  CD2 PHE B 206      42.540  -3.977   0.984  1.00 13.66           C  
ATOM   3640  CE1 PHE B 206      42.688  -1.598   2.409  1.00 15.52           C  
ATOM   3641  CE2 PHE B 206      43.424  -3.855   2.079  1.00 15.92           C  
ATOM   3642  CZ  PHE B 206      43.487  -2.669   2.780  1.00 15.07           C  
ATOM   3643  N   GLU B 207      40.603  -3.757  -3.979  1.00 13.27           N  
ATOM   3644  CA  GLU B 207      39.535  -3.821  -4.993  1.00 13.80           C  
ATOM   3645  C   GLU B 207      38.418  -4.585  -4.284  1.00 15.29           C  
ATOM   3646  O   GLU B 207      38.640  -5.681  -3.762  1.00 16.02           O  
ATOM   3647  CB  GLU B 207      39.970  -4.589  -6.249  1.00 15.12           C  
ATOM   3648  CG  GLU B 207      40.953  -3.807  -7.100  1.00 16.19           C  
ATOM   3649  CD  GLU B 207      41.134  -4.390  -8.485  1.00 17.90           C  
ATOM   3650  OE1 GLU B 207      41.539  -5.561  -8.583  1.00 18.01           O  
ATOM   3651  OE2 GLU B 207      40.880  -3.654  -9.464  1.00 24.20           O  
ATOM   3652  N   LEU B 208      37.229  -3.994  -4.270  1.00 13.90           N  
ATOM   3653  CA  LEU B 208      36.087  -4.580  -3.576  1.00 17.40           C  
ATOM   3654  C   LEU B 208      34.994  -5.031  -4.533  1.00 17.56           C  
ATOM   3655  O   LEU B 208      34.542  -4.255  -5.374  1.00 20.20           O  
ATOM   3656  CB  LEU B 208      35.489  -3.551  -2.610  1.00 17.07           C  
ATOM   3657  CG  LEU B 208      36.433  -2.918  -1.574  1.00 15.45           C  
ATOM   3658  CD1 LEU B 208      35.662  -1.860  -0.766  1.00 16.56           C  
ATOM   3659  CD2 LEU B 208      37.017  -3.988  -0.665  1.00 17.58           C  
ATOM   3660  N   TRP B 209      34.591  -6.293  -4.391  1.00 18.96           N  
ATOM   3661  CA  TRP B 209      33.495  -6.851  -5.193  1.00 22.18           C  
ATOM   3662  C   TRP B 209      32.283  -6.977  -4.257  1.00 22.91           C  
ATOM   3663  O   TRP B 209      31.154  -6.614  -4.609  1.00 24.99           O  
ATOM   3664  CB  TRP B 209      33.871  -8.237  -5.718  1.00 22.16           C  
ATOM   3665  CG  TRP B 209      34.770  -8.261  -6.917  1.00 25.47           C  
ATOM   3666  CD1 TRP B 209      34.387  -8.427  -8.222  1.00 29.80           C  
ATOM   3667  CD2 TRP B 209      36.207  -8.217  -6.926  1.00 25.39           C  
ATOM   3668  NE1 TRP B 209      35.494  -8.502  -9.038  1.00 32.06           N  
ATOM   3669  CE2 TRP B 209      36.623  -8.377  -8.268  1.00 27.50           C  
ATOM   3670  CE3 TRP B 209      37.183  -8.064  -5.928  1.00 23.41           C  
ATOM   3671  CZ2 TRP B 209      37.974  -8.392  -8.640  1.00 27.96           C  
ATOM   3672  CZ3 TRP B 209      38.521  -8.080  -6.300  1.00 24.33           C  
ATOM   3673  CH2 TRP B 209      38.904  -8.244  -7.644  1.00 25.48           C  
ATOM   3674  N   GLU B 210      32.537  -7.470  -3.054  1.00 22.43           N  
ATOM   3675  CA  GLU B 210      31.481  -7.653  -2.068  1.00 24.80           C  
ATOM   3676  C   GLU B 210      31.998  -7.398  -0.662  1.00 22.54           C  
ATOM   3677  O   GLU B 210      32.984  -8.000  -0.239  1.00 23.97           O  
ATOM   3678  CB  GLU B 210      30.952  -9.079  -2.157  1.00 26.22           C  
ATOM   3679  CG  GLU B 210      29.795  -9.367  -1.229  1.00 39.09           C  
ATOM   3680  CD  GLU B 210      29.678 -10.846  -0.929  1.00 48.45           C  
ATOM   3681  OE1 GLU B 210      29.666 -11.649  -1.888  1.00 45.22           O  
ATOM   3682  OE2 GLU B 210      29.605 -11.204   0.268  1.00 57.35           O  
ATOM   3683  N   GLY B 211      31.326  -6.504   0.057  1.00 21.98           N  
ATOM   3684  CA  GLY B 211      31.713  -6.186   1.420  1.00 21.41           C  
ATOM   3685  C   GLY B 211      33.015  -5.408   1.510  1.00 21.72           C  
ATOM   3686  O   GLY B 211      33.322  -4.605   0.631  1.00 22.46           O  
ATOM   3687  N   GLY B 212      33.758  -5.647   2.585  1.00 20.39           N  
ATOM   3688  CA  GLY B 212      35.038  -4.975   2.765  1.00 19.32           C  
ATOM   3689  C   GLY B 212      35.210  -4.193   4.057  1.00 22.23           C  
ATOM   3690  O   GLY B 212      36.315  -3.764   4.371  1.00 18.60           O  
ATOM   3691  N   ALA B 213      34.151  -3.985   4.834  1.00 18.20           N  
ATOM   3692  CA  ALA B 213      34.327  -3.219   6.055  1.00 16.05           C  
ATOM   3693  C   ALA B 213      35.305  -3.901   7.000  1.00 17.94           C  
ATOM   3694  O   ALA B 213      35.247  -5.110   7.199  1.00 22.23           O  
ATOM   3695  CB  ALA B 213      32.975  -3.012   6.750  1.00 21.27           C  
ATOM   3696  N   GLY B 214      36.212  -3.114   7.572  1.00 18.32           N  
ATOM   3697  CA  GLY B 214      37.183  -3.667   8.492  1.00 16.58           C  
ATOM   3698  C   GLY B 214      38.588  -3.730   7.906  1.00 17.83           C  
ATOM   3699  O   GLY B 214      39.574  -3.852   8.650  1.00 20.29           O  
ATOM   3700  N   LEU B 215      38.691  -3.683   6.584  1.00 15.75           N  
ATOM   3701  CA  LEU B 215      40.030  -3.713   5.959  1.00 13.00           C  
ATOM   3702  C   LEU B 215      40.753  -2.434   6.329  1.00 14.82           C  
ATOM   3703  O   LEU B 215      40.154  -1.366   6.390  1.00 14.80           O  
ATOM   3704  CB  LEU B 215      39.933  -3.799   4.434  1.00 15.13           C  
ATOM   3705  CG  LEU B 215      39.470  -5.154   3.883  1.00 14.19           C  
ATOM   3706  CD1 LEU B 215      39.056  -5.033   2.410  1.00 17.61           C  
ATOM   3707  CD2 LEU B 215      40.583  -6.199   4.038  1.00 16.86           C  
ATOM   3708  N   ARG B 216      42.057  -2.547   6.582  1.00 13.50           N  
ATOM   3709  CA  ARG B 216      42.851  -1.380   6.929  1.00 13.25           C  
ATOM   3710  C   ARG B 216      44.144  -1.345   6.132  1.00 12.65           C  
ATOM   3711  O   ARG B 216      44.804  -2.363   5.924  1.00 13.64           O  
ATOM   3712  CB  ARG B 216      43.198  -1.353   8.423  1.00 14.36           C  
ATOM   3713  CG  ARG B 216      43.962  -0.080   8.836  1.00 13.55           C  
ATOM   3714  CD  ARG B 216      43.982   0.062  10.355  1.00 16.56           C  
ATOM   3715  NE  ARG B 216      44.739   1.216  10.823  1.00 16.24           N  
ATOM   3716  CZ  ARG B 216      44.339   2.487  10.761  1.00 16.21           C  
ATOM   3717  NH1 ARG B 216      43.153   2.800  10.230  1.00 19.21           N  
ATOM   3718  NH2 ARG B 216      45.117   3.444  11.256  1.00 17.28           N  
ATOM   3719  N   SER B 217      44.474  -0.138   5.707  1.00 11.45           N  
ATOM   3720  CA  SER B 217      45.692   0.168   4.951  1.00 10.39           C  
ATOM   3721  C   SER B 217      46.561   1.040   5.881  1.00 12.08           C  
ATOM   3722  O   SER B 217      46.084   2.007   6.467  1.00 12.71           O  
ATOM   3723  CB  SER B 217      45.291   0.976   3.727  1.00 10.85           C  
ATOM   3724  OG  SER B 217      46.435   1.533   3.087  1.00 12.83           O  
ATOM   3725  N   ALA B 218      47.845   0.712   6.039  1.00 10.93           N  
ATOM   3726  CA  ALA B 218      48.696   1.533   6.893  1.00  9.32           C  
ATOM   3727  C   ALA B 218      50.135   1.504   6.428  1.00 10.29           C  
ATOM   3728  O   ALA B 218      50.509   0.693   5.593  1.00 11.51           O  
ATOM   3729  CB  ALA B 218      48.644   1.018   8.342  1.00 14.03           C  
ATOM   3730  N   ASP B 219      50.916   2.421   6.976  1.00 10.28           N  
ATOM   3731  CA  ASP B 219      52.365   2.452   6.736  1.00  9.88           C  
ATOM   3732  C   ASP B 219      52.803   2.601   5.294  1.00 12.73           C  
ATOM   3733  O   ASP B 219      53.864   2.105   4.918  1.00 13.31           O  
ATOM   3734  CB  ASP B 219      53.027   1.173   7.278  1.00 12.62           C  
ATOM   3735  CG  ASP B 219      52.735   0.908   8.742  1.00 13.35           C  
ATOM   3736  OD1 ASP B 219      52.576   1.856   9.538  1.00 15.25           O  
ATOM   3737  OD2 ASP B 219      52.696  -0.293   9.095  1.00 15.98           O  
ATOM   3738  N   PHE B 220      52.008   3.284   4.488  1.00  9.80           N  
ATOM   3739  CA  PHE B 220      52.351   3.453   3.083  1.00  8.98           C  
ATOM   3740  C   PHE B 220      53.490   4.411   2.831  1.00 10.42           C  
ATOM   3741  O   PHE B 220      53.573   5.487   3.426  1.00 12.49           O  
ATOM   3742  CB  PHE B 220      51.133   3.998   2.317  1.00 11.66           C  
ATOM   3743  CG  PHE B 220      51.325   4.101   0.829  1.00 10.49           C  
ATOM   3744  CD1 PHE B 220      51.429   2.957   0.037  1.00 11.48           C  
ATOM   3745  CD2 PHE B 220      51.306   5.343   0.207  1.00 11.71           C  
ATOM   3746  CE1 PHE B 220      51.508   3.053  -1.374  1.00 11.11           C  
ATOM   3747  CE2 PHE B 220      51.375   5.443  -1.206  1.00 12.44           C  
ATOM   3748  CZ  PHE B 220      51.473   4.296  -1.984  1.00 11.83           C  
ATOM   3749  N  ASER B 221      54.378   4.031   1.924  0.50 13.17           N  
ATOM   3750  CA ASER B 221      55.451   4.931   1.531  0.50 11.99           C  
ATOM   3751  C  ASER B 221      55.916   4.513   0.146  0.50 12.24           C  
ATOM   3752  O  ASER B 221      55.931   3.321  -0.180  0.50 13.97           O  
ATOM   3753  CB ASER B 221      56.615   4.873   2.522  0.50 19.34           C  
ATOM   3754  OG ASER B 221      57.284   3.640   2.431  0.50 19.51           O  
ATOM   3755  N  BSER B 221      54.387   3.987   1.948  0.50  6.67           N  
ATOM   3756  CA BSER B 221      55.482   4.843   1.520  0.50  7.14           C  
ATOM   3757  C  BSER B 221      55.855   4.493   0.092  0.50  7.74           C  
ATOM   3758  O  BSER B 221      55.743   3.334  -0.320  0.50  8.66           O  
ATOM   3759  CB BSER B 221      56.722   4.649   2.394  0.50 10.28           C  
ATOM   3760  OG BSER B 221      57.756   5.499   1.936  0.50 13.30           O  
ATOM   3761  N   VAL B 222      56.254   5.503  -0.675  1.00  9.98           N  
ATOM   3762  CA  VAL B 222      56.759   5.266  -2.030  1.00 12.13           C  
ATOM   3763  C   VAL B 222      57.924   6.235  -2.231  1.00 12.30           C  
ATOM   3764  O   VAL B 222      57.852   7.381  -1.807  1.00 13.54           O  
ATOM   3765  CB  VAL B 222      55.747   5.586  -3.165  1.00 13.30           C  
ATOM   3766  CG1 VAL B 222      56.416   5.338  -4.535  1.00 16.60           C  
ATOM   3767  CG2 VAL B 222      54.536   4.713  -3.051  1.00 15.37           C  
ATOM   3768  N   THR B 223      59.021   5.749  -2.800  1.00 11.44           N  
ATOM   3769  CA  THR B 223      60.108   6.648  -3.170  1.00 13.26           C  
ATOM   3770  C   THR B 223      60.525   6.282  -4.593  1.00 13.44           C  
ATOM   3771  O   THR B 223      60.476   5.126  -5.000  1.00 14.33           O  
ATOM   3772  CB  THR B 223      61.344   6.544  -2.275  1.00 16.86           C  
ATOM   3773  OG1 THR B 223      61.777   5.188  -2.192  1.00 18.80           O  
ATOM   3774  CG2 THR B 223      61.023   7.067  -0.882  1.00 17.14           C  
ATOM   3775  N   VAL B 224      60.916   7.301  -5.340  1.00 14.63           N  
ATOM   3776  CA  VAL B 224      61.368   7.129  -6.714  1.00 16.84           C  
ATOM   3777  C   VAL B 224      62.696   7.873  -6.891  1.00 22.97           C  
ATOM   3778  O   VAL B 224      62.840   9.016  -6.458  1.00 26.64           O  
ATOM   3779  CB  VAL B 224      60.320   7.699  -7.705  1.00 19.35           C  
ATOM   3780  CG1 VAL B 224      60.856   7.657  -9.132  1.00 25.46           C  
ATOM   3781  CG2 VAL B 224      59.041   6.882  -7.632  1.00 21.62           C  
ATOM   3782  N  AGLN B 225      63.675   7.211  -7.503  0.50 21.62           N  
ATOM   3783  CA AGLN B 225      64.972   7.837  -7.758  0.50 26.74           C  
ATOM   3784  C  AGLN B 225      65.178   7.799  -9.267  0.50 26.23           C  
ATOM   3785  O  AGLN B 225      64.980   6.760  -9.898  0.50 25.97           O  
ATOM   3786  CB AGLN B 225      66.100   7.073  -7.051  0.50 31.00           C  
ATOM   3787  CG AGLN B 225      67.466   7.770  -7.091  0.50 44.18           C  
ATOM   3788  CD AGLN B 225      68.507   7.081  -6.216  0.50 52.37           C  
ATOM   3789  OE1AGLN B 225      68.221   6.071  -5.570  0.50 57.22           O  
ATOM   3790  NE2AGLN B 225      69.721   7.627  -6.191  0.50 55.66           N  
ATOM   3791  N  BGLN B 225      63.665   7.202  -7.504  0.50 21.20           N  
ATOM   3792  CA BGLN B 225      64.961   7.817  -7.770  0.50 26.37           C  
ATOM   3793  C  BGLN B 225      65.138   7.807  -9.283  0.50 25.73           C  
ATOM   3794  O  BGLN B 225      64.876   6.795  -9.933  0.50 24.88           O  
ATOM   3795  CB BGLN B 225      66.100   7.018  -7.128  0.50 29.77           C  
ATOM   3796  CG BGLN B 225      66.019   6.863  -5.614  0.50 42.01           C  
ATOM   3797  CD BGLN B 225      65.833   8.183  -4.894  0.50 48.44           C  
ATOM   3798  OE1BGLN B 225      66.612   9.120  -5.072  0.50 53.38           O  
ATOM   3799  NE2BGLN B 225      64.795   8.261  -4.069  0.50 51.23           N  
ATOM   3800  N   LYS B 226      65.563   8.932  -9.847  1.00 26.93           N  
ATOM   3801  CA  LYS B 226      65.783   9.005 -11.293  1.00 31.81           C  
ATOM   3802  C   LYS B 226      67.259   8.769 -11.631  1.00 38.07           C  
ATOM   3803  O   LYS B 226      68.118   8.875 -10.759  1.00 34.36           O  
ATOM   3804  CB  LYS B 226      65.317  10.361 -11.830  1.00 37.07           C  
ATOM   3805  CG  LYS B 226      66.013  11.575 -11.230  1.00 45.59           C  
ATOM   3806  CD  LYS B 226      65.315  12.856 -11.684  1.00 54.50           C  
ATOM   3807  CE  LYS B 226      66.105  14.102 -11.311  1.00 59.36           C  
ATOM   3808  NZ  LYS B 226      67.441  14.120 -11.975  1.00 61.10           N  
ATOM   3809  N   LEU B 227      67.552   8.427 -12.886  1.00 33.09           N  
ATOM   3810  CA  LEU B 227      68.943   8.194 -13.296  1.00 47.02           C  
ATOM   3811  C   LEU B 227      69.723   9.500 -13.474  1.00 50.83           C  
ATOM   3812  O   LEU B 227      69.080  10.564 -13.628  1.00 55.44           O  
ATOM   3813  CB  LEU B 227      68.989   7.396 -14.606  1.00 46.68           C  
ATOM   3814  CG  LEU B 227      68.841   5.877 -14.502  1.00 46.51           C  
ATOM   3815  CD1 LEU B 227      68.708   5.269 -15.888  1.00 47.01           C  
ATOM   3816  CD2 LEU B 227      70.048   5.302 -13.784  1.00 42.76           C  
ATOM   3817  OXT LEU B 227      70.974   9.443 -13.471  1.00 59.87           O  
TER    3818      LEU B 227                                                      
HETATM 3819  S   SO4 A1228      -3.474  -7.202  37.929  1.00 30.05           S  
HETATM 3820  O1  SO4 A1228      -2.509  -6.260  38.527  1.00 30.40           O  
HETATM 3821  O2  SO4 A1228      -4.807  -6.989  38.529  1.00 37.52           O  
HETATM 3822  O3  SO4 A1228      -3.584  -7.020  36.464  1.00 33.84           O  
HETATM 3823  O4  SO4 A1228      -3.011  -8.569  38.247  1.00 30.57           O  
HETATM 3824  O   HOH A2001      14.152  12.427  -1.427  1.00 49.97           O  
HETATM 3825  O   HOH A2002      16.115   8.928  -3.474  1.00 52.38           O  
HETATM 3826  O   HOH A2003      20.648  11.317   1.062  1.00 30.55           O  
HETATM 3827  O   HOH A2004      26.020  17.201  17.067  1.00 39.58           O  
HETATM 3828  O   HOH A2005      15.697  14.679  18.562  1.00 48.66           O  
HETATM 3829  O   HOH A2006      26.770  13.948   9.857  1.00 62.80           O  
HETATM 3830  O   HOH A2007      26.238   9.071  12.865  1.00 30.49           O  
HETATM 3831  O   HOH A2008      23.563  13.096   7.201  1.00 30.50           O  
HETATM 3832  O   HOH A2009      25.993  15.602  14.066  1.00 42.21           O  
HETATM 3833  O   HOH A2010      26.815  13.482  14.494  1.00 44.50           O  
HETATM 3834  O   HOH A2011      20.282  18.305  14.256  1.00 36.20           O  
HETATM 3835  O   HOH A2012      22.732  16.586  14.172  1.00 28.71           O  
HETATM 3836  O   HOH A2013      16.548  17.319  16.287  1.00 31.19           O  
HETATM 3837  O   HOH A2014      21.759  15.205   7.181  1.00 26.98           O  
HETATM 3838  O   HOH A2015      24.104  16.162  10.111  1.00 36.18           O  
HETATM 3839  O   HOH A2016      16.352  15.827  23.447  1.00 57.26           O  
HETATM 3840  O   HOH A2017      16.419  13.778  24.732  1.00 54.83           O  
HETATM 3841  O   HOH A2018      14.955   9.386  26.540  1.00 58.74           O  
HETATM 3842  O   HOH A2019      33.458   4.502  16.446  1.00 52.88           O  
HETATM 3843  O   HOH A2020       9.924  21.511   7.358  1.00 56.51           O  
HETATM 3844  O   HOH A2021       8.562  20.150  13.506  1.00 47.44           O  
HETATM 3845  O   HOH A2022       6.511  17.881  11.861  1.00 27.03           O  
HETATM 3846  O   HOH A2023      11.009  17.601   5.406  1.00 35.43           O  
HETATM 3847  O   HOH A2024      12.252  18.919   8.137  1.00 28.45           O  
HETATM 3848  O   HOH A2025       6.383  21.142   9.330  1.00 57.56           O  
HETATM 3849  O   HOH A2026      -0.584  14.257   6.399  1.00 44.03           O  
HETATM 3850  O   HOH A2027       0.627  19.387   8.838  1.00 59.73           O  
HETATM 3851  O   HOH A2028       5.917  15.338   3.182  1.00 31.82           O  
HETATM 3852  O   HOH A2029      13.637  -4.224   4.358  1.00 53.83           O  
HETATM 3853  O   HOH A2030      -2.153  16.760  10.364  1.00 42.40           O  
HETATM 3854  O   HOH A2031      -1.455   9.125   9.023  1.00 22.32           O  
HETATM 3855  O   HOH A2032      13.252  17.197  16.857  1.00 32.94           O  
HETATM 3856  O   HOH A2033      15.811  13.023  21.880  1.00 35.67           O  
HETATM 3857  O   HOH A2034      14.231   9.325  23.092  1.00 23.20           O  
HETATM 3858  O   HOH A2035      17.336  13.437  16.402  1.00 18.47           O  
HETATM 3859  O   HOH A2036       9.927  23.861  17.262  1.00 57.65           O  
HETATM 3860  O   HOH A2037      21.750  12.713  25.317  1.00 43.87           O  
HETATM 3861  O   HOH A2038       2.633  23.383  22.151  1.00 55.56           O  
HETATM 3862  O   HOH A2039      29.914   6.091  22.608  1.00 43.72           O  
HETATM 3863  O   HOH A2040      26.001   9.499  16.166  1.00 41.38           O  
HETATM 3864  O   HOH A2041      27.900   2.256  21.188  1.00 27.18           O  
HETATM 3865  O   HOH A2042      31.076   4.736  15.001  1.00 31.41           O  
HETATM 3866  O   HOH A2043      12.766 -12.823  12.506  1.00 45.72           O  
HETATM 3867  O   HOH A2044      14.771 -14.363  15.362  1.00 44.95           O  
HETATM 3868  O   HOH A2045      25.018  -6.784  15.417  1.00 43.78           O  
HETATM 3869  O   HOH A2046      21.108   4.307   2.071  1.00 53.75           O  
HETATM 3870  O   HOH A2047      15.214   2.893   2.089  1.00 53.08           O  
HETATM 3871  O   HOH A2048      13.419   4.403   3.413  1.00 24.39           O  
HETATM 3872  O   HOH A2049      11.295  10.467  -0.178  1.00 26.66           O  
HETATM 3873  O   HOH A2050       1.663  10.336   3.927  1.00 30.34           O  
HETATM 3874  O   HOH A2051       4.310   9.980  -4.073  1.00 18.15           O  
HETATM 3875  O   HOH A2052       7.960   8.393   1.181  1.00 21.79           O  
HETATM 3876  O   HOH A2053       2.711  12.959   2.281  1.00 50.26           O  
HETATM 3877  O   HOH A2054       7.967  22.539  34.529  1.00 47.87           O  
HETATM 3878  O   HOH A2055       2.854   7.282   7.388  1.00 20.77           O  
HETATM 3879  O   HOH A2056       8.145   5.655   1.623  1.00 26.01           O  
HETATM 3880  O   HOH A2057      16.092   6.778  30.287  1.00 51.50           O  
HETATM 3881  O   HOH A2058       5.839   5.548   8.415  1.00 11.80           O  
HETATM 3882  O   HOH A2059       9.627 -12.304  12.026  1.00 47.58           O  
HETATM 3883  O   HOH A2060      14.874  -1.433   3.430  1.00 38.45           O  
HETATM 3884  O   HOH A2061      14.979 -13.417  21.375  1.00 61.15           O  
HETATM 3885  O   HOH A2062      20.162  -1.645   5.866  1.00 36.27           O  
HETATM 3886  O   HOH A2063      23.144  -0.661   4.747  1.00 42.39           O  
HETATM 3887  O   HOH A2064      25.989  -0.051   6.560  1.00 40.65           O  
HETATM 3888  O   HOH A2065      24.338  -2.884  12.520  1.00 24.08           O  
HETATM 3889  O   HOH A2066      26.096  -0.893  10.549  1.00 24.19           O  
HETATM 3890  O   HOH A2067      -9.133  -2.409  28.356  1.00 49.82           O  
HETATM 3891  O   HOH A2068      27.789  -3.318  16.498  1.00 48.79           O  
HETATM 3892  O   HOH A2069      27.677  -4.138  23.637  1.00 43.75           O  
HETATM 3893  O   HOH A2070      29.444   3.346  22.943  1.00 60.61           O  
HETATM 3894  O   HOH A2071      18.722  -0.521  29.486  1.00 53.59           O  
HETATM 3895  O   HOH A2072      19.922  -3.273  30.145  1.00 52.70           O  
HETATM 3896  O   HOH A2073       1.409 -16.119  28.408  1.00 42.36           O  
HETATM 3897  O   HOH A2074      19.435   2.566  28.961  1.00 43.59           O  
HETATM 3898  O   HOH A2075      22.004   5.324  27.643  1.00 38.04           O  
HETATM 3899  O   HOH A2076      -9.127  -3.558  20.787  1.00 44.63           O  
HETATM 3900  O   HOH A2077      -8.292  -0.393  32.747  1.00 58.17           O  
HETATM 3901  O   HOH A2078      -9.145   4.285  37.264  1.00 49.12           O  
HETATM 3902  O   HOH A2079      -8.338   5.330  39.423  1.00 58.47           O  
HETATM 3903  O   HOH A2080      -7.376   8.115  39.140  1.00 50.13           O  
HETATM 3904  O   HOH A2081      13.349  17.794  20.281  1.00 40.07           O  
HETATM 3905  O   HOH A2082       7.661  23.058  18.087  1.00 36.82           O  
HETATM 3906  O   HOH A2083       0.952  16.340  13.997  1.00 15.37           O  
HETATM 3907  O   HOH A2084       3.770  22.816  15.635  1.00 41.09           O  
HETATM 3908  O   HOH A2085       1.361  20.005  17.372  1.00 28.86           O  
HETATM 3909  O   HOH A2086       3.048  24.176  12.957  1.00 54.04           O  
HETATM 3910  O   HOH A2087       6.022  21.050  12.144  1.00 55.12           O  
HETATM 3911  O   HOH A2088      -4.697  16.076  13.754  1.00 35.63           O  
HETATM 3912  O   HOH A2089       0.556  23.216  14.957  1.00 46.56           O  
HETATM 3913  O   HOH A2090      -5.320  15.374  16.732  1.00 34.39           O  
HETATM 3914  O   HOH A2091      -1.975  21.655  17.323  1.00 45.36           O  
HETATM 3915  O   HOH A2092       1.518  21.761  20.416  1.00 51.24           O  
HETATM 3916  O   HOH A2093      -4.757  20.921  25.765  1.00 55.96           O  
HETATM 3917  O   HOH A2094      -2.561  21.583  22.895  1.00 50.24           O  
HETATM 3918  O   HOH A2095      -6.154  19.333  27.604  1.00 24.89           O  
HETATM 3919  O   HOH A2096      -9.855   9.543  29.731  1.00 40.40           O  
HETATM 3920  O   HOH A2097      -9.004   4.411  21.855  1.00 29.12           O  
HETATM 3921  O   HOH A2098      -8.557   8.223  17.305  1.00 33.15           O  
HETATM 3922  O   HOH A2099     -12.156  -1.196  18.570  1.00 57.33           O  
HETATM 3923  O   HOH A2100      -4.280   3.914  13.149  1.00 32.19           O  
HETATM 3924  O   HOH A2101       1.081  -4.396   7.757  1.00 30.49           O  
HETATM 3925  O   HOH A2102       7.241  -6.961   8.425  1.00 27.78           O  
HETATM 3926  O   HOH A2103       7.178  -5.486   5.752  1.00 48.15           O  
HETATM 3927  O   HOH A2104       8.453  -2.511   7.816  1.00 15.48           O  
HETATM 3928  O   HOH A2105      10.810  -4.630   4.686  1.00 35.03           O  
HETATM 3929  O   HOH A2106      13.802 -11.779   9.896  1.00 50.39           O  
HETATM 3930  O   HOH A2107      15.079  -8.590   7.737  1.00 37.23           O  
HETATM 3931  O   HOH A2108      12.799  -9.906   8.160  1.00 47.25           O  
HETATM 3932  O   HOH A2109      14.197 -11.531  14.983  1.00 36.98           O  
HETATM 3933  O   HOH A2110      18.623 -10.540   9.765  1.00 30.77           O  
HETATM 3934  O   HOH A2111      22.528  -5.993  14.066  1.00 22.36           O  
HETATM 3935  O   HOH A2112      21.948 -11.017  19.187  1.00 42.01           O  
HETATM 3936  O   HOH A2113      24.403  -9.694  17.073  1.00 44.71           O  
HETATM 3937  O   HOH A2114      20.791  -7.965  26.224  1.00 48.63           O  
HETATM 3938  O   HOH A2115      12.559   4.882  23.995  1.00 51.37           O  
HETATM 3939  O   HOH A2116      13.336   6.899  25.972  1.00 27.72           O  
HETATM 3940  O   HOH A2117      11.510   9.088  23.191  1.00 16.13           O  
HETATM 3941  O   HOH A2118       6.910  18.310  30.614  1.00 27.53           O  
HETATM 3942  O   HOH A2119       4.115  22.255  23.828  1.00 47.34           O  
HETATM 3943  O   HOH A2120       6.039  24.459  33.963  1.00 26.61           O  
HETATM 3944  O   HOH A2121       4.148  24.547  31.395  1.00 21.22           O  
HETATM 3945  O   HOH A2122       9.838  20.743  30.511  1.00 45.79           O  
HETATM 3946  O   HOH A2123       6.836  22.837  25.122  1.00 34.18           O  
HETATM 3947  O   HOH A2124      12.379  13.421  30.586  1.00 35.84           O  
HETATM 3948  O   HOH A2125       7.986  18.297  33.946  1.00 59.26           O  
HETATM 3949  O   HOH A2126       4.436  14.790  39.337  1.00 36.21           O  
HETATM 3950  O   HOH A2127       6.281  10.603  38.203  1.00 31.72           O  
HETATM 3951  O   HOH A2128      13.745   5.877  29.210  1.00 37.59           O  
HETATM 3952  O   HOH A2129      12.225 -11.439  16.906  1.00 42.22           O  
HETATM 3953  O   HOH A2130       9.152 -11.645  14.740  1.00 30.14           O  
HETATM 3954  O   HOH A2131      17.618 -14.367  16.606  1.00 36.30           O  
HETATM 3955  O   HOH A2132      17.654 -13.348  20.524  1.00 35.84           O  
HETATM 3956  O   HOH A2133      15.574 -11.809  23.030  1.00 32.11           O  
HETATM 3957  O   HOH A2134      18.285  -5.028  28.419  1.00 43.00           O  
HETATM 3958  O   HOH A2135      15.323  -1.289  28.920  1.00 30.98           O  
HETATM 3959  O   HOH A2136      14.786  -4.658  34.494  1.00 29.78           O  
HETATM 3960  O   HOH A2137      15.672  -0.374  36.142  1.00 54.10           O  
HETATM 3961  O   HOH A2138       7.220 -12.390  36.792  1.00 43.57           O  
HETATM 3962  O   HOH A2139      11.012  -8.684  37.153  1.00 31.97           O  
HETATM 3963  O   HOH A2140       8.829 -10.024  38.970  1.00 57.17           O  
HETATM 3964  O   HOH A2141       2.913 -10.349  39.387  1.00 51.22           O  
HETATM 3965  O   HOH A2142      -8.769  -3.700  25.990  1.00 28.77           O  
HETATM 3966  O   HOH A2143      -3.444  -6.228  19.577  1.00 30.28           O  
HETATM 3967  O   HOH A2144      -8.442  -7.719  24.855  1.00 40.17           O  
HETATM 3968  O   HOH A2145      -3.585 -15.047  27.330  1.00 61.75           O  
HETATM 3969  O   HOH A2146       5.372 -13.733  28.978  1.00 49.13           O  
HETATM 3970  O   HOH A2147       9.252 -13.668  29.652  1.00 54.43           O  
HETATM 3971  O   HOH A2148       9.675  -1.887  40.135  1.00 42.42           O  
HETATM 3972  O   HOH A2149      11.249   1.078  41.054  1.00 46.85           O  
HETATM 3973  O   HOH A2150      10.962  13.731  39.437  1.00 52.50           O  
HETATM 3974  O   HOH A2151       8.400   8.678  39.402  1.00 52.03           O  
HETATM 3975  O   HOH A2152       2.819   7.469  40.712  1.00 58.64           O  
HETATM 3976  O   HOH A2153      12.460  -8.173  25.436  1.00 31.42           O  
HETATM 3977  O   HOH A2154      -0.208 -13.296  18.256  1.00 51.37           O  
HETATM 3978  O   HOH A2155      -0.764  -6.747  19.149  1.00 25.81           O  
HETATM 3979  O   HOH A2156       7.777 -11.569  26.195  1.00 38.17           O  
HETATM 3980  O   HOH A2157       0.215 -11.774  23.257  1.00 37.67           O  
HETATM 3981  O   HOH A2158       1.717 -15.794  25.001  1.00 53.29           O  
HETATM 3982  O   HOH A2159      -0.432 -15.412  26.778  1.00 45.91           O  
HETATM 3983  O   HOH A2160       5.929 -15.225  27.011  1.00 53.77           O  
HETATM 3984  O   HOH A2161       2.551 -12.674  16.814  1.00 51.58           O  
HETATM 3985  O   HOH A2162       0.747 -11.073  15.563  1.00 51.70           O  
HETATM 3986  O   HOH A2163       4.274  -7.641   8.960  1.00 42.22           O  
HETATM 3987  O   HOH A2164       3.479 -11.208  13.297  1.00 46.62           O  
HETATM 3988  O   HOH A2165      -0.001  -8.684  13.404  1.00 51.18           O  
HETATM 3989  O   HOH A2166      -1.711  -5.728  12.039  1.00 47.33           O  
HETATM 3990  O   HOH A2167      -0.518  -7.352  16.334  1.00 28.58           O  
HETATM 3991  O   HOH A2168       0.177  -2.229  10.153  1.00 24.90           O  
HETATM 3992  O   HOH A2169      -3.544  -5.108  15.033  1.00 32.99           O  
HETATM 3993  O   HOH A2170      -6.495  -3.093  16.726  1.00 49.98           O  
HETATM 3994  O   HOH A2171      -7.778  -1.663  10.834  1.00 18.68           O  
HETATM 3995  O   HOH A2172     -10.594   2.530  14.931  1.00 50.43           O  
HETATM 3996  O   HOH A2173     -10.250  -1.373  13.404  1.00 46.92           O  
HETATM 3997  O   HOH A2174     -10.244   1.575  25.386  1.00 45.29           O  
HETATM 3998  O   HOH A2175      -6.494  -2.715  19.667  1.00 23.61           O  
HETATM 3999  O   HOH A2176      -9.525  -2.286  23.109  1.00 40.66           O  
HETATM 4000  O   HOH A2177      -7.772  -0.766  29.877  1.00 26.31           O  
HETATM 4001  O   HOH A2178      -9.844   1.424  28.062  1.00 50.20           O  
HETATM 4002  O   HOH A2179      -8.061   6.628  32.448  1.00 58.66           O  
HETATM 4003  O   HOH A2180      -8.572   3.736  34.292  1.00 31.12           O  
HETATM 4004  O   HOH A2181      -5.508  -2.222  35.764  1.00 39.85           O  
HETATM 4005  O   HOH A2182      -6.618  -3.263  32.742  1.00 47.00           O  
HETATM 4006  O   HOH A2183      -5.832   5.172  39.980  1.00 50.26           O  
HETATM 4007  O   HOH A2184      -0.324  -0.586  41.143  1.00 44.28           O  
HETATM 4008  O   HOH A2185       0.714   3.109  42.164  1.00 45.68           O  
HETATM 4009  O   HOH A2186       2.667   4.855  41.654  1.00 58.24           O  
HETATM 4010  O   HOH A2187       3.477  -1.092  41.418  1.00 34.51           O  
HETATM 4011  O   HOH A2188       0.461  -2.634  39.296  1.00 32.79           O  
HETATM 4012  O   HOH A2189      -4.103   7.496  38.673  1.00 32.13           O  
HETATM 4013  O   HOH A2190       1.089  15.612  39.588  1.00 40.86           O  
HETATM 4014  O   HOH A2191      -5.057  12.205  40.502  1.00 53.32           O  
HETATM 4015  O   HOH A2192      -1.634  18.504  35.272  1.00 28.27           O  
HETATM 4016  O   HOH A2193      -4.381  22.994  28.891  1.00 32.95           O  
HETATM 4017  O   HOH A2194       4.594  19.866  25.049  1.00 24.81           O  
HETATM 4018  O   HOH A2195      13.417   3.844  27.373  1.00 24.13           O  
HETATM 4019  O   HOH A2196      14.938   5.436  24.135  1.00 30.89           O  
HETATM 4020  O   HOH A2197      13.582   0.684  27.776  1.00 19.14           O  
HETATM 4021  O   HOH A2198      20.645  -6.619   8.596  1.00 43.59           O  
HETATM 4022  O   HOH A2199      22.496  -5.760  11.013  1.00 30.49           O  
HETATM 4023  O   HOH A2200      15.659  -5.624   6.501  1.00 57.42           O  
HETATM 4024  O   HOH A2201      10.997   4.699   2.046  1.00 26.98           O  
HETATM 4025  O   HOH A2202       8.162   5.167  10.010  1.00 12.54           O  
HETATM 4026  O   HOH A2203      -0.924   3.562   8.586  1.00 24.13           O  
HETATM 4027  O   HOH A2204       3.743   3.291   4.114  1.00 17.42           O  
HETATM 4028  O   HOH A2205      -0.275   7.325   7.716  1.00 38.76           O  
HETATM 4029  O   HOH A2206      -4.095   6.347  13.226  1.00 35.90           O  
HETATM 4030  O   HOH A2207      -3.342   5.768   7.906  1.00 24.72           O  
HETATM 4031  O   HOH A2208      -7.291   5.374  13.281  1.00 42.47           O  
HETATM 4032  O   HOH A2209     -10.764  15.680  18.313  1.00 51.56           O  
HETATM 4033  O   HOH A2210      -5.425  -8.621  40.471  1.00 51.83           O  
HETATM 4034  O   HOH A2211      -2.885  -9.799  41.003  1.00 44.42           O  
HETATM 4035  O   HOH A2212      -0.510  -7.904  39.766  1.00 42.38           O  
HETATM 4036  O   HOH A2213      -6.173  -6.223  35.762  1.00 46.82           O  
HETATM 4037  O   HOH B2001      35.790  15.466  11.135  1.00 53.72           O  
HETATM 4038  O   HOH B2002      27.878   8.523  10.369  1.00 51.33           O  
HETATM 4039  O   HOH B2003      32.209   7.002  13.158  1.00 49.85           O  
HETATM 4040  O   HOH B2004      30.800  10.275   8.095  1.00 42.14           O  
HETATM 4041  O   HOH B2005      34.628  13.175   9.681  1.00 41.78           O  
HETATM 4042  O   HOH B2006      30.812   8.457  11.489  1.00 47.00           O  
HETATM 4043  O   HOH B2007      28.095  11.342  -5.413  1.00 54.40           O  
HETATM 4044  O   HOH B2008      37.634   2.960 -14.708  1.00 64.48           O  
HETATM 4045  O   HOH B2009      31.642  12.059   3.847  1.00 36.98           O  
HETATM 4046  O   HOH B2010      29.073   6.200  -0.169  1.00 38.23           O  
HETATM 4047  O   HOH B2011      55.812  11.736   4.441  1.00 53.60           O  
HETATM 4048  O   HOH B2012      28.356  10.241  -2.989  1.00 45.64           O  
HETATM 4049  O   HOH B2013      54.255   9.289   5.469  1.00 39.69           O  
HETATM 4050  O   HOH B2014      38.773   9.619  -7.416  1.00 56.22           O  
HETATM 4051  O   HOH B2015      37.816  14.089  -5.610  1.00 56.37           O  
HETATM 4052  O   HOH B2016      31.889  12.485  -4.047  1.00 40.94           O  
HETATM 4053  O   HOH B2017      33.557  14.563  -3.523  1.00 55.18           O  
HETATM 4054  O   HOH B2018      39.015   2.844 -12.432  1.00 49.31           O  
HETATM 4055  O   HOH B2019      36.413  14.987  -0.996  1.00 40.37           O  
HETATM 4056  O   HOH B2020      43.582  17.017   3.619  1.00 47.28           O  
HETATM 4057  O   HOH B2021      23.202   4.346  -0.039  1.00 48.82           O  
HETATM 4058  O   HOH B2022      44.411  19.797   0.695  1.00 45.88           O  
HETATM 4059  O   HOH B2023      48.088  16.845   3.906  1.00 47.00           O  
HETATM 4060  O   HOH B2024      42.662  16.887  -3.076  1.00 30.69           O  
HETATM 4061  O   HOH B2025      48.352  15.480  -2.540  1.00 26.36           O  
HETATM 4062  O   HOH B2026      42.571  17.467   0.855  1.00 27.17           O  
HETATM 4063  O   HOH B2027      42.958   5.584  14.121  1.00 51.29           O  
HETATM 4064  O   HOH B2028      55.588  14.627   3.587  1.00 39.18           O  
HETATM 4065  O   HOH B2029      54.672  18.250   0.170  1.00 58.36           O  
HETATM 4066  O   HOH B2030      49.261  15.999   6.607  1.00 37.41           O  
HETATM 4067  O   HOH B2031      42.092  -3.230  12.337  1.00 46.59           O  
HETATM 4068  O   HOH B2032      57.331  14.917  -0.558  1.00 42.26           O  
HETATM 4069  O   HOH B2033      30.025  -6.017   7.100  1.00 58.52           O  
HETATM 4070  O   HOH B2034      56.730   8.221   3.025  1.00 24.27           O  
HETATM 4071  O   HOH B2035      40.135  16.331  -3.016  1.00 35.22           O  
HETATM 4072  O   HOH B2036      40.689  11.856  -7.725  1.00 45.62           O  
HETATM 4073  O   HOH B2037      37.611   9.185  -4.951  1.00 22.84           O  
HETATM 4074  O   HOH B2038      39.284   5.624 -10.363  1.00 43.85           O  
HETATM 4075  O   HOH B2039      40.772   3.021  -9.861  1.00 24.42           O  
HETATM 4076  O   HOH B2040      61.833  14.918  -8.586  1.00 59.81           O  
HETATM 4077  O   HOH B2041      25.116  -0.095  -7.743  1.00 46.07           O  
HETATM 4078  O   HOH B2042      27.432  -3.136  -5.191  1.00 33.00           O  
HETATM 4079  O   HOH B2043      28.796   5.202  -3.212  1.00 41.32           O  
HETATM 4080  O   HOH B2044      24.149   1.402  -0.326  1.00 33.49           O  
HETATM 4081  O   HOH B2045      47.714  -8.964  10.876  1.00 47.12           O  
HETATM 4082  O   HOH B2046      33.959   6.210  11.558  1.00 50.33           O  
HETATM 4083  O   HOH B2047      40.497   4.685  12.103  1.00 49.96           O  
HETATM 4084  O   HOH B2048      41.970   5.500  10.289  1.00 26.65           O  
HETATM 4085  O   HOH B2049      43.992  12.715  11.382  1.00 33.57           O  
HETATM 4086  O   HOH B2050      46.933  17.740   9.401  1.00 52.98           O  
HETATM 4087  O   HOH B2051      51.648  17.771  10.548  1.00 54.60           O  
HETATM 4088  O   HOH B2052      50.657  13.101  15.192  1.00 21.13           O  
HETATM 4089  O   HOH B2053      47.412  10.075  10.775  1.00 24.94           O  
HETATM 4090  O   HOH B2054      52.854  14.708   8.049  1.00 49.45           O  
HETATM 4091  O   HOH B2055      53.727  10.986   7.427  1.00 28.35           O  
HETATM 4092  O   HOH B2056      47.214   7.350  11.394  1.00 30.09           O  
HETATM 4093  O   HOH B2057      50.400  -1.657 -26.792  1.00 59.44           O  
HETATM 4094  O   HOH B2058      49.502   4.947   5.085  1.00 13.15           O  
HETATM 4095  O   HOH B2059      46.479 -12.635   8.406  1.00 49.18           O  
HETATM 4096  O   HOH B2060      40.687  -0.869  11.731  1.00 48.57           O  
HETATM 4097  O   HOH B2061      35.606  -1.151  10.474  1.00 45.88           O  
HETATM 4098  O   HOH B2062      32.525  -0.195  10.839  1.00 45.54           O  
HETATM 4099  O   HOH B2063      29.338   0.545   8.909  1.00 43.15           O  
HETATM 4100  O   HOH B2064      27.607   6.260   6.644  1.00 26.53           O  
HETATM 4101  O   HOH B2065      31.131  -4.645   4.482  1.00 30.70           O  
HETATM 4102  O   HOH B2066      29.369  -2.078   6.013  1.00 26.40           O  
HETATM 4103  O   HOH B2067      64.822  -8.498 -10.743  1.00 57.96           O  
HETATM 4104  O   HOH B2068      58.849  -8.095   3.995  1.00 62.10           O  
HETATM 4105  O   HOH B2069      35.348  -5.118 -12.965  1.00 44.03           O  
HETATM 4106  O   HOH B2070      33.330  -2.542 -12.391  1.00 42.68           O  
HETATM 4107  O   HOH B2071      64.684  -7.033  -3.346  1.00 51.74           O  
HETATM 4108  O   HOH B2072      64.532  -7.889 -16.512  1.00 58.42           O  
HETATM 4109  O   HOH B2073      63.689   0.694 -18.842  1.00 52.01           O  
HETATM 4110  O   HOH B2074      41.292  12.139 -10.508  1.00 32.59           O  
HETATM 4111  O   HOH B2075      53.299  15.553  -8.500  1.00 23.09           O  
HETATM 4112  O   HOH B2076      53.934  13.369  -4.008  1.00 14.45           O  
HETATM 4113  O   HOH B2077      48.845  18.075  -2.472  1.00 35.62           O  
HETATM 4114  O   HOH B2078      49.024  19.296  -4.759  1.00 39.02           O  
HETATM 4115  O   HOH B2079      55.377  16.303  -1.279  1.00 40.04           O  
HETATM 4116  O   HOH B2080      58.772   5.272   5.479  1.00 24.42           O  
HETATM 4117  O   HOH B2081      57.278   9.332   6.608  1.00 40.21           O  
HETATM 4118  O   HOH B2082      60.258  15.266  -6.568  1.00 48.14           O  
HETATM 4119  O   HOH B2083      53.784  19.407  -7.677  1.00 38.21           O  
HETATM 4120  O   HOH B2084      59.218  13.417  -3.897  1.00 41.53           O  
HETATM 4121  O   HOH B2085      60.202  11.831  -6.151  1.00 32.93           O  
HETATM 4122  O   HOH B2086      56.347  17.045  -9.089  1.00 53.43           O  
HETATM 4123  O   HOH B2087      53.098  16.547 -12.539  1.00 29.81           O  
HETATM 4124  O   HOH B2088      57.249  15.244 -14.257  1.00 49.53           O  
HETATM 4125  O   HOH B2089      61.809  12.440 -21.350  1.00 55.94           O  
HETATM 4126  O   HOH B2090      60.676  11.733 -18.084  1.00 30.76           O  
HETATM 4127  O   HOH B2091      64.168  -0.348  -7.299  1.00 32.49           O  
HETATM 4128  O   HOH B2092      67.490  -4.527  -2.338  1.00 53.77           O  
HETATM 4129  O   HOH B2093      59.838   2.029   1.346  1.00 26.28           O  
HETATM 4130  O   HOH B2094      54.447  -4.141   9.090  1.00 29.72           O  
HETATM 4131  O   HOH B2095      48.476  -6.716   9.533  1.00 33.82           O  
HETATM 4132  O   HOH B2096      48.323  -4.598  11.457  1.00 49.49           O  
HETATM 4133  O   HOH B2097      47.079  -2.392   8.530  1.00 16.37           O  
HETATM 4134  O   HOH B2098      44.734  -3.278  12.230  1.00 36.07           O  
HETATM 4135  O   HOH B2099      40.522  -7.904  10.869  1.00 45.99           O  
HETATM 4136  O   HOH B2100      41.664 -13.437   5.520  1.00 48.99           O  
HETATM 4137  O   HOH B2101      37.113 -10.425   9.614  1.00 49.08           O  
HETATM 4138  O   HOH B2102      34.756  -9.857   8.509  1.00 49.09           O  
HETATM 4139  O   HOH B2103      41.992  -0.186 -11.663  1.00 38.88           O  
HETATM 4140  O   HOH B2104      43.540   2.807  -9.755  1.00 19.54           O  
HETATM 4141  O   HOH B2105      47.658   9.164 -20.035  1.00 29.52           O  
HETATM 4142  O   HOH B2106      54.307  11.306 -25.494  1.00 57.75           O  
HETATM 4143  O   HOH B2107      56.012   7.723 -24.696  1.00 36.10           O  
HETATM 4144  O   HOH B2108      50.238  15.030 -22.909  1.00 44.38           O  
HETATM 4145  O   HOH B2109      53.221  13.824 -23.711  1.00 36.48           O  
HETATM 4146  O   HOH B2110      43.915  18.151 -20.839  1.00 49.30           O  
HETATM 4147  O   HOH B2111      47.446  14.621 -16.067  1.00 46.53           O  
HETATM 4148  O   HOH B2112      49.637  12.397 -15.332  1.00 26.96           O  
HETATM 4149  O   HOH B2113      39.101  12.136 -15.200  1.00 49.54           O  
HETATM 4150  O   HOH B2114      43.161   7.688 -22.111  1.00 39.00           O  
HETATM 4151  O   HOH B2115      42.664   4.106 -18.231  1.00 33.35           O  
HETATM 4152  O   HOH B2116      50.323   2.642 -27.048  1.00 38.58           O  
HETATM 4153  O   HOH B2117      48.589  -0.790 -24.513  1.00 31.58           O  
HETATM 4154  O   HOH B2118      41.621  -2.508 -14.292  1.00 42.47           O  
HETATM 4155  O   HOH B2119      46.743 -13.529   5.450  1.00 36.23           O  
HETATM 4156  O   HOH B2120      38.527 -17.199   0.139  1.00 52.45           O  
HETATM 4157  O   HOH B2121      40.255 -16.864  -1.903  1.00 44.04           O  
HETATM 4158  O   HOH B2122      41.251 -16.949  -5.056  1.00 53.03           O  
HETATM 4159  O   HOH B2123      40.188  -9.152 -11.293  1.00 42.84           O  
HETATM 4160  O   HOH B2124      41.146 -14.586 -15.255  1.00 34.89           O  
HETATM 4161  O   HOH B2125      44.734 -16.895 -23.205  1.00 56.26           O  
HETATM 4162  O   HOH B2126      48.007 -20.579 -18.274  1.00 41.50           O  
HETATM 4163  O   HOH B2127      57.007 -19.404 -16.128  1.00 49.53           O  
HETATM 4164  O   HOH B2128      53.899 -20.922 -14.827  1.00 44.39           O  
HETATM 4165  O   HOH B2129      61.973 -16.612 -12.103  1.00 49.27           O  
HETATM 4166  O   HOH B2130      63.464 -13.358 -12.267  1.00 45.65           O  
HETATM 4167  O   HOH B2131      64.302  -9.250  -7.859  1.00 37.69           O  
HETATM 4168  O   HOH B2132      59.122  -9.696  -1.057  1.00 40.69           O  
HETATM 4169  O   HOH B2133      50.035 -20.365  -6.958  1.00 54.25           O  
HETATM 4170  O   HOH B2134      47.098 -20.309  -8.869  1.00 46.46           O  
HETATM 4171  O   HOH B2135      48.357 -17.389  -5.658  1.00 37.13           O  
HETATM 4172  O   HOH B2136      43.779 -10.947 -23.425  1.00 48.91           O  
HETATM 4173  O   HOH B2137      46.510  -3.068 -24.783  1.00 43.64           O  
HETATM 4174  O   HOH B2138      40.501  -3.049 -26.313  1.00 58.02           O  
HETATM 4175  O   HOH B2139      52.018  -4.143 -26.136  1.00 58.10           O  
HETATM 4176  O   HOH B2140      41.860  -6.716 -11.186  1.00 24.21           O  
HETATM 4177  O   HOH B2141      43.348 -14.098  -5.851  1.00 39.91           O  
HETATM 4178  O   HOH B2142      56.520 -10.128  -0.611  1.00 33.39           O  
HETATM 4179  O   HOH B2143      58.186 -15.951   0.506  1.00 53.14           O  
HETATM 4180  O   HOH B2144      55.343 -16.269  -2.781  1.00 37.67           O  
HETATM 4181  O   HOH B2145      55.807 -16.560   2.091  1.00 56.89           O  
HETATM 4182  O   HOH B2146      51.503  -7.501   9.390  1.00 43.09           O  
HETATM 4183  O   HOH B2147      55.721  -9.867   5.764  1.00 45.47           O  
HETATM 4184  O   HOH B2148      56.183  -9.733   2.124  1.00 31.10           O  
HETATM 4185  O   HOH B2149      57.412  -6.696   5.747  1.00 49.20           O  
HETATM 4186  O   HOH B2150      55.462  -2.742   6.112  1.00 32.33           O  
HETATM 4187  O   HOH B2151      61.055  -6.727  -0.046  1.00 54.96           O  
HETATM 4188  O   HOH B2152      59.025  -7.028   1.784  1.00 33.16           O  
HETATM 4189  O   HOH B2153      63.259  -2.603   5.408  1.00 15.68           O  
HETATM 4190  O   HOH B2154      62.994   2.590   0.647  1.00 39.98           O  
HETATM 4191  O   HOH B2155      63.860  -4.781   0.583  1.00 54.97           O  
HETATM 4192  O   HOH B2156      65.905  -2.922   2.757  1.00 37.58           O  
HETATM 4193  O   HOH B2157      65.090  -6.791  -6.263  1.00 38.96           O  
HETATM 4194  O   HOH B2158      62.120  -6.148  -2.551  1.00 26.18           O  
HETATM 4195  O   HOH B2159      65.635  -3.985  -9.571  1.00 40.75           O  
HETATM 4196  O   HOH B2160      63.243  -8.043 -12.868  1.00 30.00           O  
HETATM 4197  O   HOH B2161      63.334  -1.682 -17.881  1.00 45.41           O  
HETATM 4198  O   HOH B2162      63.875  -5.217 -18.576  1.00 31.01           O  
HETATM 4199  O   HOH B2163      60.844 -11.441 -17.918  1.00 36.06           O  
HETATM 4200  O   HOH B2164      62.218 -11.123 -14.682  1.00 40.25           O  
HETATM 4201  O   HOH B2165      59.013 -16.286 -16.029  1.00 41.98           O  
HETATM 4202  O   HOH B2166      51.981 -12.805 -23.482  1.00 44.65           O  
HETATM 4203  O   HOH B2167      54.966 -13.401 -20.665  1.00 43.76           O  
HETATM 4204  O   HOH B2168      59.197  -3.476 -24.102  1.00 34.84           O  
HETATM 4205  O   HOH B2169      53.680   4.035 -27.630  1.00 47.08           O  
HETATM 4206  O   HOH B2170      56.229  13.056 -24.396  1.00 49.33           O  
HETATM 4207  O   HOH B2171      42.084  -3.516 -11.929  1.00 33.59           O  
HETATM 4208  O   HOH B2172      41.936  -1.132  -9.202  1.00 46.38           O  
HETATM 4209  O   HOH B2173      30.723  -9.584   3.199  1.00 47.68           O  
HETATM 4210  O   HOH B2174      32.938  -8.061   4.301  1.00 30.60           O  
HETATM 4211  O   HOH B2175      33.014  -6.891   6.909  1.00 34.41           O  
HETATM 4212  O   HOH B2176      35.248  -6.719   9.935  1.00 49.32           O  
HETATM 4213  O   HOH B2177      44.371   6.417  11.347  1.00 31.85           O  
HETATM 4214  O   HOH B2178      47.102   4.041   3.771  1.00 14.43           O  
HETATM 4215  O   HOH B2179      51.649   4.317   9.919  1.00 20.31           O  
HETATM 4216  O   HOH B2180      56.345   3.101   5.652  1.00 23.69           O  
HETATM 4217  O   HOH B2181      55.791  -0.779   8.074  1.00 35.50           O  
HETATM 4218  O   HOH B2182      52.439   7.096   5.367  1.00 21.41           O  
HETATM 4219  O   HOH B2183      55.534   6.828   5.138  1.00 40.06           O  
HETATM 4220  O   HOH B2184      59.366   4.151   0.078  1.00 28.94           O  
HETATM 4221  O   HOH B2185      63.672   4.912  -4.483  1.00 31.11           O  
HETATM 4222  O   HOH B2186      65.853  11.245  -8.046  1.00 47.42           O  
CONECT   37  258                                                                
CONECT  258   37                                                                
CONECT  524  563                                                                
CONECT  563  524                                                                
CONECT 1948 2180                                                                
CONECT 2180 1948                                                                
CONECT 2438 2477                                                                
CONECT 2477 2438                                                                
CONECT 3819 3820 3821 3822 3823                                                 
CONECT 3820 3819                                                                
CONECT 3821 3819                                                                
CONECT 3822 3819                                                                
CONECT 3823 3819                                                                
MASTER      304    0    1    2   34    0    2    6 4220    2   13   36          
END                                                                             
