# Supplementary material for: A new benchmark illustrates that integration of geometric constraints inferred from enzyme reaction chemistry can increase enzyme active site modeling accuracy
Source: PLoS One. 2019 Apr 4;14(4):e0214126. doi: 10.1371/journal.pone.0214126 (PMC6448891; doi:10.1371/journal.pone.0214126)
Supplement: S1 Files — (GZ) [file pone.0214126.s008.gz › benchmark-lite/templates/2nlr/2bw8.pdb.clean2]

ATOM      1  N   THR A   2      14.189   9.513  -1.238  1.00 28.95           N  
ATOM      2  CA  THR A   2      14.597   9.306   0.186  1.00 19.14           C  
ATOM      3  C   THR A   2      15.830  10.123   0.511  1.00 24.66           C  
ATOM      4  O   THR A   2      16.548  10.577  -0.385  1.00 24.34           O  
ATOM      5  CB  THR A   2      14.940   7.840   0.465  1.00 21.01           C  
ATOM      6  OG1 THR A   2      16.015   7.439  -0.387  1.00 34.61           O  
ATOM      7  CG2 THR A   2      13.722   6.942   0.210  1.00 26.72           C  
ATOM      8 1H   THR A   2      13.375   8.967  -1.435  1.00  0.00           H  
ATOM      9 2H   THR A   2      13.986  10.480  -1.390  1.00  0.00           H  
ATOM     10 3H   THR A   2      14.933   9.230  -1.843  1.00  0.00           H  
ATOM     11  HA  THR A   2      13.763   9.588   0.829  1.00  0.00           H  
ATOM     12  HB  THR A   2      15.253   7.731   1.503  1.00  0.00           H  
ATOM     13  HG1 THR A   2      16.277   8.179  -0.940  1.00  0.00           H  
ATOM     14 1HG2 THR A   2      13.986   5.904   0.414  1.00  0.00           H  
ATOM     15 2HG2 THR A   2      12.904   7.244   0.864  1.00  0.00           H  
ATOM     16 3HG2 THR A   2      13.410   7.039  -0.829  1.00  0.00           H  
ATOM     17  N   VAL A   3      16.059  10.337   1.800  1.00 16.47           N  
ATOM     18  CA  VAL A   3      17.234  11.066   2.228  1.00 18.24           C  
ATOM     19  C   VAL A   3      17.872  10.267   3.350  1.00 18.25           C  
ATOM     20  O   VAL A   3      17.170   9.665   4.169  1.00 16.79           O  
ATOM     21  CB  VAL A   3      16.878  12.493   2.715  1.00 21.48           C  
ATOM     22  CG1 VAL A   3      15.926  12.444   3.883  1.00 22.63           C  
ATOM     23  CG2 VAL A   3      18.139  13.239   3.096  1.00 26.17           C  
ATOM     24  H   VAL A   3      15.413   9.992   2.496  1.00  0.00           H  
ATOM     25  HA  VAL A   3      17.912  11.158   1.379  1.00  0.00           H  
ATOM     26  HB  VAL A   3      16.370  13.025   1.911  1.00  0.00           H  
ATOM     27 1HG1 VAL A   3      15.692  13.459   4.205  1.00  0.00           H  
ATOM     28 2HG1 VAL A   3      15.008  11.939   3.583  1.00  0.00           H  
ATOM     29 3HG1 VAL A   3      16.388  11.901   4.707  1.00  0.00           H  
ATOM     30 1HG2 VAL A   3      17.880  14.241   3.436  1.00  0.00           H  
ATOM     31 2HG2 VAL A   3      18.650  12.704   3.897  1.00  0.00           H  
ATOM     32 3HG2 VAL A   3      18.796  13.309   2.229  1.00  0.00           H  
ATOM     33  N   GLU A   4      19.198  10.221   3.382  1.00 15.54           N  
ATOM     34  CA  GLU A   4      19.883   9.506   4.456  1.00 15.82           C  
ATOM     35  C   GLU A   4      20.356  10.520   5.483  1.00 18.06           C  
ATOM     36  O   GLU A   4      21.047  11.503   5.149  1.00 20.36           O  
ATOM     37  CB  GLU A   4      21.092   8.710   3.939  1.00 17.05           C  
ATOM     38  CG  GLU A   4      21.694   7.795   5.015  1.00 21.21           C  
ATOM     39  CD  GLU A   4      22.791   6.873   4.486  1.00 24.43           C  
ATOM     40  OE1 GLU A   4      23.821   7.404   4.029  1.00 27.82           O  
ATOM     41  OE2 GLU A   4      22.620   5.628   4.533  1.00 22.97           O  
ATOM     42  H   GLU A   4      19.746  10.678   2.667  1.00  0.00           H  
ATOM     43  HA  GLU A   4      19.183   8.799   4.903  1.00  0.00           H  
ATOM     44 1HB  GLU A   4      20.789   8.101   3.087  1.00  0.00           H  
ATOM     45 2HB  GLU A   4      21.861   9.400   3.592  1.00  0.00           H  
ATOM     46 1HG  GLU A   4      22.114   8.412   5.809  1.00  0.00           H  
ATOM     47 2HG  GLU A   4      20.900   7.187   5.446  1.00  0.00           H  
ATOM     48  N   LEU A   5      19.963  10.291   6.731  1.00 12.92           N  
ATOM     49  CA  LEU A   5      20.306  11.159   7.855  1.00 15.33           C  
ATOM     50  C   LEU A   5      21.324  10.450   8.744  1.00 14.26           C  
ATOM     51  O   LEU A   5      21.073   9.350   9.230  1.00 15.43           O  
ATOM     52  CB  LEU A   5      19.060  11.469   8.706  1.00 15.05           C  
ATOM     53  CG  LEU A   5      17.817  12.038   8.002  1.00 18.83           C  
ATOM     54  CD1 LEU A   5      16.739  12.248   9.054  1.00 18.26           C  
ATOM     55  CD2 LEU A   5      18.134  13.357   7.277  1.00 20.59           C  
ATOM     56  H   LEU A   5      19.398   9.471   6.898  1.00  0.00           H  
ATOM     57  HA  LEU A   5      20.698  12.096   7.461  1.00  0.00           H  
ATOM     58 1HB  LEU A   5      18.739  10.553   9.199  1.00  0.00           H  
ATOM     59 2HB  LEU A   5      19.334  12.193   9.474  1.00  0.00           H  
ATOM     60  HG  LEU A   5      17.454  11.319   7.267  1.00  0.00           H  
ATOM     61 1HD1 LEU A   5      15.843  12.652   8.582  1.00  0.00           H  
ATOM     62 2HD1 LEU A   5      16.501  11.295   9.526  1.00  0.00           H  
ATOM     63 3HD1 LEU A   5      17.098  12.948   9.808  1.00  0.00           H  
ATOM     64 1HD2 LEU A   5      17.233  13.730   6.790  1.00  0.00           H  
ATOM     65 2HD2 LEU A   5      18.488  14.093   7.999  1.00  0.00           H  
ATOM     66 3HD2 LEU A   5      18.906  13.184   6.527  1.00  0.00           H  
ATOM     67  N   CYS A   6      22.483  11.073   8.962  1.00 16.39           N  
ATOM     68  CA  CYS A   6      23.495  10.467   9.813  1.00 16.06           C  
ATOM     69  C   CYS A   6      23.887  11.338  10.990  1.00 17.04           C  
ATOM     70  O   CYS A   6      24.688  10.917  11.826  1.00 22.67           O  
ATOM     71  CB  CYS A   6      24.753  10.164   9.008  1.00 17.40           C  
ATOM     72  SG  CYS A   6      24.546   9.034   7.602  1.00 18.59           S  
ATOM     73  H   CYS A   6      22.669  11.971   8.539  1.00  0.00           H  
ATOM     74  HA  CYS A   6      23.099   9.531  10.208  1.00  0.00           H  
ATOM     75 1HB  CYS A   6      25.165  11.093   8.612  1.00  0.00           H  
ATOM     76 2HB  CYS A   6      25.506   9.725   9.662  1.00  0.00           H  
ATOM     77  N   GLY A   7      23.332  12.541  11.068  1.00 17.63           N  
ATOM     78  CA  GLY A   7      23.659  13.430  12.173  1.00 19.16           C  
ATOM     79  C   GLY A   7      23.085  12.912  13.478  1.00 19.13           C  
ATOM     80  O   GLY A   7      22.007  12.339  13.495  1.00 15.97           O  
ATOM     81  H   GLY A   7      22.679  12.852  10.363  1.00  0.00           H  
ATOM     82 1HA  GLY A   7      24.742  13.522  12.257  1.00  0.00           H  
ATOM     83 2HA  GLY A   7      23.267  14.425  11.967  1.00  0.00           H  
ATOM     84  N   ARG A   8      23.804  13.110  14.578  1.00 17.19           N  
ATOM     85  CA  ARG A   8      23.350  12.629  15.875  1.00 17.36           C  
ATOM     86  C   ARG A   8      21.931  13.046  16.255  1.00 19.01           C  
ATOM     87  O   ARG A   8      21.172  12.252  16.807  1.00 16.40           O  
ATOM     88  CB  ARG A   8      24.329  13.094  16.962  1.00 23.09           C  
ATOM     89  CG  ARG A   8      23.952  12.605  18.335  1.00 31.35           C  
ATOM     90  CD  ARG A   8      24.983  12.970  19.397  1.00 35.56           C  
ATOM     91  NE  ARG A   8      24.693  12.237  20.626  1.00 39.92           N  
ATOM     92  CZ  ARG A   8      25.322  12.410  21.780  1.00 48.36           C  
ATOM     93  NH1 ARG A   8      26.297  13.304  21.886  1.00 51.01           N  
ATOM     94  NH2 ARG A   8      24.970  11.680  22.831  1.00 45.73           N  
ATOM     95  H   ARG A   8      24.683  13.603  14.516  1.00  0.00           H  
ATOM     96  HA  ARG A   8      23.331  11.539  15.853  1.00  0.00           H  
ATOM     97 1HB  ARG A   8      25.330  12.736  16.727  1.00  0.00           H  
ATOM     98 2HB  ARG A   8      24.366  14.183  16.977  1.00  0.00           H  
ATOM     99 1HG  ARG A   8      23.000  13.047  18.630  1.00  0.00           H  
ATOM    100 2HG  ARG A   8      23.859  11.518  18.322  1.00  0.00           H  
ATOM    101 1HD  ARG A   8      25.979  12.706  19.043  1.00  0.00           H  
ATOM    102 2HD  ARG A   8      24.939  14.041  19.593  1.00  0.00           H  
ATOM    103  HE  ARG A   8      23.957  11.544  20.598  1.00  0.00           H  
ATOM    104 1HH1 ARG A   8      26.564  13.858  21.084  1.00  0.00           H  
ATOM    105 2HH1 ARG A   8      26.772  13.431  22.768  1.00  0.00           H  
ATOM    106 1HH2 ARG A   8      24.228  10.999  22.748  1.00  0.00           H  
ATOM    107 2HH2 ARG A   8      25.443  11.805  23.713  1.00  0.00           H  
ATOM    108  N   TRP A   9      21.576  14.286  15.951  1.00 16.72           N  
ATOM    109  CA  TRP A   9      20.259  14.836  16.290  1.00 14.51           C  
ATOM    110  C   TRP A   9      19.482  15.244  15.046  1.00 15.75           C  
ATOM    111  O   TRP A   9      18.629  16.132  15.099  1.00 21.07           O  
ATOM    112  CB  TRP A   9      20.417  16.074  17.181  1.00 19.37           C  
ATOM    113  CG  TRP A   9      21.149  15.835  18.470  1.00 20.69           C  
ATOM    114  CD1 TRP A   9      22.335  16.399  18.852  1.00 23.90           C  
ATOM    115  CD2 TRP A   9      20.727  15.005  19.558  1.00 20.74           C  
ATOM    116  NE1 TRP A   9      22.673  15.972  20.120  1.00 27.04           N  
ATOM    117  CE2 TRP A   9      21.704  15.117  20.574  1.00 27.15           C  
ATOM    118  CE3 TRP A   9      19.614  14.178  19.776  1.00 24.30           C  
ATOM    119  CZ2 TRP A   9      21.602  14.428  21.795  1.00 27.61           C  
ATOM    120  CZ3 TRP A   9      19.512  13.495  20.988  1.00 25.59           C  
ATOM    121  CH2 TRP A   9      20.503  13.626  21.982  1.00 27.37           C  
ATOM    122  H   TRP A   9      22.243  14.870  15.467  1.00  0.00           H  
ATOM    123  HA  TRP A   9      19.698  14.078  16.837  1.00  0.00           H  
ATOM    124 1HB  TRP A   9      20.955  16.849  16.635  1.00  0.00           H  
ATOM    125 2HB  TRP A   9      19.433  16.472  17.429  1.00  0.00           H  
ATOM    126  HD1 TRP A   9      22.924  17.083  18.244  1.00  0.00           H  
ATOM    127  HE1 TRP A   9      23.500  16.244  20.631  1.00  0.00           H  
ATOM    128  HE3 TRP A   9      18.844  14.074  19.013  1.00  0.00           H  
ATOM    129  HZ2 TRP A   9      22.358  14.518  22.576  1.00  0.00           H  
ATOM    130  HZ3 TRP A   9      18.644  12.855  21.148  1.00  0.00           H  
ATOM    131  HH2 TRP A   9      20.393  13.078  22.918  1.00  0.00           H  
ATOM    132  N   ASP A  10      19.767  14.575  13.942  1.00 13.27           N  
ATOM    133  CA  ASP A  10      19.135  14.903  12.667  1.00 12.03           C  
ATOM    134  C   ASP A  10      17.651  14.549  12.680  1.00 16.55           C  
ATOM    135  O   ASP A  10      17.215  13.641  13.390  1.00 16.39           O  
ATOM    136  CB  ASP A  10      19.850  14.145  11.573  1.00 15.00           C  
ATOM    137  CG  ASP A  10      20.083  14.971  10.334  1.00 23.86           C  
ATOM    138  OD1 ASP A  10      21.033  14.593   9.616  1.00 26.46           O  
ATOM    139  OD2 ASP A  10      19.327  15.954  10.067  1.00 19.10           O  
ATOM    140  H   ASP A  10      20.437  13.820  13.979  1.00  0.00           H  
ATOM    141  HA  ASP A  10      19.236  15.975  12.497  1.00  0.00           H  
ATOM    142 1HB  ASP A  10      20.814  13.796  11.943  1.00  0.00           H  
ATOM    143 2HB  ASP A  10      19.267  13.266  11.298  1.00  0.00           H  
ATOM    144  N   ALA A  11      16.882  15.277  11.893  1.00 11.27           N  
ATOM    145  CA  ALA A  11      15.451  15.076  11.829  1.00 11.87           C  
ATOM    146  C   ALA A  11      14.886  15.522  10.493  1.00 13.17           C  
ATOM    147  O   ALA A  11      15.531  16.257   9.732  1.00 12.53           O  
ATOM    148  CB  ALA A  11      14.777  15.885  12.937  1.00 16.31           C  
ATOM    149  H   ALA A  11      17.304  15.994  11.320  1.00  0.00           H  
ATOM    150  HA  ALA A  11      15.251  14.015  11.982  1.00  0.00           H  
ATOM    151 1HB  ALA A  11      13.698  15.736  12.892  1.00  0.00           H  
ATOM    152 2HB  ALA A  11      15.149  15.554  13.907  1.00  0.00           H  
ATOM    153 3HB  ALA A  11      15.003  16.942  12.804  1.00  0.00           H  
ATOM    154  N   ARG A  12      13.695  15.023  10.189  1.00 11.36           N  
ATOM    155  CA  ARG A  12      12.963  15.484   9.011  1.00 10.28           C  
ATOM    156  C   ARG A  12      11.493  15.449   9.303  1.00 14.28           C  
ATOM    157  O   ARG A  12      11.007  14.489   9.895  1.00 11.63           O  
ATOM    158  CB  ARG A  12      13.175  14.611   7.774  1.00 12.62           C  
ATOM    159  CG  ARG A  12      14.507  14.792   7.067  1.00 14.50           C  
ATOM    160  CD  ARG A  12      14.621  16.225   6.485  1.00 14.04           C  
ATOM    161  NE  ARG A  12      15.789  16.425   5.612  1.00 15.14           N  
ATOM    162  CZ  ARG A  12      17.021  16.676   6.042  1.00 13.72           C  
ATOM    163  NH1 ARG A  12      17.296  16.758   7.350  1.00 13.39           N  
ATOM    164  NH2 ARG A  12      17.996  16.872   5.151  1.00 16.41           N  
ATOM    165  H   ARG A  12      13.283  14.313  10.778  1.00  0.00           H  
ATOM    166  HA  ARG A  12      13.310  16.486   8.758  1.00  0.00           H  
ATOM    167 1HB  ARG A  12      13.096  13.561   8.052  1.00  0.00           H  
ATOM    168 2HB  ARG A  12      12.391  14.816   7.045  1.00  0.00           H  
ATOM    169 1HG  ARG A  12      15.320  14.632   7.776  1.00  0.00           H  
ATOM    170 2HG  ARG A  12      14.588  14.071   6.253  1.00  0.00           H  
ATOM    171 1HD  ARG A  12      13.735  16.448   5.892  1.00  0.00           H  
ATOM    172 2HD  ARG A  12      14.702  16.943   7.300  1.00  0.00           H  
ATOM    173  HE  ARG A  12      15.644  16.367   4.613  1.00  0.00           H  
ATOM    174 1HH1 ARG A  12      16.560  16.628   8.030  1.00  0.00           H  
ATOM    175 2HH1 ARG A  12      18.239  16.950   7.657  1.00  0.00           H  
ATOM    176 1HH2 ARG A  12      17.793  16.829   4.162  1.00  0.00           H  
ATOM    177 2HH2 ARG A  12      18.936  17.063   5.465  1.00  0.00           H  
ATOM    178  N   ASP A  13      10.783  16.493   8.909  1.00 11.93           N  
ATOM    179  CA  ASP A  13       9.339  16.494   9.029  1.00 11.29           C  
ATOM    180  C   ASP A  13       8.881  15.677   7.843  1.00 12.99           C  
ATOM    181  O   ASP A  13       9.445  15.781   6.733  1.00 17.21           O  
ATOM    182  CB  ASP A  13       8.784  17.923   8.927  1.00 13.72           C  
ATOM    183  CG  ASP A  13       9.178  18.762  10.111  1.00 18.78           C  
ATOM    184  OD1 ASP A  13       9.020  18.291  11.251  1.00 21.93           O  
ATOM    185  OD2 ASP A  13       9.648  19.897   9.901  1.00 35.68           O  
ATOM    186  H   ASP A  13      11.245  17.302   8.519  1.00  0.00           H  
ATOM    187  HA  ASP A  13       9.073  16.089  10.006  1.00  0.00           H  
ATOM    188 1HB  ASP A  13       9.154  18.393   8.015  1.00  0.00           H  
ATOM    189 2HB  ASP A  13       7.696  17.887   8.859  1.00  0.00           H  
ATOM    190  N   VAL A  14       7.857  14.859   8.048  1.00 11.94           N  
ATOM    191  CA  VAL A  14       7.357  14.001   6.983  1.00 12.12           C  
ATOM    192  C   VAL A  14       5.831  14.038   6.928  1.00 13.78           C  
ATOM    193  O   VAL A  14       5.181  14.619   7.796  1.00 13.78           O  
ATOM    194  CB  VAL A  14       7.810  12.534   7.201  1.00 11.46           C  
ATOM    195  CG1 VAL A  14       9.323  12.456   7.238  1.00 13.30           C  
ATOM    196  CG2 VAL A  14       7.231  11.985   8.522  1.00 13.43           C  
ATOM    197  H   VAL A  14       7.414  14.827   8.955  1.00  0.00           H  
ATOM    198  HA  VAL A  14       7.766  14.352   6.035  1.00  0.00           H  
ATOM    199  HB  VAL A  14       7.452  11.926   6.370  1.00  0.00           H  
ATOM    200 1HG1 VAL A  14       9.630  11.421   7.391  1.00  0.00           H  
ATOM    201 2HG1 VAL A  14       9.729  12.819   6.294  1.00  0.00           H  
ATOM    202 3HG1 VAL A  14       9.699  13.070   8.056  1.00  0.00           H  
ATOM    203 1HG2 VAL A  14       7.557  10.955   8.661  1.00  0.00           H  
ATOM    204 2HG2 VAL A  14       7.584  12.593   9.355  1.00  0.00           H  
ATOM    205 3HG2 VAL A  14       6.142  12.019   8.484  1.00  0.00           H  
ATOM    206  N   ALA A  15       5.266  13.442   5.882  1.00 13.79           N  
ATOM    207  CA  ALA A  15       3.816  13.380   5.746  1.00 15.70           C  
ATOM    208  C   ALA A  15       3.128  14.740   5.908  1.00 17.39           C  
ATOM    209  O   ALA A  15       2.160  14.875   6.672  1.00 17.51           O  
ATOM    210  CB  ALA A  15       3.255  12.377   6.755  1.00 17.34           C  
ATOM    211  H   ALA A  15       5.845  13.024   5.168  1.00  0.00           H  
ATOM    212  HA  ALA A  15       3.585  13.044   4.735  1.00  0.00           H  
ATOM    213 1HB  ALA A  15       2.171  12.329   6.655  1.00  0.00           H  
ATOM    214 2HB  ALA A  15       3.681  11.392   6.564  1.00  0.00           H  
ATOM    215 3HB  ALA A  15       3.513  12.694   7.764  1.00  0.00           H  
ATOM    216  N   GLY A  16       3.649  15.753   5.216  1.00 17.55           N  
ATOM    217  CA  GLY A  16       3.025  17.069   5.256  1.00 17.82           C  
ATOM    218  C   GLY A  16       3.173  17.787   6.577  1.00 22.05           C  
ATOM    219  O   GLY A  16       2.481  18.770   6.849  1.00 26.85           O  
ATOM    220  H   GLY A  16       4.480  15.619   4.658  1.00  0.00           H  
ATOM    221 1HA  GLY A  16       3.456  17.700   4.478  1.00  0.00           H  
ATOM    222 2HA  GLY A  16       1.961  16.974   5.040  1.00  0.00           H  
ATOM    223  N   GLY A  17       4.086  17.293   7.400  1.00 15.43           N  
ATOM    224  CA  GLY A  17       4.325  17.889   8.696  1.00 17.32           C  
ATOM    225  C   GLY A  17       3.586  17.197   9.825  1.00 15.78           C  
ATOM    226  O   GLY A  17       3.743  17.591  10.977  1.00 15.99           O  
ATOM    227  H   GLY A  17       4.627  16.487   7.122  1.00  0.00           H  
ATOM    228 1HA  GLY A  17       5.393  17.866   8.916  1.00  0.00           H  
ATOM    229 2HA  GLY A  17       4.024  18.936   8.676  1.00  0.00           H  
ATOM    230  N   ARG A  18       2.808  16.167   9.507  1.00 11.97           N  
ATOM    231  CA  ARG A  18       2.034  15.480  10.544  1.00 11.04           C  
ATOM    232  C   ARG A  18       2.922  14.688  11.484  1.00 11.00           C  
ATOM    233  O   ARG A  18       2.609  14.550  12.673  1.00 12.54           O  
ATOM    234  CB  ARG A  18       0.989  14.540   9.936  1.00 13.51           C  
ATOM    235  CG  ARG A  18       0.039  13.959  10.990  1.00 13.32           C  
ATOM    236  CD  ARG A  18      -1.070  13.130  10.348  1.00 14.52           C  
ATOM    237  NE  ARG A  18      -1.896  12.513  11.384  1.00 13.85           N  
ATOM    238  CZ  ARG A  18      -2.889  13.126  12.026  1.00 16.25           C  
ATOM    239  NH1 ARG A  18      -3.206  14.395  11.737  1.00 18.03           N  
ATOM    240  NH2 ARG A  18      -3.552  12.483  12.976  1.00 17.74           N  
ATOM    241  H   ARG A  18       2.742  15.848   8.551  1.00  0.00           H  
ATOM    242  HA  ARG A  18       1.511  16.229  11.139  1.00  0.00           H  
ATOM    243 1HB  ARG A  18       0.403  15.079   9.193  1.00  0.00           H  
ATOM    244 2HB  ARG A  18       1.492  13.720   9.424  1.00  0.00           H  
ATOM    245 1HG  ARG A  18       0.599  13.317  11.670  1.00  0.00           H  
ATOM    246 2HG  ARG A  18      -0.421  14.772  11.553  1.00  0.00           H  
ATOM    247 1HD  ARG A  18      -1.694  13.774   9.729  1.00  0.00           H  
ATOM    248 2HD  ARG A  18      -0.629  12.349   9.729  1.00  0.00           H  
ATOM    249  HE  ARG A  18      -1.700  11.552  11.631  1.00  0.00           H  
ATOM    250 1HH1 ARG A  18      -2.690  14.895  11.027  1.00  0.00           H  
ATOM    251 2HH1 ARG A  18      -3.960  14.851  12.229  1.00  0.00           H  
ATOM    252 1HH2 ARG A  18      -3.303  11.532  13.211  1.00  0.00           H  
ATOM    253 2HH2 ARG A  18      -4.305  12.943  13.465  1.00  0.00           H  
ATOM    254  N   TYR A  19       4.026  14.163  10.959  1.00 10.93           N  
ATOM    255  CA  TYR A  19       4.942  13.397  11.799  1.00 10.05           C  
ATOM    256  C   TYR A  19       6.361  13.909  11.617  1.00 10.54           C  
ATOM    257  O   TYR A  19       6.627  14.698  10.716  1.00 10.90           O  
ATOM    258  CB  TYR A  19       4.896  11.891  11.446  1.00  9.96           C  
ATOM    259  CG  TYR A  19       3.509  11.312  11.439  1.00  9.39           C  
ATOM    260  CD1 TYR A  19       2.938  10.821  10.266  1.00 10.00           C  
ATOM    261  CD2 TYR A  19       2.744  11.288  12.596  1.00 11.32           C  
ATOM    262  CE1 TYR A  19       1.620  10.319  10.246  1.00 11.36           C  
ATOM    263  CE2 TYR A  19       1.444  10.795  12.579  1.00 11.01           C  
ATOM    264  CZ  TYR A  19       0.887  10.316  11.415  1.00 10.76           C  
ATOM    265  OH  TYR A  19      -0.402   9.834  11.376  1.00 12.36           O  
ATOM    266  H   TYR A  19       4.243  14.287   9.980  1.00  0.00           H  
ATOM    267  HA  TYR A  19       4.638  13.515  12.839  1.00  0.00           H  
ATOM    268 1HB  TYR A  19       5.335  11.735  10.460  1.00  0.00           H  
ATOM    269 2HB  TYR A  19       5.495  11.331  12.163  1.00  0.00           H  
ATOM    270  HD1 TYR A  19       3.512  10.820   9.339  1.00  0.00           H  
ATOM    271  HD2 TYR A  19       3.160  11.659  13.532  1.00  0.00           H  
ATOM    272  HE1 TYR A  19       1.195   9.940   9.317  1.00  0.00           H  
ATOM    273  HE2 TYR A  19       0.853  10.785  13.495  1.00  0.00           H  
ATOM    274  HH  TYR A  19      -0.793   9.897  12.251  1.00  0.00           H  
ATOM    275  N   ARG A  20       7.274  13.482  12.484  1.00  9.80           N  
ATOM    276  CA  ARG A  20       8.665  13.879  12.376  1.00 10.05           C  
ATOM    277  C   ARG A  20       9.508  12.643  12.692  1.00 10.67           C  
ATOM    278  O   ARG A  20       9.180  11.879  13.593  1.00 10.52           O  
ATOM    279  CB  ARG A  20       8.967  15.003  13.368  1.00 11.92           C  
ATOM    280  CG  ARG A  20      10.391  15.541  13.310  1.00 14.13           C  
ATOM    281  CD  ARG A  20      10.353  16.879  14.031  1.00 23.54           C  
ATOM    282  NE  ARG A  20      11.642  17.395  14.430  1.00 33.66           N  
ATOM    283  CZ  ARG A  20      12.219  18.456  13.878  1.00 28.61           C  
ATOM    284  NH1 ARG A  20      11.627  19.106  12.882  1.00 36.77           N  
ATOM    285  NH2 ARG A  20      13.367  18.890  14.361  1.00 31.27           N  
ATOM    286  H   ARG A  20       6.995  12.867  13.235  1.00  0.00           H  
ATOM    287  HA  ARG A  20       8.843  14.244  11.364  1.00  0.00           H  
ATOM    288 1HB  ARG A  20       8.291  15.838  13.188  1.00  0.00           H  
ATOM    289 2HB  ARG A  20       8.788  14.650  14.384  1.00  0.00           H  
ATOM    290 1HG  ARG A  20      11.065  14.842  13.806  1.00  0.00           H  
ATOM    291 2HG  ARG A  20      10.693  15.660  12.269  1.00  0.00           H  
ATOM    292 1HD  ARG A  20       9.905  17.630  13.381  1.00  0.00           H  
ATOM    293 2HD  ARG A  20       9.760  16.786  14.940  1.00  0.00           H  
ATOM    294  HE  ARG A  20      12.130  16.916  15.175  1.00  0.00           H  
ATOM    295 1HH1 ARG A  20      10.730  18.794  12.538  1.00  0.00           H  
ATOM    296 2HH1 ARG A  20      12.074  19.912  12.469  1.00  0.00           H  
ATOM    297 1HH2 ARG A  20      13.798  18.416  15.143  1.00  0.00           H  
ATOM    298 2HH2 ARG A  20      13.815  19.695  13.950  1.00  0.00           H  
ATOM    299  N   VAL A  21      10.584  12.449  11.930  1.00  8.44           N  
ATOM    300  CA  VAL A  21      11.495  11.333  12.094  1.00  7.92           C  
ATOM    301  C   VAL A  21      12.779  11.886  12.674  1.00 11.28           C  
ATOM    302  O   VAL A  21      13.272  12.926  12.223  1.00 13.54           O  
ATOM    303  CB  VAL A  21      11.771  10.659  10.745  1.00  9.95           C  
ATOM    304  CG1 VAL A  21      12.877   9.598  10.893  1.00 13.68           C  
ATOM    305  CG2 VAL A  21      10.501   9.997  10.245  1.00 12.36           C  
ATOM    306  H   VAL A  21      10.761  13.126  11.202  1.00  0.00           H  
ATOM    307  HA  VAL A  21      11.032  10.603  12.759  1.00  0.00           H  
ATOM    308  HB  VAL A  21      12.098  11.415  10.032  1.00  0.00           H  
ATOM    309 1HG1 VAL A  21      13.062   9.128   9.927  1.00  0.00           H  
ATOM    310 2HG1 VAL A  21      13.792  10.073  11.246  1.00  0.00           H  
ATOM    311 3HG1 VAL A  21      12.561   8.840  11.609  1.00  0.00           H  
ATOM    312 1HG2 VAL A  21      10.694   9.518   9.286  1.00  0.00           H  
ATOM    313 2HG2 VAL A  21      10.173   9.248  10.966  1.00  0.00           H  
ATOM    314 3HG2 VAL A  21       9.722  10.750  10.124  1.00  0.00           H  
ATOM    315  N   ILE A  22      13.293  11.227  13.705  1.00  9.73           N  
ATOM    316  CA  ILE A  22      14.521  11.679  14.369  1.00 10.56           C  
ATOM    317  C   ILE A  22      15.549  10.549  14.434  1.00 11.52           C  
ATOM    318  O   ILE A  22      15.214   9.395  14.739  1.00 11.20           O  
ATOM    319  CB  ILE A  22      14.228  12.208  15.799  1.00 12.45           C  
ATOM    320  CG1 ILE A  22      13.346  11.232  16.571  1.00 11.70           C  
ATOM    321  CG2 ILE A  22      13.511  13.568  15.706  1.00 13.95           C  
ATOM    322  CD1 ILE A  22      13.089  11.618  18.022  1.00 15.24           C  
ATOM    323  H   ILE A  22      12.829  10.395  14.041  1.00  0.00           H  
ATOM    324  HA  ILE A  22      14.950  12.493  13.786  1.00  0.00           H  
ATOM    325  HB  ILE A  22      15.165  12.328  16.342  1.00  0.00           H  
ATOM    326 1HG1 ILE A  22      12.381  11.143  16.074  1.00  0.00           H  
ATOM    327 2HG1 ILE A  22      13.807  10.244  16.567  1.00  0.00           H  
ATOM    328 1HG2 ILE A  22      13.304  13.940  16.709  1.00  0.00           H  
ATOM    329 2HG2 ILE A  22      14.147  14.279  15.180  1.00  0.00           H  
ATOM    330 3HG2 ILE A  22      12.573  13.449  15.163  1.00  0.00           H  
ATOM    331 1HD1 ILE A  22      12.454  10.867  18.491  1.00  0.00           H  
ATOM    332 2HD1 ILE A  22      14.038  11.676  18.557  1.00  0.00           H  
ATOM    333 3HD1 ILE A  22      12.592  12.586  18.058  1.00  0.00           H  
ATOM    334  N   ASN A  23      16.800  10.873  14.134  1.00 10.20           N  
ATOM    335  CA  ASN A  23      17.862   9.867  14.181  1.00 10.35           C  
ATOM    336  C   ASN A  23      18.124   9.542  15.665  1.00 13.87           C  
ATOM    337  O   ASN A  23      18.351   8.383  16.028  1.00 12.34           O  
ATOM    338  CB  ASN A  23      19.097  10.403  13.449  1.00 11.80           C  
ATOM    339  CG  ASN A  23      20.035   9.295  13.009  1.00 13.28           C  
ATOM    340  OD1 ASN A  23      19.622   8.162  12.739  1.00 14.05           O  
ATOM    341  ND2 ASN A  23      21.323   9.625  12.903  1.00 14.82           N  
ATOM    342  H   ASN A  23      17.031  11.820  13.870  1.00  0.00           H  
ATOM    343  HA  ASN A  23      17.508   8.966  13.677  1.00  0.00           H  
ATOM    344 1HB  ASN A  23      18.783  10.969  12.571  1.00  0.00           H  
ATOM    345 2HB  ASN A  23      19.639  11.086  14.103  1.00  0.00           H  
ATOM    346 1HD2 ASN A  23      21.993   8.939  12.617  1.00  0.00           H  
ATOM    347 2HD2 ASN A  23      21.619  10.557  13.109  1.00  0.00           H  
ATOM    348  N   ASN A  24      18.133  10.577  16.507  1.00 11.61           N  
ATOM    349  CA  ASN A  24      18.142  10.423  17.968  1.00 12.39           C  
ATOM    350  C   ASN A  24      19.155   9.488  18.599  1.00 13.46           C  
ATOM    351  O   ASN A  24      18.784   8.563  19.326  1.00 13.17           O  
ATOM    352  CB  ASN A  24      16.705  10.014  18.341  1.00 12.50           C  
ATOM    353  CG  ASN A  24      16.365  10.204  19.799  1.00 15.09           C  
ATOM    354  OD1 ASN A  24      16.888  11.090  20.475  1.00 16.53           O  
ATOM    355  ND2 ASN A  24      15.435   9.368  20.293  1.00 14.13           N  
ATOM    356  H   ASN A  24      18.134  11.506  16.110  1.00  0.00           H  
ATOM    357  HA  ASN A  24      18.406  11.382  18.416  1.00  0.00           H  
ATOM    358 1HB  ASN A  24      15.996  10.597  17.752  1.00  0.00           H  
ATOM    359 2HB  ASN A  24      16.550   8.964  18.094  1.00  0.00           H  
ATOM    360 1HD2 ASN A  24      15.160   9.436  21.252  1.00  0.00           H  
ATOM    361 2HD2 ASN A  24      15.018   8.678  19.702  1.00  0.00           H  
ATOM    362  N   VAL A  25      20.436   9.722  18.335  1.00 13.66           N  
ATOM    363  CA  VAL A  25      21.500   8.897  18.929  1.00 13.10           C  
ATOM    364  C   VAL A  25      21.806   9.591  20.254  1.00 18.66           C  
ATOM    365  O   VAL A  25      22.820  10.282  20.397  1.00 22.36           O  
ATOM    366  CB  VAL A  25      22.735   8.867  18.023  1.00 17.25           C  
ATOM    367  CG1 VAL A  25      23.726   7.834  18.536  1.00 17.87           C  
ATOM    368  CG2 VAL A  25      22.303   8.534  16.591  1.00 19.48           C  
ATOM    369  H   VAL A  25      20.688  10.479  17.716  1.00  0.00           H  
ATOM    370  HA  VAL A  25      21.127   7.878  19.039  1.00  0.00           H  
ATOM    371  HB  VAL A  25      23.215   9.845  18.046  1.00  0.00           H  
ATOM    372 1HG1 VAL A  25      24.603   7.817  17.888  1.00  0.00           H  
ATOM    373 2HG1 VAL A  25      24.030   8.094  19.550  1.00  0.00           H  
ATOM    374 3HG1 VAL A  25      23.258   6.850  18.537  1.00  0.00           H  
ATOM    375 1HG2 VAL A  25      23.179   8.512  15.943  1.00  0.00           H  
ATOM    376 2HG2 VAL A  25      21.815   7.559  16.575  1.00  0.00           H  
ATOM    377 3HG2 VAL A  25      21.607   9.294  16.235  1.00  0.00           H  
ATOM    378  N   TRP A  26      20.904   9.408  21.212  1.00 17.06           N  
ATOM    379  CA  TRP A  26      21.008  10.082  22.497  1.00 17.20           C  
ATOM    380  C   TRP A  26      21.896   9.454  23.550  1.00 23.24           C  
ATOM    381  O   TRP A  26      22.259  10.134  24.516  1.00 27.70           O  
ATOM    382  CB  TRP A  26      19.612  10.269  23.098  1.00 19.59           C  
ATOM    383  CG  TRP A  26      18.905   8.974  23.511  1.00 19.80           C  
ATOM    384  CD1 TRP A  26      17.990   8.269  22.781  1.00 24.08           C  
ATOM    385  CD2 TRP A  26      19.010   8.298  24.779  1.00 23.50           C  
ATOM    386  NE1 TRP A  26      17.507   7.202  23.520  1.00 24.37           N  
ATOM    387  CE2 TRP A  26      18.118   7.199  24.747  1.00 28.10           C  
ATOM    388  CE3 TRP A  26      19.771   8.519  25.939  1.00 34.98           C  
ATOM    389  CZ2 TRP A  26      17.963   6.321  25.832  1.00 30.13           C  
ATOM    390  CZ3 TRP A  26      19.615   7.643  27.021  1.00 34.46           C  
ATOM    391  CH2 TRP A  26      18.717   6.559  26.955  1.00 33.01           C  
ATOM    392  H   TRP A  26      20.126   8.786  21.044  1.00  0.00           H  
ATOM    393  HA  TRP A  26      21.460  11.061  22.338  1.00  0.00           H  
ATOM    394 1HB  TRP A  26      19.678  10.903  23.982  1.00  0.00           H  
ATOM    395 2HB  TRP A  26      18.971  10.778  22.378  1.00  0.00           H  
ATOM    396  HD1 TRP A  26      17.684   8.511  21.765  1.00  0.00           H  
ATOM    397  HE1 TRP A  26      16.817   6.534  23.208  1.00  0.00           H  
ATOM    398  HE3 TRP A  26      20.470   9.353  25.995  1.00  0.00           H  
ATOM    399  HZ2 TRP A  26      17.275   5.476  25.800  1.00  0.00           H  
ATOM    400  HZ3 TRP A  26      20.207   7.822  27.919  1.00  0.00           H  
ATOM    401  HH2 TRP A  26      18.620   5.897  27.815  1.00  0.00           H  
ATOM    402  N   GLY A  27      22.254   8.184  23.383  1.00 20.22           N  
ATOM    403  CA  GLY A  27      23.048   7.529  24.410  1.00 19.93           C  
ATOM    404  C   GLY A  27      24.438   7.061  24.044  1.00 24.20           C  
ATOM    405  O   GLY A  27      25.061   6.321  24.810  1.00 28.12           O  
ATOM    406  H   GLY A  27      21.988   7.663  22.560  1.00  0.00           H  
ATOM    407 1HA  GLY A  27      23.170   8.201  25.259  1.00  0.00           H  
ATOM    408 2HA  GLY A  27      22.519   6.648  24.772  1.00  0.00           H  
ATOM    409  N   ALA A  28      24.947   7.494  22.897  1.00 24.96           N  
ATOM    410  CA  ALA A  28      26.276   7.075  22.466  1.00 23.17           C  
ATOM    411  C   ALA A  28      26.814   7.992  21.391  1.00 26.68           C  
ATOM    412  O   ALA A  28      26.104   8.873  20.906  1.00 29.61           O  
ATOM    413  CB  ALA A  28      26.231   5.641  21.946  1.00 25.26           C  
ATOM    414  H   ALA A  28      24.414   8.121  22.311  1.00  0.00           H  
ATOM    415  HA  ALA A  28      26.941   7.120  23.328  1.00  0.00           H  
ATOM    416 1HB  ALA A  28      27.228   5.338  21.627  1.00  0.00           H  
ATOM    417 2HB  ALA A  28      25.887   4.977  22.739  1.00  0.00           H  
ATOM    418 3HB  ALA A  28      25.547   5.582  21.101  1.00  0.00           H  
ATOM    419  N   GLU A  29      28.067   7.778  21.012  1.00 27.04           N  
ATOM    420  CA  GLU A  29      28.681   8.591  19.978  1.00 30.92           C  
ATOM    421  C   GLU A  29      29.023   7.743  18.756  1.00 30.24           C  
ATOM    422  O   GLU A  29      29.691   8.211  17.831  1.00 30.26           O  
ATOM    423  CB  GLU A  29      29.934   9.283  20.526  1.00 36.77           C  
ATOM    424  CG  GLU A  29      29.649  10.163  21.738  1.00 39.46           C  
ATOM    425  CD  GLU A  29      30.825  11.034  22.123  1.00 43.88           C  
ATOM    426  OE1 GLU A  29      31.223  11.887  21.301  1.00 41.73           O  
ATOM    427  OE2 GLU A  29      31.347  10.866  23.246  1.00 44.31           O  
ATOM    428  H   GLU A  29      28.607   7.042  21.444  1.00  0.00           H  
ATOM    429  HA  GLU A  29      27.966   9.353  19.667  1.00  0.00           H  
ATOM    430 1HB  GLU A  29      30.671   8.531  20.809  1.00  0.00           H  
ATOM    431 2HB  GLU A  29      30.379   9.900  19.746  1.00  0.00           H  
ATOM    432 1HG  GLU A  29      28.795  10.803  21.517  1.00  0.00           H  
ATOM    433 2HG  GLU A  29      29.383   9.527  22.581  1.00  0.00           H  
ATOM    434  N   THR A  30      28.558   6.495  18.754  1.00 23.86           N  
ATOM    435  CA  THR A  30      28.803   5.593  17.630  1.00 22.05           C  
ATOM    436  C   THR A  30      27.892   6.024  16.478  1.00 19.86           C  
ATOM    437  O   THR A  30      26.814   6.578  16.704  1.00 21.50           O  
ATOM    438  CB  THR A  30      28.544   4.129  18.022  1.00 23.79           C  
ATOM    439  OG1 THR A  30      27.540   4.082  19.037  1.00 23.05           O  
ATOM    440  CG2 THR A  30      29.824   3.494  18.580  1.00 26.05           C  
ATOM    441  H   THR A  30      28.025   6.162  19.545  1.00  0.00           H  
ATOM    442  HA  THR A  30      29.848   5.687  17.332  1.00  0.00           H  
ATOM    443  HB  THR A  30      28.217   3.570  17.145  1.00  0.00           H  
ATOM    444  HG1 THR A  30      27.254   4.975  19.245  1.00  0.00           H  
ATOM    445 1HG2 THR A  30      29.627   2.458  18.853  1.00  0.00           H  
ATOM    446 2HG2 THR A  30      30.607   3.527  17.822  1.00  0.00           H  
ATOM    447 3HG2 THR A  30      30.149   4.045  19.461  1.00  0.00           H  
ATOM    448  N   ALA A  31      28.344   5.775  15.257  1.00 19.04           N  
ATOM    449  CA  ALA A  31      27.629   6.194  14.057  1.00 19.96           C  
ATOM    450  C   ALA A  31      26.319   5.470  13.778  1.00 15.55           C  
ATOM    451  O   ALA A  31      26.174   4.285  14.037  1.00 17.24           O  
ATOM    452  CB  ALA A  31      28.543   6.063  12.839  1.00 20.12           C  
ATOM    453  H   ALA A  31      29.217   5.276  15.161  1.00  0.00           H  
ATOM    454  HA  ALA A  31      27.344   7.239  14.180  1.00  0.00           H  
ATOM    455 1HB  ALA A  31      28.005   6.377  11.945  1.00  0.00           H  
ATOM    456 2HB  ALA A  31      29.422   6.694  12.974  1.00  0.00           H  
ATOM    457 3HB  ALA A  31      28.855   5.026  12.729  1.00  0.00           H  
ATOM    458  N   GLN A  32      25.385   6.223  13.222  1.00 14.04           N  
ATOM    459  CA  GLN A  32      24.099   5.663  12.839  1.00 14.16           C  
ATOM    460  C   GLN A  32      23.490   6.508  11.736  1.00 12.55           C  
ATOM    461  O   GLN A  32      23.503   7.740  11.805  1.00 14.08           O  
ATOM    462  CB  GLN A  32      23.157   5.674  14.041  1.00 13.40           C  
ATOM    463  CG  GLN A  32      21.744   5.182  13.706  1.00 13.48           C  
ATOM    464  CD  GLN A  32      20.820   5.340  14.895  1.00 13.51           C  
ATOM    465  OE1 GLN A  32      21.016   4.705  15.928  1.00 13.75           O  
ATOM    466  NE2 GLN A  32      19.821   6.215  14.763  1.00 13.99           N  
ATOM    467  H   GLN A  32      25.563   7.204  13.059  1.00  0.00           H  
ATOM    468  HA  GLN A  32      24.252   4.633  12.516  1.00  0.00           H  
ATOM    469 1HB  GLN A  32      23.566   5.042  14.829  1.00  0.00           H  
ATOM    470 2HB  GLN A  32      23.085   6.687  14.438  1.00  0.00           H  
ATOM    471 1HG  GLN A  32      21.355   5.767  12.873  1.00  0.00           H  
ATOM    472 2HG  GLN A  32      21.793   4.128  13.431  1.00  0.00           H  
ATOM    473 1HE2 GLN A  32      19.179   6.360  15.517  1.00  0.00           H  
ATOM    474 2HE2 GLN A  32      19.713   6.726  13.910  1.00  0.00           H  
ATOM    475  N   CYS A  33      22.953   5.843  10.720  1.00 12.97           N  
ATOM    476  CA  CYS A  33      22.243   6.541   9.663  1.00 12.55           C  
ATOM    477  C   CYS A  33      20.915   5.844   9.419  1.00 11.63           C  
ATOM    478  O   CYS A  33      20.807   4.633   9.582  1.00 13.30           O  
ATOM    479  CB  CYS A  33      22.977   6.489   8.338  1.00 11.90           C  
ATOM    480  SG  CYS A  33      24.674   7.174   8.376  1.00 16.76           S  
ATOM    481  H   CYS A  33      23.036   4.837  10.676  1.00  0.00           H  
ATOM    482  HA  CYS A  33      22.145   7.589   9.946  1.00  0.00           H  
ATOM    483 1HB  CYS A  33      23.044   5.455   8.000  1.00  0.00           H  
ATOM    484 2HB  CYS A  33      22.413   7.043   7.588  1.00  0.00           H  
ATOM    485  N   ILE A  34      19.921   6.624   9.028  1.00 13.27           N  
ATOM    486  CA  ILE A  34      18.624   6.071   8.654  1.00 11.12           C  
ATOM    487  C   ILE A  34      18.277   6.693   7.312  1.00 11.48           C  
ATOM    488  O   ILE A  34      18.625   7.853   7.045  1.00 14.26           O  
ATOM    489  CB  ILE A  34      17.492   6.404   9.688  1.00 11.33           C  
ATOM    490  CG1 ILE A  34      17.422   7.910   9.974  1.00 13.29           C  
ATOM    491  CG2 ILE A  34      17.732   5.623  10.993  1.00 13.39           C  
ATOM    492  CD1 ILE A  34      16.186   8.274  10.852  1.00 15.56           C  
ATOM    493  H   ILE A  34      20.060   7.624   8.987  1.00  0.00           H  
ATOM    494  HA  ILE A  34      18.712   4.986   8.606  1.00  0.00           H  
ATOM    495  HB  ILE A  34      16.525   6.122   9.272  1.00  0.00           H  
ATOM    496 1HG1 ILE A  34      18.332   8.226  10.483  1.00  0.00           H  
ATOM    497 2HG1 ILE A  34      17.368   8.457   9.032  1.00  0.00           H  
ATOM    498 1HG2 ILE A  34      16.944   5.858  11.708  1.00  0.00           H  
ATOM    499 2HG2 ILE A  34      17.725   4.554  10.784  1.00  0.00           H  
ATOM    500 3HG2 ILE A  34      18.698   5.904  11.413  1.00  0.00           H  
ATOM    501 1HD1 ILE A  34      16.171   9.349  11.032  1.00  0.00           H  
ATOM    502 2HD1 ILE A  34      15.272   7.981  10.334  1.00  0.00           H  
ATOM    503 3HD1 ILE A  34      16.249   7.748  11.804  1.00  0.00           H  
ATOM    504  N   GLU A  35      17.617   5.912   6.458  1.00 10.18           N  
ATOM    505  CA  GLU A  35      17.204   6.386   5.137  1.00  9.84           C  
ATOM    506  C   GLU A  35      15.695   6.546   5.249  1.00 11.81           C  
ATOM    507  O   GLU A  35      14.968   5.566   5.479  1.00 13.20           O  
ATOM    508  CB  GLU A  35      17.552   5.356   4.078  1.00 13.99           C  
ATOM    509  CG  GLU A  35      17.220   5.821   2.678  1.00 23.74           C  
ATOM    510  CD  GLU A  35      18.065   5.096   1.638  1.00 37.35           C  
ATOM    511  OE1 GLU A  35      17.985   3.856   1.577  1.00 35.44           O  
ATOM    512  OE2 GLU A  35      18.813   5.766   0.894  1.00 48.66           O  
ATOM    513  H   GLU A  35      17.396   4.965   6.732  1.00  0.00           H  
ATOM    514  HA  GLU A  35      17.740   7.310   4.918  1.00  0.00           H  
ATOM    515 1HB  GLU A  35      18.617   5.128   4.128  1.00  0.00           H  
ATOM    516 2HB  GLU A  35      17.010   4.432   4.278  1.00  0.00           H  
ATOM    517 1HG  GLU A  35      16.164   5.635   2.486  1.00  0.00           H  
ATOM    518 2HG  GLU A  35      17.389   6.895   2.614  1.00  0.00           H  
ATOM    519  N   VAL A  36      15.246   7.779   5.045  1.00 11.65           N  
ATOM    520  CA  VAL A  36      13.849   8.154   5.228  1.00 10.58           C  
ATOM    521  C   VAL A  36      13.063   8.519   3.998  1.00 12.42           C  
ATOM    522  O   VAL A  36      13.549   9.275   3.149  1.00 13.59           O  
ATOM    523  CB  VAL A  36      13.767   9.372   6.183  1.00 12.78           C  
ATOM    524  CG1 VAL A  36      12.303   9.634   6.633  1.00 14.57           C  
ATOM    525  CG2 VAL A  36      14.676   9.139   7.369  1.00 15.97           C  
ATOM    526  H   VAL A  36      15.909   8.481   4.750  1.00  0.00           H  
ATOM    527  HA  VAL A  36      13.320   7.311   5.675  1.00  0.00           H  
ATOM    528  HB  VAL A  36      14.083  10.266   5.645  1.00  0.00           H  
ATOM    529 1HG1 VAL A  36      12.276  10.495   7.302  1.00  0.00           H  
ATOM    530 2HG1 VAL A  36      11.684   9.836   5.759  1.00  0.00           H  
ATOM    531 3HG1 VAL A  36      11.921   8.757   7.155  1.00  0.00           H  
ATOM    532 1HG2 VAL A  36      14.622   9.994   8.042  1.00  0.00           H  
ATOM    533 2HG2 VAL A  36      14.361   8.239   7.898  1.00  0.00           H  
ATOM    534 3HG2 VAL A  36      15.702   9.015   7.022  1.00  0.00           H  
ATOM    535  N   GLY A  37      11.852   7.966   3.895  1.00 11.57           N  
ATOM    536  CA  GLY A  37      10.933   8.327   2.816  1.00 11.91           C  
ATOM    537  C   GLY A  37      10.188   9.567   3.319  1.00 13.85           C  
ATOM    538  O   GLY A  37       9.504   9.523   4.355  1.00 15.96           O  
ATOM    539  H   GLY A  37      11.563   7.281   4.579  1.00  0.00           H  
ATOM    540 1HA  GLY A  37      11.499   8.517   1.904  1.00  0.00           H  
ATOM    541 2HA  GLY A  37      10.266   7.490   2.611  1.00  0.00           H  
ATOM    542  N   LEU A  38      10.274  10.681   2.591  1.00 12.31           N  
ATOM    543  CA  LEU A  38       9.667  11.913   3.081  1.00 12.77           C  
ATOM    544  C   LEU A  38       8.152  12.021   3.082  1.00 12.63           C  
ATOM    545  O   LEU A  38       7.588  12.782   3.861  1.00 17.37           O  
ATOM    546  CB  LEU A  38      10.279  13.115   2.337  1.00 18.24           C  
ATOM    547  CG  LEU A  38      11.791  13.266   2.588  1.00 20.00           C  
ATOM    548  CD1 LEU A  38      12.390  14.288   1.611  1.00 28.09           C  
ATOM    549  CD2 LEU A  38      12.029  13.693   4.028  1.00 21.77           C  
ATOM    550  H   LEU A  38      10.754  10.689   1.702  1.00  0.00           H  
ATOM    551  HA  LEU A  38       9.881  12.004   4.145  1.00  0.00           H  
ATOM    552 1HB  LEU A  38      10.104  12.989   1.270  1.00  0.00           H  
ATOM    553 2HB  LEU A  38       9.769  14.022   2.663  1.00  0.00           H  
ATOM    554  HG  LEU A  38      12.287  12.312   2.407  1.00  0.00           H  
ATOM    555 1HD1 LEU A  38      13.459  14.386   1.798  1.00  0.00           H  
ATOM    556 2HD1 LEU A  38      12.231  13.949   0.587  1.00  0.00           H  
ATOM    557 3HD1 LEU A  38      11.907  15.254   1.754  1.00  0.00           H  
ATOM    558 1HD2 LEU A  38      13.100  13.799   4.204  1.00  0.00           H  
ATOM    559 2HD2 LEU A  38      11.535  14.648   4.211  1.00  0.00           H  
ATOM    560 3HD2 LEU A  38      11.623  12.939   4.703  1.00  0.00           H  
ATOM    561  N   GLU A  39       7.465  11.284   2.228  1.00 12.39           N  
ATOM    562  CA  GLU A  39       6.016  11.400   2.250  1.00 12.40           C  
ATOM    563  C   GLU A  39       5.391  10.546   3.345  1.00 12.53           C  
ATOM    564  O   GLU A  39       4.418  10.956   3.988  1.00 14.63           O  
ATOM    565  CB  GLU A  39       5.412  11.028   0.891  1.00 13.56           C  
ATOM    566  CG  GLU A  39       5.781  12.010  -0.218  1.00 18.41           C  
ATOM    567  CD  GLU A  39       5.583  13.458   0.202  1.00 31.34           C  
ATOM    568  OE1 GLU A  39       4.457  13.815   0.615  1.00 31.62           O  
ATOM    569  OE2 GLU A  39       6.559  14.239   0.125  1.00 40.43           O  
ATOM    570  H   GLU A  39       7.898  10.652   1.570  1.00  0.00           H  
ATOM    571  HA  GLU A  39       5.755  12.436   2.470  1.00  0.00           H  
ATOM    572 1HB  GLU A  39       5.753  10.034   0.601  1.00  0.00           H  
ATOM    573 2HB  GLU A  39       4.326  10.991   0.974  1.00  0.00           H  
ATOM    574 1HG  GLU A  39       6.825  11.857  -0.492  1.00  0.00           H  
ATOM    575 2HG  GLU A  39       5.170  11.799  -1.094  1.00  0.00           H  
ATOM    576  N   THR A  40       5.974   9.379   3.593  1.00 12.92           N  
ATOM    577  CA  THR A  40       5.404   8.458   4.584  1.00 12.75           C  
ATOM    578  C   THR A  40       6.086   8.441   5.924  1.00 12.74           C  
ATOM    579  O   THR A  40       5.471   8.078   6.941  1.00 14.31           O  
ATOM    580  CB  THR A  40       5.526   7.031   4.107  1.00 13.10           C  
ATOM    581  OG1 THR A  40       6.915   6.752   3.839  1.00 13.18           O  
ATOM    582  CG2 THR A  40       4.691   6.818   2.833  1.00 18.19           C  
ATOM    583  H   THR A  40       6.816   9.114   3.102  1.00  0.00           H  
ATOM    584  HA  THR A  40       4.347   8.695   4.709  1.00  0.00           H  
ATOM    585  HB  THR A  40       5.171   6.356   4.885  1.00  0.00           H  
ATOM    586  HG1 THR A  40       7.440   7.535   4.025  1.00  0.00           H  
ATOM    587 1HG2 THR A  40       4.789   5.784   2.502  1.00  0.00           H  
ATOM    588 2HG2 THR A  40       3.644   7.034   3.044  1.00  0.00           H  
ATOM    589 3HG2 THR A  40       5.047   7.485   2.049  1.00  0.00           H  
ATOM    590  N   GLY A  41       7.356   8.812   5.925  1.00 11.48           N  
ATOM    591  CA  GLY A  41       8.129   8.716   7.146  1.00 11.32           C  
ATOM    592  C   GLY A  41       8.730   7.312   7.320  1.00 10.53           C  
ATOM    593  O   GLY A  41       9.374   7.057   8.333  1.00 10.69           O  
ATOM    594  H   GLY A  41       7.800   9.162   5.088  1.00  0.00           H  
ATOM    595 1HA  GLY A  41       8.929   9.457   7.130  1.00  0.00           H  
ATOM    596 2HA  GLY A  41       7.492   8.949   7.999  1.00  0.00           H  
ATOM    597  N   ASN A  42       8.520   6.404   6.365  1.00  8.73           N  
ATOM    598  CA  ASN A  42       9.068   5.058   6.491  1.00  8.98           C  
ATOM    599  C   ASN A  42      10.587   5.175   6.515  1.00 10.37           C  
ATOM    600  O   ASN A  42      11.159   5.994   5.782  1.00 12.02           O  
ATOM    601  CB  ASN A  42       8.677   4.189   5.295  1.00 10.11           C  
ATOM    602  CG  ASN A  42       7.179   3.965   5.185  1.00 12.04           C  
ATOM    603  OD1 ASN A  42       6.433   4.244   6.112  1.00 10.98           O  
ATOM    604  ND2 ASN A  42       6.730   3.439   4.034  1.00 11.94           N  
ATOM    605  H   ASN A  42       7.979   6.640   5.545  1.00  0.00           H  
ATOM    606  HA  ASN A  42       8.661   4.601   7.394  1.00  0.00           H  
ATOM    607 1HB  ASN A  42       9.026   4.658   4.374  1.00  0.00           H  
ATOM    608 2HB  ASN A  42       9.168   3.219   5.374  1.00  0.00           H  
ATOM    609 1HD2 ASN A  42       5.752   3.271   3.909  1.00  0.00           H  
ATOM    610 2HD2 ASN A  42       7.373   3.215   3.302  1.00  0.00           H  
ATOM    611  N   PHE A  43      11.253   4.366   7.318  1.00  9.13           N  
ATOM    612  CA  PHE A  43      12.712   4.453   7.331  1.00  8.59           C  
ATOM    613  C   PHE A  43      13.389   3.139   7.613  1.00 10.75           C  
ATOM    614  O   PHE A  43      12.837   2.253   8.279  1.00 11.08           O  
ATOM    615  CB  PHE A  43      13.207   5.539   8.333  1.00 10.37           C  
ATOM    616  CG  PHE A  43      12.998   5.219   9.811  1.00 10.88           C  
ATOM    617  CD1 PHE A  43      13.898   4.411  10.506  1.00 11.41           C  
ATOM    618  CD2 PHE A  43      11.918   5.769  10.502  1.00 12.26           C  
ATOM    619  CE1 PHE A  43      13.725   4.155  11.871  1.00 11.89           C  
ATOM    620  CE2 PHE A  43      11.737   5.521  11.869  1.00 11.62           C  
ATOM    621  CZ  PHE A  43      12.639   4.715  12.555  1.00 13.43           C  
ATOM    622  H   PHE A  43      10.795   3.695   7.918  1.00  0.00           H  
ATOM    623  HA  PHE A  43      13.051   4.731   6.332  1.00  0.00           H  
ATOM    624 1HB  PHE A  43      14.273   5.709   8.188  1.00  0.00           H  
ATOM    625 2HB  PHE A  43      12.696   6.479   8.132  1.00  0.00           H  
ATOM    626  HD1 PHE A  43      14.745   3.977   9.974  1.00  0.00           H  
ATOM    627  HD2 PHE A  43      11.210   6.401   9.964  1.00  0.00           H  
ATOM    628  HE1 PHE A  43      14.436   3.520  12.400  1.00  0.00           H  
ATOM    629  HE2 PHE A  43      10.889   5.959  12.395  1.00  0.00           H  
ATOM    630  HZ  PHE A  43      12.503   4.518  13.617  1.00  0.00           H  
ATOM    631  N   THR A  44      14.586   2.992   7.050  1.00 10.02           N  
ATOM    632  CA  THR A  44      15.390   1.804   7.316  1.00 10.71           C  
ATOM    633  C   THR A  44      16.657   2.268   8.006  1.00 10.89           C  
ATOM    634  O   THR A  44      17.201   3.320   7.640  1.00 12.09           O  
ATOM    635  CB  THR A  44      15.812   1.117   6.008  1.00 12.12           C  
ATOM    636  OG1 THR A  44      14.654   0.544   5.410  1.00 15.25           O  
ATOM    637  CG2 THR A  44      16.825   0.011   6.266  1.00 15.09           C  
ATOM    638  H   THR A  44      14.949   3.704   6.432  1.00  0.00           H  
ATOM    639  HA  THR A  44      14.789   1.102   7.894  1.00  0.00           H  
ATOM    640  HB  THR A  44      16.258   1.852   5.339  1.00  0.00           H  
ATOM    641  HG1 THR A  44      13.888   0.721   5.962  1.00  0.00           H  
ATOM    642 1HG2 THR A  44      17.104  -0.455   5.321  1.00  0.00           H  
ATOM    643 2HG2 THR A  44      17.712   0.433   6.738  1.00  0.00           H  
ATOM    644 3HG2 THR A  44      16.386  -0.738   6.924  1.00  0.00           H  
ATOM    645  N   ILE A  45      17.126   1.526   9.001  1.00 10.85           N  
ATOM    646  CA  ILE A  45      18.407   1.864   9.640  1.00 10.11           C  
ATOM    647  C   ILE A  45      19.472   1.284   8.704  1.00 12.82           C  
ATOM    648  O   ILE A  45      19.560   0.070   8.527  1.00 13.30           O  
ATOM    649  CB  ILE A  45      18.520   1.227  11.005  1.00 11.19           C  
ATOM    650  CG1 ILE A  45      17.386   1.762  11.898  1.00 13.80           C  
ATOM    651  CG2 ILE A  45      19.905   1.547  11.616  1.00 13.28           C  
ATOM    652  CD1 ILE A  45      17.412   1.155  13.291  1.00 13.22           C  
ATOM    653  H   ILE A  45      16.609   0.723   9.329  1.00  0.00           H  
ATOM    654  HA  ILE A  45      18.458   2.945   9.762  1.00  0.00           H  
ATOM    655  HB  ILE A  45      18.407   0.147  10.913  1.00  0.00           H  
ATOM    656 1HG1 ILE A  45      17.469   2.845  11.981  1.00  0.00           H  
ATOM    657 2HG1 ILE A  45      16.424   1.543  11.435  1.00  0.00           H  
ATOM    658 1HG2 ILE A  45      19.983   1.087  12.601  1.00  0.00           H  
ATOM    659 2HG2 ILE A  45      20.688   1.154  10.969  1.00  0.00           H  
ATOM    660 3HG2 ILE A  45      20.021   2.627  11.710  1.00  0.00           H  
ATOM    661 1HD1 ILE A  45      16.592   1.564  13.882  1.00  0.00           H  
ATOM    662 2HD1 ILE A  45      17.302   0.072  13.218  1.00  0.00           H  
ATOM    663 3HD1 ILE A  45      18.359   1.392  13.773  1.00  0.00           H  
ATOM    664  N   THR A  46      20.255   2.161   8.077  1.00 11.33           N  
ATOM    665  CA  THR A  46      21.258   1.702   7.103  1.00 12.09           C  
ATOM    666  C   THR A  46      22.639   1.505   7.683  1.00 15.36           C  
ATOM    667  O   THR A  46      23.464   0.787   7.110  1.00 18.31           O  
ATOM    668  CB  THR A  46      21.313   2.665   5.918  1.00 13.04           C  
ATOM    669  OG1 THR A  46      21.547   3.996   6.387  1.00 17.20           O  
ATOM    670  CG2 THR A  46      19.976   2.628   5.151  1.00 15.85           C  
ATOM    671  H   THR A  46      20.168   3.150   8.264  1.00  0.00           H  
ATOM    672  HA  THR A  46      20.965   0.716   6.743  1.00  0.00           H  
ATOM    673  HB  THR A  46      22.124   2.374   5.250  1.00  0.00           H  
ATOM    674  HG1 THR A  46      21.618   3.989   7.345  1.00  0.00           H  
ATOM    675 1HG2 THR A  46      20.021   3.316   4.307  1.00  0.00           H  
ATOM    676 2HG2 THR A  46      19.794   1.617   4.786  1.00  0.00           H  
ATOM    677 3HG2 THR A  46      19.167   2.924   5.817  1.00  0.00           H  
ATOM    678  N   ARG A  47      22.901   2.145   8.813  1.00 12.57           N  
ATOM    679  CA  ARG A  47      24.178   1.980   9.486  1.00 14.27           C  
ATOM    680  C   ARG A  47      23.929   2.131  10.973  1.00 14.23           C  
ATOM    681  O   ARG A  47      23.199   3.021  11.394  1.00 13.66           O  
ATOM    682  CB  ARG A  47      25.186   3.038   9.019  1.00 14.43           C  
ATOM    683  CG  ARG A  47      26.531   2.949   9.758  1.00 16.03           C  
ATOM    684  CD  ARG A  47      27.518   3.976   9.219  1.00 20.52           C  
ATOM    685  NE  ARG A  47      28.810   3.833   9.884  1.00 22.78           N  
ATOM    686  CZ  ARG A  47      29.845   4.642   9.664  1.00 21.19           C  
ATOM    687  NH1 ARG A  47      29.733   5.638   8.791  1.00 21.78           N  
ATOM    688  NH2 ARG A  47      30.967   4.475  10.354  1.00 21.29           N  
ATOM    689  H   ARG A  47      22.207   2.758   9.217  1.00  0.00           H  
ATOM    690  HA  ARG A  47      24.574   0.995   9.239  1.00  0.00           H  
ATOM    691 1HB  ARG A  47      25.366   2.922   7.951  1.00  0.00           H  
ATOM    692 2HB  ARG A  47      24.768   4.033   9.174  1.00  0.00           H  
ATOM    693 1HG  ARG A  47      26.376   3.138  10.821  1.00  0.00           H  
ATOM    694 2HG  ARG A  47      26.955   1.953   9.624  1.00  0.00           H  
ATOM    695 1HD  ARG A  47      27.650   3.826   8.148  1.00  0.00           H  
ATOM    696 2HD  ARG A  47      27.134   4.979   9.400  1.00  0.00           H  
ATOM    697  HE  ARG A  47      28.917   3.076  10.546  1.00  0.00           H  
ATOM    698 1HH1 ARG A  47      28.864   5.780   8.296  1.00  0.00           H  
ATOM    699 2HH1 ARG A  47      30.516   6.252   8.623  1.00  0.00           H  
ATOM    700 1HH2 ARG A  47      31.032   3.737  11.042  1.00  0.00           H  
ATOM    701 2HH2 ARG A  47      31.755   5.085  10.192  1.00  0.00           H  
ATOM    702  N   ALA A  48      24.511   1.232  11.764  1.00 13.95           N  
ATOM    703  CA  ALA A  48      24.388   1.321  13.214  1.00 13.69           C  
ATOM    704  C   ALA A  48      25.611   0.638  13.797  1.00 17.30           C  
ATOM    705  O   ALA A  48      25.661  -0.583  13.866  1.00 21.56           O  
ATOM    706  CB  ALA A  48      23.111   0.633  13.676  1.00 15.18           C  
ATOM    707  H   ALA A  48      25.046   0.476  11.361  1.00  0.00           H  
ATOM    708  HA  ALA A  48      24.341   2.376  13.486  1.00  0.00           H  
ATOM    709 1HB  ALA A  48      23.030   0.706  14.761  1.00  0.00           H  
ATOM    710 2HB  ALA A  48      22.250   1.116  13.215  1.00  0.00           H  
ATOM    711 3HB  ALA A  48      23.137  -0.416  13.384  1.00  0.00           H  
ATOM    712  N   ASP A  49      26.585   1.447  14.215  1.00 16.17           N  
ATOM    713  CA  ASP A  49      27.846   0.916  14.762  1.00 18.91           C  
ATOM    714  C   ASP A  49      27.808   0.704  16.268  1.00 21.28           C  
ATOM    715  O   ASP A  49      28.848   0.497  16.887  1.00 24.24           O  
ATOM    716  CB  ASP A  49      29.001   1.887  14.489  1.00 20.15           C  
ATOM    717  CG  ASP A  49      29.327   2.058  13.010  1.00 27.17           C  
ATOM    718  OD1 ASP A  49      28.826   1.304  12.156  1.00 27.20           O  
ATOM    719  OD2 ASP A  49      30.138   2.963  12.719  1.00 34.28           O  
ATOM    720  H   ASP A  49      26.457   2.447  14.156  1.00  0.00           H  
ATOM    721  HA  ASP A  49      28.064  -0.032  14.270  1.00  0.00           H  
ATOM    722 1HB  ASP A  49      28.757   2.868  14.898  1.00  0.00           H  
ATOM    723 2HB  ASP A  49      29.900   1.535  14.996  1.00  0.00           H  
ATOM    724  N   HIS A  50      26.626   0.737  16.869  1.00 17.12           N  
ATOM    725  CA  HIS A  50      26.532   0.629  18.323  1.00 15.58           C  
ATOM    726  C   HIS A  50      26.941  -0.687  18.952  1.00 15.97           C  
ATOM    727  O   HIS A  50      26.702  -1.757  18.412  1.00 17.28           O  
ATOM    728  CB  HIS A  50      25.101   0.940  18.781  1.00 16.93           C  
ATOM    729  CG  HIS A  50      24.492   2.118  18.094  1.00 17.09           C  
ATOM    730  ND1 HIS A  50      25.114   3.346  18.012  1.00 17.76           N  
ATOM    731  CD2 HIS A  50      23.305   2.250  17.454  1.00 16.48           C  
ATOM    732  CE1 HIS A  50      24.336   4.184  17.345  1.00 17.75           C  
ATOM    733  NE2 HIS A  50      23.232   3.545  16.997  1.00 16.64           N  
ATOM    734  H   HIS A  50      25.779   0.837  16.327  1.00  0.00           H  
ATOM    735  HA  HIS A  50      27.205   1.350  18.786  1.00  0.00           H  
ATOM    736 1HB  HIS A  50      24.464   0.073  18.600  1.00  0.00           H  
ATOM    737 2HB  HIS A  50      25.096   1.131  19.854  1.00  0.00           H  
ATOM    738  HD2 HIS A  50      22.549   1.475  17.326  1.00  0.00           H  
ATOM    739  HE1 HIS A  50      24.566   5.225  17.120  1.00  0.00           H  
ATOM    740  HE2 HIS A  50      22.459   3.939  16.480  1.00  0.00           H  
ATOM    741  N   ASP A  51      27.554  -0.573  20.133  1.00 19.95           N  
ATOM    742  CA  ASP A  51      27.988  -1.719  20.942  1.00 23.30           C  
ATOM    743  C   ASP A  51      28.094  -1.057  22.308  1.00 28.85           C  
ATOM    744  O   ASP A  51      29.187  -0.806  22.813  1.00 30.92           O  
ATOM    745  CB  ASP A  51      29.344  -2.223  20.450  1.00 32.50           C  
ATOM    746  CG  ASP A  51      29.788  -3.475  21.166  1.00 41.68           C  
ATOM    747  OD1 ASP A  51      28.910  -4.267  21.562  1.00 41.29           O  
ATOM    748  OD2 ASP A  51      31.013  -3.669  21.319  1.00 47.39           O  
ATOM    749  H   ASP A  51      27.721   0.362  20.475  1.00  0.00           H  
ATOM    750  HA  ASP A  51      27.254  -2.518  20.832  1.00  0.00           H  
ATOM    751 1HB  ASP A  51      29.290  -2.428  19.381  1.00  0.00           H  
ATOM    752 2HB  ASP A  51      30.096  -1.447  20.597  1.00  0.00           H  
ATOM    753  N   ASN A  52      26.929  -0.778  22.889  1.00 25.31           N  
ATOM    754  CA  ASN A  52      26.803  -0.022  24.129  1.00 27.42           C  
ATOM    755  C   ASN A  52      26.618  -0.752  25.448  1.00 31.66           C  
ATOM    756  O   ASN A  52      26.291  -0.121  26.460  1.00 33.63           O  
ATOM    757  CB  ASN A  52      25.642   0.966  23.965  1.00 30.23           C  
ATOM    758  CG  ASN A  52      25.894   2.298  24.646  1.00 33.41           C  
ATOM    759  OD1 ASN A  52      24.952   2.990  25.049  1.00 27.02           O  
ATOM    760  ND2 ASN A  52      27.163   2.674  24.767  1.00 40.53           N  
ATOM    761  H   ASN A  52      26.094  -1.116  22.432  1.00  0.00           H  
ATOM    762  HA  ASN A  52      27.733   0.524  24.298  1.00  0.00           H  
ATOM    763 1HB  ASN A  52      25.465   1.146  22.904  1.00  0.00           H  
ATOM    764 2HB  ASN A  52      24.733   0.531  24.380  1.00  0.00           H  
ATOM    765 1HD2 ASN A  52      27.387   3.544  25.208  1.00  0.00           H  
ATOM    766 2HD2 ASN A  52      27.893   2.088  24.417  1.00  0.00           H  
ATOM    767  N   GLY A  53      26.799  -2.061  25.459  1.00 28.74           N  
ATOM    768  CA  GLY A  53      26.637  -2.771  26.716  1.00 29.91           C  
ATOM    769  C   GLY A  53      25.199  -2.866  27.197  1.00 32.07           C  
ATOM    770  O   GLY A  53      24.313  -3.280  26.445  1.00 35.27           O  
ATOM    771  H   GLY A  53      27.044  -2.581  24.629  1.00  0.00           H  
ATOM    772 1HA  GLY A  53      27.028  -3.783  26.615  1.00  0.00           H  
ATOM    773 2HA  GLY A  53      27.222  -2.276  27.491  1.00  0.00           H  
ATOM    774  N   ASN A  54      24.960  -2.474  28.443  1.00 32.00           N  
ATOM    775  CA  ASN A  54      23.620  -2.547  29.011  1.00 33.50           C  
ATOM    776  C   ASN A  54      22.825  -1.242  28.917  1.00 34.31           C  
ATOM    777  O   ASN A  54      21.700  -1.164  29.408  1.00 37.05           O  
ATOM    778  CB  ASN A  54      23.704  -3.002  30.473  1.00 37.70           C  
ATOM    779  CG  ASN A  54      24.422  -4.332  30.627  1.00 41.53           C  
ATOM    780  OD1 ASN A  54      24.056  -5.324  29.997  1.00 43.38           O  
ATOM    781  ND2 ASN A  54      25.451  -4.356  31.468  1.00 44.70           N  
ATOM    782  H   ASN A  54      25.716  -2.119  29.010  1.00  0.00           H  
ATOM    783  HA  ASN A  54      23.043  -3.278  28.443  1.00  0.00           H  
ATOM    784 1HB  ASN A  54      24.229  -2.247  31.060  1.00  0.00           H  
ATOM    785 2HB  ASN A  54      22.698  -3.094  30.884  1.00  0.00           H  
ATOM    786 1HD2 ASN A  54      25.962  -5.205  31.610  1.00  0.00           H  
ATOM    787 2HD2 ASN A  54      25.715  -3.526  31.959  1.00  0.00           H  
ATOM    788  N   ASN A  55      23.400  -0.225  28.283  1.00 30.68           N  
ATOM    789  CA  ASN A  55      22.718   1.065  28.139  1.00 30.71           C  
ATOM    790  C   ASN A  55      22.231   1.307  26.704  1.00 24.96           C  
ATOM    791  O   ASN A  55      22.921   0.961  25.746  1.00 26.00           O  
ATOM    792  CB  ASN A  55      23.666   2.197  28.542  1.00 38.99           C  
ATOM    793  CG  ASN A  55      24.238   2.012  29.939  1.00 49.59           C  
ATOM    794  OD1 ASN A  55      23.505   2.043  30.928  1.00 52.43           O  
ATOM    795  ND2 ASN A  55      25.550   1.812  30.025  1.00 51.42           N  
ATOM    796  H   ASN A  55      24.324  -0.339  27.892  1.00  0.00           H  
ATOM    797  HA  ASN A  55      21.851   1.074  28.802  1.00  0.00           H  
ATOM    798 1HB  ASN A  55      24.490   2.253  27.829  1.00  0.00           H  
ATOM    799 2HB  ASN A  55      23.134   3.148  28.503  1.00  0.00           H  
ATOM    800 1HD2 ASN A  55      25.979   1.684  30.920  1.00  0.00           H  
ATOM    801 2HD2 ASN A  55      26.107   1.789  29.196  1.00  0.00           H  
ATOM    802  N   VAL A  56      21.048   1.904  26.560  1.00 22.81           N  
ATOM    803  CA  VAL A  56      20.518   2.197  25.220  1.00 19.41           C  
ATOM    804  C   VAL A  56      21.391   3.240  24.532  1.00 20.75           C  
ATOM    805  O   VAL A  56      21.696   4.280  25.112  1.00 19.85           O  
ATOM    806  CB  VAL A  56      19.071   2.733  25.301  1.00 18.28           C  
ATOM    807  CG1 VAL A  56      18.579   3.204  23.907  1.00 18.67           C  
ATOM    808  CG2 VAL A  56      18.157   1.624  25.831  1.00 22.64           C  
ATOM    809  H   VAL A  56      20.504   2.161  27.371  1.00  0.00           H  
ATOM    810  HA  VAL A  56      20.510   1.273  24.641  1.00  0.00           H  
ATOM    811  HB  VAL A  56      19.048   3.589  25.976  1.00  0.00           H  
ATOM    812 1HG1 VAL A  56      17.558   3.578  23.989  1.00  0.00           H  
ATOM    813 2HG1 VAL A  56      19.228   4.000  23.542  1.00  0.00           H  
ATOM    814 3HG1 VAL A  56      18.603   2.366  23.210  1.00  0.00           H  
ATOM    815 1HG2 VAL A  56      17.134   1.994  25.892  1.00  0.00           H  
ATOM    816 2HG2 VAL A  56      18.194   0.768  25.157  1.00  0.00           H  
ATOM    817 3HG2 VAL A  56      18.492   1.319  26.823  1.00  0.00           H  
ATOM    818  N   ALA A  57      21.790   2.961  23.297  1.00 14.30           N  
ATOM    819  CA  ALA A  57      22.608   3.885  22.525  1.00 15.20           C  
ATOM    820  C   ALA A  57      21.809   4.907  21.730  1.00 16.33           C  
ATOM    821  O   ALA A  57      22.236   6.057  21.554  1.00 15.78           O  
ATOM    822  CB  ALA A  57      23.506   3.094  21.555  1.00 19.14           C  
ATOM    823  H   ALA A  57      21.517   2.081  22.883  1.00  0.00           H  
ATOM    824  HA  ALA A  57      23.235   4.444  23.220  1.00  0.00           H  
ATOM    825 1HB  ALA A  57      24.118   3.788  20.978  1.00  0.00           H  
ATOM    826 2HB  ALA A  57      24.153   2.425  22.122  1.00  0.00           H  
ATOM    827 3HB  ALA A  57      22.884   2.510  20.879  1.00  0.00           H  
ATOM    828  N   ALA A  58      20.660   4.479  21.219  1.00 13.00           N  
ATOM    829  CA  ALA A  58      19.874   5.350  20.356  1.00 12.19           C  
ATOM    830  C   ALA A  58      18.450   4.877  20.260  1.00 11.53           C  
ATOM    831  O   ALA A  58      18.124   3.741  20.607  1.00 12.39           O  
ATOM    832  CB  ALA A  58      20.466   5.332  18.961  1.00 14.10           C  
ATOM    833  H   ALA A  58      20.320   3.550  21.422  1.00  0.00           H  
ATOM    834  HA  ALA A  58      19.924   6.361  20.759  1.00  0.00           H  
ATOM    835 1HB  ALA A  58      19.882   5.982  18.310  1.00  0.00           H  
ATOM    836 2HB  ALA A  58      21.496   5.686  18.998  1.00  0.00           H  
ATOM    837 3HB  ALA A  58      20.446   4.316  18.571  1.00  0.00           H  
ATOM    838  N   TYR A  59      17.597   5.767  19.764  1.00 11.50           N  
ATOM    839  CA  TYR A  59      16.203   5.440  19.554  1.00  9.43           C  
ATOM    840  C   TYR A  59      15.696   6.168  18.302  1.00  9.57           C  
ATOM    841  O   TYR A  59      14.971   7.168  18.389  1.00 10.48           O  
ATOM    842  CB  TYR A  59      15.357   5.814  20.783  1.00 11.31           C  
ATOM    843  CG  TYR A  59      13.872   5.508  20.652  1.00  9.10           C  
ATOM    844  CD1 TYR A  59      13.420   4.215  20.396  1.00  9.96           C  
ATOM    845  CD2 TYR A  59      12.902   6.512  20.819  1.00  9.68           C  
ATOM    846  CE1 TYR A  59      12.050   3.919  20.320  1.00 10.19           C  
ATOM    847  CE2 TYR A  59      11.542   6.231  20.736  1.00  9.56           C  
ATOM    848  CZ  TYR A  59      11.118   4.933  20.492  1.00  9.78           C  
ATOM    849  OH  TYR A  59       9.776   4.676  20.419  1.00 10.99           O  
ATOM    850  H   TYR A  59      17.926   6.692  19.528  1.00  0.00           H  
ATOM    851  HA  TYR A  59      16.120   4.365  19.394  1.00  0.00           H  
ATOM    852 1HB  TYR A  59      15.729   5.279  21.658  1.00  0.00           H  
ATOM    853 2HB  TYR A  59      15.459   6.880  20.984  1.00  0.00           H  
ATOM    854  HD1 TYR A  59      14.136   3.406  20.250  1.00  0.00           H  
ATOM    855  HD2 TYR A  59      13.209   7.539  21.018  1.00  0.00           H  
ATOM    856  HE1 TYR A  59      11.723   2.899  20.118  1.00  0.00           H  
ATOM    857  HE2 TYR A  59      10.811   7.031  20.862  1.00  0.00           H  
ATOM    858  HH  TYR A  59       9.287   5.491  20.557  1.00  0.00           H  
ATOM    859  N   PRO A  60      16.115   5.692  17.112  1.00 10.12           N  
ATOM    860  CA  PRO A  60      15.634   6.321  15.867  1.00 10.18           C  
ATOM    861  C   PRO A  60      14.126   6.116  15.924  1.00 10.53           C  
ATOM    862  O   PRO A  60      13.654   5.013  16.236  1.00 10.05           O  
ATOM    863  CB  PRO A  60      16.302   5.507  14.757  1.00 11.15           C  
ATOM    864  CG  PRO A  60      16.738   4.185  15.446  1.00  9.10           C  
ATOM    865  CD  PRO A  60      17.097   4.621  16.852  1.00  9.68           C  
ATOM    866  HA  PRO A  60      15.974   7.367  15.835  1.00  0.00           H  
ATOM    867 1HB  PRO A  60      15.592   5.340  13.934  1.00  0.00           H  
ATOM    868 2HB  PRO A  60      17.152   6.066  14.340  1.00  0.00           H  
ATOM    869 1HG  PRO A  60      15.917   3.453  15.418  1.00  0.00           H  
ATOM    870 2HG  PRO A  60      17.583   3.735  14.905  1.00  0.00           H  
ATOM    871 1HD  PRO A  60      16.974   3.773  17.542  1.00  0.00           H  
ATOM    872 2HD  PRO A  60      18.134   4.989  16.869  1.00  0.00           H  
ATOM    873  N   ALA A  61      13.362   7.143  15.607  1.00  8.98           N  
ATOM    874  CA  ALA A  61      11.926   7.042  15.799  1.00  7.78           C  
ATOM    875  C   ALA A  61      11.153   7.998  14.933  1.00  8.71           C  
ATOM    876  O   ALA A  61      11.700   8.948  14.360  1.00 11.13           O  
ATOM    877  CB  ALA A  61      11.614   7.374  17.279  1.00 10.65           C  
ATOM    878  H   ALA A  61      13.750   7.998  15.234  1.00  0.00           H  
ATOM    879  HA  ALA A  61      11.626   6.018  15.576  1.00  0.00           H  
ATOM    880 1HB  ALA A  61      10.539   7.305  17.449  1.00  0.00           H  
ATOM    881 2HB  ALA A  61      12.130   6.666  17.927  1.00  0.00           H  
ATOM    882 3HB  ALA A  61      11.952   8.384  17.504  1.00  0.00           H  
ATOM    883  N   ILE A  62       9.860   7.733  14.872  1.00  7.95           N  
ATOM    884  CA  ILE A  62       8.934   8.629  14.185  1.00  7.40           C  
ATOM    885  C   ILE A  62       7.933   9.036  15.272  1.00 10.05           C  
ATOM    886  O   ILE A  62       7.586   8.229  16.129  1.00  9.95           O  
ATOM    887  CB  ILE A  62       8.251   7.956  12.974  1.00  7.76           C  
ATOM    888  CG1 ILE A  62       7.324   8.978  12.294  1.00  9.05           C  
ATOM    889  CG2 ILE A  62       7.500   6.665  13.408  1.00 10.81           C  
ATOM    890  CD1 ILE A  62       6.898   8.539  10.878  1.00 10.45           C  
ATOM    891  H   ILE A  62       9.502   6.895  15.308  1.00  0.00           H  
ATOM    892  HA  ILE A  62       9.494   9.487  13.815  1.00  0.00           H  
ATOM    893  HB  ILE A  62       9.004   7.691  12.233  1.00  0.00           H  
ATOM    894 1HG1 ILE A  62       6.432   9.122  12.903  1.00  0.00           H  
ATOM    895 2HG1 ILE A  62       7.831   9.941  12.227  1.00  0.00           H  
ATOM    896 1HG2 ILE A  62       7.027   6.210  12.538  1.00  0.00           H  
ATOM    897 2HG2 ILE A  62       8.208   5.962  13.845  1.00  0.00           H  
ATOM    898 3HG2 ILE A  62       6.738   6.918  14.145  1.00  0.00           H  
ATOM    899 1HD1 ILE A  62       6.245   9.296  10.443  1.00  0.00           H  
ATOM    900 2HD1 ILE A  62       7.783   8.420  10.252  1.00  0.00           H  
ATOM    901 3HD1 ILE A  62       6.365   7.591  10.936  1.00  0.00           H  
ATOM    902  N   TYR A  63       7.506  10.291  15.284  1.00  7.42           N  
ATOM    903  CA  TYR A  63       6.565  10.686  16.331  1.00  9.03           C  
ATOM    904  C   TYR A  63       5.509  11.670  15.881  1.00  9.70           C  
ATOM    905  O   TYR A  63       5.617  12.328  14.820  1.00 10.01           O  
ATOM    906  CB  TYR A  63       7.299  11.251  17.564  1.00  9.59           C  
ATOM    907  CG  TYR A  63       7.940  12.616  17.412  1.00  9.90           C  
ATOM    908  CD1 TYR A  63       7.237  13.771  17.751  1.00 12.31           C  
ATOM    909  CD2 TYR A  63       9.264  12.743  16.986  1.00 12.41           C  
ATOM    910  CE1 TYR A  63       7.841  15.022  17.684  1.00 12.21           C  
ATOM    911  CE2 TYR A  63       9.876  13.991  16.911  1.00 13.32           C  
ATOM    912  CZ  TYR A  63       9.163  15.120  17.268  1.00 13.92           C  
ATOM    913  OH  TYR A  63       9.804  16.351  17.292  1.00 15.21           O  
ATOM    914  H   TYR A  63       7.803  10.977  14.605  1.00  0.00           H  
ATOM    915  HA  TYR A  63       6.005   9.804  16.643  1.00  0.00           H  
ATOM    916 1HB  TYR A  63       6.602  11.326  18.400  1.00  0.00           H  
ATOM    917 2HB  TYR A  63       8.093  10.566  17.860  1.00  0.00           H  
ATOM    918  HD1 TYR A  63       6.198  13.702  18.074  1.00  0.00           H  
ATOM    919  HD2 TYR A  63       9.834  11.857  16.705  1.00  0.00           H  
ATOM    920  HE1 TYR A  63       7.277  15.915  17.953  1.00  0.00           H  
ATOM    921  HE2 TYR A  63      10.909  14.072  16.572  1.00  0.00           H  
ATOM    922  HH  TYR A  63      10.723  16.237  17.038  1.00  0.00           H  
ATOM    923  N   PHE A  64       4.496  11.753  16.725  1.00  9.88           N  
ATOM    924  CA  PHE A  64       3.326  12.617  16.573  1.00  9.36           C  
ATOM    925  C   PHE A  64       3.231  13.381  17.895  1.00 10.52           C  
ATOM    926  O   PHE A  64       3.212  12.773  18.974  1.00 11.86           O  
ATOM    927  CB  PHE A  64       2.091  11.732  16.409  1.00  9.86           C  
ATOM    928  CG  PHE A  64       0.790  12.474  16.348  1.00 12.98           C  
ATOM    929  CD1 PHE A  64       0.405  13.140  15.191  1.00 13.24           C  
ATOM    930  CD2 PHE A  64      -0.087  12.440  17.433  1.00 15.05           C  
ATOM    931  CE1 PHE A  64      -0.848  13.754  15.109  1.00 15.53           C  
ATOM    932  CE2 PHE A  64      -1.341  13.053  17.351  1.00 16.14           C  
ATOM    933  CZ  PHE A  64      -1.713  13.705  16.186  1.00 15.83           C  
ATOM    934  H   PHE A  64       4.564  11.155  17.536  1.00  0.00           H  
ATOM    935  HA  PHE A  64       3.461  13.228  15.679  1.00  0.00           H  
ATOM    936 1HB  PHE A  64       2.181  11.148  15.494  1.00  0.00           H  
ATOM    937 2HB  PHE A  64       2.033  11.031  17.241  1.00  0.00           H  
ATOM    938  HD1 PHE A  64       1.092  13.178  14.345  1.00  0.00           H  
ATOM    939  HD2 PHE A  64       0.210  11.926  18.348  1.00  0.00           H  
ATOM    940  HE1 PHE A  64      -1.142  14.271  14.196  1.00  0.00           H  
ATOM    941  HE2 PHE A  64      -2.025  13.021  18.199  1.00  0.00           H  
ATOM    942  HZ  PHE A  64      -2.691  14.181  16.123  1.00  0.00           H  
ATOM    943  N   GLY A  65       3.162  14.709  17.825  1.00  9.54           N  
ATOM    944  CA  GLY A  65       3.081  15.495  19.054  1.00 10.46           C  
ATOM    945  C   GLY A  65       4.361  16.255  19.348  1.00 10.77           C  
ATOM    946  O   GLY A  65       5.083  16.701  18.429  1.00 11.63           O  
ATOM    947  H   GLY A  65       3.165  15.186  16.935  1.00  0.00           H  
ATOM    948 1HA  GLY A  65       2.257  16.205  18.978  1.00  0.00           H  
ATOM    949 2HA  GLY A  65       2.861  14.836  19.893  1.00  0.00           H  
ATOM    950  N   CYS A  66       4.677  16.385  20.635  1.00 13.04           N  
ATOM    951  CA  CYS A  66       5.815  17.202  21.058  1.00 11.05           C  
ATOM    952  C   CYS A  66       6.882  16.427  21.802  1.00 11.86           C  
ATOM    953  O   CYS A  66       6.642  15.921  22.898  1.00 14.26           O  
ATOM    954  CB  CYS A  66       5.304  18.305  21.966  1.00 15.19           C  
ATOM    955  SG  CYS A  66       4.030  19.385  21.239  1.00 16.60           S  
ATOM    956  H   CYS A  66       4.123  15.912  21.335  1.00  0.00           H  
ATOM    957  HA  CYS A  66       6.274  17.641  20.172  1.00  0.00           H  
ATOM    958 1HB  CYS A  66       4.881  17.866  22.870  1.00  0.00           H  
ATOM    959 2HB  CYS A  66       6.135  18.941  22.269  1.00  0.00           H  
ATOM    960  N   HIS A  67       8.054  16.350  21.187  1.00 11.32           N  
ATOM    961  CA  HIS A  67       9.199  15.642  21.729  1.00 13.18           C  
ATOM    962  C   HIS A  67      10.200  16.693  22.208  1.00 15.61           C  
ATOM    963  O   HIS A  67      10.845  17.350  21.394  1.00 16.19           O  
ATOM    964  CB  HIS A  67       9.815  14.780  20.603  1.00 14.10           C  
ATOM    965  CG  HIS A  67      11.044  14.032  21.005  1.00 15.62           C  
ATOM    966  ND1 HIS A  67      10.997  12.797  21.619  1.00 16.23           N  
ATOM    967  CD2 HIS A  67      12.358  14.361  20.925  1.00 14.79           C  
ATOM    968  CE1 HIS A  67      12.227  12.400  21.904  1.00 17.59           C  
ATOM    969  NE2 HIS A  67      13.072  13.331  21.494  1.00 18.29           N  
ATOM    970  H   HIS A  67       8.140  16.814  20.294  1.00  0.00           H  
ATOM    971  HA  HIS A  67       8.874  14.992  22.541  1.00  0.00           H  
ATOM    972 1HB  HIS A  67       9.079  14.054  20.256  1.00  0.00           H  
ATOM    973 2HB  HIS A  67      10.071  15.417  19.757  1.00  0.00           H  
ATOM    974  HD2 HIS A  67      12.771  15.274  20.494  1.00  0.00           H  
ATOM    975  HE1 HIS A  67      12.498  11.465  22.393  1.00  0.00           H  
ATOM    976  HE2 HIS A  67      14.078  13.296  21.582  1.00  0.00           H  
ATOM    977  N   TRP A  68      10.330  16.834  23.528  1.00 15.61           N  
ATOM    978  CA  TRP A  68      11.239  17.818  24.121  1.00 15.52           C  
ATOM    979  C   TRP A  68      11.032  19.204  23.513  1.00 17.54           C  
ATOM    980  O   TRP A  68      11.987  19.887  23.149  1.00 20.27           O  
ATOM    981  CB  TRP A  68      12.694  17.366  23.970  1.00 19.64           C  
ATOM    982  CG  TRP A  68      13.157  16.571  25.156  1.00 25.25           C  
ATOM    983  CD1 TRP A  68      13.843  17.039  26.253  1.00 28.73           C  
ATOM    984  CD2 TRP A  68      12.920  15.181  25.396  1.00 27.04           C  
ATOM    985  NE1 TRP A  68      14.043  16.017  27.154  1.00 38.03           N  
ATOM    986  CE2 TRP A  68      13.488  14.867  26.654  1.00 30.29           C  
ATOM    987  CE3 TRP A  68      12.284  14.167  24.668  1.00 32.71           C  
ATOM    988  CZ2 TRP A  68      13.439  13.576  27.202  1.00 36.39           C  
ATOM    989  CZ3 TRP A  68      12.236  12.878  25.215  1.00 37.86           C  
ATOM    990  CH2 TRP A  68      12.812  12.600  26.470  1.00 36.12           C  
ATOM    991  H   TRP A  68       9.782  16.241  24.135  1.00  0.00           H  
ATOM    992  HA  TRP A  68      11.010  17.904  25.183  1.00  0.00           H  
ATOM    993 1HB  TRP A  68      12.795  16.760  23.070  1.00  0.00           H  
ATOM    994 2HB  TRP A  68      13.336  18.239  23.850  1.00  0.00           H  
ATOM    995  HD1 TRP A  68      14.177  18.066  26.387  1.00  0.00           H  
ATOM    996  HE1 TRP A  68      14.521  16.099  28.040  1.00  0.00           H  
ATOM    997  HE3 TRP A  68      11.834  14.377  23.698  1.00  0.00           H  
ATOM    998  HZ2 TRP A  68      13.876  13.342  28.173  1.00  0.00           H  
ATOM    999  HZ3 TRP A  68      11.741  12.093  24.643  1.00  0.00           H  
ATOM   1000  HH2 TRP A  68      12.758  11.586  26.866  1.00  0.00           H  
ATOM   1001  N   GLY A  69       9.770  19.591  23.401  1.00 18.62           N  
ATOM   1002  CA  GLY A  69       9.432  20.910  22.877  1.00 20.89           C  
ATOM   1003  C   GLY A  69       9.319  21.059  21.374  1.00 25.20           C  
ATOM   1004  O   GLY A  69       8.817  22.084  20.900  1.00 26.37           O  
ATOM   1005  H   GLY A  69       9.026  18.968  23.681  1.00  0.00           H  
ATOM   1006 1HA  GLY A  69       8.475  21.231  23.289  1.00  0.00           H  
ATOM   1007 2HA  GLY A  69      10.180  21.633  23.201  1.00  0.00           H  
ATOM   1008  N   ALA A  70       9.781  20.066  20.617  1.00 17.03           N  
ATOM   1009  CA  ALA A  70       9.704  20.137  19.153  1.00 16.64           C  
ATOM   1010  C   ALA A  70       8.412  19.419  18.753  1.00 17.69           C  
ATOM   1011  O   ALA A  70       8.336  18.194  18.839  1.00 17.19           O  
ATOM   1012  CB  ALA A  70      10.892  19.449  18.547  1.00 19.37           C  
ATOM   1013  H   ALA A  70      10.191  19.250  21.049  1.00  0.00           H  
ATOM   1014  HA  ALA A  70       9.713  21.188  18.864  1.00  0.00           H  
ATOM   1015 1HB  ALA A  70      10.830  19.505  17.460  1.00  0.00           H  
ATOM   1016 2HB  ALA A  70      11.806  19.938  18.883  1.00  0.00           H  
ATOM   1017 3HB  ALA A  70      10.904  18.405  18.856  1.00  0.00           H  
ATOM   1018  N   CYS A  71       7.416  20.175  18.310  1.00 15.70           N  
ATOM   1019  CA  CYS A  71       6.117  19.622  17.973  1.00 14.82           C  
ATOM   1020  C   CYS A  71       5.832  19.516  16.498  1.00 16.97           C  
ATOM   1021  O   CYS A  71       6.280  20.339  15.694  1.00 18.43           O  
ATOM   1022  CB  CYS A  71       4.999  20.479  18.561  1.00 16.91           C  
ATOM   1023  SG  CYS A  71       5.081  20.860  20.332  1.00 18.88           S  
ATOM   1024  H   CYS A  71       7.570  21.168  18.205  1.00  0.00           H  
ATOM   1025  HA  CYS A  71       6.047  18.620  18.398  1.00  0.00           H  
ATOM   1026 1HB  CYS A  71       4.966  21.438  18.044  1.00  0.00           H  
ATOM   1027 2HB  CYS A  71       4.040  19.987  18.399  1.00  0.00           H  
ATOM   1028  N   THR A  72       5.068  18.490  16.152  1.00 14.69           N  
ATOM   1029  CA  THR A  72       4.637  18.277  14.789  1.00 11.21           C  
ATOM   1030  C   THR A  72       3.488  19.246  14.511  1.00 16.47           C  
ATOM   1031  O   THR A  72       3.007  19.925  15.426  1.00 17.93           O  
ATOM   1032  CB  THR A  72       4.190  16.815  14.586  1.00 12.68           C  
ATOM   1033  OG1 THR A  72       3.154  16.483  15.524  1.00 11.63           O  
ATOM   1034  CG2 THR A  72       5.391  15.888  14.813  1.00 12.90           C  
ATOM   1035  H   THR A  72       4.779  17.838  16.867  1.00  0.00           H  
ATOM   1036  HA  THR A  72       5.477  18.480  14.125  1.00  0.00           H  
ATOM   1037  HB  THR A  72       3.810  16.688  13.573  1.00  0.00           H  
ATOM   1038  HG1 THR A  72       2.965  17.247  16.075  1.00  0.00           H  
ATOM   1039 1HG2 THR A  72       5.083  14.852  14.671  1.00  0.00           H  
ATOM   1040 2HG2 THR A  72       6.180  16.133  14.102  1.00  0.00           H  
ATOM   1041 3HG2 THR A  72       5.765  16.019  15.828  1.00  0.00           H  
ATOM   1042  N   SER A  73       3.086  19.330  13.247  1.00 16.47           N  
ATOM   1043  CA  SER A  73       2.036  20.250  12.830  1.00 17.57           C  
ATOM   1044  C   SER A  73       0.626  19.789  13.136  1.00 16.07           C  
ATOM   1045  O   SER A  73       0.214  18.694  12.747  1.00 17.47           O  
ATOM   1046  CB  SER A  73       2.157  20.522  11.325  1.00 19.17           C  
ATOM   1047  OG  SER A  73       1.168  21.444  10.895  1.00 27.38           O  
ATOM   1048  H   SER A  73       3.523  18.737  12.556  1.00  0.00           H  
ATOM   1049  HA  SER A  73       2.162  21.188  13.373  1.00  0.00           H  
ATOM   1050 1HB  SER A  73       3.148  20.918  11.105  1.00  0.00           H  
ATOM   1051 2HB  SER A  73       2.050  19.587  10.777  1.00  0.00           H  
ATOM   1052  HG  SER A  73       0.659  21.670  11.677  1.00  0.00           H  
ATOM   1053  N   ASN A  74      -0.112  20.656  13.831  1.00 20.59           N  
ATOM   1054  CA  ASN A  74      -1.504  20.413  14.197  1.00 22.88           C  
ATOM   1055  C   ASN A  74      -1.819  19.027  14.743  1.00 19.71           C  
ATOM   1056  O   ASN A  74      -2.701  18.336  14.237  1.00 26.78           O  
ATOM   1057  CB  ASN A  74      -2.411  20.708  12.998  1.00 28.43           C  
ATOM   1058  CG  ASN A  74      -2.325  22.154  12.547  1.00 30.64           C  
ATOM   1059  OD1 ASN A  74      -2.383  23.075  13.364  1.00 34.65           O  
ATOM   1060  ND2 ASN A  74      -2.192  22.361  11.244  1.00 34.78           N  
ATOM   1061  H   ASN A  74       0.327  21.521  14.112  1.00  0.00           H  
ATOM   1062  HA  ASN A  74      -1.768  21.083  15.017  1.00  0.00           H  
ATOM   1063 1HB  ASN A  74      -2.134  20.061  12.164  1.00  0.00           H  
ATOM   1064 2HB  ASN A  74      -3.445  20.481  13.259  1.00  0.00           H  
ATOM   1065 1HD2 ASN A  74      -2.130  23.295  10.890  1.00  0.00           H  
ATOM   1066 2HD2 ASN A  74      -2.153  21.584  10.616  1.00  0.00           H  
ATOM   1067  N   SER A  75      -1.109  18.631  15.794  1.00 18.87           N  
ATOM   1068  CA  SER A  75      -1.319  17.336  16.422  1.00 17.26           C  
ATOM   1069  C   SER A  75      -2.466  17.339  17.426  1.00 17.97           C  
ATOM   1070  O   SER A  75      -3.048  16.300  17.721  1.00 20.84           O  
ATOM   1071  CB  SER A  75      -0.048  16.895  17.153  1.00 17.04           C  
ATOM   1072  OG  SER A  75       0.220  17.708  18.306  1.00 18.27           O  
ATOM   1073  H   SER A  75      -0.403  19.250  16.166  1.00  0.00           H  
ATOM   1074  HA  SER A  75      -1.549  16.607  15.644  1.00  0.00           H  
ATOM   1075 1HB  SER A  75      -0.150  15.856  17.465  1.00  0.00           H  
ATOM   1076 2HB  SER A  75       0.801  16.950  16.472  1.00  0.00           H  
ATOM   1077  HG  SER A  75      -0.487  18.356  18.343  1.00  0.00           H  
ATOM   1078  N   GLY A  76      -2.788  18.513  17.959  1.00 18.10           N  
ATOM   1079  CA  GLY A  76      -3.830  18.564  18.963  1.00 21.02           C  
ATOM   1080  C   GLY A  76      -3.255  18.225  20.337  1.00 24.19           C  
ATOM   1081  O   GLY A  76      -4.000  18.120  21.309  1.00 22.00           O  
ATOM   1082  H   GLY A  76      -2.327  19.369  17.684  1.00  0.00           H  
ATOM   1083 1HA  GLY A  76      -4.275  19.559  18.976  1.00  0.00           H  
ATOM   1084 2HA  GLY A  76      -4.621  17.862  18.702  1.00  0.00           H  
ATOM   1085  N   LEU A  77      -1.941  18.018  20.416  1.00 15.33           N  
ATOM   1086  CA  LEU A  77      -1.262  17.715  21.689  1.00 15.37           C  
ATOM   1087  C   LEU A  77      -0.408  18.920  22.083  1.00 15.28           C  
ATOM   1088  O   LEU A  77      -0.021  19.719  21.226  1.00 18.30           O  
ATOM   1089  CB  LEU A  77      -0.385  16.452  21.545  1.00 14.46           C  
ATOM   1090  CG  LEU A  77      -1.120  15.186  21.115  1.00 14.38           C  
ATOM   1091  CD1 LEU A  77      -0.100  14.050  20.990  1.00 15.38           C  
ATOM   1092  CD2 LEU A  77      -2.177  14.814  22.158  1.00 15.26           C  
ATOM   1093  H   LEU A  77      -1.395  18.072  19.568  1.00  0.00           H  
ATOM   1094  HA  LEU A  77      -2.020  17.528  22.449  1.00  0.00           H  
ATOM   1095 1HB  LEU A  77       0.393  16.651  20.809  1.00  0.00           H  
ATOM   1096 2HB  LEU A  77       0.093  16.250  22.503  1.00  0.00           H  
ATOM   1097  HG  LEU A  77      -1.608  15.357  20.155  1.00  0.00           H  
ATOM   1098 1HD1 LEU A  77      -0.609  13.136  20.683  1.00  0.00           H  
ATOM   1099 2HD1 LEU A  77       0.650  14.315  20.245  1.00  0.00           H  
ATOM   1100 3HD1 LEU A  77       0.385  13.889  21.952  1.00  0.00           H  
ATOM   1101 1HD2 LEU A  77      -2.697  13.909  21.842  1.00  0.00           H  
ATOM   1102 2HD2 LEU A  77      -1.694  14.638  23.119  1.00  0.00           H  
ATOM   1103 3HD2 LEU A  77      -2.894  15.629  22.256  1.00  0.00           H  
ATOM   1104  N   PRO A  78      -0.102  19.085  23.377  1.00 16.36           N  
ATOM   1105  CA  PRO A  78      -0.500  18.214  24.493  1.00 13.91           C  
ATOM   1106  C   PRO A  78      -1.960  18.328  24.854  1.00 15.65           C  
ATOM   1107  O   PRO A  78      -2.596  19.370  24.650  1.00 19.23           O  
ATOM   1108  CB  PRO A  78       0.390  18.669  25.643  1.00 15.96           C  
ATOM   1109  CG  PRO A  78       0.627  20.124  25.331  1.00 24.06           C  
ATOM   1110  CD  PRO A  78       0.812  20.147  23.829  1.00 17.82           C  
ATOM   1111  HA  PRO A  78      -0.287  17.168  24.229  1.00  0.00           H  
ATOM   1112 1HB  PRO A  78      -0.122  18.505  26.603  1.00  0.00           H  
ATOM   1113 2HB  PRO A  78       1.312  18.070  25.665  1.00  0.00           H  
ATOM   1114 1HG  PRO A  78      -0.228  20.729  25.666  1.00  0.00           H  
ATOM   1115 2HG  PRO A  78       1.509  20.491  25.877  1.00  0.00           H  
ATOM   1116 1HD  PRO A  78       0.521  21.133  23.438  1.00  0.00           H  
ATOM   1117 2HD  PRO A  78       1.862  19.927  23.585  1.00  0.00           H  
ATOM   1118  N   ARG A  79      -2.492  17.232  25.376  1.00 14.25           N  
ATOM   1119  CA  ARG A  79      -3.885  17.207  25.793  1.00 14.99           C  
ATOM   1120  C   ARG A  79      -4.003  16.350  27.043  1.00 15.60           C  
ATOM   1121  O   ARG A  79      -3.336  15.335  27.175  1.00 14.48           O  
ATOM   1122  CB  ARG A  79      -4.760  16.641  24.685  1.00 17.81           C  
ATOM   1123  CG  ARG A  79      -6.241  16.637  25.039  1.00 29.99           C  
ATOM   1124  CD  ARG A  79      -7.104  16.563  23.799  1.00 41.40           C  
ATOM   1125  NE  ARG A  79      -7.912  17.770  23.632  1.00 54.72           N  
ATOM   1126  CZ  ARG A  79      -7.424  18.978  23.365  1.00 56.68           C  
ATOM   1127  NH1 ARG A  79      -6.118  19.161  23.227  1.00 57.05           N  
ATOM   1128  NH2 ARG A  79      -8.248  20.007  23.235  1.00 55.88           N  
ATOM   1129  H   ARG A  79      -1.930  16.401  25.489  1.00  0.00           H  
ATOM   1130  HA  ARG A  79      -4.202  18.229  26.001  1.00  0.00           H  
ATOM   1131 1HB  ARG A  79      -4.622  17.227  23.777  1.00  0.00           H  
ATOM   1132 2HB  ARG A  79      -4.452  15.619  24.465  1.00  0.00           H  
ATOM   1133 1HG  ARG A  79      -6.463  15.774  25.667  1.00  0.00           H  
ATOM   1134 2HG  ARG A  79      -6.489  17.552  25.579  1.00  0.00           H  
ATOM   1135 1HD  ARG A  79      -6.469  16.450  22.920  1.00  0.00           H  
ATOM   1136 2HD  ARG A  79      -7.775  15.708  23.874  1.00  0.00           H  
ATOM   1137  HE  ARG A  79      -8.915  17.681  23.726  1.00  0.00           H  
ATOM   1138 1HH1 ARG A  79      -5.485  18.379  23.325  1.00  0.00           H  
ATOM   1139 2HH1 ARG A  79      -5.756  20.081  23.024  1.00  0.00           H  
ATOM   1140 1HH2 ARG A  79      -9.245  19.873  23.339  1.00  0.00           H  
ATOM   1141 2HH2 ARG A  79      -7.881  20.925  23.032  1.00  0.00           H  
ATOM   1142  N   ARG A  80      -4.840  16.768  27.994  1.00 15.51           N  
ATOM   1143  CA  ARG A  80      -5.011  15.992  29.215  1.00 15.20           C  
ATOM   1144  C   ARG A  80      -5.604  14.607  28.968  1.00 12.85           C  
ATOM   1145  O   ARG A  80      -6.500  14.437  28.131  1.00 15.09           O  
ATOM   1146  CB  ARG A  80      -5.932  16.735  30.194  1.00 19.24           C  
ATOM   1147  CG  ARG A  80      -5.296  17.964  30.778  1.00 26.34           C  
ATOM   1148  CD  ARG A  80      -6.058  18.457  32.011  1.00 33.65           C  
ATOM   1149  NE  ARG A  80      -5.200  19.354  32.778  1.00 36.85           N  
ATOM   1150  CZ  ARG A  80      -5.457  19.779  34.009  1.00 39.95           C  
ATOM   1151  NH1 ARG A  80      -6.567  19.394  34.632  1.00 41.45           N  
ATOM   1152  NH2 ARG A  80      -4.579  20.565  34.625  1.00 36.83           N  
ATOM   1153  H   ARG A  80      -5.363  17.624  27.878  1.00  0.00           H  
ATOM   1154  HA  ARG A  80      -4.034  15.863  29.683  1.00  0.00           H  
ATOM   1155 1HB  ARG A  80      -6.847  17.027  29.681  1.00  0.00           H  
ATOM   1156 2HB  ARG A  80      -6.212  16.067  31.009  1.00  0.00           H  
ATOM   1157 1HG  ARG A  80      -4.271  17.738  31.073  1.00  0.00           H  
ATOM   1158 2HG  ARG A  80      -5.292  18.761  30.033  1.00  0.00           H  
ATOM   1159 1HD  ARG A  80      -6.955  18.990  31.696  1.00  0.00           H  
ATOM   1160 2HD  ARG A  80      -6.341  17.605  32.628  1.00  0.00           H  
ATOM   1161  HE  ARG A  80      -4.347  19.676  32.341  1.00  0.00           H  
ATOM   1162 1HH1 ARG A  80      -7.218  18.776  34.168  1.00  0.00           H  
ATOM   1163 2HH1 ARG A  80      -6.759  19.719  35.568  1.00  0.00           H  
ATOM   1164 1HH2 ARG A  80      -3.725  20.834  34.156  1.00  0.00           H  
ATOM   1165 2HH2 ARG A  80      -4.765  20.893  35.561  1.00  0.00           H  
ATOM   1166  N   VAL A  81      -5.097  13.630  29.709  1.00 15.17           N  
ATOM   1167  CA  VAL A  81      -5.558  12.248  29.629  1.00 14.92           C  
ATOM   1168  C   VAL A  81      -7.071  12.169  29.812  1.00 17.28           C  
ATOM   1169  O   VAL A  81      -7.764  11.489  29.057  1.00 18.49           O  
ATOM   1170  CB  VAL A  81      -4.829  11.391  30.682  1.00 18.09           C  
ATOM   1171  CG1 VAL A  81      -5.464   9.995  30.790  1.00 20.34           C  
ATOM   1172  CG2 VAL A  81      -3.341  11.259  30.281  1.00 24.57           C  
ATOM   1173  H   VAL A  81      -4.358  13.865  30.356  1.00  0.00           H  
ATOM   1174  HA  VAL A  81      -5.325  11.862  28.636  1.00  0.00           H  
ATOM   1175  HB  VAL A  81      -4.911  11.878  31.654  1.00  0.00           H  
ATOM   1176 1HG1 VAL A  81      -4.931   9.410  31.540  1.00  0.00           H  
ATOM   1177 2HG1 VAL A  81      -6.509  10.092  31.082  1.00  0.00           H  
ATOM   1178 3HG1 VAL A  81      -5.401   9.491  29.826  1.00  0.00           H  
ATOM   1179 1HG2 VAL A  81      -2.817  10.655  31.021  1.00  0.00           H  
ATOM   1180 2HG2 VAL A  81      -3.268  10.781  29.304  1.00  0.00           H  
ATOM   1181 3HG2 VAL A  81      -2.887  12.249  30.235  1.00  0.00           H  
ATOM   1182  N   GLN A  82      -7.594  12.918  30.784  1.00 18.42           N  
ATOM   1183  CA  GLN A  82      -9.029  12.885  31.031  1.00 21.97           C  
ATOM   1184  C   GLN A  82      -9.862  13.454  29.899  1.00 22.76           C  
ATOM   1185  O   GLN A  82     -11.068  13.235  29.874  1.00 26.10           O  
ATOM   1186  CB  GLN A  82      -9.368  13.602  32.348  1.00 24.88           C  
ATOM   1187  CG  GLN A  82      -8.805  14.999  32.469  1.00 28.36           C  
ATOM   1188  CD  GLN A  82      -9.063  15.623  33.837  1.00 45.16           C  
ATOM   1189  OE1 GLN A  82      -8.847  14.990  34.874  1.00 46.51           O  
ATOM   1190  NE2 GLN A  82      -9.516  16.874  33.841  1.00 50.18           N  
ATOM   1191  H   GLN A  82      -7.010  13.511  31.356  1.00  0.00           H  
ATOM   1192  HA  GLN A  82      -9.342  11.844  31.112  1.00  0.00           H  
ATOM   1193 1HB  GLN A  82     -10.450  13.670  32.457  1.00  0.00           H  
ATOM   1194 2HB  GLN A  82      -8.991  13.018  33.188  1.00  0.00           H  
ATOM   1195 1HG  GLN A  82      -7.727  14.960  32.312  1.00  0.00           H  
ATOM   1196 2HG  GLN A  82      -9.269  15.633  31.714  1.00  0.00           H  
ATOM   1197 1HE2 GLN A  82      -9.704  17.336  34.709  1.00  0.00           H  
ATOM   1198 2HE2 GLN A  82      -9.669  17.354  32.977  1.00  0.00           H  
ATOM   1199  N   GLU A  83      -9.235  14.161  28.957  1.00 19.25           N  
ATOM   1200  CA  GLU A  83      -9.948  14.741  27.825  1.00 18.59           C  
ATOM   1201  C   GLU A  83      -9.796  13.910  26.546  1.00 21.50           C  
ATOM   1202  O   GLU A  83     -10.204  14.337  25.473  1.00 28.32           O  
ATOM   1203  CB  GLU A  83      -9.445  16.164  27.569  1.00 23.76           C  
ATOM   1204  CG  GLU A  83      -9.846  17.153  28.648  1.00 28.14           C  
ATOM   1205  CD  GLU A  83      -9.208  18.514  28.453  1.00 37.67           C  
ATOM   1206  OE1 GLU A  83      -9.028  18.926  27.287  1.00 42.65           O  
ATOM   1207  OE2 GLU A  83      -8.897  19.176  29.464  1.00 42.77           O  
ATOM   1208  H   GLU A  83      -8.237  14.297  29.032  1.00  0.00           H  
ATOM   1209  HA  GLU A  83     -11.010  14.779  28.068  1.00  0.00           H  
ATOM   1210 1HB  GLU A  83      -8.357  16.158  27.497  1.00  0.00           H  
ATOM   1211 2HB  GLU A  83      -9.834  16.521  26.615  1.00  0.00           H  
ATOM   1212 1HG  GLU A  83     -10.930  17.264  28.640  1.00  0.00           H  
ATOM   1213 2HG  GLU A  83      -9.557  16.753  29.619  1.00  0.00           H  
ATOM   1214  N   LEU A  84      -9.195  12.733  26.664  1.00 20.61           N  
ATOM   1215  CA  LEU A  84      -8.997  11.871  25.501  1.00 21.80           C  
ATOM   1216  C   LEU A  84     -10.121  10.875  25.402  1.00 21.54           C  
ATOM   1217  O   LEU A  84     -10.489  10.243  26.392  1.00 24.34           O  
ATOM   1218  CB  LEU A  84      -7.697  11.076  25.625  1.00 24.08           C  
ATOM   1219  CG  LEU A  84      -6.403  11.866  25.705  1.00 25.48           C  
ATOM   1220  CD1 LEU A  84      -5.260  10.903  25.970  1.00 28.23           C  
ATOM   1221  CD2 LEU A  84      -6.207  12.640  24.425  1.00 26.77           C  
ATOM   1222  H   LEU A  84      -8.868  12.423  27.568  1.00  0.00           H  
ATOM   1223  HA  LEU A  84      -8.933  12.498  24.613  1.00  0.00           H  
ATOM   1224 1HB  LEU A  84      -7.749  10.463  26.523  1.00  0.00           H  
ATOM   1225 2HB  LEU A  84      -7.611  10.414  24.763  1.00  0.00           H  
ATOM   1226  HG  LEU A  84      -6.451  12.559  26.545  1.00  0.00           H  
ATOM   1227 1HD1 LEU A  84      -4.323  11.458  26.030  1.00  0.00           H  
ATOM   1228 2HD1 LEU A  84      -5.434  10.383  26.912  1.00  0.00           H  
ATOM   1229 3HD1 LEU A  84      -5.200  10.178  25.159  1.00  0.00           H  
ATOM   1230 1HD2 LEU A  84      -5.278  13.208  24.482  1.00  0.00           H  
ATOM   1231 2HD2 LEU A  84      -6.158  11.947  23.585  1.00  0.00           H  
ATOM   1232 3HD2 LEU A  84      -7.043  13.325  24.282  1.00  0.00           H  
ATOM   1233  N   SER A  85     -10.677  10.710  24.210  1.00 17.90           N  
ATOM   1234  CA  SER A  85     -11.736   9.724  24.054  1.00 21.77           C  
ATOM   1235  C   SER A  85     -11.219   8.500  23.298  1.00 22.54           C  
ATOM   1236  O   SER A  85     -11.603   7.366  23.599  1.00 23.94           O  
ATOM   1237  CB  SER A  85     -12.945  10.323  23.328  1.00 24.55           C  
ATOM   1238  OG  SER A  85     -12.616  10.727  22.014  1.00 28.54           O  
ATOM   1239  H   SER A  85     -10.385  11.250  23.408  1.00  0.00           H  
ATOM   1240  HA  SER A  85     -12.057   9.401  25.045  1.00  0.00           H  
ATOM   1241 1HB  SER A  85     -13.747   9.587  23.289  1.00  0.00           H  
ATOM   1242 2HB  SER A  85     -13.316  11.181  23.887  1.00  0.00           H  
ATOM   1243  HG  SER A  85     -11.686  10.519  21.898  1.00  0.00           H  
ATOM   1244  N   ASP A  86     -10.329   8.714  22.333  1.00 21.34           N  
ATOM   1245  CA  ASP A  86      -9.813   7.589  21.560  1.00 21.54           C  
ATOM   1246  C   ASP A  86      -8.407   7.937  21.077  1.00 16.52           C  
ATOM   1247  O   ASP A  86      -8.142   9.078  20.726  1.00 19.85           O  
ATOM   1248  CB  ASP A  86     -10.747   7.371  20.370  1.00 22.31           C  
ATOM   1249  CG  ASP A  86     -10.403   6.149  19.552  1.00 31.94           C  
ATOM   1250  OD1 ASP A  86     -10.314   5.045  20.115  1.00 36.26           O  
ATOM   1251  OD2 ASP A  86     -10.242   6.301  18.326  1.00 41.24           O  
ATOM   1252  H   ASP A  86     -10.001   9.646  22.124  1.00  0.00           H  
ATOM   1253  HA  ASP A  86      -9.810   6.704  22.197  1.00  0.00           H  
ATOM   1254 1HB  ASP A  86     -11.772   7.269  20.726  1.00  0.00           H  
ATOM   1255 2HB  ASP A  86     -10.713   8.243  19.716  1.00  0.00           H  
ATOM   1256  N   VAL A  87      -7.513   6.953  21.100  1.00 13.88           N  
ATOM   1257  CA  VAL A  87      -6.135   7.169  20.624  1.00 14.35           C  
ATOM   1258  C   VAL A  87      -5.781   5.879  19.918  1.00 14.90           C  
ATOM   1259  O   VAL A  87      -5.763   4.826  20.539  1.00 15.80           O  
ATOM   1260  CB  VAL A  87      -5.151   7.398  21.775  1.00 15.97           C  
ATOM   1261  CG1 VAL A  87      -3.786   7.755  21.212  1.00 16.96           C  
ATOM   1262  CG2 VAL A  87      -5.666   8.520  22.688  1.00 20.10           C  
ATOM   1263  H   VAL A  87      -7.776   6.042  21.448  1.00  0.00           H  
ATOM   1264  HA  VAL A  87      -6.122   8.059  19.994  1.00  0.00           H  
ATOM   1265  HB  VAL A  87      -5.057   6.476  22.349  1.00  0.00           H  
ATOM   1266 1HG1 VAL A  87      -3.085   7.918  22.032  1.00  0.00           H  
ATOM   1267 2HG1 VAL A  87      -3.427   6.939  20.585  1.00  0.00           H  
ATOM   1268 3HG1 VAL A  87      -3.864   8.665  20.617  1.00  0.00           H  
ATOM   1269 1HG2 VAL A  87      -4.962   8.677  23.504  1.00  0.00           H  
ATOM   1270 2HG2 VAL A  87      -5.766   9.441  22.113  1.00  0.00           H  
ATOM   1271 3HG2 VAL A  87      -6.637   8.240  23.096  1.00  0.00           H  
ATOM   1272  N   ARG A  88      -5.513   5.963  18.619  1.00 13.98           N  
ATOM   1273  CA  ARG A  88      -5.242   4.766  17.826  1.00 11.74           C  
ATOM   1274  C   ARG A  88      -3.951   4.915  17.060  1.00 11.86           C  
ATOM   1275  O   ARG A  88      -3.557   6.031  16.727  1.00 13.77           O  
ATOM   1276  CB  ARG A  88      -6.342   4.557  16.784  1.00 15.16           C  
ATOM   1277  CG  ARG A  88      -7.725   4.411  17.365  1.00 21.28           C  
ATOM   1278  CD  ARG A  88      -7.886   3.026  17.873  1.00 22.19           C  
ATOM   1279  NE  ARG A  88      -9.172   2.854  18.539  1.00 23.87           N  
ATOM   1280  CZ  ARG A  88      -9.721   1.670  18.765  1.00 31.09           C  
ATOM   1281  NH1 ARG A  88      -9.092   0.566  18.375  1.00 24.11           N  
ATOM   1282  NH2 ARG A  88     -10.892   1.594  19.385  1.00 29.52           N  
ATOM   1283  H   ARG A  88      -5.495   6.866  18.168  1.00  0.00           H  
ATOM   1284  HA  ARG A  88      -5.226   3.905  18.494  1.00  0.00           H  
ATOM   1285 1HB  ARG A  88      -6.355   5.400  16.095  1.00  0.00           H  
ATOM   1286 2HB  ARG A  88      -6.126   3.661  16.202  1.00  0.00           H  
ATOM   1287 1HG  ARG A  88      -7.853   5.121  18.182  1.00  0.00           H  
ATOM   1288 2HG  ARG A  88      -8.468   4.609  16.591  1.00  0.00           H  
ATOM   1289 1HD  ARG A  88      -7.829   2.325  17.041  1.00  0.00           H  
ATOM   1290 2HD  ARG A  88      -7.093   2.806  18.587  1.00  0.00           H  
ATOM   1291  HE  ARG A  88      -9.661   3.687  18.839  1.00  0.00           H  
ATOM   1292 1HH1 ARG A  88      -8.199   0.632  17.908  1.00  0.00           H  
ATOM   1293 2HH1 ARG A  88      -9.507  -0.338  18.545  1.00  0.00           H  
ATOM   1294 1HH2 ARG A  88     -11.362   2.438  19.683  1.00  0.00           H  
ATOM   1295 2HH2 ARG A  88     -11.313   0.694  19.559  1.00  0.00           H  
ATOM   1296  N   THR A  89      -3.317   3.787  16.759  1.00 10.48           N  
ATOM   1297  CA  THR A  89      -2.072   3.864  15.998  1.00 10.28           C  
ATOM   1298  C   THR A  89      -1.860   2.612  15.171  1.00 10.80           C  
ATOM   1299  O   THR A  89      -2.359   1.550  15.513  1.00 12.28           O  
ATOM   1300  CB  THR A  89      -0.882   4.081  16.961  1.00 11.15           C  
ATOM   1301  OG1 THR A  89       0.332   4.278  16.221  1.00 10.76           O  
ATOM   1302  CG2 THR A  89      -0.701   2.874  17.839  1.00 11.83           C  
ATOM   1303  H   THR A  89      -3.667   2.882  17.039  1.00  0.00           H  
ATOM   1304  HA  THR A  89      -2.135   4.712  15.316  1.00  0.00           H  
ATOM   1305  HB  THR A  89      -1.072   4.955  17.583  1.00  0.00           H  
ATOM   1306  HG1 THR A  89       0.144   4.233  15.280  1.00  0.00           H  
ATOM   1307 1HG2 THR A  89       0.139   3.037  18.513  1.00  0.00           H  
ATOM   1308 2HG2 THR A  89      -1.607   2.708  18.421  1.00  0.00           H  
ATOM   1309 3HG2 THR A  89      -0.504   2.000  17.220  1.00  0.00           H  
ATOM   1310  N   SER A  90      -1.128   2.762  14.063  1.00  8.64           N  
ATOM   1311  CA  SER A  90      -0.775   1.647  13.185  1.00  8.24           C  
ATOM   1312  C   SER A  90       0.721   1.705  12.951  1.00  8.43           C  
ATOM   1313  O   SER A  90       1.321   2.773  12.989  1.00  9.82           O  
ATOM   1314  CB  SER A  90      -1.486   1.746  11.836  1.00 10.19           C  
ATOM   1315  OG  SER A  90      -2.890   1.622  12.024  1.00 11.45           O  
ATOM   1316  H   SER A  90      -0.809   3.692  13.830  1.00  0.00           H  
ATOM   1317  HA  SER A  90      -1.085   0.717  13.664  1.00  0.00           H  
ATOM   1318 1HB  SER A  90      -1.250   2.702  11.370  1.00  0.00           H  
ATOM   1319 2HB  SER A  90      -1.122   0.961  11.175  1.00  0.00           H  
ATOM   1320  HG  SER A  90      -3.021   1.507  12.968  1.00  0.00           H  
ATOM   1321  N   TRP A  91       1.313   0.538  12.718  1.00  9.40           N  
ATOM   1322  CA  TRP A  91       2.745   0.439  12.466  1.00  8.80           C  
ATOM   1323  C   TRP A  91       3.082  -0.926  11.907  1.00  9.97           C  
ATOM   1324  O   TRP A  91       2.433  -1.908  12.238  1.00 11.06           O  
ATOM   1325  CB  TRP A  91       3.530   0.657  13.776  1.00  9.66           C  
ATOM   1326  CG  TRP A  91       5.013   0.857  13.590  1.00  8.69           C  
ATOM   1327  CD1 TRP A  91       5.628   1.613  12.628  1.00  9.55           C  
ATOM   1328  CD2 TRP A  91       6.052   0.364  14.441  1.00  9.09           C  
ATOM   1329  NE1 TRP A  91       7.000   1.618  12.838  1.00  9.81           N  
ATOM   1330  CE2 TRP A  91       7.285   0.864  13.943  1.00  8.82           C  
ATOM   1331  CE3 TRP A  91       6.064  -0.443  15.587  1.00 11.15           C  
ATOM   1332  CZ2 TRP A  91       8.510   0.580  14.550  1.00 10.14           C  
ATOM   1333  CZ3 TRP A  91       7.290  -0.729  16.200  1.00 10.28           C  
ATOM   1334  CH2 TRP A  91       8.499  -0.215  15.673  1.00  9.41           C  
ATOM   1335  H   TRP A  91       0.754  -0.303  12.716  1.00  0.00           H  
ATOM   1336  HA  TRP A  91       3.025   1.216  11.754  1.00  0.00           H  
ATOM   1337 1HB  TRP A  91       3.138   1.532  14.294  1.00  0.00           H  
ATOM   1338 2HB  TRP A  91       3.389  -0.202  14.432  1.00  0.00           H  
ATOM   1339  HD1 TRP A  91       5.114   2.131  11.820  1.00  0.00           H  
ATOM   1340  HE1 TRP A  91       7.681   2.099  12.268  1.00  0.00           H  
ATOM   1341  HE3 TRP A  91       5.133  -0.838  15.993  1.00  0.00           H  
ATOM   1342  HZ2 TRP A  91       9.452   0.968  14.162  1.00  0.00           H  
ATOM   1343  HZ3 TRP A  91       7.293  -1.357  17.092  1.00  0.00           H  
ATOM   1344  HH2 TRP A  91       9.440  -0.456  16.168  1.00  0.00           H  
ATOM   1345  N   THR A  92       4.072  -0.977  11.024  1.00  8.59           N  
ATOM   1346  CA  THR A  92       4.557  -2.250  10.485  1.00  9.22           C  
ATOM   1347  C   THR A  92       6.064  -2.209  10.628  1.00 10.84           C  
ATOM   1348  O   THR A  92       6.706  -1.263  10.172  1.00 12.18           O  
ATOM   1349  CB  THR A  92       4.243  -2.412   9.001  1.00 10.62           C  
ATOM   1350  OG1 THR A  92       2.834  -2.344   8.793  1.00 12.39           O  
ATOM   1351  CG2 THR A  92       4.741  -3.785   8.516  1.00 12.16           C  
ATOM   1352  H   THR A  92       4.502  -0.117  10.716  1.00  0.00           H  
ATOM   1353  HA  THR A  92       4.063  -3.062  11.019  1.00  0.00           H  
ATOM   1354  HB  THR A  92       4.738  -1.622   8.436  1.00  0.00           H  
ATOM   1355  HG1 THR A  92       2.393  -2.211   9.636  1.00  0.00           H  
ATOM   1356 1HG2 THR A  92       4.517  -3.900   7.456  1.00  0.00           H  
ATOM   1357 2HG2 THR A  92       5.818  -3.856   8.669  1.00  0.00           H  
ATOM   1358 3HG2 THR A  92       4.242  -4.573   9.079  1.00  0.00           H  
ATOM   1359  N   LEU A  93       6.656  -3.216  11.262  1.00  9.41           N  
ATOM   1360  CA  LEU A  93       8.099  -3.215  11.406  1.00  9.59           C  
ATOM   1361  C   LEU A  93       8.673  -4.434  10.692  1.00 10.00           C  
ATOM   1362  O   LEU A  93       7.984  -5.451  10.519  1.00 12.60           O  
ATOM   1363  CB  LEU A  93       8.493  -3.269  12.892  1.00 12.54           C  
ATOM   1364  CG  LEU A  93       8.075  -4.555  13.632  1.00 12.09           C  
ATOM   1365  CD1 LEU A  93       9.319  -5.357  14.027  1.00 15.42           C  
ATOM   1366  CD2 LEU A  93       7.282  -4.193  14.882  1.00 16.51           C  
ATOM   1367  H   LEU A  93       6.124  -3.983  11.647  1.00  0.00           H  
ATOM   1368  HA  LEU A  93       8.489  -2.293  10.976  1.00  0.00           H  
ATOM   1369 1HB  LEU A  93       9.575  -3.173  12.968  1.00  0.00           H  
ATOM   1370 2HB  LEU A  93       8.037  -2.422  13.404  1.00  0.00           H  
ATOM   1371  HG  LEU A  93       7.456  -5.167  12.976  1.00  0.00           H  
ATOM   1372 1HD1 LEU A  93       9.016  -6.265  14.549  1.00  0.00           H  
ATOM   1373 2HD1 LEU A  93       9.879  -5.625  13.131  1.00  0.00           H  
ATOM   1374 3HD1 LEU A  93       9.947  -4.754  14.682  1.00  0.00           H  
ATOM   1375 1HD2 LEU A  93       6.987  -5.105  15.403  1.00  0.00           H  
ATOM   1376 2HD2 LEU A  93       7.900  -3.582  15.541  1.00  0.00           H  
ATOM   1377 3HD2 LEU A  93       6.391  -3.633  14.598  1.00  0.00           H  
ATOM   1378  N   THR A  94       9.920  -4.315  10.262  1.00 10.55           N  
ATOM   1379  CA  THR A  94      10.636  -5.426   9.629  1.00 11.42           C  
ATOM   1380  C   THR A  94      11.779  -5.747  10.583  1.00 12.36           C  
ATOM   1381  O   THR A  94      12.685  -4.932  10.797  1.00 12.03           O  
ATOM   1382  CB  THR A  94      11.206  -5.026   8.268  1.00 14.54           C  
ATOM   1383  OG1 THR A  94      10.132  -4.647   7.395  1.00 16.12           O  
ATOM   1384  CG2 THR A  94      11.927  -6.218   7.634  1.00 18.23           C  
ATOM   1385  H   THR A  94      10.390  -3.428  10.376  1.00  0.00           H  
ATOM   1386  HA  THR A  94       9.935  -6.246   9.475  1.00  0.00           H  
ATOM   1387  HB  THR A  94      11.908  -4.203   8.396  1.00  0.00           H  
ATOM   1388  HG1 THR A  94       9.297  -4.730   7.862  1.00  0.00           H  
ATOM   1389 1HG2 THR A  94      12.331  -5.925   6.665  1.00  0.00           H  
ATOM   1390 2HG2 THR A  94      12.740  -6.539   8.284  1.00  0.00           H  
ATOM   1391 3HG2 THR A  94      11.224  -7.039   7.501  1.00  0.00           H  
ATOM   1392  N   PRO A  95      11.753  -6.935  11.201  1.00 13.77           N  
ATOM   1393  CA  PRO A  95      12.802  -7.324  12.144  1.00 13.58           C  
ATOM   1394  C   PRO A  95      14.038  -7.892  11.486  1.00 13.89           C  
ATOM   1395  O   PRO A  95      14.017  -8.208  10.295  1.00 17.24           O  
ATOM   1396  CB  PRO A  95      12.107  -8.372  13.000  1.00 14.85           C  
ATOM   1397  CG  PRO A  95      11.243  -9.083  12.002  1.00 17.56           C  
ATOM   1398  CD  PRO A  95      10.682  -7.946  11.126  1.00 15.43           C  
ATOM   1399  HA  PRO A  95      13.091  -6.449  12.745  1.00  0.00           H  
ATOM   1400 1HB  PRO A  95      12.854  -9.021  13.480  1.00  0.00           H  
ATOM   1401 2HB  PRO A  95      11.540  -7.884  13.806  1.00  0.00           H  
ATOM   1402 1HG  PRO A  95      11.841  -9.809  11.431  1.00  0.00           H  
ATOM   1403 2HG  PRO A  95      10.457  -9.654  12.518  1.00  0.00           H  
ATOM   1404 1HD  PRO A  95      10.531  -8.313  10.100  1.00  0.00           H  
ATOM   1405 2HD  PRO A  95       9.734  -7.587  11.553  1.00  0.00           H  
ATOM   1406  N   ILE A  96      15.113  -7.960  12.266  1.00 12.99           N  
ATOM   1407  CA  ILE A  96      16.348  -8.596  11.807  1.00 13.97           C  
ATOM   1408  C   ILE A  96      16.637  -9.687  12.829  1.00 14.06           C  
ATOM   1409  O   ILE A  96      15.970  -9.785  13.850  1.00 16.29           O  
ATOM   1410  CB  ILE A  96      17.540  -7.621  11.688  1.00 13.99           C  
ATOM   1411  CG1 ILE A  96      17.848  -7.002  13.046  1.00 14.47           C  
ATOM   1412  CG2 ILE A  96      17.256  -6.588  10.570  1.00 17.15           C  
ATOM   1413  CD1 ILE A  96      19.115  -6.118  13.022  1.00 17.31           C  
ATOM   1414  H   ILE A  96      15.079  -7.565  13.195  1.00  0.00           H  
ATOM   1415  HA  ILE A  96      16.175  -9.012  10.815  1.00  0.00           H  
ATOM   1416  HB  ILE A  96      18.443  -8.179  11.444  1.00  0.00           H  
ATOM   1417 1HG1 ILE A  96      17.002  -6.397  13.370  1.00  0.00           H  
ATOM   1418 2HG1 ILE A  96      17.985  -7.793  13.784  1.00  0.00           H  
ATOM   1419 1HG2 ILE A  96      18.097  -5.900  10.488  1.00  0.00           H  
ATOM   1420 2HG2 ILE A  96      17.117  -7.107   9.622  1.00  0.00           H  
ATOM   1421 3HG2 ILE A  96      16.353  -6.028  10.813  1.00  0.00           H  
ATOM   1422 1HD1 ILE A  96      19.288  -5.703  14.015  1.00  0.00           H  
ATOM   1423 2HD1 ILE A  96      19.974  -6.721  12.726  1.00  0.00           H  
ATOM   1424 3HD1 ILE A  96      18.978  -5.306  12.309  1.00  0.00           H  
ATOM   1425  N   THR A  97      17.631 -10.529  12.558  1.00 16.87           N  
ATOM   1426  CA  THR A  97      17.924 -11.641  13.459  1.00 16.46           C  
ATOM   1427  C   THR A  97      19.205 -11.495  14.259  1.00 17.46           C  
ATOM   1428  O   THR A  97      19.582 -12.411  14.982  1.00 20.42           O  
ATOM   1429  CB  THR A  97      17.969 -12.981  12.675  1.00 18.33           C  
ATOM   1430  OG1 THR A  97      18.966 -12.892  11.651  1.00 21.01           O  
ATOM   1431  CG2 THR A  97      16.590 -13.270  12.020  1.00 22.08           C  
ATOM   1432  H   THR A  97      18.192 -10.408  11.727  1.00  0.00           H  
ATOM   1433  HA  THR A  97      17.131 -11.701  14.204  1.00  0.00           H  
ATOM   1434  HB  THR A  97      18.220 -13.793  13.357  1.00  0.00           H  
ATOM   1435  HG1 THR A  97      19.379 -12.026  11.682  1.00  0.00           H  
ATOM   1436 1HG2 THR A  97      16.637 -14.212  11.474  1.00  0.00           H  
ATOM   1437 2HG2 THR A  97      15.826 -13.336  12.795  1.00  0.00           H  
ATOM   1438 3HG2 THR A  97      16.339 -12.465  11.331  1.00  0.00           H  
ATOM   1439  N   THR A  98      19.859 -10.344  14.145  1.00 16.37           N  
ATOM   1440  CA  THR A  98      21.084 -10.072  14.884  1.00 17.69           C  
ATOM   1441  C   THR A  98      20.902  -8.823  15.731  1.00 18.19           C  
ATOM   1442  O   THR A  98      19.882  -8.146  15.620  1.00 19.33           O  
ATOM   1443  CB  THR A  98      22.266  -9.794  13.942  1.00 22.35           C  
ATOM   1444  OG1 THR A  98      21.960  -8.678  13.094  1.00 24.20           O  
ATOM   1445  CG2 THR A  98      22.546 -11.009  13.077  1.00 23.54           C  
ATOM   1446  H   THR A  98      19.491  -9.637  13.524  1.00  0.00           H  
ATOM   1447  HA  THR A  98      21.329 -10.949  15.483  1.00  0.00           H  
ATOM   1448  HB  THR A  98      23.153  -9.559  14.530  1.00  0.00           H  
ATOM   1449  HG1 THR A  98      21.082  -8.350  13.302  1.00  0.00           H  
ATOM   1450 1HG2 THR A  98      23.386 -10.798  12.415  1.00  0.00           H  
ATOM   1451 2HG2 THR A  98      22.789 -11.860  13.713  1.00  0.00           H  
ATOM   1452 3HG2 THR A  98      21.664 -11.242  12.481  1.00  0.00           H  
ATOM   1453  N   GLY A  99      21.898  -8.535  16.558  1.00 18.95           N  
ATOM   1454  CA  GLY A  99      21.878  -7.340  17.390  1.00 16.55           C  
ATOM   1455  C   GLY A  99      21.034  -7.434  18.642  1.00 14.29           C  
ATOM   1456  O   GLY A  99      20.392  -8.457  18.918  1.00 17.55           O  
ATOM   1457  H   GLY A  99      22.690  -9.159  16.613  1.00  0.00           H  
ATOM   1458 1HA  GLY A  99      22.894  -7.094  17.698  1.00  0.00           H  
ATOM   1459 2HA  GLY A  99      21.506  -6.498  16.808  1.00  0.00           H  
ATOM   1460  N   ARG A 100      21.049  -6.349  19.407  1.00 13.98           N  
ATOM   1461  CA  ARG A 100      20.300  -6.258  20.647  1.00 15.30           C  
ATOM   1462  C   ARG A 100      19.483  -4.985  20.483  1.00 12.55           C  
ATOM   1463  O   ARG A 100      20.030  -3.888  20.425  1.00 14.43           O  
ATOM   1464  CB  ARG A 100      21.263  -6.144  21.834  1.00 16.76           C  
ATOM   1465  CG  ARG A 100      22.175  -7.371  21.982  1.00 23.39           C  
ATOM   1466  CD  ARG A 100      23.215  -7.166  23.066  1.00 27.89           C  
ATOM   1467  NE  ARG A 100      22.608  -6.883  24.362  1.00 32.13           N  
ATOM   1468  CZ  ARG A 100      23.084  -5.992  25.225  1.00 38.08           C  
ATOM   1469  NH1 ARG A 100      24.175  -5.296  24.927  1.00 37.91           N  
ATOM   1470  NH2 ARG A 100      22.470  -5.797  26.385  1.00 39.94           N  
ATOM   1471  H   ARG A 100      21.605  -5.560  19.109  1.00  0.00           H  
ATOM   1472  HA  ARG A 100      19.707  -7.166  20.760  1.00  0.00           H  
ATOM   1473 1HB  ARG A 100      21.886  -5.259  21.713  1.00  0.00           H  
ATOM   1474 2HB  ARG A 100      20.693  -6.020  22.755  1.00  0.00           H  
ATOM   1475 1HG  ARG A 100      21.574  -8.242  22.243  1.00  0.00           H  
ATOM   1476 2HG  ARG A 100      22.692  -7.556  21.040  1.00  0.00           H  
ATOM   1477 1HD  ARG A 100      23.820  -8.067  23.164  1.00  0.00           H  
ATOM   1478 2HD  ARG A 100      23.856  -6.326  22.801  1.00  0.00           H  
ATOM   1479  HE  ARG A 100      21.775  -7.399  24.614  1.00  0.00           H  
ATOM   1480 1HH1 ARG A 100      24.643  -5.444  24.044  1.00  0.00           H  
ATOM   1481 2HH1 ARG A 100      24.537  -4.619  25.583  1.00  0.00           H  
ATOM   1482 1HH2 ARG A 100      21.639  -6.327  26.613  1.00  0.00           H  
ATOM   1483 2HH2 ARG A 100      22.832  -5.120  27.040  1.00  0.00           H  
ATOM   1484  N   TRP A 101      18.171  -5.154  20.384  1.00 12.35           N  
ATOM   1485  CA  TRP A 101      17.286  -4.016  20.175  1.00 11.38           C  
ATOM   1486  C   TRP A 101      15.862  -4.398  20.465  1.00 12.27           C  
ATOM   1487  O   TRP A 101      15.545  -5.564  20.664  1.00 11.85           O  
ATOM   1488  CB  TRP A 101      17.364  -3.616  18.685  1.00 13.27           C  
ATOM   1489  CG  TRP A 101      17.166  -4.796  17.709  1.00 12.37           C  
ATOM   1490  CD1 TRP A 101      18.157  -5.608  17.195  1.00 14.13           C  
ATOM   1491  CD2 TRP A 101      15.926  -5.375  17.278  1.00 12.86           C  
ATOM   1492  NE1 TRP A 101      17.604  -6.644  16.492  1.00 15.61           N  
ATOM   1493  CE2 TRP A 101      16.239  -6.536  16.525  1.00 15.84           C  
ATOM   1494  CE3 TRP A 101      14.579  -5.033  17.452  1.00 11.98           C  
ATOM   1495  CZ2 TRP A 101      15.254  -7.350  15.964  1.00 13.74           C  
ATOM   1496  CZ3 TRP A 101      13.607  -5.837  16.890  1.00 13.37           C  
ATOM   1497  CH2 TRP A 101      13.946  -6.987  16.157  1.00 14.12           C  
ATOM   1498  H   TRP A 101      17.774  -6.080  20.453  1.00  0.00           H  
ATOM   1499  HA  TRP A 101      17.631  -3.191  20.797  1.00  0.00           H  
ATOM   1500 1HB  TRP A 101      16.603  -2.866  18.469  1.00  0.00           H  
ATOM   1501 2HB  TRP A 101      18.335  -3.165  18.480  1.00  0.00           H  
ATOM   1502  HD1 TRP A 101      19.225  -5.448  17.329  1.00  0.00           H  
ATOM   1503  HE1 TRP A 101      18.117  -7.375  16.021  1.00  0.00           H  
ATOM   1504  HE3 TRP A 101      14.306  -4.147  18.024  1.00  0.00           H  
ATOM   1505  HZ2 TRP A 101      15.499  -8.246  15.392  1.00  0.00           H  
ATOM   1506  HZ3 TRP A 101      12.564  -5.553  17.031  1.00  0.00           H  
ATOM   1507  HH2 TRP A 101      13.152  -7.602  15.733  1.00  0.00           H  
ATOM   1508  N   ASN A 102      14.996  -3.388  20.515  1.00 11.78           N  
ATOM   1509  CA  ASN A 102      13.573  -3.649  20.602  1.00 10.52           C  
ATOM   1510  C   ASN A 102      12.883  -2.794  19.529  1.00 10.08           C  
ATOM   1511  O   ASN A 102      13.530  -1.968  18.842  1.00 11.43           O  
ATOM   1512  CB  ASN A 102      12.977  -3.369  22.001  1.00 11.23           C  
ATOM   1513  CG  ASN A 102      13.038  -1.896  22.408  1.00 13.17           C  
ATOM   1514  OD1 ASN A 102      12.942  -0.997  21.583  1.00 12.69           O  
ATOM   1515  ND2 ASN A 102      13.179  -1.651  23.700  1.00 14.49           N  
ATOM   1516  H   ASN A 102      15.320  -2.432  20.493  1.00  0.00           H  
ATOM   1517  HA  ASN A 102      13.401  -4.704  20.385  1.00  0.00           H  
ATOM   1518 1HB  ASN A 102      11.934  -3.688  22.023  1.00  0.00           H  
ATOM   1519 2HB  ASN A 102      13.513  -3.953  22.749  1.00  0.00           H  
ATOM   1520 1HD2 ASN A 102      13.225  -0.707  24.028  1.00  0.00           H  
ATOM   1521 2HD2 ASN A 102      13.239  -2.409  24.349  1.00  0.00           H  
ATOM   1522  N   ALA A 103      11.600  -3.074  19.329  1.00  9.73           N  
ATOM   1523  CA  ALA A 103      10.727  -2.315  18.401  1.00  8.67           C  
ATOM   1524  C   ALA A 103       9.632  -1.920  19.376  1.00 10.16           C  
ATOM   1525  O   ALA A 103       8.869  -2.769  19.834  1.00 10.60           O  
ATOM   1526  CB  ALA A 103      10.196  -3.218  17.315  1.00 11.98           C  
ATOM   1527  H   ALA A 103      11.212  -3.850  19.845  1.00  0.00           H  
ATOM   1528  HA  ALA A 103      11.324  -1.527  17.942  1.00  0.00           H  
ATOM   1529 1HB  ALA A 103       9.558  -2.643  16.644  1.00  0.00           H  
ATOM   1530 2HB  ALA A 103      11.029  -3.639  16.752  1.00  0.00           H  
ATOM   1531 3HB  ALA A 103       9.618  -4.024  17.763  1.00  0.00           H  
ATOM   1532  N   ALA A 104       9.549  -0.628  19.696  1.00  8.80           N  
ATOM   1533  CA  ALA A 104       8.638  -0.210  20.741  1.00  9.61           C  
ATOM   1534  C   ALA A 104       8.131   1.199  20.624  1.00  9.64           C  
ATOM   1535  O   ALA A 104       8.842   2.099  20.167  1.00  9.83           O  
ATOM   1536  CB  ALA A 104       9.370  -0.338  22.088  1.00 12.08           C  
ATOM   1537  H   ALA A 104      10.109   0.068  19.224  1.00  0.00           H  
ATOM   1538  HA  ALA A 104       7.773  -0.873  20.722  1.00  0.00           H  
ATOM   1539 1HB  ALA A 104       8.705  -0.029  22.894  1.00  0.00           H  
ATOM   1540 2HB  ALA A 104       9.670  -1.375  22.242  1.00  0.00           H  
ATOM   1541 3HB  ALA A 104      10.254   0.298  22.083  1.00  0.00           H  
ATOM   1542  N   TYR A 105       6.888   1.368  21.061  1.00  8.52           N  
ATOM   1543  CA  TYR A 105       6.321   2.696  21.183  1.00  7.94           C  
ATOM   1544  C   TYR A 105       6.871   3.334  22.470  1.00  9.42           C  
ATOM   1545  O   TYR A 105       7.156   2.635  23.446  1.00 10.77           O  
ATOM   1546  CB  TYR A 105       4.811   2.600  21.345  1.00  8.61           C  
ATOM   1547  CG  TYR A 105       4.089   2.487  20.039  1.00  8.42           C  
ATOM   1548  CD1 TYR A 105       4.016   1.272  19.366  1.00 11.92           C  
ATOM   1549  CD2 TYR A 105       3.500   3.616  19.449  1.00  8.54           C  
ATOM   1550  CE1 TYR A 105       3.376   1.183  18.131  1.00 13.01           C  
ATOM   1551  CE2 TYR A 105       2.862   3.538  18.225  1.00  9.87           C  
ATOM   1552  CZ  TYR A 105       2.804   2.315  17.567  1.00 11.92           C  
ATOM   1553  OH  TYR A 105       2.177   2.235  16.352  1.00 15.01           O  
ATOM   1554  H   TYR A 105       6.326   0.568  21.313  1.00  0.00           H  
ATOM   1555  HA  TYR A 105       6.545   3.253  20.273  1.00  0.00           H  
ATOM   1556 1HB  TYR A 105       4.565   1.730  21.955  1.00  0.00           H  
ATOM   1557 2HB  TYR A 105       4.445   3.482  21.870  1.00  0.00           H  
ATOM   1558  HD1 TYR A 105       4.462   0.379  19.804  1.00  0.00           H  
ATOM   1559  HD2 TYR A 105       3.541   4.580  19.956  1.00  0.00           H  
ATOM   1560  HE1 TYR A 105       3.324   0.226  17.612  1.00  0.00           H  
ATOM   1561  HE2 TYR A 105       2.413   4.429  17.787  1.00  0.00           H  
ATOM   1562  HH  TYR A 105       1.841   3.101  16.109  1.00  0.00           H  
ATOM   1563  N   ASP A 106       7.013   4.663  22.460  1.00  7.53           N  
ATOM   1564  CA  ASP A 106       7.480   5.447  23.618  1.00  9.02           C  
ATOM   1565  C   ASP A 106       6.464   6.585  23.658  1.00 11.09           C  
ATOM   1566  O   ASP A 106       6.380   7.399  22.725  1.00 12.01           O  
ATOM   1567  CB  ASP A 106       8.889   5.980  23.347  1.00  9.99           C  
ATOM   1568  CG  ASP A 106       9.715   6.156  24.603  1.00 13.74           C  
ATOM   1569  OD1 ASP A 106       9.349   5.607  25.662  1.00 13.42           O  
ATOM   1570  OD2 ASP A 106      10.758   6.818  24.530  1.00 15.20           O  
ATOM   1571  H   ASP A 106       6.783   5.143  21.602  1.00  0.00           H  
ATOM   1572  HA  ASP A 106       7.510   4.793  24.490  1.00  0.00           H  
ATOM   1573 1HB  ASP A 106       9.415   5.295  22.681  1.00  0.00           H  
ATOM   1574 2HB  ASP A 106       8.823   6.943  22.840  1.00  0.00           H  
ATOM   1575  N   ILE A 107       5.685   6.649  24.736  1.00  9.70           N  
ATOM   1576  CA  ILE A 107       4.602   7.631  24.845  1.00  8.05           C  
ATOM   1577  C   ILE A 107       4.850   8.455  26.108  1.00 12.00           C  
ATOM   1578  O   ILE A 107       4.999   7.915  27.193  1.00 11.26           O  
ATOM   1579  CB  ILE A 107       3.274   6.903  24.915  1.00  9.82           C  
ATOM   1580  CG1 ILE A 107       3.139   6.014  23.669  1.00 13.48           C  
ATOM   1581  CG2 ILE A 107       2.142   7.893  25.001  1.00 13.28           C  
ATOM   1582  CD1 ILE A 107       2.002   5.014  23.733  1.00 18.80           C  
ATOM   1583  H   ILE A 107       5.844   6.005  25.498  1.00  0.00           H  
ATOM   1584  HA  ILE A 107       4.619   8.264  23.958  1.00  0.00           H  
ATOM   1585  HB  ILE A 107       3.256   6.263  25.797  1.00  0.00           H  
ATOM   1586 1HG1 ILE A 107       2.986   6.640  22.790  1.00  0.00           H  
ATOM   1587 2HG1 ILE A 107       4.065   5.458  23.516  1.00  0.00           H  
ATOM   1588 1HG2 ILE A 107       1.194   7.358  25.050  1.00  0.00           H  
ATOM   1589 2HG2 ILE A 107       2.260   8.504  25.895  1.00  0.00           H  
ATOM   1590 3HG2 ILE A 107       2.152   8.534  24.119  1.00  0.00           H  
ATOM   1591 1HD1 ILE A 107       1.980   4.428  22.814  1.00  0.00           H  
ATOM   1592 2HD1 ILE A 107       2.150   4.348  24.584  1.00  0.00           H  
ATOM   1593 3HD1 ILE A 107       1.058   5.544  23.847  1.00  0.00           H  
ATOM   1594  N   TRP A 108       4.897   9.777  25.953  1.00  9.79           N  
ATOM   1595  CA  TRP A 108       5.271  10.657  27.057  1.00 10.31           C  
ATOM   1596  C   TRP A 108       4.163  11.473  27.659  1.00  8.96           C  
ATOM   1597  O   TRP A 108       3.337  12.022  26.930  1.00 11.06           O  
ATOM   1598  CB  TRP A 108       6.368  11.625  26.569  1.00 10.03           C  
ATOM   1599  CG  TRP A 108       7.667  10.958  26.254  1.00 12.40           C  
ATOM   1600  CD1 TRP A 108       8.165  10.627  25.011  1.00 13.79           C  
ATOM   1601  CD2 TRP A 108       8.654  10.545  27.207  1.00 12.08           C  
ATOM   1602  NE1 TRP A 108       9.408  10.041  25.150  1.00 16.29           N  
ATOM   1603  CE2 TRP A 108       9.730   9.980  26.483  1.00 15.26           C  
ATOM   1604  CE3 TRP A 108       8.733  10.605  28.608  1.00 14.37           C  
ATOM   1605  CZ2 TRP A 108      10.880   9.477  27.117  1.00 18.99           C  
ATOM   1606  CZ3 TRP A 108       9.876  10.109  29.241  1.00 14.95           C  
ATOM   1607  CH2 TRP A 108      10.934   9.551  28.492  1.00 17.46           C  
ATOM   1608  H   TRP A 108       4.670  10.182  25.056  1.00  0.00           H  
ATOM   1609  HA  TRP A 108       5.662  10.045  27.870  1.00  0.00           H  
ATOM   1610 1HB  TRP A 108       6.025  12.141  25.672  1.00  0.00           H  
ATOM   1611 2HB  TRP A 108       6.551  12.381  27.332  1.00  0.00           H  
ATOM   1612  HD1 TRP A 108       7.652  10.803  24.067  1.00  0.00           H  
ATOM   1613  HE1 TRP A 108       9.990   9.709  24.394  1.00  0.00           H  
ATOM   1614  HE3 TRP A 108       7.917  11.034  29.189  1.00  0.00           H  
ATOM   1615  HZ2 TRP A 108      11.708   9.043  26.556  1.00  0.00           H  
ATOM   1616  HZ3 TRP A 108       9.931  10.163  30.329  1.00  0.00           H  
ATOM   1617  HH2 TRP A 108      11.812   9.170  29.015  1.00  0.00           H  
ATOM   1618  N   PHE A 109       4.176  11.547  28.994  1.00 11.08           N  
ATOM   1619  CA  PHE A 109       3.175  12.307  29.752  1.00 11.90           C  
ATOM   1620  C   PHE A 109       3.860  13.174  30.786  1.00 11.05           C  
ATOM   1621  O   PHE A 109       4.944  12.859  31.269  1.00 12.64           O  
ATOM   1622  CB  PHE A 109       2.273  11.362  30.548  1.00 12.10           C  
ATOM   1623  CG  PHE A 109       1.577  10.328  29.718  1.00 12.55           C  
ATOM   1624  CD1 PHE A 109       2.259   9.179  29.305  1.00 13.41           C  
ATOM   1625  CD2 PHE A 109       0.239  10.485  29.345  1.00 12.99           C  
ATOM   1626  CE1 PHE A 109       1.600   8.208  28.532  1.00 13.12           C  
ATOM   1627  CE2 PHE A 109      -0.417   9.522  28.581  1.00 14.44           C  
ATOM   1628  CZ  PHE A 109       0.277   8.376  28.172  1.00 14.20           C  
ATOM   1629  H   PHE A 109       4.905  11.059  29.494  1.00  0.00           H  
ATOM   1630  HA  PHE A 109       2.558  12.866  29.047  1.00  0.00           H  
ATOM   1631 1HB  PHE A 109       2.864  10.844  31.302  1.00  0.00           H  
ATOM   1632 2HB  PHE A 109       1.512  11.940  31.070  1.00  0.00           H  
ATOM   1633  HD1 PHE A 109       3.303   9.048  29.590  1.00  0.00           H  
ATOM   1634  HD2 PHE A 109      -0.294  11.380  29.667  1.00  0.00           H  
ATOM   1635  HE1 PHE A 109       2.133   7.313  28.212  1.00  0.00           H  
ATOM   1636  HE2 PHE A 109      -1.462   9.655  28.300  1.00  0.00           H  
ATOM   1637  HZ  PHE A 109      -0.225   7.620  27.570  1.00  0.00           H  
ATOM   1638  N   SER A 110       3.203  14.272  31.140  1.00 12.63           N  
ATOM   1639  CA  SER A 110       3.740  15.080  32.218  1.00 15.39           C  
ATOM   1640  C   SER A 110       2.634  15.966  32.746  1.00 12.21           C  
ATOM   1641  O   SER A 110       1.623  16.178  32.093  1.00 13.74           O  
ATOM   1642  CB  SER A 110       4.956  15.886  31.772  1.00 23.30           C  
ATOM   1643  OG  SER A 110       4.634  17.205  31.448  1.00 21.19           O  
ATOM   1644  H   SER A 110       2.348  14.561  30.687  1.00  0.00           H  
ATOM   1645  HA  SER A 110       4.054  14.416  33.025  1.00  0.00           H  
ATOM   1646 1HB  SER A 110       5.701  15.891  32.567  1.00  0.00           H  
ATOM   1647 2HB  SER A 110       5.408  15.411  30.903  1.00  0.00           H  
ATOM   1648  HG  SER A 110       3.688  17.289  31.590  1.00  0.00           H  
ATOM   1649  N   PRO A 111       2.832  16.504  33.957  1.00 15.01           N  
ATOM   1650  CA  PRO A 111       1.806  17.368  34.560  1.00 14.74           C  
ATOM   1651  C   PRO A 111       1.662  18.738  33.940  1.00 15.45           C  
ATOM   1652  O   PRO A 111       0.651  19.394  34.165  1.00 16.98           O  
ATOM   1653  CB  PRO A 111       2.257  17.515  36.021  1.00 18.95           C  
ATOM   1654  CG  PRO A 111       3.271  16.447  36.232  1.00 25.19           C  
ATOM   1655  CD  PRO A 111       3.949  16.258  34.883  1.00 18.07           C  
ATOM   1656  HA  PRO A 111       0.830  16.863  34.506  1.00  0.00           H  
ATOM   1657 1HB  PRO A 111       2.671  18.520  36.188  1.00  0.00           H  
ATOM   1658 2HB  PRO A 111       1.394  17.408  36.694  1.00  0.00           H  
ATOM   1659 1HG  PRO A 111       3.983  16.748  37.014  1.00  0.00           H  
ATOM   1660 2HG  PRO A 111       2.784  15.525  36.583  1.00  0.00           H  
ATOM   1661 1HD  PRO A 111       4.757  16.996  34.771  1.00  0.00           H  
ATOM   1662 2HD  PRO A 111       4.346  15.235  34.812  1.00  0.00           H  
ATOM   1663  N   VAL A 112       2.660  19.166  33.176  1.00 13.52           N  
ATOM   1664  CA  VAL A 112       2.628  20.502  32.601  1.00 12.95           C  
ATOM   1665  C   VAL A 112       2.593  20.491  31.093  1.00 15.86           C  
ATOM   1666  O   VAL A 112       2.843  19.462  30.464  1.00 17.55           O  
ATOM   1667  CB  VAL A 112       3.828  21.346  33.084  1.00 15.68           C  
ATOM   1668  CG1 VAL A 112       3.753  21.533  34.612  1.00 19.69           C  
ATOM   1669  CG2 VAL A 112       5.139  20.685  32.708  1.00 17.68           C  
ATOM   1670  H   VAL A 112       3.451  18.568  32.987  1.00  0.00           H  
ATOM   1671  HA  VAL A 112       1.710  20.995  32.923  1.00  0.00           H  
ATOM   1672  HB  VAL A 112       3.779  22.330  32.618  1.00  0.00           H  
ATOM   1673 1HG1 VAL A 112       4.602  22.129  34.948  1.00  0.00           H  
ATOM   1674 2HG1 VAL A 112       2.826  22.044  34.871  1.00  0.00           H  
ATOM   1675 3HG1 VAL A 112       3.780  20.559  35.099  1.00  0.00           H  
ATOM   1676 1HG2 VAL A 112       5.969  21.298  33.058  1.00  0.00           H  
ATOM   1677 2HG2 VAL A 112       5.195  19.699  33.170  1.00  0.00           H  
ATOM   1678 3HG2 VAL A 112       5.197  20.581  31.624  1.00  0.00           H  
ATOM   1679  N   THR A 113       2.312  21.649  30.502  1.00 14.35           N  
ATOM   1680  CA  THR A 113       2.195  21.715  29.058  1.00 14.58           C  
ATOM   1681  C   THR A 113       3.484  21.956  28.310  1.00 18.47           C  
ATOM   1682  O   THR A 113       3.554  21.678  27.122  1.00 19.62           O  
ATOM   1683  CB  THR A 113       1.133  22.749  28.628  1.00 16.27           C  
ATOM   1684  OG1 THR A 113       1.289  23.952  29.410  1.00 15.70           O  
ATOM   1685  CG2 THR A 113      -0.254  22.193  28.831  1.00 16.00           C  
ATOM   1686  H   THR A 113       2.178  22.490  31.045  1.00  0.00           H  
ATOM   1687  HA  THR A 113       1.886  20.736  28.691  1.00  0.00           H  
ATOM   1688  HB  THR A 113       1.270  22.995  27.575  1.00  0.00           H  
ATOM   1689  HG1 THR A 113       2.019  23.841  30.024  1.00  0.00           H  
ATOM   1690 1HG2 THR A 113      -0.992  22.934  28.523  1.00  0.00           H  
ATOM   1691 2HG2 THR A 113      -0.375  21.290  28.233  1.00  0.00           H  
ATOM   1692 3HG2 THR A 113      -0.399  21.953  29.884  1.00  0.00           H  
ATOM   1693  N   ASN A 114       4.501  22.462  28.998  1.00 16.39           N  
ATOM   1694  CA  ASN A 114       5.795  22.724  28.371  1.00 20.46           C  
ATOM   1695  C   ASN A 114       6.694  21.491  28.469  1.00 20.23           C  
ATOM   1696  O   ASN A 114       6.977  21.011  29.559  1.00 21.43           O  
ATOM   1697  CB  ASN A 114       6.474  23.911  29.060  1.00 22.26           C  
ATOM   1698  CG  ASN A 114       7.709  24.386  28.315  1.00 25.87           C  
ATOM   1699  OD1 ASN A 114       8.735  23.709  28.295  1.00 25.70           O  
ATOM   1700  ND2 ASN A 114       7.607  25.554  27.690  1.00 29.17           N  
ATOM   1701  H   ASN A 114       4.378  22.671  29.978  1.00  0.00           H  
ATOM   1702  HA  ASN A 114       5.627  22.971  27.322  1.00  0.00           H  
ATOM   1703 1HB  ASN A 114       5.768  24.739  29.138  1.00  0.00           H  
ATOM   1704 2HB  ASN A 114       6.760  23.629  30.073  1.00  0.00           H  
ATOM   1705 1HD2 ASN A 114       8.388  25.919  27.182  1.00  0.00           H  
ATOM   1706 2HD2 ASN A 114       6.750  26.068  27.727  1.00  0.00           H  
ATOM   1707  N   SER A 115       7.152  20.984  27.328  1.00 20.60           N  
ATOM   1708  CA  SER A 115       8.013  19.807  27.326  1.00 19.78           C  
ATOM   1709  C   SER A 115       9.465  20.115  26.945  1.00 22.12           C  
ATOM   1710  O   SER A 115      10.265  19.202  26.738  1.00 20.13           O  
ATOM   1711  CB  SER A 115       7.447  18.745  26.378  1.00 21.69           C  
ATOM   1712  OG  SER A 115       7.406  19.233  25.043  1.00 23.41           O  
ATOM   1713  H   SER A 115       6.905  21.414  26.448  1.00  0.00           H  
ATOM   1714  HA  SER A 115       8.042  19.398  28.337  1.00  0.00           H  
ATOM   1715 1HB  SER A 115       8.065  17.849  26.425  1.00  0.00           H  
ATOM   1716 2HB  SER A 115       6.444  18.467  26.700  1.00  0.00           H  
ATOM   1717  HG  SER A 115       7.753  20.128  25.077  1.00  0.00           H  
ATOM   1718  N   GLY A 116       9.817  21.395  26.874  1.00 21.91           N  
ATOM   1719  CA  GLY A 116      11.180  21.749  26.510  1.00 25.25           C  
ATOM   1720  C   GLY A 116      12.278  21.207  27.413  1.00 27.63           C  
ATOM   1721  O   GLY A 116      13.398  20.978  26.954  1.00 32.55           O  
ATOM   1722  H   GLY A 116       9.153  22.131  27.069  1.00  0.00           H  
ATOM   1723 1HA  GLY A 116      11.391  21.394  25.501  1.00  0.00           H  
ATOM   1724 2HA  GLY A 116      11.283  22.833  26.497  1.00  0.00           H  
ATOM   1725  N   ASN A 117      11.964  21.005  28.690  1.00 27.61           N  
ATOM   1726  CA  ASN A 117      12.939  20.486  29.640  1.00 29.74           C  
ATOM   1727  C   ASN A 117      12.652  19.036  30.004  1.00 31.45           C  
ATOM   1728  O   ASN A 117      13.090  18.544  31.045  1.00 32.15           O  
ATOM   1729  CB  ASN A 117      12.960  21.344  30.907  1.00 33.94           C  
ATOM   1730  CG  ASN A 117      13.460  22.748  30.645  1.00 36.86           C  
ATOM   1731  OD1 ASN A 117      14.522  22.935  30.052  1.00 36.86           O  
ATOM   1732  ND2 ASN A 117      12.699  23.744  31.087  1.00 39.14           N  
ATOM   1733  H   ASN A 117      11.029  21.216  29.010  1.00  0.00           H  
ATOM   1734  HA  ASN A 117      13.927  20.522  29.177  1.00  0.00           H  
ATOM   1735 1HB  ASN A 117      11.954  21.399  31.326  1.00  0.00           H  
ATOM   1736 2HB  ASN A 117      13.600  20.875  31.654  1.00  0.00           H  
ATOM   1737 1HD2 ASN A 117      12.982  24.692  30.941  1.00  0.00           H  
ATOM   1738 2HD2 ASN A 117      11.844  23.545  31.565  1.00  0.00           H  
ATOM   1739  N   GLY A 118      11.907  18.351  29.145  1.00 25.17           N  
ATOM   1740  CA  GLY A 118      11.615  16.955  29.409  1.00 26.44           C  
ATOM   1741  C   GLY A 118      10.323  16.630  30.125  1.00 22.31           C  
ATOM   1742  O   GLY A 118       9.399  17.443  30.158  1.00 23.72           O  
ATOM   1743  H   GLY A 118      11.538  18.781  28.309  1.00  0.00           H  
ATOM   1744 1HA  GLY A 118      11.589  16.404  28.468  1.00  0.00           H  
ATOM   1745 2HA  GLY A 118      12.414  16.524  30.011  1.00  0.00           H  
ATOM   1746  N   TYR A 119      10.285  15.445  30.738  1.00 20.85           N  
ATOM   1747  CA  TYR A 119       9.070  14.965  31.383  1.00 16.36           C  
ATOM   1748  C   TYR A 119       9.220  14.507  32.828  1.00 22.66           C  
ATOM   1749  O   TYR A 119       8.528  13.585  33.264  1.00 21.71           O  
ATOM   1750  CB  TYR A 119       8.471  13.829  30.529  1.00 19.05           C  
ATOM   1751  CG  TYR A 119       8.410  14.164  29.051  1.00 16.53           C  
ATOM   1752  CD1 TYR A 119       9.460  13.821  28.188  1.00 17.41           C  
ATOM   1753  CD2 TYR A 119       7.326  14.868  28.532  1.00 13.82           C  
ATOM   1754  CE1 TYR A 119       9.421  14.177  26.839  1.00 16.10           C  
ATOM   1755  CE2 TYR A 119       7.279  15.239  27.182  1.00 15.73           C  
ATOM   1756  CZ  TYR A 119       8.335  14.882  26.350  1.00 15.94           C  
ATOM   1757  OH  TYR A 119       8.305  15.244  25.014  1.00 17.59           O  
ATOM   1758  H   TYR A 119      11.113  14.867  30.757  1.00  0.00           H  
ATOM   1759  HA  TYR A 119       8.360  15.790  31.440  1.00  0.00           H  
ATOM   1760 1HB  TYR A 119       9.068  12.925  30.656  1.00  0.00           H  
ATOM   1761 2HB  TYR A 119       7.462  13.606  30.876  1.00  0.00           H  
ATOM   1762  HD1 TYR A 119      10.320  13.270  28.568  1.00  0.00           H  
ATOM   1763  HD2 TYR A 119       6.493  15.142  29.180  1.00  0.00           H  
ATOM   1764  HE1 TYR A 119      10.244  13.904  26.179  1.00  0.00           H  
ATOM   1765  HE2 TYR A 119       6.425  15.799  26.800  1.00  0.00           H  
ATOM   1766  HH  TYR A 119       7.496  15.729  24.833  1.00  0.00           H  
ATOM   1767  N   SER A 120      10.101  15.175  33.569  1.00 23.00           N  
ATOM   1768  CA  SER A 120      10.325  14.871  34.981  1.00 24.48           C  
ATOM   1769  C   SER A 120       8.999  14.966  35.728  1.00 23.68           C  
ATOM   1770  O   SER A 120       8.215  15.888  35.495  1.00 23.98           O  
ATOM   1771  CB  SER A 120      11.316  15.876  35.586  1.00 29.26           C  
ATOM   1772  OG  SER A 120      11.419  15.718  36.993  1.00 31.78           O  
ATOM   1773  H   SER A 120      10.631  15.917  33.135  1.00  0.00           H  
ATOM   1774  HA  SER A 120      10.750  13.869  35.056  1.00  0.00           H  
ATOM   1775 1HB  SER A 120      12.297  15.737  35.132  1.00  0.00           H  
ATOM   1776 2HB  SER A 120      10.990  16.890  35.358  1.00  0.00           H  
ATOM   1777  HG  SER A 120      10.825  15.000  37.223  1.00  0.00           H  
ATOM   1778  N   GLY A 121       8.740  14.017  36.622  1.00 21.51           N  
ATOM   1779  CA  GLY A 121       7.497  14.062  37.374  1.00 23.20           C  
ATOM   1780  C   GLY A 121       6.299  13.545  36.595  1.00 22.20           C  
ATOM   1781  O   GLY A 121       5.154  13.582  37.067  1.00 22.85           O  
ATOM   1782  H   GLY A 121       9.390  13.263  36.791  1.00  0.00           H  
ATOM   1783 1HA  GLY A 121       7.600  13.470  38.283  1.00  0.00           H  
ATOM   1784 2HA  GLY A 121       7.294  15.088  37.680  1.00  0.00           H  
ATOM   1785  N   GLY A 122       6.563  13.060  35.383  1.00 17.29           N  
ATOM   1786  CA  GLY A 122       5.499  12.519  34.565  1.00 15.25           C  
ATOM   1787  C   GLY A 122       5.613  11.007  34.387  1.00 18.33           C  
ATOM   1788  O   GLY A 122       5.843  10.263  35.355  1.00 17.25           O  
ATOM   1789  H   GLY A 122       7.507  13.065  35.023  1.00  0.00           H  
ATOM   1790 1HA  GLY A 122       4.536  12.753  35.019  1.00  0.00           H  
ATOM   1791 2HA  GLY A 122       5.516  12.995  33.585  1.00  0.00           H  
ATOM   1792  N   ALA A 123       5.449  10.539  33.151  1.00 14.84           N  
ATOM   1793  CA  ALA A 123       5.520   9.100  32.893  1.00 11.50           C  
ATOM   1794  C   ALA A 123       5.933   8.826  31.470  1.00 11.85           C  
ATOM   1795  O   ALA A 123       5.693   9.641  30.566  1.00 14.64           O  
ATOM   1796  CB  ALA A 123       4.171   8.454  33.126  1.00 16.08           C  
ATOM   1797  H   ALA A 123       5.275  11.169  32.381  1.00  0.00           H  
ATOM   1798  HA  ALA A 123       6.242   8.667  33.585  1.00  0.00           H  
ATOM   1799 1HB  ALA A 123       4.241   7.384  32.930  1.00  0.00           H  
ATOM   1800 2HB  ALA A 123       3.865   8.614  34.160  1.00  0.00           H  
ATOM   1801 3HB  ALA A 123       3.435   8.898  32.457  1.00  0.00           H  
ATOM   1802  N   GLU A 124       6.531   7.654  31.296  1.00 12.45           N  
ATOM   1803  CA  GLU A 124       6.947   7.158  29.990  1.00 12.73           C  
ATOM   1804  C   GLU A 124       6.254   5.819  29.864  1.00 11.85           C  
ATOM   1805  O   GLU A 124       6.498   4.927  30.689  1.00 14.19           O  
ATOM   1806  CB  GLU A 124       8.454   6.957  29.942  1.00 11.28           C  
ATOM   1807  CG  GLU A 124       8.960   6.417  28.612  1.00 12.93           C  
ATOM   1808  CD  GLU A 124      10.444   6.090  28.616  1.00 14.76           C  
ATOM   1809  OE1 GLU A 124      11.099   6.179  29.682  1.00 15.06           O  
ATOM   1810  OE2 GLU A 124      10.979   5.731  27.530  1.00 14.29           O  
ATOM   1811  H   GLU A 124       6.701   7.087  32.114  1.00  0.00           H  
ATOM   1812  HA  GLU A 124       6.673   7.897  29.236  1.00  0.00           H  
ATOM   1813 1HB  GLU A 124       8.954   7.906  30.136  1.00  0.00           H  
ATOM   1814 2HB  GLU A 124       8.754   6.263  30.727  1.00  0.00           H  
ATOM   1815 1HG  GLU A 124       8.407   5.511  28.365  1.00  0.00           H  
ATOM   1816 2HG  GLU A 124       8.763   7.153  27.834  1.00  0.00           H  
ATOM   1817  N   LEU A 125       5.399   5.666  28.862  1.00 10.43           N  
ATOM   1818  CA  LEU A 125       4.675   4.406  28.675  1.00  9.75           C  
ATOM   1819  C   LEU A 125       5.197   3.777  27.385  1.00 12.17           C  
ATOM   1820  O   LEU A 125       5.095   4.366  26.318  1.00 12.88           O  
ATOM   1821  CB  LEU A 125       3.169   4.667  28.579  1.00 11.07           C  
ATOM   1822  CG  LEU A 125       2.265   3.429  28.645  1.00 12.98           C  
ATOM   1823  CD1 LEU A 125       0.863   3.864  29.077  1.00 18.30           C  
ATOM   1824  CD2 LEU A 125       2.218   2.707  27.327  1.00 15.19           C  
ATOM   1825  H   LEU A 125       5.240   6.425  28.215  1.00  0.00           H  
ATOM   1826  HA  LEU A 125       4.865   3.767  29.537  1.00  0.00           H  
ATOM   1827 1HB  LEU A 125       2.879   5.329  29.393  1.00  0.00           H  
ATOM   1828 2HB  LEU A 125       2.963   5.173  27.636  1.00  0.00           H  
ATOM   1829  HG  LEU A 125       2.645   2.741  29.401  1.00  0.00           H  
ATOM   1830 1HD1 LEU A 125       0.211   2.992  29.128  1.00  0.00           H  
ATOM   1831 2HD1 LEU A 125       0.915   4.335  30.059  1.00  0.00           H  
ATOM   1832 3HD1 LEU A 125       0.463   4.574  28.354  1.00  0.00           H  
ATOM   1833 1HD2 LEU A 125       1.569   1.835  27.412  1.00  0.00           H  
ATOM   1834 2HD2 LEU A 125       1.828   3.376  26.559  1.00  0.00           H  
ATOM   1835 3HD2 LEU A 125       3.223   2.386  27.052  1.00  0.00           H  
ATOM   1836  N   MET A 126       5.803   2.602  27.501  1.00 10.05           N  
ATOM   1837  CA  MET A 126       6.337   1.921  26.327  1.00  9.66           C  
ATOM   1838  C   MET A 126       5.504   0.712  25.984  1.00 10.95           C  
ATOM   1839  O   MET A 126       4.920   0.089  26.872  1.00 11.94           O  
ATOM   1840  CB  MET A 126       7.756   1.419  26.591  1.00  9.96           C  
ATOM   1841  CG  MET A 126       8.747   2.532  26.931  1.00  9.69           C  
ATOM   1842  SD  MET A 126      10.429   1.972  26.654  1.00 14.12           S  
ATOM   1843  CE  MET A 126      10.566   2.126  24.879  1.00 16.83           C  
ATOM   1844  H   MET A 126       5.900   2.168  28.408  1.00  0.00           H  
ATOM   1845  HA  MET A 126       6.369   2.631  25.500  1.00  0.00           H  
ATOM   1846 1HB  MET A 126       7.743   0.710  27.417  1.00  0.00           H  
ATOM   1847 2HB  MET A 126       8.125   0.890  25.711  1.00  0.00           H  
ATOM   1848 1HG  MET A 126       8.543   3.403  26.309  1.00  0.00           H  
ATOM   1849 2HG  MET A 126       8.624   2.822  27.974  1.00  0.00           H  
ATOM   1850 1HE  MET A 126      11.561   1.812  24.562  1.00  0.00           H  
ATOM   1851 2HE  MET A 126       9.816   1.495  24.400  1.00  0.00           H  
ATOM   1852 3HE  MET A 126      10.404   3.165  24.590  1.00  0.00           H  
ATOM   1853  N   ILE A 127       5.451   0.373  24.700  1.00  8.12           N  
ATOM   1854  CA  ILE A 127       4.741  -0.819  24.261  1.00  9.83           C  
ATOM   1855  C   ILE A 127       5.734  -1.565  23.381  1.00 10.39           C  
ATOM   1856  O   ILE A 127       6.048  -1.128  22.279  1.00 10.55           O  
ATOM   1857  CB  ILE A 127       3.466  -0.486  23.472  1.00 10.55           C  
ATOM   1858  CG1 ILE A 127       2.524   0.323  24.378  1.00 12.90           C  
ATOM   1859  CG2 ILE A 127       2.737  -1.785  23.068  1.00 13.96           C  
ATOM   1860  CD1 ILE A 127       1.310   0.861  23.653  1.00 16.79           C  
ATOM   1861  H   ILE A 127       5.912   0.952  24.013  1.00  0.00           H  
ATOM   1862  HA  ILE A 127       4.446  -1.389  25.141  1.00  0.00           H  
ATOM   1863  HB  ILE A 127       3.730   0.070  22.573  1.00  0.00           H  
ATOM   1864 1HG1 ILE A 127       2.185  -0.304  25.202  1.00  0.00           H  
ATOM   1865 2HG1 ILE A 127       3.068   1.164  24.810  1.00  0.00           H  
ATOM   1866 1HG2 ILE A 127       1.834  -1.537  22.510  1.00  0.00           H  
ATOM   1867 2HG2 ILE A 127       3.393  -2.392  22.445  1.00  0.00           H  
ATOM   1868 3HG2 ILE A 127       2.467  -2.345  23.964  1.00  0.00           H  
ATOM   1869 1HD1 ILE A 127       0.688   1.422  24.351  1.00  0.00           H  
ATOM   1870 2HD1 ILE A 127       1.631   1.518  22.844  1.00  0.00           H  
ATOM   1871 3HD1 ILE A 127       0.735   0.032  23.242  1.00  0.00           H  
ATOM   1872  N   TRP A 128       6.270  -2.673  23.889  1.00  8.93           N  
ATOM   1873  CA  TRP A 128       7.269  -3.459  23.157  1.00  9.22           C  
ATOM   1874  C   TRP A 128       6.582  -4.522  22.300  1.00 12.24           C  
ATOM   1875  O   TRP A 128       5.872  -5.400  22.825  1.00 11.50           O  
ATOM   1876  CB  TRP A 128       8.193  -4.151  24.157  1.00 10.64           C  
ATOM   1877  CG  TRP A 128       9.124  -3.263  24.916  1.00  9.43           C  
ATOM   1878  CD1 TRP A 128       8.888  -1.984  25.392  1.00 11.53           C  
ATOM   1879  CD2 TRP A 128      10.434  -3.615  25.352  1.00 10.17           C  
ATOM   1880  NE1 TRP A 128       9.992  -1.539  26.093  1.00 12.53           N  
ATOM   1881  CE2 TRP A 128      10.948  -2.521  26.082  1.00 11.99           C  
ATOM   1882  CE3 TRP A 128      11.234  -4.765  25.187  1.00 11.63           C  
ATOM   1883  CZ2 TRP A 128      12.232  -2.533  26.651  1.00 14.09           C  
ATOM   1884  CZ3 TRP A 128      12.519  -4.775  25.756  1.00 15.02           C  
ATOM   1885  CH2 TRP A 128      12.999  -3.663  26.475  1.00 14.51           C  
ATOM   1886  H   TRP A 128       5.978  -2.980  24.806  1.00  0.00           H  
ATOM   1887  HA  TRP A 128       7.854  -2.782  22.535  1.00  0.00           H  
ATOM   1888 1HB  TRP A 128       7.595  -4.688  24.894  1.00  0.00           H  
ATOM   1889 2HB  TRP A 128       8.808  -4.885  23.637  1.00  0.00           H  
ATOM   1890  HD1 TRP A 128       7.970  -1.420  25.234  1.00  0.00           H  
ATOM   1891  HE1 TRP A 128      10.081  -0.638  26.540  1.00  0.00           H  
ATOM   1892  HE3 TRP A 128      10.864  -5.627  24.633  1.00  0.00           H  
ATOM   1893  HZ2 TRP A 128      12.623  -1.687  27.217  1.00  0.00           H  
ATOM   1894  HZ3 TRP A 128      13.137  -5.664  25.627  1.00  0.00           H  
ATOM   1895  HH2 TRP A 128      14.002  -3.701  26.900  1.00  0.00           H  
ATOM   1896  N   LEU A 129       6.805  -4.465  20.993  1.00  9.31           N  
ATOM   1897  CA  LEU A 129       6.173  -5.383  20.052  1.00 10.07           C  
ATOM   1898  C   LEU A 129       7.118  -6.462  19.580  1.00 13.43           C  
ATOM   1899  O   LEU A 129       6.675  -7.550  19.215  1.00 13.86           O  
ATOM   1900  CB  LEU A 129       5.688  -4.611  18.815  1.00 10.90           C  
ATOM   1901  CG  LEU A 129       4.618  -3.568  19.133  1.00 11.99           C  
ATOM   1902  CD1 LEU A 129       4.290  -2.774  17.875  1.00 17.04           C  
ATOM   1903  CD2 LEU A 129       3.341  -4.232  19.674  1.00 14.93           C  
ATOM   1904  H   LEU A 129       7.436  -3.759  20.643  1.00  0.00           H  
ATOM   1905  HA  LEU A 129       5.315  -5.843  20.541  1.00  0.00           H  
ATOM   1906 1HB  LEU A 129       6.542  -4.113  18.360  1.00  0.00           H  
ATOM   1907 2HB  LEU A 129       5.284  -5.324  18.097  1.00  0.00           H  
ATOM   1908  HG  LEU A 129       4.997  -2.876  19.886  1.00  0.00           H  
ATOM   1909 1HD1 LEU A 129       3.527  -2.030  18.103  1.00  0.00           H  
ATOM   1910 2HD1 LEU A 129       5.189  -2.272  17.517  1.00  0.00           H  
ATOM   1911 3HD1 LEU A 129       3.919  -3.450  17.105  1.00  0.00           H  
ATOM   1912 1HD2 LEU A 129       2.597  -3.466  19.893  1.00  0.00           H  
ATOM   1913 2HD2 LEU A 129       2.944  -4.920  18.927  1.00  0.00           H  
ATOM   1914 3HD2 LEU A 129       3.575  -4.781  20.586  1.00  0.00           H  
ATOM   1915  N   ASN A 130       8.405  -6.159  19.537  1.00 10.50           N  
ATOM   1916  CA  ASN A 130       9.382  -7.152  19.071  1.00 10.72           C  
ATOM   1917  C   ASN A 130      10.746  -6.802  19.651  1.00 13.19           C  
ATOM   1918  O   ASN A 130      10.952  -5.704  20.180  1.00 12.32           O  
ATOM   1919  CB  ASN A 130       9.402  -7.167  17.536  1.00 12.21           C  
ATOM   1920  CG  ASN A 130       9.730  -8.549  16.969  1.00 14.26           C  
ATOM   1921  OD1 ASN A 130      10.667  -9.196  17.423  1.00 18.32           O  
ATOM   1922  ND2 ASN A 130       8.958  -8.988  15.976  1.00 14.75           N  
ATOM   1923  H   ASN A 130       8.729  -5.246  19.823  1.00  0.00           H  
ATOM   1924  HA  ASN A 130       9.077  -8.135  19.435  1.00  0.00           H  
ATOM   1925 1HB  ASN A 130       8.429  -6.851  17.156  1.00  0.00           H  
ATOM   1926 2HB  ASN A 130      10.142  -6.453  17.175  1.00  0.00           H  
ATOM   1927 1HD2 ASN A 130       9.129  -9.886  15.569  1.00  0.00           H  
ATOM   1928 2HD2 ASN A 130       8.208  -8.421  15.638  1.00  0.00           H  
ATOM   1929  N   TRP A 131      11.690  -7.736  19.589  1.00 12.06           N  
ATOM   1930  CA  TRP A 131      12.996  -7.494  20.184  1.00 12.03           C  
ATOM   1931  C   TRP A 131      13.912  -8.649  19.826  1.00 16.48           C  
ATOM   1932  O   TRP A 131      13.465  -9.655  19.284  1.00 16.87           O  
ATOM   1933  CB  TRP A 131      12.863  -7.410  21.718  1.00 15.27           C  
ATOM   1934  CG  TRP A 131      12.186  -8.620  22.291  1.00 16.77           C  
ATOM   1935  CD1 TRP A 131      12.769  -9.838  22.564  1.00 24.70           C  
ATOM   1936  CD2 TRP A 131      10.783  -8.790  22.515  1.00 14.42           C  
ATOM   1937  NE1 TRP A 131      11.802 -10.747  22.929  1.00 26.69           N  
ATOM   1938  CE2 TRP A 131      10.577 -10.133  22.906  1.00 22.04           C  
ATOM   1939  CE3 TRP A 131       9.673  -7.938  22.414  1.00 13.46           C  
ATOM   1940  CZ2 TRP A 131       9.301 -10.645  23.194  1.00 23.90           C  
ATOM   1941  CZ3 TRP A 131       8.401  -8.450  22.696  1.00 18.22           C  
ATOM   1942  CH2 TRP A 131       8.231  -9.790  23.079  1.00 22.69           C  
ATOM   1943  H   TRP A 131      11.514  -8.619  19.131  1.00  0.00           H  
ATOM   1944  HA  TRP A 131      13.376  -6.544  19.809  1.00  0.00           H  
ATOM   1945 1HB  TRP A 131      13.853  -7.310  22.164  1.00  0.00           H  
ATOM   1946 2HB  TRP A 131      12.292  -6.521  21.986  1.00  0.00           H  
ATOM   1947  HD1 TRP A 131      13.835 -10.046  22.499  1.00  0.00           H  
ATOM   1948  HE1 TRP A 131      11.965 -11.713  23.174  1.00  0.00           H  
ATOM   1949  HE3 TRP A 131       9.801  -6.896  22.123  1.00  0.00           H  
ATOM   1950  HZ2 TRP A 131       9.148 -11.680  23.501  1.00  0.00           H  
ATOM   1951  HZ3 TRP A 131       7.544  -7.782  22.610  1.00  0.00           H  
ATOM   1952  HH2 TRP A 131       7.226 -10.158  23.289  1.00  0.00           H  
ATOM   1953  N   ASN A 132      15.191  -8.463  20.103  1.00 13.82           N  
ATOM   1954  CA  ASN A 132      16.173  -9.518  19.851  1.00 14.71           C  
ATOM   1955  C   ASN A 132      17.350  -9.358  20.788  1.00 16.99           C  
ATOM   1956  O   ASN A 132      17.654  -8.270  21.267  1.00 16.15           O  
ATOM   1957  CB  ASN A 132      16.687  -9.439  18.410  1.00 14.95           C  
ATOM   1958  CG  ASN A 132      17.456 -10.685  18.003  1.00 19.71           C  
ATOM   1959  OD1 ASN A 132      16.878 -11.755  17.853  1.00 23.40           O  
ATOM   1960  ND2 ASN A 132      18.767 -10.552  17.850  1.00 21.65           N  
ATOM   1961  H   ASN A 132      15.502  -7.585  20.493  1.00  0.00           H  
ATOM   1962  HA  ASN A 132      15.688 -10.485  19.996  1.00  0.00           H  
ATOM   1963 1HB  ASN A 132      15.845  -9.304  17.730  1.00  0.00           H  
ATOM   1964 2HB  ASN A 132      17.337  -8.570  18.303  1.00  0.00           H  
ATOM   1965 1HD2 ASN A 132      19.322 -11.340  17.583  1.00  0.00           H  
ATOM   1966 2HD2 ASN A 132      19.200  -9.664  18.002  1.00  0.00           H  
ATOM   1967  N   GLY A 133      18.026 -10.465  21.075  1.00 18.24           N  
ATOM   1968  CA  GLY A 133      19.229 -10.340  21.876  1.00 17.37           C  
ATOM   1969  C   GLY A 133      19.168 -10.332  23.385  1.00 16.41           C  
ATOM   1970  O   GLY A 133      20.140  -9.929  24.012  1.00 24.45           O  
ATOM   1971  H   GLY A 133      17.737 -11.380  20.760  1.00  0.00           H  
ATOM   1972 1HA  GLY A 133      19.911 -11.157  21.639  1.00  0.00           H  
ATOM   1973 2HA  GLY A 133      19.740  -9.412  21.623  1.00  0.00           H  
ATOM   1974  N   GLY A 134      18.049 -10.741  23.959  1.00 20.40           N  
ATOM   1975  CA  GLY A 134      17.955 -10.812  25.407  1.00 22.63           C  
ATOM   1976  C   GLY A 134      17.700  -9.525  26.162  1.00 22.70           C  
ATOM   1977  O   GLY A 134      17.843  -9.484  27.379  1.00 28.40           O  
ATOM   1978  H   GLY A 134      17.251 -11.007  23.401  1.00  0.00           H  
ATOM   1979 1HA  GLY A 134      17.151 -11.493  25.687  1.00  0.00           H  
ATOM   1980 2HA  GLY A 134      18.879 -11.223  25.812  1.00  0.00           H  
ATOM   1981  N   VAL A 135      17.313  -8.474  25.453  1.00 19.92           N  
ATOM   1982  CA  VAL A 135      17.057  -7.212  26.120  1.00 16.76           C  
ATOM   1983  C   VAL A 135      15.751  -7.308  26.897  1.00 18.27           C  
ATOM   1984  O   VAL A 135      14.842  -8.031  26.521  1.00 20.26           O  
ATOM   1985  CB  VAL A 135      16.979  -6.042  25.108  1.00 19.17           C  
ATOM   1986  CG1 VAL A 135      18.339  -5.856  24.439  1.00 22.80           C  
ATOM   1987  CG2 VAL A 135      15.904  -6.320  24.076  1.00 20.07           C  
ATOM   1988  H   VAL A 135      17.192  -8.535  24.452  1.00  0.00           H  
ATOM   1989  HA  VAL A 135      17.879  -7.012  26.809  1.00  0.00           H  
ATOM   1990  HB  VAL A 135      16.738  -5.125  25.645  1.00  0.00           H  
ATOM   1991 1HG1 VAL A 135      18.285  -5.032  23.727  1.00  0.00           H  
ATOM   1992 2HG1 VAL A 135      19.089  -5.631  25.197  1.00  0.00           H  
ATOM   1993 3HG1 VAL A 135      18.614  -6.771  23.914  1.00  0.00           H  
ATOM   1994 1HG2 VAL A 135      15.856  -5.492  23.369  1.00  0.00           H  
ATOM   1995 2HG2 VAL A 135      16.141  -7.240  23.542  1.00  0.00           H  
ATOM   1996 3HG2 VAL A 135      14.940  -6.428  24.574  1.00  0.00           H  
ATOM   1997  N   MET A 136      15.673  -6.587  28.002  1.00 20.57           N  
ATOM   1998  CA  MET A 136      14.456  -6.586  28.797  1.00 20.45           C  
ATOM   1999  C   MET A 136      14.149  -5.164  29.226  1.00 17.40           C  
ATOM   2000  O   MET A 136      15.022  -4.296  29.205  1.00 18.36           O  
ATOM   2001  CB  MET A 136      14.588  -7.507  30.018  1.00 28.54           C  
ATOM   2002  CG  MET A 136      15.901  -7.424  30.761  1.00 35.69           C  
ATOM   2003  SD  MET A 136      15.926  -8.641  32.101  1.00 48.11           S  
ATOM   2004  CE  MET A 136      15.374 -10.120  31.237  1.00 39.92           C  
ATOM   2005  H   MET A 136      16.459  -6.029  28.305  1.00  0.00           H  
ATOM   2006  HA  MET A 136      13.638  -6.955  28.178  1.00  0.00           H  
ATOM   2007 1HB  MET A 136      13.799  -7.279  30.733  1.00  0.00           H  
ATOM   2008 2HB  MET A 136      14.458  -8.544  29.707  1.00  0.00           H  
ATOM   2009 1HG  MET A 136      16.722  -7.615  30.071  1.00  0.00           H  
ATOM   2010 2HG  MET A 136      16.025  -6.421  31.169  1.00  0.00           H  
ATOM   2011 1HE  MET A 136      15.339 -10.957  31.935  1.00  0.00           H  
ATOM   2012 2HE  MET A 136      14.379  -9.950  30.823  1.00  0.00           H  
ATOM   2013 3HE  MET A 136      16.069 -10.350  30.429  1.00  0.00           H  
ATOM   2014  N   PRO A 137      12.897  -4.906  29.610  1.00 16.99           N  
ATOM   2015  CA  PRO A 137      12.500  -3.564  30.032  1.00 17.04           C  
ATOM   2016  C   PRO A 137      13.153  -3.216  31.357  1.00 21.02           C  
ATOM   2017  O   PRO A 137      13.699  -4.081  32.050  1.00 21.34           O  
ATOM   2018  CB  PRO A 137      10.981  -3.667  30.196  1.00 18.06           C  
ATOM   2019  CG  PRO A 137      10.593  -4.874  29.350  1.00 17.55           C  
ATOM   2020  CD  PRO A 137      11.740  -5.821  29.566  1.00 18.94           C  
ATOM   2021  HA  PRO A 137      12.756  -2.845  29.240  1.00  0.00           H  
ATOM   2022 1HB  PRO A 137      10.725  -3.791  31.259  1.00  0.00           H  
ATOM   2023 2HB  PRO A 137      10.502  -2.737  29.857  1.00  0.00           H  
ATOM   2024 1HG  PRO A 137       9.626  -5.277  29.685  1.00  0.00           H  
ATOM   2025 2HG  PRO A 137      10.466  -4.576  28.299  1.00  0.00           H  
ATOM   2026 1HD  PRO A 137      11.600  -6.357  30.517  1.00  0.00           H  
ATOM   2027 2HD  PRO A 137      11.795  -6.529  28.726  1.00  0.00           H  
ATOM   2028  N   GLY A 138      13.097  -1.937  31.699  1.00 18.64           N  
ATOM   2029  CA  GLY A 138      13.631  -1.506  32.973  1.00 19.33           C  
ATOM   2030  C   GLY A 138      12.641  -1.874  34.072  1.00 19.05           C  
ATOM   2031  O   GLY A 138      11.483  -2.236  33.805  1.00 18.86           O  
ATOM   2032  H   GLY A 138      12.685  -1.252  31.081  1.00  0.00           H  
ATOM   2033 1HA  GLY A 138      14.596  -1.983  33.143  1.00  0.00           H  
ATOM   2034 2HA  GLY A 138      13.804  -0.431  32.950  1.00  0.00           H  
ATOM   2035  N   GLY A 139      13.095  -1.788  35.319  1.00 20.23           N  
ATOM   2036  CA  GLY A 139      12.215  -2.069  36.438  1.00 20.42           C  
ATOM   2037  C   GLY A 139      11.939  -3.528  36.713  1.00 20.43           C  
ATOM   2038  O   GLY A 139      12.790  -4.388  36.471  1.00 24.65           O  
ATOM   2039  H   GLY A 139      14.054  -1.527  35.500  1.00  0.00           H  
ATOM   2040 1HA  GLY A 139      12.638  -1.644  37.349  1.00  0.00           H  
ATOM   2041 2HA  GLY A 139      11.253  -1.585  36.274  1.00  0.00           H  
ATOM   2042  N   SER A 140      10.741  -3.800  37.221  1.00 18.01           N  
ATOM   2043  CA  SER A 140      10.334  -5.161  37.554  1.00 20.13           C  
ATOM   2044  C   SER A 140       8.968  -5.488  36.976  1.00 19.43           C  
ATOM   2045  O   SER A 140       8.118  -4.607  36.822  1.00 17.52           O  
ATOM   2046  CB  SER A 140      10.302  -5.342  39.078  1.00 25.96           C  
ATOM   2047  OG  SER A 140      11.589  -5.141  39.636  1.00 29.63           O  
ATOM   2048  H   SER A 140      10.095  -3.040  37.380  1.00  0.00           H  
ATOM   2049  HA  SER A 140      11.064  -5.854  37.132  1.00  0.00           H  
ATOM   2050 1HB  SER A 140       9.597  -4.634  39.514  1.00  0.00           H  
ATOM   2051 2HB  SER A 140       9.949  -6.344  39.318  1.00  0.00           H  
ATOM   2052  HG  SER A 140      12.169  -4.937  38.898  1.00  0.00           H  
ATOM   2053  N   ARG A 141       8.752  -6.762  36.664  1.00 19.30           N  
ATOM   2054  CA  ARG A 141       7.481  -7.191  36.115  1.00 20.66           C  
ATOM   2055  C   ARG A 141       6.499  -7.259  37.270  1.00 22.80           C  
ATOM   2056  O   ARG A 141       6.721  -7.997  38.241  1.00 27.53           O  
ATOM   2057  CB  ARG A 141       7.629  -8.562  35.445  1.00 19.36           C  
ATOM   2058  CG  ARG A 141       6.373  -9.039  34.757  1.00 21.74           C  
ATOM   2059  CD  ARG A 141       6.679 -10.265  33.905  1.00 26.18           C  
ATOM   2060  NE  ARG A 141       7.445 -11.264  34.640  1.00 37.55           N  
ATOM   2061  CZ  ARG A 141       8.423 -11.997  34.114  1.00 42.43           C  
ATOM   2062  NH1 ARG A 141       8.766 -11.851  32.838  1.00 42.17           N  
ATOM   2063  NH2 ARG A 141       9.070 -12.875  34.866  1.00 49.58           N  
ATOM   2064  H   ARG A 141       9.481  -7.446  36.810  1.00  0.00           H  
ATOM   2065  HA  ARG A 141       7.166  -6.466  35.364  1.00  0.00           H  
ATOM   2066 1HB  ARG A 141       8.428  -8.521  34.706  1.00  0.00           H  
ATOM   2067 2HB  ARG A 141       7.912  -9.304  36.192  1.00  0.00           H  
ATOM   2068 1HG  ARG A 141       5.625  -9.300  35.506  1.00  0.00           H  
ATOM   2069 2HG  ARG A 141       5.985  -8.246  34.117  1.00  0.00           H  
ATOM   2070 1HD  ARG A 141       5.746 -10.724  33.580  1.00  0.00           H  
ATOM   2071 2HD  ARG A 141       7.259  -9.966  33.033  1.00  0.00           H  
ATOM   2072  HE  ARG A 141       7.216 -11.408  35.615  1.00  0.00           H  
ATOM   2073 1HH1 ARG A 141       8.283 -11.179  32.259  1.00  0.00           H  
ATOM   2074 2HH1 ARG A 141       9.509 -12.412  32.448  1.00  0.00           H  
ATOM   2075 1HH2 ARG A 141       8.821 -12.988  35.839  1.00  0.00           H  
ATOM   2076 2HH2 ARG A 141       9.812 -13.431  34.467  1.00  0.00           H  
ATOM   2077  N   VAL A 142       5.425  -6.486  37.180  1.00 18.18           N  
ATOM   2078  CA  VAL A 142       4.431  -6.437  38.247  1.00 21.29           C  
ATOM   2079  C   VAL A 142       3.104  -7.118  37.941  1.00 20.30           C  
ATOM   2080  O   VAL A 142       2.305  -7.357  38.848  1.00 23.63           O  
ATOM   2081  CB  VAL A 142       4.134  -4.963  38.674  1.00 21.79           C  
ATOM   2082  CG1 VAL A 142       5.401  -4.313  39.184  1.00 25.67           C  
ATOM   2083  CG2 VAL A 142       3.573  -4.153  37.489  1.00 19.50           C  
ATOM   2084  H   VAL A 142       5.290  -5.918  36.356  1.00  0.00           H  
ATOM   2085  HA  VAL A 142       4.825  -6.972  39.112  1.00  0.00           H  
ATOM   2086  HB  VAL A 142       3.401  -4.969  39.481  1.00  0.00           H  
ATOM   2087 1HG1 VAL A 142       5.189  -3.285  39.481  1.00  0.00           H  
ATOM   2088 2HG1 VAL A 142       5.774  -4.869  40.044  1.00  0.00           H  
ATOM   2089 3HG1 VAL A 142       6.153  -4.314  38.395  1.00  0.00           H  
ATOM   2090 1HG2 VAL A 142       3.373  -3.131  37.809  1.00  0.00           H  
ATOM   2091 2HG2 VAL A 142       4.301  -4.144  36.678  1.00  0.00           H  
ATOM   2092 3HG2 VAL A 142       2.647  -4.611  37.141  1.00  0.00           H  
ATOM   2093  N   ALA A 143       2.853  -7.425  36.672  1.00 16.77           N  
ATOM   2094  CA  ALA A 143       1.610  -8.076  36.271  1.00 13.49           C  
ATOM   2095  C   ALA A 143       1.701  -8.575  34.844  1.00 15.10           C  
ATOM   2096  O   ALA A 143       2.700  -8.329  34.157  1.00 16.25           O  
ATOM   2097  CB  ALA A 143       0.443  -7.091  36.357  1.00 18.45           C  
ATOM   2098  H   ALA A 143       3.541  -7.202  35.967  1.00  0.00           H  
ATOM   2099  HA  ALA A 143       1.425  -8.904  36.956  1.00  0.00           H  
ATOM   2100 1HB  ALA A 143      -0.478  -7.590  36.055  1.00  0.00           H  
ATOM   2101 2HB  ALA A 143       0.343  -6.734  37.382  1.00  0.00           H  
ATOM   2102 3HB  ALA A 143       0.631  -6.246  35.696  1.00  0.00           H  
ATOM   2103  N   THR A 144       0.686  -9.336  34.430  1.00 14.57           N  
ATOM   2104  CA  THR A 144       0.533  -9.744  33.024  1.00 14.79           C  
ATOM   2105  C   THR A 144      -0.942  -9.540  32.823  1.00 18.36           C  
ATOM   2106  O   THR A 144      -1.753 -10.049  33.595  1.00 16.33           O  
ATOM   2107  CB  THR A 144       0.905 -11.187  32.722  1.00 14.95           C  
ATOM   2108  OG1 THR A 144       2.308 -11.341  32.912  1.00 17.22           O  
ATOM   2109  CG2 THR A 144       0.598 -11.500  31.255  1.00 16.36           C  
ATOM   2110  H   THR A 144       0.002  -9.640  35.108  1.00  0.00           H  
ATOM   2111  HA  THR A 144       1.188  -9.125  32.411  1.00  0.00           H  
ATOM   2112  HB  THR A 144       0.331 -11.853  33.366  1.00  0.00           H  
ATOM   2113  HG1 THR A 144       2.687 -10.502  33.185  1.00  0.00           H  
ATOM   2114 1HG2 THR A 144       0.865 -12.535  31.040  1.00  0.00           H  
ATOM   2115 2HG2 THR A 144      -0.465 -11.352  31.066  1.00  0.00           H  
ATOM   2116 3HG2 THR A 144       1.176 -10.836  30.613  1.00  0.00           H  
ATOM   2117  N   VAL A 145      -1.309  -8.804  31.781  1.00 14.47           N  
ATOM   2118  CA  VAL A 145      -2.691  -8.437  31.570  1.00 14.66           C  
ATOM   2119  C   VAL A 145      -3.111  -8.574  30.122  1.00 16.26           C  
ATOM   2120  O   VAL A 145      -2.277  -8.480  29.225  1.00 18.10           O  
ATOM   2121  CB  VAL A 145      -2.873  -6.948  32.030  1.00 19.48           C  
ATOM   2122  CG1 VAL A 145      -2.067  -6.023  31.087  1.00 19.92           C  
ATOM   2123  CG2 VAL A 145      -4.345  -6.555  32.079  1.00 24.64           C  
ATOM   2124  H   VAL A 145      -0.611  -8.493  31.121  1.00  0.00           H  
ATOM   2125  HA  VAL A 145      -3.319  -9.091  32.176  1.00  0.00           H  
ATOM   2126  HB  VAL A 145      -2.446  -6.830  33.026  1.00  0.00           H  
ATOM   2127 1HG1 VAL A 145      -2.189  -4.986  31.402  1.00  0.00           H  
ATOM   2128 2HG1 VAL A 145      -1.012  -6.292  31.128  1.00  0.00           H  
ATOM   2129 3HG1 VAL A 145      -2.432  -6.137  30.066  1.00  0.00           H  
ATOM   2130 1HG2 VAL A 145      -4.434  -5.518  32.402  1.00  0.00           H  
ATOM   2131 2HG2 VAL A 145      -4.784  -6.666  31.087  1.00  0.00           H  
ATOM   2132 3HG2 VAL A 145      -4.871  -7.200  32.783  1.00  0.00           H  
ATOM   2133  N   GLU A 146      -4.395  -8.818  29.903  1.00 14.61           N  
ATOM   2134  CA  GLU A 146      -4.941  -8.901  28.560  1.00 15.87           C  
ATOM   2135  C   GLU A 146      -5.478  -7.506  28.204  1.00 19.15           C  
ATOM   2136  O   GLU A 146      -6.310  -6.939  28.916  1.00 21.55           O  
ATOM   2137  CB  GLU A 146      -6.065  -9.952  28.510  1.00 23.02           C  
ATOM   2138  CG  GLU A 146      -5.515 -11.375  28.607  1.00 40.82           C  
ATOM   2139  CD  GLU A 146      -6.586 -12.451  28.545  1.00 50.26           C  
ATOM   2140  OE1 GLU A 146      -7.705 -12.144  28.083  1.00 51.15           O  
ATOM   2141  OE2 GLU A 146      -6.298 -13.605  28.945  1.00 56.76           O  
ATOM   2142  H   GLU A 146      -5.010  -8.950  30.693  1.00  0.00           H  
ATOM   2143  HA  GLU A 146      -4.144  -9.205  27.881  1.00  0.00           H  
ATOM   2144 1HB  GLU A 146      -6.762  -9.779  29.331  1.00  0.00           H  
ATOM   2145 2HB  GLU A 146      -6.622  -9.845  27.579  1.00  0.00           H  
ATOM   2146 1HG  GLU A 146      -4.815 -11.539  27.788  1.00  0.00           H  
ATOM   2147 2HG  GLU A 146      -4.968 -11.479  29.543  1.00  0.00           H  
ATOM   2148  N   LEU A 147      -4.967  -6.941  27.111  1.00 17.21           N  
ATOM   2149  CA  LEU A 147      -5.390  -5.614  26.663  1.00 17.75           C  
ATOM   2150  C   LEU A 147      -5.340  -5.564  25.165  1.00 19.56           C  
ATOM   2151  O   LEU A 147      -4.460  -6.166  24.547  1.00 18.51           O  
ATOM   2152  CB  LEU A 147      -4.423  -4.512  27.135  1.00 18.38           C  
ATOM   2153  CG  LEU A 147      -4.283  -4.214  28.620  1.00 21.71           C  
ATOM   2154  CD1 LEU A 147      -3.122  -3.258  28.834  1.00 24.99           C  
ATOM   2155  CD2 LEU A 147      -5.586  -3.645  29.156  1.00 24.63           C  
ATOM   2156  H   LEU A 147      -4.270  -7.441  26.578  1.00  0.00           H  
ATOM   2157  HA  LEU A 147      -6.371  -5.403  27.086  1.00  0.00           H  
ATOM   2158 1HB  LEU A 147      -3.420  -4.760  26.792  1.00  0.00           H  
ATOM   2159 2HB  LEU A 147      -4.719  -3.569  26.675  1.00  0.00           H  
ATOM   2160  HG  LEU A 147      -4.045  -5.134  29.155  1.00  0.00           H  
ATOM   2161 1HD1 LEU A 147      -3.019  -3.043  29.898  1.00  0.00           H  
ATOM   2162 2HD1 LEU A 147      -2.203  -3.714  28.466  1.00  0.00           H  
ATOM   2163 3HD1 LEU A 147      -3.310  -2.331  28.293  1.00  0.00           H  
ATOM   2164 1HD2 LEU A 147      -5.480  -3.434  30.221  1.00  0.00           H  
ATOM   2165 2HD2 LEU A 147      -5.826  -2.723  28.625  1.00  0.00           H  
ATOM   2166 3HD2 LEU A 147      -6.388  -4.369  29.007  1.00  0.00           H  
ATOM   2167  N   ALA A 148      -6.281  -4.821  24.601  1.00 21.85           N  
ATOM   2168  CA  ALA A 148      -6.328  -4.584  23.172  1.00 25.14           C  
ATOM   2169  C   ALA A 148      -6.088  -5.775  22.267  1.00 26.65           C  
ATOM   2170  O   ALA A 148      -5.416  -5.647  21.248  1.00 28.18           O  
ATOM   2171  CB  ALA A 148      -5.342  -3.469  22.824  1.00 29.60           C  
ATOM   2172  H   ALA A 148      -6.988  -4.407  25.192  1.00  0.00           H  
ATOM   2173  HA  ALA A 148      -7.340  -4.272  22.914  1.00  0.00           H  
ATOM   2174 1HB  ALA A 148      -5.369  -3.282  21.750  1.00  0.00           H  
ATOM   2175 2HB  ALA A 148      -5.618  -2.560  23.358  1.00  0.00           H  
ATOM   2176 3HB  ALA A 148      -4.337  -3.769  23.115  1.00  0.00           H  
ATOM   2177  N   GLY A 149      -6.633  -6.930  22.628  1.00 25.89           N  
ATOM   2178  CA  GLY A 149      -6.484  -8.089  21.775  1.00 28.23           C  
ATOM   2179  C   GLY A 149      -5.288  -8.980  21.995  1.00 28.61           C  
ATOM   2180  O   GLY A 149      -5.139  -9.989  21.309  1.00 34.09           O  
ATOM   2181  H   GLY A 149      -7.152  -7.017  23.490  1.00  0.00           H  
ATOM   2182 1HA  GLY A 149      -7.360  -8.730  21.875  1.00  0.00           H  
ATOM   2183 2HA  GLY A 149      -6.436  -7.771  20.734  1.00  0.00           H  
ATOM   2184  N   ALA A 150      -4.417  -8.627  22.933  1.00 21.98           N  
ATOM   2185  CA  ALA A 150      -3.258  -9.472  23.189  1.00 19.48           C  
ATOM   2186  C   ALA A 150      -2.946  -9.512  24.680  1.00 20.46           C  
ATOM   2187  O   ALA A 150      -3.643  -8.900  25.482  1.00 21.06           O  
ATOM   2188  CB  ALA A 150      -2.033  -8.959  22.393  1.00 20.24           C  
ATOM   2189  H   ALA A 150      -4.540  -7.783  23.475  1.00  0.00           H  
ATOM   2190  HA  ALA A 150      -3.496 -10.483  22.858  1.00  0.00           H  
ATOM   2191 1HB  ALA A 150      -1.174  -9.600  22.594  1.00  0.00           H  
ATOM   2192 2HB  ALA A 150      -2.258  -8.978  21.327  1.00  0.00           H  
ATOM   2193 3HB  ALA A 150      -1.803  -7.939  22.697  1.00  0.00           H  
ATOM   2194  N   THR A 151      -1.903 -10.246  25.037  1.00 17.07           N  
ATOM   2195  CA  THR A 151      -1.476 -10.364  26.423  1.00 15.80           C  
ATOM   2196  C   THR A 151      -0.128  -9.670  26.583  1.00 17.32           C  
ATOM   2197  O   THR A 151       0.753  -9.807  25.738  1.00 16.67           O  
ATOM   2198  CB  THR A 151      -1.404 -11.817  26.796  1.00 24.82           C  
ATOM   2199  OG1 THR A 151      -2.678 -12.404  26.500  1.00 30.12           O  
ATOM   2200  CG2 THR A 151      -1.107 -11.965  28.260  1.00 23.33           C  
ATOM   2201  H   THR A 151      -1.389 -10.739  24.320  1.00  0.00           H  
ATOM   2202  HA  THR A 151      -2.212  -9.867  27.055  1.00  0.00           H  
ATOM   2203  HB  THR A 151      -0.617 -12.302  26.219  1.00  0.00           H  
ATOM   2204  HG1 THR A 151      -3.263 -11.733  26.139  1.00  0.00           H  
ATOM   2205 1HG2 THR A 151      -1.057 -13.023  28.516  1.00  0.00           H  
ATOM   2206 2HG2 THR A 151      -0.152 -11.491  28.487  1.00  0.00           H  
ATOM   2207 3HG2 THR A 151      -1.896 -11.488  28.841  1.00  0.00           H  
ATOM   2208  N   TRP A 152       0.028  -8.937  27.684  1.00 14.57           N  
ATOM   2209  CA  TRP A 152       1.216  -8.136  27.907  1.00 13.25           C  
ATOM   2210  C   TRP A 152       1.783  -8.206  29.302  1.00 13.09           C  
ATOM   2211  O   TRP A 152       1.040  -8.135  30.268  1.00 16.46           O  
ATOM   2212  CB  TRP A 152       0.880  -6.650  27.674  1.00 15.11           C  
ATOM   2213  CG  TRP A 152       0.087  -6.368  26.438  1.00 13.89           C  
ATOM   2214  CD1 TRP A 152      -1.262  -6.534  26.260  1.00 13.30           C  
ATOM   2215  CD2 TRP A 152       0.607  -5.951  25.161  1.00 11.23           C  
ATOM   2216  NE1 TRP A 152      -1.610  -6.264  24.955  1.00 14.97           N  
ATOM   2217  CE2 TRP A 152      -0.483  -5.902  24.263  1.00 14.31           C  
ATOM   2218  CE3 TRP A 152       1.884  -5.615  24.701  1.00 13.30           C  
ATOM   2219  CZ2 TRP A 152      -0.332  -5.532  22.921  1.00 15.10           C  
ATOM   2220  CZ3 TRP A 152       2.041  -5.246  23.360  1.00 13.11           C  
ATOM   2221  CH2 TRP A 152       0.942  -5.212  22.498  1.00 12.56           C  
ATOM   2222  H   TRP A 152      -0.702  -8.940  28.382  1.00  0.00           H  
ATOM   2223  HA  TRP A 152       1.981  -8.446  27.195  1.00  0.00           H  
ATOM   2224 1HB  TRP A 152       0.313  -6.268  28.523  1.00  0.00           H  
ATOM   2225 2HB  TRP A 152       1.803  -6.074  27.611  1.00  0.00           H  
ATOM   2226  HD1 TRP A 152      -1.960  -6.836  27.038  1.00  0.00           H  
ATOM   2227  HE1 TRP A 152      -2.542  -6.323  24.570  1.00  0.00           H  
ATOM   2228  HE3 TRP A 152       2.739  -5.638  25.375  1.00  0.00           H  
ATOM   2229  HZ2 TRP A 152      -1.176  -5.493  22.232  1.00  0.00           H  
ATOM   2230  HZ3 TRP A 152       3.038  -4.986  23.002  1.00  0.00           H  
ATOM   2231  HH2 TRP A 152       1.104  -4.923  21.459  1.00  0.00           H  
ATOM   2232  N   GLU A 153       3.096  -8.310  29.400  1.00 12.94           N  
ATOM   2233  CA  GLU A 153       3.750  -8.239  30.699  1.00 11.68           C  
ATOM   2234  C   GLU A 153       3.791  -6.745  31.035  1.00 17.49           C  
ATOM   2235  O   GLU A 153       4.001  -5.921  30.148  1.00 17.10           O  
ATOM   2236  CB  GLU A 153       5.184  -8.734  30.616  1.00 15.57           C  
ATOM   2237  CG  GLU A 153       5.302 -10.181  30.156  1.00 13.74           C  
ATOM   2238  CD  GLU A 153       6.749 -10.620  30.042  1.00 25.92           C  
ATOM   2239  OE1 GLU A 153       7.651  -9.822  30.358  1.00 25.01           O  
ATOM   2240  OE2 GLU A 153       6.985 -11.776  29.631  1.00 32.11           O  
ATOM   2241  H   GLU A 153       3.659  -8.440  28.572  1.00  0.00           H  
ATOM   2242  HA  GLU A 153       3.206  -8.878  31.396  1.00  0.00           H  
ATOM   2243 1HB  GLU A 153       5.746  -8.107  29.923  1.00  0.00           H  
ATOM   2244 2HB  GLU A 153       5.657  -8.646  31.594  1.00  0.00           H  
ATOM   2245 1HG  GLU A 153       4.785 -10.822  30.870  1.00  0.00           H  
ATOM   2246 2HG  GLU A 153       4.808 -10.286  29.191  1.00  0.00           H  
ATOM   2247  N   VAL A 154       3.602  -6.393  32.299  1.00 13.41           N  
ATOM   2248  CA  VAL A 154       3.646  -5.003  32.725  1.00 13.14           C  
ATOM   2249  C   VAL A 154       4.878  -4.833  33.583  1.00 15.32           C  
ATOM   2250  O   VAL A 154       5.044  -5.522  34.601  1.00 16.70           O  
ATOM   2251  CB  VAL A 154       2.398  -4.613  33.553  1.00 13.67           C  
ATOM   2252  CG1 VAL A 154       2.443  -3.108  33.864  1.00 15.84           C  
ATOM   2253  CG2 VAL A 154       1.133  -4.981  32.813  1.00 16.30           C  
ATOM   2254  H   VAL A 154       3.422  -7.112  32.985  1.00  0.00           H  
ATOM   2255  HA  VAL A 154       3.672  -4.370  31.837  1.00  0.00           H  
ATOM   2256  HB  VAL A 154       2.424  -5.145  34.504  1.00  0.00           H  
ATOM   2257 1HG1 VAL A 154       1.565  -2.831  34.448  1.00  0.00           H  
ATOM   2258 2HG1 VAL A 154       3.344  -2.881  34.434  1.00  0.00           H  
ATOM   2259 3HG1 VAL A 154       2.451  -2.544  32.932  1.00  0.00           H  
ATOM   2260 1HG2 VAL A 154       0.267  -4.700  33.411  1.00  0.00           H  
ATOM   2261 2HG2 VAL A 154       1.103  -4.454  31.859  1.00  0.00           H  
ATOM   2262 3HG2 VAL A 154       1.116  -6.056  32.634  1.00  0.00           H  
ATOM   2263  N   TRP A 155       5.773  -3.944  33.156  1.00 13.24           N  
ATOM   2264  CA  TRP A 155       6.989  -3.659  33.873  1.00 12.73           C  
ATOM   2265  C   TRP A 155       6.919  -2.238  34.393  1.00 16.73           C  
ATOM   2266  O   TRP A 155       6.457  -1.338  33.692  1.00 16.74           O  
ATOM   2267  CB  TRP A 155       8.197  -3.795  32.961  1.00 14.15           C  
ATOM   2268  CG  TRP A 155       8.456  -5.218  32.510  1.00 13.15           C  
ATOM   2269  CD1 TRP A 155       7.697  -5.976  31.652  1.00 16.38           C  
ATOM   2270  CD2 TRP A 155       9.568  -6.025  32.894  1.00 15.73           C  
ATOM   2271  NE1 TRP A 155       8.288  -7.220  31.483  1.00 16.30           N  
ATOM   2272  CE2 TRP A 155       9.435  -7.268  32.232  1.00 17.70           C  
ATOM   2273  CE3 TRP A 155      10.668  -5.815  33.733  1.00 21.49           C  
ATOM   2274  CZ2 TRP A 155      10.376  -8.301  32.383  1.00 21.83           C  
ATOM   2275  CZ3 TRP A 155      11.605  -6.845  33.883  1.00 26.11           C  
ATOM   2276  CH2 TRP A 155      11.450  -8.065  33.210  1.00 21.80           C  
ATOM   2277  H   TRP A 155       5.584  -3.454  32.293  1.00  0.00           H  
ATOM   2278  HA  TRP A 155       7.087  -4.378  34.687  1.00  0.00           H  
ATOM   2279 1HB  TRP A 155       8.056  -3.175  32.076  1.00  0.00           H  
ATOM   2280 2HB  TRP A 155       9.085  -3.432  33.477  1.00  0.00           H  
ATOM   2281  HD1 TRP A 155       6.774  -5.646  31.180  1.00  0.00           H  
ATOM   2282  HE1 TRP A 155       7.932  -7.967  30.904  1.00  0.00           H  
ATOM   2283  HE3 TRP A 155      10.794  -4.868  34.257  1.00  0.00           H  
ATOM   2284  HZ2 TRP A 155      10.274  -9.257  31.870  1.00  0.00           H  
ATOM   2285  HZ3 TRP A 155      12.460  -6.675  34.538  1.00  0.00           H  
ATOM   2286  HH2 TRP A 155      12.200  -8.844  33.348  1.00  0.00           H  
ATOM   2287  N   TYR A 156       7.389  -2.023  35.617  1.00 15.38           N  
ATOM   2288  CA  TYR A 156       7.340  -0.692  36.192  1.00 16.64           C  
ATOM   2289  C   TYR A 156       8.621  -0.327  36.907  1.00 16.49           C  
ATOM   2290  O   TYR A 156       9.242  -1.173  37.546  1.00 17.68           O  
ATOM   2291  CB  TYR A 156       6.163  -0.602  37.183  1.00 16.88           C  
ATOM   2292  CG  TYR A 156       6.140   0.675  37.991  1.00 20.60           C  
ATOM   2293  CD1 TYR A 156       5.813   1.892  37.399  1.00 22.62           C  
ATOM   2294  CD2 TYR A 156       6.496   0.670  39.340  1.00 24.58           C  
ATOM   2295  CE1 TYR A 156       5.841   3.077  38.126  1.00 24.58           C  
ATOM   2296  CE2 TYR A 156       6.530   1.851  40.075  1.00 23.58           C  
ATOM   2297  CZ  TYR A 156       6.201   3.050  39.457  1.00 29.17           C  
ATOM   2298  OH  TYR A 156       6.244   4.231  40.165  1.00 33.53           O  
ATOM   2299  H   TYR A 156       7.784  -2.779  36.159  1.00  0.00           H  
ATOM   2300  HA  TYR A 156       7.185   0.027  35.387  1.00  0.00           H  
ATOM   2301 1HB  TYR A 156       5.221  -0.676  36.637  1.00  0.00           H  
ATOM   2302 2HB  TYR A 156       6.206  -1.441  37.876  1.00  0.00           H  
ATOM   2303  HD1 TYR A 156       5.529   1.928  36.347  1.00  0.00           H  
ATOM   2304  HD2 TYR A 156       6.753  -0.268  39.832  1.00  0.00           H  
ATOM   2305  HE1 TYR A 156       5.581   4.019  37.643  1.00  0.00           H  
ATOM   2306  HE2 TYR A 156       6.814   1.830  41.127  1.00  0.00           H  
ATOM   2307  HH  TYR A 156       6.519   4.052  41.067  1.00  0.00           H  
ATOM   2308  N   ALA A 157       9.028   0.935  36.771  1.00 16.08           N  
ATOM   2309  CA  ALA A 157      10.208   1.458  37.458  1.00 17.92           C  
ATOM   2310  C   ALA A 157       9.864   2.864  37.932  1.00 20.24           C  
ATOM   2311  O   ALA A 157       9.269   3.650  37.201  1.00 19.58           O  
ATOM   2312  CB  ALA A 157      11.414   1.501  36.519  1.00 22.48           C  
ATOM   2313  H   ALA A 157       8.497   1.548  36.169  1.00  0.00           H  
ATOM   2314  HA  ALA A 157      10.438   0.792  38.290  1.00  0.00           H  
ATOM   2315 1HB  ALA A 157      12.278   1.894  37.055  1.00  0.00           H  
ATOM   2316 2HB  ALA A 157      11.634   0.494  36.163  1.00  0.00           H  
ATOM   2317 3HB  ALA A 157      11.191   2.145  35.670  1.00  0.00           H  
ATOM   2318  N   ASP A 158      10.211   3.171  39.176  1.00 23.89           N  
ATOM   2319  CA  ASP A 158       9.952   4.487  39.752  1.00 27.57           C  
ATOM   2320  C   ASP A 158      11.226   5.317  39.621  1.00 29.75           C  
ATOM   2321  O   ASP A 158      12.059   5.314  40.517  1.00 31.67           O  
ATOM   2322  CB  ASP A 158       9.547   4.317  41.235  1.00 36.65           C  
ATOM   2323  CG  ASP A 158       9.316   5.641  41.952  1.00 47.75           C  
ATOM   2324  OD1 ASP A 158       8.680   6.546  41.373  1.00 51.86           O  
ATOM   2325  OD2 ASP A 158       9.760   5.770  43.114  1.00 53.52           O  
ATOM   2326  H   ASP A 158      10.669   2.469  39.739  1.00  0.00           H  
ATOM   2327  HA  ASP A 158       9.130   4.949  39.204  1.00  0.00           H  
ATOM   2328 1HB  ASP A 158       8.632   3.727  41.297  1.00  0.00           H  
ATOM   2329 2HB  ASP A 158      10.327   3.769  41.765  1.00  0.00           H  
ATOM   2330  N   TRP A 159      11.394   6.003  38.492  1.00 28.08           N  
ATOM   2331  CA  TRP A 159      12.575   6.840  38.262  1.00 30.46           C  
ATOM   2332  C   TRP A 159      12.193   8.315  38.379  1.00 28.87           C  
ATOM   2333  O   TRP A 159      11.265   8.664  39.106  1.00 29.53           O  
ATOM   2334  CB  TRP A 159      13.151   6.618  36.859  1.00 36.36           C  
ATOM   2335  CG  TRP A 159      13.622   5.234  36.551  1.00 41.92           C  
ATOM   2336  CD1 TRP A 159      14.135   4.315  37.427  1.00 44.39           C  
ATOM   2337  CD2 TRP A 159      13.696   4.635  35.252  1.00 44.61           C  
ATOM   2338  NE1 TRP A 159      14.524   3.179  36.748  1.00 46.46           N  
ATOM   2339  CE2 TRP A 159      14.265   3.350  35.412  1.00 46.50           C  
ATOM   2340  CE3 TRP A 159      13.337   5.063  33.964  1.00 45.65           C  
ATOM   2341  CZ2 TRP A 159      14.484   2.486  34.331  1.00 45.44           C  
ATOM   2342  CZ3 TRP A 159      13.556   4.205  32.889  1.00 46.39           C  
ATOM   2343  CH2 TRP A 159      14.125   2.930  33.082  1.00 42.39           C  
ATOM   2344  H   TRP A 159      10.686   5.944  37.774  1.00  0.00           H  
ATOM   2345  HA  TRP A 159      13.338   6.569  38.991  1.00  0.00           H  
ATOM   2346 1HB  TRP A 159      12.398   6.870  36.112  1.00  0.00           H  
ATOM   2347 2HB  TRP A 159      14.000   7.283  36.705  1.00  0.00           H  
ATOM   2348  HD1 TRP A 159      14.223   4.461  38.502  1.00  0.00           H  
ATOM   2349  HE1 TRP A 159      14.933   2.355  37.165  1.00  0.00           H  
ATOM   2350  HE3 TRP A 159      12.894   6.046  33.810  1.00  0.00           H  
ATOM   2351  HZ2 TRP A 159      14.920   1.495  34.460  1.00  0.00           H  
ATOM   2352  HZ3 TRP A 159      13.276   4.545  31.892  1.00  0.00           H  
ATOM   2353  HH2 TRP A 159      14.283   2.284  32.218  1.00  0.00           H  
ATOM   2354  N   ASP A 160      12.910   9.174  37.655  1.00 30.83           N  
ATOM   2355  CA  ASP A 160      12.626  10.606  37.668  1.00 32.24           C  
ATOM   2356  C   ASP A 160      11.191  10.786  37.176  1.00 28.11           C  
ATOM   2357  O   ASP A 160      10.513  11.750  37.527  1.00 27.10           O  
ATOM   2358  CB  ASP A 160      13.600  11.348  36.753  1.00 39.23           C  
ATOM   2359  CG  ASP A 160      13.567  12.849  36.961  1.00 45.52           C  
ATOM   2360  OD1 ASP A 160      12.479  13.444  36.823  1.00 49.71           O  
ATOM   2361  OD2 ASP A 160      14.630  13.434  37.260  1.00 52.68           O  
ATOM   2362  H   ASP A 160      13.668   8.828  37.084  1.00  0.00           H  
ATOM   2363  HA  ASP A 160      12.752  10.975  38.686  1.00  0.00           H  
ATOM   2364 1HB  ASP A 160      14.614  10.990  36.934  1.00  0.00           H  
ATOM   2365 2HB  ASP A 160      13.358  11.132  35.712  1.00  0.00           H  
ATOM   2366  N   TRP A 161      10.742   9.848  36.347  1.00 22.58           N  
ATOM   2367  CA  TRP A 161       9.374   9.850  35.840  1.00 20.99           C  
ATOM   2368  C   TRP A 161       8.986   8.383  36.031  1.00 16.28           C  
ATOM   2369  O   TRP A 161       9.862   7.543  36.260  1.00 18.92           O  
ATOM   2370  CB  TRP A 161       9.291  10.252  34.357  1.00 17.74           C  
ATOM   2371  CG  TRP A 161      10.214   9.508  33.450  1.00 17.69           C  
ATOM   2372  CD1 TRP A 161       9.978   8.308  32.827  1.00 18.77           C  
ATOM   2373  CD2 TRP A 161      11.521   9.921  33.046  1.00 18.72           C  
ATOM   2374  NE1 TRP A 161      11.065   7.954  32.058  1.00 20.39           N  
ATOM   2375  CE2 TRP A 161      12.026   8.925  32.175  1.00 20.52           C  
ATOM   2376  CE3 TRP A 161      12.321  11.038  33.337  1.00 23.92           C  
ATOM   2377  CZ2 TRP A 161      13.293   9.014  31.594  1.00 29.75           C  
ATOM   2378  CZ3 TRP A 161      13.582  11.124  32.757  1.00 30.16           C  
ATOM   2379  CH2 TRP A 161      14.054  10.118  31.894  1.00 29.48           C  
ATOM   2380  H   TRP A 161      11.372   9.112  36.061  1.00  0.00           H  
ATOM   2381  HA  TRP A 161       8.795  10.576  36.410  1.00  0.00           H  
ATOM   2382 1HB  TRP A 161       8.275  10.095  33.994  1.00  0.00           H  
ATOM   2383 2HB  TRP A 161       9.515  11.314  34.255  1.00  0.00           H  
ATOM   2384  HD1 TRP A 161       9.065   7.723  32.927  1.00  0.00           H  
ATOM   2385  HE1 TRP A 161      11.143   7.116  31.500  1.00  0.00           H  
ATOM   2386  HE3 TRP A 161      11.960  11.822  34.002  1.00  0.00           H  
ATOM   2387  HZ2 TRP A 161      13.678   8.245  30.924  1.00  0.00           H  
ATOM   2388  HZ3 TRP A 161      14.198  11.993  32.989  1.00  0.00           H  
ATOM   2389  HH2 TRP A 161      15.047  10.219  31.455  1.00  0.00           H  
ATOM   2390  N   ASN A 162       7.697   8.082  35.986  1.00 15.41           N  
ATOM   2391  CA  ASN A 162       7.231   6.701  36.123  1.00 16.41           C  
ATOM   2392  C   ASN A 162       7.489   6.006  34.790  1.00 19.18           C  
ATOM   2393  O   ASN A 162       7.042   6.488  33.752  1.00 18.82           O  
ATOM   2394  CB  ASN A 162       5.729   6.653  36.380  1.00 17.24           C  
ATOM   2395  CG  ASN A 162       5.356   7.002  37.805  1.00 20.51           C  
ATOM   2396  OD1 ASN A 162       4.217   7.381  38.079  1.00 27.23           O  
ATOM   2397  ND2 ASN A 162       6.296   6.853  38.716  1.00 20.36           N  
ATOM   2398  H   ASN A 162       7.019   8.819  35.854  1.00  0.00           H  
ATOM   2399  HA  ASN A 162       7.740   6.247  36.974  1.00  0.00           H  
ATOM   2400 1HB  ASN A 162       5.222   7.348  35.710  1.00  0.00           H  
ATOM   2401 2HB  ASN A 162       5.354   5.654  36.159  1.00  0.00           H  
ATOM   2402 1HD2 ASN A 162       6.103   7.069  39.674  1.00  0.00           H  
ATOM   2403 2HD2 ASN A 162       7.202   6.524  38.450  1.00  0.00           H  
ATOM   2404  N   TYR A 163       8.180   4.875  34.821  1.00 14.89           N  
ATOM   2405  CA  TYR A 163       8.442   4.111  33.598  1.00 14.61           C  
ATOM   2406  C   TYR A 163       7.493   2.916  33.599  1.00 15.83           C  
ATOM   2407  O   TYR A 163       7.462   2.148  34.571  1.00 16.32           O  
ATOM   2408  CB  TYR A 163       9.874   3.606  33.617  1.00 14.05           C  
ATOM   2409  CG  TYR A 163      10.225   2.643  32.503  1.00 14.83           C  
ATOM   2410  CD1 TYR A 163      10.722   3.103  31.282  1.00 16.14           C  
ATOM   2411  CD2 TYR A 163      10.146   1.266  32.708  1.00 15.95           C  
ATOM   2412  CE1 TYR A 163      11.145   2.213  30.301  1.00 14.69           C  
ATOM   2413  CE2 TYR A 163      10.561   0.371  31.742  1.00 16.41           C  
ATOM   2414  CZ  TYR A 163      11.067   0.847  30.541  1.00 16.20           C  
ATOM   2415  OH  TYR A 163      11.545  -0.076  29.625  1.00 17.04           O  
ATOM   2416  H   TYR A 163       8.534   4.530  35.702  1.00  0.00           H  
ATOM   2417  HA  TYR A 163       8.307   4.772  32.741  1.00  0.00           H  
ATOM   2418 1HB  TYR A 163      10.559   4.452  33.550  1.00  0.00           H  
ATOM   2419 2HB  TYR A 163      10.069   3.101  34.563  1.00  0.00           H  
ATOM   2420  HD1 TYR A 163      10.783   4.174  31.087  1.00  0.00           H  
ATOM   2421  HD2 TYR A 163       9.749   0.876  33.646  1.00  0.00           H  
ATOM   2422  HE1 TYR A 163      11.530   2.589  29.354  1.00  0.00           H  
ATOM   2423  HE2 TYR A 163      10.489  -0.701  31.925  1.00  0.00           H  
ATOM   2424  HH  TYR A 163      11.447  -0.961  29.984  1.00  0.00           H  
ATOM   2425  N   ILE A 164       6.709   2.753  32.536  1.00 12.96           N  
ATOM   2426  CA  ILE A 164       5.791   1.631  32.448  1.00 12.03           C  
ATOM   2427  C   ILE A 164       5.998   1.011  31.082  1.00 15.26           C  
ATOM   2428  O   ILE A 164       5.925   1.708  30.076  1.00 18.62           O  
ATOM   2429  CB  ILE A 164       4.339   2.052  32.510  1.00 14.69           C  
ATOM   2430  CG1 ILE A 164       4.147   3.086  33.624  1.00 17.69           C  
ATOM   2431  CG2 ILE A 164       3.458   0.846  32.781  1.00 20.10           C  
ATOM   2432  CD1 ILE A 164       3.678   4.415  33.118  1.00 20.12           C  
ATOM   2433  H   ILE A 164       6.749   3.417  31.776  1.00  0.00           H  
ATOM   2434  HA  ILE A 164       5.975   0.967  33.292  1.00  0.00           H  
ATOM   2435  HB  ILE A 164       4.049   2.500  31.560  1.00  0.00           H  
ATOM   2436 1HG1 ILE A 164       3.421   2.712  34.346  1.00  0.00           H  
ATOM   2437 2HG1 ILE A 164       5.089   3.230  34.154  1.00  0.00           H  
ATOM   2438 1HG2 ILE A 164       2.415   1.160  32.824  1.00  0.00           H  
ATOM   2439 2HG2 ILE A 164       3.584   0.117  31.982  1.00  0.00           H  
ATOM   2440 3HG2 ILE A 164       3.741   0.395  33.732  1.00  0.00           H  
ATOM   2441 1HD1 ILE A 164       3.562   5.103  33.956  1.00  0.00           H  
ATOM   2442 2HD1 ILE A 164       4.411   4.817  32.417  1.00  0.00           H  
ATOM   2443 3HD1 ILE A 164       2.721   4.294  32.613  1.00  0.00           H  
ATOM   2444  N   ALA A 165       6.293  -0.279  31.042  1.00 12.69           N  
ATOM   2445  CA  ALA A 165       6.475  -0.926  29.753  1.00 11.11           C  
ATOM   2446  C   ALA A 165       5.587  -2.136  29.653  1.00 13.83           C  
ATOM   2447  O   ALA A 165       5.560  -2.973  30.559  1.00 16.30           O  
ATOM   2448  CB  ALA A 165       7.929  -1.351  29.561  1.00 14.58           C  
ATOM   2449  H   ALA A 165       6.395  -0.825  31.885  1.00  0.00           H  
ATOM   2450  HA  ALA A 165       6.215  -0.209  28.974  1.00  0.00           H  
ATOM   2451 1HB  ALA A 165       8.042  -1.833  28.590  1.00  0.00           H  
ATOM   2452 2HB  ALA A 165       8.574  -0.473  29.608  1.00  0.00           H  
ATOM   2453 3HB  ALA A 165       8.210  -2.050  30.347  1.00  0.00           H  
ATOM   2454  N   TYR A 166       4.829  -2.205  28.570  1.00 10.12           N  
ATOM   2455  CA  TYR A 166       3.958  -3.336  28.293  1.00 10.75           C  
ATOM   2456  C   TYR A 166       4.701  -4.153  27.255  1.00 13.95           C  
ATOM   2457  O   TYR A 166       4.948  -3.680  26.153  1.00 13.97           O  
ATOM   2458  CB  TYR A 166       2.619  -2.876  27.730  1.00 10.82           C  
ATOM   2459  CG  TYR A 166       1.773  -2.138  28.748  1.00 12.47           C  
ATOM   2460  CD1 TYR A 166       2.016  -0.798  29.032  1.00 13.38           C  
ATOM   2461  CD2 TYR A 166       0.795  -2.808  29.483  1.00 15.57           C  
ATOM   2462  CE1 TYR A 166       1.308  -0.131  30.022  1.00 13.67           C  
ATOM   2463  CE2 TYR A 166       0.076  -2.150  30.482  1.00 14.64           C  
ATOM   2464  CZ  TYR A 166       0.339  -0.820  30.743  1.00 14.23           C  
ATOM   2465  OH  TYR A 166      -0.358  -0.161  31.738  1.00 15.70           O  
ATOM   2466  H   TYR A 166       4.862  -1.437  27.914  1.00  0.00           H  
ATOM   2467  HA  TYR A 166       3.772  -3.867  29.227  1.00  0.00           H  
ATOM   2468 1HB  TYR A 166       2.789  -2.219  26.876  1.00  0.00           H  
ATOM   2469 2HB  TYR A 166       2.059  -3.739  27.372  1.00  0.00           H  
ATOM   2470  HD1 TYR A 166       2.775  -0.251  28.472  1.00  0.00           H  
ATOM   2471  HD2 TYR A 166       0.585  -3.858  29.281  1.00  0.00           H  
ATOM   2472  HE1 TYR A 166       1.516   0.919  30.227  1.00  0.00           H  
ATOM   2473  HE2 TYR A 166      -0.685  -2.686  31.049  1.00  0.00           H  
ATOM   2474  HH  TYR A 166      -0.981  -0.767  32.146  1.00  0.00           H  
ATOM   2475  N   ARG A 167       5.062  -5.383  27.601  1.00 12.40           N  
ATOM   2476  CA  ARG A 167       5.826  -6.198  26.658  1.00 12.78           C  
ATOM   2477  C   ARG A 167       4.950  -7.349  26.202  1.00 15.40           C  
ATOM   2478  O   ARG A 167       4.500  -8.152  27.020  1.00 14.15           O  
ATOM   2479  CB  ARG A 167       7.109  -6.711  27.311  1.00 14.15           C  
ATOM   2480  CG  ARG A 167       7.910  -7.547  26.317  1.00 16.15           C  
ATOM   2481  CD  ARG A 167       9.309  -7.877  26.748  1.00 31.96           C  
ATOM   2482  NE  ARG A 167       9.336  -8.904  27.775  1.00 35.65           N  
ATOM   2483  CZ  ARG A 167      10.438  -9.539  28.154  1.00 38.55           C  
ATOM   2484  NH1 ARG A 167      11.598  -9.249  27.579  1.00 42.00           N  
ATOM   2485  NH2 ARG A 167      10.383 -10.449  29.118  1.00 36.68           N  
ATOM   2486  H   ARG A 167       4.821  -5.770  28.502  1.00  0.00           H  
ATOM   2487  HA  ARG A 167       6.095  -5.577  25.803  1.00  0.00           H  
ATOM   2488 1HB  ARG A 167       7.705  -5.867  27.654  1.00  0.00           H  
ATOM   2489 2HB  ARG A 167       6.857  -7.311  28.186  1.00  0.00           H  
ATOM   2490 1HG  ARG A 167       7.403  -8.497  26.149  1.00  0.00           H  
ATOM   2491 2HG  ARG A 167       7.993  -7.008  25.372  1.00  0.00           H  
ATOM   2492 1HD  ARG A 167       9.878  -8.239  25.892  1.00  0.00           H  
ATOM   2493 2HD  ARG A 167       9.786  -6.984  27.149  1.00  0.00           H  
ATOM   2494  HE  ARG A 167       8.462  -9.144  28.223  1.00  0.00           H  
ATOM   2495 1HH1 ARG A 167      11.641  -8.546  26.854  1.00  0.00           H  
ATOM   2496 2HH1 ARG A 167      12.438  -9.731  27.866  1.00  0.00           H  
ATOM   2497 1HH2 ARG A 167       9.501 -10.659  29.565  1.00  0.00           H  
ATOM   2498 2HH2 ARG A 167      11.222 -10.931  29.405  1.00  0.00           H  
ATOM   2499  N   ARG A 168       4.692  -7.430  24.903  1.00 13.58           N  
ATOM   2500  CA  ARG A 168       3.812  -8.462  24.377  1.00 12.42           C  
ATOM   2501  C   ARG A 168       4.365  -9.846  24.755  1.00 15.18           C  
ATOM   2502  O   ARG A 168       5.571 -10.058  24.742  1.00 15.28           O  
ATOM   2503  CB  ARG A 168       3.698  -8.310  22.870  1.00 13.80           C  
ATOM   2504  CG  ARG A 168       2.347  -8.694  22.319  1.00 12.22           C  
ATOM   2505  CD  ARG A 168       2.321  -8.343  20.825  1.00 14.46           C  
ATOM   2506  NE  ARG A 168       1.044  -8.621  20.181  1.00 15.13           N  
ATOM   2507  CZ  ARG A 168       0.690  -9.811  19.698  1.00 17.63           C  
ATOM   2508  NH1 ARG A 168       1.515 -10.852  19.792  1.00 19.22           N  
ATOM   2509  NH2 ARG A 168      -0.480  -9.945  19.082  1.00 23.15           N  
ATOM   2510  H   ARG A 168       5.110  -6.768  24.265  1.00  0.00           H  
ATOM   2511  HA  ARG A 168       2.826  -8.337  24.825  1.00  0.00           H  
ATOM   2512 1HB  ARG A 168       3.896  -7.276  22.593  1.00  0.00           H  
ATOM   2513 2HB  ARG A 168       4.452  -8.929  22.384  1.00  0.00           H  
ATOM   2514 1HG  ARG A 168       2.189  -9.764  22.455  1.00  0.00           H  
ATOM   2515 2HG  ARG A 168       1.568  -8.142  22.847  1.00  0.00           H  
ATOM   2516 1HD  ARG A 168       2.524  -7.280  20.698  1.00  0.00           H  
ATOM   2517 2HD  ARG A 168       3.081  -8.923  20.302  1.00  0.00           H  
ATOM   2518  HE  ARG A 168       0.385  -7.859  20.096  1.00  0.00           H  
ATOM   2519 1HH1 ARG A 168       2.418 -10.743  20.232  1.00  0.00           H  
ATOM   2520 2HH1 ARG A 168       1.238 -11.750  19.423  1.00  0.00           H  
ATOM   2521 1HH2 ARG A 168      -1.093  -9.148  18.983  1.00  0.00           H  
ATOM   2522 2HH2 ARG A 168      -0.756 -10.843  18.713  1.00  0.00           H  
ATOM   2523  N   THR A 169       3.484 -10.780  25.111  1.00 15.02           N  
ATOM   2524  CA  THR A 169       3.976 -12.100  25.503  1.00 17.02           C  
ATOM   2525  C   THR A 169       4.582 -12.864  24.332  1.00 18.44           C  
ATOM   2526  O   THR A 169       5.387 -13.757  24.545  1.00 21.89           O  
ATOM   2527  CB  THR A 169       2.872 -12.915  26.206  1.00 16.03           C  
ATOM   2528  OG1 THR A 169       1.716 -12.996  25.379  1.00 20.95           O  
ATOM   2529  CG2 THR A 169       2.509 -12.245  27.543  1.00 20.01           C  
ATOM   2530  H   THR A 169       2.490 -10.604  25.118  1.00  0.00           H  
ATOM   2531  HA  THR A 169       4.803 -11.968  26.201  1.00  0.00           H  
ATOM   2532  HB  THR A 169       3.229 -13.928  26.389  1.00  0.00           H  
ATOM   2533  HG1 THR A 169       1.876 -12.523  24.559  1.00  0.00           H  
ATOM   2534 1HG2 THR A 169       1.729 -12.822  28.039  1.00  0.00           H  
ATOM   2535 2HG2 THR A 169       3.392 -12.204  28.181  1.00  0.00           H  
ATOM   2536 3HG2 THR A 169       2.149 -11.234  27.357  1.00  0.00           H  
ATOM   2537  N   THR A 170       4.183 -12.533  23.108  1.00 17.06           N  
ATOM   2538  CA  THR A 170       4.790 -13.131  21.918  1.00 18.21           C  
ATOM   2539  C   THR A 170       4.976 -11.937  20.975  1.00 17.07           C  
ATOM   2540  O   THR A 170       4.133 -11.035  20.913  1.00 18.08           O  
ATOM   2541  CB  THR A 170       3.904 -14.195  21.247  1.00 26.17           C  
ATOM   2542  OG1 THR A 170       2.660 -13.622  20.854  1.00 28.65           O  
ATOM   2543  CG2 THR A 170       3.639 -15.336  22.207  1.00 28.16           C  
ATOM   2544  H   THR A 170       3.444 -11.854  22.995  1.00  0.00           H  
ATOM   2545  HA  THR A 170       5.717 -13.623  22.213  1.00  0.00           H  
ATOM   2546  HB  THR A 170       4.406 -14.580  20.360  1.00  0.00           H  
ATOM   2547  HG1 THR A 170       2.646 -12.693  21.095  1.00  0.00           H  
ATOM   2548 1HG2 THR A 170       3.011 -16.082  21.720  1.00  0.00           H  
ATOM   2549 2HG2 THR A 170       4.585 -15.792  22.500  1.00  0.00           H  
ATOM   2550 3HG2 THR A 170       3.130 -14.956  23.092  1.00  0.00           H  
ATOM   2551  N   PRO A 171       6.086 -11.918  20.244  1.00 17.40           N  
ATOM   2552  CA  PRO A 171       6.324 -10.795  19.337  1.00 14.56           C  
ATOM   2553  C   PRO A 171       5.402 -10.742  18.151  1.00 15.95           C  
ATOM   2554  O   PRO A 171       4.772 -11.733  17.769  1.00 16.96           O  
ATOM   2555  CB  PRO A 171       7.778 -10.987  18.924  1.00 17.69           C  
ATOM   2556  CG  PRO A 171       7.923 -12.488  18.928  1.00 26.89           C  
ATOM   2557  CD  PRO A 171       7.201 -12.883  20.206  1.00 20.15           C  
ATOM   2558  HA  PRO A 171       6.193  -9.852  19.887  1.00  0.00           H  
ATOM   2559 1HB  PRO A 171       7.953 -10.529  17.939  1.00  0.00           H  
ATOM   2560 2HB  PRO A 171       8.442 -10.478  19.638  1.00  0.00           H  
ATOM   2561 1HG  PRO A 171       7.475 -12.915  18.019  1.00  0.00           H  
ATOM   2562 2HG  PRO A 171       8.987 -12.767  18.919  1.00  0.00           H  
ATOM   2563 1HD  PRO A 171       6.847 -13.921  20.122  1.00  0.00           H  
ATOM   2564 2HD  PRO A 171       7.883 -12.773  21.062  1.00  0.00           H  
ATOM   2565  N   THR A 172       5.290  -9.546  17.586  1.00 13.56           N  
ATOM   2566  CA  THR A 172       4.495  -9.339  16.402  1.00 11.80           C  
ATOM   2567  C   THR A 172       5.248  -8.363  15.502  1.00 11.68           C  
ATOM   2568  O   THR A 172       6.229  -7.733  15.926  1.00 14.17           O  
ATOM   2569  CB  THR A 172       3.084  -8.792  16.745  1.00 14.15           C  
ATOM   2570  OG1 THR A 172       2.283  -8.768  15.557  1.00 18.51           O  
ATOM   2571  CG2 THR A 172       3.172  -7.390  17.351  1.00 15.40           C  
ATOM   2572  H   THR A 172       5.775  -8.761  17.997  1.00  0.00           H  
ATOM   2573  HA  THR A 172       4.372 -10.297  15.896  1.00  0.00           H  
ATOM   2574  HB  THR A 172       2.600  -9.457  17.461  1.00  0.00           H  
ATOM   2575  HG1 THR A 172       2.800  -9.096  14.817  1.00  0.00           H  
ATOM   2576 1HG2 THR A 172       2.170  -7.030  17.583  1.00  0.00           H  
ATOM   2577 2HG2 THR A 172       3.765  -7.425  18.265  1.00  0.00           H  
ATOM   2578 3HG2 THR A 172       3.644  -6.715  16.638  1.00  0.00           H  
ATOM   2579  N   THR A 173       4.813  -8.266  14.251  1.00 12.46           N  
ATOM   2580  CA  THR A 173       5.473  -7.333  13.332  1.00 11.41           C  
ATOM   2581  C   THR A 173       4.551  -6.229  12.860  1.00 13.25           C  
ATOM   2582  O   THR A 173       4.972  -5.367  12.111  1.00 13.94           O  
ATOM   2583  CB  THR A 173       6.041  -8.037  12.090  1.00 15.23           C  
ATOM   2584  OG1 THR A 173       4.998  -8.760  11.431  1.00 17.98           O  
ATOM   2585  CG2 THR A 173       7.158  -8.989  12.490  1.00 16.83           C  
ATOM   2586  H   THR A 173       4.038  -8.820  13.917  1.00  0.00           H  
ATOM   2587  HA  THR A 173       6.305  -6.862  13.856  1.00  0.00           H  
ATOM   2588  HB  THR A 173       6.433  -7.293  11.397  1.00  0.00           H  
ATOM   2589  HG1 THR A 173       4.175  -8.644  11.912  1.00  0.00           H  
ATOM   2590 1HG2 THR A 173       7.552  -9.481  11.601  1.00  0.00           H  
ATOM   2591 2HG2 THR A 173       7.955  -8.429  12.979  1.00  0.00           H  
ATOM   2592 3HG2 THR A 173       6.768  -9.739  13.177  1.00  0.00           H  
ATOM   2593  N   SER A 174       3.294  -6.222  13.283  1.00 11.19           N  
ATOM   2594  CA  SER A 174       2.429  -5.142  12.845  1.00 13.19           C  
ATOM   2595  C   SER A 174       1.206  -4.989  13.708  1.00 15.00           C  
ATOM   2596  O   SER A 174       0.737  -5.951  14.311  1.00 17.40           O  
ATOM   2597  CB  SER A 174       1.987  -5.368  11.408  1.00 18.82           C  
ATOM   2598  OG  SER A 174       1.043  -6.416  11.325  1.00 26.18           O  
ATOM   2599  H   SER A 174       2.920  -6.935  13.893  1.00  0.00           H  
ATOM   2600  HA  SER A 174       2.989  -4.207  12.896  1.00  0.00           H  
ATOM   2601 1HB  SER A 174       1.551  -4.451  11.013  1.00  0.00           H  
ATOM   2602 2HB  SER A 174       2.854  -5.608  10.794  1.00  0.00           H  
ATOM   2603  HG  SER A 174       0.916  -6.729  12.224  1.00  0.00           H  
ATOM   2604  N   VAL A 175       0.723  -3.754  13.796  1.00 11.49           N  
ATOM   2605  CA  VAL A 175      -0.527  -3.456  14.513  1.00 10.62           C  
ATOM   2606  C   VAL A 175      -1.295  -2.499  13.616  1.00 11.49           C  
ATOM   2607  O   VAL A 175      -0.698  -1.694  12.885  1.00 12.11           O  
ATOM   2608  CB  VAL A 175      -0.324  -2.772  15.913  1.00 12.67           C  
ATOM   2609  CG1 VAL A 175       0.392  -3.727  16.881  1.00 14.53           C  
ATOM   2610  CG2 VAL A 175       0.443  -1.486  15.790  1.00 14.07           C  
ATOM   2611  H   VAL A 175       1.230  -2.999  13.357  1.00  0.00           H  
ATOM   2612  HA  VAL A 175      -1.054  -4.394  14.695  1.00  0.00           H  
ATOM   2613  HB  VAL A 175      -1.301  -2.557  16.347  1.00  0.00           H  
ATOM   2614 1HG1 VAL A 175       0.524  -3.236  17.846  1.00  0.00           H  
ATOM   2615 2HG1 VAL A 175      -0.206  -4.628  17.012  1.00  0.00           H  
ATOM   2616 3HG1 VAL A 175       1.367  -3.993  16.474  1.00  0.00           H  
ATOM   2617 1HG2 VAL A 175       0.565  -1.039  16.776  1.00  0.00           H  
ATOM   2618 2HG2 VAL A 175       1.424  -1.687  15.359  1.00  0.00           H  
ATOM   2619 3HG2 VAL A 175      -0.103  -0.797  15.145  1.00  0.00           H  
ATOM   2620  N   SER A 176      -2.623  -2.614  13.625  1.00 11.48           N  
ATOM   2621  CA  SER A 176      -3.475  -1.727  12.844  1.00 10.65           C  
ATOM   2622  C   SER A 176      -4.553  -1.228  13.782  1.00 11.13           C  
ATOM   2623  O   SER A 176      -5.310  -2.025  14.357  1.00 14.80           O  
ATOM   2624  CB  SER A 176      -4.139  -2.441  11.653  1.00 13.41           C  
ATOM   2625  OG  SER A 176      -4.987  -1.515  10.964  1.00 14.18           O  
ATOM   2626  H   SER A 176      -3.049  -3.336  14.189  1.00  0.00           H  
ATOM   2627  HA  SER A 176      -2.860  -0.920  12.443  1.00  0.00           H  
ATOM   2628 1HB  SER A 176      -3.369  -2.826  10.985  1.00  0.00           H  
ATOM   2629 2HB  SER A 176      -4.715  -3.292  12.014  1.00  0.00           H  
ATOM   2630  HG  SER A 176      -4.912  -0.684  11.439  1.00  0.00           H  
ATOM   2631  N   GLU A 177      -4.572   0.084  13.951  1.00 10.85           N  
ATOM   2632  CA  GLU A 177      -5.529   0.763  14.803  1.00 11.78           C  
ATOM   2633  C   GLU A 177      -5.522   0.169  16.211  1.00 11.91           C  
ATOM   2634  O   GLU A 177      -6.573  -0.112  16.797  1.00 14.07           O  
ATOM   2635  CB  GLU A 177      -6.915   0.696  14.165  1.00 13.77           C  
ATOM   2636  CG  GLU A 177      -6.951   1.382  12.812  1.00 15.81           C  
ATOM   2637  CD  GLU A 177      -8.365   1.560  12.320  1.00 18.28           C  
ATOM   2638  OE1 GLU A 177      -8.927   0.582  11.795  1.00 19.10           O  
ATOM   2639  OE2 GLU A 177      -8.891   2.679  12.489  1.00 23.75           O  
ATOM   2640  H   GLU A 177      -3.880   0.629  13.456  1.00  0.00           H  
ATOM   2641  HA  GLU A 177      -5.229   1.807  14.897  1.00  0.00           H  
ATOM   2642 1HB  GLU A 177      -7.210  -0.346  14.045  1.00  0.00           H  
ATOM   2643 2HB  GLU A 177      -7.643   1.169  14.825  1.00  0.00           H  
ATOM   2644 1HG  GLU A 177      -6.469   2.356  12.897  1.00  0.00           H  
ATOM   2645 2HG  GLU A 177      -6.382   0.787  12.099  1.00  0.00           H  
ATOM   2646  N   LEU A 178      -4.318  -0.003  16.752  1.00 11.86           N  
ATOM   2647  CA  LEU A 178      -4.136  -0.489  18.121  1.00 10.72           C  
ATOM   2648  C   LEU A 178      -4.739   0.553  19.049  1.00 13.17           C  
ATOM   2649  O   LEU A 178      -4.492   1.751  18.904  1.00 13.28           O  
ATOM   2650  CB  LEU A 178      -2.650  -0.631  18.415  1.00 13.99           C  
ATOM   2651  CG  LEU A 178      -2.275  -1.075  19.831  1.00 13.74           C  
ATOM   2652  CD1 LEU A 178      -2.688  -2.523  20.020  1.00 18.67           C  
ATOM   2653  CD2 LEU A 178      -0.765  -0.935  20.039  1.00 17.21           C  
ATOM   2654  H   LEU A 178      -3.504   0.211  16.194  1.00  0.00           H  
ATOM   2655  HA  LEU A 178      -4.612  -1.465  18.207  1.00  0.00           H  
ATOM   2656 1HB  LEU A 178      -2.227  -1.359  17.724  1.00  0.00           H  
ATOM   2657 2HB  LEU A 178      -2.167   0.330  18.238  1.00  0.00           H  
ATOM   2658  HG  LEU A 178      -2.797  -0.452  20.558  1.00  0.00           H  
ATOM   2659 1HD1 LEU A 178      -2.425  -2.848  21.027  1.00  0.00           H  
ATOM   2660 2HD1 LEU A 178      -3.765  -2.615  19.880  1.00  0.00           H  
ATOM   2661 3HD1 LEU A 178      -2.172  -3.147  19.291  1.00  0.00           H  
ATOM   2662 1HD2 LEU A 178      -0.506  -1.252  21.050  1.00  0.00           H  
ATOM   2663 2HD2 LEU A 178      -0.239  -1.559  19.317  1.00  0.00           H  
ATOM   2664 3HD2 LEU A 178      -0.473   0.106  19.899  1.00  0.00           H  
ATOM   2665  N   ASP A 179      -5.513   0.086  20.031  1.00 12.67           N  
ATOM   2666  CA  ASP A 179      -6.165   0.968  20.996  1.00 14.93           C  
ATOM   2667  C   ASP A 179      -5.191   1.390  22.095  1.00 13.63           C  
ATOM   2668  O   ASP A 179      -5.018   0.700  23.086  1.00 13.61           O  
ATOM   2669  CB  ASP A 179      -7.347   0.216  21.613  1.00 15.83           C  
ATOM   2670  CG  ASP A 179      -8.141   1.063  22.590  1.00 19.55           C  
ATOM   2671  OD1 ASP A 179      -7.806   2.243  22.799  1.00 19.96           O  
ATOM   2672  OD2 ASP A 179      -9.118   0.515  23.154  1.00 24.36           O  
ATOM   2673  H   ASP A 179      -5.650  -0.912  20.106  1.00  0.00           H  
ATOM   2674  HA  ASP A 179      -6.527   1.851  20.468  1.00  0.00           H  
ATOM   2675 1HB  ASP A 179      -8.016  -0.123  20.822  1.00  0.00           H  
ATOM   2676 2HB  ASP A 179      -6.983  -0.669  22.135  1.00  0.00           H  
ATOM   2677  N   LEU A 180      -4.523   2.519  21.908  1.00 13.21           N  
ATOM   2678  CA  LEU A 180      -3.570   2.989  22.906  1.00 12.10           C  
ATOM   2679  C   LEU A 180      -4.260   3.428  24.195  1.00 12.68           C  
ATOM   2680  O   LEU A 180      -3.645   3.399  25.266  1.00 13.93           O  
ATOM   2681  CB  LEU A 180      -2.769   4.164  22.349  1.00 14.72           C  
ATOM   2682  CG  LEU A 180      -1.771   3.782  21.265  1.00 15.29           C  
ATOM   2683  CD1 LEU A 180      -1.020   5.049  20.842  1.00 17.14           C  
ATOM   2684  CD2 LEU A 180      -0.805   2.732  21.793  1.00 15.87           C  
ATOM   2685  H   LEU A 180      -4.668   3.065  21.071  1.00  0.00           H  
ATOM   2686  HA  LEU A 180      -2.885   2.175  23.141  1.00  0.00           H  
ATOM   2687 1HB  LEU A 180      -3.464   4.894  21.936  1.00  0.00           H  
ATOM   2688 2HB  LEU A 180      -2.225   4.634  23.169  1.00  0.00           H  
ATOM   2689  HG  LEU A 180      -2.305   3.377  20.405  1.00  0.00           H  
ATOM   2690 1HD1 LEU A 180      -0.298   4.801  20.064  1.00  0.00           H  
ATOM   2691 2HD1 LEU A 180      -1.730   5.781  20.457  1.00  0.00           H  
ATOM   2692 3HD1 LEU A 180      -0.498   5.466  21.702  1.00  0.00           H  
ATOM   2693 1HD2 LEU A 180      -0.095   2.464  21.010  1.00  0.00           H  
ATOM   2694 2HD2 LEU A 180      -0.265   3.133  22.651  1.00  0.00           H  
ATOM   2695 3HD2 LEU A 180      -1.362   1.845  22.097  1.00  0.00           H  
ATOM   2696  N   LYS A 181      -5.515   3.866  24.085  1.00 13.65           N  
ATOM   2697  CA  LYS A 181      -6.251   4.309  25.269  1.00 14.21           C  
ATOM   2698  C   LYS A 181      -6.408   3.156  26.263  1.00 15.20           C  
ATOM   2699  O   LYS A 181      -6.409   3.385  27.472  1.00 16.59           O  
ATOM   2700  CB  LYS A 181      -7.611   4.886  24.870  1.00 19.12           C  
ATOM   2701  CG  LYS A 181      -8.402   5.516  26.020  1.00 25.07           C  
ATOM   2702  CD  LYS A 181      -7.684   6.688  26.665  1.00 30.11           C  
ATOM   2703  CE  LYS A 181      -8.685   7.633  27.359  1.00 34.47           C  
ATOM   2704  NZ  LYS A 181      -9.663   6.910  28.232  1.00 28.80           N  
ATOM   2705  H   LYS A 181      -5.969   3.896  23.183  1.00  0.00           H  
ATOM   2706  HA  LYS A 181      -5.673   5.090  25.764  1.00  0.00           H  
ATOM   2707 1HB  LYS A 181      -7.472   5.651  24.106  1.00  0.00           H  
ATOM   2708 2HB  LYS A 181      -8.227   4.098  24.436  1.00  0.00           H  
ATOM   2709 1HG  LYS A 181      -9.364   5.872  25.648  1.00  0.00           H  
ATOM   2710 2HG  LYS A 181      -8.585   4.766  26.789  1.00  0.00           H  
ATOM   2711 1HD  LYS A 181      -6.970   6.317  27.402  1.00  0.00           H  
ATOM   2712 2HD  LYS A 181      -7.137   7.244  25.903  1.00  0.00           H  
ATOM   2713 1HE  LYS A 181      -8.142   8.349  27.974  1.00  0.00           H  
ATOM   2714 2HE  LYS A 181      -9.245   8.186  26.605  1.00  0.00           H  
ATOM   2715 1HZ  LYS A 181     -10.291   7.576  28.658  1.00  0.00           H  
ATOM   2716 2HZ  LYS A 181     -10.194   6.256  27.674  1.00  0.00           H  
ATOM   2717 3HZ  LYS A 181      -9.165   6.409  28.953  1.00  0.00           H  
ATOM   2718  N   ALA A 182      -6.499   1.919  25.768  1.00 14.07           N  
ATOM   2719  CA  ALA A 182      -6.616   0.764  26.666  1.00 14.56           C  
ATOM   2720  C   ALA A 182      -5.389   0.678  27.580  1.00 16.79           C  
ATOM   2721  O   ALA A 182      -5.497   0.329  28.759  1.00 17.72           O  
ATOM   2722  CB  ALA A 182      -6.758  -0.530  25.848  1.00 18.04           C  
ATOM   2723  H   ALA A 182      -6.488   1.767  24.770  1.00  0.00           H  
ATOM   2724  HA  ALA A 182      -7.509   0.898  27.276  1.00  0.00           H  
ATOM   2725 1HB  ALA A 182      -6.844  -1.380  26.524  1.00  0.00           H  
ATOM   2726 2HB  ALA A 182      -7.650  -0.470  25.225  1.00  0.00           H  
ATOM   2727 3HB  ALA A 182      -5.881  -0.658  25.215  1.00  0.00           H  
ATOM   2728  N   PHE A 183      -4.208   0.995  27.053  1.00 12.87           N  
ATOM   2729  CA  PHE A 183      -3.001   0.936  27.855  1.00 11.95           C  
ATOM   2730  C   PHE A 183      -2.945   2.111  28.812  1.00 14.53           C  
ATOM   2731  O   PHE A 183      -2.538   1.970  29.959  1.00 14.66           O  
ATOM   2732  CB  PHE A 183      -1.755   0.958  26.948  1.00 12.08           C  
ATOM   2733  CG  PHE A 183      -1.651  -0.229  26.038  1.00 12.77           C  
ATOM   2734  CD1 PHE A 183      -2.303  -0.241  24.808  1.00 13.96           C  
ATOM   2735  CD2 PHE A 183      -0.910  -1.341  26.415  1.00 13.71           C  
ATOM   2736  CE1 PHE A 183      -2.211  -1.354  23.961  1.00 16.62           C  
ATOM   2737  CE2 PHE A 183      -0.816  -2.457  25.578  1.00 16.40           C  
ATOM   2738  CZ  PHE A 183      -1.464  -2.461  24.352  1.00 17.73           C  
ATOM   2739  H   PHE A 183      -4.143   1.280  26.086  1.00  0.00           H  
ATOM   2740  HA  PHE A 183      -3.006   0.003  28.420  1.00  0.00           H  
ATOM   2741 1HB  PHE A 183      -1.768   1.858  26.334  1.00  0.00           H  
ATOM   2742 2HB  PHE A 183      -0.857   0.995  27.564  1.00  0.00           H  
ATOM   2743  HD1 PHE A 183      -2.889   0.628  24.507  1.00  0.00           H  
ATOM   2744  HD2 PHE A 183      -0.401  -1.339  27.379  1.00  0.00           H  
ATOM   2745  HE1 PHE A 183      -2.724  -1.350  22.999  1.00  0.00           H  
ATOM   2746  HE2 PHE A 183      -0.234  -3.325  25.889  1.00  0.00           H  
ATOM   2747  HZ  PHE A 183      -1.390  -3.328  23.698  1.00  0.00           H  
ATOM   2748  N   ILE A 184      -3.335   3.284  28.326  1.00 13.25           N  
ATOM   2749  CA  ILE A 184      -3.340   4.465  29.174  1.00 12.72           C  
ATOM   2750  C   ILE A 184      -4.295   4.219  30.347  1.00 14.55           C  
ATOM   2751  O   ILE A 184      -3.932   4.488  31.493  1.00 15.33           O  
ATOM   2752  CB  ILE A 184      -3.781   5.683  28.355  1.00 15.86           C  
ATOM   2753  CG1 ILE A 184      -2.708   5.993  27.295  1.00 17.12           C  
ATOM   2754  CG2 ILE A 184      -4.013   6.889  29.270  1.00 18.30           C  
ATOM   2755  CD1 ILE A 184      -3.096   7.141  26.307  1.00 18.22           C  
ATOM   2756  H   ILE A 184      -3.632   3.368  27.364  1.00  0.00           H  
ATOM   2757  HA  ILE A 184      -2.328   4.631  29.542  1.00  0.00           H  
ATOM   2758  HB  ILE A 184      -4.708   5.453  27.831  1.00  0.00           H  
ATOM   2759 1HG1 ILE A 184      -1.778   6.273  27.790  1.00  0.00           H  
ATOM   2760 2HG1 ILE A 184      -2.508   5.097  26.707  1.00  0.00           H  
ATOM   2761 1HG2 ILE A 184      -4.325   7.745  28.672  1.00  0.00           H  
ATOM   2762 2HG2 ILE A 184      -4.790   6.651  29.995  1.00  0.00           H  
ATOM   2763 3HG2 ILE A 184      -3.089   7.131  29.795  1.00  0.00           H  
ATOM   2764 1HD1 ILE A 184      -2.287   7.296  25.593  1.00  0.00           H  
ATOM   2765 2HD1 ILE A 184      -4.006   6.868  25.771  1.00  0.00           H  
ATOM   2766 3HD1 ILE A 184      -3.266   8.060  26.866  1.00  0.00           H  
ATOM   2767  N   ASP A 185      -5.473   3.675  30.063  1.00 15.24           N  
ATOM   2768  CA  ASP A 185      -6.474   3.429  31.121  1.00 13.66           C  
ATOM   2769  C   ASP A 185      -5.934   2.435  32.147  1.00 16.12           C  
ATOM   2770  O   ASP A 185      -6.154   2.601  33.353  1.00 17.75           O  
ATOM   2771  CB  ASP A 185      -7.779   2.901  30.519  1.00 16.82           C  
ATOM   2772  CG  ASP A 185      -8.595   3.992  29.833  1.00 21.32           C  
ATOM   2773  OD1 ASP A 185      -8.256   5.188  29.979  1.00 24.08           O  
ATOM   2774  OD2 ASP A 185      -9.576   3.635  29.154  1.00 27.04           O  
ATOM   2775  H   ASP A 185      -5.693   3.424  29.110  1.00  0.00           H  
ATOM   2776  HA  ASP A 185      -6.682   4.372  31.626  1.00  0.00           H  
ATOM   2777 1HB  ASP A 185      -7.555   2.121  29.791  1.00  0.00           H  
ATOM   2778 2HB  ASP A 185      -8.386   2.451  31.305  1.00  0.00           H  
ATOM   2779  N   ASP A 186      -5.222   1.405  31.686  1.00 13.27           N  
ATOM   2780  CA  ASP A 186      -4.643   0.430  32.599  1.00 15.71           C  
ATOM   2781  C   ASP A 186      -3.599   1.090  33.493  1.00 16.53           C  
ATOM   2782  O   ASP A 186      -3.561   0.862  34.705  1.00 16.51           O  
ATOM   2783  CB  ASP A 186      -4.012  -0.733  31.814  1.00 14.47           C  
ATOM   2784  CG  ASP A 186      -3.368  -1.764  32.727  1.00 15.95           C  
ATOM   2785  OD1 ASP A 186      -2.147  -1.719  32.967  1.00 17.56           O  
ATOM   2786  OD2 ASP A 186      -4.124  -2.617  33.258  1.00 21.32           O  
ATOM   2787  H   ASP A 186      -5.079   1.294  30.692  1.00  0.00           H  
ATOM   2788  HA  ASP A 186      -5.438   0.033  33.231  1.00  0.00           H  
ATOM   2789 1HB  ASP A 186      -4.777  -1.223  31.211  1.00  0.00           H  
ATOM   2790 2HB  ASP A 186      -3.256  -0.344  31.131  1.00  0.00           H  
ATOM   2791  N   ALA A 187      -2.737   1.918  32.909  1.00 14.13           N  
ATOM   2792  CA  ALA A 187      -1.722   2.581  33.698  1.00 14.90           C  
ATOM   2793  C   ALA A 187      -2.349   3.556  34.695  1.00 15.93           C  
ATOM   2794  O   ALA A 187      -1.812   3.737  35.790  1.00 18.79           O  
ATOM   2795  CB  ALA A 187      -0.736   3.321  32.783  1.00 15.62           C  
ATOM   2796  H   ALA A 187      -2.780   2.093  31.915  1.00  0.00           H  
ATOM   2797  HA  ALA A 187      -1.180   1.821  34.261  1.00  0.00           H  
ATOM   2798 1HB  ALA A 187       0.023   3.816  33.390  1.00  0.00           H  
ATOM   2799 2HB  ALA A 187      -0.256   2.608  32.113  1.00  0.00           H  
ATOM   2800 3HB  ALA A 187      -1.273   4.065  32.197  1.00  0.00           H  
ATOM   2801  N   VAL A 188      -3.449   4.187  34.309  1.00 15.27           N  
ATOM   2802  CA  VAL A 188      -4.139   5.121  35.218  1.00 16.48           C  
ATOM   2803  C   VAL A 188      -4.695   4.302  36.392  1.00 17.82           C  
ATOM   2804  O   VAL A 188      -4.523   4.698  37.547  1.00 19.44           O  
ATOM   2805  CB  VAL A 188      -5.302   5.871  34.522  1.00 16.72           C  
ATOM   2806  CG1 VAL A 188      -6.183   6.542  35.571  1.00 20.41           C  
ATOM   2807  CG2 VAL A 188      -4.756   6.954  33.573  1.00 18.08           C  
ATOM   2808  H   VAL A 188      -3.825   4.032  33.384  1.00  0.00           H  
ATOM   2809  HA  VAL A 188      -3.420   5.867  35.559  1.00  0.00           H  
ATOM   2810  HB  VAL A 188      -5.891   5.156  33.948  1.00  0.00           H  
ATOM   2811 1HG1 VAL A 188      -7.000   7.068  35.077  1.00  0.00           H  
ATOM   2812 2HG1 VAL A 188      -6.592   5.786  36.241  1.00  0.00           H  
ATOM   2813 3HG1 VAL A 188      -5.589   7.253  36.144  1.00  0.00           H  
ATOM   2814 1HG2 VAL A 188      -5.587   7.469  33.093  1.00  0.00           H  
ATOM   2815 2HG2 VAL A 188      -4.164   7.671  34.142  1.00  0.00           H  
ATOM   2816 3HG2 VAL A 188      -4.130   6.489  32.812  1.00  0.00           H  
ATOM   2817  N   ALA A 189      -5.327   3.163  36.098  1.00 16.46           N  
ATOM   2818  CA  ALA A 189      -5.892   2.301  37.153  1.00 16.64           C  
ATOM   2819  C   ALA A 189      -4.832   1.842  38.152  1.00 20.12           C  
ATOM   2820  O   ALA A 189      -5.137   1.670  39.342  1.00 22.16           O  
ATOM   2821  CB  ALA A 189      -6.589   1.075  36.524  1.00 20.75           C  
ATOM   2822  H   ALA A 189      -5.421   2.884  35.132  1.00  0.00           H  
ATOM   2823  HA  ALA A 189      -6.629   2.882  37.707  1.00  0.00           H  
ATOM   2824 1HB  ALA A 189      -7.002   0.447  37.313  1.00  0.00           H  
ATOM   2825 2HB  ALA A 189      -7.393   1.410  35.869  1.00  0.00           H  
ATOM   2826 3HB  ALA A 189      -5.865   0.502  35.946  1.00  0.00           H  
ATOM   2827  N   ARG A 190      -3.599   1.616  37.690  1.00 17.34           N  
ATOM   2828  CA  ARG A 190      -2.496   1.191  38.555  1.00 17.38           C  
ATOM   2829  C   ARG A 190      -1.854   2.337  39.339  1.00 18.35           C  
ATOM   2830  O   ARG A 190      -0.973   2.105  40.171  1.00 22.40           O  
ATOM   2831  CB  ARG A 190      -1.409   0.498  37.719  1.00 17.81           C  
ATOM   2832  CG  ARG A 190      -1.883  -0.783  37.080  1.00 18.40           C  
ATOM   2833  CD  ARG A 190      -0.816  -1.457  36.232  1.00 17.96           C  
ATOM   2834  NE  ARG A 190      -1.459  -2.510  35.460  1.00 18.73           N  
ATOM   2835  CZ  ARG A 190      -1.752  -3.715  35.940  1.00 24.41           C  
ATOM   2836  NH1 ARG A 190      -1.432  -4.041  37.195  1.00 22.68           N  
ATOM   2837  NH2 ARG A 190      -2.431  -4.564  35.188  1.00 20.07           N  
ATOM   2838  H   ARG A 190      -3.428   1.746  36.703  1.00  0.00           H  
ATOM   2839  HA  ARG A 190      -2.884   0.482  39.287  1.00  0.00           H  
ATOM   2840 1HB  ARG A 190      -1.069   1.172  36.934  1.00  0.00           H  
ATOM   2841 2HB  ARG A 190      -0.551   0.273  38.352  1.00  0.00           H  
ATOM   2842 1HG  ARG A 190      -2.182  -1.488  37.856  1.00  0.00           H  
ATOM   2843 2HG  ARG A 190      -2.735  -0.573  36.433  1.00  0.00           H  
ATOM   2844 1HD  ARG A 190      -0.364  -0.723  35.566  1.00  0.00           H  
ATOM   2845 2HD  ARG A 190      -0.049  -1.879  36.880  1.00  0.00           H  
ATOM   2846  HE  ARG A 190      -1.697  -2.309  34.498  1.00  0.00           H  
ATOM   2847 1HH1 ARG A 190      -0.964  -3.370  37.787  1.00  0.00           H  
ATOM   2848 2HH1 ARG A 190      -1.658  -4.958  37.552  1.00  0.00           H  
ATOM   2849 1HH2 ARG A 190      -2.722  -4.295  34.258  1.00  0.00           H  
ATOM   2850 2HH2 ARG A 190      -2.659  -5.481  35.542  1.00  0.00           H  
ATOM   2851  N   GLY A 191      -2.272   3.567  39.038  1.00 18.43           N  
ATOM   2852  CA  GLY A 191      -1.736   4.742  39.700  1.00 18.96           C  
ATOM   2853  C   GLY A 191      -0.434   5.258  39.110  1.00 23.02           C  
ATOM   2854  O   GLY A 191       0.239   6.088  39.715  1.00 22.87           O  
ATOM   2855  H   GLY A 191      -2.982   3.683  38.329  1.00  0.00           H  
ATOM   2856 1HA  GLY A 191      -2.468   5.549  39.658  1.00  0.00           H  
ATOM   2857 2HA  GLY A 191      -1.564   4.520  40.752  1.00  0.00           H  
ATOM   2858  N   TYR A 192      -0.072   4.787  37.918  1.00 15.50           N  
ATOM   2859  CA  TYR A 192       1.189   5.218  37.309  1.00 16.37           C  
ATOM   2860  C   TYR A 192       1.086   6.499  36.470  1.00 15.90           C  
ATOM   2861  O   TYR A 192       2.098   7.146  36.182  1.00 18.73           O  
ATOM   2862  CB  TYR A 192       1.747   4.091  36.443  1.00 16.15           C  
ATOM   2863  CG  TYR A 192       1.985   2.780  37.162  1.00 18.49           C  
ATOM   2864  CD1 TYR A 192       1.921   1.574  36.462  1.00 18.50           C  
ATOM   2865  CD2 TYR A 192       2.322   2.745  38.514  1.00 19.47           C  
ATOM   2866  CE1 TYR A 192       2.190   0.365  37.080  1.00 19.04           C  
ATOM   2867  CE2 TYR A 192       2.601   1.518  39.157  1.00 22.47           C  
ATOM   2868  CZ  TYR A 192       2.532   0.339  38.419  1.00 25.30           C  
ATOM   2869  OH  TYR A 192       2.830  -0.877  38.994  1.00 27.60           O  
ATOM   2870  H   TYR A 192      -0.659   4.131  37.422  1.00  0.00           H  
ATOM   2871  HA  TYR A 192       1.899   5.442  38.105  1.00  0.00           H  
ATOM   2872 1HB  TYR A 192       1.061   3.891  35.619  1.00  0.00           H  
ATOM   2873 2HB  TYR A 192       2.697   4.402  36.009  1.00  0.00           H  
ATOM   2874  HD1 TYR A 192       1.654   1.571  35.405  1.00  0.00           H  
ATOM   2875  HD2 TYR A 192       2.372   3.671  39.087  1.00  0.00           H  
ATOM   2876  HE1 TYR A 192       2.133  -0.562  36.511  1.00  0.00           H  
ATOM   2877  HE2 TYR A 192       2.864   1.504  40.215  1.00  0.00           H  
ATOM   2878  HH  TYR A 192       3.069  -0.744  39.914  1.00  0.00           H  
ATOM   2879  N   ILE A 193      -0.135   6.833  36.068  1.00 15.13           N  
ATOM   2880  CA  ILE A 193      -0.411   8.038  35.303  1.00 17.34           C  
ATOM   2881  C   ILE A 193      -1.648   8.667  35.934  1.00 18.48           C  
ATOM   2882  O   ILE A 193      -2.584   7.953  36.298  1.00 18.76           O  
ATOM   2883  CB  ILE A 193      -0.737   7.707  33.825  1.00 19.54           C  
ATOM   2884  CG1 ILE A 193       0.495   7.095  33.171  1.00 21.68           C  
ATOM   2885  CG2 ILE A 193      -1.174   8.973  33.055  1.00 18.65           C  
ATOM   2886  CD1 ILE A 193       0.274   6.724  31.706  1.00 18.53           C  
ATOM   2887  H   ILE A 193      -0.899   6.217  36.309  1.00  0.00           H  
ATOM   2888  HA  ILE A 193       0.476   8.670  35.322  1.00  0.00           H  
ATOM   2889  HB  ILE A 193      -1.546   6.979  33.785  1.00  0.00           H  
ATOM   2890 1HG1 ILE A 193       1.325   7.798  33.231  1.00  0.00           H  
ATOM   2891 2HG1 ILE A 193       0.788   6.197  33.716  1.00  0.00           H  
ATOM   2892 1HG2 ILE A 193      -1.396   8.711  32.021  1.00  0.00           H  
ATOM   2893 2HG2 ILE A 193      -2.064   9.393  33.522  1.00  0.00           H  
ATOM   2894 3HG2 ILE A 193      -0.370   9.709  33.079  1.00  0.00           H  
ATOM   2895 1HD1 ILE A 193       1.188   6.293  31.298  1.00  0.00           H  
ATOM   2896 2HD1 ILE A 193      -0.535   5.996  31.633  1.00  0.00           H  
ATOM   2897 3HD1 ILE A 193       0.011   7.617  31.141  1.00  0.00           H  
ATOM   2898  N   ARG A 194      -1.641   9.990  36.067  1.00 18.55           N  
ATOM   2899  CA  ARG A 194      -2.778  10.718  36.626  1.00 19.52           C  
ATOM   2900  C   ARG A 194      -3.625  11.260  35.475  1.00 20.60           C  
ATOM   2901  O   ARG A 194      -3.092  11.676  34.448  1.00 19.35           O  
ATOM   2902  CB  ARG A 194      -2.294  11.890  37.492  1.00 22.56           C  
ATOM   2903  CG  ARG A 194      -1.483  11.493  38.723  1.00 26.98           C  
ATOM   2904  CD  ARG A 194      -2.322  10.691  39.711  1.00 35.54           C  
ATOM   2905  NE  ARG A 194      -1.554  10.278  40.884  1.00 44.35           N  
ATOM   2906  CZ  ARG A 194      -2.058   9.581  41.899  1.00 50.93           C  
ATOM   2907  NH1 ARG A 194      -3.335   9.217  41.888  1.00 53.17           N  
ATOM   2908  NH2 ARG A 194      -1.286   9.250  42.926  1.00 52.06           N  
ATOM   2909  H   ARG A 194      -0.824  10.505  35.772  1.00  0.00           H  
ATOM   2910  HA  ARG A 194      -3.351  10.035  37.254  1.00  0.00           H  
ATOM   2911 1HB  ARG A 194      -1.674  12.554  36.891  1.00  0.00           H  
ATOM   2912 2HB  ARG A 194      -3.152  12.467  37.837  1.00  0.00           H  
ATOM   2913 1HG  ARG A 194      -0.633  10.882  38.417  1.00  0.00           H  
ATOM   2914 2HG  ARG A 194      -1.122  12.391  39.226  1.00  0.00           H  
ATOM   2915 1HD  ARG A 194      -3.160  11.298  40.053  1.00  0.00           H  
ATOM   2916 2HD  ARG A 194      -2.700   9.794  39.223  1.00  0.00           H  
ATOM   2917  HE  ARG A 194      -0.578  10.540  40.923  1.00  0.00           H  
ATOM   2918 1HH1 ARG A 194      -3.925   9.469  41.108  1.00  0.00           H  
ATOM   2919 2HH1 ARG A 194      -3.716   8.688  42.659  1.00  0.00           H  
ATOM   2920 1HH2 ARG A 194      -0.314   9.527  42.938  1.00  0.00           H  
ATOM   2921 2HH2 ARG A 194      -1.669   8.721  43.695  1.00  0.00           H  
ATOM   2922  N   PRO A 195      -4.956  11.263  35.626  1.00 18.85           N  
ATOM   2923  CA  PRO A 195      -5.862  11.764  34.582  1.00 19.15           C  
ATOM   2924  C   PRO A 195      -5.646  13.227  34.214  1.00 17.71           C  
ATOM   2925  O   PRO A 195      -5.963  13.641  33.093  1.00 20.46           O  
ATOM   2926  CB  PRO A 195      -7.253  11.568  35.192  1.00 26.30           C  
ATOM   2927  CG  PRO A 195      -7.044  10.480  36.189  1.00 25.25           C  
ATOM   2928  CD  PRO A 195      -5.719  10.791  36.797  1.00 22.44           C  
ATOM   2929  HA  PRO A 195      -5.744  11.151  33.676  1.00  0.00           H  
ATOM   2930 1HB  PRO A 195      -7.602  12.508  35.644  1.00  0.00           H  
ATOM   2931 2HB  PRO A 195      -7.975  11.302  34.406  1.00  0.00           H  
ATOM   2932 1HG  PRO A 195      -7.860  10.478  36.926  1.00  0.00           H  
ATOM   2933 2HG  PRO A 195      -7.064   9.499  35.691  1.00  0.00           H  
ATOM   2934 1HD  PRO A 195      -5.840  11.574  37.560  1.00  0.00           H  
ATOM   2935 2HD  PRO A 195      -5.295   9.878  37.241  1.00  0.00           H  
ATOM   2936  N   GLU A 196      -5.114  14.000  35.164  1.00 17.18           N  
ATOM   2937  CA  GLU A 196      -4.866  15.427  34.974  1.00 18.90           C  
ATOM   2938  C   GLU A 196      -3.544  15.701  34.260  1.00 18.26           C  
ATOM   2939  O   GLU A 196      -3.190  16.849  33.999  1.00 20.04           O  
ATOM   2940  CB  GLU A 196      -4.877  16.163  36.321  1.00 21.23           C  
ATOM   2941  CG  GLU A 196      -6.198  16.103  37.078  1.00 25.15           C  
ATOM   2942  CD  GLU A 196      -6.445  14.756  37.742  1.00 25.65           C  
ATOM   2943  OE1 GLU A 196      -5.477  13.989  37.912  1.00 22.59           O  
ATOM   2944  OE2 GLU A 196      -7.606  14.470  38.105  1.00 31.14           O  
ATOM   2945  H   GLU A 196      -4.876  13.573  36.048  1.00  0.00           H  
ATOM   2946  HA  GLU A 196      -5.660  15.836  34.349  1.00  0.00           H  
ATOM   2947 1HB  GLU A 196      -4.107  15.745  36.970  1.00  0.00           H  
ATOM   2948 2HB  GLU A 196      -4.637  17.214  36.163  1.00  0.00           H  
ATOM   2949 1HG  GLU A 196      -6.201  16.877  37.845  1.00  0.00           H  
ATOM   2950 2HG  GLU A 196      -7.011  16.314  36.385  1.00  0.00           H  
ATOM   2951  N   TRP A 197      -2.801  14.643  33.966  1.00 16.65           N  
ATOM   2952  CA  TRP A 197      -1.542  14.807  33.244  1.00 16.49           C  
ATOM   2953  C   TRP A 197      -1.827  14.908  31.751  1.00 14.69           C  
ATOM   2954  O   TRP A 197      -2.868  14.487  31.260  1.00 17.31           O  
ATOM   2955  CB  TRP A 197      -0.600  13.631  33.505  1.00 14.85           C  
ATOM   2956  CG  TRP A 197      -0.009  13.620  34.868  1.00 15.14           C  
ATOM   2957  CD1 TRP A 197      -0.224  14.535  35.873  1.00 18.17           C  
ATOM   2958  CD2 TRP A 197       0.881  12.639  35.400  1.00 15.13           C  
ATOM   2959  NE1 TRP A 197       0.481  14.171  36.996  1.00 18.33           N  
ATOM   2960  CE2 TRP A 197       1.168  13.011  36.734  1.00 16.61           C  
ATOM   2961  CE3 TRP A 197       1.463  11.472  34.880  1.00 16.19           C  
ATOM   2962  CZ2 TRP A 197       2.016  12.262  37.550  1.00 18.14           C  
ATOM   2963  CZ3 TRP A 197       2.307  10.725  35.697  1.00 22.42           C  
ATOM   2964  CH2 TRP A 197       2.577  11.125  37.018  1.00 21.81           C  
ATOM   2965  H   TRP A 197      -3.096  13.716  34.237  1.00  0.00           H  
ATOM   2966  HA  TRP A 197      -1.058  15.718  33.595  1.00  0.00           H  
ATOM   2967 1HB  TRP A 197      -1.139  12.694  33.363  1.00  0.00           H  
ATOM   2968 2HB  TRP A 197       0.216  13.651  32.783  1.00  0.00           H  
ATOM   2969  HD1 TRP A 197      -0.858  15.415  35.788  1.00  0.00           H  
ATOM   2970  HE1 TRP A 197       0.493  14.674  37.872  1.00  0.00           H  
ATOM   2971  HE3 TRP A 197       1.256  11.157  33.858  1.00  0.00           H  
ATOM   2972  HZ2 TRP A 197       2.236  12.552  38.578  1.00  0.00           H  
ATOM   2973  HZ3 TRP A 197       2.755   9.820  35.286  1.00  0.00           H  
ATOM   2974  HH2 TRP A 197       3.246  10.521  37.631  1.00  0.00           H  
ATOM   2975  N   TYR A 198      -0.873  15.481  31.036  1.00 13.94           N  
ATOM   2976  CA  TYR A 198      -0.978  15.658  29.599  1.00 12.55           C  
ATOM   2977  C   TYR A 198      -0.223  14.592  28.823  1.00 12.28           C  
ATOM   2978  O   TYR A 198       0.882  14.207  29.207  1.00 13.12           O  
ATOM   2979  CB  TYR A 198      -0.353  16.999  29.208  1.00 13.41           C  
ATOM   2980  CG  TYR A 198      -1.142  18.191  29.668  1.00 13.25           C  
ATOM   2981  CD1 TYR A 198      -0.976  18.692  30.951  1.00 16.14           C  
ATOM   2982  CD2 TYR A 198      -2.052  18.801  28.817  1.00 16.01           C  
ATOM   2983  CE1 TYR A 198      -1.713  19.799  31.376  1.00 16.57           C  
ATOM   2984  CE2 TYR A 198      -2.791  19.905  29.229  1.00 17.11           C  
ATOM   2985  CZ  TYR A 198      -2.611  20.393  30.506  1.00 20.92           C  
ATOM   2986  OH  TYR A 198      -3.339  21.507  30.893  1.00 22.51           O  
ATOM   2987  H   TYR A 198      -0.044  15.805  31.512  1.00  0.00           H  
ATOM   2988  HA  TYR A 198      -2.034  15.661  29.327  1.00  0.00           H  
ATOM   2989 1HB  TYR A 198       0.650  17.070  29.631  1.00  0.00           H  
ATOM   2990 2HB  TYR A 198      -0.256  17.053  28.124  1.00  0.00           H  
ATOM   2991  HD1 TYR A 198      -0.267  18.221  31.633  1.00  0.00           H  
ATOM   2992  HD2 TYR A 198      -2.198  18.415  27.808  1.00  0.00           H  
ATOM   2993  HE1 TYR A 198      -1.579  20.188  32.385  1.00  0.00           H  
ATOM   2994  HE2 TYR A 198      -3.501  20.371  28.546  1.00  0.00           H  
ATOM   2995  HH  TYR A 198      -3.897  21.792  30.165  1.00  0.00           H  
ATOM   2996  N   LEU A 199      -0.840  14.169  27.731  1.00 12.49           N  
ATOM   2997  CA  LEU A 199      -0.191  13.276  26.762  1.00 11.82           C  
ATOM   2998  C   LEU A 199       0.546  14.273  25.846  1.00 10.83           C  
ATOM   2999  O   LEU A 199      -0.075  15.147  25.240  1.00 12.95           O  
ATOM   3000  CB  LEU A 199      -1.238  12.545  25.947  1.00 12.02           C  
ATOM   3001  CG  LEU A 199      -0.681  11.845  24.681  1.00 14.46           C  
ATOM   3002  CD1 LEU A 199       0.320  10.758  25.043  1.00 15.31           C  
ATOM   3003  CD2 LEU A 199      -1.847  11.274  23.900  1.00 18.03           C  
ATOM   3004  H   LEU A 199      -1.788  14.472  27.562  1.00  0.00           H  
ATOM   3005  HA  LEU A 199       0.403  12.545  27.309  1.00  0.00           H  
ATOM   3006 1HB  LEU A 199      -1.708  11.793  26.579  1.00  0.00           H  
ATOM   3007 2HB  LEU A 199      -2.001  13.260  25.640  1.00  0.00           H  
ATOM   3008  HG  LEU A 199      -0.143  12.571  24.071  1.00  0.00           H  
ATOM   3009 1HD1 LEU A 199       0.691  10.287  24.133  1.00  0.00           H  
ATOM   3010 2HD1 LEU A 199       1.154  11.199  25.589  1.00  0.00           H  
ATOM   3011 3HD1 LEU A 199      -0.167  10.008  25.666  1.00  0.00           H  
ATOM   3012 1HD2 LEU A 199      -1.476  10.777  23.003  1.00  0.00           H  
ATOM   3013 2HD2 LEU A 199      -2.382  10.554  24.519  1.00  0.00           H  
ATOM   3014 3HD2 LEU A 199      -2.523  12.080  23.615  1.00  0.00           H  
ATOM   3015  N   HIS A 200       1.863  14.126  25.723  1.00  9.19           N  
ATOM   3016  CA  HIS A 200       2.671  15.027  24.884  1.00  9.30           C  
ATOM   3017  C   HIS A 200       3.039  14.480  23.529  1.00 11.44           C  
ATOM   3018  O   HIS A 200       2.999  15.202  22.529  1.00 11.61           O  
ATOM   3019  CB  HIS A 200       3.982  15.364  25.578  1.00  9.69           C  
ATOM   3020  CG  HIS A 200       3.822  16.349  26.693  1.00 11.69           C  
ATOM   3021  ND1 HIS A 200       3.855  17.709  26.486  1.00 18.19           N  
ATOM   3022  CD2 HIS A 200       3.557  16.167  28.008  1.00 16.14           C  
ATOM   3023  CE1 HIS A 200       3.617  18.328  27.634  1.00 19.02           C  
ATOM   3024  NE2 HIS A 200       3.435  17.417  28.570  1.00 17.08           N  
ATOM   3025  H   HIS A 200       2.320  13.375  26.220  1.00  0.00           H  
ATOM   3026  HA  HIS A 200       2.126  15.956  24.718  1.00  0.00           H  
ATOM   3027 1HB  HIS A 200       4.425  14.453  25.982  1.00  0.00           H  
ATOM   3028 2HB  HIS A 200       4.683  15.774  24.852  1.00  0.00           H  
ATOM   3029  HD2 HIS A 200       3.460  15.212  28.526  1.00  0.00           H  
ATOM   3030  HE1 HIS A 200       3.578  19.407  27.780  1.00  0.00           H  
ATOM   3031  HE2 HIS A 200       3.238  17.601  29.543  1.00  0.00           H  
ATOM   3032  N   ALA A 201       3.419  13.211  23.499  1.00 10.26           N  
ATOM   3033  CA  ALA A 201       3.859  12.624  22.233  1.00 10.77           C  
ATOM   3034  C   ALA A 201       3.623  11.145  22.160  1.00  9.84           C  
ATOM   3035  O   ALA A 201       3.705  10.449  23.181  1.00 11.02           O  
ATOM   3036  CB  ALA A 201       5.354  12.868  22.037  1.00 11.27           C  
ATOM   3037  H   ALA A 201       3.412  12.638  24.331  1.00  0.00           H  
ATOM   3038  HA  ALA A 201       3.310  13.109  21.426  1.00  0.00           H  
ATOM   3039 1HB  ALA A 201       5.674  12.428  21.092  1.00  0.00           H  
ATOM   3040 2HB  ALA A 201       5.549  13.940  22.022  1.00  0.00           H  
ATOM   3041 3HB  ALA A 201       5.907  12.411  22.856  1.00  0.00           H  
ATOM   3042  N   VAL A 202       3.363  10.666  20.947  1.00  8.42           N  
ATOM   3043  CA  VAL A 202       3.247   9.219  20.692  1.00  8.63           C  
ATOM   3044  C   VAL A 202       4.366   8.939  19.698  1.00  7.94           C  
ATOM   3045  O   VAL A 202       4.346   9.502  18.597  1.00 10.63           O  
ATOM   3046  CB  VAL A 202       1.911   8.831  20.041  1.00  9.93           C  
ATOM   3047  CG1 VAL A 202       1.893   7.350  19.709  1.00 10.62           C  
ATOM   3048  CG2 VAL A 202       0.764   9.151  20.998  1.00 13.40           C  
ATOM   3049  H   VAL A 202       3.242  11.312  20.180  1.00  0.00           H  
ATOM   3050  HA  VAL A 202       3.311   8.693  21.645  1.00  0.00           H  
ATOM   3051  HB  VAL A 202       1.789   9.398  19.118  1.00  0.00           H  
ATOM   3052 1HG1 VAL A 202       0.939   7.092  19.248  1.00  0.00           H  
ATOM   3053 2HG1 VAL A 202       2.703   7.123  19.017  1.00  0.00           H  
ATOM   3054 3HG1 VAL A 202       2.022   6.771  20.623  1.00  0.00           H  
ATOM   3055 1HG2 VAL A 202      -0.183   8.876  20.535  1.00  0.00           H  
ATOM   3056 2HG2 VAL A 202       0.894   8.588  21.922  1.00  0.00           H  
ATOM   3057 3HG2 VAL A 202       0.763  10.218  21.220  1.00  0.00           H  
ATOM   3058  N   GLU A 203       5.318   8.078  20.066  1.00  7.77           N  
ATOM   3059  CA  GLU A 203       6.470   7.789  19.192  1.00  8.43           C  
ATOM   3060  C   GLU A 203       6.631   6.301  19.032  1.00  9.42           C  
ATOM   3061  O   GLU A 203       6.170   5.538  19.879  1.00  9.66           O  
ATOM   3062  CB  GLU A 203       7.775   8.295  19.829  1.00  8.93           C  
ATOM   3063  CG  GLU A 203       7.588   9.606  20.628  1.00 11.06           C  
ATOM   3064  CD  GLU A 203       8.870  10.241  21.063  1.00 15.77           C  
ATOM   3065  OE1 GLU A 203       9.949   9.622  20.989  1.00 16.11           O  
ATOM   3066  OE2 GLU A 203       8.775  11.404  21.511  1.00 15.89           O  
ATOM   3067  H   GLU A 203       5.250   7.614  20.960  1.00  0.00           H  
ATOM   3068  HA  GLU A 203       6.323   8.307  18.244  1.00  0.00           H  
ATOM   3069 1HB  GLU A 203       8.172   7.533  20.499  1.00  0.00           H  
ATOM   3070 2HB  GLU A 203       8.518   8.465  19.050  1.00  0.00           H  
ATOM   3071 1HG  GLU A 203       7.045  10.321  20.011  1.00  0.00           H  
ATOM   3072 2HG  GLU A 203       6.985   9.398  21.511  1.00  0.00           H  
ATOM   3073  N   THR A 204       7.259   5.892  17.932  1.00  7.91           N  
ATOM   3074  CA  THR A 204       7.611   4.474  17.824  1.00  7.82           C  
ATOM   3075  C   THR A 204       8.932   4.382  17.098  1.00  9.93           C  
ATOM   3076  O   THR A 204       9.305   5.285  16.352  1.00 10.36           O  
ATOM   3077  CB  THR A 204       6.561   3.602  17.173  1.00  9.84           C  
ATOM   3078  OG1 THR A 204       6.894   2.243  17.496  1.00 10.54           O  
ATOM   3079  CG2 THR A 204       6.532   3.763  15.669  1.00 10.55           C  
ATOM   3080  H   THR A 204       7.499   6.518  17.176  1.00  0.00           H  
ATOM   3081  HA  THR A 204       7.761   4.077  18.828  1.00  0.00           H  
ATOM   3082  HB  THR A 204       5.578   3.864  17.563  1.00  0.00           H  
ATOM   3083  HG1 THR A 204       7.688   2.228  18.036  1.00  0.00           H  
ATOM   3084 1HG2 THR A 204       5.762   3.117  15.249  1.00  0.00           H  
ATOM   3085 2HG2 THR A 204       6.312   4.801  15.418  1.00  0.00           H  
ATOM   3086 3HG2 THR A 204       7.501   3.488  15.255  1.00  0.00           H  
ATOM   3087  N   GLY A 205       9.647   3.298  17.338  1.00  7.69           N  
ATOM   3088  CA  GLY A 205      10.956   3.174  16.729  1.00  8.57           C  
ATOM   3089  C   GLY A 205      11.696   2.013  17.342  1.00  9.11           C  
ATOM   3090  O   GLY A 205      11.074   1.069  17.829  1.00  9.34           O  
ATOM   3091  H   GLY A 205       9.308   2.555  17.932  1.00  0.00           H  
ATOM   3092 1HA  GLY A 205      10.845   3.030  15.654  1.00  0.00           H  
ATOM   3093 2HA  GLY A 205      11.513   4.099  16.873  1.00  0.00           H  
ATOM   3094  N   PHE A 206      13.018   2.090  17.337  1.00  8.43           N  
ATOM   3095  CA  PHE A 206      13.838   0.994  17.822  1.00  8.72           C  
ATOM   3096  C   PHE A 206      14.859   1.412  18.837  1.00  9.37           C  
ATOM   3097  O   PHE A 206      15.719   2.241  18.534  1.00 11.01           O  
ATOM   3098  CB  PHE A 206      14.579   0.322  16.633  1.00  9.14           C  
ATOM   3099  CG  PHE A 206      13.685  -0.035  15.477  1.00  8.66           C  
ATOM   3100  CD1 PHE A 206      13.578   0.818  14.383  1.00 10.62           C  
ATOM   3101  CD2 PHE A 206      12.916  -1.199  15.500  1.00 10.81           C  
ATOM   3102  CE1 PHE A 206      12.712   0.513  13.316  1.00 12.79           C  
ATOM   3103  CE2 PHE A 206      12.048  -1.508  14.438  1.00 11.84           C  
ATOM   3104  CZ  PHE A 206      11.952  -0.649  13.348  1.00 13.21           C  
ATOM   3105  H   PHE A 206      13.468   2.925  16.990  1.00  0.00           H  
ATOM   3106  HA  PHE A 206      13.187   0.258  18.295  1.00  0.00           H  
ATOM   3107 1HB  PHE A 206      15.357   0.990  16.265  1.00  0.00           H  
ATOM   3108 2HB  PHE A 206      15.067  -0.589  16.977  1.00  0.00           H  
ATOM   3109  HD1 PHE A 206      14.175   1.730  14.359  1.00  0.00           H  
ATOM   3110  HD2 PHE A 206      12.992  -1.872  16.355  1.00  0.00           H  
ATOM   3111  HE1 PHE A 206      12.638   1.189  12.464  1.00  0.00           H  
ATOM   3112  HE2 PHE A 206      11.450  -2.419  14.468  1.00  0.00           H  
ATOM   3113  HZ  PHE A 206      11.282  -0.886  12.523  1.00  0.00           H  
ATOM   3114  N   GLU A 207      14.775   0.887  20.061  1.00 10.07           N  
ATOM   3115  CA  GLU A 207      15.838   1.215  21.024  1.00  9.88           C  
ATOM   3116  C   GLU A 207      16.965   0.266  20.638  1.00 10.79           C  
ATOM   3117  O   GLU A 207      16.759  -0.957  20.516  1.00 12.73           O  
ATOM   3118  CB  GLU A 207      15.405   0.945  22.465  1.00 11.72           C  
ATOM   3119  CG  GLU A 207      14.372   1.951  22.930  1.00 11.76           C  
ATOM   3120  CD  GLU A 207      14.195   1.931  24.440  1.00 16.72           C  
ATOM   3121  OE1 GLU A 207      13.785   0.892  24.982  1.00 15.91           O  
ATOM   3122  OE2 GLU A 207      14.469   2.966  25.081  1.00 19.10           O  
ATOM   3123  H   GLU A 207      14.020   0.281  20.349  1.00  0.00           H  
ATOM   3124  HA  GLU A 207      16.069   2.277  20.936  1.00  0.00           H  
ATOM   3125 1HB  GLU A 207      14.990  -0.061  22.538  1.00  0.00           H  
ATOM   3126 2HB  GLU A 207      16.275   0.989  23.121  1.00  0.00           H  
ATOM   3127 1HG  GLU A 207      14.684   2.947  22.618  1.00  0.00           H  
ATOM   3128 2HG  GLU A 207      13.421   1.730  22.447  1.00  0.00           H  
ATOM   3129  N   LEU A 208      18.151   0.824  20.439  1.00 10.72           N  
ATOM   3130  CA  LEU A 208      19.296   0.021  20.015  1.00  9.67           C  
ATOM   3131  C   LEU A 208      20.364  -0.016  21.083  1.00 13.15           C  
ATOM   3132  O   LEU A 208      20.777   1.029  21.595  1.00 13.89           O  
ATOM   3133  CB  LEU A 208      19.928   0.617  18.751  1.00 10.93           C  
ATOM   3134  CG  LEU A 208      18.982   0.879  17.585  1.00 12.08           C  
ATOM   3135  CD1 LEU A 208      19.747   1.559  16.455  1.00 15.10           C  
ATOM   3136  CD2 LEU A 208      18.375  -0.434  17.109  1.00 13.86           C  
ATOM   3137  H   LEU A 208      18.272   1.817  20.580  1.00  0.00           H  
ATOM   3138  HA  LEU A 208      18.947  -0.986  19.789  1.00  0.00           H  
ATOM   3139 1HB  LEU A 208      20.396   1.565  19.011  1.00  0.00           H  
ATOM   3140 2HB  LEU A 208      20.703  -0.062  18.396  1.00  0.00           H  
ATOM   3141  HG  LEU A 208      18.184   1.549  17.907  1.00  0.00           H  
ATOM   3142 1HD1 LEU A 208      19.072   1.747  15.620  1.00  0.00           H  
ATOM   3143 2HD1 LEU A 208      20.156   2.505  16.810  1.00  0.00           H  
ATOM   3144 3HD1 LEU A 208      20.559   0.912  16.125  1.00  0.00           H  
ATOM   3145 1HD2 LEU A 208      17.699  -0.241  16.276  1.00  0.00           H  
ATOM   3146 2HD2 LEU A 208      19.170  -1.106  16.784  1.00  0.00           H  
ATOM   3147 3HD2 LEU A 208      17.821  -0.896  17.926  1.00  0.00           H  
ATOM   3148  N   TRP A 209      20.808  -1.237  21.389  1.00 12.24           N  
ATOM   3149  CA  TRP A 209      21.918  -1.441  22.337  1.00 15.87           C  
ATOM   3150  C   TRP A 209      23.142  -1.850  21.532  1.00 16.39           C  
ATOM   3151  O   TRP A 209      24.247  -1.354  21.754  1.00 17.93           O  
ATOM   3152  CB  TRP A 209      21.606  -2.562  23.324  1.00 14.86           C  
ATOM   3153  CG  TRP A 209      20.705  -2.180  24.468  1.00 16.48           C  
ATOM   3154  CD1 TRP A 209      21.085  -1.915  25.759  1.00 23.91           C  
ATOM   3155  CD2 TRP A 209      19.270  -2.155  24.462  1.00 17.00           C  
ATOM   3156  NE1 TRP A 209      19.971  -1.745  26.557  1.00 24.11           N  
ATOM   3157  CE2 TRP A 209      18.848  -1.887  25.784  1.00 18.08           C  
ATOM   3158  CE3 TRP A 209      18.300  -2.342  23.465  1.00 16.38           C  
ATOM   3159  CZ2 TRP A 209      17.496  -1.801  26.136  1.00 21.85           C  
ATOM   3160  CZ3 TRP A 209      16.954  -2.258  23.817  1.00 17.98           C  
ATOM   3161  CH2 TRP A 209      16.567  -1.989  25.144  1.00 21.05           C  
ATOM   3162  H   TRP A 209      20.373  -2.041  20.961  1.00  0.00           H  
ATOM   3163  HA  TRP A 209      22.064  -0.520  22.902  1.00  0.00           H  
ATOM   3164 1HB  TRP A 209      21.130  -3.389  22.797  1.00  0.00           H  
ATOM   3165 2HB  TRP A 209      22.535  -2.938  23.753  1.00  0.00           H  
ATOM   3166  HD1 TRP A 209      22.115  -1.849  26.104  1.00  0.00           H  
ATOM   3167  HE1 TRP A 209      19.981  -1.549  27.548  1.00  0.00           H  
ATOM   3168  HE3 TRP A 209      18.594  -2.546  22.436  1.00  0.00           H  
ATOM   3169  HZ2 TRP A 209      17.175  -1.591  27.157  1.00  0.00           H  
ATOM   3170  HZ3 TRP A 209      16.206  -2.407  23.038  1.00  0.00           H  
ATOM   3171  HH2 TRP A 209      15.506  -1.930  25.386  1.00  0.00           H  
ATOM   3172  N   GLU A 210      22.936  -2.753  20.587  1.00 15.04           N  
ATOM   3173  CA  GLU A 210      24.023  -3.231  19.736  1.00 16.45           C  
ATOM   3174  C   GLU A 210      23.499  -3.505  18.323  1.00 14.13           C  
ATOM   3175  O   GLU A 210      22.505  -4.220  18.147  1.00 15.56           O  
ATOM   3176  CB  GLU A 210      24.605  -4.517  20.334  1.00 19.41           C  
ATOM   3177  CG  GLU A 210      25.793  -5.058  19.570  1.00 25.91           C  
ATOM   3178  CD  GLU A 210      26.152  -6.468  19.994  1.00 36.11           C  
ATOM   3179  OE1 GLU A 210      25.949  -6.812  21.179  1.00 32.13           O  
ATOM   3180  OE2 GLU A 210      26.647  -7.226  19.135  1.00 47.85           O  
ATOM   3181  H   GLU A 210      22.006  -3.121  20.450  1.00  0.00           H  
ATOM   3182  HA  GLU A 210      24.800  -2.466  19.704  1.00  0.00           H  
ATOM   3183 1HB  GLU A 210      24.916  -4.332  21.362  1.00  0.00           H  
ATOM   3184 2HB  GLU A 210      23.835  -5.288  20.358  1.00  0.00           H  
ATOM   3185 1HG  GLU A 210      25.560  -5.052  18.505  1.00  0.00           H  
ATOM   3186 2HG  GLU A 210      26.646  -4.400  19.731  1.00  0.00           H  
ATOM   3187  N   GLY A 211      24.168  -2.928  17.326  1.00 14.67           N  
ATOM   3188  CA  GLY A 211      23.771  -3.128  15.942  1.00 15.35           C  
ATOM   3189  C   GLY A 211      22.444  -2.480  15.614  1.00 14.30           C  
ATOM   3190  O   GLY A 211      22.093  -1.436  16.190  1.00 16.40           O  
ATOM   3191  H   GLY A 211      24.965  -2.341  17.529  1.00  0.00           H  
ATOM   3192 1HA  GLY A 211      24.536  -2.720  15.281  1.00  0.00           H  
ATOM   3193 2HA  GLY A 211      23.703  -4.195  15.734  1.00  0.00           H  
ATOM   3194  N   GLY A 212      21.715  -3.106  14.690  1.00 15.50           N  
ATOM   3195  CA  GLY A 212      20.417  -2.581  14.290  1.00 15.14           C  
ATOM   3196  C   GLY A 212      20.239  -2.334  12.803  1.00 15.46           C  
ATOM   3197  O   GLY A 212      19.122  -2.120  12.341  1.00 14.32           O  
ATOM   3198  H   GLY A 212      22.058  -3.952  14.258  1.00  0.00           H  
ATOM   3199 1HA  GLY A 212      19.633  -3.272  14.601  1.00  0.00           H  
ATOM   3200 2HA  GLY A 212      20.234  -1.636  14.801  1.00  0.00           H  
ATOM   3201  N   ALA A 213      21.313  -2.358  12.019  1.00 14.36           N  
ATOM   3202  CA  ALA A 213      21.148  -2.084  10.601  1.00 12.62           C  
ATOM   3203  C   ALA A 213      20.249  -3.131   9.953  1.00 14.30           C  
ATOM   3204  O   ALA A 213      20.426  -4.341  10.154  1.00 16.32           O  
ATOM   3205  CB  ALA A 213      22.536  -2.047   9.899  1.00 16.02           C  
ATOM   3206  H   ALA A 213      22.236  -2.560  12.377  1.00  0.00           H  
ATOM   3207  HA  ALA A 213      20.671  -1.109  10.498  1.00  0.00           H  
ATOM   3208 1HB  ALA A 213      22.401  -1.841   8.837  1.00  0.00           H  
ATOM   3209 2HB  ALA A 213      23.149  -1.264  10.346  1.00  0.00           H  
ATOM   3210 3HB  ALA A 213      23.031  -3.009  10.022  1.00  0.00           H  
ATOM   3211  N   GLY A 214      19.293  -2.650   9.165  1.00 13.27           N  
ATOM   3212  CA  GLY A 214      18.354  -3.518   8.489  1.00 13.09           C  
ATOM   3213  C   GLY A 214      16.937  -3.382   9.019  1.00 11.70           C  
ATOM   3214  O   GLY A 214      15.987  -3.758   8.327  1.00 13.70           O  
ATOM   3215  H   GLY A 214      19.221  -1.651   9.035  1.00  0.00           H  
ATOM   3216 1HA  GLY A 214      18.354  -3.293   7.422  1.00  0.00           H  
ATOM   3217 2HA  GLY A 214      18.672  -4.554   8.599  1.00  0.00           H  
ATOM   3218  N   LEU A 215      16.799  -2.879  10.242  1.00 10.32           N  
ATOM   3219  CA  LEU A 215      15.458  -2.703  10.815  1.00 10.38           C  
ATOM   3220  C   LEU A 215      14.716  -1.667   9.999  1.00 11.92           C  
ATOM   3221  O   LEU A 215      15.299  -0.682   9.562  1.00 12.65           O  
ATOM   3222  CB  LEU A 215      15.562  -2.232  12.268  1.00 10.77           C  
ATOM   3223  CG  LEU A 215      16.019  -3.326  13.238  1.00  9.40           C  
ATOM   3224  CD1 LEU A 215      16.432  -2.703  14.570  1.00 12.71           C  
ATOM   3225  CD2 LEU A 215      14.901  -4.336  13.460  1.00 13.14           C  
ATOM   3226  H   LEU A 215      17.606  -2.614  10.788  1.00  0.00           H  
ATOM   3227  HA  LEU A 215      14.944  -3.663  10.793  1.00  0.00           H  
ATOM   3228 1HB  LEU A 215      16.268  -1.405  12.315  1.00  0.00           H  
ATOM   3229 2HB  LEU A 215      14.585  -1.867  12.586  1.00  0.00           H  
ATOM   3230  HG  LEU A 215      16.886  -3.841  12.824  1.00  0.00           H  
ATOM   3231 1HD1 LEU A 215      16.756  -3.488  15.254  1.00  0.00           H  
ATOM   3232 2HD1 LEU A 215      17.253  -2.004  14.406  1.00  0.00           H  
ATOM   3233 3HD1 LEU A 215      15.584  -2.173  15.002  1.00  0.00           H  
ATOM   3234 1HD2 LEU A 215      15.240  -5.108  14.151  1.00  0.00           H  
ATOM   3235 2HD2 LEU A 215      14.031  -3.830  13.880  1.00  0.00           H  
ATOM   3236 3HD2 LEU A 215      14.630  -4.794  12.509  1.00  0.00           H  
ATOM   3237  N   ARG A 216      13.421  -1.880   9.782  1.00  8.53           N  
ATOM   3238  CA  ARG A 216      12.640  -0.915   9.012  1.00  8.70           C  
ATOM   3239  C   ARG A 216      11.341  -0.614   9.722  1.00 10.22           C  
ATOM   3240  O   ARG A 216      10.693  -1.497  10.284  1.00 10.60           O  
ATOM   3241  CB  ARG A 216      12.306  -1.427   7.600  1.00 10.56           C  
ATOM   3242  CG  ARG A 216      11.509  -0.411   6.775  1.00 10.69           C  
ATOM   3243  CD  ARG A 216      11.483  -0.815   5.293  1.00 10.75           C  
ATOM   3244  NE  ARG A 216      10.737   0.110   4.444  1.00 11.33           N  
ATOM   3245  CZ  ARG A 216      11.174   1.309   4.045  1.00 11.75           C  
ATOM   3246  NH1 ARG A 216      12.370   1.775   4.417  1.00 15.61           N  
ATOM   3247  NH2 ARG A 216      10.414   2.043   3.238  1.00 13.70           N  
ATOM   3248  H   ARG A 216      12.965  -2.705  10.144  1.00  0.00           H  
ATOM   3249  HA  ARG A 216      13.227  -0.002   8.904  1.00  0.00           H  
ATOM   3250 1HB  ARG A 216      13.228  -1.661   7.071  1.00  0.00           H  
ATOM   3251 2HB  ARG A 216      11.728  -2.348   7.674  1.00  0.00           H  
ATOM   3252 1HG  ARG A 216      10.485  -0.365   7.145  1.00  0.00           H  
ATOM   3253 2HG  ARG A 216      11.971   0.573   6.864  1.00  0.00           H  
ATOM   3254 1HD  ARG A 216      12.502  -0.856   4.909  1.00  0.00           H  
ATOM   3255 2HD  ARG A 216      11.017  -1.795   5.191  1.00  0.00           H  
ATOM   3256  HE  ARG A 216       9.818  -0.175   4.132  1.00  0.00           H  
ATOM   3257 1HH1 ARG A 216      12.966   1.218   5.013  1.00  0.00           H  
ATOM   3258 2HH1 ARG A 216      12.678   2.684   4.103  1.00  0.00           H  
ATOM   3259 1HH2 ARG A 216       9.516   1.693   2.933  1.00  0.00           H  
ATOM   3260 2HH2 ARG A 216      10.733   2.949   2.930  1.00  0.00           H  
ATOM   3261  N   SER A 217      11.003   0.667   9.703  1.00  8.75           N  
ATOM   3262  CA  SER A 217       9.760   1.200  10.264  1.00  7.85           C  
ATOM   3263  C   SER A 217       8.878   1.658   9.100  1.00  9.04           C  
ATOM   3264  O   SER A 217       9.341   2.383   8.206  1.00  9.98           O  
ATOM   3265  CB  SER A 217      10.115   2.407  11.135  1.00 10.30           C  
ATOM   3266  OG  SER A 217       8.941   3.117  11.510  1.00 10.19           O  
ATOM   3267  H   SER A 217      11.659   1.301   9.269  1.00  0.00           H  
ATOM   3268  HA  SER A 217       9.296   0.425  10.876  1.00  0.00           H  
ATOM   3269 1HB  SER A 217      10.644   2.070  12.026  1.00  0.00           H  
ATOM   3270 2HB  SER A 217      10.786   3.066  10.586  1.00  0.00           H  
ATOM   3271  HG  SER A 217       8.207   2.645  11.110  1.00  0.00           H  
ATOM   3272  N   ALA A 218       7.606   1.252   9.081  1.00  8.99           N  
ATOM   3273  CA  ALA A 218       6.715   1.688   8.002  1.00  7.75           C  
ATOM   3274  C   ALA A 218       5.271   1.813   8.443  1.00  9.38           C  
ATOM   3275  O   ALA A 218       4.893   1.361   9.510  1.00  9.71           O  
ATOM   3276  CB  ALA A 218       6.801   0.699   6.817  1.00 10.55           C  
ATOM   3277  H   ALA A 218       7.244   0.645   9.803  1.00  0.00           H  
ATOM   3278  HA  ALA A 218       7.043   2.673   7.670  1.00  0.00           H  
ATOM   3279 1HB  ALA A 218       6.136   1.029   6.019  1.00  0.00           H  
ATOM   3280 2HB  ALA A 218       7.825   0.665   6.445  1.00  0.00           H  
ATOM   3281 3HB  ALA A 218       6.503  -0.294   7.150  1.00  0.00           H  
ATOM   3282  N   ASP A 219       4.485   2.475   7.608  1.00  8.46           N  
ATOM   3283  CA  ASP A 219       3.033   2.588   7.793  1.00  9.24           C  
ATOM   3284  C   ASP A 219       2.572   3.224   9.081  1.00 12.46           C  
ATOM   3285  O   ASP A 219       1.496   2.886   9.593  1.00 14.37           O  
ATOM   3286  CB  ASP A 219       2.379   1.198   7.721  1.00 10.62           C  
ATOM   3287  CG  ASP A 219       2.714   0.430   6.462  1.00 14.71           C  
ATOM   3288  OD1 ASP A 219       2.891   1.029   5.391  1.00 14.90           O  
ATOM   3289  OD2 ASP A 219       2.758  -0.817   6.536  1.00 14.33           O  
ATOM   3290  H   ASP A 219       4.915   2.919   6.810  1.00  0.00           H  
ATOM   3291  HA  ASP A 219       2.629   3.208   6.992  1.00  0.00           H  
ATOM   3292 1HB  ASP A 219       2.696   0.602   8.577  1.00  0.00           H  
ATOM   3293 2HB  ASP A 219       1.295   1.302   7.778  1.00  0.00           H  
ATOM   3294  N   PHE A 220       3.346   4.165   9.590  1.00  9.22           N  
ATOM   3295  CA  PHE A 220       2.981   4.791  10.847  1.00  8.65           C  
ATOM   3296  C   PHE A 220       1.815   5.739  10.750  1.00 10.08           C  
ATOM   3297  O   PHE A 220       1.714   6.530   9.827  1.00 12.16           O  
ATOM   3298  CB  PHE A 220       4.175   5.586  11.395  1.00 11.22           C  
ATOM   3299  CG  PHE A 220       3.941   6.204  12.755  1.00  9.24           C  
ATOM   3300  CD1 PHE A 220       3.863   5.400  13.892  1.00 11.38           C  
ATOM   3301  CD2 PHE A 220       3.909   7.583  12.908  1.00 11.90           C  
ATOM   3302  CE1 PHE A 220       3.766   5.970  15.176  1.00 12.71           C  
ATOM   3303  CE2 PHE A 220       3.813   8.153  14.172  1.00 11.77           C  
ATOM   3304  CZ  PHE A 220       3.747   7.338  15.302  1.00 11.59           C  
ATOM   3305  H   PHE A 220       4.190   4.459   9.121  1.00  0.00           H  
ATOM   3306  HA  PHE A 220       2.718   4.008  11.560  1.00  0.00           H  
ATOM   3307 1HB  PHE A 220       5.043   4.933  11.469  1.00  0.00           H  
ATOM   3308 2HB  PHE A 220       4.427   6.388  10.702  1.00  0.00           H  
ATOM   3309  HD1 PHE A 220       3.878   4.316  13.779  1.00  0.00           H  
ATOM   3310  HD2 PHE A 220       3.960   8.221  12.025  1.00  0.00           H  
ATOM   3311  HE1 PHE A 220       3.707   5.327  16.054  1.00  0.00           H  
ATOM   3312  HE2 PHE A 220       3.788   9.237  14.281  1.00  0.00           H  
ATOM   3313  HZ  PHE A 220       3.679   7.794  16.288  1.00  0.00           H  
ATOM   3314  N   SER A 221       0.897   5.642  11.705  1.00  9.55           N  
ATOM   3315  CA  SER A 221      -0.214   6.575  11.765  1.00  9.79           C  
ATOM   3316  C   SER A 221      -0.678   6.670  13.219  1.00 10.92           C  
ATOM   3317  O   SER A 221      -0.613   5.682  13.951  1.00  9.97           O  
ATOM   3318  CB  SER A 221      -1.366   6.101  10.880  1.00 16.58           C  
ATOM   3319  OG  SER A 221      -2.048   5.033  11.493  1.00 17.19           O  
ATOM   3320  H   SER A 221       0.966   4.913  12.401  1.00  0.00           H  
ATOM   3321  HA  SER A 221       0.128   7.544  11.400  1.00  0.00           H  
ATOM   3322 1HB  SER A 221      -2.053   6.928  10.703  1.00  0.00           H  
ATOM   3323 2HB  SER A 221      -0.976   5.787   9.913  1.00  0.00           H  
ATOM   3324  HG  SER A 221      -1.600   4.877  12.328  1.00  0.00           H  
ATOM   3325  N   VAL A 222      -1.097   7.868  13.632  1.00  9.91           N  
ATOM   3326  CA  VAL A 222      -1.623   8.115  14.975  1.00 10.63           C  
ATOM   3327  C   VAL A 222      -2.810   9.039  14.816  1.00 13.27           C  
ATOM   3328  O   VAL A 222      -2.758   9.983  14.032  1.00 14.74           O  
ATOM   3329  CB  VAL A 222      -0.670   8.843  15.930  1.00 11.15           C  
ATOM   3330  CG1 VAL A 222      -1.367   8.998  17.291  1.00 14.41           C  
ATOM   3331  CG2 VAL A 222       0.607   8.046  16.107  1.00 14.78           C  
ATOM   3332  H   VAL A 222      -1.043   8.634  12.976  1.00  0.00           H  
ATOM   3333  HA  VAL A 222      -1.847   7.155  15.441  1.00  0.00           H  
ATOM   3334  HB  VAL A 222      -0.430   9.821  15.513  1.00  0.00           H  
ATOM   3335 1HG1 VAL A 222      -0.702   9.515  17.984  1.00  0.00           H  
ATOM   3336 2HG1 VAL A 222      -2.282   9.577  17.167  1.00  0.00           H  
ATOM   3337 3HG1 VAL A 222      -1.610   8.013  17.690  1.00  0.00           H  
ATOM   3338 1HG2 VAL A 222       1.275   8.575  16.787  1.00  0.00           H  
ATOM   3339 2HG2 VAL A 222       0.370   7.066  16.520  1.00  0.00           H  
ATOM   3340 3HG2 VAL A 222       1.096   7.923  15.141  1.00  0.00           H  
ATOM   3341  N   THR A 223      -3.901   8.738  15.516  1.00 12.61           N  
ATOM   3342  CA  THR A 223      -5.041   9.659  15.517  1.00 13.16           C  
ATOM   3343  C   THR A 223      -5.472   9.809  16.967  1.00 14.11           C  
ATOM   3344  O   THR A 223      -5.389   8.871  17.760  1.00 14.22           O  
ATOM   3345  CB  THR A 223      -6.246   9.176  14.702  1.00 18.66           C  
ATOM   3346  OG1 THR A 223      -6.642   7.876  15.125  1.00 21.00           O  
ATOM   3347  CG2 THR A 223      -5.901   9.157  13.214  1.00 17.97           C  
ATOM   3348  H   THR A 223      -3.959   7.882  16.050  1.00  0.00           H  
ATOM   3349  HA  THR A 223      -4.723  10.604  15.076  1.00  0.00           H  
ATOM   3350  HB  THR A 223      -7.090   9.845  14.869  1.00  0.00           H  
ATOM   3351  HG1 THR A 223      -6.065   7.581  15.834  1.00  0.00           H  
ATOM   3352 1HG2 THR A 223      -6.764   8.813  12.645  1.00  0.00           H  
ATOM   3353 2HG2 THR A 223      -5.630  10.162  12.891  1.00  0.00           H  
ATOM   3354 3HG2 THR A 223      -5.063   8.483  13.044  1.00  0.00           H  
ATOM   3355  N   VAL A 224      -5.917  11.011  17.308  1.00 16.11           N  
ATOM   3356  CA  VAL A 224      -6.370  11.294  18.661  1.00 18.38           C  
ATOM   3357  C   VAL A 224      -7.718  11.997  18.583  1.00 21.24           C  
ATOM   3358  O   VAL A 224      -7.897  12.926  17.798  1.00 24.78           O  
ATOM   3359  CB  VAL A 224      -5.366  12.215  19.392  1.00 20.86           C  
ATOM   3360  CG1 VAL A 224      -5.942  12.648  20.744  1.00 28.62           C  
ATOM   3361  CG2 VAL A 224      -4.057  11.483  19.610  1.00 22.92           C  
ATOM   3362  H   VAL A 224      -5.943  11.747  16.616  1.00  0.00           H  
ATOM   3363  HA  VAL A 224      -6.438  10.352  19.207  1.00  0.00           H  
ATOM   3364  HB  VAL A 224      -5.190  13.101  18.782  1.00  0.00           H  
ATOM   3365 1HG1 VAL A 224      -5.229  13.297  21.253  1.00  0.00           H  
ATOM   3366 2HG1 VAL A 224      -6.875  13.189  20.586  1.00  0.00           H  
ATOM   3367 3HG1 VAL A 224      -6.132  11.767  21.358  1.00  0.00           H  
ATOM   3368 1HG2 VAL A 224      -3.355  12.138  20.125  1.00  0.00           H  
ATOM   3369 2HG2 VAL A 224      -4.234  10.593  20.215  1.00  0.00           H  
ATOM   3370 3HG2 VAL A 224      -3.639  11.189  18.647  1.00  0.00           H  
ATOM   3371  N   GLN A 225      -8.677  11.532  19.373  1.00 21.65           N  
ATOM   3372  CA  GLN A 225      -9.999  12.153  19.404  1.00 23.75           C  
ATOM   3373  C   GLN A 225     -10.222  12.672  20.817  1.00 26.27           C  
ATOM   3374  O   GLN A 225      -9.987  11.955  21.786  1.00 25.27           O  
ATOM   3375  CB  GLN A 225     -11.086  11.142  19.034  1.00 27.00           C  
ATOM   3376  CG  GLN A 225     -11.030  10.679  17.584  1.00 31.42           C  
ATOM   3377  CD  GLN A 225     -12.189   9.774  17.210  1.00 40.28           C  
ATOM   3378  OE1 GLN A 225     -12.370   8.700  17.791  1.00 43.37           O  
ATOM   3379  NE2 GLN A 225     -12.984  10.204  16.235  1.00 41.64           N  
ATOM   3380  H   GLN A 225      -8.494  10.735  19.965  1.00  0.00           H  
ATOM   3381  HA  GLN A 225     -10.018  12.962  18.674  1.00  0.00           H  
ATOM   3382 1HB  GLN A 225     -10.999  10.264  19.674  1.00  0.00           H  
ATOM   3383 2HB  GLN A 225     -12.067  11.581  19.212  1.00  0.00           H  
ATOM   3384 1HG  GLN A 225     -11.059  11.553  16.933  1.00  0.00           H  
ATOM   3385 2HG  GLN A 225     -10.104  10.126  17.425  1.00  0.00           H  
ATOM   3386 1HE2 GLN A 225     -13.765   9.650  15.945  1.00  0.00           H  
ATOM   3387 2HE2 GLN A 225     -12.802  11.081  15.791  1.00  0.00           H  
ATOM   3388  N   LYS A 226     -10.660  13.921  20.932  1.00 27.89           N  
ATOM   3389  CA  LYS A 226     -10.897  14.529  22.241  1.00 29.83           C  
ATOM   3390  C   LYS A 226     -12.370  14.397  22.606  1.00 34.50           C  
ATOM   3391  O   LYS A 226     -13.207  14.192  21.733  1.00 33.21           O  
ATOM   3392  CB  LYS A 226     -10.495  16.007  22.227  1.00 37.90           C  
ATOM   3393  CG  LYS A 226     -11.283  16.865  21.257  1.00 46.74           C  
ATOM   3394  CD  LYS A 226     -10.802  18.309  21.295  1.00 56.36           C  
ATOM   3395  CE  LYS A 226     -11.576  19.176  20.312  1.00 63.85           C  
ATOM   3396  NZ  LYS A 226     -11.136  20.602  20.344  1.00 68.81           N  
ATOM   3397  H   LYS A 226     -10.834  14.464  20.098  1.00  0.00           H  
ATOM   3398  HA  LYS A 226     -10.286  14.009  22.980  1.00  0.00           H  
ATOM   3399 1HB  LYS A 226     -10.623  16.428  23.224  1.00  0.00           H  
ATOM   3400 2HB  LYS A 226      -9.440  16.095  21.968  1.00  0.00           H  
ATOM   3401 1HG  LYS A 226     -11.164  16.474  20.246  1.00  0.00           H  
ATOM   3402 2HG  LYS A 226     -12.340  16.832  21.518  1.00  0.00           H  
ATOM   3403 1HD  LYS A 226     -10.932  18.710  22.301  1.00  0.00           H  
ATOM   3404 2HD  LYS A 226      -9.742  18.346  21.042  1.00  0.00           H  
ATOM   3405 1HE  LYS A 226     -11.438  18.792  19.302  1.00  0.00           H  
ATOM   3406 2HE  LYS A 226     -12.639  19.136  20.550  1.00  0.00           H  
ATOM   3407 1HZ  LYS A 226     -11.676  21.137  19.678  1.00  0.00           H  
ATOM   3408 2HZ  LYS A 226     -11.278  20.978  21.271  1.00  0.00           H  
ATOM   3409 3HZ  LYS A 226     -10.156  20.658  20.105  1.00  0.00           H  
ATOM   3410  N   LEU A 227     -12.678  14.488  23.898  1.00 34.55           N  
ATOM   3411  CA  LEU A 227     -14.064  14.396  24.354  1.00 47.64           C  
ATOM   3412  C   LEU A 227     -14.792  15.696  24.017  1.00 50.50           C  
ATOM   3413  O   LEU A 227     -14.112  16.745  23.946  1.00 54.82           O  
ATOM   3414  OXT LEU A 227     -16.030  15.653  23.845  1.00 58.69           O  
ATOM   3415  CB  LEU A 227     -14.119  14.164  25.868  1.00 44.77           C  
ATOM   3416  CG  LEU A 227     -13.762  12.776  26.405  1.00 48.26           C  
ATOM   3417  CD1 LEU A 227     -13.752  12.806  27.921  1.00 50.25           C  
ATOM   3418  CD2 LEU A 227     -14.772  11.750  25.903  1.00 51.16           C  
ATOM   3419  H   LEU A 227     -11.944  14.623  24.579  1.00  0.00           H  
ATOM   3420  HA  LEU A 227     -14.536  13.550  23.856  1.00  0.00           H  
ATOM   3421 1HB  LEU A 227     -13.438  14.863  26.351  1.00  0.00           H  
ATOM   3422 2HB  LEU A 227     -15.130  14.375  26.216  1.00  0.00           H  
ATOM   3423  HG  LEU A 227     -12.766  12.498  26.061  1.00  0.00           H  
ATOM   3424 1HD1 LEU A 227     -13.497  11.817  28.303  1.00  0.00           H  
ATOM   3425 2HD1 LEU A 227     -13.012  13.529  28.266  1.00  0.00           H  
ATOM   3426 3HD1 LEU A 227     -14.738  13.093  28.286  1.00  0.00           H  
ATOM   3427 1HD2 LEU A 227     -14.511  10.764  26.289  1.00  0.00           H  
ATOM   3428 2HD2 LEU A 227     -15.770  12.022  26.248  1.00  0.00           H  
ATOM   3429 3HD2 LEU A 227     -14.758  11.729  24.813  1.00  0.00           H  
TER                                                                             
