# Supplementary material for: A new benchmark illustrates that integration of geometric constraints inferred from enzyme reaction chemistry can increase enzyme active site modeling accuracy
Source: PLoS One. 2019 Apr 4;14(4):e0214126. doi: 10.1371/journal.pone.0214126 (PMC6448891; doi:10.1371/journal.pone.0214126)
Supplement: S1 Files — (GZ) [file pone.0214126.s008.gz › benchmark-lite/templates/2nlr/2bw8.pdb.pdb]

REMARK query_anchored_aln DTTICEPFGTTTIQGRYVVQNNRWGSTAPQCVTATDTGFRVT-ADGSAPT-GAPKSYPSVFNGCHYTNCSPGTDLPVRLDTVSAAPSSISYGFVDGAVYNASYDIWLDPTARTDGVNQTEIMIWFNRVGPIQPIGSPVGTASVGGRTWEVWSGGN-SNDVLSFVAPSAISGWSFDVMDFVRATVARGLAENDWYLTSVQAGFEPWQNGAGLAVNSFSSTVETG-----------
ATOM      1  N   ASP A   1      14.189   9.513  -1.238  1.00  0.00           N  
ATOM      2  CA  ASP A   1      14.597   9.306   0.186  1.00  0.00           C  
ATOM      3  C   ASP A   1      15.830  10.123   0.511  1.00  0.00           C  
ATOM      4  O   ASP A   1      16.548  10.577  -0.385  1.00  0.00           O  
ATOM      5  CB  ASP A   1      14.881   7.830   0.476  1.00  0.00           C  
ATOM      6  CG  ASP A   1      13.630   6.965   0.426  1.00  0.00           C  
ATOM      7  OD1 ASP A   1      12.553   7.507   0.508  1.00  0.00           O  
ATOM      8  OD2 ASP A   1      13.762   5.770   0.307  1.00  0.00           O  
ATOM      9 1H   ASP A   1      13.375   8.967  -1.435  1.00  0.00           H  
ATOM     10 2H   ASP A   1      13.986  10.480  -1.390  1.00  0.00           H  
ATOM     11 3H   ASP A   1      14.933   9.230  -1.843  1.00  0.00           H  
ATOM     12  HA  ASP A   1      13.779   9.628   0.831  1.00  0.00           H  
ATOM     13 1HB  ASP A   1      15.599   7.448  -0.251  1.00  0.00           H  
ATOM     14 2HB  ASP A   1      15.333   7.734   1.464  1.00  0.00           H  
ATOM     15  N   THR A   2      16.059  10.337   1.800  1.00  0.00           N  
ATOM     16  CA  THR A   2      17.234  11.066   2.228  1.00  0.00           C  
ATOM     17  C   THR A   2      17.872  10.267   3.350  1.00  0.00           C  
ATOM     18  O   THR A   2      17.170   9.665   4.169  1.00  0.00           O  
ATOM     19  CB  THR A   2      16.894  12.492   2.699  1.00  0.00           C  
ATOM     20  OG1 THR A   2      18.100  13.184   3.046  1.00  0.00           O  
ATOM     21  CG2 THR A   2      15.973  12.448   3.909  1.00  0.00           C  
ATOM     22  H   THR A   2      15.413   9.992   2.496  1.00  0.00           H  
ATOM     23  HA  THR A   2      17.917  11.148   1.382  1.00  0.00           H  
ATOM     24  HB  THR A   2      16.399  13.033   1.893  1.00  0.00           H  
ATOM     25  HG1 THR A   2      18.547  12.712   3.753  1.00  0.00           H  
ATOM     26 1HG2 THR A   2      15.742  13.465   4.228  1.00  0.00           H  
ATOM     27 2HG2 THR A   2      15.049  11.933   3.645  1.00  0.00           H  
ATOM     28 3HG2 THR A   2      16.465  11.916   4.722  1.00  0.00           H  
ATOM     29  N   THR A   3      19.198  10.221   3.382  1.00  0.00           N  
ATOM     30  CA  THR A   3      19.883   9.506   4.456  1.00  0.00           C  
ATOM     31  C   THR A   3      20.356  10.520   5.483  1.00  0.00           C  
ATOM     32  O   THR A   3      21.047  11.503   5.149  1.00  0.00           O  
ATOM     33  CB  THR A   3      21.075   8.683   3.932  1.00  0.00           C  
ATOM     34  OG1 THR A   3      22.003   9.551   3.268  1.00  0.00           O  
ATOM     35  CG2 THR A   3      20.599   7.616   2.959  1.00  0.00           C  
ATOM     36  H   THR A   3      19.746  10.678   2.667  1.00  0.00           H  
ATOM     37  HA  THR A   3      19.176   8.816   4.918  1.00  0.00           H  
ATOM     38  HB  THR A   3      21.582   8.204   4.769  1.00  0.00           H  
ATOM     39  HG1 THR A   3      22.900   9.287   3.487  1.00  0.00           H  
ATOM     40 1HG2 THR A   3      21.455   7.044   2.600  1.00  0.00           H  
ATOM     41 2HG2 THR A   3      19.902   6.947   3.464  1.00  0.00           H  
ATOM     42 3HG2 THR A   3      20.100   8.089   2.115  1.00  0.00           H  
ATOM     43  N   ILE A   4      19.963  10.291   6.731  1.00  0.00           N  
ATOM     44  CA  ILE A   4      20.306  11.159   7.855  1.00  0.00           C  
ATOM     45  C   ILE A   4      21.324  10.450   8.744  1.00  0.00           C  
ATOM     46  O   ILE A   4      21.073   9.350   9.230  1.00  0.00           O  
ATOM     47  CB  ILE A   4      19.060  11.535   8.677  1.00  0.00           C  
ATOM     48  CG1 ILE A   4      18.051  12.287   7.805  1.00  0.00           C  
ATOM     49  CG2 ILE A   4      19.452  12.372   9.885  1.00  0.00           C  
ATOM     50  CD1 ILE A   4      16.708  12.496   8.466  1.00  0.00           C  
ATOM     51  H   ILE A   4      19.398   9.471   6.898  1.00  0.00           H  
ATOM     52  HA  ILE A   4      20.743  12.076   7.462  1.00  0.00           H  
ATOM     53  HB  ILE A   4      18.564  10.628   9.021  1.00  0.00           H  
ATOM     54 1HG1 ILE A   4      18.457  13.263   7.540  1.00  0.00           H  
ATOM     55 2HG1 ILE A   4      17.892  11.738   6.877  1.00  0.00           H  
ATOM     56 1HG2 ILE A   4      18.560  12.629  10.455  1.00  0.00           H  
ATOM     57 2HG2 ILE A   4      20.134  11.802  10.516  1.00  0.00           H  
ATOM     58 3HG2 ILE A   4      19.945  13.285   9.551  1.00  0.00           H  
ATOM     59 1HD1 ILE A   4      16.048  13.035   7.787  1.00  0.00           H  
ATOM     60 2HD1 ILE A   4      16.268  11.528   8.709  1.00  0.00           H  
ATOM     61 3HD1 ILE A   4      16.839  13.075   9.380  1.00  0.00           H  
ATOM     62  N   CYS A   5      22.483  11.073   8.962  1.00  0.00           N  
ATOM     63  CA  CYS A   5      23.495  10.467   9.813  1.00  0.00           C  
ATOM     64  C   CYS A   5      23.887  11.338  10.990  1.00  0.00           C  
ATOM     65  O   CYS A   5      24.688  10.917  11.826  1.00  0.00           O  
ATOM     66  CB  CYS A   5      24.749  10.154   8.996  1.00  0.00           C  
ATOM     67  SG  CYS A   5      25.625  11.618   8.396  1.00  0.00           S  
ATOM     68  H   CYS A   5      22.669  11.971   8.539  1.00  0.00           H  
ATOM     69  HA  CYS A   5      23.096   9.536  10.216  1.00  0.00           H  
ATOM     70 1HB  CYS A   5      25.442   9.571   9.603  1.00  0.00           H  
ATOM     71 2HB  CYS A   5      24.478   9.546   8.133  1.00  0.00           H  
ATOM     72  HG  CYS A   5      25.869  12.135   9.597  1.00  0.00           H  
ATOM     73  N   GLU A   6      23.332  12.541  11.068  1.00  0.00           N  
ATOM     74  CA  GLU A   6      23.659  13.430  12.173  1.00  0.00           C  
ATOM     75  C   GLU A   6      23.085  12.912  13.478  1.00  0.00           C  
ATOM     76  O   GLU A   6      22.007  12.339  13.495  1.00  0.00           O  
ATOM     77  CB  GLU A   6      23.134  14.841  11.899  1.00  0.00           C  
ATOM     78  CG  GLU A   6      23.814  15.550  10.736  1.00  0.00           C  
ATOM     79  CD  GLU A   6      23.298  16.945  10.519  1.00  0.00           C  
ATOM     80  OE1 GLU A   6      22.356  17.319  11.177  1.00  0.00           O  
ATOM     81  OE2 GLU A   6      23.845  17.638   9.694  1.00  0.00           O  
ATOM     82  H   GLU A   6      22.679  12.852  10.363  1.00  0.00           H  
ATOM     83  HA  GLU A   6      24.744  13.475  12.271  1.00  0.00           H  
ATOM     84 1HB  GLU A   6      22.066  14.797  11.685  1.00  0.00           H  
ATOM     85 2HB  GLU A   6      23.264  15.457  12.789  1.00  0.00           H  
ATOM     86 1HG  GLU A   6      24.886  15.598  10.931  1.00  0.00           H  
ATOM     87 2HG  GLU A   6      23.663  14.966   9.830  1.00  0.00           H  
ATOM     88  N   PRO A   7      23.804  13.110  14.578  1.00  0.00           N  
ATOM     89  CA  PRO A   7      23.350  12.629  15.875  1.00  0.00           C  
ATOM     90  C   PRO A   7      21.931  13.046  16.255  1.00  0.00           C  
ATOM     91  O   PRO A   7      21.172  12.252  16.807  1.00  0.00           O  
ATOM     92  CB  PRO A   7      24.378  13.255  16.822  1.00  0.00           C  
ATOM     93  CG  PRO A   7      24.952  14.388  16.042  1.00  0.00           C  
ATOM     94  CD  PRO A   7      24.935  13.907  14.616  1.00  0.00           C  
ATOM     95  HA  PRO A   7      23.403  11.530  15.892  1.00  0.00           H  
ATOM     96 1HB  PRO A   7      23.885  13.582  17.750  1.00  0.00           H  
ATOM     97 2HB  PRO A   7      25.133  12.507  17.106  1.00  0.00           H  
ATOM     98 1HG  PRO A   7      24.349  15.296  16.190  1.00  0.00           H  
ATOM     99 2HG  PRO A   7      25.967  14.619  16.398  1.00  0.00           H  
ATOM    100 1HD  PRO A   7      24.840  14.769  13.938  1.00  0.00           H  
ATOM    101 2HD  PRO A   7      25.858  13.348  14.405  1.00  0.00           H  
ATOM    102  N   PHE A   8      21.576  14.286  15.951  1.00  0.00           N  
ATOM    103  CA  PHE A   8      20.259  14.836  16.290  1.00  0.00           C  
ATOM    104  C   PHE A   8      19.482  15.244  15.046  1.00  0.00           C  
ATOM    105  O   PHE A   8      18.629  16.132  15.099  1.00  0.00           O  
ATOM    106  CB  PHE A   8      20.407  16.045  17.216  1.00  0.00           C  
ATOM    107  CG  PHE A   8      21.033  15.720  18.542  1.00  0.00           C  
ATOM    108  CD1 PHE A   8      22.391  15.912  18.750  1.00  0.00           C  
ATOM    109  CD2 PHE A   8      20.266  15.220  19.584  1.00  0.00           C  
ATOM    110  CE1 PHE A   8      22.968  15.613  19.970  1.00  0.00           C  
ATOM    111  CE2 PHE A   8      20.840  14.921  20.804  1.00  0.00           C  
ATOM    112  CZ  PHE A   8      22.193  15.118  20.997  1.00  0.00           C  
ATOM    113  H   PHE A   8      22.243  14.870  15.467  1.00  0.00           H  
ATOM    114  HA  PHE A   8      19.686  14.067  16.809  1.00  0.00           H  
ATOM    115 1HB  PHE A   8      21.018  16.804  16.728  1.00  0.00           H  
ATOM    116 2HB  PHE A   8      19.427  16.483  17.401  1.00  0.00           H  
ATOM    117  HD1 PHE A   8      23.003  16.305  17.938  1.00  0.00           H  
ATOM    118  HD2 PHE A   8      19.198  15.064  19.431  1.00  0.00           H  
ATOM    119  HE1 PHE A   8      24.036  15.769  20.120  1.00  0.00           H  
ATOM    120  HE2 PHE A   8      20.226  14.529  21.615  1.00  0.00           H  
ATOM    121  HZ  PHE A   8      22.647  14.881  21.958  1.00  0.00           H  
ATOM    122  N   GLY A   9      19.767  14.575  13.942  1.00  0.00           N  
ATOM    123  CA  GLY A   9      19.135  14.903  12.667  1.00  0.00           C  
ATOM    124  C   GLY A   9      17.651  14.549  12.680  1.00  0.00           C  
ATOM    125  O   GLY A   9      17.215  13.641  13.390  1.00  0.00           O  
ATOM    126  H   GLY A   9      20.437  13.820  13.979  1.00  0.00           H  
ATOM    127 1HA  GLY A   9      19.257  15.967  12.463  1.00  0.00           H  
ATOM    128 2HA  GLY A   9      19.635  14.363  11.864  1.00  0.00           H  
ATOM    129  N   THR A  10      16.882  15.277  11.893  1.00  0.00           N  
ATOM    130  CA  THR A  10      15.451  15.076  11.829  1.00  0.00           C  
ATOM    131  C   THR A  10      14.886  15.522  10.493  1.00  0.00           C  
ATOM    132  O   THR A  10      15.531  16.257   9.732  1.00  0.00           O  
ATOM    133  CB  THR A  10      14.739  15.827  12.969  1.00  0.00           C  
ATOM    134  OG1 THR A  10      13.352  15.465  12.990  1.00  0.00           O  
ATOM    135  CG2 THR A  10      14.863  17.331  12.777  1.00  0.00           C  
ATOM    136  H   THR A  10      17.304  15.994  11.320  1.00  0.00           H  
ATOM    137  HA  THR A  10      15.246  14.011  11.937  1.00  0.00           H  
ATOM    138  HB  THR A  10      15.187  15.550  13.923  1.00  0.00           H  
ATOM    139  HG1 THR A  10      13.265  14.524  12.817  1.00  0.00           H  
ATOM    140 1HG2 THR A  10      14.354  17.845  13.592  1.00  0.00           H  
ATOM    141 2HG2 THR A  10      15.916  17.611  12.771  1.00  0.00           H  
ATOM    142 3HG2 THR A  10      14.408  17.615  11.829  1.00  0.00           H  
ATOM    143  N   THR A  11      13.695  15.023  10.189  1.00  0.00           N  
ATOM    144  CA  THR A  11      12.963  15.484   9.011  1.00  0.00           C  
ATOM    145  C   THR A  11      11.493  15.449   9.303  1.00  0.00           C  
ATOM    146  O   THR A  11      11.007  14.489   9.895  1.00  0.00           O  
ATOM    147  CB  THR A  11      13.268  14.628   7.768  1.00  0.00           C  
ATOM    148  OG1 THR A  11      12.565  15.157   6.636  1.00  0.00           O  
ATOM    149  CG2 THR A  11      12.840  13.186   7.996  1.00  0.00           C  
ATOM    150  H   THR A  11      13.283  14.313  10.778  1.00  0.00           H  
ATOM    151  HA  THR A  11      13.267  16.508   8.794  1.00  0.00           H  
ATOM    152  HB  THR A  11      14.337  14.655   7.560  1.00  0.00           H  
ATOM    153  HG1 THR A  11      12.493  14.480   5.959  1.00  0.00           H  
ATOM    154 1HG2 THR A  11      13.064  12.595   7.107  1.00  0.00           H  
ATOM    155 2HG2 THR A  11      13.381  12.777   8.849  1.00  0.00           H  
ATOM    156 3HG2 THR A  11      11.770  13.151   8.195  1.00  0.00           H  
ATOM    157  N   THR A  12      10.783  16.493   8.909  1.00  0.00           N  
ATOM    158  CA  THR A  12       9.339  16.494   9.029  1.00  0.00           C  
ATOM    159  C   THR A  12       8.881  15.677   7.843  1.00  0.00           C  
ATOM    160  O   THR A  12       9.445  15.781   6.733  1.00  0.00           O  
ATOM    161  CB  THR A  12       8.729  17.908   9.010  1.00  0.00           C  
ATOM    162  OG1 THR A  12       9.234  18.664  10.117  1.00  0.00           O  
ATOM    163  CG2 THR A  12       7.212  17.836   9.100  1.00  0.00           C  
ATOM    164  H   THR A  12      11.245  17.302   8.519  1.00  0.00           H  
ATOM    165  HA  THR A  12       9.071  16.038   9.982  1.00  0.00           H  
ATOM    166  HB  THR A  12       9.009  18.412   8.085  1.00  0.00           H  
ATOM    167  HG1 THR A  12       8.755  18.424  10.914  1.00  0.00           H  
ATOM    168 1HG2 THR A  12       6.799  18.844   9.084  1.00  0.00           H  
ATOM    169 2HG2 THR A  12       6.824  17.271   8.253  1.00  0.00           H  
ATOM    170 3HG2 THR A  12       6.926  17.341  10.027  1.00  0.00           H  
ATOM    171  N   ILE A  13       7.857  14.859   8.048  1.00  0.00           N  
ATOM    172  CA  ILE A  13       7.357  14.001   6.983  1.00  0.00           C  
ATOM    173  C   ILE A  13       5.831  14.038   6.928  1.00  0.00           C  
ATOM    174  O   ILE A  13       5.181  14.619   7.796  1.00  0.00           O  
ATOM    175  CB  ILE A  13       7.834  12.550   7.176  1.00  0.00           C  
ATOM    176  CG1 ILE A  13       7.297  11.982   8.492  1.00  0.00           C  
ATOM    177  CG2 ILE A  13       9.353  12.481   7.144  1.00  0.00           C  
ATOM    178  CD1 ILE A  13       7.551  10.502   8.668  1.00  0.00           C  
ATOM    179  H   ILE A  13       7.414  14.827   8.955  1.00  0.00           H  
ATOM    180  HA  ILE A  13       7.745  14.367   6.033  1.00  0.00           H  
ATOM    181  HB  ILE A  13       7.434  11.926   6.377  1.00  0.00           H  
ATOM    182 1HG1 ILE A  13       7.753  12.509   9.329  1.00  0.00           H  
ATOM    183 2HG1 ILE A  13       6.221  12.151   8.549  1.00  0.00           H  
ATOM    184 1HG2 ILE A  13       9.673  11.448   7.282  1.00  0.00           H  
ATOM    185 2HG2 ILE A  13       9.713  12.846   6.183  1.00  0.00           H  
ATOM    186 3HG2 ILE A  13       9.763  13.098   7.944  1.00  0.00           H  
ATOM    187 1HD1 ILE A  13       7.141  10.173   9.623  1.00  0.00           H  
ATOM    188 2HD1 ILE A  13       7.072   9.952   7.858  1.00  0.00           H  
ATOM    189 3HD1 ILE A  13       8.624  10.313   8.650  1.00  0.00           H  
ATOM    190  N   GLN A  14       5.266  13.442   5.882  1.00  0.00           N  
ATOM    191  CA  GLN A  14       3.816  13.380   5.746  1.00  0.00           C  
ATOM    192  C   GLN A  14       3.128  14.740   5.908  1.00  0.00           C  
ATOM    193  O   GLN A  14       2.160  14.875   6.672  1.00  0.00           O  
ATOM    194  CB  GLN A  14       3.244  12.392   6.767  1.00  0.00           C  
ATOM    195  CG  GLN A  14       3.744  10.967   6.601  1.00  0.00           C  
ATOM    196  CD  GLN A  14       3.119  10.015   7.603  1.00  0.00           C  
ATOM    197  OE1 GLN A  14       1.953  10.164   7.978  1.00  0.00           O  
ATOM    198  NE2 GLN A  14       3.892   9.029   8.043  1.00  0.00           N  
ATOM    199  H   GLN A  14       5.845  13.024   5.168  1.00  0.00           H  
ATOM    200  HA  GLN A  14       3.577  13.031   4.742  1.00  0.00           H  
ATOM    201 1HB  GLN A  14       3.497  12.723   7.774  1.00  0.00           H  
ATOM    202 2HB  GLN A  14       2.157  12.379   6.690  1.00  0.00           H  
ATOM    203 1HG  GLN A  14       3.495  10.620   5.599  1.00  0.00           H  
ATOM    204 2HG  GLN A  14       4.824  10.953   6.744  1.00  0.00           H  
ATOM    205 1HE2 GLN A  14       3.534   8.369   8.705  1.00  0.00           H  
ATOM    206 2HE2 GLN A  14       4.832   8.944   7.712  1.00  0.00           H  
ATOM    207  N   GLY A  15       3.649  15.753   5.216  1.00  0.00           N  
ATOM    208  CA  GLY A  15       3.025  17.069   5.256  1.00  0.00           C  
ATOM    209  C   GLY A  15       3.173  17.787   6.577  1.00  0.00           C  
ATOM    210  O   GLY A  15       2.481  18.770   6.849  1.00  0.00           O  
ATOM    211  H   GLY A  15       4.480  15.619   4.658  1.00  0.00           H  
ATOM    212 1HA  GLY A  15       3.456  17.700   4.478  1.00  0.00           H  
ATOM    213 2HA  GLY A  15       1.961  16.974   5.040  1.00  0.00           H  
ATOM    214  N   ARG A  16       2.808  16.167   9.507  1.00  0.00           N  
ATOM    215  CA  ARG A  16       2.034  15.480  10.544  1.00  0.00           C  
ATOM    216  C   ARG A  16       2.922  14.688  11.484  1.00  0.00           C  
ATOM    217  O   ARG A  16       2.609  14.550  12.673  1.00  0.00           O  
ATOM    218  CB  ARG A  16       1.016  14.539   9.917  1.00  0.00           C  
ATOM    219  CG  ARG A  16      -0.099  15.227   9.145  1.00  0.00           C  
ATOM    220  CD  ARG A  16      -1.051  14.245   8.564  1.00  0.00           C  
ATOM    221  NE  ARG A  16      -0.435  13.449   7.515  1.00  0.00           N  
ATOM    222  CZ  ARG A  16      -0.999  12.365   6.946  1.00  0.00           C  
ATOM    223  NH1 ARG A  16      -2.189  11.963   7.335  1.00  0.00           N  
ATOM    224  NH2 ARG A  16      -0.357  11.707   5.997  1.00  0.00           N  
ATOM    225  H   ARG A  16       3.804  16.278   9.629  1.00  0.00           H  
ATOM    226  HA  ARG A  16       1.501  16.229  11.131  1.00  0.00           H  
ATOM    227 1HB  ARG A  16       1.521  13.861   9.231  1.00  0.00           H  
ATOM    228 2HB  ARG A  16       0.553  13.933  10.695  1.00  0.00           H  
ATOM    229 1HG  ARG A  16      -0.653  15.886   9.814  1.00  0.00           H  
ATOM    230 2HG  ARG A  16       0.329  15.813   8.331  1.00  0.00           H  
ATOM    231 1HD  ARG A  16      -1.399  13.570   9.345  1.00  0.00           H  
ATOM    232 2HD  ARG A  16      -1.902  14.774   8.135  1.00  0.00           H  
ATOM    233  HE  ARG A  16       0.481  13.727   7.189  1.00  0.00           H  
ATOM    234 1HH1 ARG A  16      -2.680  12.467   8.060  1.00  0.00           H  
ATOM    235 2HH1 ARG A  16      -2.612  11.151   6.909  1.00  0.00           H  
ATOM    236 1HH2 ARG A  16       0.558  12.016   5.698  1.00  0.00           H  
ATOM    237 2HH2 ARG A  16      -0.779  10.896   5.571  1.00  0.00           H  
ATOM    238  N   TYR A  17       4.026  14.163  10.959  1.00  0.00           N  
ATOM    239  CA  TYR A  17       4.942  13.397  11.799  1.00  0.00           C  
ATOM    240  C   TYR A  17       6.361  13.909  11.617  1.00  0.00           C  
ATOM    241  O   TYR A  17       6.627  14.698  10.716  1.00  0.00           O  
ATOM    242  CB  TYR A  17       4.864  11.904  11.473  1.00  0.00           C  
ATOM    243  CG  TYR A  17       3.502  11.295  11.720  1.00  0.00           C  
ATOM    244  CD1 TYR A  17       2.579  11.218  10.687  1.00  0.00           C  
ATOM    245  CD2 TYR A  17       3.175  10.814  12.979  1.00  0.00           C  
ATOM    246  CE1 TYR A  17       1.334  10.662  10.913  1.00  0.00           C  
ATOM    247  CE2 TYR A  17       1.931  10.258  13.205  1.00  0.00           C  
ATOM    248  CZ  TYR A  17       1.013  10.182  12.178  1.00  0.00           C  
ATOM    249  OH  TYR A  17      -0.227   9.628  12.403  1.00  0.00           O  
ATOM    250  H   TYR A  17       4.243  14.287   9.980  1.00  0.00           H  
ATOM    251  HA  TYR A  17       4.655  13.537  12.841  1.00  0.00           H  
ATOM    252 1HB  TYR A  17       5.122  11.746  10.424  1.00  0.00           H  
ATOM    253 2HB  TYR A  17       5.593  11.362  12.074  1.00  0.00           H  
ATOM    254  HD1 TYR A  17       2.835  11.596   9.697  1.00  0.00           H  
ATOM    255  HD2 TYR A  17       3.900  10.876  13.791  1.00  0.00           H  
ATOM    256  HE1 TYR A  17       0.609  10.601  10.102  1.00  0.00           H  
ATOM    257  HE2 TYR A  17       1.674   9.881  14.195  1.00  0.00           H  
ATOM    258  HH  TYR A  17      -0.739   9.652  11.591  1.00  0.00           H  
ATOM    259  N   VAL A  18       7.274  13.482  12.484  1.00  0.00           N  
ATOM    260  CA  VAL A  18       8.665  13.879  12.376  1.00  0.00           C  
ATOM    261  C   VAL A  18       9.508  12.643  12.692  1.00  0.00           C  
ATOM    262  O   VAL A  18       9.180  11.879  13.593  1.00  0.00           O  
ATOM    263  CB  VAL A  18       8.997  15.024  13.351  1.00  0.00           C  
ATOM    264  CG1 VAL A  18      10.466  15.404  13.246  1.00  0.00           C  
ATOM    265  CG2 VAL A  18       8.107  16.224  13.063  1.00  0.00           C  
ATOM    266  H   VAL A  18       6.995  12.867  13.235  1.00  0.00           H  
ATOM    267  HA  VAL A  18       8.846  14.232  11.360  1.00  0.00           H  
ATOM    268  HB  VAL A  18       8.826  14.681  14.372  1.00  0.00           H  
ATOM    269 1HG1 VAL A  18      10.683  16.215  13.942  1.00  0.00           H  
ATOM    270 2HG1 VAL A  18      11.084  14.541  13.491  1.00  0.00           H  
ATOM    271 3HG1 VAL A  18      10.685  15.732  12.229  1.00  0.00           H  
ATOM    272 1HG2 VAL A  18       8.347  17.029  13.756  1.00  0.00           H  
ATOM    273 2HG2 VAL A  18       8.274  16.563  12.040  1.00  0.00           H  
ATOM    274 3HG2 VAL A  18       7.062  15.939  13.185  1.00  0.00           H  
ATOM    275  N   VAL A  19      10.584  12.449  11.930  1.00  0.00           N  
ATOM    276  CA  VAL A  19      11.495  11.333  12.094  1.00  0.00           C  
ATOM    277  C   VAL A  19      12.779  11.886  12.674  1.00  0.00           C  
ATOM    278  O   VAL A  19      13.272  12.926  12.223  1.00  0.00           O  
ATOM    279  CB  VAL A  19      11.773  10.631  10.751  1.00  0.00           C  
ATOM    280  CG1 VAL A  19      12.778   9.505  10.937  1.00  0.00           C  
ATOM    281  CG2 VAL A  19      10.473  10.103  10.164  1.00  0.00           C  
ATOM    282  H   VAL A  19      10.761  13.126  11.202  1.00  0.00           H  
ATOM    283  HA  VAL A  19      11.037  10.608  12.768  1.00  0.00           H  
ATOM    284  HB  VAL A  19      12.218  11.349  10.062  1.00  0.00           H  
ATOM    285 1HG1 VAL A  19      12.963   9.020   9.978  1.00  0.00           H  
ATOM    286 2HG1 VAL A  19      13.712   9.911  11.324  1.00  0.00           H  
ATOM    287 3HG1 VAL A  19      12.380   8.774  11.641  1.00  0.00           H  
ATOM    288 1HG2 VAL A  19      10.677   9.609   9.215  1.00  0.00           H  
ATOM    289 2HG2 VAL A  19      10.024   9.390  10.856  1.00  0.00           H  
ATOM    290 3HG2 VAL A  19       9.784  10.932  10.001  1.00  0.00           H  
ATOM    291  N   GLN A  20      13.293  11.227  13.705  1.00  0.00           N  
ATOM    292  CA  GLN A  20      14.521  11.679  14.369  1.00  0.00           C  
ATOM    293  C   GLN A  20      15.549  10.549  14.434  1.00  0.00           C  
ATOM    294  O   GLN A  20      15.214   9.395  14.739  1.00  0.00           O  
ATOM    295  CB  GLN A  20      14.216  12.192  15.779  1.00  0.00           C  
ATOM    296  CG  GLN A  20      15.426  12.734  16.520  1.00  0.00           C  
ATOM    297  CD  GLN A  20      15.066  13.307  17.877  1.00  0.00           C  
ATOM    298  OE1 GLN A  20      13.933  13.164  18.346  1.00  0.00           O  
ATOM    299  NE2 GLN A  20      16.028  13.960  18.517  1.00  0.00           N  
ATOM    300  H   GLN A  20      12.829  10.395  14.041  1.00  0.00           H  
ATOM    301  HA  GLN A  20      14.948  12.496  13.788  1.00  0.00           H  
ATOM    302 1HB  GLN A  20      13.472  12.986  15.724  1.00  0.00           H  
ATOM    303 2HB  GLN A  20      13.790  11.385  16.375  1.00  0.00           H  
ATOM    304 1HG  GLN A  20      16.141  11.924  16.669  1.00  0.00           H  
ATOM    305 2HG  GLN A  20      15.880  13.526  15.924  1.00  0.00           H  
ATOM    306 1HE2 GLN A  20      15.849  14.361  19.417  1.00  0.00           H  
ATOM    307 2HE2 GLN A  20      16.933  14.053  18.101  1.00  0.00           H  
ATOM    308  N   ASN A  21      16.800  10.873  14.134  1.00  0.00           N  
ATOM    309  CA  ASN A  21      17.862   9.867  14.181  1.00  0.00           C  
ATOM    310  C   ASN A  21      18.124   9.542  15.665  1.00  0.00           C  
ATOM    311  O   ASN A  21      18.351   8.383  16.028  1.00  0.00           O  
ATOM    312  CB  ASN A  21      19.119  10.351  13.481  1.00  0.00           C  
ATOM    313  CG  ASN A  21      20.170   9.281  13.376  1.00  0.00           C  
ATOM    314  OD1 ASN A  21      19.854   8.087  13.314  1.00  0.00           O  
ATOM    315  ND2 ASN A  21      21.414   9.685  13.354  1.00  0.00           N  
ATOM    316  H   ASN A  21      17.031  11.820  13.870  1.00  0.00           H  
ATOM    317  HA  ASN A  21      17.512   8.970  13.668  1.00  0.00           H  
ATOM    318 1HB  ASN A  21      18.867  10.696  12.478  1.00  0.00           H  
ATOM    319 2HB  ASN A  21      19.534  11.199  14.025  1.00  0.00           H  
ATOM    320 1HD2 ASN A  21      22.156   9.017  13.285  1.00  0.00           H  
ATOM    321 2HD2 ASN A  21      21.624  10.661  13.406  1.00  0.00           H  
ATOM    322  N   ASN A  22      18.133  10.577  16.507  1.00  0.00           N  
ATOM    323  CA  ASN A  22      18.142  10.423  17.968  1.00  0.00           C  
ATOM    324  C   ASN A  22      19.155   9.488  18.599  1.00  0.00           C  
ATOM    325  O   ASN A  22      18.784   8.563  19.326  1.00  0.00           O  
ATOM    326  CB  ASN A  22      16.756   9.999  18.420  1.00  0.00           C  
ATOM    327  CG  ASN A  22      16.561  10.149  19.903  1.00  0.00           C  
ATOM    328  OD1 ASN A  22      17.206  10.986  20.545  1.00  0.00           O  
ATOM    329  ND2 ASN A  22      15.684   9.353  20.459  1.00  0.00           N  
ATOM    330  H   ASN A  22      18.134  11.506  16.110  1.00  0.00           H  
ATOM    331  HA  ASN A  22      18.393  11.386  18.416  1.00  0.00           H  
ATOM    332 1HB  ASN A  22      16.006  10.599  17.904  1.00  0.00           H  
ATOM    333 2HB  ASN A  22      16.587   8.958  18.146  1.00  0.00           H  
ATOM    334 1HD2 ASN A  22      15.512   9.408  21.444  1.00  0.00           H  
ATOM    335 2HD2 ASN A  22      15.185   8.691  19.901  1.00  0.00           H  
ATOM    336  N   ARG A  23      20.436   9.722  18.335  1.00  0.00           N  
ATOM    337  CA  ARG A  23      21.500   8.897  18.929  1.00  0.00           C  
ATOM    338  C   ARG A  23      21.806   9.591  20.254  1.00  0.00           C  
ATOM    339  O   ARG A  23      22.820  10.282  20.397  1.00  0.00           O  
ATOM    340  CB  ARG A  23      22.742   8.820  18.054  1.00  0.00           C  
ATOM    341  CG  ARG A  23      22.561   8.055  16.752  1.00  0.00           C  
ATOM    342  CD  ARG A  23      23.834   7.950  15.995  1.00  0.00           C  
ATOM    343  NE  ARG A  23      24.264   9.238  15.474  1.00  0.00           N  
ATOM    344  CZ  ARG A  23      25.288   9.960  15.969  1.00  0.00           C  
ATOM    345  NH1 ARG A  23      25.975   9.509  16.995  1.00  0.00           N  
ATOM    346  NH2 ARG A  23      25.600  11.123  15.424  1.00  0.00           N  
ATOM    347  H   ARG A  23      20.688  10.479  17.716  1.00  0.00           H  
ATOM    348  HA  ARG A  23      21.122   7.882  19.053  1.00  0.00           H  
ATOM    349 1HB  ARG A  23      23.072   9.827  17.801  1.00  0.00           H  
ATOM    350 2HB  ARG A  23      23.549   8.341  18.608  1.00  0.00           H  
ATOM    351 1HG  ARG A  23      22.206   7.047  16.969  1.00  0.00           H  
ATOM    352 2HG  ARG A  23      21.831   8.570  16.126  1.00  0.00           H  
ATOM    353 1HD  ARG A  23      24.617   7.569  16.651  1.00  0.00           H  
ATOM    354 2HD  ARG A  23      23.703   7.269  15.155  1.00  0.00           H  
ATOM    355  HE  ARG A  23      23.759   9.617  14.685  1.00  0.00           H  
ATOM    356 1HH1 ARG A  23      25.736   8.620  17.412  1.00  0.00           H  
ATOM    357 2HH1 ARG A  23      26.742  10.051  17.366  1.00  0.00           H  
ATOM    358 1HH2 ARG A  23      25.072  11.470  14.635  1.00  0.00           H  
ATOM    359 2HH2 ARG A  23      26.367  11.664  15.794  1.00  0.00           H  
ATOM    360  N   TRP A  24      20.904   9.408  21.212  1.00  0.00           N  
ATOM    361  CA  TRP A  24      21.008  10.082  22.497  1.00  0.00           C  
ATOM    362  C   TRP A  24      21.896   9.454  23.550  1.00  0.00           C  
ATOM    363  O   TRP A  24      22.259  10.134  24.516  1.00  0.00           O  
ATOM    364  CB  TRP A  24      19.605  10.224  23.089  1.00  0.00           C  
ATOM    365  CG  TRP A  24      18.896   8.916  23.271  1.00  0.00           C  
ATOM    366  CD1 TRP A  24      18.039   8.325  22.392  1.00  0.00           C  
ATOM    367  CD2 TRP A  24      18.982   8.025  24.409  1.00  0.00           C  
ATOM    368  NE1 TRP A  24      17.586   7.134  22.903  1.00  0.00           N  
ATOM    369  CE2 TRP A  24      18.154   6.934  24.136  1.00  0.00           C  
ATOM    370  CE3 TRP A  24      19.685   8.066  25.620  1.00  0.00           C  
ATOM    371  CZ2 TRP A  24      18.003   5.885  25.029  1.00  0.00           C  
ATOM    372  CZ3 TRP A  24      19.535   7.014  26.515  1.00  0.00           C  
ATOM    373  CH2 TRP A  24      18.716   5.951  26.227  1.00  0.00           C  
ATOM    374  H   TRP A  24      20.126   8.786  21.044  1.00  0.00           H  
ATOM    375  HA  TRP A  24      21.437  11.071  22.335  1.00  0.00           H  
ATOM    376 1HB  TRP A  24      19.668  10.718  24.060  1.00  0.00           H  
ATOM    377 2HB  TRP A  24      18.998  10.855  22.440  1.00  0.00           H  
ATOM    378  HD1 TRP A  24      17.755   8.737  21.426  1.00  0.00           H  
ATOM    379  HE1 TRP A  24      16.939   6.506  22.447  1.00  0.00           H  
ATOM    380  HE3 TRP A  24      20.339   8.906  25.853  1.00  0.00           H  
ATOM    381  HZ2 TRP A  24      17.357   5.032  24.818  1.00  0.00           H  
ATOM    382  HZ3 TRP A  24      20.085   7.053  27.456  1.00  0.00           H  
ATOM    383  HH2 TRP A  24      18.621   5.142  26.951  1.00  0.00           H  
ATOM    384  N   GLY A  25      22.254   8.184  23.383  1.00  0.00           N  
ATOM    385  CA  GLY A  25      23.048   7.529  24.410  1.00  0.00           C  
ATOM    386  C   GLY A  25      24.438   7.061  24.044  1.00  0.00           C  
ATOM    387  O   GLY A  25      25.061   6.321  24.810  1.00  0.00           O  
ATOM    388  H   GLY A  25      21.988   7.663  22.560  1.00  0.00           H  
ATOM    389 1HA  GLY A  25      23.170   8.201  25.259  1.00  0.00           H  
ATOM    390 2HA  GLY A  25      22.519   6.648  24.772  1.00  0.00           H  
ATOM    391  N   SER A  26      24.947   7.494  22.897  1.00  0.00           N  
ATOM    392  CA  SER A  26      26.276   7.075  22.466  1.00  0.00           C  
ATOM    393  C   SER A  26      26.814   7.992  21.391  1.00  0.00           C  
ATOM    394  O   SER A  26      26.104   8.873  20.906  1.00  0.00           O  
ATOM    395  CB  SER A  26      26.238   5.650  21.950  1.00  0.00           C  
ATOM    396  OG  SER A  26      27.527   5.188  21.653  1.00  0.00           O  
ATOM    397  H   SER A  26      24.414   8.121  22.311  1.00  0.00           H  
ATOM    398  HA  SER A  26      26.948   7.118  23.324  1.00  0.00           H  
ATOM    399 1HB  SER A  26      25.780   5.004  22.698  1.00  0.00           H  
ATOM    400 2HB  SER A  26      25.618   5.604  21.055  1.00  0.00           H  
ATOM    401  HG  SER A  26      27.916   4.932  22.493  1.00  0.00           H  
ATOM    402  N   THR A  27      28.067   7.778  21.012  1.00  0.00           N  
ATOM    403  CA  THR A  27      28.681   8.591  19.978  1.00  0.00           C  
ATOM    404  C   THR A  27      29.023   7.743  18.756  1.00  0.00           C  
ATOM    405  O   THR A  27      29.691   8.211  17.831  1.00  0.00           O  
ATOM    406  CB  THR A  27      29.949   9.290  20.502  1.00  0.00           C  
ATOM    407  OG1 THR A  27      30.893   8.305  20.944  1.00  0.00           O  
ATOM    408  CG2 THR A  27      29.608  10.215  21.661  1.00  0.00           C  
ATOM    409  H   THR A  27      28.607   7.042  21.444  1.00  0.00           H  
ATOM    410  HA  THR A  27      27.969   9.357  19.672  1.00  0.00           H  
ATOM    411  HB  THR A  27      30.401   9.873  19.700  1.00  0.00           H  
ATOM    412  HG1 THR A  27      30.890   7.564  20.333  1.00  0.00           H  
ATOM    413 1HG2 THR A  27      30.516  10.700  22.018  1.00  0.00           H  
ATOM    414 2HG2 THR A  27      28.900  10.972  21.325  1.00  0.00           H  
ATOM    415 3HG2 THR A  27      29.164   9.636  22.470  1.00  0.00           H  
ATOM    416  N   ALA A  28      28.558   6.495  18.754  1.00  0.00           N  
ATOM    417  CA  ALA A  28      28.803   5.593  17.630  1.00  0.00           C  
ATOM    418  C   ALA A  28      27.892   6.024  16.478  1.00  0.00           C  
ATOM    419  O   ALA A  28      26.814   6.578  16.704  1.00  0.00           O  
ATOM    420  CB  ALA A  28      28.552   4.143  18.019  1.00  0.00           C  
ATOM    421  H   ALA A  28      28.025   6.162  19.545  1.00  0.00           H  
ATOM    422  HA  ALA A  28      29.848   5.695  17.335  1.00  0.00           H  
ATOM    423 1HB  ALA A  28      28.743   3.498  17.162  1.00  0.00           H  
ATOM    424 2HB  ALA A  28      29.216   3.866  18.837  1.00  0.00           H  
ATOM    425 3HB  ALA A  28      27.517   4.027  18.337  1.00  0.00           H  
ATOM    426  N   PRO A  29      28.344   5.775  15.257  1.00  0.00           N  
ATOM    427  CA  PRO A  29      27.629   6.194  14.057  1.00  0.00           C  
ATOM    428  C   PRO A  29      26.319   5.470  13.778  1.00  0.00           C  
ATOM    429  O   PRO A  29      26.174   4.285  14.037  1.00  0.00           O  
ATOM    430  CB  PRO A  29      28.657   5.896  12.961  1.00  0.00           C  
ATOM    431  CG  PRO A  29      29.503   4.813  13.537  1.00  0.00           C  
ATOM    432  CD  PRO A  29      29.549   5.118  15.011  1.00  0.00           C  
ATOM    433  HA  PRO A  29      27.410   7.270  14.124  1.00  0.00           H  
ATOM    434 1HB  PRO A  29      28.144   5.591  12.037  1.00  0.00           H  
ATOM    435 2HB  PRO A  29      29.230   6.805  12.725  1.00  0.00           H  
ATOM    436 1HG  PRO A  29      29.060   3.830  13.322  1.00  0.00           H  
ATOM    437 2HG  PRO A  29      30.500   4.821  13.072  1.00  0.00           H  
ATOM    438 1HD  PRO A  29      29.605   4.177  15.579  1.00  0.00           H  
ATOM    439 2HD  PRO A  29      30.419   5.754  15.227  1.00  0.00           H  
ATOM    440  N   GLN A  30      25.385   6.223  13.222  1.00  0.00           N  
ATOM    441  CA  GLN A  30      24.099   5.663  12.839  1.00  0.00           C  
ATOM    442  C   GLN A  30      23.490   6.508  11.736  1.00  0.00           C  
ATOM    443  O   GLN A  30      23.503   7.740  11.805  1.00  0.00           O  
ATOM    444  CB  GLN A  30      23.152   5.590  14.040  1.00  0.00           C  
ATOM    445  CG  GLN A  30      21.812   4.941  13.737  1.00  0.00           C  
ATOM    446  CD  GLN A  30      20.937   4.818  14.970  1.00  0.00           C  
ATOM    447  OE1 GLN A  30      20.479   5.820  15.526  1.00  0.00           O  
ATOM    448  NE2 GLN A  30      20.699   3.586  15.405  1.00  0.00           N  
ATOM    449  H   GLN A  30      25.563   7.204  13.059  1.00  0.00           H  
ATOM    450  HA  GLN A  30      24.259   4.652  12.466  1.00  0.00           H  
ATOM    451 1HB  GLN A  30      23.625   5.026  14.843  1.00  0.00           H  
ATOM    452 2HB  GLN A  30      22.961   6.596  14.414  1.00  0.00           H  
ATOM    453 1HG  GLN A  30      21.284   5.548  13.002  1.00  0.00           H  
ATOM    454 2HG  GLN A  30      21.986   3.941  13.340  1.00  0.00           H  
ATOM    455 1HE2 GLN A  30      20.128   3.442  16.214  1.00  0.00           H  
ATOM    456 2HE2 GLN A  30      21.090   2.801  14.924  1.00  0.00           H  
ATOM    457  N   CYS A  31      22.953   5.843  10.720  1.00  0.00           N  
ATOM    458  CA  CYS A  31      22.243   6.541   9.663  1.00  0.00           C  
ATOM    459  C   CYS A  31      20.915   5.844   9.419  1.00  0.00           C  
ATOM    460  O   CYS A  31      20.807   4.633   9.582  1.00  0.00           O  
ATOM    461  CB  CYS A  31      23.061   6.568   8.372  1.00  0.00           C  
ATOM    462  SG  CYS A  31      22.281   7.487   7.023  1.00  0.00           S  
ATOM    463  H   CYS A  31      23.036   4.837  10.676  1.00  0.00           H  
ATOM    464  HA  CYS A  31      22.072   7.569   9.982  1.00  0.00           H  
ATOM    465 1HB  CYS A  31      24.035   7.017   8.567  1.00  0.00           H  
ATOM    466 2HB  CYS A  31      23.234   5.548   8.029  1.00  0.00           H  
ATOM    467  HG  CYS A  31      23.251   7.283   6.137  1.00  0.00           H  
ATOM    468  N   VAL A  32      19.921   6.624   9.028  1.00  0.00           N  
ATOM    469  CA  VAL A  32      18.624   6.071   8.654  1.00  0.00           C  
ATOM    470  C   VAL A  32      18.277   6.693   7.312  1.00  0.00           C  
ATOM    471  O   VAL A  32      18.625   7.853   7.045  1.00  0.00           O  
ATOM    472  CB  VAL A  32      17.540   6.397   9.699  1.00  0.00           C  
ATOM    473  CG1 VAL A  32      17.883   5.761  11.038  1.00  0.00           C  
ATOM    474  CG2 VAL A  32      17.393   7.905   9.839  1.00  0.00           C  
ATOM    475  H   VAL A  32      20.060   7.624   8.987  1.00  0.00           H  
ATOM    476  HA  VAL A  32      18.716   4.986   8.591  1.00  0.00           H  
ATOM    477  HB  VAL A  32      16.593   5.968   9.372  1.00  0.00           H  
ATOM    478 1HG1 VAL A  32      17.106   6.002  11.764  1.00  0.00           H  
ATOM    479 2HG1 VAL A  32      17.947   4.680  10.921  1.00  0.00           H  
ATOM    480 3HG1 VAL A  32      18.839   6.147  11.390  1.00  0.00           H  
ATOM    481 1HG2 VAL A  32      16.625   8.128  10.579  1.00  0.00           H  
ATOM    482 2HG2 VAL A  32      18.343   8.334  10.160  1.00  0.00           H  
ATOM    483 3HG2 VAL A  32      17.108   8.334   8.879  1.00  0.00           H  
ATOM    484  N   THR A  33      17.617   5.912   6.458  1.00  0.00           N  
ATOM    485  CA  THR A  33      17.204   6.386   5.137  1.00  0.00           C  
ATOM    486  C   THR A  33      15.695   6.546   5.249  1.00  0.00           C  
ATOM    487  O   THR A  33      14.968   5.566   5.479  1.00  0.00           O  
ATOM    488  CB  THR A  33      17.580   5.416   4.002  1.00  0.00           C  
ATOM    489  OG1 THR A  33      19.004   5.252   3.962  1.00  0.00           O  
ATOM    490  CG2 THR A  33      17.097   5.949   2.662  1.00  0.00           C  
ATOM    491  H   THR A  33      17.396   4.965   6.732  1.00  0.00           H  
ATOM    492  HA  THR A  33      17.707   7.332   4.936  1.00  0.00           H  
ATOM    493  HB  THR A  33      17.122   4.444   4.187  1.00  0.00           H  
ATOM    494  HG1 THR A  33      19.263   4.920   3.099  1.00  0.00           H  
ATOM    495 1HG2 THR A  33      17.372   5.251   1.872  1.00  0.00           H  
ATOM    496 2HG2 THR A  33      16.013   6.064   2.685  1.00  0.00           H  
ATOM    497 3HG2 THR A  33      17.560   6.916   2.467  1.00  0.00           H  
ATOM    498  N   ALA A  34      15.246   7.779   5.045  1.00  0.00           N  
ATOM    499  CA  ALA A  34      13.849   8.154   5.228  1.00  0.00           C  
ATOM    500  C   ALA A  34      13.063   8.519   3.998  1.00  0.00           C  
ATOM    501  O   ALA A  34      13.549   9.275   3.149  1.00  0.00           O  
ATOM    502  CB  ALA A  34      13.776   9.316   6.208  1.00  0.00           C  
ATOM    503  H   ALA A  34      15.909   8.481   4.750  1.00  0.00           H  
ATOM    504  HA  ALA A  34      13.319   7.295   5.639  1.00  0.00           H  
ATOM    505 1HB  ALA A  34      12.735   9.605   6.353  1.00  0.00           H  
ATOM    506 2HB  ALA A  34      14.204   9.013   7.164  1.00  0.00           H  
ATOM    507 3HB  ALA A  34      14.335  10.161   5.812  1.00  0.00           H  
ATOM    508  N   THR A  35      11.852   7.966   3.895  1.00  0.00           N  
ATOM    509  CA  THR A  35      10.933   8.327   2.816  1.00  0.00           C  
ATOM    510  C   THR A  35      10.188   9.567   3.319  1.00  0.00           C  
ATOM    511  O   THR A  35       9.504   9.523   4.355  1.00  0.00           O  
ATOM    512  CB  THR A  35       9.952   7.193   2.466  1.00  0.00           C  
ATOM    513  OG1 THR A  35      10.686   6.039   2.036  1.00  0.00           O  
ATOM    514  CG2 THR A  35       9.006   7.629   1.358  1.00  0.00           C  
ATOM    515  H   THR A  35      11.563   7.281   4.579  1.00  0.00           H  
ATOM    516  HA  THR A  35      11.518   8.544   1.922  1.00  0.00           H  
ATOM    517  HB  THR A  35       9.371   6.928   3.349  1.00  0.00           H  
ATOM    518  HG1 THR A  35      11.422   6.315   1.484  1.00  0.00           H  
ATOM    519 1HG2 THR A  35       8.320   6.815   1.123  1.00  0.00           H  
ATOM    520 2HG2 THR A  35       8.438   8.499   1.686  1.00  0.00           H  
ATOM    521 3HG2 THR A  35       9.581   7.885   0.469  1.00  0.00           H  
ATOM    522  N   ASP A  36      10.274  10.681   2.591  1.00  0.00           N  
ATOM    523  CA  ASP A  36       9.667  11.913   3.081  1.00  0.00           C  
ATOM    524  C   ASP A  36       8.152  12.021   3.082  1.00  0.00           C  
ATOM    525  O   ASP A  36       7.588  12.782   3.861  1.00  0.00           O  
ATOM    526  CB  ASP A  36      10.219  13.085   2.266  1.00  0.00           C  
ATOM    527  CG  ASP A  36      11.682  13.381   2.569  1.00  0.00           C  
ATOM    528  OD1 ASP A  36      12.161  12.930   3.583  1.00  0.00           O  
ATOM    529  OD2 ASP A  36      12.306  14.054   1.785  1.00  0.00           O  
ATOM    530  H   ASP A  36      10.754  10.689   1.702  1.00  0.00           H  
ATOM    531  HA  ASP A  36       9.937  12.038   4.130  1.00  0.00           H  
ATOM    532 1HB  ASP A  36      10.121  12.866   1.202  1.00  0.00           H  
ATOM    533 2HB  ASP A  36       9.632  13.980   2.471  1.00  0.00           H  
ATOM    534  N   THR A  37       7.465  11.284   2.228  1.00  0.00           N  
ATOM    535  CA  THR A  37       6.016  11.400   2.250  1.00  0.00           C  
ATOM    536  C   THR A  37       5.391  10.546   3.345  1.00  0.00           C  
ATOM    537  O   THR A  37       4.418  10.956   3.988  1.00  0.00           O  
ATOM    538  CB  THR A  37       5.415  11.008   0.887  1.00  0.00           C  
ATOM    539  OG1 THR A  37       5.743   9.644   0.592  1.00  0.00           O  
ATOM    540  CG2 THR A  37       5.959  11.906  -0.214  1.00  0.00           C  
ATOM    541  H   THR A  37       7.898  10.652   1.570  1.00  0.00           H  
ATOM    542  HA  THR A  37       5.755  12.438   2.457  1.00  0.00           H  
ATOM    543  HB  THR A  37       4.331  11.106   0.926  1.00  0.00           H  
ATOM    544  HG1 THR A  37       5.135   9.305  -0.069  1.00  0.00           H  
ATOM    545 1HG2 THR A  37       5.523  11.614  -1.169  1.00  0.00           H  
ATOM    546 2HG2 THR A  37       5.701  12.942   0.002  1.00  0.00           H  
ATOM    547 3HG2 THR A  37       7.042  11.804  -0.263  1.00  0.00           H  
ATOM    548  N   GLY A  38       8.520   6.404   6.365  1.00  0.00           N  
ATOM    549  CA  GLY A  38       9.068   5.058   6.491  1.00  0.00           C  
ATOM    550  C   GLY A  38      10.587   5.175   6.515  1.00  0.00           C  
ATOM    551  O   GLY A  38      11.159   5.994   5.782  1.00  0.00           O  
ATOM    552  H   GLY A  38       8.686   7.074   7.103  1.00  0.00           H  
ATOM    553 1HA  GLY A  38       8.689   4.595   7.402  1.00  0.00           H  
ATOM    554 2HA  GLY A  38       8.728   4.447   5.655  1.00  0.00           H  
ATOM    555  N   PHE A  39      11.253   4.366   7.318  1.00  0.00           N  
ATOM    556  CA  PHE A  39      12.712   4.453   7.331  1.00  0.00           C  
ATOM    557  C   PHE A  39      13.389   3.139   7.613  1.00  0.00           C  
ATOM    558  O   PHE A  39      12.837   2.253   8.279  1.00  0.00           O  
ATOM    559  CB  PHE A  39      13.169   5.475   8.373  1.00  0.00           C  
ATOM    560  CG  PHE A  39      12.778   5.123   9.780  1.00  0.00           C  
ATOM    561  CD1 PHE A  39      13.631   4.387  10.589  1.00  0.00           C  
ATOM    562  CD2 PHE A  39      11.556   5.526  10.298  1.00  0.00           C  
ATOM    563  CE1 PHE A  39      13.272   4.062  11.883  1.00  0.00           C  
ATOM    564  CE2 PHE A  39      11.195   5.204  11.591  1.00  0.00           C  
ATOM    565  CZ  PHE A  39      12.055   4.470  12.385  1.00  0.00           C  
ATOM    566  H   PHE A  39      10.795   3.695   7.918  1.00  0.00           H  
ATOM    567  HA  PHE A  39      13.048   4.780   6.346  1.00  0.00           H  
ATOM    568 1HB  PHE A  39      14.253   5.572   8.336  1.00  0.00           H  
ATOM    569 2HB  PHE A  39      12.745   6.450   8.137  1.00  0.00           H  
ATOM    570  HD1 PHE A  39      14.594   4.065  10.192  1.00  0.00           H  
ATOM    571  HD2 PHE A  39      10.877   6.105   9.671  1.00  0.00           H  
ATOM    572  HE1 PHE A  39      13.952   3.482  12.508  1.00  0.00           H  
ATOM    573  HE2 PHE A  39      10.233   5.527  11.986  1.00  0.00           H  
ATOM    574  HZ  PHE A  39      11.771   4.214  13.404  1.00  0.00           H  
ATOM    575  N   ARG A  40      14.586   2.992   7.050  1.00  0.00           N  
ATOM    576  CA  ARG A  40      15.390   1.804   7.316  1.00  0.00           C  
ATOM    577  C   ARG A  40      16.657   2.268   8.006  1.00  0.00           C  
ATOM    578  O   ARG A  40      17.201   3.320   7.640  1.00  0.00           O  
ATOM    579  CB  ARG A  40      15.731   1.053   6.037  1.00  0.00           C  
ATOM    580  CG  ARG A  40      16.463  -0.263   6.244  1.00  0.00           C  
ATOM    581  CD  ARG A  40      16.739  -0.947   4.955  1.00  0.00           C  
ATOM    582  NE  ARG A  40      15.515  -1.322   4.267  1.00  0.00           N  
ATOM    583  CZ  ARG A  40      14.822  -2.454   4.501  1.00  0.00           C  
ATOM    584  NH1 ARG A  40      15.245  -3.308   5.407  1.00  0.00           N  
ATOM    585  NH2 ARG A  40      13.717  -2.705   3.821  1.00  0.00           N  
ATOM    586  H   ARG A  40      14.949   3.704   6.432  1.00  0.00           H  
ATOM    587  HA  ARG A  40      14.816   1.134   7.956  1.00  0.00           H  
ATOM    588 1HB  ARG A  40      14.817   0.839   5.486  1.00  0.00           H  
ATOM    589 2HB  ARG A  40      16.356   1.682   5.402  1.00  0.00           H  
ATOM    590 1HG  ARG A  40      17.414  -0.076   6.744  1.00  0.00           H  
ATOM    591 2HG  ARG A  40      15.854  -0.925   6.860  1.00  0.00           H  
ATOM    592 1HD  ARG A  40      17.305  -0.281   4.304  1.00  0.00           H  
ATOM    593 2HD  ARG A  40      17.318  -1.851   5.139  1.00  0.00           H  
ATOM    594  HE  ARG A  40      15.158  -0.690   3.563  1.00  0.00           H  
ATOM    595 1HH1 ARG A  40      16.089  -3.116   5.927  1.00  0.00           H  
ATOM    596 2HH1 ARG A  40      14.725  -4.156   5.582  1.00  0.00           H  
ATOM    597 1HH2 ARG A  40      13.392  -2.048   3.125  1.00  0.00           H  
ATOM    598 2HH2 ARG A  40      13.198  -3.552   3.997  1.00  0.00           H  
ATOM    599  N   VAL A  41      17.126   1.526   9.001  1.00  0.00           N  
ATOM    600  CA  VAL A  41      18.407   1.864   9.640  1.00  0.00           C  
ATOM    601  C   VAL A  41      19.472   1.284   8.704  1.00  0.00           C  
ATOM    602  O   VAL A  41      19.560   0.070   8.527  1.00  0.00           O  
ATOM    603  CB  VAL A  41      18.529   1.260  11.052  1.00  0.00           C  
ATOM    604  CG1 VAL A  41      19.888   1.584  11.654  1.00  0.00           C  
ATOM    605  CG2 VAL A  41      17.408   1.784  11.937  1.00  0.00           C  
ATOM    606  H   VAL A  41      16.609   0.723   9.329  1.00  0.00           H  
ATOM    607  HA  VAL A  41      18.471   2.949   9.734  1.00  0.00           H  
ATOM    608  HB  VAL A  41      18.459   0.175  10.980  1.00  0.00           H  
ATOM    609 1HG1 VAL A  41      19.957   1.149  12.652  1.00  0.00           H  
ATOM    610 2HG1 VAL A  41      20.674   1.168  11.023  1.00  0.00           H  
ATOM    611 3HG1 VAL A  41      20.008   2.665  11.721  1.00  0.00           H  
ATOM    612 1HG2 VAL A  41      17.500   1.353  12.934  1.00  0.00           H  
ATOM    613 2HG2 VAL A  41      17.475   2.870  12.004  1.00  0.00           H  
ATOM    614 3HG2 VAL A  41      16.445   1.505  11.509  1.00  0.00           H  
ATOM    615  N   THR A  42      20.255   2.161   8.077  1.00  0.00           N  
ATOM    616  CA  THR A  42      21.258   1.702   7.103  1.00  0.00           C  
ATOM    617  C   THR A  42      22.639   1.505   7.683  1.00  0.00           C  
ATOM    618  O   THR A  42      23.464   0.787   7.110  1.00  0.00           O  
ATOM    619  CB  THR A  42      21.361   2.687   5.924  1.00  0.00           C  
ATOM    620  OG1 THR A  42      20.087   2.797   5.277  1.00  0.00           O  
ATOM    621  CG2 THR A  42      22.397   2.209   4.918  1.00  0.00           C  
ATOM    622  H   THR A  42      20.168   3.150   8.264  1.00  0.00           H  
ATOM    623  HA  THR A  42      20.947   0.731   6.717  1.00  0.00           H  
ATOM    624  HB  THR A  42      21.650   3.670   6.296  1.00  0.00           H  
ATOM    625  HG1 THR A  42      19.929   3.713   5.035  1.00  0.00           H  
ATOM    626 1HG2 THR A  42      22.456   2.918   4.092  1.00  0.00           H  
ATOM    627 2HG2 THR A  42      23.369   2.135   5.404  1.00  0.00           H  
ATOM    628 3HG2 THR A  42      22.108   1.231   4.536  1.00  0.00           H  
ATOM    629  N   ALA A  44      22.901   2.145   8.813  1.00  0.00           N  
ATOM    630  CA  ALA A  44      24.178   1.980   9.486  1.00  0.00           C  
ATOM    631  C   ALA A  44      23.929   2.131  10.973  1.00  0.00           C  
ATOM    632  O   ALA A  44      23.199   3.021  11.394  1.00  0.00           O  
ATOM    633  CB  ALA A  44      25.203   2.991   8.993  1.00  0.00           C  
ATOM    634  H   ALA A  44      22.741   2.973   8.258  1.00  0.00           H  
ATOM    635  HA  ALA A  44      24.550   0.979   9.266  1.00  0.00           H  
ATOM    636 1HB  ALA A  44      26.146   2.838   9.518  1.00  0.00           H  
ATOM    637 2HB  ALA A  44      25.358   2.859   7.922  1.00  0.00           H  
ATOM    638 3HB  ALA A  44      24.841   3.999   9.185  1.00  0.00           H  
ATOM    639  N   ASP A  45      24.511   1.232  11.764  1.00  0.00           N  
ATOM    640  CA  ASP A  45      24.388   1.321  13.214  1.00  0.00           C  
ATOM    641  C   ASP A  45      25.611   0.638  13.797  1.00  0.00           C  
ATOM    642  O   ASP A  45      25.661  -0.583  13.866  1.00  0.00           O  
ATOM    643  CB  ASP A  45      23.104   0.658  13.719  1.00  0.00           C  
ATOM    644  CG  ASP A  45      22.895   0.836  15.217  1.00  0.00           C  
ATOM    645  OD1 ASP A  45      23.868   0.893  15.930  1.00  0.00           O  
ATOM    646  OD2 ASP A  45      21.764   0.914  15.633  1.00  0.00           O  
ATOM    647  H   ASP A  45      25.046   0.476  11.361  1.00  0.00           H  
ATOM    648  HA  ASP A  45      24.356   2.374  13.494  1.00  0.00           H  
ATOM    649 1HB  ASP A  45      22.246   1.080  13.195  1.00  0.00           H  
ATOM    650 2HB  ASP A  45      23.133  -0.408  13.495  1.00  0.00           H  
ATOM    651  N   GLY A  46      26.585   1.447  14.215  1.00  0.00           N  
ATOM    652  CA  GLY A  46      27.846   0.916  14.762  1.00  0.00           C  
ATOM    653  C   GLY A  46      27.808   0.704  16.268  1.00  0.00           C  
ATOM    654  O   GLY A  46      28.848   0.497  16.887  1.00  0.00           O  
ATOM    655  H   GLY A  46      26.457   2.447  14.156  1.00  0.00           H  
ATOM    656 1HA  GLY A  46      28.078  -0.035  14.283  1.00  0.00           H  
ATOM    657 2HA  GLY A  46      28.661   1.601  14.528  1.00  0.00           H  
ATOM    658  N   SER A  47      26.626   0.737  16.869  1.00  0.00           N  
ATOM    659  CA  SER A  47      26.532   0.629  18.323  1.00  0.00           C  
ATOM    660  C   SER A  47      26.941  -0.687  18.952  1.00  0.00           C  
ATOM    661  O   SER A  47      26.702  -1.757  18.412  1.00  0.00           O  
ATOM    662  CB  SER A  47      25.104   0.925  18.737  1.00  0.00           C  
ATOM    663  OG  SER A  47      24.225  -0.045  18.238  1.00  0.00           O  
ATOM    664  H   SER A  47      25.779   0.837  16.327  1.00  0.00           H  
ATOM    665  HA  SER A  47      27.202   1.365  18.769  1.00  0.00           H  
ATOM    666 1HB  SER A  47      25.039   0.954  19.825  1.00  0.00           H  
ATOM    667 2HB  SER A  47      24.814   1.908  18.367  1.00  0.00           H  
ATOM    668  HG  SER A  47      23.819   0.342  17.458  1.00  0.00           H  
ATOM    669  N   ALA A  48      27.554  -0.573  20.133  1.00  0.00           N  
ATOM    670  CA  ALA A  48      27.988  -1.719  20.942  1.00  0.00           C  
ATOM    671  C   ALA A  48      28.094  -1.057  22.308  1.00  0.00           C  
ATOM    672  O   ALA A  48      29.187  -0.806  22.813  1.00  0.00           O  
ATOM    673  CB  ALA A  48      29.301  -2.332  20.476  1.00  0.00           C  
ATOM    674  H   ALA A  48      27.721   0.362  20.475  1.00  0.00           H  
ATOM    675  HA  ALA A  48      27.224  -2.493  20.869  1.00  0.00           H  
ATOM    676 1HB  ALA A  48      29.558  -3.173  21.120  1.00  0.00           H  
ATOM    677 2HB  ALA A  48      29.195  -2.681  19.449  1.00  0.00           H  
ATOM    678 3HB  ALA A  48      30.089  -1.583  20.525  1.00  0.00           H  
ATOM    679  N   PRO A  49      26.929  -0.778  22.889  1.00  0.00           N  
ATOM    680  CA  PRO A  49      26.803  -0.022  24.129  1.00  0.00           C  
ATOM    681  C   PRO A  49      26.618  -0.752  25.448  1.00  0.00           C  
ATOM    682  O   PRO A  49      26.291  -0.121  26.460  1.00  0.00           O  
ATOM    683  CB  PRO A  49      25.561   0.822  23.823  1.00  0.00           C  
ATOM    684  CG  PRO A  49      24.690  -0.087  23.025  1.00  0.00           C  
ATOM    685  CD  PRO A  49      25.651  -0.891  22.190  1.00  0.00           C  
ATOM    686  HA  PRO A  49      27.700   0.600  24.266  1.00  0.00           H  
ATOM    687 1HB  PRO A  49      25.090   1.151  24.760  1.00  0.00           H  
ATOM    688 2HB  PRO A  49      25.850   1.729  23.271  1.00  0.00           H  
ATOM    689 1HG  PRO A  49      24.083  -0.715  23.694  1.00  0.00           H  
ATOM    690 2HG  PRO A  49      23.987   0.499  22.415  1.00  0.00           H  
ATOM    691 1HD  PRO A  49      25.313  -1.937  22.146  1.00  0.00           H  
ATOM    692 2HD  PRO A  49      25.709  -0.459  21.180  1.00  0.00           H  
ATOM    693  N   THR A  50      26.799  -2.061  25.459  1.00  0.00           N  
ATOM    694  CA  THR A  50      26.637  -2.771  26.716  1.00  0.00           C  
ATOM    695  C   THR A  50      25.199  -2.866  27.197  1.00  0.00           C  
ATOM    696  O   THR A  50      24.313  -3.280  26.445  1.00  0.00           O  
ATOM    697  CB  THR A  50      27.487  -2.107  27.815  1.00  0.00           C  
ATOM    698  OG1 THR A  50      26.906  -0.848  28.178  1.00  0.00           O  
ATOM    699  CG2 THR A  50      28.910  -1.883  27.326  1.00  0.00           C  
ATOM    700  H   THR A  50      27.044  -2.581  24.629  1.00  0.00           H  
ATOM    701  HA  THR A  50      26.978  -3.797  26.580  1.00  0.00           H  
ATOM    702  HB  THR A  50      27.509  -2.749  28.696  1.00  0.00           H  
ATOM    703  HG1 THR A  50      27.382  -0.139  27.739  1.00  0.00           H  
ATOM    704 1HG2 THR A  50      29.496  -1.414  28.116  1.00  0.00           H  
ATOM    705 2HG2 THR A  50      29.359  -2.840  27.061  1.00  0.00           H  
ATOM    706 3HG2 THR A  50      28.896  -1.234  26.451  1.00  0.00           H  
ATOM    707  N   GLY A  52      24.960  -2.474  28.443  1.00  0.00           N  
ATOM    708  CA  GLY A  52      23.620  -2.547  29.011  1.00  0.00           C  
ATOM    709  C   GLY A  52      22.825  -1.242  28.917  1.00  0.00           C  
ATOM    710  O   GLY A  52      21.700  -1.164  29.408  1.00  0.00           O  
ATOM    711  H   GLY A  52      25.757  -2.447  29.063  1.00  0.00           H  
ATOM    712 1HA  GLY A  52      23.052  -3.327  28.504  1.00  0.00           H  
ATOM    713 2HA  GLY A  52      23.685  -2.829  30.061  1.00  0.00           H  
ATOM    714  N   ALA A  53      23.400  -0.225  28.283  1.00  0.00           N  
ATOM    715  CA  ALA A  53      22.718   1.065  28.139  1.00  0.00           C  
ATOM    716  C   ALA A  53      22.231   1.307  26.704  1.00  0.00           C  
ATOM    717  O   ALA A  53      22.921   0.961  25.746  1.00  0.00           O  
ATOM    718  CB  ALA A  53      23.640   2.194  28.576  1.00  0.00           C  
ATOM    719  H   ALA A  53      24.324  -0.339  27.892  1.00  0.00           H  
ATOM    720  HA  ALA A  53      21.837   1.056  28.781  1.00  0.00           H  
ATOM    721 1HB  ALA A  53      23.125   3.148  28.466  1.00  0.00           H  
ATOM    722 2HB  ALA A  53      23.920   2.051  29.620  1.00  0.00           H  
ATOM    723 3HB  ALA A  53      24.536   2.192  27.957  1.00  0.00           H  
ATOM    724  N   PRO A  54      21.048   1.904  26.560  1.00  0.00           N  
ATOM    725  CA  PRO A  54      20.518   2.197  25.220  1.00  0.00           C  
ATOM    726  C   PRO A  54      21.391   3.240  24.532  1.00  0.00           C  
ATOM    727  O   PRO A  54      21.696   4.280  25.112  1.00  0.00           O  
ATOM    728  CB  PRO A  54      19.110   2.732  25.502  1.00  0.00           C  
ATOM    729  CG  PRO A  54      18.780   2.197  26.853  1.00  0.00           C  
ATOM    730  CD  PRO A  54      20.093   2.203  27.589  1.00  0.00           C  
ATOM    731  HA  PRO A  54      20.472   1.265  24.638  1.00  0.00           H  
ATOM    732 1HB  PRO A  54      19.111   3.831  25.466  1.00  0.00           H  
ATOM    733 2HB  PRO A  54      18.414   2.385  24.724  1.00  0.00           H  
ATOM    734 1HG  PRO A  54      18.021   2.830  27.337  1.00  0.00           H  
ATOM    735 2HG  PRO A  54      18.346   1.190  26.768  1.00  0.00           H  
ATOM    736 1HD  PRO A  54      20.259   3.194  28.037  1.00  0.00           H  
ATOM    737 2HD  PRO A  54      20.082   1.423  28.365  1.00  0.00           H  
ATOM    738  N   LYS A  55      21.790   2.961  23.297  1.00  0.00           N  
ATOM    739  CA  LYS A  55      22.608   3.885  22.525  1.00  0.00           C  
ATOM    740  C   LYS A  55      21.809   4.907  21.730  1.00  0.00           C  
ATOM    741  O   LYS A  55      22.236   6.057  21.554  1.00  0.00           O  
ATOM    742  CB  LYS A  55      23.515   3.100  21.576  1.00  0.00           C  
ATOM    743  CG  LYS A  55      24.468   3.962  20.759  1.00  0.00           C  
ATOM    744  CD  LYS A  55      25.397   3.107  19.911  1.00  0.00           C  
ATOM    745  CE  LYS A  55      26.413   3.962  19.167  1.00  0.00           C  
ATOM    746  NZ  LYS A  55      25.765   4.850  18.165  1.00  0.00           N  
ATOM    747  H   LYS A  55      21.517   2.081  22.883  1.00  0.00           H  
ATOM    748  HA  LYS A  55      23.227   4.459  23.215  1.00  0.00           H  
ATOM    749 1HB  LYS A  55      24.112   2.390  22.148  1.00  0.00           H  
ATOM    750 2HB  LYS A  55      22.903   2.526  20.880  1.00  0.00           H  
ATOM    751 1HG  LYS A  55      23.894   4.620  20.105  1.00  0.00           H  
ATOM    752 2HG  LYS A  55      25.066   4.578  21.430  1.00  0.00           H  
ATOM    753 1HD  LYS A  55      25.928   2.400  20.550  1.00  0.00           H  
ATOM    754 2HD  LYS A  55      24.811   2.543  19.185  1.00  0.00           H  
ATOM    755 1HE  LYS A  55      26.960   4.577  19.879  1.00  0.00           H  
ATOM    756 2HE  LYS A  55      27.126   3.317  18.655  1.00  0.00           H  
ATOM    757 1HZ  LYS A  55      26.471   5.399  17.694  1.00  0.00           H  
ATOM    758 2HZ  LYS A  55      25.268   4.289  17.487  1.00  0.00           H  
ATOM    759 3HZ  LYS A  55      25.115   5.467  18.631  1.00  0.00           H  
ATOM    760  N   SER A  56      20.660   4.479  21.219  1.00  0.00           N  
ATOM    761  CA  SER A  56      19.874   5.350  20.356  1.00  0.00           C  
ATOM    762  C   SER A  56      18.450   4.877  20.260  1.00  0.00           C  
ATOM    763  O   SER A  56      18.124   3.741  20.607  1.00  0.00           O  
ATOM    764  CB  SER A  56      20.484   5.411  18.969  1.00  0.00           C  
ATOM    765  OG  SER A  56      19.767   6.287  18.143  1.00  0.00           O  
ATOM    766  H   SER A  56      20.320   3.550  21.422  1.00  0.00           H  
ATOM    767  HA  SER A  56      19.876   6.354  20.783  1.00  0.00           H  
ATOM    768 1HB  SER A  56      21.520   5.741  19.042  1.00  0.00           H  
ATOM    769 2HB  SER A  56      20.488   4.414  18.530  1.00  0.00           H  
ATOM    770  HG  SER A  56      19.990   6.043  17.242  1.00  0.00           H  
ATOM    771  N   TYR A  57      17.597   5.767  19.764  1.00  0.00           N  
ATOM    772  CA  TYR A  57      16.203   5.440  19.554  1.00  0.00           C  
ATOM    773  C   TYR A  57      15.696   6.168  18.302  1.00  0.00           C  
ATOM    774  O   TYR A  57      14.971   7.168  18.389  1.00  0.00           O  
ATOM    775  CB  TYR A  57      15.369   5.811  20.782  1.00  0.00           C  
ATOM    776  CG  TYR A  57      13.969   5.237  20.766  1.00  0.00           C  
ATOM    777  CD1 TYR A  57      13.777   3.886  20.515  1.00  0.00           C  
ATOM    778  CD2 TYR A  57      12.879   6.061  21.001  1.00  0.00           C  
ATOM    779  CE1 TYR A  57      12.498   3.362  20.500  1.00  0.00           C  
ATOM    780  CE2 TYR A  57      11.601   5.537  20.986  1.00  0.00           C  
ATOM    781  CZ  TYR A  57      11.409   4.193  20.737  1.00  0.00           C  
ATOM    782  OH  TYR A  57      10.136   3.671  20.722  1.00  0.00           O  
ATOM    783  H   TYR A  57      17.926   6.692  19.528  1.00  0.00           H  
ATOM    784  HA  TYR A  57      16.121   4.365  19.391  1.00  0.00           H  
ATOM    785 1HB  TYR A  57      15.871   5.457  21.684  1.00  0.00           H  
ATOM    786 2HB  TYR A  57      15.291   6.895  20.855  1.00  0.00           H  
ATOM    787  HD1 TYR A  57      14.634   3.238  20.331  1.00  0.00           H  
ATOM    788  HD2 TYR A  57      13.031   7.123  21.196  1.00  0.00           H  
ATOM    789  HE1 TYR A  57      12.347   2.301  20.304  1.00  0.00           H  
ATOM    790  HE2 TYR A  57      10.744   6.185  21.170  1.00  0.00           H  
ATOM    791  HH  TYR A  57      10.180   2.730  20.535  1.00  0.00           H  
ATOM    792  N   PRO A  58      16.115   5.692  17.112  1.00  0.00           N  
ATOM    793  CA  PRO A  58      15.634   6.321  15.867  1.00  0.00           C  
ATOM    794  C   PRO A  58      14.126   6.116  15.924  1.00  0.00           C  
ATOM    795  O   PRO A  58      13.654   5.013  16.236  1.00  0.00           O  
ATOM    796  CB  PRO A  58      16.301   5.533  14.735  1.00  0.00           C  
ATOM    797  CG  PRO A  58      17.521   4.951  15.364  1.00  0.00           C  
ATOM    798  CD  PRO A  58      17.096   4.619  16.769  1.00  0.00           C  
ATOM    799  HA  PRO A  58      15.965   7.370  15.840  1.00  0.00           H  
ATOM    800 1HB  PRO A  58      15.611   4.766  14.353  1.00  0.00           H  
ATOM    801 2HB  PRO A  58      16.532   6.204  13.895  1.00  0.00           H  
ATOM    802 1HG  PRO A  58      17.853   4.066  14.801  1.00  0.00           H  
ATOM    803 2HG  PRO A  58      18.347   5.676  15.331  1.00  0.00           H  
ATOM    804 1HD  PRO A  58      16.635   3.620  16.787  1.00  0.00           H  
ATOM    805 2HD  PRO A  58      17.970   4.655  17.436  1.00  0.00           H  
ATOM    806  N   SER A  59      13.362   7.143  15.607  1.00  0.00           N  
ATOM    807  CA  SER A  59      11.926   7.042  15.799  1.00  0.00           C  
ATOM    808  C   SER A  59      11.153   7.998  14.933  1.00  0.00           C  
ATOM    809  O   SER A  59      11.700   8.948  14.360  1.00  0.00           O  
ATOM    810  CB  SER A  59      11.581   7.295  17.254  1.00  0.00           C  
ATOM    811  OG  SER A  59      11.844   8.625  17.608  1.00  0.00           O  
ATOM    812  H   SER A  59      13.750   7.998  15.234  1.00  0.00           H  
ATOM    813  HA  SER A  59      11.611   6.032  15.531  1.00  0.00           H  
ATOM    814 1HB  SER A  59      10.528   7.073  17.422  1.00  0.00           H  
ATOM    815 2HB  SER A  59      12.162   6.626  17.887  1.00  0.00           H  
ATOM    816  HG  SER A  59      12.689   8.616  18.064  1.00  0.00           H  
ATOM    817  N   VAL A  60       9.860   7.733  14.872  1.00  0.00           N  
ATOM    818  CA  VAL A  60       8.934   8.629  14.185  1.00  0.00           C  
ATOM    819  C   VAL A  60       7.933   9.036  15.272  1.00  0.00           C  
ATOM    820  O   VAL A  60       7.586   8.229  16.129  1.00  0.00           O  
ATOM    821  CB  VAL A  60       8.224   7.938  13.005  1.00  0.00           C  
ATOM    822  CG1 VAL A  60       7.420   6.743  13.494  1.00  0.00           C  
ATOM    823  CG2 VAL A  60       7.328   8.934  12.285  1.00  0.00           C  
ATOM    824  H   VAL A  60       9.502   6.895  15.308  1.00  0.00           H  
ATOM    825  HA  VAL A  60       9.500   9.472  13.787  1.00  0.00           H  
ATOM    826  HB  VAL A  60       8.976   7.558  12.314  1.00  0.00           H  
ATOM    827 1HG1 VAL A  60       6.925   6.266  12.648  1.00  0.00           H  
ATOM    828 2HG1 VAL A  60       8.087   6.027  13.974  1.00  0.00           H  
ATOM    829 3HG1 VAL A  60       6.669   7.078  14.210  1.00  0.00           H  
ATOM    830 1HG2 VAL A  60       6.830   8.438  11.452  1.00  0.00           H  
ATOM    831 2HG2 VAL A  60       6.580   9.318  12.979  1.00  0.00           H  
ATOM    832 3HG2 VAL A  60       7.931   9.760  11.908  1.00  0.00           H  
ATOM    833  N   PHE A  61       7.506  10.291  15.284  1.00  0.00           N  
ATOM    834  CA  PHE A  61       6.565  10.686  16.331  1.00  0.00           C  
ATOM    835  C   PHE A  61       5.509  11.670  15.881  1.00  0.00           C  
ATOM    836  O   PHE A  61       5.617  12.328  14.820  1.00  0.00           O  
ATOM    837  CB  PHE A  61       7.327  11.292  17.511  1.00  0.00           C  
ATOM    838  CG  PHE A  61       8.030  12.578  17.181  1.00  0.00           C  
ATOM    839  CD1 PHE A  61       7.399  13.799  17.370  1.00  0.00           C  
ATOM    840  CD2 PHE A  61       9.323  12.571  16.681  1.00  0.00           C  
ATOM    841  CE1 PHE A  61       8.044  14.983  17.067  1.00  0.00           C  
ATOM    842  CE2 PHE A  61       9.972  13.753  16.379  1.00  0.00           C  
ATOM    843  CZ  PHE A  61       9.331  14.960  16.572  1.00  0.00           C  
ATOM    844  H   PHE A  61       7.803  10.977  14.605  1.00  0.00           H  
ATOM    845  HA  PHE A  61       6.033   9.797  16.672  1.00  0.00           H  
ATOM    846 1HB  PHE A  61       6.636  11.483  18.331  1.00  0.00           H  
ATOM    847 2HB  PHE A  61       8.070  10.581  17.868  1.00  0.00           H  
ATOM    848  HD1 PHE A  61       6.382  13.817  17.763  1.00  0.00           H  
ATOM    849  HD2 PHE A  61       9.830  11.617  16.528  1.00  0.00           H  
ATOM    850  HE1 PHE A  61       7.536  15.935  17.220  1.00  0.00           H  
ATOM    851  HE2 PHE A  61      10.989  13.733  15.987  1.00  0.00           H  
ATOM    852  HZ  PHE A  61       9.840  15.892  16.332  1.00  0.00           H  
ATOM    853  N   ASN A  62       4.496  11.753  16.725  1.00  0.00           N  
ATOM    854  CA  ASN A  62       3.326  12.617  16.573  1.00  0.00           C  
ATOM    855  C   ASN A  62       3.231  13.381  17.895  1.00  0.00           C  
ATOM    856  O   ASN A  62       3.212  12.773  18.974  1.00  0.00           O  
ATOM    857  CB  ASN A  62       2.063  11.833  16.270  1.00  0.00           C  
ATOM    858  CG  ASN A  62       0.880  12.722  16.005  1.00  0.00           C  
ATOM    859  OD1 ASN A  62       0.122  13.059  16.922  1.00  0.00           O  
ATOM    860  ND2 ASN A  62       0.707  13.109  14.767  1.00  0.00           N  
ATOM    861  H   ASN A  62       4.564  11.155  17.536  1.00  0.00           H  
ATOM    862  HA  ASN A  62       3.503  13.296  15.737  1.00  0.00           H  
ATOM    863 1HB  ASN A  62       2.228  11.198  15.399  1.00  0.00           H  
ATOM    864 2HB  ASN A  62       1.829  11.179  17.111  1.00  0.00           H  
ATOM    865 1HD2 ASN A  62      -0.064  13.702  14.531  1.00  0.00           H  
ATOM    866 2HD2 ASN A  62       1.345  12.813  14.056  1.00  0.00           H  
ATOM    867  N   GLY A  63       3.162  14.709  17.825  1.00  0.00           N  
ATOM    868  CA  GLY A  63       3.081  15.495  19.054  1.00  0.00           C  
ATOM    869  C   GLY A  63       4.361  16.255  19.348  1.00  0.00           C  
ATOM    870  O   GLY A  63       5.083  16.701  18.429  1.00  0.00           O  
ATOM    871  H   GLY A  63       3.165  15.186  16.935  1.00  0.00           H  
ATOM    872 1HA  GLY A  63       2.257  16.205  18.978  1.00  0.00           H  
ATOM    873 2HA  GLY A  63       2.861  14.836  19.893  1.00  0.00           H  
ATOM    874  N   CYS A  64       4.677  16.385  20.635  1.00  0.00           N  
ATOM    875  CA  CYS A  64       5.815  17.202  21.058  1.00  0.00           C  
ATOM    876  C   CYS A  64       6.882  16.427  21.802  1.00  0.00           C  
ATOM    877  O   CYS A  64       6.642  15.921  22.898  1.00  0.00           O  
ATOM    878  CB  CYS A  64       5.336  18.345  21.954  1.00  0.00           C  
ATOM    879  SG  CYS A  64       6.657  19.445  22.516  1.00  0.00           S  
ATOM    880  H   CYS A  64       4.123  15.912  21.335  1.00  0.00           H  
ATOM    881  HA  CYS A  64       6.287  17.624  20.171  1.00  0.00           H  
ATOM    882 1HB  CYS A  64       4.603  18.946  21.416  1.00  0.00           H  
ATOM    883 2HB  CYS A  64       4.841  17.935  22.834  1.00  0.00           H  
ATOM    884  HG  CYS A  64       5.873  20.252  23.224  1.00  0.00           H  
ATOM    885  N   HIS A  65       8.054  16.350  21.187  1.00  0.00           N  
ATOM    886  CA  HIS A  65       9.199  15.642  21.729  1.00  0.00           C  
ATOM    887  C   HIS A  65      10.200  16.693  22.208  1.00  0.00           C  
ATOM    888  O   HIS A  65      10.845  17.350  21.394  1.00  0.00           O  
ATOM    889  CB  HIS A  65       9.836  14.718  20.686  1.00  0.00           C  
ATOM    890  CG  HIS A  65      10.988  13.920  21.213  1.00  0.00           C  
ATOM    891  ND1 HIS A  65      12.294  14.163  20.841  1.00  0.00           N  
ATOM    892  CD2 HIS A  65      11.031  12.883  22.083  1.00  0.00           C  
ATOM    893  CE1 HIS A  65      13.090  13.309  21.461  1.00  0.00           C  
ATOM    894  NE2 HIS A  65      12.349  12.523  22.219  1.00  0.00           N  
ATOM    895  H   HIS A  65       8.140  16.814  20.294  1.00  0.00           H  
ATOM    896  HA  HIS A  65       8.880  15.022  22.567  1.00  0.00           H  
ATOM    897 1HB  HIS A  65       9.085  14.024  20.307  1.00  0.00           H  
ATOM    898 2HB  HIS A  65      10.190  15.311  19.843  1.00  0.00           H  
ATOM    899  HD1 HIS A  65      12.614  14.914  20.264  1.00  0.00           H  
ATOM    900  HD2 HIS A  65      10.258  12.346  22.634  1.00  0.00           H  
ATOM    901  HE1 HIS A  65      14.168  13.338  21.300  1.00  0.00           H  
ATOM    902  N   TYR A  66      10.330  16.834  23.528  1.00  0.00           N  
ATOM    903  CA  TYR A  66      11.239  17.818  24.121  1.00  0.00           C  
ATOM    904  C   TYR A  66      11.032  19.204  23.513  1.00  0.00           C  
ATOM    905  O   TYR A  66      11.987  19.887  23.149  1.00  0.00           O  
ATOM    906  CB  TYR A  66      12.694  17.376  23.946  1.00  0.00           C  
ATOM    907  CG  TYR A  66      13.009  16.045  24.591  1.00  0.00           C  
ATOM    908  CD1 TYR A  66      14.206  15.869  25.271  1.00  0.00           C  
ATOM    909  CD2 TYR A  66      12.102  14.999  24.503  1.00  0.00           C  
ATOM    910  CE1 TYR A  66      14.494  14.653  25.859  1.00  0.00           C  
ATOM    911  CE2 TYR A  66      12.390  13.784  25.092  1.00  0.00           C  
ATOM    912  CZ  TYR A  66      13.580  13.609  25.768  1.00  0.00           C  
ATOM    913  OH  TYR A  66      13.867  12.398  26.354  1.00  0.00           O  
ATOM    914  H   TYR A  66       9.782  16.241  24.135  1.00  0.00           H  
ATOM    915  HA  TYR A  66      11.022  17.891  25.187  1.00  0.00           H  
ATOM    916 1HB  TYR A  66      12.927  17.303  22.883  1.00  0.00           H  
ATOM    917 2HB  TYR A  66      13.356  18.127  24.376  1.00  0.00           H  
ATOM    918  HD1 TYR A  66      14.919  16.691  25.340  1.00  0.00           H  
ATOM    919  HD2 TYR A  66      11.162  15.137  23.968  1.00  0.00           H  
ATOM    920  HE1 TYR A  66      15.433  14.515  26.393  1.00  0.00           H  
ATOM    921  HE2 TYR A  66      11.677  12.962  25.022  1.00  0.00           H  
ATOM    922  HH  TYR A  66      13.140  11.789  26.201  1.00  0.00           H  
ATOM    923  N   THR A  67       9.770  19.591  23.401  1.00  0.00           N  
ATOM    924  CA  THR A  67       9.432  20.910  22.877  1.00  0.00           C  
ATOM    925  C   THR A  67       9.319  21.059  21.374  1.00  0.00           C  
ATOM    926  O   THR A  67       8.817  22.084  20.900  1.00  0.00           O  
ATOM    927  CB  THR A  67      10.463  21.939  23.377  1.00  0.00           C  
ATOM    928  OG1 THR A  67      11.669  21.821  22.610  1.00  0.00           O  
ATOM    929  CG2 THR A  67      10.777  21.709  24.847  1.00  0.00           C  
ATOM    930  H   THR A  67       9.026  18.968  23.681  1.00  0.00           H  
ATOM    931  HA  THR A  67       8.444  21.186  23.246  1.00  0.00           H  
ATOM    932  HB  THR A  67      10.064  22.945  23.249  1.00  0.00           H  
ATOM    933  HG1 THR A  67      12.399  21.604  23.195  1.00  0.00           H  
ATOM    934 1HG2 THR A  67      11.507  22.445  25.183  1.00  0.00           H  
ATOM    935 2HG2 THR A  67       9.864  21.808  25.434  1.00  0.00           H  
ATOM    936 3HG2 THR A  67      11.185  20.707  24.979  1.00  0.00           H  
ATOM    937  N   ASN A  68       9.781  20.066  20.617  1.00  0.00           N  
ATOM    938  CA  ASN A  68       9.704  20.137  19.153  1.00  0.00           C  
ATOM    939  C   ASN A  68       8.412  19.419  18.753  1.00  0.00           C  
ATOM    940  O   ASN A  68       8.336  18.194  18.839  1.00  0.00           O  
ATOM    941  CB  ASN A  68      10.921  19.520  18.489  1.00  0.00           C  
ATOM    942  CG  ASN A  68      10.893  19.655  16.991  1.00  0.00           C  
ATOM    943  OD1 ASN A  68       9.915  20.151  16.419  1.00  0.00           O  
ATOM    944  ND2 ASN A  68      11.947  19.225  16.346  1.00  0.00           N  
ATOM    945  H   ASN A  68      10.191  19.250  21.049  1.00  0.00           H  
ATOM    946  HA  ASN A  68       9.658  21.187  18.859  1.00  0.00           H  
ATOM    947 1HB  ASN A  68      11.825  19.997  18.868  1.00  0.00           H  
ATOM    948 2HB  ASN A  68      10.978  18.461  18.745  1.00  0.00           H  
ATOM    949 1HD2 ASN A  68      11.984  19.290  15.349  1.00  0.00           H  
ATOM    950 2HD2 ASN A  68      12.715  18.831  16.850  1.00  0.00           H  
ATOM    951  N   CYS A  69       7.416  20.175  18.310  1.00  0.00           N  
ATOM    952  CA  CYS A  69       6.117  19.622  17.973  1.00  0.00           C  
ATOM    953  C   CYS A  69       5.832  19.516  16.498  1.00  0.00           C  
ATOM    954  O   CYS A  69       6.280  20.339  15.694  1.00  0.00           O  
ATOM    955  CB  CYS A  69       5.016  20.469  18.611  1.00  0.00           C  
ATOM    956  SG  CYS A  69       3.341  19.870  18.285  1.00  0.00           S  
ATOM    957  H   CYS A  69       7.570  21.168  18.205  1.00  0.00           H  
ATOM    958  HA  CYS A  69       6.060  18.608  18.369  1.00  0.00           H  
ATOM    959 1HB  CYS A  69       5.159  20.499  19.691  1.00  0.00           H  
ATOM    960 2HB  CYS A  69       5.085  21.493  18.243  1.00  0.00           H  
ATOM    961  HG  CYS A  69       2.717  20.823  18.971  1.00  0.00           H  
ATOM    962  N   SER A  70       5.068  18.490  16.152  1.00  0.00           N  
ATOM    963  CA  SER A  70       4.637  18.277  14.789  1.00  0.00           C  
ATOM    964  C   SER A  70       3.488  19.246  14.511  1.00  0.00           C  
ATOM    965  O   SER A  70       3.007  19.925  15.426  1.00  0.00           O  
ATOM    966  CB  SER A  70       4.199  16.841  14.578  1.00  0.00           C  
ATOM    967  OG  SER A  70       5.270  15.957  14.763  1.00  0.00           O  
ATOM    968  H   SER A  70       4.779  17.838  16.867  1.00  0.00           H  
ATOM    969  HA  SER A  70       5.477  18.482  14.124  1.00  0.00           H  
ATOM    970 1HB  SER A  70       3.399  16.598  15.278  1.00  0.00           H  
ATOM    971 2HB  SER A  70       3.799  16.726  13.572  1.00  0.00           H  
ATOM    972  HG  SER A  70       5.021  15.143  14.319  1.00  0.00           H  
ATOM    973  N   PRO A  71       3.086  19.330  13.247  1.00  0.00           N  
ATOM    974  CA  PRO A  71       2.036  20.250  12.830  1.00  0.00           C  
ATOM    975  C   PRO A  71       0.626  19.789  13.136  1.00  0.00           C  
ATOM    976  O   PRO A  71       0.214  18.694  12.747  1.00  0.00           O  
ATOM    977  CB  PRO A  71       2.265  20.335  11.318  1.00  0.00           C  
ATOM    978  CG  PRO A  71       3.653  19.825  11.128  1.00  0.00           C  
ATOM    979  CD  PRO A  71       3.820  18.787  12.207  1.00  0.00           C  
ATOM    980  HA  PRO A  71       2.195  21.224  13.315  1.00  0.00           H  
ATOM    981 1HB  PRO A  71       1.512  19.733  10.788  1.00  0.00           H  
ATOM    982 2HB  PRO A  71       2.142  21.374  10.977  1.00  0.00           H  
ATOM    983 1HG  PRO A  71       3.769  19.407  10.117  1.00  0.00           H  
ATOM    984 2HG  PRO A  71       4.376  20.649  11.217  1.00  0.00           H  
ATOM    985 1HD  PRO A  71       3.424  17.824  11.854  1.00  0.00           H  
ATOM    986 2HD  PRO A  71       4.885  18.698  12.468  1.00  0.00           H  
ATOM    987  N   GLY A  72      -0.112  20.656  13.831  1.00  0.00           N  
ATOM    988  CA  GLY A  72      -1.504  20.413  14.197  1.00  0.00           C  
ATOM    989  C   GLY A  72      -1.819  19.027  14.743  1.00  0.00           C  
ATOM    990  O   GLY A  72      -2.701  18.336  14.237  1.00  0.00           O  
ATOM    991  H   GLY A  72       0.327  21.521  14.112  1.00  0.00           H  
ATOM    992 1HA  GLY A  72      -1.813  21.134  14.954  1.00  0.00           H  
ATOM    993 2HA  GLY A  72      -2.141  20.568  13.327  1.00  0.00           H  
ATOM    994  N   THR A  73      -1.109  18.631  15.794  1.00  0.00           N  
ATOM    995  CA  THR A  73      -1.319  17.336  16.422  1.00  0.00           C  
ATOM    996  C   THR A  73      -2.466  17.339  17.426  1.00  0.00           C  
ATOM    997  O   THR A  73      -3.048  16.300  17.721  1.00  0.00           O  
ATOM    998  CB  THR A  73      -0.033  16.862  17.123  1.00  0.00           C  
ATOM    999  OG1 THR A  73       0.330  17.798  18.146  1.00  0.00           O  
ATOM   1000  CG2 THR A  73       1.107  16.743  16.123  1.00  0.00           C  
ATOM   1001  H   THR A  73      -0.403  19.250  16.166  1.00  0.00           H  
ATOM   1002  HA  THR A  73      -1.580  16.614  15.648  1.00  0.00           H  
ATOM   1003  HB  THR A  73      -0.207  15.890  17.584  1.00  0.00           H  
ATOM   1004  HG1 THR A  73       1.026  18.374  17.820  1.00  0.00           H  
ATOM   1005 1HG2 THR A  73       2.008  16.406  16.636  1.00  0.00           H  
ATOM   1006 2HG2 THR A  73       0.839  16.023  15.349  1.00  0.00           H  
ATOM   1007 3HG2 THR A  73       1.292  17.714  15.666  1.00  0.00           H  
ATOM   1008  N   ASP A  74      -2.788  18.513  17.959  1.00  0.00           N  
ATOM   1009  CA  ASP A  74      -3.830  18.564  18.963  1.00  0.00           C  
ATOM   1010  C   ASP A  74      -3.255  18.225  20.337  1.00  0.00           C  
ATOM   1011  O   ASP A  74      -4.000  18.120  21.309  1.00  0.00           O  
ATOM   1012  CB  ASP A  74      -4.964  17.597  18.612  1.00  0.00           C  
ATOM   1013  CG  ASP A  74      -5.685  17.972  17.324  1.00  0.00           C  
ATOM   1014  OD1 ASP A  74      -5.989  19.129  17.152  1.00  0.00           O  
ATOM   1015  OD2 ASP A  74      -5.924  17.099  16.525  1.00  0.00           O  
ATOM   1016  H   ASP A  74      -2.327  19.369  17.684  1.00  0.00           H  
ATOM   1017  HA  ASP A  74      -4.233  19.577  18.992  1.00  0.00           H  
ATOM   1018 1HB  ASP A  74      -4.563  16.589  18.506  1.00  0.00           H  
ATOM   1019 2HB  ASP A  74      -5.690  17.577  19.425  1.00  0.00           H  
ATOM   1020  N   LEU A  75      -1.941  18.018  20.416  1.00  0.00           N  
ATOM   1021  CA  LEU A  75      -1.262  17.715  21.689  1.00  0.00           C  
ATOM   1022  C   LEU A  75      -0.408  18.920  22.083  1.00  0.00           C  
ATOM   1023  O   LEU A  75      -0.021  19.719  21.226  1.00  0.00           O  
ATOM   1024  CB  LEU A  75      -0.386  16.463  21.563  1.00  0.00           C  
ATOM   1025  CG  LEU A  75      -1.112  15.183  21.129  1.00  0.00           C  
ATOM   1026  CD1 LEU A  75      -0.102  14.056  20.965  1.00  0.00           C  
ATOM   1027  CD2 LEU A  75      -2.169  14.824  22.163  1.00  0.00           C  
ATOM   1028  H   LEU A  75      -1.395  18.072  19.568  1.00  0.00           H  
ATOM   1029  HA  LEU A  75      -2.020  17.528  22.449  1.00  0.00           H  
ATOM   1030 1HB  LEU A  75       0.400  16.660  20.836  1.00  0.00           H  
ATOM   1031 2HB  LEU A  75       0.082  16.267  22.528  1.00  0.00           H  
ATOM   1032  HG  LEU A  75      -1.590  15.346  20.163  1.00  0.00           H  
ATOM   1033 1HD1 LEU A  75      -0.618  13.147  20.657  1.00  0.00           H  
ATOM   1034 2HD1 LEU A  75       0.631  14.331  20.206  1.00  0.00           H  
ATOM   1035 3HD1 LEU A  75       0.405  13.881  21.913  1.00  0.00           H  
ATOM   1036 1HD2 LEU A  75      -2.686  13.915  21.854  1.00  0.00           H  
ATOM   1037 2HD2 LEU A  75      -1.692  14.659  23.130  1.00  0.00           H  
ATOM   1038 3HD2 LEU A  75      -2.888  15.639  22.247  1.00  0.00           H  
ATOM   1039  N   PRO A  76      -0.102  19.085  23.377  1.00  0.00           N  
ATOM   1040  CA  PRO A  76      -0.500  18.214  24.493  1.00  0.00           C  
ATOM   1041  C   PRO A  76      -1.960  18.328  24.854  1.00  0.00           C  
ATOM   1042  O   PRO A  76      -2.596  19.370  24.650  1.00  0.00           O  
ATOM   1043  CB  PRO A  76       0.386  18.708  25.641  1.00  0.00           C  
ATOM   1044  CG  PRO A  76       0.649  20.137  25.311  1.00  0.00           C  
ATOM   1045  CD  PRO A  76       0.729  20.166  23.808  1.00  0.00           C  
ATOM   1046  HA  PRO A  76      -0.269  17.169  24.237  1.00  0.00           H  
ATOM   1047 1HB  PRO A  76      -0.137  18.581  26.601  1.00  0.00           H  
ATOM   1048 2HB  PRO A  76       1.305  18.105  25.693  1.00  0.00           H  
ATOM   1049 1HG  PRO A  76      -0.157  20.773  25.704  1.00  0.00           H  
ATOM   1050 2HG  PRO A  76       1.581  20.473  25.791  1.00  0.00           H  
ATOM   1051 1HD  PRO A  76       0.334  21.123  23.437  1.00  0.00           H  
ATOM   1052 2HD  PRO A  76       1.774  20.028  23.493  1.00  0.00           H  
ATOM   1053  N   VAL A  77      -2.492  17.232  25.376  1.00  0.00           N  
ATOM   1054  CA  VAL A  77      -3.885  17.207  25.793  1.00  0.00           C  
ATOM   1055  C   VAL A  77      -4.003  16.350  27.043  1.00  0.00           C  
ATOM   1056  O   VAL A  77      -3.336  15.335  27.175  1.00  0.00           O  
ATOM   1057  CB  VAL A  77      -4.785  16.640  24.679  1.00  0.00           C  
ATOM   1058  CG1 VAL A  77      -6.234  16.590  25.138  1.00  0.00           C  
ATOM   1059  CG2 VAL A  77      -4.646  17.484  23.421  1.00  0.00           C  
ATOM   1060  H   VAL A  77      -1.930  16.401  25.489  1.00  0.00           H  
ATOM   1061  HA  VAL A  77      -4.202  18.229  26.004  1.00  0.00           H  
ATOM   1062  HB  VAL A  77      -4.480  15.615  24.465  1.00  0.00           H  
ATOM   1063 1HG1 VAL A  77      -6.856  16.186  24.338  1.00  0.00           H  
ATOM   1064 2HG1 VAL A  77      -6.315  15.951  26.018  1.00  0.00           H  
ATOM   1065 3HG1 VAL A  77      -6.572  17.596  25.386  1.00  0.00           H  
ATOM   1066 1HG2 VAL A  77      -5.284  17.077  22.638  1.00  0.00           H  
ATOM   1067 2HG2 VAL A  77      -4.945  18.510  23.637  1.00  0.00           H  
ATOM   1068 3HG2 VAL A  77      -3.608  17.472  23.087  1.00  0.00           H  
ATOM   1069  N   ARG A  78      -4.840  16.768  27.994  1.00  0.00           N  
ATOM   1070  CA  ARG A  78      -5.011  15.992  29.215  1.00  0.00           C  
ATOM   1071  C   ARG A  78      -5.604  14.607  28.968  1.00  0.00           C  
ATOM   1072  O   ARG A  78      -6.500  14.437  28.131  1.00  0.00           O  
ATOM   1073  CB  ARG A  78      -5.905  16.745  30.189  1.00  0.00           C  
ATOM   1074  CG  ARG A  78      -5.317  18.040  30.727  1.00  0.00           C  
ATOM   1075  CD  ARG A  78      -6.181  18.643  31.774  1.00  0.00           C  
ATOM   1076  NE  ARG A  78      -7.476  19.040  31.246  1.00  0.00           N  
ATOM   1077  CZ  ARG A  78      -7.733  20.229  30.667  1.00  0.00           C  
ATOM   1078  NH1 ARG A  78      -6.778  21.124  30.550  1.00  0.00           N  
ATOM   1079  NH2 ARG A  78      -8.947  20.496  30.218  1.00  0.00           N  
ATOM   1080  H   ARG A  78      -5.363  17.624  27.878  1.00  0.00           H  
ATOM   1081  HA  ARG A  78      -4.032  15.848  29.673  1.00  0.00           H  
ATOM   1082 1HB  ARG A  78      -6.848  16.989  29.702  1.00  0.00           H  
ATOM   1083 2HB  ARG A  78      -6.133  16.107  31.042  1.00  0.00           H  
ATOM   1084 1HG  ARG A  78      -4.337  17.841  31.163  1.00  0.00           H  
ATOM   1085 2HG  ARG A  78      -5.213  18.758  29.913  1.00  0.00           H  
ATOM   1086 1HD  ARG A  78      -6.345  17.918  32.571  1.00  0.00           H  
ATOM   1087 2HD  ARG A  78      -5.693  19.527  32.183  1.00  0.00           H  
ATOM   1088  HE  ARG A  78      -8.236  18.378  31.318  1.00  0.00           H  
ATOM   1089 1HH1 ARG A  78      -5.850  20.920  30.894  1.00  0.00           H  
ATOM   1090 2HH1 ARG A  78      -6.971  22.015  30.116  1.00  0.00           H  
ATOM   1091 1HH2 ARG A  78      -9.682  19.808  30.308  1.00  0.00           H  
ATOM   1092 2HH2 ARG A  78      -9.140  21.387  29.784  1.00  0.00           H  
ATOM   1093  N   LEU A  79      -5.097  13.630  29.709  1.00  0.00           N  
ATOM   1094  CA  LEU A  79      -5.558  12.248  29.629  1.00  0.00           C  
ATOM   1095  C   LEU A  79      -7.071  12.169  29.812  1.00  0.00           C  
ATOM   1096  O   LEU A  79      -7.764  11.489  29.057  1.00  0.00           O  
ATOM   1097  CB  LEU A  79      -4.860  11.392  30.693  1.00  0.00           C  
ATOM   1098  CG  LEU A  79      -5.177   9.892  30.653  1.00  0.00           C  
ATOM   1099  CD1 LEU A  79      -4.024   9.112  31.270  1.00  0.00           C  
ATOM   1100  CD2 LEU A  79      -6.477   9.628  31.398  1.00  0.00           C  
ATOM   1101  H   LEU A  79      -4.358  13.865  30.356  1.00  0.00           H  
ATOM   1102  HA  LEU A  79      -5.306  11.856  28.644  1.00  0.00           H  
ATOM   1103 1HB  LEU A  79      -3.783  11.506  30.579  1.00  0.00           H  
ATOM   1104 2HB  LEU A  79      -5.141  11.764  31.678  1.00  0.00           H  
ATOM   1105  HG  LEU A  79      -5.281   9.569  29.617  1.00  0.00           H  
ATOM   1106 1HD1 LEU A  79      -4.250   8.045  31.242  1.00  0.00           H  
ATOM   1107 2HD1 LEU A  79      -3.112   9.304  30.706  1.00  0.00           H  
ATOM   1108 3HD1 LEU A  79      -3.885   9.425  32.304  1.00  0.00           H  
ATOM   1109 1HD2 LEU A  79      -6.703   8.561  31.369  1.00  0.00           H  
ATOM   1110 2HD2 LEU A  79      -6.374   9.949  32.435  1.00  0.00           H  
ATOM   1111 3HD2 LEU A  79      -7.287  10.183  30.925  1.00  0.00           H  
ATOM   1112  N   ASP A  80      -7.594  12.918  30.784  1.00  0.00           N  
ATOM   1113  CA  ASP A  80      -9.029  12.885  31.031  1.00  0.00           C  
ATOM   1114  C   ASP A  80      -9.862  13.454  29.899  1.00  0.00           C  
ATOM   1115  O   ASP A  80     -11.068  13.235  29.874  1.00  0.00           O  
ATOM   1116  CB  ASP A  80      -9.352  13.649  32.318  1.00  0.00           C  
ATOM   1117  CG  ASP A  80     -10.780  13.427  32.796  1.00  0.00           C  
ATOM   1118  OD1 ASP A  80     -11.160  12.293  32.967  1.00  0.00           O  
ATOM   1119  OD2 ASP A  80     -11.479  14.395  32.985  1.00  0.00           O  
ATOM   1120  H   ASP A  80      -7.010  13.511  31.356  1.00  0.00           H  
ATOM   1121  HA  ASP A  80      -9.336  11.845  31.150  1.00  0.00           H  
ATOM   1122 1HB  ASP A  80      -8.667  13.337  33.107  1.00  0.00           H  
ATOM   1123 2HB  ASP A  80      -9.200  14.716  32.155  1.00  0.00           H  
ATOM   1124  N   THR A  81      -9.235  14.161  28.957  1.00  0.00           N  
ATOM   1125  CA  THR A  81      -9.948  14.741  27.825  1.00  0.00           C  
ATOM   1126  C   THR A  81      -9.796  13.910  26.546  1.00  0.00           C  
ATOM   1127  O   THR A  81     -10.204  14.337  25.473  1.00  0.00           O  
ATOM   1128  CB  THR A  81      -9.466  16.179  27.561  1.00  0.00           C  
ATOM   1129  OG1 THR A  81      -8.062  16.170  27.269  1.00  0.00           O  
ATOM   1130  CG2 THR A  81      -9.720  17.058  28.776  1.00  0.00           C  
ATOM   1131  H   THR A  81      -8.237  14.297  29.032  1.00  0.00           H  
ATOM   1132  HA  THR A  81     -11.011  14.769  28.064  1.00  0.00           H  
ATOM   1133  HB  THR A  81      -9.999  16.591  26.704  1.00  0.00           H  
ATOM   1134  HG1 THR A  81      -7.735  15.267  27.302  1.00  0.00           H  
ATOM   1135 1HG2 THR A  81      -9.373  18.071  28.572  1.00  0.00           H  
ATOM   1136 2HG2 THR A  81     -10.788  17.077  28.995  1.00  0.00           H  
ATOM   1137 3HG2 THR A  81      -9.182  16.658  29.634  1.00  0.00           H  
ATOM   1138  N   VAL A  82      -9.195  12.733  26.664  1.00  0.00           N  
ATOM   1139  CA  VAL A  82      -8.997  11.871  25.501  1.00  0.00           C  
ATOM   1140  C   VAL A  82     -10.121  10.875  25.402  1.00  0.00           C  
ATOM   1141  O   VAL A  82     -10.489  10.243  26.392  1.00  0.00           O  
ATOM   1142  CB  VAL A  82      -7.656  11.119  25.595  1.00  0.00           C  
ATOM   1143  CG1 VAL A  82      -7.497  10.164  24.421  1.00  0.00           C  
ATOM   1144  CG2 VAL A  82      -6.507  12.115  25.639  1.00  0.00           C  
ATOM   1145  H   VAL A  82      -8.868  12.423  27.568  1.00  0.00           H  
ATOM   1146  HA  VAL A  82      -8.981  12.495  24.607  1.00  0.00           H  
ATOM   1147  HB  VAL A  82      -7.651  10.516  26.503  1.00  0.00           H  
ATOM   1148 1HG1 VAL A  82      -6.544   9.641  24.504  1.00  0.00           H  
ATOM   1149 2HG1 VAL A  82      -8.311   9.439  24.430  1.00  0.00           H  
ATOM   1150 3HG1 VAL A  82      -7.522  10.727  23.488  1.00  0.00           H  
ATOM   1151 1HG2 VAL A  82      -5.562  11.577  25.706  1.00  0.00           H  
ATOM   1152 2HG2 VAL A  82      -6.515  12.722  24.734  1.00  0.00           H  
ATOM   1153 3HG2 VAL A  82      -6.618  12.761  26.510  1.00  0.00           H  
ATOM   1154  N   SER A  83     -10.677  10.710  24.210  1.00  0.00           N  
ATOM   1155  CA  SER A  83     -11.736   9.724  24.054  1.00  0.00           C  
ATOM   1156  C   SER A  83     -11.219   8.500  23.298  1.00  0.00           C  
ATOM   1157  O   SER A  83     -11.603   7.366  23.599  1.00  0.00           O  
ATOM   1158  CB  SER A  83     -12.915  10.332  23.319  1.00  0.00           C  
ATOM   1159  OG  SER A  83     -12.554  10.711  22.019  1.00  0.00           O  
ATOM   1160  H   SER A  83     -10.385  11.250  23.408  1.00  0.00           H  
ATOM   1161  HA  SER A  83     -12.065   9.410  25.045  1.00  0.00           H  
ATOM   1162 1HB  SER A  83     -13.730   9.610  23.278  1.00  0.00           H  
ATOM   1163 2HB  SER A  83     -13.275  11.202  23.867  1.00  0.00           H  
ATOM   1164  HG  SER A  83     -13.298  10.475  21.459  1.00  0.00           H  
ATOM   1165  N   ALA A  84     -10.329   8.714  22.333  1.00  0.00           N  
ATOM   1166  CA  ALA A  84      -9.813   7.589  21.560  1.00  0.00           C  
ATOM   1167  C   ALA A  84      -8.407   7.937  21.077  1.00  0.00           C  
ATOM   1168  O   ALA A  84      -8.142   9.078  20.726  1.00  0.00           O  
ATOM   1169  CB  ALA A  84     -10.728   7.263  20.389  1.00  0.00           C  
ATOM   1170  H   ALA A  84     -10.001   9.646  22.124  1.00  0.00           H  
ATOM   1171  HA  ALA A  84      -9.767   6.720  22.216  1.00  0.00           H  
ATOM   1172 1HB  ALA A  84     -10.319   6.421  19.831  1.00  0.00           H  
ATOM   1173 2HB  ALA A  84     -11.719   7.004  20.762  1.00  0.00           H  
ATOM   1174 3HB  ALA A  84     -10.803   8.130  19.734  1.00  0.00           H  
ATOM   1175  N   ALA A  85      -7.513   6.953  21.100  1.00  0.00           N  
ATOM   1176  CA  ALA A  85      -6.135   7.169  20.624  1.00  0.00           C  
ATOM   1177  C   ALA A  85      -5.781   5.879  19.918  1.00  0.00           C  
ATOM   1178  O   ALA A  85      -5.763   4.826  20.539  1.00  0.00           O  
ATOM   1179  CB  ALA A  85      -5.164   7.478  21.755  1.00  0.00           C  
ATOM   1180  H   ALA A  85      -7.776   6.042  21.448  1.00  0.00           H  
ATOM   1181  HA  ALA A  85      -6.140   8.024  19.948  1.00  0.00           H  
ATOM   1182 1HB  ALA A  85      -4.165   7.628  21.346  1.00  0.00           H  
ATOM   1183 2HB  ALA A  85      -5.484   8.383  22.272  1.00  0.00           H  
ATOM   1184 3HB  ALA A  85      -5.148   6.646  22.457  1.00  0.00           H  
ATOM   1185  N   PRO A  86      -5.513   5.963  18.619  1.00  0.00           N  
ATOM   1186  CA  PRO A  86      -5.242   4.766  17.826  1.00  0.00           C  
ATOM   1187  C   PRO A  86      -3.951   4.915  17.060  1.00  0.00           C  
ATOM   1188  O   PRO A  86      -3.557   6.031  16.727  1.00  0.00           O  
ATOM   1189  CB  PRO A  86      -6.448   4.684  16.885  1.00  0.00           C  
ATOM   1190  CG  PRO A  86      -6.890   6.099  16.732  1.00  0.00           C  
ATOM   1191  CD  PRO A  86      -6.618   6.723  18.075  1.00  0.00           C  
ATOM   1192  HA  PRO A  86      -5.206   3.891  18.492  1.00  0.00           H  
ATOM   1193 1HB  PRO A  86      -6.150   4.225  15.931  1.00  0.00           H  
ATOM   1194 2HB  PRO A  86      -7.224   4.039  17.323  1.00  0.00           H  
ATOM   1195 1HG  PRO A  86      -6.332   6.586  15.919  1.00  0.00           H  
ATOM   1196 2HG  PRO A  86      -7.954   6.137  16.455  1.00  0.00           H  
ATOM   1197 1HD  PRO A  86      -6.328   7.776  17.939  1.00  0.00           H  
ATOM   1198 2HD  PRO A  86      -7.517   6.646  18.705  1.00  0.00           H  
ATOM   1199  N   SER A  87      -3.317   3.787  16.759  1.00  0.00           N  
ATOM   1200  CA  SER A  87      -2.072   3.864  15.998  1.00  0.00           C  
ATOM   1201  C   SER A  87      -1.860   2.612  15.171  1.00  0.00           C  
ATOM   1202  O   SER A  87      -2.359   1.550  15.513  1.00  0.00           O  
ATOM   1203  CB  SER A  87      -0.895   4.065  16.933  1.00  0.00           C  
ATOM   1204  OG  SER A  87       0.307   4.140  16.217  1.00  0.00           O  
ATOM   1205  H   SER A  87      -3.667   2.882  17.039  1.00  0.00           H  
ATOM   1206  HA  SER A  87      -2.132   4.718  15.322  1.00  0.00           H  
ATOM   1207 1HB  SER A  87      -1.038   4.980  17.506  1.00  0.00           H  
ATOM   1208 2HB  SER A  87      -0.848   3.239  17.641  1.00  0.00           H  
ATOM   1209  HG  SER A  87       0.115   4.657  15.431  1.00  0.00           H  
ATOM   1210  N   SER A  88      -1.128   2.762  14.063  1.00  0.00           N  
ATOM   1211  CA  SER A  88      -0.775   1.647  13.185  1.00  0.00           C  
ATOM   1212  C   SER A  88       0.721   1.705  12.951  1.00  0.00           C  
ATOM   1213  O   SER A  88       1.321   2.773  12.989  1.00  0.00           O  
ATOM   1214  CB  SER A  88      -1.523   1.724  11.869  1.00  0.00           C  
ATOM   1215  OG  SER A  88      -1.157   2.868  11.148  1.00  0.00           O  
ATOM   1216  H   SER A  88      -0.809   3.692  13.830  1.00  0.00           H  
ATOM   1217  HA  SER A  88      -1.051   0.715  13.681  1.00  0.00           H  
ATOM   1218 1HB  SER A  88      -1.310   0.834  11.276  1.00  0.00           H  
ATOM   1219 2HB  SER A  88      -2.595   1.739  12.060  1.00  0.00           H  
ATOM   1220  HG  SER A  88      -0.523   2.575  10.489  1.00  0.00           H  
ATOM   1221  N   ILE A  89       1.313   0.538  12.718  1.00  0.00           N  
ATOM   1222  CA  ILE A  89       2.745   0.439  12.466  1.00  0.00           C  
ATOM   1223  C   ILE A  89       3.082  -0.926  11.907  1.00  0.00           C  
ATOM   1224  O   ILE A  89       2.433  -1.908  12.238  1.00  0.00           O  
ATOM   1225  CB  ILE A  89       3.558   0.688  13.749  1.00  0.00           C  
ATOM   1226  CG1 ILE A  89       5.046   0.830  13.419  1.00  0.00           C  
ATOM   1227  CG2 ILE A  89       3.336  -0.439  14.747  1.00  0.00           C  
ATOM   1228  CD1 ILE A  89       5.389   2.101  12.677  1.00  0.00           C  
ATOM   1229  H   ILE A  89       0.754  -0.303  12.716  1.00  0.00           H  
ATOM   1230  HA  ILE A  89       3.021   1.199  11.735  1.00  0.00           H  
ATOM   1231  HB  ILE A  89       3.245   1.628  14.202  1.00  0.00           H  
ATOM   1232 1HG1 ILE A  89       5.627   0.806  14.341  1.00  0.00           H  
ATOM   1233 2HG1 ILE A  89       5.366  -0.016  12.810  1.00  0.00           H  
ATOM   1234 1HG2 ILE A  89       3.919  -0.248  15.647  1.00  0.00           H  
ATOM   1235 2HG2 ILE A  89       2.279  -0.494  15.003  1.00  0.00           H  
ATOM   1236 3HG2 ILE A  89       3.652  -1.384  14.304  1.00  0.00           H  
ATOM   1237 1HD1 ILE A  89       6.460   2.130  12.478  1.00  0.00           H  
ATOM   1238 2HD1 ILE A  89       4.844   2.129  11.732  1.00  0.00           H  
ATOM   1239 3HD1 ILE A  89       5.110   2.962  13.283  1.00  0.00           H  
ATOM   1240  N   SER A  90       4.072  -0.977  11.024  1.00  0.00           N  
ATOM   1241  CA  SER A  90       4.557  -2.250  10.485  1.00  0.00           C  
ATOM   1242  C   SER A  90       6.064  -2.209  10.628  1.00  0.00           C  
ATOM   1243  O   SER A  90       6.706  -1.263  10.172  1.00  0.00           O  
ATOM   1244  CB  SER A  90       4.154  -2.440   9.036  1.00  0.00           C  
ATOM   1245  OG  SER A  90       4.679  -3.632   8.521  1.00  0.00           O  
ATOM   1246  H   SER A  90       4.502  -0.117  10.716  1.00  0.00           H  
ATOM   1247  HA  SER A  90       4.117  -3.062  11.066  1.00  0.00           H  
ATOM   1248 1HB  SER A  90       3.067  -2.454   8.959  1.00  0.00           H  
ATOM   1249 2HB  SER A  90       4.513  -1.597   8.445  1.00  0.00           H  
ATOM   1250  HG  SER A  90       4.383  -3.680   7.608  1.00  0.00           H  
ATOM   1251  N   TYR A  91       6.656  -3.216  11.262  1.00  0.00           N  
ATOM   1252  CA  TYR A  91       8.099  -3.215  11.406  1.00  0.00           C  
ATOM   1253  C   TYR A  91       8.673  -4.434  10.692  1.00  0.00           C  
ATOM   1254  O   TYR A  91       7.984  -5.451  10.519  1.00  0.00           O  
ATOM   1255  CB  TYR A  91       8.501  -3.206  12.883  1.00  0.00           C  
ATOM   1256  CG  TYR A  91       8.079  -1.956  13.623  1.00  0.00           C  
ATOM   1257  CD1 TYR A  91       7.225  -2.050  14.712  1.00  0.00           C  
ATOM   1258  CD2 TYR A  91       8.545  -0.716  13.212  1.00  0.00           C  
ATOM   1259  CE1 TYR A  91       6.840  -0.909  15.388  1.00  0.00           C  
ATOM   1260  CE2 TYR A  91       8.159   0.425  13.888  1.00  0.00           C  
ATOM   1261  CZ  TYR A  91       7.310   0.331  14.972  1.00  0.00           C  
ATOM   1262  OH  TYR A  91       6.926   1.468  15.645  1.00  0.00           O  
ATOM   1263  H   TYR A  91       6.124  -3.983  11.647  1.00  0.00           H  
ATOM   1264  HA  TYR A  91       8.493  -2.313  10.936  1.00  0.00           H  
ATOM   1265 1HB  TYR A  91       8.058  -4.066  13.386  1.00  0.00           H  
ATOM   1266 2HB  TYR A  91       9.583  -3.301  12.965  1.00  0.00           H  
ATOM   1267  HD1 TYR A  91       6.859  -3.025  15.035  1.00  0.00           H  
ATOM   1268  HD2 TYR A  91       9.215  -0.642  12.355  1.00  0.00           H  
ATOM   1269  HE1 TYR A  91       6.169  -0.983  16.244  1.00  0.00           H  
ATOM   1270  HE2 TYR A  91       8.525   1.400  13.565  1.00  0.00           H  
ATOM   1271  HH  TYR A  91       7.334   2.235  15.236  1.00  0.00           H  
ATOM   1272  N   GLY A  92       9.920  -4.315  10.262  1.00  0.00           N  
ATOM   1273  CA  GLY A  92      10.636  -5.426   9.629  1.00  0.00           C  
ATOM   1274  C   GLY A  92      11.779  -5.747  10.583  1.00  0.00           C  
ATOM   1275  O   GLY A  92      12.685  -4.932  10.797  1.00  0.00           O  
ATOM   1276  H   GLY A  92      10.390  -3.428  10.376  1.00  0.00           H  
ATOM   1277 1HA  GLY A  92       9.954  -6.264   9.486  1.00  0.00           H  
ATOM   1278 2HA  GLY A  92      10.981  -5.121   8.642  1.00  0.00           H  
ATOM   1279  N   PHE A  93      11.753  -6.935  11.201  1.00  0.00           N  
ATOM   1280  CA  PHE A  93      12.802  -7.324  12.144  1.00  0.00           C  
ATOM   1281  C   PHE A  93      14.038  -7.892  11.486  1.00  0.00           C  
ATOM   1282  O   PHE A  93      14.017  -8.208  10.295  1.00  0.00           O  
ATOM   1283  CB  PHE A  93      12.257  -8.354  13.135  1.00  0.00           C  
ATOM   1284  CG  PHE A  93      11.771  -9.620  12.488  1.00  0.00           C  
ATOM   1285  CD1 PHE A  93      12.637 -10.680  12.270  1.00  0.00           C  
ATOM   1286  CD2 PHE A  93      10.448  -9.752  12.097  1.00  0.00           C  
ATOM   1287  CE1 PHE A  93      12.192 -11.845  11.675  1.00  0.00           C  
ATOM   1288  CE2 PHE A  93       9.999 -10.916  11.503  1.00  0.00           C  
ATOM   1289  CZ  PHE A  93      10.873 -11.963  11.291  1.00  0.00           C  
ATOM   1290  H   PHE A  93      10.996  -7.577  11.015  1.00  0.00           H  
ATOM   1291  HA  PHE A  93      13.119  -6.437  12.694  1.00  0.00           H  
ATOM   1292 1HB  PHE A  93      13.034  -8.615  13.853  1.00  0.00           H  
ATOM   1293 2HB  PHE A  93      11.429  -7.918  13.694  1.00  0.00           H  
ATOM   1294  HD1 PHE A  93      13.680 -10.587  12.574  1.00  0.00           H  
ATOM   1295  HD2 PHE A  93       9.757  -8.924  12.263  1.00  0.00           H  
ATOM   1296  HE1 PHE A  93      12.883 -12.671  11.509  1.00  0.00           H  
ATOM   1297  HE2 PHE A  93       8.956 -11.007  11.200  1.00  0.00           H  
ATOM   1298  HZ  PHE A  93      10.521 -12.881  10.821  1.00  0.00           H  
ATOM   1299  N   VAL A  94      15.113  -7.960  12.266  1.00  0.00           N  
ATOM   1300  CA  VAL A  94      16.348  -8.596  11.807  1.00  0.00           C  
ATOM   1301  C   VAL A  94      16.637  -9.687  12.829  1.00  0.00           C  
ATOM   1302  O   VAL A  94      15.970  -9.785  13.850  1.00  0.00           O  
ATOM   1303  CB  VAL A  94      17.518  -7.597  11.729  1.00  0.00           C  
ATOM   1304  CG1 VAL A  94      17.198  -6.478  10.749  1.00  0.00           C  
ATOM   1305  CG2 VAL A  94      17.813  -7.036  13.111  1.00  0.00           C  
ATOM   1306  H   VAL A  94      15.079  -7.565  13.195  1.00  0.00           H  
ATOM   1307  HA  VAL A  94      16.181  -8.995  10.806  1.00  0.00           H  
ATOM   1308  HB  VAL A  94      18.400  -8.114  11.350  1.00  0.00           H  
ATOM   1309 1HG1 VAL A  94      18.036  -5.781  10.706  1.00  0.00           H  
ATOM   1310 2HG1 VAL A  94      17.026  -6.899   9.759  1.00  0.00           H  
ATOM   1311 3HG1 VAL A  94      16.304  -5.949  11.080  1.00  0.00           H  
ATOM   1312 1HG2 VAL A  94      18.641  -6.331  13.049  1.00  0.00           H  
ATOM   1313 2HG2 VAL A  94      16.929  -6.524  13.493  1.00  0.00           H  
ATOM   1314 3HG2 VAL A  94      18.080  -7.850  13.785  1.00  0.00           H  
ATOM   1315  N   ASP A  95      17.631 -10.529  12.558  1.00  0.00           N  
ATOM   1316  CA  ASP A  95      17.924 -11.641  13.459  1.00  0.00           C  
ATOM   1317  C   ASP A  95      19.205 -11.495  14.259  1.00  0.00           C  
ATOM   1318  O   ASP A  95      19.582 -12.411  14.982  1.00  0.00           O  
ATOM   1319  CB  ASP A  95      17.992 -12.945  12.660  1.00  0.00           C  
ATOM   1320  CG  ASP A  95      16.653 -13.339  12.053  1.00  0.00           C  
ATOM   1321  OD1 ASP A  95      15.666 -13.272  12.747  1.00  0.00           O  
ATOM   1322  OD2 ASP A  95      16.629 -13.703  10.902  1.00  0.00           O  
ATOM   1323  H   ASP A  95      18.192 -10.408  11.727  1.00  0.00           H  
ATOM   1324  HA  ASP A  95      17.120 -11.714  14.192  1.00  0.00           H  
ATOM   1325 1HB  ASP A  95      18.722 -12.842  11.857  1.00  0.00           H  
ATOM   1326 2HB  ASP A  95      18.332 -13.752  13.309  1.00  0.00           H  
ATOM   1327  N   GLY A  96      19.859 -10.344  14.145  1.00  0.00           N  
ATOM   1328  CA  GLY A  96      21.084 -10.072  14.884  1.00  0.00           C  
ATOM   1329  C   GLY A  96      20.902  -8.823  15.731  1.00  0.00           C  
ATOM   1330  O   GLY A  96      19.882  -8.146  15.620  1.00  0.00           O  
ATOM   1331  H   GLY A  96      19.491  -9.637  13.524  1.00  0.00           H  
ATOM   1332 1HA  GLY A  96      21.327 -10.928  15.513  1.00  0.00           H  
ATOM   1333 2HA  GLY A  96      21.909  -9.943  14.185  1.00  0.00           H  
ATOM   1334  N   ALA A  97      21.898  -8.535  16.558  1.00  0.00           N  
ATOM   1335  CA  ALA A  97      21.878  -7.340  17.390  1.00  0.00           C  
ATOM   1336  C   ALA A  97      21.034  -7.434  18.642  1.00  0.00           C  
ATOM   1337  O   ALA A  97      20.392  -8.457  18.918  1.00  0.00           O  
ATOM   1338  CB  ALA A  97      21.406  -6.157  16.558  1.00  0.00           C  
ATOM   1339  H   ALA A  97      22.690  -9.159  16.613  1.00  0.00           H  
ATOM   1340  HA  ALA A  97      22.893  -7.154  17.741  1.00  0.00           H  
ATOM   1341 1HB  ALA A  97      21.389  -5.260  17.177  1.00  0.00           H  
ATOM   1342 2HB  ALA A  97      22.086  -6.006  15.720  1.00  0.00           H  
ATOM   1343 3HB  ALA A  97      20.404  -6.355  16.180  1.00  0.00           H  
ATOM   1344  N   VAL A  98      21.049  -6.349  19.407  1.00  0.00           N  
ATOM   1345  CA  VAL A  98      20.300  -6.258  20.647  1.00  0.00           C  
ATOM   1346  C   VAL A  98      19.483  -4.985  20.483  1.00  0.00           C  
ATOM   1347  O   VAL A  98      20.030  -3.888  20.425  1.00  0.00           O  
ATOM   1348  CB  VAL A  98      21.220  -6.176  21.880  1.00  0.00           C  
ATOM   1349  CG1 VAL A  98      20.395  -6.069  23.154  1.00  0.00           C  
ATOM   1350  CG2 VAL A  98      22.131  -7.393  21.928  1.00  0.00           C  
ATOM   1351  H   VAL A  98      21.605  -5.560  19.109  1.00  0.00           H  
ATOM   1352  HA  VAL A  98      19.687  -7.155  20.748  1.00  0.00           H  
ATOM   1353  HB  VAL A  98      21.824  -5.271  21.811  1.00  0.00           H  
ATOM   1354 1HG1 VAL A  98      21.061  -6.012  24.015  1.00  0.00           H  
ATOM   1355 2HG1 VAL A  98      19.777  -5.172  23.113  1.00  0.00           H  
ATOM   1356 3HG1 VAL A  98      19.756  -6.947  23.248  1.00  0.00           H  
ATOM   1357 1HG2 VAL A  98      22.779  -7.328  22.802  1.00  0.00           H  
ATOM   1358 2HG2 VAL A  98      21.526  -8.298  21.991  1.00  0.00           H  
ATOM   1359 3HG2 VAL A  98      22.741  -7.426  21.025  1.00  0.00           H  
ATOM   1360  N   TYR A  99      18.171  -5.154  20.384  1.00  0.00           N  
ATOM   1361  CA  TYR A  99      17.286  -4.016  20.175  1.00  0.00           C  
ATOM   1362  C   TYR A  99      15.862  -4.398  20.465  1.00  0.00           C  
ATOM   1363  O   TYR A  99      15.545  -5.564  20.664  1.00  0.00           O  
ATOM   1364  CB  TYR A  99      17.409  -3.482  18.746  1.00  0.00           C  
ATOM   1365  CG  TYR A  99      17.013  -4.483  17.684  1.00  0.00           C  
ATOM   1366  CD1 TYR A  99      15.689  -4.879  17.562  1.00  0.00           C  
ATOM   1367  CD2 TYR A  99      17.974  -5.006  16.832  1.00  0.00           C  
ATOM   1368  CE1 TYR A  99      15.328  -5.793  16.592  1.00  0.00           C  
ATOM   1369  CE2 TYR A  99      17.613  -5.921  15.861  1.00  0.00           C  
ATOM   1370  CZ  TYR A  99      16.296  -6.314  15.740  1.00  0.00           C  
ATOM   1371  OH  TYR A  99      15.936  -7.225  14.774  1.00  0.00           O  
ATOM   1372  H   TYR A  99      17.774  -6.080  20.453  1.00  0.00           H  
ATOM   1373  HA  TYR A  99      17.574  -3.223  20.865  1.00  0.00           H  
ATOM   1374 1HB  TYR A  99      16.779  -2.598  18.632  1.00  0.00           H  
ATOM   1375 2HB  TYR A  99      18.438  -3.176  18.559  1.00  0.00           H  
ATOM   1376  HD1 TYR A  99      14.934  -4.467  18.232  1.00  0.00           H  
ATOM   1377  HD2 TYR A  99      19.015  -4.696  16.928  1.00  0.00           H  
ATOM   1378  HE1 TYR A  99      14.288  -6.104  16.496  1.00  0.00           H  
ATOM   1379  HE2 TYR A  99      18.369  -6.332  15.192  1.00  0.00           H  
ATOM   1380  HH  TYR A  99      14.991  -7.388  14.825  1.00  0.00           H  
ATOM   1381  N   ASN A 100      14.996  -3.388  20.515  1.00  0.00           N  
ATOM   1382  CA  ASN A 100      13.573  -3.649  20.602  1.00  0.00           C  
ATOM   1383  C   ASN A 100      12.883  -2.794  19.529  1.00  0.00           C  
ATOM   1384  O   ASN A 100      13.530  -1.968  18.842  1.00  0.00           O  
ATOM   1385  CB  ASN A 100      13.039  -3.352  21.991  1.00  0.00           C  
ATOM   1386  CG  ASN A 100      13.171  -1.901  22.363  1.00  0.00           C  
ATOM   1387  OD1 ASN A 100      13.978  -1.169  21.778  1.00  0.00           O  
ATOM   1388  ND2 ASN A 100      12.395  -1.471  23.324  1.00  0.00           N  
ATOM   1389  H   ASN A 100      15.320  -2.432  20.493  1.00  0.00           H  
ATOM   1390  HA  ASN A 100      13.401  -4.705  20.390  1.00  0.00           H  
ATOM   1391 1HB  ASN A 100      11.987  -3.634  22.045  1.00  0.00           H  
ATOM   1392 2HB  ASN A 100      13.577  -3.953  22.724  1.00  0.00           H  
ATOM   1393 1HD2 ASN A 100      12.439  -0.514  23.614  1.00  0.00           H  
ATOM   1394 2HD2 ASN A 100      11.757  -2.099  23.770  1.00  0.00           H  
ATOM   1395  N   ALA A 101      11.600  -3.074  19.329  1.00  0.00           N  
ATOM   1396  CA  ALA A 101      10.727  -2.315  18.401  1.00  0.00           C  
ATOM   1397  C   ALA A 101       9.632  -1.920  19.376  1.00  0.00           C  
ATOM   1398  O   ALA A 101       8.869  -2.769  19.834  1.00  0.00           O  
ATOM   1399  CB  ALA A 101      10.211  -3.131  17.225  1.00  0.00           C  
ATOM   1400  H   ALA A 101      11.212  -3.850  19.845  1.00  0.00           H  
ATOM   1401  HA  ALA A 101      11.308  -1.490  17.988  1.00  0.00           H  
ATOM   1402 1HB  ALA A 101       9.581  -2.503  16.595  1.00  0.00           H  
ATOM   1403 2HB  ALA A 101      11.054  -3.501  16.641  1.00  0.00           H  
ATOM   1404 3HB  ALA A 101       9.629  -3.974  17.595  1.00  0.00           H  
ATOM   1405  N   SER A 102       9.549  -0.628  19.696  1.00  0.00           N  
ATOM   1406  CA  SER A 102       8.638  -0.210  20.741  1.00  0.00           C  
ATOM   1407  C   SER A 102       8.131   1.199  20.624  1.00  0.00           C  
ATOM   1408  O   SER A 102       8.842   2.099  20.167  1.00  0.00           O  
ATOM   1409  CB  SER A 102       9.318  -0.370  22.087  1.00  0.00           C  
ATOM   1410  OG  SER A 102       8.473   0.036  23.128  1.00  0.00           O  
ATOM   1411  H   SER A 102      10.109   0.068  19.224  1.00  0.00           H  
ATOM   1412  HA  SER A 102       7.754  -0.848  20.705  1.00  0.00           H  
ATOM   1413 1HB  SER A 102       9.600  -1.413  22.230  1.00  0.00           H  
ATOM   1414 2HB  SER A 102      10.232   0.221  22.105  1.00  0.00           H  
ATOM   1415  HG  SER A 102       8.526   0.994  23.154  1.00  0.00           H  
ATOM   1416  N   TYR A 103       6.888   1.368  21.061  1.00  0.00           N  
ATOM   1417  CA  TYR A 103       6.321   2.696  21.183  1.00  0.00           C  
ATOM   1418  C   TYR A 103       6.871   3.334  22.470  1.00  0.00           C  
ATOM   1419  O   TYR A 103       7.156   2.635  23.446  1.00  0.00           O  
ATOM   1420  CB  TYR A 103       4.792   2.641  21.196  1.00  0.00           C  
ATOM   1421  CG  TYR A 103       4.183   2.254  19.867  1.00  0.00           C  
ATOM   1422  CD1 TYR A 103       5.004   1.926  18.797  1.00  0.00           C  
ATOM   1423  CD2 TYR A 103       2.805   2.227  19.717  1.00  0.00           C  
ATOM   1424  CE1 TYR A 103       4.448   1.573  17.583  1.00  0.00           C  
ATOM   1425  CE2 TYR A 103       2.249   1.874  18.502  1.00  0.00           C  
ATOM   1426  CZ  TYR A 103       3.065   1.548  17.439  1.00  0.00           C  
ATOM   1427  OH  TYR A 103       2.511   1.196  16.229  1.00  0.00           O  
ATOM   1428  H   TYR A 103       6.326   0.568  21.313  1.00  0.00           H  
ATOM   1429  HA  TYR A 103       6.636   3.287  20.323  1.00  0.00           H  
ATOM   1430 1HB  TYR A 103       4.460   1.921  21.945  1.00  0.00           H  
ATOM   1431 2HB  TYR A 103       4.395   3.615  21.481  1.00  0.00           H  
ATOM   1432  HD1 TYR A 103       6.087   1.948  18.915  1.00  0.00           H  
ATOM   1433  HD2 TYR A 103       2.160   2.486  20.557  1.00  0.00           H  
ATOM   1434  HE1 TYR A 103       5.092   1.316  16.743  1.00  0.00           H  
ATOM   1435  HE2 TYR A 103       1.165   1.854  18.384  1.00  0.00           H  
ATOM   1436  HH  TYR A 103       1.554   1.228  16.295  1.00  0.00           H  
ATOM   1437  N   ASP A 104       7.013   4.663  22.460  1.00  0.00           N  
ATOM   1438  CA  ASP A 104       7.480   5.447  23.618  1.00  0.00           C  
ATOM   1439  C   ASP A 104       6.464   6.585  23.658  1.00  0.00           C  
ATOM   1440  O   ASP A 104       6.380   7.399  22.725  1.00  0.00           O  
ATOM   1441  CB  ASP A 104       8.911   5.966  23.458  1.00  0.00           C  
ATOM   1442  CG  ASP A 104       9.419   6.694  24.696  1.00  0.00           C  
ATOM   1443  OD1 ASP A 104       8.627   7.323  25.358  1.00  0.00           O  
ATOM   1444  OD2 ASP A 104      10.593   6.613  24.968  1.00  0.00           O  
ATOM   1445  H   ASP A 104       6.783   5.143  21.602  1.00  0.00           H  
ATOM   1446  HA  ASP A 104       7.465   4.805  24.499  1.00  0.00           H  
ATOM   1447 1HB  ASP A 104       9.579   5.132  23.246  1.00  0.00           H  
ATOM   1448 2HB  ASP A 104       8.958   6.648  22.609  1.00  0.00           H  
ATOM   1449  N   ILE A 105       5.685   6.649  24.736  1.00  0.00           N  
ATOM   1450  CA  ILE A 105       4.602   7.631  24.845  1.00  0.00           C  
ATOM   1451  C   ILE A 105       4.850   8.455  26.108  1.00  0.00           C  
ATOM   1452  O   ILE A 105       4.999   7.915  27.193  1.00  0.00           O  
ATOM   1453  CB  ILE A 105       3.219   6.958  24.908  1.00  0.00           C  
ATOM   1454  CG1 ILE A 105       2.969   6.131  23.643  1.00  0.00           C  
ATOM   1455  CG2 ILE A 105       2.127   8.001  25.090  1.00  0.00           C  
ATOM   1456  CD1 ILE A 105       1.732   5.266  23.713  1.00  0.00           C  
ATOM   1457  H   ILE A 105       5.844   6.005  25.498  1.00  0.00           H  
ATOM   1458  HA  ILE A 105       4.624   8.270  23.963  1.00  0.00           H  
ATOM   1459  HB  ILE A 105       3.190   6.265  25.748  1.00  0.00           H  
ATOM   1460 1HG1 ILE A 105       2.872   6.798  22.787  1.00  0.00           H  
ATOM   1461 2HG1 ILE A 105       3.827   5.484  23.457  1.00  0.00           H  
ATOM   1462 1HG2 ILE A 105       1.156   7.508  25.131  1.00  0.00           H  
ATOM   1463 2HG2 ILE A 105       2.297   8.547  26.017  1.00  0.00           H  
ATOM   1464 3HG2 ILE A 105       2.145   8.697  24.251  1.00  0.00           H  
ATOM   1465 1HD1 ILE A 105       1.623   4.711  22.782  1.00  0.00           H  
ATOM   1466 2HD1 ILE A 105       1.824   4.566  24.544  1.00  0.00           H  
ATOM   1467 3HD1 ILE A 105       0.856   5.896  23.864  1.00  0.00           H  
ATOM   1468  N   TRP A 106       4.897   9.777  25.953  1.00  0.00           N  
ATOM   1469  CA  TRP A 106       5.271  10.657  27.057  1.00  0.00           C  
ATOM   1470  C   TRP A 106       4.163  11.473  27.659  1.00  0.00           C  
ATOM   1471  O   TRP A 106       3.337  12.022  26.930  1.00  0.00           O  
ATOM   1472  CB  TRP A 106       6.366  11.619  26.591  1.00  0.00           C  
ATOM   1473  CG  TRP A 106       7.672  10.943  26.301  1.00  0.00           C  
ATOM   1474  CD1 TRP A 106       8.640  10.621  27.204  1.00  0.00           C  
ATOM   1475  CD2 TRP A 106       8.162  10.501  25.012  1.00  0.00           C  
ATOM   1476  NE1 TRP A 106       9.695  10.013  26.570  1.00  0.00           N  
ATOM   1477  CE2 TRP A 106       9.419   9.929  25.228  1.00  0.00           C  
ATOM   1478  CE3 TRP A 106       7.642  10.542  23.713  1.00  0.00           C  
ATOM   1479  CZ2 TRP A 106      10.172   9.401  24.192  1.00  0.00           C  
ATOM   1480  CZ3 TRP A 106       8.397  10.012  22.674  1.00  0.00           C  
ATOM   1481  CH2 TRP A 106       9.629   9.456  22.908  1.00  0.00           C  
ATOM   1482  H   TRP A 106       4.670  10.182  25.056  1.00  0.00           H  
ATOM   1483  HA  TRP A 106       5.656  10.045  27.872  1.00  0.00           H  
ATOM   1484 1HB  TRP A 106       6.038  12.132  25.687  1.00  0.00           H  
ATOM   1485 2HB  TRP A 106       6.534  12.377  27.355  1.00  0.00           H  
ATOM   1486  HD1 TRP A 106       8.586  10.818  28.273  1.00  0.00           H  
ATOM   1487  HE1 TRP A 106      10.538   9.681  27.016  1.00  0.00           H  
ATOM   1488  HE3 TRP A 106       6.663  10.980  23.521  1.00  0.00           H  
ATOM   1489  HZ2 TRP A 106      11.153   8.956  24.357  1.00  0.00           H  
ATOM   1490  HZ3 TRP A 106       7.985  10.049  21.665  1.00  0.00           H  
ATOM   1491  HH2 TRP A 106      10.195   9.048  22.070  1.00  0.00           H  
ATOM   1492  N   LEU A 107       4.176  11.547  28.994  1.00  0.00           N  
ATOM   1493  CA  LEU A 107       3.175  12.307  29.752  1.00  0.00           C  
ATOM   1494  C   LEU A 107       3.860  13.174  30.786  1.00  0.00           C  
ATOM   1495  O   LEU A 107       4.944  12.859  31.269  1.00  0.00           O  
ATOM   1496  CB  LEU A 107       2.181  11.364  30.442  1.00  0.00           C  
ATOM   1497  CG  LEU A 107       1.275  10.553  29.508  1.00  0.00           C  
ATOM   1498  CD1 LEU A 107       1.982   9.267  29.104  1.00  0.00           C  
ATOM   1499  CD2 LEU A 107      -0.042  10.257  30.209  1.00  0.00           C  
ATOM   1500  H   LEU A 107       4.905  11.059  29.494  1.00  0.00           H  
ATOM   1501  HA  LEU A 107       2.624  12.941  29.058  1.00  0.00           H  
ATOM   1502 1HB  LEU A 107       2.740  10.659  31.055  1.00  0.00           H  
ATOM   1503 2HB  LEU A 107       1.540  11.954  31.097  1.00  0.00           H  
ATOM   1504  HG  LEU A 107       1.081  11.126  28.600  1.00  0.00           H  
ATOM   1505 1HD1 LEU A 107       1.337   8.690  28.440  1.00  0.00           H  
ATOM   1506 2HD1 LEU A 107       2.911   9.508  28.587  1.00  0.00           H  
ATOM   1507 3HD1 LEU A 107       2.203   8.679  29.994  1.00  0.00           H  
ATOM   1508 1HD2 LEU A 107      -0.687   9.681  29.545  1.00  0.00           H  
ATOM   1509 2HD2 LEU A 107       0.150   9.682  31.116  1.00  0.00           H  
ATOM   1510 3HD2 LEU A 107      -0.535  11.193  30.471  1.00  0.00           H  
ATOM   1511  N   ASP A 108       3.203  14.272  31.140  1.00  0.00           N  
ATOM   1512  CA  ASP A 108       3.740  15.080  32.218  1.00  0.00           C  
ATOM   1513  C   ASP A 108       2.634  15.966  32.746  1.00  0.00           C  
ATOM   1514  O   ASP A 108       1.623  16.178  32.093  1.00  0.00           O  
ATOM   1515  CB  ASP A 108       4.922  15.929  31.743  1.00  0.00           C  
ATOM   1516  CG  ASP A 108       4.537  16.925  30.658  1.00  0.00           C  
ATOM   1517  OD1 ASP A 108       3.371  17.028  30.359  1.00  0.00           O  
ATOM   1518  OD2 ASP A 108       5.414  17.574  30.138  1.00  0.00           O  
ATOM   1519  H   ASP A 108       2.348  14.561  30.687  1.00  0.00           H  
ATOM   1520  HA  ASP A 108       4.093  14.415  33.006  1.00  0.00           H  
ATOM   1521 1HB  ASP A 108       5.339  16.477  32.588  1.00  0.00           H  
ATOM   1522 2HB  ASP A 108       5.706  15.277  31.356  1.00  0.00           H  
ATOM   1523  N   PRO A 109       2.832  16.504  33.957  1.00  0.00           N  
ATOM   1524  CA  PRO A 109       1.806  17.368  34.560  1.00  0.00           C  
ATOM   1525  C   PRO A 109       1.662  18.738  33.940  1.00  0.00           C  
ATOM   1526  O   PRO A 109       0.651  19.394  34.165  1.00  0.00           O  
ATOM   1527  CB  PRO A 109       2.290  17.484  36.009  1.00  0.00           C  
ATOM   1528  CG  PRO A 109       3.764  17.279  35.919  1.00  0.00           C  
ATOM   1529  CD  PRO A 109       3.935  16.269  34.816  1.00  0.00           C  
ATOM   1530  HA  PRO A 109       0.830  16.864  34.503  1.00  0.00           H  
ATOM   1531 1HB  PRO A 109       2.020  18.468  36.418  1.00  0.00           H  
ATOM   1532 2HB  PRO A 109       1.791  16.728  36.634  1.00  0.00           H  
ATOM   1533 1HG  PRO A 109       4.267  18.233  35.703  1.00  0.00           H  
ATOM   1534 2HG  PRO A 109       4.157  16.924  36.883  1.00  0.00           H  
ATOM   1535 1HD  PRO A 109       4.885  16.454  34.293  1.00  0.00           H  
ATOM   1536 2HD  PRO A 109       3.917  15.255  35.241  1.00  0.00           H  
ATOM   1537  N   THR A 110       2.660  19.166  33.176  1.00  0.00           N  
ATOM   1538  CA  THR A 110       2.628  20.502  32.601  1.00  0.00           C  
ATOM   1539  C   THR A 110       2.593  20.491  31.093  1.00  0.00           C  
ATOM   1540  O   THR A 110       2.843  19.462  30.464  1.00  0.00           O  
ATOM   1541  CB  THR A 110       3.841  21.328  33.069  1.00  0.00           C  
ATOM   1542  OG1 THR A 110       5.047  20.731  32.576  1.00  0.00           O  
ATOM   1543  CG2 THR A 110       3.893  21.386  34.588  1.00  0.00           C  
ATOM   1544  H   THR A 110       3.451  18.568  32.987  1.00  0.00           H  
ATOM   1545  HA  THR A 110       1.719  21.002  32.937  1.00  0.00           H  
ATOM   1546  HB  THR A 110       3.765  22.341  32.674  1.00  0.00           H  
ATOM   1547  HG1 THR A 110       4.840  20.160  31.831  1.00  0.00           H  
ATOM   1548 1HG2 THR A 110       4.756  21.974  34.900  1.00  0.00           H  
ATOM   1549 2HG2 THR A 110       2.982  21.850  34.965  1.00  0.00           H  
ATOM   1550 3HG2 THR A 110       3.978  20.377  34.988  1.00  0.00           H  
ATOM   1551  N   ALA A 111       2.312  21.649  30.502  1.00  0.00           N  
ATOM   1552  CA  ALA A 111       2.195  21.715  29.058  1.00  0.00           C  
ATOM   1553  C   ALA A 111       3.484  21.956  28.310  1.00  0.00           C  
ATOM   1554  O   ALA A 111       3.554  21.678  27.122  1.00  0.00           O  
ATOM   1555  CB  ALA A 111       1.193  22.798  28.687  1.00  0.00           C  
ATOM   1556  H   ALA A 111       2.178  22.490  31.045  1.00  0.00           H  
ATOM   1557  HA  ALA A 111       1.835  20.749  28.703  1.00  0.00           H  
ATOM   1558 1HB  ALA A 111       1.101  22.852  27.602  1.00  0.00           H  
ATOM   1559 2HB  ALA A 111       0.222  22.560  29.122  1.00  0.00           H  
ATOM   1560 3HB  ALA A 111       1.536  23.758  29.069  1.00  0.00           H  
ATOM   1561  N   ARG A 112       4.501  22.462  28.998  1.00  0.00           N  
ATOM   1562  CA  ARG A 112       5.795  22.724  28.371  1.00  0.00           C  
ATOM   1563  C   ARG A 112       6.694  21.491  28.469  1.00  0.00           C  
ATOM   1564  O   ARG A 112       6.977  21.011  29.559  1.00  0.00           O  
ATOM   1565  CB  ARG A 112       6.484  23.911  29.029  1.00  0.00           C  
ATOM   1566  CG  ARG A 112       7.824  24.291  28.419  1.00  0.00           C  
ATOM   1567  CD  ARG A 112       8.349  25.556  28.993  1.00  0.00           C  
ATOM   1568  NE  ARG A 112       8.621  25.434  30.416  1.00  0.00           N  
ATOM   1569  CZ  ARG A 112       9.776  24.977  30.938  1.00  0.00           C  
ATOM   1570  NH1 ARG A 112      10.754  24.603  30.142  1.00  0.00           N  
ATOM   1571  NH2 ARG A 112       9.927  24.904  32.249  1.00  0.00           N  
ATOM   1572  H   ARG A 112       4.378  22.671  29.978  1.00  0.00           H  
ATOM   1573  HA  ARG A 112       5.629  22.960  27.320  1.00  0.00           H  
ATOM   1574 1HB  ARG A 112       5.836  24.784  28.972  1.00  0.00           H  
ATOM   1575 2HB  ARG A 112       6.650  23.695  30.084  1.00  0.00           H  
ATOM   1576 1HG  ARG A 112       8.549  23.500  28.612  1.00  0.00           H  
ATOM   1577 2HG  ARG A 112       7.709  24.424  27.343  1.00  0.00           H  
ATOM   1578 1HD  ARG A 112       9.277  25.826  28.490  1.00  0.00           H  
ATOM   1579 2HD  ARG A 112       7.616  26.351  28.853  1.00  0.00           H  
ATOM   1580  HE  ARG A 112       7.893  25.712  31.060  1.00  0.00           H  
ATOM   1581 1HH1 ARG A 112      10.639  24.659  29.140  1.00  0.00           H  
ATOM   1582 2HH1 ARG A 112      11.620  24.261  30.533  1.00  0.00           H  
ATOM   1583 1HH2 ARG A 112       9.175  25.191  32.860  1.00  0.00           H  
ATOM   1584 2HH2 ARG A 112      10.792  24.562  32.639  1.00  0.00           H  
ATOM   1585  N   THR A 113       7.152  20.984  27.328  1.00  0.00           N  
ATOM   1586  CA  THR A 113       8.013  19.807  27.326  1.00  0.00           C  
ATOM   1587  C   THR A 113       9.465  20.115  26.945  1.00  0.00           C  
ATOM   1588  O   THR A 113      10.265  19.202  26.738  1.00  0.00           O  
ATOM   1589  CB  THR A 113       7.454  18.737  26.369  1.00  0.00           C  
ATOM   1590  OG1 THR A 113       6.129  18.373  26.777  1.00  0.00           O  
ATOM   1591  CG2 THR A 113       8.340  17.501  26.376  1.00  0.00           C  
ATOM   1592  H   THR A 113       6.905  21.414  26.448  1.00  0.00           H  
ATOM   1593  HA  THR A 113       8.038  19.395  28.335  1.00  0.00           H  
ATOM   1594  HB  THR A 113       7.411  19.141  25.358  1.00  0.00           H  
ATOM   1595  HG1 THR A 113       6.092  18.322  27.735  1.00  0.00           H  
ATOM   1596 1HG2 THR A 113       7.930  16.756  25.694  1.00  0.00           H  
ATOM   1597 2HG2 THR A 113       9.346  17.773  26.055  1.00  0.00           H  
ATOM   1598 3HG2 THR A 113       8.380  17.087  27.382  1.00  0.00           H  
ATOM   1599  N   ASP A 114      11.964  21.005  28.690  1.00  0.00           N  
ATOM   1600  CA  ASP A 114      12.939  20.486  29.640  1.00  0.00           C  
ATOM   1601  C   ASP A 114      12.652  19.036  30.004  1.00  0.00           C  
ATOM   1602  O   ASP A 114      13.090  18.544  31.045  1.00  0.00           O  
ATOM   1603  CB  ASP A 114      12.954  21.341  30.910  1.00  0.00           C  
ATOM   1604  CG  ASP A 114      13.533  22.731  30.682  1.00  0.00           C  
ATOM   1605  OD1 ASP A 114      14.194  22.922  29.688  1.00  0.00           O  
ATOM   1606  OD2 ASP A 114      13.309  23.587  31.503  1.00  0.00           O  
ATOM   1607  H   ASP A 114      12.007  21.978  28.423  1.00  0.00           H  
ATOM   1608  HA  ASP A 114      13.927  20.527  29.180  1.00  0.00           H  
ATOM   1609 1HB  ASP A 114      11.937  21.445  31.290  1.00  0.00           H  
ATOM   1610 2HB  ASP A 114      13.542  20.840  31.679  1.00  0.00           H  
ATOM   1611  N   GLY A 115      11.907  18.351  29.145  1.00  0.00           N  
ATOM   1612  CA  GLY A 115      11.615  16.955  29.409  1.00  0.00           C  
ATOM   1613  C   GLY A 115      10.323  16.630  30.125  1.00  0.00           C  
ATOM   1614  O   GLY A 115       9.399  17.443  30.158  1.00  0.00           O  
ATOM   1615  H   GLY A 115      11.538  18.781  28.309  1.00  0.00           H  
ATOM   1616 1HA  GLY A 115      11.589  16.404  28.468  1.00  0.00           H  
ATOM   1617 2HA  GLY A 115      12.414  16.524  30.011  1.00  0.00           H  
ATOM   1618  N   VAL A 116      10.285  15.445  30.738  1.00  0.00           N  
ATOM   1619  CA  VAL A 116       9.070  14.965  31.383  1.00  0.00           C  
ATOM   1620  C   VAL A 116       9.220  14.507  32.828  1.00  0.00           C  
ATOM   1621  O   VAL A 116       8.528  13.585  33.264  1.00  0.00           O  
ATOM   1622  CB  VAL A 116       8.498  13.793  30.564  1.00  0.00           C  
ATOM   1623  CG1 VAL A 116       8.034  14.275  29.197  1.00  0.00           C  
ATOM   1624  CG2 VAL A 116       9.547  12.700  30.423  1.00  0.00           C  
ATOM   1625  H   VAL A 116      11.113  14.867  30.757  1.00  0.00           H  
ATOM   1626  HA  VAL A 116       8.345  15.779  31.404  1.00  0.00           H  
ATOM   1627  HB  VAL A 116       7.624  13.394  31.078  1.00  0.00           H  
ATOM   1628 1HG1 VAL A 116       7.633  13.433  28.632  1.00  0.00           H  
ATOM   1629 2HG1 VAL A 116       7.259  15.030  29.322  1.00  0.00           H  
ATOM   1630 3HG1 VAL A 116       8.878  14.704  28.657  1.00  0.00           H  
ATOM   1631 1HG2 VAL A 116       9.135  11.874  29.843  1.00  0.00           H  
ATOM   1632 2HG2 VAL A 116      10.424  13.100  29.913  1.00  0.00           H  
ATOM   1633 3HG2 VAL A 116       9.834  12.341  31.411  1.00  0.00           H  
ATOM   1634  N   ASN A 117      10.101  15.175  33.569  1.00  0.00           N  
ATOM   1635  CA  ASN A 117      10.325  14.871  34.981  1.00  0.00           C  
ATOM   1636  C   ASN A 117       8.999  14.966  35.728  1.00  0.00           C  
ATOM   1637  O   ASN A 117       8.215  15.888  35.495  1.00  0.00           O  
ATOM   1638  CB  ASN A 117      11.361  15.800  35.586  1.00  0.00           C  
ATOM   1639  CG  ASN A 117      12.742  15.558  35.043  1.00  0.00           C  
ATOM   1640  OD1 ASN A 117      13.080  14.435  34.651  1.00  0.00           O  
ATOM   1641  ND2 ASN A 117      13.547  16.589  35.013  1.00  0.00           N  
ATOM   1642  H   ASN A 117      10.631  15.917  33.135  1.00  0.00           H  
ATOM   1643  HA  ASN A 117      10.695  13.848  35.060  1.00  0.00           H  
ATOM   1644 1HB  ASN A 117      11.082  16.836  35.387  1.00  0.00           H  
ATOM   1645 2HB  ASN A 117      11.380  15.669  36.668  1.00  0.00           H  
ATOM   1646 1HD2 ASN A 117      14.478  16.487  34.662  1.00  0.00           H  
ATOM   1647 2HD2 ASN A 117      13.232  17.479  35.341  1.00  0.00           H  
ATOM   1648  N   GLN A 118       6.563  13.060  35.383  1.00  0.00           N  
ATOM   1649  CA  GLN A 118       5.499  12.519  34.565  1.00  0.00           C  
ATOM   1650  C   GLN A 118       5.613  11.007  34.387  1.00  0.00           C  
ATOM   1651  O   GLN A 118       5.843  10.263  35.355  1.00  0.00           O  
ATOM   1652  CB  GLN A 118       5.493  13.205  33.196  1.00  0.00           C  
ATOM   1653  CG  GLN A 118       5.196  14.694  33.248  1.00  0.00           C  
ATOM   1654  CD  GLN A 118       3.793  14.987  33.745  1.00  0.00           C  
ATOM   1655  OE1 GLN A 118       2.812  14.432  33.243  1.00  0.00           O  
ATOM   1656  NE2 GLN A 118       3.689  15.864  34.738  1.00  0.00           N  
ATOM   1657  H   GLN A 118       6.668  12.733  36.333  1.00  0.00           H  
ATOM   1658  HA  GLN A 118       4.548  12.713  35.062  1.00  0.00           H  
ATOM   1659 1HB  GLN A 118       6.463  13.072  32.718  1.00  0.00           H  
ATOM   1660 2HB  GLN A 118       4.746  12.735  32.557  1.00  0.00           H  
ATOM   1661 1HG  GLN A 118       5.905  15.173  33.924  1.00  0.00           H  
ATOM   1662 2HG  GLN A 118       5.297  15.109  32.245  1.00  0.00           H  
ATOM   1663 1HE2 GLN A 118       2.789  16.097  35.108  1.00  0.00           H  
ATOM   1664 2HE2 GLN A 118       4.510  16.291  35.117  1.00  0.00           H  
ATOM   1665  N   THR A 119       5.449  10.539  33.151  1.00  0.00           N  
ATOM   1666  CA  THR A 119       5.520   9.100  32.893  1.00  0.00           C  
ATOM   1667  C   THR A 119       5.933   8.826  31.470  1.00  0.00           C  
ATOM   1668  O   THR A 119       5.693   9.641  30.566  1.00  0.00           O  
ATOM   1669  CB  THR A 119       4.173   8.409  33.175  1.00  0.00           C  
ATOM   1670  OG1 THR A 119       3.792   8.638  34.538  1.00  0.00           O  
ATOM   1671  CG2 THR A 119       4.278   6.913  32.926  1.00  0.00           C  
ATOM   1672  H   THR A 119       5.275  11.169  32.381  1.00  0.00           H  
ATOM   1673  HA  THR A 119       6.269   8.666  33.556  1.00  0.00           H  
ATOM   1674  HB  THR A 119       3.406   8.827  32.523  1.00  0.00           H  
ATOM   1675  HG1 THR A 119       3.147   7.978  34.804  1.00  0.00           H  
ATOM   1676 1HG2 THR A 119       3.317   6.441  33.130  1.00  0.00           H  
ATOM   1677 2HG2 THR A 119       4.557   6.735  31.887  1.00  0.00           H  
ATOM   1678 3HG2 THR A 119       5.037   6.487  33.582  1.00  0.00           H  
ATOM   1679  N   GLU A 120       6.531   7.654  31.296  1.00  0.00           N  
ATOM   1680  CA  GLU A 120       6.947   7.158  29.990  1.00  0.00           C  
ATOM   1681  C   GLU A 120       6.254   5.819  29.864  1.00  0.00           C  
ATOM   1682  O   GLU A 120       6.498   4.927  30.689  1.00  0.00           O  
ATOM   1683  CB  GLU A 120       8.466   7.015  29.875  1.00  0.00           C  
ATOM   1684  CG  GLU A 120       9.231   8.327  29.980  1.00  0.00           C  
ATOM   1685  CD  GLU A 120      10.719   8.148  29.863  1.00  0.00           C  
ATOM   1686  OE1 GLU A 120      11.294   7.533  30.729  1.00  0.00           O  
ATOM   1687  OE2 GLU A 120      11.281   8.628  28.907  1.00  0.00           O  
ATOM   1688  H   GLU A 120       6.701   7.087  32.114  1.00  0.00           H  
ATOM   1689  HA  GLU A 120       6.623   7.870  29.230  1.00  0.00           H  
ATOM   1690 1HB  GLU A 120       8.830   6.352  30.660  1.00  0.00           H  
ATOM   1691 2HB  GLU A 120       8.718   6.558  28.918  1.00  0.00           H  
ATOM   1692 1HG  GLU A 120       8.894   8.997  29.189  1.00  0.00           H  
ATOM   1693 2HG  GLU A 120       9.000   8.795  30.937  1.00  0.00           H  
ATOM   1694  N   ILE A 121       5.399   5.666  28.862  1.00  0.00           N  
ATOM   1695  CA  ILE A 121       4.675   4.406  28.675  1.00  0.00           C  
ATOM   1696  C   ILE A 121       5.197   3.777  27.385  1.00  0.00           C  
ATOM   1697  O   ILE A 121       5.095   4.366  26.318  1.00  0.00           O  
ATOM   1698  CB  ILE A 121       3.152   4.619  28.593  1.00  0.00           C  
ATOM   1699  CG1 ILE A 121       2.634   5.268  29.879  1.00  0.00           C  
ATOM   1700  CG2 ILE A 121       2.443   3.298  28.337  1.00  0.00           C  
ATOM   1701  CD1 ILE A 121       1.189   5.706  29.803  1.00  0.00           C  
ATOM   1702  H   ILE A 121       5.240   6.425  28.215  1.00  0.00           H  
ATOM   1703  HA  ILE A 121       4.877   3.761  29.530  1.00  0.00           H  
ATOM   1704  HB  ILE A 121       2.925   5.307  27.780  1.00  0.00           H  
ATOM   1705 1HG1 ILE A 121       2.735   4.567  30.707  1.00  0.00           H  
ATOM   1706 2HG1 ILE A 121       3.242   6.142  30.117  1.00  0.00           H  
ATOM   1707 1HG2 ILE A 121       1.368   3.467  28.282  1.00  0.00           H  
ATOM   1708 2HG2 ILE A 121       2.792   2.875  27.396  1.00  0.00           H  
ATOM   1709 3HG2 ILE A 121       2.661   2.605  29.149  1.00  0.00           H  
ATOM   1710 1HD1 ILE A 121       0.895   6.156  30.752  1.00  0.00           H  
ATOM   1711 2HD1 ILE A 121       1.072   6.437  29.003  1.00  0.00           H  
ATOM   1712 3HD1 ILE A 121       0.558   4.842  29.602  1.00  0.00           H  
ATOM   1713  N   MET A 122       5.803   2.602  27.501  1.00  0.00           N  
ATOM   1714  CA  MET A 122       6.337   1.921  26.327  1.00  0.00           C  
ATOM   1715  C   MET A 122       5.504   0.712  25.984  1.00  0.00           C  
ATOM   1716  O   MET A 122       4.920   0.089  26.872  1.00  0.00           O  
ATOM   1717  CB  MET A 122       7.791   1.514  26.558  1.00  0.00           C  
ATOM   1718  CG  MET A 122       8.747   2.681  26.760  1.00  0.00           C  
ATOM   1719  SD  MET A 122      10.449   2.147  27.029  1.00  0.00           S  
ATOM   1720  CE  MET A 122      11.266   3.724  27.258  1.00  0.00           C  
ATOM   1721  H   MET A 122       5.900   2.168  28.408  1.00  0.00           H  
ATOM   1722  HA  MET A 122       6.298   2.608  25.481  1.00  0.00           H  
ATOM   1723 1HB  MET A 122       7.854   0.875  27.437  1.00  0.00           H  
ATOM   1724 2HB  MET A 122       8.147   0.934  25.705  1.00  0.00           H  
ATOM   1725 1HG  MET A 122       8.723   3.327  25.882  1.00  0.00           H  
ATOM   1726 2HG  MET A 122       8.429   3.267  27.622  1.00  0.00           H  
ATOM   1727 1HE  MET A 122      12.329   3.561  27.436  1.00  0.00           H  
ATOM   1728 2HE  MET A 122      11.136   4.335  26.364  1.00  0.00           H  
ATOM   1729 3HE  MET A 122      10.830   4.239  28.115  1.00  0.00           H  
ATOM   1730  N   ILE A 123       5.451   0.373  24.700  1.00  0.00           N  
ATOM   1731  CA  ILE A 123       4.741  -0.819  24.261  1.00  0.00           C  
ATOM   1732  C   ILE A 123       5.734  -1.565  23.381  1.00  0.00           C  
ATOM   1733  O   ILE A 123       6.048  -1.128  22.279  1.00  0.00           O  
ATOM   1734  CB  ILE A 123       3.452  -0.489  23.486  1.00  0.00           C  
ATOM   1735  CG1 ILE A 123       2.526   0.384  24.337  1.00  0.00           C  
ATOM   1736  CG2 ILE A 123       2.744  -1.767  23.063  1.00  0.00           C  
ATOM   1737  CD1 ILE A 123       2.735   1.869  24.138  1.00  0.00           C  
ATOM   1738  H   ILE A 123       5.912   0.952  24.013  1.00  0.00           H  
ATOM   1739  HA  ILE A 123       4.458  -1.396  25.140  1.00  0.00           H  
ATOM   1740  HB  ILE A 123       3.701   0.089  22.596  1.00  0.00           H  
ATOM   1741 1HG1 ILE A 123       1.489   0.151  24.101  1.00  0.00           H  
ATOM   1742 2HG1 ILE A 123       2.680   0.158  25.392  1.00  0.00           H  
ATOM   1743 1HG2 ILE A 123       1.835  -1.515  22.517  1.00  0.00           H  
ATOM   1744 2HG2 ILE A 123       3.402  -2.352  22.422  1.00  0.00           H  
ATOM   1745 3HG2 ILE A 123       2.486  -2.350  23.947  1.00  0.00           H  
ATOM   1746 1HD1 ILE A 123       2.043   2.421  24.775  1.00  0.00           H  
ATOM   1747 2HD1 ILE A 123       3.760   2.131  24.403  1.00  0.00           H  
ATOM   1748 3HD1 ILE A 123       2.551   2.125  23.096  1.00  0.00           H  
ATOM   1749  N   TRP A 124       6.270  -2.673  23.889  1.00  0.00           N  
ATOM   1750  CA  TRP A 124       7.269  -3.459  23.157  1.00  0.00           C  
ATOM   1751  C   TRP A 124       6.582  -4.522  22.300  1.00  0.00           C  
ATOM   1752  O   TRP A 124       5.872  -5.400  22.825  1.00  0.00           O  
ATOM   1753  CB  TRP A 124       8.247  -4.127  24.125  1.00  0.00           C  
ATOM   1754  CG  TRP A 124       9.154  -3.158  24.823  1.00  0.00           C  
ATOM   1755  CD1 TRP A 124       8.816  -1.931  25.309  1.00  0.00           C  
ATOM   1756  CD2 TRP A 124      10.560  -3.334  25.120  1.00  0.00           C  
ATOM   1757  NE1 TRP A 124       9.909  -1.332  25.883  1.00  0.00           N  
ATOM   1758  CE2 TRP A 124      10.985  -2.177  25.778  1.00  0.00           C  
ATOM   1759  CE3 TRP A 124      11.478  -4.364  24.884  1.00  0.00           C  
ATOM   1760  CZ2 TRP A 124      12.294  -2.014  26.205  1.00  0.00           C  
ATOM   1761  CZ3 TRP A 124      12.790  -4.202  25.313  1.00  0.00           C  
ATOM   1762  CH2 TRP A 124      13.186  -3.057  25.957  1.00  0.00           C  
ATOM   1763  H   TRP A 124       5.978  -2.980  24.806  1.00  0.00           H  
ATOM   1764  HA  TRP A 124       7.829  -2.787  22.507  1.00  0.00           H  
ATOM   1765 1HB  TRP A 124       7.691  -4.681  24.881  1.00  0.00           H  
ATOM   1766 2HB  TRP A 124       8.864  -4.843  23.582  1.00  0.00           H  
ATOM   1767  HD1 TRP A 124       7.822  -1.489  25.249  1.00  0.00           H  
ATOM   1768  HE1 TRP A 124       9.922  -0.418  26.313  1.00  0.00           H  
ATOM   1769  HE3 TRP A 124      11.168  -5.277  24.375  1.00  0.00           H  
ATOM   1770  HZ2 TRP A 124      12.628  -1.112  26.718  1.00  0.00           H  
ATOM   1771  HZ3 TRP A 124      13.499  -5.009  25.125  1.00  0.00           H  
ATOM   1772  HH2 TRP A 124      14.223  -2.963  26.281  1.00  0.00           H  
ATOM   1773  N   PHE A 125       6.805  -4.465  20.993  1.00  0.00           N  
ATOM   1774  CA  PHE A 125       6.173  -5.383  20.052  1.00  0.00           C  
ATOM   1775  C   PHE A 125       7.118  -6.462  19.580  1.00  0.00           C  
ATOM   1776  O   PHE A 125       6.675  -7.550  19.215  1.00  0.00           O  
ATOM   1777  CB  PHE A 125       5.639  -4.617  18.840  1.00  0.00           C  
ATOM   1778  CG  PHE A 125       4.517  -3.673  19.166  1.00  0.00           C  
ATOM   1779  CD1 PHE A 125       4.631  -2.318  18.894  1.00  0.00           C  
ATOM   1780  CD2 PHE A 125       3.346  -4.137  19.746  1.00  0.00           C  
ATOM   1781  CE1 PHE A 125       3.600  -1.448  19.193  1.00  0.00           C  
ATOM   1782  CE2 PHE A 125       2.313  -3.270  20.045  1.00  0.00           C  
ATOM   1783  CZ  PHE A 125       2.441  -1.924  19.769  1.00  0.00           C  
ATOM   1784  H   PHE A 125       7.436  -3.759  20.643  1.00  0.00           H  
ATOM   1785  HA  PHE A 125       5.337  -5.872  20.554  1.00  0.00           H  
ATOM   1786 1HB  PHE A 125       6.447  -4.043  18.388  1.00  0.00           H  
ATOM   1787 2HB  PHE A 125       5.282  -5.324  18.092  1.00  0.00           H  
ATOM   1788  HD1 PHE A 125       5.548  -1.941  18.438  1.00  0.00           H  
ATOM   1789  HD2 PHE A 125       3.246  -5.201  19.964  1.00  0.00           H  
ATOM   1790  HE1 PHE A 125       3.703  -0.385  18.975  1.00  0.00           H  
ATOM   1791  HE2 PHE A 125       1.398  -3.648  20.500  1.00  0.00           H  
ATOM   1792  HZ  PHE A 125       1.628  -1.239  20.006  1.00  0.00           H  
ATOM   1793  N   ASN A 126       8.405  -6.159  19.537  1.00  0.00           N  
ATOM   1794  CA  ASN A 126       9.382  -7.152  19.071  1.00  0.00           C  
ATOM   1795  C   ASN A 126      10.746  -6.802  19.651  1.00  0.00           C  
ATOM   1796  O   ASN A 126      10.952  -5.704  20.180  1.00  0.00           O  
ATOM   1797  CB  ASN A 126       9.433  -7.214  17.555  1.00  0.00           C  
ATOM   1798  CG  ASN A 126       9.989  -8.516  17.049  1.00  0.00           C  
ATOM   1799  OD1 ASN A 126      10.858  -9.123  17.685  1.00  0.00           O  
ATOM   1800  ND2 ASN A 126       9.506  -8.956  15.915  1.00  0.00           N  
ATOM   1801  H   ASN A 126       8.729  -5.246  19.823  1.00  0.00           H  
ATOM   1802  HA  ASN A 126       9.082  -8.133  19.442  1.00  0.00           H  
ATOM   1803 1HB  ASN A 126       8.428  -7.080  17.152  1.00  0.00           H  
ATOM   1804 2HB  ASN A 126      10.048  -6.398  17.178  1.00  0.00           H  
ATOM   1805 1HD2 ASN A 126       9.840  -9.817  15.530  1.00  0.00           H  
ATOM   1806 2HD2 ASN A 126       8.804  -8.431  15.434  1.00  0.00           H  
ATOM   1807  N   ARG A 127      11.690  -7.736  19.589  1.00  0.00           N  
ATOM   1808  CA  ARG A 127      12.996  -7.494  20.184  1.00  0.00           C  
ATOM   1809  C   ARG A 127      13.912  -8.649  19.826  1.00  0.00           C  
ATOM   1810  O   ARG A 127      13.465  -9.655  19.284  1.00  0.00           O  
ATOM   1811  CB  ARG A 127      12.900  -7.357  21.696  1.00  0.00           C  
ATOM   1812  CG  ARG A 127      12.401  -8.598  22.420  1.00  0.00           C  
ATOM   1813  CD  ARG A 127      12.387  -8.406  23.893  1.00  0.00           C  
ATOM   1814  NE  ARG A 127      11.836  -9.560  24.585  1.00  0.00           N  
ATOM   1815  CZ  ARG A 127      12.546 -10.647  24.944  1.00  0.00           C  
ATOM   1816  NH1 ARG A 127      13.830 -10.714  24.669  1.00  0.00           N  
ATOM   1817  NH2 ARG A 127      11.951 -11.647  25.571  1.00  0.00           N  
ATOM   1818  H   ARG A 127      11.514  -8.619  19.131  1.00  0.00           H  
ATOM   1819  HA  ARG A 127      13.392  -6.561  19.782  1.00  0.00           H  
ATOM   1820 1HB  ARG A 127      13.880  -7.111  22.102  1.00  0.00           H  
ATOM   1821 2HB  ARG A 127      12.226  -6.537  21.945  1.00  0.00           H  
ATOM   1822 1HG  ARG A 127      11.386  -8.826  22.094  1.00  0.00           H  
ATOM   1823 2HG  ARG A 127      13.053  -9.441  22.190  1.00  0.00           H  
ATOM   1824 1HD  ARG A 127      13.404  -8.248  24.249  1.00  0.00           H  
ATOM   1825 2HD  ARG A 127      11.778  -7.537  24.141  1.00  0.00           H  
ATOM   1826  HE  ARG A 127      10.851  -9.545  24.814  1.00  0.00           H  
ATOM   1827 1HH1 ARG A 127      14.284  -9.950  24.189  1.00  0.00           H  
ATOM   1828 2HH1 ARG A 127      14.362 -11.529  24.938  1.00  0.00           H  
ATOM   1829 1HH2 ARG A 127      10.964 -11.596  25.782  1.00  0.00           H  
ATOM   1830 2HH2 ARG A 127      12.483 -12.462  25.840  1.00  0.00           H  
ATOM   1831  N   VAL A 128      15.191  -8.463  20.103  1.00  0.00           N  
ATOM   1832  CA  VAL A 128      16.173  -9.518  19.851  1.00  0.00           C  
ATOM   1833  C   VAL A 128      17.350  -9.358  20.788  1.00  0.00           C  
ATOM   1834  O   VAL A 128      17.654  -8.270  21.267  1.00  0.00           O  
ATOM   1835  CB  VAL A 128      16.667  -9.472  18.393  1.00  0.00           C  
ATOM   1836  CG1 VAL A 128      17.425  -8.179  18.128  1.00  0.00           C  
ATOM   1837  CG2 VAL A 128      17.546 -10.680  18.105  1.00  0.00           C  
ATOM   1838  H   VAL A 128      15.502  -7.585  20.493  1.00  0.00           H  
ATOM   1839  HA  VAL A 128      15.696 -10.483  20.023  1.00  0.00           H  
ATOM   1840  HB  VAL A 128      15.805  -9.481  17.726  1.00  0.00           H  
ATOM   1841 1HG1 VAL A 128      17.767  -8.163  17.093  1.00  0.00           H  
ATOM   1842 2HG1 VAL A 128      16.766  -7.329  18.306  1.00  0.00           H  
ATOM   1843 3HG1 VAL A 128      18.285  -8.118  18.795  1.00  0.00           H  
ATOM   1844 1HG2 VAL A 128      17.891 -10.641  17.073  1.00  0.00           H  
ATOM   1845 2HG2 VAL A 128      18.405 -10.673  18.776  1.00  0.00           H  
ATOM   1846 3HG2 VAL A 128      16.971 -11.593  18.261  1.00  0.00           H  
ATOM   1847  N   GLY A 129      18.026 -10.465  21.075  1.00  0.00           N  
ATOM   1848  CA  GLY A 129      19.229 -10.340  21.876  1.00  0.00           C  
ATOM   1849  C   GLY A 129      19.168 -10.332  23.385  1.00  0.00           C  
ATOM   1850  O   GLY A 129      20.140  -9.929  24.012  1.00  0.00           O  
ATOM   1851  H   GLY A 129      17.737 -11.380  20.760  1.00  0.00           H  
ATOM   1852 1HA  GLY A 129      19.911 -11.157  21.639  1.00  0.00           H  
ATOM   1853 2HA  GLY A 129      19.740  -9.412  21.623  1.00  0.00           H  
ATOM   1854  N   PRO A 130      18.049 -10.741  23.959  1.00  0.00           N  
ATOM   1855  CA  PRO A 130      17.955 -10.812  25.407  1.00  0.00           C  
ATOM   1856  C   PRO A 130      17.700  -9.525  26.162  1.00  0.00           C  
ATOM   1857  O   PRO A 130      17.843  -9.484  27.379  1.00  0.00           O  
ATOM   1858  CB  PRO A 130      19.332 -11.377  25.770  1.00  0.00           C  
ATOM   1859  CG  PRO A 130      19.760 -12.112  24.546  1.00  0.00           C  
ATOM   1860  CD  PRO A 130      19.236 -11.279  23.406  1.00  0.00           C  
ATOM   1861  HA  PRO A 130      17.145 -11.503  25.683  1.00  0.00           H  
ATOM   1862 1HB  PRO A 130      20.016 -10.558  26.036  1.00  0.00           H  
ATOM   1863 2HB  PRO A 130      19.251 -12.028  26.652  1.00  0.00           H  
ATOM   1864 1HG  PRO A 130      20.855 -12.215  24.527  1.00  0.00           H  
ATOM   1865 2HG  PRO A 130      19.345 -13.131  24.550  1.00  0.00           H  
ATOM   1866 1HD  PRO A 130      19.967 -10.495  23.158  1.00  0.00           H  
ATOM   1867 2HD  PRO A 130      19.048 -11.924  22.535  1.00  0.00           H  
ATOM   1868  N   ILE A 131      17.313  -8.474  25.453  1.00  0.00           N  
ATOM   1869  CA  ILE A 131      17.057  -7.212  26.120  1.00  0.00           C  
ATOM   1870  C   ILE A 131      15.751  -7.308  26.897  1.00  0.00           C  
ATOM   1871  O   ILE A 131      14.842  -8.031  26.521  1.00  0.00           O  
ATOM   1872  CB  ILE A 131      16.988  -6.050  25.112  1.00  0.00           C  
ATOM   1873  CG1 ILE A 131      17.055  -4.706  25.842  1.00  0.00           C  
ATOM   1874  CG2 ILE A 131      15.720  -6.144  24.278  1.00  0.00           C  
ATOM   1875  CD1 ILE A 131      18.413  -4.397  26.429  1.00  0.00           C  
ATOM   1876  H   ILE A 131      17.192  -8.535  24.452  1.00  0.00           H  
ATOM   1877  HA  ILE A 131      17.875  -7.015  26.812  1.00  0.00           H  
ATOM   1878  HB  ILE A 131      17.852  -6.092  24.449  1.00  0.00           H  
ATOM   1879 1HG1 ILE A 131      16.791  -3.905  25.153  1.00  0.00           H  
ATOM   1880 2HG1 ILE A 131      16.324  -4.694  26.651  1.00  0.00           H  
ATOM   1881 1HG2 ILE A 131      15.687  -5.315  23.571  1.00  0.00           H  
ATOM   1882 2HG2 ILE A 131      15.713  -7.086  23.732  1.00  0.00           H  
ATOM   1883 3HG2 ILE A 131      14.850  -6.098  24.932  1.00  0.00           H  
ATOM   1884 1HD1 ILE A 131      18.381  -3.429  26.930  1.00  0.00           H  
ATOM   1885 2HD1 ILE A 131      18.683  -5.169  27.150  1.00  0.00           H  
ATOM   1886 3HD1 ILE A 131      19.156  -4.368  25.633  1.00  0.00           H  
ATOM   1887  N   GLN A 132      15.673  -6.587  28.002  1.00  0.00           N  
ATOM   1888  CA  GLN A 132      14.456  -6.586  28.797  1.00  0.00           C  
ATOM   1889  C   GLN A 132      14.149  -5.164  29.226  1.00  0.00           C  
ATOM   1890  O   GLN A 132      15.022  -4.296  29.205  1.00  0.00           O  
ATOM   1891  CB  GLN A 132      14.594  -7.497  30.020  1.00  0.00           C  
ATOM   1892  CG  GLN A 132      15.664  -7.059  31.005  1.00  0.00           C  
ATOM   1893  CD  GLN A 132      15.799  -8.013  32.176  1.00  0.00           C  
ATOM   1894  OE1 GLN A 132      15.422  -9.185  32.086  1.00  0.00           O  
ATOM   1895  NE2 GLN A 132      16.339  -7.518  33.283  1.00  0.00           N  
ATOM   1896  H   GLN A 132      16.459  -6.029  28.305  1.00  0.00           H  
ATOM   1897  HA  GLN A 132      13.640  -6.962  28.180  1.00  0.00           H  
ATOM   1898 1HB  GLN A 132      13.644  -7.538  30.552  1.00  0.00           H  
ATOM   1899 2HB  GLN A 132      14.831  -8.510  29.694  1.00  0.00           H  
ATOM   1900 1HG  GLN A 132      16.623  -7.014  30.488  1.00  0.00           H  
ATOM   1901 2HG  GLN A 132      15.404  -6.075  31.395  1.00  0.00           H  
ATOM   1902 1HE2 GLN A 132      16.453  -8.101  34.089  1.00  0.00           H  
ATOM   1903 2HE2 GLN A 132      16.631  -6.562  33.313  1.00  0.00           H  
ATOM   1904  N   PRO A 133      12.897  -4.906  29.610  1.00  0.00           N  
ATOM   1905  CA  PRO A 133      12.500  -3.564  30.032  1.00  0.00           C  
ATOM   1906  C   PRO A 133      13.153  -3.216  31.357  1.00  0.00           C  
ATOM   1907  O   PRO A 133      13.699  -4.081  32.050  1.00  0.00           O  
ATOM   1908  CB  PRO A 133      10.977  -3.669  30.161  1.00  0.00           C  
ATOM   1909  CG  PRO A 133      10.626  -4.884  29.372  1.00  0.00           C  
ATOM   1910  CD  PRO A 133      11.813  -5.795  29.539  1.00  0.00           C  
ATOM   1911  HA  PRO A 133      12.777  -2.842  29.250  1.00  0.00           H  
ATOM   1912 1HB  PRO A 133      10.694  -3.751  31.220  1.00  0.00           H  
ATOM   1913 2HB  PRO A 133      10.503  -2.756  29.772  1.00  0.00           H  
ATOM   1914 1HG  PRO A 133       9.695  -5.328  29.753  1.00  0.00           H  
ATOM   1915 2HG  PRO A 133      10.443  -4.615  28.321  1.00  0.00           H  
ATOM   1916 1HD  PRO A 133      11.694  -6.389  30.457  1.00  0.00           H  
ATOM   1917 2HD  PRO A 133      11.899  -6.451  28.660  1.00  0.00           H  
ATOM   1918  N   ILE A 134      13.097  -1.937  31.699  1.00  0.00           N  
ATOM   1919  CA  ILE A 134      13.631  -1.506  32.973  1.00  0.00           C  
ATOM   1920  C   ILE A 134      12.641  -1.874  34.072  1.00  0.00           C  
ATOM   1921  O   ILE A 134      11.483  -2.236  33.805  1.00  0.00           O  
ATOM   1922  CB  ILE A 134      13.902   0.010  32.985  1.00  0.00           C  
ATOM   1923  CG1 ILE A 134      12.596   0.787  32.797  1.00  0.00           C  
ATOM   1924  CG2 ILE A 134      14.905   0.379  31.903  1.00  0.00           C  
ATOM   1925  CD1 ILE A 134      12.734   2.275  33.021  1.00  0.00           C  
ATOM   1926  H   ILE A 134      12.685  -1.252  31.081  1.00  0.00           H  
ATOM   1927  HA  ILE A 134      14.575  -2.022  33.144  1.00  0.00           H  
ATOM   1928  HB  ILE A 134      14.304   0.300  33.954  1.00  0.00           H  
ATOM   1929 1HG1 ILE A 134      12.219   0.627  31.788  1.00  0.00           H  
ATOM   1930 2HG1 ILE A 134      11.844   0.407  33.489  1.00  0.00           H  
ATOM   1931 1HG2 ILE A 134      15.084   1.454  31.924  1.00  0.00           H  
ATOM   1932 2HG2 ILE A 134      15.841  -0.148  32.079  1.00  0.00           H  
ATOM   1933 3HG2 ILE A 134      14.508   0.097  30.927  1.00  0.00           H  
ATOM   1934 1HD1 ILE A 134      11.767   2.757  32.871  1.00  0.00           H  
ATOM   1935 2HD1 ILE A 134      13.077   2.460  34.040  1.00  0.00           H  
ATOM   1936 3HD1 ILE A 134      13.455   2.684  32.315  1.00  0.00           H  
ATOM   1937  N   GLY A 135      13.095  -1.788  35.319  1.00  0.00           N  
ATOM   1938  CA  GLY A 135      12.215  -2.069  36.438  1.00  0.00           C  
ATOM   1939  C   GLY A 135      11.939  -3.528  36.713  1.00  0.00           C  
ATOM   1940  O   GLY A 135      12.790  -4.388  36.471  1.00  0.00           O  
ATOM   1941  H   GLY A 135      14.054  -1.527  35.500  1.00  0.00           H  
ATOM   1942 1HA  GLY A 135      12.638  -1.644  37.349  1.00  0.00           H  
ATOM   1943 2HA  GLY A 135      11.253  -1.585  36.274  1.00  0.00           H  
ATOM   1944  N   SER A 136      10.741  -3.800  37.221  1.00  0.00           N  
ATOM   1945  CA  SER A 136      10.334  -5.161  37.554  1.00  0.00           C  
ATOM   1946  C   SER A 136       8.968  -5.488  36.976  1.00  0.00           C  
ATOM   1947  O   SER A 136       8.118  -4.607  36.822  1.00  0.00           O  
ATOM   1948  CB  SER A 136      10.310  -5.346  39.059  1.00  0.00           C  
ATOM   1949  OG  SER A 136       9.344  -4.521  39.651  1.00  0.00           O  
ATOM   1950  H   SER A 136      10.095  -3.040  37.380  1.00  0.00           H  
ATOM   1951  HA  SER A 136      11.060  -5.854  37.126  1.00  0.00           H  
ATOM   1952 1HB  SER A 136      10.096  -6.388  39.294  1.00  0.00           H  
ATOM   1953 2HB  SER A 136      11.292  -5.113  39.469  1.00  0.00           H  
ATOM   1954  HG  SER A 136       8.732  -5.110  40.098  1.00  0.00           H  
ATOM   1955  N   PRO A 137       8.752  -6.762  36.664  1.00  0.00           N  
ATOM   1956  CA  PRO A 137       7.481  -7.191  36.115  1.00  0.00           C  
ATOM   1957  C   PRO A 137       6.499  -7.259  37.270  1.00  0.00           C  
ATOM   1958  O   PRO A 137       6.721  -7.997  38.241  1.00  0.00           O  
ATOM   1959  CB  PRO A 137       7.780  -8.570  35.518  1.00  0.00           C  
ATOM   1960  CG  PRO A 137       8.920  -9.081  36.331  1.00  0.00           C  
ATOM   1961  CD  PRO A 137       9.692  -7.845  36.711  1.00  0.00           C  
ATOM   1962  HA  PRO A 137       7.172  -6.489  35.327  1.00  0.00           H  
ATOM   1963 1HB  PRO A 137       6.888  -9.210  35.585  1.00  0.00           H  
ATOM   1964 2HB  PRO A 137       8.026  -8.473  34.451  1.00  0.00           H  
ATOM   1965 1HG  PRO A 137       8.546  -9.632  37.207  1.00  0.00           H  
ATOM   1966 2HG  PRO A 137       9.519  -9.790  35.741  1.00  0.00           H  
ATOM   1967 1HD  PRO A 137      10.073  -7.951  37.737  1.00  0.00           H  
ATOM   1968 2HD  PRO A 137      10.522  -7.699  36.003  1.00  0.00           H  
ATOM   1969  N   VAL A 138       5.425  -6.486  37.180  1.00  0.00           N  
ATOM   1970  CA  VAL A 138       4.431  -6.437  38.247  1.00  0.00           C  
ATOM   1971  C   VAL A 138       3.104  -7.118  37.941  1.00  0.00           C  
ATOM   1972  O   VAL A 138       2.305  -7.357  38.848  1.00  0.00           O  
ATOM   1973  CB  VAL A 138       4.147  -4.966  38.604  1.00  0.00           C  
ATOM   1974  CG1 VAL A 138       5.414  -4.283  39.097  1.00  0.00           C  
ATOM   1975  CG2 VAL A 138       3.580  -4.240  37.393  1.00  0.00           C  
ATOM   1976  H   VAL A 138       5.290  -5.918  36.356  1.00  0.00           H  
ATOM   1977  HA  VAL A 138       4.836  -6.948  39.121  1.00  0.00           H  
ATOM   1978  HB  VAL A 138       3.425  -4.932  39.420  1.00  0.00           H  
ATOM   1979 1HG1 VAL A 138       5.195  -3.244  39.345  1.00  0.00           H  
ATOM   1980 2HG1 VAL A 138       5.782  -4.797  39.985  1.00  0.00           H  
ATOM   1981 3HG1 VAL A 138       6.173  -4.317  38.316  1.00  0.00           H  
ATOM   1982 1HG2 VAL A 138       3.380  -3.201  37.653  1.00  0.00           H  
ATOM   1983 2HG2 VAL A 138       4.299  -4.279  36.575  1.00  0.00           H  
ATOM   1984 3HG2 VAL A 138       2.652  -4.720  37.083  1.00  0.00           H  
ATOM   1985  N   GLY A 139       2.853  -7.425  36.672  1.00  0.00           N  
ATOM   1986  CA  GLY A 139       1.610  -8.076  36.271  1.00  0.00           C  
ATOM   1987  C   GLY A 139       1.701  -8.575  34.844  1.00  0.00           C  
ATOM   1988  O   GLY A 139       2.700  -8.329  34.157  1.00  0.00           O  
ATOM   1989  H   GLY A 139       3.541  -7.202  35.967  1.00  0.00           H  
ATOM   1990 1HA  GLY A 139       1.402  -8.909  36.943  1.00  0.00           H  
ATOM   1991 2HA  GLY A 139       0.784  -7.372  36.366  1.00  0.00           H  
ATOM   1992  N   THR A 140       0.686  -9.336  34.430  1.00  0.00           N  
ATOM   1993  CA  THR A 140       0.533  -9.744  33.024  1.00  0.00           C  
ATOM   1994  C   THR A 140      -0.942  -9.540  32.823  1.00  0.00           C  
ATOM   1995  O   THR A 140      -1.753 -10.049  33.595  1.00  0.00           O  
ATOM   1996  CB  THR A 140       0.953 -11.197  32.736  1.00  0.00           C  
ATOM   1997  OG1 THR A 140       2.326 -11.383  33.104  1.00  0.00           O  
ATOM   1998  CG2 THR A 140       0.779 -11.521  31.260  1.00  0.00           C  
ATOM   1999  H   THR A 140       0.002  -9.640  35.108  1.00  0.00           H  
ATOM   2000  HA  THR A 140       1.167  -9.106  32.408  1.00  0.00           H  
ATOM   2001  HB  THR A 140       0.338 -11.877  33.326  1.00  0.00           H  
ATOM   2002  HG1 THR A 140       2.760 -11.934  32.448  1.00  0.00           H  
ATOM   2003 1HG2 THR A 140       1.080 -12.552  31.076  1.00  0.00           H  
ATOM   2004 2HG2 THR A 140      -0.267 -11.392  30.980  1.00  0.00           H  
ATOM   2005 3HG2 THR A 140       1.398 -10.851  30.666  1.00  0.00           H  
ATOM   2006  N   ALA A 141      -1.309  -8.804  31.781  1.00  0.00           N  
ATOM   2007  CA  ALA A 141      -2.691  -8.437  31.570  1.00  0.00           C  
ATOM   2008  C   ALA A 141      -3.111  -8.574  30.122  1.00  0.00           C  
ATOM   2009  O   ALA A 141      -2.277  -8.480  29.225  1.00  0.00           O  
ATOM   2010  CB  ALA A 141      -2.929  -7.013  32.051  1.00  0.00           C  
ATOM   2011  H   ALA A 141      -0.611  -8.493  31.121  1.00  0.00           H  
ATOM   2012  HA  ALA A 141      -3.315  -9.118  32.149  1.00  0.00           H  
ATOM   2013 1HB  ALA A 141      -3.973  -6.744  31.888  1.00  0.00           H  
ATOM   2014 2HB  ALA A 141      -2.698  -6.944  33.114  1.00  0.00           H  
ATOM   2015 3HB  ALA A 141      -2.288  -6.330  31.495  1.00  0.00           H  
ATOM   2016  N   SER A 142      -4.395  -8.818  29.903  1.00  0.00           N  
ATOM   2017  CA  SER A 142      -4.941  -8.901  28.560  1.00  0.00           C  
ATOM   2018  C   SER A 142      -5.478  -7.506  28.204  1.00  0.00           C  
ATOM   2019  O   SER A 142      -6.310  -6.939  28.916  1.00  0.00           O  
ATOM   2020  CB  SER A 142      -6.038  -9.945  28.482  1.00  0.00           C  
ATOM   2021  OG  SER A 142      -6.647  -9.940  27.220  1.00  0.00           O  
ATOM   2022  H   SER A 142      -5.010  -8.950  30.693  1.00  0.00           H  
ATOM   2023  HA  SER A 142      -4.141  -9.192  27.878  1.00  0.00           H  
ATOM   2024 1HB  SER A 142      -5.618 -10.930  28.683  1.00  0.00           H  
ATOM   2025 2HB  SER A 142      -6.785  -9.745  29.250  1.00  0.00           H  
ATOM   2026  HG  SER A 142      -6.024  -9.512  26.628  1.00  0.00           H  
ATOM   2027  N   VAL A 143      -4.967  -6.941  27.111  1.00  0.00           N  
ATOM   2028  CA  VAL A 143      -5.390  -5.614  26.663  1.00  0.00           C  
ATOM   2029  C   VAL A 143      -5.340  -5.564  25.165  1.00  0.00           C  
ATOM   2030  O   VAL A 143      -4.460  -6.166  24.547  1.00  0.00           O  
ATOM   2031  CB  VAL A 143      -4.484  -4.512  27.244  1.00  0.00           C  
ATOM   2032  CG1 VAL A 143      -4.918  -3.144  26.740  1.00  0.00           C  
ATOM   2033  CG2 VAL A 143      -4.518  -4.563  28.764  1.00  0.00           C  
ATOM   2034  H   VAL A 143      -4.270  -7.441  26.578  1.00  0.00           H  
ATOM   2035  HA  VAL A 143      -6.408  -5.439  27.013  1.00  0.00           H  
ATOM   2036  HB  VAL A 143      -3.463  -4.674  26.897  1.00  0.00           H  
ATOM   2037 1HG1 VAL A 143      -4.267  -2.378  27.160  1.00  0.00           H  
ATOM   2038 2HG1 VAL A 143      -4.852  -3.120  25.652  1.00  0.00           H  
ATOM   2039 3HG1 VAL A 143      -5.947  -2.953  27.046  1.00  0.00           H  
ATOM   2040 1HG2 VAL A 143      -3.874  -3.782  29.168  1.00  0.00           H  
ATOM   2041 2HG2 VAL A 143      -5.539  -4.407  29.111  1.00  0.00           H  
ATOM   2042 3HG2 VAL A 143      -4.163  -5.536  29.104  1.00  0.00           H  
ATOM   2043  N   GLY A 144      -6.281  -4.821  24.601  1.00  0.00           N  
ATOM   2044  CA  GLY A 144      -6.328  -4.584  23.172  1.00  0.00           C  
ATOM   2045  C   GLY A 144      -6.088  -5.775  22.267  1.00  0.00           C  
ATOM   2046  O   GLY A 144      -5.416  -5.647  21.248  1.00  0.00           O  
ATOM   2047  H   GLY A 144      -6.988  -4.407  25.192  1.00  0.00           H  
ATOM   2048 1HA  GLY A 144      -7.304  -4.180  22.902  1.00  0.00           H  
ATOM   2049 2HA  GLY A 144      -5.585  -3.835  22.903  1.00  0.00           H  
ATOM   2050  N   GLY A 145      -6.633  -6.930  22.628  1.00  0.00           N  
ATOM   2051  CA  GLY A 145      -6.484  -8.089  21.775  1.00  0.00           C  
ATOM   2052  C   GLY A 145      -5.288  -8.980  21.995  1.00  0.00           C  
ATOM   2053  O   GLY A 145      -5.139  -9.989  21.309  1.00  0.00           O  
ATOM   2054  H   GLY A 145      -7.152  -7.017  23.490  1.00  0.00           H  
ATOM   2055 1HA  GLY A 145      -7.360  -8.730  21.875  1.00  0.00           H  
ATOM   2056 2HA  GLY A 145      -6.436  -7.771  20.734  1.00  0.00           H  
ATOM   2057  N   ARG A 146      -4.417  -8.627  22.933  1.00  0.00           N  
ATOM   2058  CA  ARG A 146      -3.258  -9.472  23.189  1.00  0.00           C  
ATOM   2059  C   ARG A 146      -2.946  -9.512  24.680  1.00  0.00           C  
ATOM   2060  O   ARG A 146      -3.643  -8.900  25.482  1.00  0.00           O  
ATOM   2061  CB  ARG A 146      -2.042  -8.965  22.428  1.00  0.00           C  
ATOM   2062  CG  ARG A 146      -2.183  -8.980  20.914  1.00  0.00           C  
ATOM   2063  CD  ARG A 146      -2.183 -10.365  20.376  1.00  0.00           C  
ATOM   2064  NE  ARG A 146      -2.186 -10.382  18.922  1.00  0.00           N  
ATOM   2065  CZ  ARG A 146      -3.296 -10.350  18.159  1.00  0.00           C  
ATOM   2066  NH1 ARG A 146      -4.481 -10.299  18.725  1.00  0.00           N  
ATOM   2067  NH2 ARG A 146      -3.193 -10.369  16.842  1.00  0.00           N  
ATOM   2068  H   ARG A 146      -4.540  -7.783  23.475  1.00  0.00           H  
ATOM   2069  HA  ARG A 146      -3.484 -10.482  22.847  1.00  0.00           H  
ATOM   2070 1HB  ARG A 146      -1.826  -7.941  22.728  1.00  0.00           H  
ATOM   2071 2HB  ARG A 146      -1.173  -9.572  22.684  1.00  0.00           H  
ATOM   2072 1HG  ARG A 146      -3.121  -8.503  20.631  1.00  0.00           H  
ATOM   2073 2HG  ARG A 146      -1.350  -8.438  20.465  1.00  0.00           H  
ATOM   2074 1HD  ARG A 146      -1.293 -10.889  20.721  1.00  0.00           H  
ATOM   2075 2HD  ARG A 146      -3.071 -10.891  20.725  1.00  0.00           H  
ATOM   2076  HE  ARG A 146      -1.292 -10.421  18.451  1.00  0.00           H  
ATOM   2077 1HH1 ARG A 146      -4.560 -10.284  19.732  1.00  0.00           H  
ATOM   2078 2HH1 ARG A 146      -5.313 -10.275  18.153  1.00  0.00           H  
ATOM   2079 1HH2 ARG A 146      -2.281 -10.409  16.406  1.00  0.00           H  
ATOM   2080 2HH2 ARG A 146      -4.024 -10.345  16.270  1.00  0.00           H  
ATOM   2081  N   THR A 147      -1.903 -10.246  25.037  1.00  0.00           N  
ATOM   2082  CA  THR A 147      -1.476 -10.364  26.423  1.00  0.00           C  
ATOM   2083  C   THR A 147      -0.128  -9.670  26.583  1.00  0.00           C  
ATOM   2084  O   THR A 147       0.753  -9.807  25.738  1.00  0.00           O  
ATOM   2085  CB  THR A 147      -1.375 -11.836  26.865  1.00  0.00           C  
ATOM   2086  OG1 THR A 147      -2.659 -12.461  26.749  1.00  0.00           O  
ATOM   2087  CG2 THR A 147      -0.898 -11.929  28.306  1.00  0.00           C  
ATOM   2088  H   THR A 147      -1.389 -10.739  24.320  1.00  0.00           H  
ATOM   2089  HA  THR A 147      -2.215  -9.872  27.056  1.00  0.00           H  
ATOM   2090  HB  THR A 147      -0.671 -12.361  26.220  1.00  0.00           H  
ATOM   2091  HG1 THR A 147      -2.938 -12.780  27.611  1.00  0.00           H  
ATOM   2092 1HG2 THR A 147      -0.832 -12.976  28.601  1.00  0.00           H  
ATOM   2093 2HG2 THR A 147       0.084 -11.464  28.395  1.00  0.00           H  
ATOM   2094 3HG2 THR A 147      -1.603 -11.413  28.956  1.00  0.00           H  
ATOM   2095  N   TRP A 148       0.028  -8.937  27.684  1.00  0.00           N  
ATOM   2096  CA  TRP A 148       1.216  -8.136  27.907  1.00  0.00           C  
ATOM   2097  C   TRP A 148       1.783  -8.206  29.302  1.00  0.00           C  
ATOM   2098  O   TRP A 148       1.040  -8.135  30.268  1.00  0.00           O  
ATOM   2099  CB  TRP A 148       0.911  -6.673  27.579  1.00  0.00           C  
ATOM   2100  CG  TRP A 148       0.577  -6.440  26.137  1.00  0.00           C  
ATOM   2101  CD1 TRP A 148      -0.587  -6.765  25.508  1.00  0.00           C  
ATOM   2102  CD2 TRP A 148       1.418  -5.825  25.132  1.00  0.00           C  
ATOM   2103  NE1 TRP A 148      -0.528  -6.399  24.186  1.00  0.00           N  
ATOM   2104  CE2 TRP A 148       0.691  -5.821  23.939  1.00  0.00           C  
ATOM   2105  CE3 TRP A 148       2.711  -5.286  25.149  1.00  0.00           C  
ATOM   2106  CZ2 TRP A 148       1.211  -5.299  22.765  1.00  0.00           C  
ATOM   2107  CZ3 TRP A 148       3.232  -4.761  23.972  1.00  0.00           C  
ATOM   2108  CH2 TRP A 148       2.500  -4.767  22.811  1.00  0.00           C  
ATOM   2109  H   TRP A 148      -0.702  -8.940  28.382  1.00  0.00           H  
ATOM   2110  HA  TRP A 148       2.004  -8.494  27.245  1.00  0.00           H  
ATOM   2111 1HB  TRP A 148       0.072  -6.332  28.186  1.00  0.00           H  
ATOM   2112 2HB  TRP A 148       1.772  -6.056  27.836  1.00  0.00           H  
ATOM   2113  HD1 TRP A 148      -1.440  -7.246  25.984  1.00  0.00           H  
ATOM   2114  HE1 TRP A 148      -1.262  -6.533  23.505  1.00  0.00           H  
ATOM   2115  HE3 TRP A 148       3.295  -5.276  26.069  1.00  0.00           H  
ATOM   2116  HZ2 TRP A 148       0.646  -5.295  21.832  1.00  0.00           H  
ATOM   2117  HZ3 TRP A 148       4.239  -4.344  23.994  1.00  0.00           H  
ATOM   2118  HH2 TRP A 148       2.939  -4.348  21.906  1.00  0.00           H  
ATOM   2119  N   GLU A 149       3.096  -8.310  29.400  1.00  0.00           N  
ATOM   2120  CA  GLU A 149       3.750  -8.239  30.699  1.00  0.00           C  
ATOM   2121  C   GLU A 149       3.791  -6.745  31.035  1.00  0.00           C  
ATOM   2122  O   GLU A 149       4.001  -5.921  30.148  1.00  0.00           O  
ATOM   2123  CB  GLU A 149       5.154  -8.848  30.670  1.00  0.00           C  
ATOM   2124  CG  GLU A 149       5.183 -10.347  30.408  1.00  0.00           C  
ATOM   2125  CD  GLU A 149       6.575 -10.915  30.412  1.00  0.00           C  
ATOM   2126  OE1 GLU A 149       7.507 -10.151  30.499  1.00  0.00           O  
ATOM   2127  OE2 GLU A 149       6.707 -12.113  30.328  1.00  0.00           O  
ATOM   2128  H   GLU A 149       3.659  -8.440  28.572  1.00  0.00           H  
ATOM   2129  HA  GLU A 149       3.155  -8.804  31.417  1.00  0.00           H  
ATOM   2130 1HB  GLU A 149       5.745  -8.361  29.894  1.00  0.00           H  
ATOM   2131 2HB  GLU A 149       5.650  -8.665  31.623  1.00  0.00           H  
ATOM   2132 1HG  GLU A 149       4.596 -10.851  31.175  1.00  0.00           H  
ATOM   2133 2HG  GLU A 149       4.718 -10.546  29.444  1.00  0.00           H  
ATOM   2134  N   VAL A 150       3.602  -6.393  32.299  1.00  0.00           N  
ATOM   2135  CA  VAL A 150       3.646  -5.003  32.725  1.00  0.00           C  
ATOM   2136  C   VAL A 150       4.878  -4.833  33.583  1.00  0.00           C  
ATOM   2137  O   VAL A 150       5.044  -5.522  34.601  1.00  0.00           O  
ATOM   2138  CB  VAL A 150       2.386  -4.618  33.522  1.00  0.00           C  
ATOM   2139  CG1 VAL A 150       2.471  -3.171  33.986  1.00  0.00           C  
ATOM   2140  CG2 VAL A 150       1.146  -4.839  32.670  1.00  0.00           C  
ATOM   2141  H   VAL A 150       3.422  -7.112  32.985  1.00  0.00           H  
ATOM   2142  HA  VAL A 150       3.694  -4.370  31.838  1.00  0.00           H  
ATOM   2143  HB  VAL A 150       2.329  -5.239  34.416  1.00  0.00           H  
ATOM   2144 1HG1 VAL A 150       1.572  -2.916  34.548  1.00  0.00           H  
ATOM   2145 2HG1 VAL A 150       3.345  -3.044  34.624  1.00  0.00           H  
ATOM   2146 3HG1 VAL A 150       2.554  -2.515  33.120  1.00  0.00           H  
ATOM   2147 1HG2 VAL A 150       0.259  -4.565  33.240  1.00  0.00           H  
ATOM   2148 2HG2 VAL A 150       1.206  -4.222  31.773  1.00  0.00           H  
ATOM   2149 3HG2 VAL A 150       1.083  -5.889  32.384  1.00  0.00           H  
ATOM   2150  N   TRP A 151       5.773  -3.944  33.156  1.00  0.00           N  
ATOM   2151  CA  TRP A 151       6.989  -3.659  33.873  1.00  0.00           C  
ATOM   2152  C   TRP A 151       6.919  -2.238  34.393  1.00  0.00           C  
ATOM   2153  O   TRP A 151       6.457  -1.338  33.692  1.00  0.00           O  
ATOM   2154  CB  TRP A 151       8.212  -3.838  32.972  1.00  0.00           C  
ATOM   2155  CG  TRP A 151       8.452  -5.260  32.564  1.00  0.00           C  
ATOM   2156  CD1 TRP A 151       7.736  -5.979  31.655  1.00  0.00           C  
ATOM   2157  CD2 TRP A 151       9.487  -6.148  33.052  1.00  0.00           C  
ATOM   2158  NE1 TRP A 151       8.250  -7.248  31.544  1.00  0.00           N  
ATOM   2159  CE2 TRP A 151       9.323  -7.368  32.390  1.00  0.00           C  
ATOM   2160  CE3 TRP A 151      10.525  -6.006  33.982  1.00  0.00           C  
ATOM   2161  CZ2 TRP A 151      10.157  -8.449  32.628  1.00  0.00           C  
ATOM   2162  CZ3 TRP A 151      11.362  -7.090  34.219  1.00  0.00           C  
ATOM   2163  CH2 TRP A 151      11.182  -8.279  33.559  1.00  0.00           C  
ATOM   2164  H   TRP A 151       5.584  -3.454  32.293  1.00  0.00           H  
ATOM   2165  HA  TRP A 151       7.071  -4.357  34.706  1.00  0.00           H  
ATOM   2166 1HB  TRP A 151       8.090  -3.239  32.069  1.00  0.00           H  
ATOM   2167 2HB  TRP A 151       9.101  -3.475  33.488  1.00  0.00           H  
ATOM   2168  HD1 TRP A 151       6.880  -5.603  31.097  1.00  0.00           H  
ATOM   2169  HE1 TRP A 151       7.896  -7.975  30.939  1.00  0.00           H  
ATOM   2170  HE3 TRP A 151      10.673  -5.063  34.507  1.00  0.00           H  
ATOM   2171  HZ2 TRP A 151      10.030  -9.402  32.114  1.00  0.00           H  
ATOM   2172  HZ3 TRP A 151      12.166  -6.972  34.945  1.00  0.00           H  
ATOM   2173  HH2 TRP A 151      11.857  -9.109  33.768  1.00  0.00           H  
ATOM   2174  N   SER A 152       7.389  -2.023  35.617  1.00  0.00           N  
ATOM   2175  CA  SER A 152       7.340  -0.692  36.192  1.00  0.00           C  
ATOM   2176  C   SER A 152       8.621  -0.327  36.907  1.00  0.00           C  
ATOM   2177  O   SER A 152       9.242  -1.173  37.546  1.00  0.00           O  
ATOM   2178  CB  SER A 152       6.175  -0.590  37.157  1.00  0.00           C  
ATOM   2179  OG  SER A 152       6.134   0.673  37.763  1.00  0.00           O  
ATOM   2180  H   SER A 152       7.784  -2.779  36.159  1.00  0.00           H  
ATOM   2181  HA  SER A 152       7.196   0.028  35.386  1.00  0.00           H  
ATOM   2182 1HB  SER A 152       5.243  -0.771  36.623  1.00  0.00           H  
ATOM   2183 2HB  SER A 152       6.268  -1.360  37.922  1.00  0.00           H  
ATOM   2184  HG  SER A 152       6.353   1.304  37.073  1.00  0.00           H  
ATOM   2185  N   GLY A 153       9.028   0.935  36.771  1.00  0.00           N  
ATOM   2186  CA  GLY A 153      10.208   1.458  37.458  1.00  0.00           C  
ATOM   2187  C   GLY A 153       9.864   2.864  37.932  1.00  0.00           C  
ATOM   2188  O   GLY A 153       9.269   3.650  37.201  1.00  0.00           O  
ATOM   2189  H   GLY A 153       8.497   1.548  36.169  1.00  0.00           H  
ATOM   2190 1HA  GLY A 153      10.465   0.802  38.290  1.00  0.00           H  
ATOM   2191 2HA  GLY A 153      11.056   1.458  36.775  1.00  0.00           H  
ATOM   2192  N   GLY A 154      10.211   3.171  39.176  1.00  0.00           N  
ATOM   2193  CA  GLY A 154       9.952   4.487  39.752  1.00  0.00           C  
ATOM   2194  C   GLY A 154      11.226   5.317  39.621  1.00  0.00           C  
ATOM   2195  O   GLY A 154      12.059   5.314  40.517  1.00  0.00           O  
ATOM   2196  H   GLY A 154      10.669   2.469  39.739  1.00  0.00           H  
ATOM   2197 1HA  GLY A 154       9.118   4.955  39.229  1.00  0.00           H  
ATOM   2198 2HA  GLY A 154       9.656   4.376  40.795  1.00  0.00           H  
ATOM   2199  N   ASN A 155      11.394   6.003  38.492  1.00  0.00           N  
ATOM   2200  CA  ASN A 155      12.575   6.840  38.262  1.00  0.00           C  
ATOM   2201  C   ASN A 155      12.193   8.315  38.379  1.00  0.00           C  
ATOM   2202  O   ASN A 155      11.265   8.664  39.106  1.00  0.00           O  
ATOM   2203  CB  ASN A 155      13.197   6.547  36.909  1.00  0.00           C  
ATOM   2204  CG  ASN A 155      13.882   5.209  36.866  1.00  0.00           C  
ATOM   2205  OD1 ASN A 155      14.349   4.704  37.892  1.00  0.00           O  
ATOM   2206  ND2 ASN A 155      13.950   4.625  35.696  1.00  0.00           N  
ATOM   2207  H   ASN A 155      10.686   5.944  37.774  1.00  0.00           H  
ATOM   2208  HA  ASN A 155      13.313   6.618  39.035  1.00  0.00           H  
ATOM   2209 1HB  ASN A 155      12.423   6.571  36.140  1.00  0.00           H  
ATOM   2210 2HB  ASN A 155      13.924   7.322  36.667  1.00  0.00           H  
ATOM   2211 1HD2 ASN A 155      14.394   3.733  35.607  1.00  0.00           H  
ATOM   2212 2HD2 ASN A 155      13.557   5.071  34.892  1.00  0.00           H  
ATOM   2213  N   SER A 157      12.910   9.174  37.655  1.00  0.00           N  
ATOM   2214  CA  SER A 157      12.626  10.606  37.668  1.00  0.00           C  
ATOM   2215  C   SER A 157      11.191  10.786  37.176  1.00  0.00           C  
ATOM   2216  O   SER A 157      10.513  11.750  37.527  1.00  0.00           O  
ATOM   2217  CB  SER A 157      13.598  11.367  36.787  1.00  0.00           C  
ATOM   2218  OG  SER A 157      14.906  11.268  37.281  1.00  0.00           O  
ATOM   2219  H   SER A 157      13.284   8.739  38.486  1.00  0.00           H  
ATOM   2220  HA  SER A 157      12.733  10.971  38.690  1.00  0.00           H  
ATOM   2221 1HB  SER A 157      13.558  10.969  35.774  1.00  0.00           H  
ATOM   2222 2HB  SER A 157      13.303  12.414  36.740  1.00  0.00           H  
ATOM   2223  HG  SER A 157      15.392  11.998  36.891  1.00  0.00           H  
ATOM   2224  N   ASN A 158      10.742   9.848  36.347  1.00  0.00           N  
ATOM   2225  CA  ASN A 158       9.374   9.850  35.840  1.00  0.00           C  
ATOM   2226  C   ASN A 158       8.986   8.383  36.031  1.00  0.00           C  
ATOM   2227  O   ASN A 158       9.862   7.543  36.260  1.00  0.00           O  
ATOM   2228  CB  ASN A 158       9.266  10.314  34.399  1.00  0.00           C  
ATOM   2229  CG  ASN A 158       9.966   9.392  33.441  1.00  0.00           C  
ATOM   2230  OD1 ASN A 158       9.552   8.242  33.252  1.00  0.00           O  
ATOM   2231  ND2 ASN A 158      11.019   9.872  32.831  1.00  0.00           N  
ATOM   2232  H   ASN A 158      11.372   9.112  36.061  1.00  0.00           H  
ATOM   2233  HA  ASN A 158       8.781  10.537  36.446  1.00  0.00           H  
ATOM   2234 1HB  ASN A 158       8.215  10.384  34.117  1.00  0.00           H  
ATOM   2235 2HB  ASN A 158       9.696  11.312  34.305  1.00  0.00           H  
ATOM   2236 1HD2 ASN A 158      11.525   9.303  32.182  1.00  0.00           H  
ATOM   2237 2HD2 ASN A 158      11.319  10.808  33.014  1.00  0.00           H  
ATOM   2238  N   ASP A 159       7.697   8.082  35.986  1.00  0.00           N  
ATOM   2239  CA  ASP A 159       7.231   6.701  36.123  1.00  0.00           C  
ATOM   2240  C   ASP A 159       7.489   6.006  34.790  1.00  0.00           C  
ATOM   2241  O   ASP A 159       7.042   6.488  33.752  1.00  0.00           O  
ATOM   2242  CB  ASP A 159       5.746   6.638  36.487  1.00  0.00           C  
ATOM   2243  CG  ASP A 159       5.461   7.122  37.902  1.00  0.00           C  
ATOM   2244  OD1 ASP A 159       6.381   7.188  38.683  1.00  0.00           O  
ATOM   2245  OD2 ASP A 159       4.327   7.421  38.189  1.00  0.00           O  
ATOM   2246  H   ASP A 159       7.019   8.819  35.854  1.00  0.00           H  
ATOM   2247  HA  ASP A 159       7.795   6.223  36.924  1.00  0.00           H  
ATOM   2248 1HB  ASP A 159       5.173   7.248  35.788  1.00  0.00           H  
ATOM   2249 2HB  ASP A 159       5.391   5.611  36.391  1.00  0.00           H  
ATOM   2250  N   VAL A 160       8.180   4.875  34.821  1.00  0.00           N  
ATOM   2251  CA  VAL A 160       8.442   4.111  33.598  1.00  0.00           C  
ATOM   2252  C   VAL A 160       7.493   2.916  33.599  1.00  0.00           C  
ATOM   2253  O   VAL A 160       7.462   2.148  34.571  1.00  0.00           O  
ATOM   2254  CB  VAL A 160       9.904   3.631  33.536  1.00  0.00           C  
ATOM   2255  CG1 VAL A 160      10.139   2.800  32.283  1.00  0.00           C  
ATOM   2256  CG2 VAL A 160      10.844   4.826  33.575  1.00  0.00           C  
ATOM   2257  H   VAL A 160       8.534   4.530  35.702  1.00  0.00           H  
ATOM   2258  HA  VAL A 160       8.260   4.759  32.740  1.00  0.00           H  
ATOM   2259  HB  VAL A 160      10.101   2.985  34.392  1.00  0.00           H  
ATOM   2260 1HG1 VAL A 160      11.178   2.469  32.256  1.00  0.00           H  
ATOM   2261 2HG1 VAL A 160       9.482   1.931  32.295  1.00  0.00           H  
ATOM   2262 3HG1 VAL A 160       9.929   3.404  31.401  1.00  0.00           H  
ATOM   2263 1HG2 VAL A 160      11.876   4.479  33.531  1.00  0.00           H  
ATOM   2264 2HG2 VAL A 160      10.642   5.475  32.722  1.00  0.00           H  
ATOM   2265 3HG2 VAL A 160      10.687   5.383  34.499  1.00  0.00           H  
ATOM   2266  N   LEU A 161       6.709   2.753  32.536  1.00  0.00           N  
ATOM   2267  CA  LEU A 161       5.791   1.631  32.448  1.00  0.00           C  
ATOM   2268  C   LEU A 161       5.998   1.011  31.082  1.00  0.00           C  
ATOM   2269  O   LEU A 161       5.925   1.708  30.076  1.00  0.00           O  
ATOM   2270  CB  LEU A 161       4.335   2.079  32.629  1.00  0.00           C  
ATOM   2271  CG  LEU A 161       3.277   0.977  32.483  1.00  0.00           C  
ATOM   2272  CD1 LEU A 161       3.458  -0.050  33.593  1.00  0.00           C  
ATOM   2273  CD2 LEU A 161       1.889   1.597  32.533  1.00  0.00           C  
ATOM   2274  H   LEU A 161       6.749   3.417  31.776  1.00  0.00           H  
ATOM   2275  HA  LEU A 161       6.030   0.926  33.243  1.00  0.00           H  
ATOM   2276 1HB  LEU A 161       4.226   2.513  33.621  1.00  0.00           H  
ATOM   2277 2HB  LEU A 161       4.114   2.850  31.891  1.00  0.00           H  
ATOM   2278  HG  LEU A 161       3.413   0.466  31.530  1.00  0.00           H  
ATOM   2279 1HD1 LEU A 161       2.707  -0.833  33.489  1.00  0.00           H  
ATOM   2280 2HD1 LEU A 161       4.452  -0.491  33.522  1.00  0.00           H  
ATOM   2281 3HD1 LEU A 161       3.344   0.436  34.561  1.00  0.00           H  
ATOM   2282 1HD2 LEU A 161       1.137   0.814  32.429  1.00  0.00           H  
ATOM   2283 2HD2 LEU A 161       1.752   2.107  33.486  1.00  0.00           H  
ATOM   2284 3HD2 LEU A 161       1.781   2.313  31.719  1.00  0.00           H  
ATOM   2285  N   SER A 162       6.293  -0.279  31.042  1.00  0.00           N  
ATOM   2286  CA  SER A 162       6.475  -0.926  29.753  1.00  0.00           C  
ATOM   2287  C   SER A 162       5.587  -2.136  29.653  1.00  0.00           C  
ATOM   2288  O   SER A 162       5.560  -2.973  30.559  1.00  0.00           O  
ATOM   2289  CB  SER A 162       7.923  -1.331  29.557  1.00  0.00           C  
ATOM   2290  OG  SER A 162       8.093  -2.017  28.347  1.00  0.00           O  
ATOM   2291  H   SER A 162       6.395  -0.825  31.885  1.00  0.00           H  
ATOM   2292  HA  SER A 162       6.203  -0.218  28.969  1.00  0.00           H  
ATOM   2293 1HB  SER A 162       8.554  -0.442  29.566  1.00  0.00           H  
ATOM   2294 2HB  SER A 162       8.239  -1.964  30.385  1.00  0.00           H  
ATOM   2295  HG  SER A 162       7.335  -1.788  27.804  1.00  0.00           H  
ATOM   2296  N   PHE A 163       4.829  -2.205  28.570  1.00  0.00           N  
ATOM   2297  CA  PHE A 163       3.958  -3.336  28.293  1.00  0.00           C  
ATOM   2298  C   PHE A 163       4.701  -4.153  27.255  1.00  0.00           C  
ATOM   2299  O   PHE A 163       4.948  -3.680  26.153  1.00  0.00           O  
ATOM   2300  CB  PHE A 163       2.587  -2.898  27.775  1.00  0.00           C  
ATOM   2301  CG  PHE A 163       1.761  -2.164  28.792  1.00  0.00           C  
ATOM   2302  CD1 PHE A 163       1.786  -0.779  28.858  1.00  0.00           C  
ATOM   2303  CD2 PHE A 163       0.957  -2.857  29.685  1.00  0.00           C  
ATOM   2304  CE1 PHE A 163       1.026  -0.102  29.794  1.00  0.00           C  
ATOM   2305  CE2 PHE A 163       0.196  -2.183  30.621  1.00  0.00           C  
ATOM   2306  CZ  PHE A 163       0.231  -0.804  30.675  1.00  0.00           C  
ATOM   2307  H   PHE A 163       4.862  -1.437  27.914  1.00  0.00           H  
ATOM   2308  HA  PHE A 163       3.803  -3.889  29.221  1.00  0.00           H  
ATOM   2309 1HB  PHE A 163       2.716  -2.249  26.909  1.00  0.00           H  
ATOM   2310 2HB  PHE A 163       2.026  -3.772  27.448  1.00  0.00           H  
ATOM   2311  HD1 PHE A 163       2.414  -0.224  28.161  1.00  0.00           H  
ATOM   2312  HD2 PHE A 163       0.930  -3.946  29.642  1.00  0.00           H  
ATOM   2313  HE1 PHE A 163       1.056   0.986  29.835  1.00  0.00           H  
ATOM   2314  HE2 PHE A 163      -0.432  -2.739  31.317  1.00  0.00           H  
ATOM   2315  HZ  PHE A 163      -0.367  -0.272  31.413  1.00  0.00           H  
ATOM   2316  N   VAL A 164       5.062  -5.383  27.601  1.00  0.00           N  
ATOM   2317  CA  VAL A 164       5.826  -6.198  26.658  1.00  0.00           C  
ATOM   2318  C   VAL A 164       4.950  -7.349  26.202  1.00  0.00           C  
ATOM   2319  O   VAL A 164       4.500  -8.152  27.020  1.00  0.00           O  
ATOM   2320  CB  VAL A 164       7.112  -6.743  27.307  1.00  0.00           C  
ATOM   2321  CG1 VAL A 164       7.877  -7.615  26.322  1.00  0.00           C  
ATOM   2322  CG2 VAL A 164       7.978  -5.589  27.790  1.00  0.00           C  
ATOM   2323  H   VAL A 164       4.821  -5.770  28.502  1.00  0.00           H  
ATOM   2324  HA  VAL A 164       6.109  -5.573  25.810  1.00  0.00           H  
ATOM   2325  HB  VAL A 164       6.842  -7.375  28.153  1.00  0.00           H  
ATOM   2326 1HG1 VAL A 164       8.783  -7.992  26.797  1.00  0.00           H  
ATOM   2327 2HG1 VAL A 164       7.251  -8.454  26.018  1.00  0.00           H  
ATOM   2328 3HG1 VAL A 164       8.146  -7.025  25.446  1.00  0.00           H  
ATOM   2329 1HG2 VAL A 164       8.885  -5.982  28.248  1.00  0.00           H  
ATOM   2330 2HG2 VAL A 164       8.243  -4.954  26.944  1.00  0.00           H  
ATOM   2331 3HG2 VAL A 164       7.425  -5.003  28.524  1.00  0.00           H  
ATOM   2332  N   ALA A 165       4.692  -7.430  24.903  1.00  0.00           N  
ATOM   2333  CA  ALA A 165       3.812  -8.462  24.377  1.00  0.00           C  
ATOM   2334  C   ALA A 165       4.365  -9.846  24.755  1.00  0.00           C  
ATOM   2335  O   ALA A 165       5.571 -10.058  24.742  1.00  0.00           O  
ATOM   2336  CB  ALA A 165       3.666  -8.325  22.868  1.00  0.00           C  
ATOM   2337  H   ALA A 165       5.110  -6.768  24.265  1.00  0.00           H  
ATOM   2338  HA  ALA A 165       2.831  -8.338  24.837  1.00  0.00           H  
ATOM   2339 1HB  ALA A 165       3.004  -9.106  22.494  1.00  0.00           H  
ATOM   2340 2HB  ALA A 165       3.246  -7.348  22.631  1.00  0.00           H  
ATOM   2341 3HB  ALA A 165       4.644  -8.423  22.399  1.00  0.00           H  
ATOM   2342  N   PRO A 166       3.484 -10.780  25.111  1.00  0.00           N  
ATOM   2343  CA  PRO A 166       3.976 -12.100  25.503  1.00  0.00           C  
ATOM   2344  C   PRO A 166       4.582 -12.864  24.332  1.00  0.00           C  
ATOM   2345  O   PRO A 166       5.387 -13.757  24.545  1.00  0.00           O  
ATOM   2346  CB  PRO A 166       2.712 -12.790  26.026  1.00  0.00           C  
ATOM   2347  CG  PRO A 166       1.596 -12.071  25.349  1.00  0.00           C  
ATOM   2348  CD  PRO A 166       2.082 -10.651  25.233  1.00  0.00           C  
ATOM   2349  HA  PRO A 166       4.723 -11.985  26.302  1.00  0.00           H  
ATOM   2350 1HB  PRO A 166       2.740 -13.862  25.780  1.00  0.00           H  
ATOM   2351 2HB  PRO A 166       2.667 -12.713  27.122  1.00  0.00           H  
ATOM   2352 1HG  PRO A 166       1.387 -12.528  24.371  1.00  0.00           H  
ATOM   2353 2HG  PRO A 166       0.674 -12.156  25.943  1.00  0.00           H  
ATOM   2354 1HD  PRO A 166       1.653 -10.188  24.331  1.00  0.00           H  
ATOM   2355 2HD  PRO A 166       1.792 -10.088  26.132  1.00  0.00           H  
ATOM   2356  N   SER A 167       4.183 -12.533  23.108  1.00  0.00           N  
ATOM   2357  CA  SER A 167       4.790 -13.131  21.918  1.00  0.00           C  
ATOM   2358  C   SER A 167       4.976 -11.937  20.975  1.00  0.00           C  
ATOM   2359  O   SER A 167       4.133 -11.035  20.913  1.00  0.00           O  
ATOM   2360  CB  SER A 167       3.911 -14.203  21.303  1.00  0.00           C  
ATOM   2361  OG  SER A 167       4.495 -14.724  20.140  1.00  0.00           O  
ATOM   2362  H   SER A 167       3.444 -11.854  22.995  1.00  0.00           H  
ATOM   2363  HA  SER A 167       5.732 -13.598  22.208  1.00  0.00           H  
ATOM   2364 1HB  SER A 167       3.755 -15.004  22.025  1.00  0.00           H  
ATOM   2365 2HB  SER A 167       2.936 -13.781  21.065  1.00  0.00           H  
ATOM   2366  HG  SER A 167       4.593 -13.983  19.538  1.00  0.00           H  
ATOM   2367  N   ALA A 168       6.086 -11.918  20.244  1.00  0.00           N  
ATOM   2368  CA  ALA A 168       6.324 -10.795  19.337  1.00  0.00           C  
ATOM   2369  C   ALA A 168       5.402 -10.742  18.151  1.00  0.00           C  
ATOM   2370  O   ALA A 168       4.772 -11.733  17.769  1.00  0.00           O  
ATOM   2371  CB  ALA A 168       7.764 -10.826  18.846  1.00  0.00           C  
ATOM   2372  H   ALA A 168       6.770 -12.659  20.299  1.00  0.00           H  
ATOM   2373  HA  ALA A 168       6.154  -9.871  19.890  1.00  0.00           H  
ATOM   2374 1HB  ALA A 168       7.936  -9.987  18.171  1.00  0.00           H  
ATOM   2375 2HB  ALA A 168       8.440 -10.751  19.698  1.00  0.00           H  
ATOM   2376 3HB  ALA A 168       7.948 -11.760  18.318  1.00  0.00           H  
ATOM   2377  N   ILE A 169       5.290  -9.546  17.586  1.00  0.00           N  
ATOM   2378  CA  ILE A 169       4.495  -9.339  16.402  1.00  0.00           C  
ATOM   2379  C   ILE A 169       5.248  -8.363  15.502  1.00  0.00           C  
ATOM   2380  O   ILE A 169       6.229  -7.733  15.926  1.00  0.00           O  
ATOM   2381  CB  ILE A 169       3.097  -8.793  16.746  1.00  0.00           C  
ATOM   2382  CG1 ILE A 169       2.204  -8.791  15.503  1.00  0.00           C  
ATOM   2383  CG2 ILE A 169       3.202  -7.393  17.332  1.00  0.00           C  
ATOM   2384  CD1 ILE A 169       0.737  -8.585  15.805  1.00  0.00           C  
ATOM   2385  H   ILE A 169       5.775  -8.761  17.997  1.00  0.00           H  
ATOM   2386  HA  ILE A 169       4.370 -10.297  15.898  1.00  0.00           H  
ATOM   2387  HB  ILE A 169       2.621  -9.447  17.476  1.00  0.00           H  
ATOM   2388 1HG1 ILE A 169       2.526  -8.003  14.824  1.00  0.00           H  
ATOM   2389 2HG1 ILE A 169       2.312  -9.739  14.976  1.00  0.00           H  
ATOM   2390 1HG2 ILE A 169       2.205  -7.022  17.569  1.00  0.00           H  
ATOM   2391 2HG2 ILE A 169       3.803  -7.423  18.240  1.00  0.00           H  
ATOM   2392 3HG2 ILE A 169       3.673  -6.730  16.607  1.00  0.00           H  
ATOM   2393 1HD1 ILE A 169       0.168  -8.597  14.875  1.00  0.00           H  
ATOM   2394 2HD1 ILE A 169       0.384  -9.385  16.457  1.00  0.00           H  
ATOM   2395 3HD1 ILE A 169       0.600  -7.626  16.302  1.00  0.00           H  
ATOM   2396  N   SER A 170       4.813  -8.266  14.251  1.00  0.00           N  
ATOM   2397  CA  SER A 170       5.473  -7.333  13.332  1.00  0.00           C  
ATOM   2398  C   SER A 170       4.551  -6.229  12.860  1.00  0.00           C  
ATOM   2399  O   SER A 170       4.972  -5.367  12.111  1.00  0.00           O  
ATOM   2400  CB  SER A 170       6.010  -8.083  12.128  1.00  0.00           C  
ATOM   2401  OG  SER A 170       4.969  -8.674  11.400  1.00  0.00           O  
ATOM   2402  H   SER A 170       4.038  -8.820  13.917  1.00  0.00           H  
ATOM   2403  HA  SER A 170       6.307  -6.863  13.856  1.00  0.00           H  
ATOM   2404 1HB  SER A 170       6.561  -7.396  11.488  1.00  0.00           H  
ATOM   2405 2HB  SER A 170       6.707  -8.852  12.460  1.00  0.00           H  
ATOM   2406  HG  SER A 170       4.803  -8.091  10.655  1.00  0.00           H  
ATOM   2407  N   GLY A 171       3.294  -6.222  13.283  1.00  0.00           N  
ATOM   2408  CA  GLY A 171       2.429  -5.142  12.845  1.00  0.00           C  
ATOM   2409  C   GLY A 171       1.206  -4.989  13.708  1.00  0.00           C  
ATOM   2410  O   GLY A 171       0.737  -5.951  14.311  1.00  0.00           O  
ATOM   2411  H   GLY A 171       2.920  -6.935  13.893  1.00  0.00           H  
ATOM   2412 1HA  GLY A 171       2.985  -4.205  12.852  1.00  0.00           H  
ATOM   2413 2HA  GLY A 171       2.115  -5.321  11.817  1.00  0.00           H  
ATOM   2414  N   TRP A 172       0.723  -3.754  13.796  1.00  0.00           N  
ATOM   2415  CA  TRP A 172      -0.527  -3.456  14.513  1.00  0.00           C  
ATOM   2416  C   TRP A 172      -1.295  -2.499  13.616  1.00  0.00           C  
ATOM   2417  O   TRP A 172      -0.698  -1.694  12.885  1.00  0.00           O  
ATOM   2418  CB  TRP A 172      -0.270  -2.827  15.884  1.00  0.00           C  
ATOM   2419  CG  TRP A 172       0.460  -3.731  16.830  1.00  0.00           C  
ATOM   2420  CD1 TRP A 172       1.783  -4.055  16.790  1.00  0.00           C  
ATOM   2421  CD2 TRP A 172      -0.091  -4.437  17.968  1.00  0.00           C  
ATOM   2422  NE1 TRP A 172       2.093  -4.909  17.819  1.00  0.00           N  
ATOM   2423  CE2 TRP A 172       0.958  -5.153  18.551  1.00  0.00           C  
ATOM   2424  CE3 TRP A 172      -1.371  -4.515  18.531  1.00  0.00           C  
ATOM   2425  CZ2 TRP A 172       0.771  -5.945  19.673  1.00  0.00           C  
ATOM   2426  CZ3 TRP A 172      -1.558  -5.309  19.657  1.00  0.00           C  
ATOM   2427  CH2 TRP A 172      -0.514  -6.004  20.213  1.00  0.00           C  
ATOM   2428  H   TRP A 172       1.230  -2.999  13.357  1.00  0.00           H  
ATOM   2429  HA  TRP A 172      -1.067  -4.390  14.670  1.00  0.00           H  
ATOM   2430 1HB  TRP A 172       0.314  -1.915  15.762  1.00  0.00           H  
ATOM   2431 2HB  TRP A 172      -1.220  -2.549  16.340  1.00  0.00           H  
ATOM   2432  HD1 TRP A 172       2.492  -3.688  16.050  1.00  0.00           H  
ATOM   2433  HE1 TRP A 172       3.006  -5.297  18.007  1.00  0.00           H  
ATOM   2434  HE3 TRP A 172      -2.203  -3.963  18.095  1.00  0.00           H  
ATOM   2435  HZ2 TRP A 172       1.587  -6.505  20.129  1.00  0.00           H  
ATOM   2436  HZ3 TRP A 172      -2.558  -5.365  20.088  1.00  0.00           H  
ATOM   2437  HH2 TRP A 172      -0.696  -6.616  21.096  1.00  0.00           H  
ATOM   2438  N   SER A 173      -2.623  -2.614  13.625  1.00  0.00           N  
ATOM   2439  CA  SER A 173      -3.475  -1.727  12.844  1.00  0.00           C  
ATOM   2440  C   SER A 173      -4.553  -1.228  13.782  1.00  0.00           C  
ATOM   2441  O   SER A 173      -5.310  -2.025  14.357  1.00  0.00           O  
ATOM   2442  CB  SER A 173      -4.083  -2.444  11.655  1.00  0.00           C  
ATOM   2443  OG  SER A 173      -4.793  -3.581  12.063  1.00  0.00           O  
ATOM   2444  H   SER A 173      -3.049  -3.336  14.189  1.00  0.00           H  
ATOM   2445  HA  SER A 173      -2.866  -0.904  12.469  1.00  0.00           H  
ATOM   2446 1HB  SER A 173      -4.752  -1.766  11.124  1.00  0.00           H  
ATOM   2447 2HB  SER A 173      -3.294  -2.734  10.962  1.00  0.00           H  
ATOM   2448  HG  SER A 173      -5.586  -3.607  11.522  1.00  0.00           H  
ATOM   2449  N   PHE A 174      -4.318  -0.003  16.752  1.00  0.00           N  
ATOM   2450  CA  PHE A 174      -4.136  -0.489  18.121  1.00  0.00           C  
ATOM   2451  C   PHE A 174      -4.739   0.553  19.049  1.00  0.00           C  
ATOM   2452  O   PHE A 174      -4.492   1.751  18.904  1.00  0.00           O  
ATOM   2453  CB  PHE A 174      -2.659  -0.712  18.451  1.00  0.00           C  
ATOM   2454  CG  PHE A 174      -2.424  -1.289  19.818  1.00  0.00           C  
ATOM   2455  CD1 PHE A 174      -3.077  -2.444  20.221  1.00  0.00           C  
ATOM   2456  CD2 PHE A 174      -1.550  -0.677  20.704  1.00  0.00           C  
ATOM   2457  CE1 PHE A 174      -2.861  -2.975  21.478  1.00  0.00           C  
ATOM   2458  CE2 PHE A 174      -1.331  -1.206  21.961  1.00  0.00           C  
ATOM   2459  CZ  PHE A 174      -1.988  -2.357  22.348  1.00  0.00           C  
ATOM   2460  H   PHE A 174      -4.405   0.990  16.590  1.00  0.00           H  
ATOM   2461  HA  PHE A 174      -4.652  -1.445  18.221  1.00  0.00           H  
ATOM   2462 1HB  PHE A 174      -2.220  -1.387  17.717  1.00  0.00           H  
ATOM   2463 2HB  PHE A 174      -2.125   0.235  18.385  1.00  0.00           H  
ATOM   2464  HD1 PHE A 174      -3.766  -2.934  19.532  1.00  0.00           H  
ATOM   2465  HD2 PHE A 174      -1.031   0.232  20.398  1.00  0.00           H  
ATOM   2466  HE1 PHE A 174      -3.381  -3.884  21.782  1.00  0.00           H  
ATOM   2467  HE2 PHE A 174      -0.641  -0.716  22.647  1.00  0.00           H  
ATOM   2468  HZ  PHE A 174      -1.819  -2.775  23.340  1.00  0.00           H  
ATOM   2469  N   ASP A 175      -5.513   0.086  20.031  1.00  0.00           N  
ATOM   2470  CA  ASP A 175      -6.165   0.968  20.996  1.00  0.00           C  
ATOM   2471  C   ASP A 175      -5.191   1.390  22.095  1.00  0.00           C  
ATOM   2472  O   ASP A 175      -5.018   0.700  23.086  1.00  0.00           O  
ATOM   2473  CB  ASP A 175      -7.382   0.279  21.618  1.00  0.00           C  
ATOM   2474  CG  ASP A 175      -8.156   1.185  22.566  1.00  0.00           C  
ATOM   2475  OD1 ASP A 175      -7.547   2.028  23.181  1.00  0.00           O  
ATOM   2476  OD2 ASP A 175      -9.349   1.025  22.666  1.00  0.00           O  
ATOM   2477  H   ASP A 175      -5.650  -0.912  20.106  1.00  0.00           H  
ATOM   2478  HA  ASP A 175      -6.502   1.864  20.473  1.00  0.00           H  
ATOM   2479 1HB  ASP A 175      -8.054  -0.056  20.828  1.00  0.00           H  
ATOM   2480 2HB  ASP A 175      -7.057  -0.606  22.168  1.00  0.00           H  
ATOM   2481  N   VAL A 176      -4.523   2.519  21.908  1.00  0.00           N  
ATOM   2482  CA  VAL A 176      -3.570   2.989  22.906  1.00  0.00           C  
ATOM   2483  C   VAL A 176      -4.260   3.428  24.195  1.00  0.00           C  
ATOM   2484  O   VAL A 176      -3.645   3.399  25.266  1.00  0.00           O  
ATOM   2485  CB  VAL A 176      -2.754   4.167  22.342  1.00  0.00           C  
ATOM   2486  CG1 VAL A 176      -1.880   4.777  23.427  1.00  0.00           C  
ATOM   2487  CG2 VAL A 176      -1.908   3.696  21.169  1.00  0.00           C  
ATOM   2488  H   VAL A 176      -4.668   3.065  21.071  1.00  0.00           H  
ATOM   2489  HA  VAL A 176      -2.889   2.171  23.146  1.00  0.00           H  
ATOM   2490  HB  VAL A 176      -3.440   4.945  22.007  1.00  0.00           H  
ATOM   2491 1HG1 VAL A 176      -1.310   5.609  23.011  1.00  0.00           H  
ATOM   2492 2HG1 VAL A 176      -2.508   5.140  24.240  1.00  0.00           H  
ATOM   2493 3HG1 VAL A 176      -1.192   4.022  23.808  1.00  0.00           H  
ATOM   2494 1HG2 VAL A 176      -1.334   4.534  20.774  1.00  0.00           H  
ATOM   2495 2HG2 VAL A 176      -1.226   2.914  21.503  1.00  0.00           H  
ATOM   2496 3HG2 VAL A 176      -2.557   3.301  20.387  1.00  0.00           H  
ATOM   2497  N   MET A 177      -5.515   3.866  24.085  1.00  0.00           N  
ATOM   2498  CA  MET A 177      -6.251   4.309  25.269  1.00  0.00           C  
ATOM   2499  C   MET A 177      -6.408   3.156  26.263  1.00  0.00           C  
ATOM   2500  O   MET A 177      -6.409   3.385  27.472  1.00  0.00           O  
ATOM   2501  CB  MET A 177      -7.616   4.866  24.870  1.00  0.00           C  
ATOM   2502  CG  MET A 177      -8.375   5.544  26.002  1.00  0.00           C  
ATOM   2503  SD  MET A 177      -7.555   7.037  26.592  1.00  0.00           S  
ATOM   2504  CE  MET A 177      -8.497   7.376  28.077  1.00  0.00           C  
ATOM   2505  H   MET A 177      -5.969   3.896  23.183  1.00  0.00           H  
ATOM   2506  HA  MET A 177      -5.680   5.100  25.755  1.00  0.00           H  
ATOM   2507 1HB  MET A 177      -7.492   5.593  24.069  1.00  0.00           H  
ATOM   2508 2HB  MET A 177      -8.240   4.058  24.485  1.00  0.00           H  
ATOM   2509 1HG  MET A 177      -9.375   5.811  25.661  1.00  0.00           H  
ATOM   2510 2HG  MET A 177      -8.475   4.852  26.838  1.00  0.00           H  
ATOM   2511 1HE  MET A 177      -8.108   8.274  28.558  1.00  0.00           H  
ATOM   2512 2HE  MET A 177      -9.545   7.528  27.817  1.00  0.00           H  
ATOM   2513 3HE  MET A 177      -8.411   6.532  28.763  1.00  0.00           H  
ATOM   2514  N   ASP A 178      -6.499   1.919  25.768  1.00  0.00           N  
ATOM   2515  CA  ASP A 178      -6.616   0.764  26.666  1.00  0.00           C  
ATOM   2516  C   ASP A 178      -5.389   0.678  27.580  1.00  0.00           C  
ATOM   2517  O   ASP A 178      -5.497   0.329  28.759  1.00  0.00           O  
ATOM   2518  CB  ASP A 178      -6.764  -0.533  25.867  1.00  0.00           C  
ATOM   2519  CG  ASP A 178      -8.125  -0.664  25.196  1.00  0.00           C  
ATOM   2520  OD1 ASP A 178      -9.024   0.048  25.577  1.00  0.00           O  
ATOM   2521  OD2 ASP A 178      -8.251  -1.473  24.309  1.00  0.00           O  
ATOM   2522  H   ASP A 178      -6.488   1.767  24.770  1.00  0.00           H  
ATOM   2523  HA  ASP A 178      -7.506   0.894  27.282  1.00  0.00           H  
ATOM   2524 1HB  ASP A 178      -5.991  -0.579  25.100  1.00  0.00           H  
ATOM   2525 2HB  ASP A 178      -6.619  -1.387  26.530  1.00  0.00           H  
ATOM   2526  N   PHE A 179      -4.208   0.995  27.053  1.00  0.00           N  
ATOM   2527  CA  PHE A 179      -3.001   0.936  27.855  1.00  0.00           C  
ATOM   2528  C   PHE A 179      -2.945   2.111  28.812  1.00  0.00           C  
ATOM   2529  O   PHE A 179      -2.538   1.970  29.959  1.00  0.00           O  
ATOM   2530  CB  PHE A 179      -1.759   0.932  26.962  1.00  0.00           C  
ATOM   2531  CG  PHE A 179      -1.540  -0.363  26.233  1.00  0.00           C  
ATOM   2532  CD1 PHE A 179      -2.445  -1.407  26.358  1.00  0.00           C  
ATOM   2533  CD2 PHE A 179      -0.430  -0.541  25.422  1.00  0.00           C  
ATOM   2534  CE1 PHE A 179      -2.245  -2.599  25.688  1.00  0.00           C  
ATOM   2535  CE2 PHE A 179      -0.228  -1.730  24.750  1.00  0.00           C  
ATOM   2536  CZ  PHE A 179      -1.137  -2.761  24.884  1.00  0.00           C  
ATOM   2537  H   PHE A 179      -4.143   1.280  26.086  1.00  0.00           H  
ATOM   2538  HA  PHE A 179      -3.015   0.011  28.434  1.00  0.00           H  
ATOM   2539 1HB  PHE A 179      -1.840   1.729  26.223  1.00  0.00           H  
ATOM   2540 2HB  PHE A 179      -0.876   1.136  27.566  1.00  0.00           H  
ATOM   2541  HD1 PHE A 179      -3.322  -1.278  26.992  1.00  0.00           H  
ATOM   2542  HD2 PHE A 179       0.288   0.273  25.317  1.00  0.00           H  
ATOM   2543  HE1 PHE A 179      -2.964  -3.411  25.795  1.00  0.00           H  
ATOM   2544  HE2 PHE A 179       0.649  -1.857  24.115  1.00  0.00           H  
ATOM   2545  HZ  PHE A 179      -0.978  -3.700  24.356  1.00  0.00           H  
ATOM   2546  N   VAL A 180      -3.335   3.284  28.326  1.00  0.00           N  
ATOM   2547  CA  VAL A 180      -3.340   4.465  29.174  1.00  0.00           C  
ATOM   2548  C   VAL A 180      -4.295   4.219  30.347  1.00  0.00           C  
ATOM   2549  O   VAL A 180      -3.932   4.488  31.493  1.00  0.00           O  
ATOM   2550  CB  VAL A 180      -3.783   5.708  28.380  1.00  0.00           C  
ATOM   2551  CG1 VAL A 180      -3.986   6.892  29.314  1.00  0.00           C  
ATOM   2552  CG2 VAL A 180      -2.750   6.035  27.312  1.00  0.00           C  
ATOM   2553  H   VAL A 180      -3.632   3.368  27.364  1.00  0.00           H  
ATOM   2554  HA  VAL A 180      -2.327   4.632  29.541  1.00  0.00           H  
ATOM   2555  HB  VAL A 180      -4.743   5.503  27.907  1.00  0.00           H  
ATOM   2556 1HG1 VAL A 180      -4.299   7.762  28.736  1.00  0.00           H  
ATOM   2557 2HG1 VAL A 180      -4.755   6.649  30.047  1.00  0.00           H  
ATOM   2558 3HG1 VAL A 180      -3.051   7.116  29.827  1.00  0.00           H  
ATOM   2559 1HG2 VAL A 180      -3.070   6.915  26.754  1.00  0.00           H  
ATOM   2560 2HG2 VAL A 180      -1.788   6.235  27.785  1.00  0.00           H  
ATOM   2561 3HG2 VAL A 180      -2.651   5.190  26.631  1.00  0.00           H  
ATOM   2562  N   ARG A 181      -5.473   3.675  30.063  1.00  0.00           N  
ATOM   2563  CA  ARG A 181      -6.474   3.429  31.121  1.00  0.00           C  
ATOM   2564  C   ARG A 181      -5.934   2.435  32.147  1.00  0.00           C  
ATOM   2565  O   ARG A 181      -6.154   2.601  33.353  1.00  0.00           O  
ATOM   2566  CB  ARG A 181      -7.769   2.890  30.532  1.00  0.00           C  
ATOM   2567  CG  ARG A 181      -8.901   2.714  31.532  1.00  0.00           C  
ATOM   2568  CD  ARG A 181     -10.168   2.321  30.863  1.00  0.00           C  
ATOM   2569  NE  ARG A 181     -10.046   1.048  30.173  1.00  0.00           N  
ATOM   2570  CZ  ARG A 181      -9.996   0.905  28.834  1.00  0.00           C  
ATOM   2571  NH1 ARG A 181     -10.060   1.963  28.057  1.00  0.00           N  
ATOM   2572  NH2 ARG A 181      -9.883  -0.300  28.301  1.00  0.00           N  
ATOM   2573  H   ARG A 181      -5.693   3.424  29.110  1.00  0.00           H  
ATOM   2574  HA  ARG A 181      -6.690   4.374  31.619  1.00  0.00           H  
ATOM   2575 1HB  ARG A 181      -8.121   3.563  29.751  1.00  0.00           H  
ATOM   2576 2HB  ARG A 181      -7.583   1.921  30.070  1.00  0.00           H  
ATOM   2577 1HG  ARG A 181      -8.637   1.935  32.248  1.00  0.00           H  
ATOM   2578 2HG  ARG A 181      -9.069   3.652  32.061  1.00  0.00           H  
ATOM   2579 1HD  ARG A 181     -10.960   2.231  31.607  1.00  0.00           H  
ATOM   2580 2HD  ARG A 181     -10.444   3.080  30.131  1.00  0.00           H  
ATOM   2581  HE  ARG A 181      -9.994   0.210  30.737  1.00  0.00           H  
ATOM   2582 1HH1 ARG A 181     -10.146   2.884  28.464  1.00  0.00           H  
ATOM   2583 2HH1 ARG A 181     -10.023   1.856  27.054  1.00  0.00           H  
ATOM   2584 1HH2 ARG A 181      -9.834  -1.114  28.899  1.00  0.00           H  
ATOM   2585 2HH2 ARG A 181      -9.846  -0.407  27.299  1.00  0.00           H  
ATOM   2586  N   ALA A 182      -5.222   1.405  31.686  1.00  0.00           N  
ATOM   2587  CA  ALA A 182      -4.643   0.430  32.599  1.00  0.00           C  
ATOM   2588  C   ALA A 182      -3.599   1.090  33.493  1.00  0.00           C  
ATOM   2589  O   ALA A 182      -3.561   0.862  34.705  1.00  0.00           O  
ATOM   2590  CB  ALA A 182      -4.029  -0.727  31.825  1.00  0.00           C  
ATOM   2591  H   ALA A 182      -5.079   1.294  30.692  1.00  0.00           H  
ATOM   2592  HA  ALA A 182      -5.441   0.045  33.234  1.00  0.00           H  
ATOM   2593 1HB  ALA A 182      -3.601  -1.446  32.523  1.00  0.00           H  
ATOM   2594 2HB  ALA A 182      -4.800  -1.215  31.228  1.00  0.00           H  
ATOM   2595 3HB  ALA A 182      -3.247  -0.351  31.168  1.00  0.00           H  
ATOM   2596  N   THR A 183      -2.737   1.918  32.909  1.00  0.00           N  
ATOM   2597  CA  THR A 183      -1.722   2.581  33.698  1.00  0.00           C  
ATOM   2598  C   THR A 183      -2.349   3.556  34.695  1.00  0.00           C  
ATOM   2599  O   THR A 183      -1.812   3.737  35.790  1.00  0.00           O  
ATOM   2600  CB  THR A 183      -0.724   3.326  32.793  1.00  0.00           C  
ATOM   2601  OG1 THR A 183      -0.076   2.391  31.920  1.00  0.00           O  
ATOM   2602  CG2 THR A 183       0.325   4.042  33.631  1.00  0.00           C  
ATOM   2603  H   THR A 183      -2.780   2.093  31.915  1.00  0.00           H  
ATOM   2604  HA  THR A 183      -1.177   1.826  34.265  1.00  0.00           H  
ATOM   2605  HB  THR A 183      -1.258   4.058  32.187  1.00  0.00           H  
ATOM   2606  HG1 THR A 183      -0.656   2.188  31.183  1.00  0.00           H  
ATOM   2607 1HG2 THR A 183       1.021   4.563  32.975  1.00  0.00           H  
ATOM   2608 2HG2 THR A 183      -0.164   4.762  34.287  1.00  0.00           H  
ATOM   2609 3HG2 THR A 183       0.869   3.314  34.232  1.00  0.00           H  
ATOM   2610  N   VAL A 184      -3.449   4.187  34.309  1.00  0.00           N  
ATOM   2611  CA  VAL A 184      -4.139   5.121  35.218  1.00  0.00           C  
ATOM   2612  C   VAL A 184      -4.695   4.302  36.392  1.00  0.00           C  
ATOM   2613  O   VAL A 184      -4.523   4.698  37.547  1.00  0.00           O  
ATOM   2614  CB  VAL A 184      -5.282   5.862  34.499  1.00  0.00           C  
ATOM   2615  CG1 VAL A 184      -6.096   6.677  35.492  1.00  0.00           C  
ATOM   2616  CG2 VAL A 184      -4.714   6.754  33.406  1.00  0.00           C  
ATOM   2617  H   VAL A 184      -3.825   4.032  33.384  1.00  0.00           H  
ATOM   2618  HA  VAL A 184      -3.418   5.862  35.566  1.00  0.00           H  
ATOM   2619  HB  VAL A 184      -5.956   5.128  34.056  1.00  0.00           H  
ATOM   2620 1HG1 VAL A 184      -6.900   7.194  34.967  1.00  0.00           H  
ATOM   2621 2HG1 VAL A 184      -6.523   6.014  36.244  1.00  0.00           H  
ATOM   2622 3HG1 VAL A 184      -5.451   7.410  35.977  1.00  0.00           H  
ATOM   2623 1HG2 VAL A 184      -5.527   7.274  32.901  1.00  0.00           H  
ATOM   2624 2HG2 VAL A 184      -4.035   7.484  33.848  1.00  0.00           H  
ATOM   2625 3HG2 VAL A 184      -4.170   6.144  32.684  1.00  0.00           H  
ATOM   2626  N   ALA A 185      -5.327   3.163  36.098  1.00  0.00           N  
ATOM   2627  CA  ALA A 185      -5.892   2.301  37.153  1.00  0.00           C  
ATOM   2628  C   ALA A 185      -4.832   1.842  38.152  1.00  0.00           C  
ATOM   2629  O   ALA A 185      -5.137   1.670  39.342  1.00  0.00           O  
ATOM   2630  CB  ALA A 185      -6.579   1.092  36.535  1.00  0.00           C  
ATOM   2631  H   ALA A 185      -5.421   2.884  35.132  1.00  0.00           H  
ATOM   2632  HA  ALA A 185      -6.630   2.882  37.706  1.00  0.00           H  
ATOM   2633 1HB  ALA A 185      -6.991   0.464  37.325  1.00  0.00           H  
ATOM   2634 2HB  ALA A 185      -7.383   1.426  35.880  1.00  0.00           H  
ATOM   2635 3HB  ALA A 185      -5.855   0.519  35.958  1.00  0.00           H  
ATOM   2636  N   ARG A 186      -3.599   1.616  37.690  1.00  0.00           N  
ATOM   2637  CA  ARG A 186      -2.496   1.191  38.555  1.00  0.00           C  
ATOM   2638  C   ARG A 186      -1.854   2.337  39.339  1.00  0.00           C  
ATOM   2639  O   ARG A 186      -0.973   2.105  40.171  1.00  0.00           O  
ATOM   2640  CB  ARG A 186      -1.421   0.505  37.725  1.00  0.00           C  
ATOM   2641  CG  ARG A 186      -1.827  -0.837  37.136  1.00  0.00           C  
ATOM   2642  CD  ARG A 186      -0.719  -1.456  36.364  1.00  0.00           C  
ATOM   2643  NE  ARG A 186      -1.125  -2.705  35.741  1.00  0.00           N  
ATOM   2644  CZ  ARG A 186      -1.106  -3.906  36.351  1.00  0.00           C  
ATOM   2645  NH1 ARG A 186      -0.699  -4.004  37.597  1.00  0.00           N  
ATOM   2646  NH2 ARG A 186      -1.495  -4.986  35.696  1.00  0.00           N  
ATOM   2647  H   ARG A 186      -3.428   1.746  36.703  1.00  0.00           H  
ATOM   2648  HA  ARG A 186      -2.884   0.482  39.287  1.00  0.00           H  
ATOM   2649 1HB  ARG A 186      -1.131   1.152  36.899  1.00  0.00           H  
ATOM   2650 2HB  ARG A 186      -0.536   0.341  38.339  1.00  0.00           H  
ATOM   2651 1HG  ARG A 186      -2.106  -1.518  37.941  1.00  0.00           H  
ATOM   2652 2HG  ARG A 186      -2.677  -0.699  36.467  1.00  0.00           H  
ATOM   2653 1HD  ARG A 186      -0.397  -0.772  35.579  1.00  0.00           H  
ATOM   2654 2HD  ARG A 186       0.117  -1.663  37.031  1.00  0.00           H  
ATOM   2655  HE  ARG A 186      -1.444  -2.670  34.781  1.00  0.00           H  
ATOM   2656 1HH1 ARG A 186      -0.402  -3.178  38.098  1.00  0.00           H  
ATOM   2657 2HH1 ARG A 186      -0.685  -4.904  38.054  1.00  0.00           H  
ATOM   2658 1HH2 ARG A 186      -1.807  -4.911  34.738  1.00  0.00           H  
ATOM   2659 2HH2 ARG A 186      -1.481  -5.886  36.153  1.00  0.00           H  
ATOM   2660  N   GLY A 187      -2.272   3.567  39.038  1.00  0.00           N  
ATOM   2661  CA  GLY A 187      -1.736   4.742  39.700  1.00  0.00           C  
ATOM   2662  C   GLY A 187      -0.434   5.258  39.110  1.00  0.00           C  
ATOM   2663  O   GLY A 187       0.239   6.088  39.715  1.00  0.00           O  
ATOM   2664  H   GLY A 187      -2.982   3.683  38.329  1.00  0.00           H  
ATOM   2665 1HA  GLY A 187      -2.468   5.549  39.658  1.00  0.00           H  
ATOM   2666 2HA  GLY A 187      -1.564   4.520  40.752  1.00  0.00           H  
ATOM   2667  N   LEU A 188      -0.072   4.787  37.918  1.00  0.00           N  
ATOM   2668  CA  LEU A 188       1.189   5.218  37.309  1.00  0.00           C  
ATOM   2669  C   LEU A 188       1.086   6.499  36.470  1.00  0.00           C  
ATOM   2670  O   LEU A 188       2.098   7.146  36.182  1.00  0.00           O  
ATOM   2671  CB  LEU A 188       1.736   4.088  36.428  1.00  0.00           C  
ATOM   2672  CG  LEU A 188       2.581   3.031  37.150  1.00  0.00           C  
ATOM   2673  CD1 LEU A 188       1.742   2.362  38.231  1.00  0.00           C  
ATOM   2674  CD2 LEU A 188       3.088   2.010  36.142  1.00  0.00           C  
ATOM   2675  H   LEU A 188      -0.659   4.131  37.422  1.00  0.00           H  
ATOM   2676  HA  LEU A 188       1.902   5.430  38.105  1.00  0.00           H  
ATOM   2677 1HB  LEU A 188       0.897   3.577  35.958  1.00  0.00           H  
ATOM   2678 2HB  LEU A 188       2.353   4.526  35.644  1.00  0.00           H  
ATOM   2679  HG  LEU A 188       3.429   3.512  37.637  1.00  0.00           H  
ATOM   2680 1HD1 LEU A 188       2.342   1.611  38.744  1.00  0.00           H  
ATOM   2681 2HD1 LEU A 188       1.409   3.111  38.949  1.00  0.00           H  
ATOM   2682 3HD1 LEU A 188       0.875   1.884  37.776  1.00  0.00           H  
ATOM   2683 1HD2 LEU A 188       3.689   1.259  36.655  1.00  0.00           H  
ATOM   2684 2HD2 LEU A 188       2.240   1.527  35.656  1.00  0.00           H  
ATOM   2685 3HD2 LEU A 188       3.698   2.512  35.392  1.00  0.00           H  
ATOM   2686  N   ALA A 189      -0.135   6.833  36.068  1.00  0.00           N  
ATOM   2687  CA  ALA A 189      -0.411   8.038  35.303  1.00  0.00           C  
ATOM   2688  C   ALA A 189      -1.648   8.667  35.934  1.00  0.00           C  
ATOM   2689  O   ALA A 189      -2.584   7.953  36.298  1.00  0.00           O  
ATOM   2690  CB  ALA A 189      -0.626   7.732  33.828  1.00  0.00           C  
ATOM   2691  H   ALA A 189      -0.899   6.217  36.309  1.00  0.00           H  
ATOM   2692  HA  ALA A 189       0.450   8.700  35.392  1.00  0.00           H  
ATOM   2693 1HB  ALA A 189      -0.830   8.658  33.290  1.00  0.00           H  
ATOM   2694 2HB  ALA A 189       0.269   7.264  33.419  1.00  0.00           H  
ATOM   2695 3HB  ALA A 189      -1.472   7.055  33.717  1.00  0.00           H  
ATOM   2696  N   GLU A 190      -1.641   9.990  36.067  1.00  0.00           N  
ATOM   2697  CA  GLU A 190      -2.778  10.718  36.626  1.00  0.00           C  
ATOM   2698  C   GLU A 190      -3.625  11.260  35.475  1.00  0.00           C  
ATOM   2699  O   GLU A 190      -3.092  11.676  34.448  1.00  0.00           O  
ATOM   2700  CB  GLU A 190      -2.310  11.860  37.531  1.00  0.00           C  
ATOM   2701  CG  GLU A 190      -1.567  11.407  38.781  1.00  0.00           C  
ATOM   2702  CD  GLU A 190      -1.130  12.554  39.649  1.00  0.00           C  
ATOM   2703  OE1 GLU A 190      -1.291  13.679  39.240  1.00  0.00           O  
ATOM   2704  OE2 GLU A 190      -0.635  12.305  40.723  1.00  0.00           O  
ATOM   2705  H   GLU A 190      -0.824  10.505  35.772  1.00  0.00           H  
ATOM   2706  HA  GLU A 190      -3.371  10.026  37.225  1.00  0.00           H  
ATOM   2707 1HB  GLU A 190      -1.649  12.521  36.971  1.00  0.00           H  
ATOM   2708 2HB  GLU A 190      -3.170  12.449  37.848  1.00  0.00           H  
ATOM   2709 1HG  GLU A 190      -2.219  10.755  39.361  1.00  0.00           H  
ATOM   2710 2HG  GLU A 190      -0.693  10.830  38.482  1.00  0.00           H  
ATOM   2711  N   ASN A 191      -4.956  11.263  35.626  1.00  0.00           N  
ATOM   2712  CA  ASN A 191      -5.862  11.764  34.582  1.00  0.00           C  
ATOM   2713  C   ASN A 191      -5.646  13.227  34.214  1.00  0.00           C  
ATOM   2714  O   ASN A 191      -5.963  13.641  33.093  1.00  0.00           O  
ATOM   2715  CB  ASN A 191      -7.304  11.553  35.005  1.00  0.00           C  
ATOM   2716  CG  ASN A 191      -7.665  12.335  36.237  1.00  0.00           C  
ATOM   2717  OD1 ASN A 191      -6.976  12.258  37.261  1.00  0.00           O  
ATOM   2718  ND2 ASN A 191      -8.734  13.086  36.160  1.00  0.00           N  
ATOM   2719  H   ASN A 191      -5.346  10.908  36.487  1.00  0.00           H  
ATOM   2720  HA  ASN A 191      -5.676  11.203  33.664  1.00  0.00           H  
ATOM   2721 1HB  ASN A 191      -7.969  11.849  34.193  1.00  0.00           H  
ATOM   2722 2HB  ASN A 191      -7.475  10.493  35.198  1.00  0.00           H  
ATOM   2723 1HD2 ASN A 191      -9.022  13.629  36.949  1.00  0.00           H  
ATOM   2724 2HD2 ASN A 191      -9.262  13.117  35.312  1.00  0.00           H  
ATOM   2725  N   ASP A 192      -5.114  14.000  35.164  1.00  0.00           N  
ATOM   2726  CA  ASP A 192      -4.866  15.427  34.974  1.00  0.00           C  
ATOM   2727  C   ASP A 192      -3.544  15.701  34.260  1.00  0.00           C  
ATOM   2728  O   ASP A 192      -3.190  16.849  33.999  1.00  0.00           O  
ATOM   2729  CB  ASP A 192      -4.873  16.147  36.325  1.00  0.00           C  
ATOM   2730  CG  ASP A 192      -6.251  16.181  36.971  1.00  0.00           C  
ATOM   2731  OD1 ASP A 192      -7.218  15.987  36.273  1.00  0.00           O  
ATOM   2732  OD2 ASP A 192      -6.324  16.400  38.156  1.00  0.00           O  
ATOM   2733  H   ASP A 192      -4.876  13.573  36.048  1.00  0.00           H  
ATOM   2734  HA  ASP A 192      -5.663  15.837  34.353  1.00  0.00           H  
ATOM   2735 1HB  ASP A 192      -4.181  15.651  37.005  1.00  0.00           H  
ATOM   2736 2HB  ASP A 192      -4.525  17.172  36.192  1.00  0.00           H  
ATOM   2737  N   TRP A 193      -2.801  14.643  33.966  1.00  0.00           N  
ATOM   2738  CA  TRP A 193      -1.542  14.807  33.244  1.00  0.00           C  
ATOM   2739  C   TRP A 193      -1.827  14.908  31.751  1.00  0.00           C  
ATOM   2740  O   TRP A 193      -2.868  14.487  31.260  1.00  0.00           O  
ATOM   2741  CB  TRP A 193      -0.596  13.636  33.519  1.00  0.00           C  
ATOM   2742  CG  TRP A 193      -0.092  13.594  34.930  1.00  0.00           C  
ATOM   2743  CD1 TRP A 193      -0.515  14.366  35.971  1.00  0.00           C  
ATOM   2744  CD2 TRP A 193       0.938  12.728  35.465  1.00  0.00           C  
ATOM   2745  NE1 TRP A 193       0.179  14.043  37.111  1.00  0.00           N  
ATOM   2746  CE2 TRP A 193       1.071  13.042  36.821  1.00  0.00           C  
ATOM   2747  CE3 TRP A 193       1.745  11.727  34.912  1.00  0.00           C  
ATOM   2748  CZ2 TRP A 193       1.982  12.392  37.638  1.00  0.00           C  
ATOM   2749  CZ3 TRP A 193       2.658  11.074  35.732  1.00  0.00           C  
ATOM   2750  CH2 TRP A 193       2.772  11.399  37.060  1.00  0.00           C  
ATOM   2751  H   TRP A 193      -3.096  13.716  34.237  1.00  0.00           H  
ATOM   2752  HA  TRP A 193      -1.063  15.724  33.587  1.00  0.00           H  
ATOM   2753 1HB  TRP A 193      -1.109  12.697  33.310  1.00  0.00           H  
ATOM   2754 2HB  TRP A 193       0.262  13.697  32.850  1.00  0.00           H  
ATOM   2755  HD1 TRP A 193      -1.290  15.127  35.906  1.00  0.00           H  
ATOM   2756  HE1 TRP A 193       0.054  14.473  38.016  1.00  0.00           H  
ATOM   2757  HE3 TRP A 193       1.657  11.463  33.858  1.00  0.00           H  
ATOM   2758  HZ2 TRP A 193       2.088  12.636  38.696  1.00  0.00           H  
ATOM   2759  HZ3 TRP A 193       3.283  10.296  35.293  1.00  0.00           H  
ATOM   2760  HH2 TRP A 193       3.498  10.867  37.675  1.00  0.00           H  
ATOM   2761  N   TYR A 194      -0.873  15.481  31.036  1.00  0.00           N  
ATOM   2762  CA  TYR A 194      -0.978  15.658  29.599  1.00  0.00           C  
ATOM   2763  C   TYR A 194      -0.223  14.592  28.823  1.00  0.00           C  
ATOM   2764  O   TYR A 194       0.882  14.207  29.207  1.00  0.00           O  
ATOM   2765  CB  TYR A 194      -0.474  17.048  29.204  1.00  0.00           C  
ATOM   2766  CG  TYR A 194      -1.352  18.178  29.693  1.00  0.00           C  
ATOM   2767  CD1 TYR A 194      -1.397  18.486  31.045  1.00  0.00           C  
ATOM   2768  CD2 TYR A 194      -2.113  18.906  28.790  1.00  0.00           C  
ATOM   2769  CE1 TYR A 194      -2.200  19.518  31.492  1.00  0.00           C  
ATOM   2770  CE2 TYR A 194      -2.915  19.938  29.237  1.00  0.00           C  
ATOM   2771  CZ  TYR A 194      -2.960  20.244  30.582  1.00  0.00           C  
ATOM   2772  OH  TYR A 194      -3.759  21.272  31.027  1.00  0.00           O  
ATOM   2773  H   TYR A 194      -0.044  15.805  31.512  1.00  0.00           H  
ATOM   2774  HA  TYR A 194      -2.027  15.570  29.315  1.00  0.00           H  
ATOM   2775 1HB  TYR A 194       0.530  17.199  29.605  1.00  0.00           H  
ATOM   2776 2HB  TYR A 194      -0.406  17.115  28.118  1.00  0.00           H  
ATOM   2777  HD1 TYR A 194      -0.799  17.914  31.755  1.00  0.00           H  
ATOM   2778  HD2 TYR A 194      -2.079  18.663  27.728  1.00  0.00           H  
ATOM   2779  HE1 TYR A 194      -2.235  19.760  32.554  1.00  0.00           H  
ATOM   2780  HE2 TYR A 194      -3.514  20.509  28.528  1.00  0.00           H  
ATOM   2781  HH  TYR A 194      -3.674  21.352  31.980  1.00  0.00           H  
ATOM   2782  N   LEU A 195      -0.840  14.169  27.731  1.00  0.00           N  
ATOM   2783  CA  LEU A 195      -0.191  13.276  26.762  1.00  0.00           C  
ATOM   2784  C   LEU A 195       0.546  14.273  25.846  1.00  0.00           C  
ATOM   2785  O   LEU A 195      -0.075  15.147  25.240  1.00  0.00           O  
ATOM   2786  CB  LEU A 195      -1.197  12.417  25.986  1.00  0.00           C  
ATOM   2787  CG  LEU A 195      -1.728  11.182  26.725  1.00  0.00           C  
ATOM   2788  CD1 LEU A 195      -2.540  11.624  27.935  1.00  0.00           C  
ATOM   2789  CD2 LEU A 195      -2.572  10.345  25.776  1.00  0.00           C  
ATOM   2790  H   LEU A 195      -1.788  14.472  27.562  1.00  0.00           H  
ATOM   2791  HA  LEU A 195       0.470  12.600  27.303  1.00  0.00           H  
ATOM   2792 1HB  LEU A 195      -2.052  13.037  25.721  1.00  0.00           H  
ATOM   2793 2HB  LEU A 195      -0.724  12.074  25.065  1.00  0.00           H  
ATOM   2794  HG  LEU A 195      -0.889  10.586  27.086  1.00  0.00           H  
ATOM   2795 1HD1 LEU A 195      -2.917  10.747  28.460  1.00  0.00           H  
ATOM   2796 2HD1 LEU A 195      -1.906  12.204  28.606  1.00  0.00           H  
ATOM   2797 3HD1 LEU A 195      -3.378  12.238  27.606  1.00  0.00           H  
ATOM   2798 1HD2 LEU A 195      -2.949   9.467  26.301  1.00  0.00           H  
ATOM   2799 2HD2 LEU A 195      -3.412  10.940  25.415  1.00  0.00           H  
ATOM   2800 3HD2 LEU A 195      -1.962  10.028  24.930  1.00  0.00           H  
ATOM   2801  N   THR A 196       1.863  14.126  25.723  1.00  0.00           N  
ATOM   2802  CA  THR A 196       2.671  15.027  24.884  1.00  0.00           C  
ATOM   2803  C   THR A 196       3.039  14.480  23.529  1.00  0.00           C  
ATOM   2804  O   THR A 196       2.999  15.202  22.529  1.00  0.00           O  
ATOM   2805  CB  THR A 196       3.971  15.419  25.611  1.00  0.00           C  
ATOM   2806  OG1 THR A 196       4.738  14.241  25.891  1.00  0.00           O  
ATOM   2807  CG2 THR A 196       3.657  16.137  26.914  1.00  0.00           C  
ATOM   2808  H   THR A 196       2.320  13.375  26.220  1.00  0.00           H  
ATOM   2809  HA  THR A 196       2.093  15.931  24.691  1.00  0.00           H  
ATOM   2810  HB  THR A 196       4.560  16.077  24.973  1.00  0.00           H  
ATOM   2811  HG1 THR A 196       4.149  13.534  26.167  1.00  0.00           H  
ATOM   2812 1HG2 THR A 196       4.587  16.407  27.414  1.00  0.00           H  
ATOM   2813 2HG2 THR A 196       3.083  17.040  26.703  1.00  0.00           H  
ATOM   2814 3HG2 THR A 196       3.076  15.481  27.561  1.00  0.00           H  
ATOM   2815  N   SER A 197       3.419  13.211  23.499  1.00  0.00           N  
ATOM   2816  CA  SER A 197       3.859  12.624  22.233  1.00  0.00           C  
ATOM   2817  C   SER A 197       3.623  11.145  22.160  1.00  0.00           C  
ATOM   2818  O   SER A 197       3.705  10.449  23.181  1.00  0.00           O  
ATOM   2819  CB  SER A 197       5.335  12.898  22.017  1.00  0.00           C  
ATOM   2820  OG  SER A 197       5.779  12.336  20.813  1.00  0.00           O  
ATOM   2821  H   SER A 197       3.412  12.638  24.331  1.00  0.00           H  
ATOM   2822  HA  SER A 197       3.293  13.085  21.422  1.00  0.00           H  
ATOM   2823 1HB  SER A 197       5.506  13.974  22.004  1.00  0.00           H  
ATOM   2824 2HB  SER A 197       5.906  12.486  22.847  1.00  0.00           H  
ATOM   2825  HG  SER A 197       5.077  12.486  20.176  1.00  0.00           H  
ATOM   2826  N   VAL A 198       3.363  10.666  20.947  1.00  0.00           N  
ATOM   2827  CA  VAL A 198       3.247   9.219  20.692  1.00  0.00           C  
ATOM   2828  C   VAL A 198       4.366   8.939  19.698  1.00  0.00           C  
ATOM   2829  O   VAL A 198       4.346   9.502  18.597  1.00  0.00           O  
ATOM   2830  CB  VAL A 198       1.877   8.830  20.105  1.00  0.00           C  
ATOM   2831  CG1 VAL A 198       1.820   7.335  19.832  1.00  0.00           C  
ATOM   2832  CG2 VAL A 198       0.768   9.248  21.058  1.00  0.00           C  
ATOM   2833  H   VAL A 198       3.242  11.312  20.180  1.00  0.00           H  
ATOM   2834  HA  VAL A 198       3.362   8.690  21.639  1.00  0.00           H  
ATOM   2835  HB  VAL A 198       1.745   9.337  19.149  1.00  0.00           H  
ATOM   2836 1HG1 VAL A 198       0.845   7.077  19.417  1.00  0.00           H  
ATOM   2837 2HG1 VAL A 198       2.599   7.065  19.120  1.00  0.00           H  
ATOM   2838 3HG1 VAL A 198       1.972   6.789  20.763  1.00  0.00           H  
ATOM   2839 1HG2 VAL A 198      -0.198   8.970  20.637  1.00  0.00           H  
ATOM   2840 2HG2 VAL A 198       0.904   8.745  22.016  1.00  0.00           H  
ATOM   2841 3HG2 VAL A 198       0.802  10.327  21.206  1.00  0.00           H  
ATOM   2842  N   GLN A 199       5.318   8.078  20.066  1.00  0.00           N  
ATOM   2843  CA  GLN A 199       6.470   7.789  19.192  1.00  0.00           C  
ATOM   2844  C   GLN A 199       6.631   6.301  19.032  1.00  0.00           C  
ATOM   2845  O   GLN A 199       6.170   5.538  19.879  1.00  0.00           O  
ATOM   2846  CB  GLN A 199       7.761   8.392  19.753  1.00  0.00           C  
ATOM   2847  CG  GLN A 199       8.976   8.201  18.861  1.00  0.00           C  
ATOM   2848  CD  GLN A 199      10.212   8.887  19.412  1.00  0.00           C  
ATOM   2849  OE1 GLN A 199      11.043   8.260  20.075  1.00  0.00           O  
ATOM   2850  NE2 GLN A 199      10.340  10.180  19.140  1.00  0.00           N  
ATOM   2851  H   GLN A 199       5.250   7.614  20.960  1.00  0.00           H  
ATOM   2852  HA  GLN A 199       6.283   8.233  18.215  1.00  0.00           H  
ATOM   2853 1HB  GLN A 199       7.624   9.462  19.910  1.00  0.00           H  
ATOM   2854 2HB  GLN A 199       7.981   7.945  20.722  1.00  0.00           H  
ATOM   2855 1HG  GLN A 199       9.186   7.135  18.775  1.00  0.00           H  
ATOM   2856 2HG  GLN A 199       8.762   8.620  17.878  1.00  0.00           H  
ATOM   2857 1HE2 GLN A 199      11.135  10.687  19.477  1.00  0.00           H  
ATOM   2858 2HE2 GLN A 199       9.642  10.650  18.599  1.00  0.00           H  
ATOM   2859  N   ALA A 200       7.259   5.892  17.932  1.00  0.00           N  
ATOM   2860  CA  ALA A 200       7.611   4.474  17.824  1.00  0.00           C  
ATOM   2861  C   ALA A 200       8.932   4.382  17.098  1.00  0.00           C  
ATOM   2862  O   ALA A 200       9.305   5.285  16.352  1.00  0.00           O  
ATOM   2863  CB  ALA A 200       6.534   3.682  17.096  1.00  0.00           C  
ATOM   2864  H   ALA A 200       7.499   6.518  17.176  1.00  0.00           H  
ATOM   2865  HA  ALA A 200       7.709   4.072  18.832  1.00  0.00           H  
ATOM   2866 1HB  ALA A 200       6.831   2.635  17.036  1.00  0.00           H  
ATOM   2867 2HB  ALA A 200       5.593   3.762  17.641  1.00  0.00           H  
ATOM   2868 3HB  ALA A 200       6.407   4.081  16.091  1.00  0.00           H  
ATOM   2869  N   GLY A 201       9.647   3.298  17.338  1.00  0.00           N  
ATOM   2870  CA  GLY A 201      10.956   3.174  16.729  1.00  0.00           C  
ATOM   2871  C   GLY A 201      11.696   2.013  17.342  1.00  0.00           C  
ATOM   2872  O   GLY A 201      11.074   1.069  17.829  1.00  0.00           O  
ATOM   2873  H   GLY A 201       9.308   2.555  17.932  1.00  0.00           H  
ATOM   2874 1HA  GLY A 201      10.845   3.030  15.654  1.00  0.00           H  
ATOM   2875 2HA  GLY A 201      11.513   4.099  16.873  1.00  0.00           H  
ATOM   2876  N   PHE A 202      13.018   2.090  17.337  1.00  0.00           N  
ATOM   2877  CA  PHE A 202      13.838   0.994  17.822  1.00  0.00           C  
ATOM   2878  C   PHE A 202      14.859   1.412  18.837  1.00  0.00           C  
ATOM   2879  O   PHE A 202      15.719   2.241  18.534  1.00  0.00           O  
ATOM   2880  CB  PHE A 202      14.555   0.318  16.652  1.00  0.00           C  
ATOM   2881  CG  PHE A 202      13.625  -0.317  15.657  1.00  0.00           C  
ATOM   2882  CD1 PHE A 202      13.198   0.384  14.539  1.00  0.00           C  
ATOM   2883  CD2 PHE A 202      13.175  -1.616  15.837  1.00  0.00           C  
ATOM   2884  CE1 PHE A 202      12.343  -0.199  13.623  1.00  0.00           C  
ATOM   2885  CE2 PHE A 202      12.321  -2.202  14.923  1.00  0.00           C  
ATOM   2886  CZ  PHE A 202      11.905  -1.492  13.815  1.00  0.00           C  
ATOM   2887  H   PHE A 202      13.468   2.925  16.990  1.00  0.00           H  
ATOM   2888  HA  PHE A 202      13.188   0.264  18.307  1.00  0.00           H  
ATOM   2889 1HB  PHE A 202      15.165   1.051  16.127  1.00  0.00           H  
ATOM   2890 2HB  PHE A 202      15.224  -0.453  17.032  1.00  0.00           H  
ATOM   2891  HD1 PHE A 202      13.546   1.406  14.387  1.00  0.00           H  
ATOM   2892  HD2 PHE A 202      13.504  -2.177  16.713  1.00  0.00           H  
ATOM   2893  HE1 PHE A 202      12.016   0.363  12.750  1.00  0.00           H  
ATOM   2894  HE2 PHE A 202      11.975  -3.224  15.076  1.00  0.00           H  
ATOM   2895  HZ  PHE A 202      11.230  -1.952  13.095  1.00  0.00           H  
ATOM   2896  N   GLU A 203      14.775   0.887  20.061  1.00  0.00           N  
ATOM   2897  CA  GLU A 203      15.838   1.215  21.024  1.00  0.00           C  
ATOM   2898  C   GLU A 203      16.965   0.266  20.638  1.00  0.00           C  
ATOM   2899  O   GLU A 203      16.759  -0.957  20.516  1.00  0.00           O  
ATOM   2900  CB  GLU A 203      15.403   1.013  22.477  1.00  0.00           C  
ATOM   2901  CG  GLU A 203      14.301   1.955  22.940  1.00  0.00           C  
ATOM   2902  CD  GLU A 203      13.915   1.743  24.378  1.00  0.00           C  
ATOM   2903  OE1 GLU A 203      14.575   2.278  25.236  1.00  0.00           O  
ATOM   2904  OE2 GLU A 203      12.959   1.043  24.618  1.00  0.00           O  
ATOM   2905  H   GLU A 203      14.020   0.281  20.349  1.00  0.00           H  
ATOM   2906  HA  GLU A 203      16.102   2.266  20.903  1.00  0.00           H  
ATOM   2907 1HB  GLU A 203      15.049  -0.009  22.613  1.00  0.00           H  
ATOM   2908 2HB  GLU A 203      16.261   1.152  23.136  1.00  0.00           H  
ATOM   2909 1HG  GLU A 203      14.640   2.984  22.816  1.00  0.00           H  
ATOM   2910 2HG  GLU A 203      13.426   1.811  22.309  1.00  0.00           H  
ATOM   2911  N   PRO A 204      18.151   0.824  20.439  1.00  0.00           N  
ATOM   2912  CA  PRO A 204      19.296   0.021  20.015  1.00  0.00           C  
ATOM   2913  C   PRO A 204      20.364  -0.016  21.083  1.00  0.00           C  
ATOM   2914  O   PRO A 204      20.777   1.029  21.595  1.00  0.00           O  
ATOM   2915  CB  PRO A 204      19.786   0.746  18.758  1.00  0.00           C  
ATOM   2916  CG  PRO A 204      18.584   1.477  18.265  1.00  0.00           C  
ATOM   2917  CD  PRO A 204      17.866   1.904  19.518  1.00  0.00           C  
ATOM   2918  HA  PRO A 204      18.955  -0.996  19.773  1.00  0.00           H  
ATOM   2919 1HB  PRO A 204      20.619   1.418  19.011  1.00  0.00           H  
ATOM   2920 2HB  PRO A 204      20.171   0.018  18.029  1.00  0.00           H  
ATOM   2921 1HG  PRO A 204      18.887   2.330  17.640  1.00  0.00           H  
ATOM   2922 2HG  PRO A 204      17.973   0.819  17.630  1.00  0.00           H  
ATOM   2923 1HD  PRO A 204      18.276   2.863  19.868  1.00  0.00           H  
ATOM   2924 2HD  PRO A 204      16.789   1.994  19.312  1.00  0.00           H  
ATOM   2925  N   TRP A 205      20.808  -1.237  21.389  1.00  0.00           N  
ATOM   2926  CA  TRP A 205      21.918  -1.441  22.337  1.00  0.00           C  
ATOM   2927  C   TRP A 205      23.142  -1.850  21.532  1.00  0.00           C  
ATOM   2928  O   TRP A 205      24.247  -1.354  21.754  1.00  0.00           O  
ATOM   2929  CB  TRP A 205      21.584  -2.514  23.375  1.00  0.00           C  
ATOM   2930  CG  TRP A 205      20.519  -2.099  24.344  1.00  0.00           C  
ATOM   2931  CD1 TRP A 205      20.695  -1.760  25.652  1.00  0.00           C  
ATOM   2932  CD2 TRP A 205      19.099  -1.975  24.085  1.00  0.00           C  
ATOM   2933  NE1 TRP A 205      19.489  -1.436  26.223  1.00  0.00           N  
ATOM   2934  CE2 TRP A 205      18.502  -1.561  25.278  1.00  0.00           C  
ATOM   2935  CE3 TRP A 205      18.301  -2.178  22.952  1.00  0.00           C  
ATOM   2936  CZ2 TRP A 205      17.136  -1.346  25.378  1.00  0.00           C  
ATOM   2937  CZ3 TRP A 205      16.932  -1.962  23.053  1.00  0.00           C  
ATOM   2938  CH2 TRP A 205      16.365  -1.555  24.234  1.00  0.00           C  
ATOM   2939  H   TRP A 205      20.373  -2.041  20.961  1.00  0.00           H  
ATOM   2940  HA  TRP A 205      22.098  -0.505  22.865  1.00  0.00           H  
ATOM   2941 1HB  TRP A 205      21.251  -3.420  22.867  1.00  0.00           H  
ATOM   2942 2HB  TRP A 205      22.481  -2.766  23.939  1.00  0.00           H  
ATOM   2943  HD1 TRP A 205      21.652  -1.747  26.169  1.00  0.00           H  
ATOM   2944  HE1 TRP A 205      19.349  -1.153  27.182  1.00  0.00           H  
ATOM   2945  HE3 TRP A 205      18.746  -2.498  22.011  1.00  0.00           H  
ATOM   2946  HZ2 TRP A 205      16.667  -1.023  26.308  1.00  0.00           H  
ATOM   2947  HZ3 TRP A 205      16.317  -2.123  22.167  1.00  0.00           H  
ATOM   2948  HH2 TRP A 205      15.288  -1.394  24.278  1.00  0.00           H  
ATOM   2949  N   GLN A 206      22.936  -2.753  20.587  1.00  0.00           N  
ATOM   2950  CA  GLN A 206      24.023  -3.231  19.736  1.00  0.00           C  
ATOM   2951  C   GLN A 206      23.499  -3.505  18.323  1.00  0.00           C  
ATOM   2952  O   GLN A 206      22.505  -4.220  18.147  1.00  0.00           O  
ATOM   2953  CB  GLN A 206      24.657  -4.495  20.323  1.00  0.00           C  
ATOM   2954  CG  GLN A 206      25.850  -5.015  19.540  1.00  0.00           C  
ATOM   2955  CD  GLN A 206      26.485  -6.229  20.190  1.00  0.00           C  
ATOM   2956  OE1 GLN A 206      25.946  -6.790  21.149  1.00  0.00           O  
ATOM   2957  NE2 GLN A 206      27.636  -6.643  19.673  1.00  0.00           N  
ATOM   2958  H   GLN A 206      22.006  -3.121  20.450  1.00  0.00           H  
ATOM   2959  HA  GLN A 206      24.786  -2.455  19.681  1.00  0.00           H  
ATOM   2960 1HB  GLN A 206      24.985  -4.297  21.344  1.00  0.00           H  
ATOM   2961 2HB  GLN A 206      23.911  -5.289  20.367  1.00  0.00           H  
ATOM   2962 1HG  GLN A 206      25.520  -5.296  18.540  1.00  0.00           H  
ATOM   2963 2HG  GLN A 206      26.601  -4.228  19.477  1.00  0.00           H  
ATOM   2964 1HE2 GLN A 206      28.102  -7.439  20.060  1.00  0.00           H  
ATOM   2965 2HE2 GLN A 206      28.038  -6.159  18.895  1.00  0.00           H  
ATOM   2966  N   ASN A 207      24.168  -2.928  17.326  1.00  0.00           N  
ATOM   2967  CA  ASN A 207      23.771  -3.128  15.942  1.00  0.00           C  
ATOM   2968  C   ASN A 207      22.444  -2.480  15.614  1.00  0.00           C  
ATOM   2969  O   ASN A 207      22.093  -1.436  16.190  1.00  0.00           O  
ATOM   2970  CB  ASN A 207      23.722  -4.610  15.619  1.00  0.00           C  
ATOM   2971  CG  ASN A 207      25.066  -5.273  15.740  1.00  0.00           C  
ATOM   2972  OD1 ASN A 207      26.106  -4.637  15.532  1.00  0.00           O  
ATOM   2973  ND2 ASN A 207      25.065  -6.538  16.073  1.00  0.00           N  
ATOM   2974  H   ASN A 207      24.965  -2.341  17.529  1.00  0.00           H  
ATOM   2975  HA  ASN A 207      24.512  -2.653  15.297  1.00  0.00           H  
ATOM   2976 1HB  ASN A 207      23.023  -5.107  16.293  1.00  0.00           H  
ATOM   2977 2HB  ASN A 207      23.351  -4.749  14.603  1.00  0.00           H  
ATOM   2978 1HD2 ASN A 207      25.931  -7.031  16.168  1.00  0.00           H  
ATOM   2979 2HD2 ASN A 207      24.200  -7.013  16.231  1.00  0.00           H  
ATOM   2980  N   GLY A 208      21.715  -3.106  14.690  1.00  0.00           N  
ATOM   2981  CA  GLY A 208      20.417  -2.581  14.290  1.00  0.00           C  
ATOM   2982  C   GLY A 208      20.239  -2.334  12.803  1.00  0.00           C  
ATOM   2983  O   GLY A 208      19.122  -2.120  12.341  1.00  0.00           O  
ATOM   2984  H   GLY A 208      22.058  -3.952  14.258  1.00  0.00           H  
ATOM   2985 1HA  GLY A 208      19.633  -3.272  14.601  1.00  0.00           H  
ATOM   2986 2HA  GLY A 208      20.234  -1.636  14.801  1.00  0.00           H  
ATOM   2987  N   ALA A 209      21.313  -2.358  12.019  1.00  0.00           N  
ATOM   2988  CA  ALA A 209      21.148  -2.084  10.601  1.00  0.00           C  
ATOM   2989  C   ALA A 209      20.249  -3.131   9.953  1.00  0.00           C  
ATOM   2990  O   ALA A 209      20.426  -4.341  10.154  1.00  0.00           O  
ATOM   2991  CB  ALA A 209      22.502  -2.038   9.907  1.00  0.00           C  
ATOM   2992  H   ALA A 209      22.236  -2.560  12.377  1.00  0.00           H  
ATOM   2993  HA  ALA A 209      20.666  -1.112  10.498  1.00  0.00           H  
ATOM   2994 1HB  ALA A 209      22.360  -1.832   8.846  1.00  0.00           H  
ATOM   2995 2HB  ALA A 209      23.112  -1.252  10.351  1.00  0.00           H  
ATOM   2996 3HB  ALA A 209      23.004  -2.997  10.026  1.00  0.00           H  
ATOM   2997  N   GLY A 210      19.293  -2.650   9.165  1.00  0.00           N  
ATOM   2998  CA  GLY A 210      18.354  -3.518   8.489  1.00  0.00           C  
ATOM   2999  C   GLY A 210      16.937  -3.382   9.019  1.00  0.00           C  
ATOM   3000  O   GLY A 210      15.987  -3.758   8.327  1.00  0.00           O  
ATOM   3001  H   GLY A 210      19.221  -1.651   9.035  1.00  0.00           H  
ATOM   3002 1HA  GLY A 210      18.354  -3.293   7.422  1.00  0.00           H  
ATOM   3003 2HA  GLY A 210      18.672  -4.554   8.599  1.00  0.00           H  
ATOM   3004  N   LEU A 211      16.799  -2.879  10.242  1.00  0.00           N  
ATOM   3005  CA  LEU A 211      15.458  -2.703  10.815  1.00  0.00           C  
ATOM   3006  C   LEU A 211      14.716  -1.667   9.999  1.00  0.00           C  
ATOM   3007  O   LEU A 211      15.299  -0.682   9.562  1.00  0.00           O  
ATOM   3008  CB  LEU A 211      15.534  -2.261  12.282  1.00  0.00           C  
ATOM   3009  CG  LEU A 211      16.129  -3.287  13.255  1.00  0.00           C  
ATOM   3010  CD1 LEU A 211      16.259  -2.660  14.637  1.00  0.00           C  
ATOM   3011  CD2 LEU A 211      15.243  -4.522  13.296  1.00  0.00           C  
ATOM   3012  H   LEU A 211      17.606  -2.614  10.788  1.00  0.00           H  
ATOM   3013  HA  LEU A 211      14.936  -3.658  10.773  1.00  0.00           H  
ATOM   3014 1HB  LEU A 211      16.140  -1.358  12.342  1.00  0.00           H  
ATOM   3015 2HB  LEU A 211      14.528  -2.023  12.626  1.00  0.00           H  
ATOM   3016  HG  LEU A 211      17.129  -3.568  12.922  1.00  0.00           H  
ATOM   3017 1HD1 LEU A 211      16.682  -3.389  15.329  1.00  0.00           H  
ATOM   3018 2HD1 LEU A 211      16.914  -1.791  14.582  1.00  0.00           H  
ATOM   3019 3HD1 LEU A 211      15.276  -2.353  14.991  1.00  0.00           H  
ATOM   3020 1HD2 LEU A 211      15.666  -5.252  13.987  1.00  0.00           H  
ATOM   3021 2HD2 LEU A 211      14.244  -4.242  13.631  1.00  0.00           H  
ATOM   3022 3HD2 LEU A 211      15.182  -4.960  12.299  1.00  0.00           H  
ATOM   3023  N   ALA A 212      13.421  -1.880   9.782  1.00  0.00           N  
ATOM   3024  CA  ALA A 212      12.640  -0.915   9.012  1.00  0.00           C  
ATOM   3025  C   ALA A 212      11.341  -0.614   9.722  1.00  0.00           C  
ATOM   3026  O   ALA A 212      10.693  -1.497  10.284  1.00  0.00           O  
ATOM   3027  CB  ALA A 212      12.369  -1.433   7.607  1.00  0.00           C  
ATOM   3028  H   ALA A 212      12.965  -2.705  10.144  1.00  0.00           H  
ATOM   3029  HA  ALA A 212      13.218   0.006   8.938  1.00  0.00           H  
ATOM   3030 1HB  ALA A 212      11.786  -0.697   7.054  1.00  0.00           H  
ATOM   3031 2HB  ALA A 212      13.315  -1.607   7.094  1.00  0.00           H  
ATOM   3032 3HB  ALA A 212      11.811  -2.367   7.665  1.00  0.00           H  
ATOM   3033  N   VAL A 213      11.003   0.667   9.703  1.00  0.00           N  
ATOM   3034  CA  VAL A 213       9.760   1.200  10.264  1.00  0.00           C  
ATOM   3035  C   VAL A 213       8.878   1.658   9.100  1.00  0.00           C  
ATOM   3036  O   VAL A 213       9.341   2.383   8.206  1.00  0.00           O  
ATOM   3037  CB  VAL A 213      10.038   2.379  11.216  1.00  0.00           C  
ATOM   3038  CG1 VAL A 213       8.734   2.955  11.745  1.00  0.00           C  
ATOM   3039  CG2 VAL A 213      10.930   1.921  12.360  1.00  0.00           C  
ATOM   3040  H   VAL A 213      11.659   1.301   9.269  1.00  0.00           H  
ATOM   3041  HA  VAL A 213       9.270   0.409  10.833  1.00  0.00           H  
ATOM   3042  HB  VAL A 213      10.538   3.172  10.660  1.00  0.00           H  
ATOM   3043 1HG1 VAL A 213       8.950   3.787  12.416  1.00  0.00           H  
ATOM   3044 2HG1 VAL A 213       8.128   3.309  10.912  1.00  0.00           H  
ATOM   3045 3HG1 VAL A 213       8.190   2.184  12.289  1.00  0.00           H  
ATOM   3046 1HG2 VAL A 213      11.123   2.759  13.028  1.00  0.00           H  
ATOM   3047 2HG2 VAL A 213      10.432   1.123  12.912  1.00  0.00           H  
ATOM   3048 3HG2 VAL A 213      11.874   1.551  11.960  1.00  0.00           H  
ATOM   3049  N   ASN A 214       7.606   1.252   9.081  1.00  0.00           N  
ATOM   3050  CA  ASN A 214       6.715   1.688   8.002  1.00  0.00           C  
ATOM   3051  C   ASN A 214       5.271   1.813   8.443  1.00  0.00           C  
ATOM   3052  O   ASN A 214       4.893   1.361   9.510  1.00  0.00           O  
ATOM   3053  CB  ASN A 214       6.814   0.741   6.821  1.00  0.00           C  
ATOM   3054  CG  ASN A 214       8.155   0.800   6.143  1.00  0.00           C  
ATOM   3055  OD1 ASN A 214       8.568   1.856   5.649  1.00  0.00           O  
ATOM   3056  ND2 ASN A 214       8.843  -0.312   6.110  1.00  0.00           N  
ATOM   3057  H   ASN A 214       7.244   0.645   9.803  1.00  0.00           H  
ATOM   3058  HA  ASN A 214       7.024   2.684   7.679  1.00  0.00           H  
ATOM   3059 1HB  ASN A 214       6.635  -0.281   7.157  1.00  0.00           H  
ATOM   3060 2HB  ASN A 214       6.041   0.985   6.092  1.00  0.00           H  
ATOM   3061 1HD2 ASN A 214       9.742  -0.332   5.672  1.00  0.00           H  
ATOM   3062 2HD2 ASN A 214       8.470  -1.143   6.523  1.00  0.00           H  
ATOM   3063  N   SER A 215       4.485   2.475   7.608  1.00  0.00           N  
ATOM   3064  CA  SER A 215       3.033   2.588   7.793  1.00  0.00           C  
ATOM   3065  C   SER A 215       2.572   3.224   9.081  1.00  0.00           C  
ATOM   3066  O   SER A 215       1.496   2.886   9.593  1.00  0.00           O  
ATOM   3067  CB  SER A 215       2.412   1.208   7.698  1.00  0.00           C  
ATOM   3068  OG  SER A 215       1.042   1.292   7.418  1.00  0.00           O  
ATOM   3069  H   SER A 215       4.915   2.919   6.810  1.00  0.00           H  
ATOM   3070  HA  SER A 215       2.631   3.220   6.999  1.00  0.00           H  
ATOM   3071 1HB  SER A 215       2.912   0.637   6.916  1.00  0.00           H  
ATOM   3072 2HB  SER A 215       2.562   0.677   8.638  1.00  0.00           H  
ATOM   3073  HG  SER A 215       0.913   0.829   6.586  1.00  0.00           H  
ATOM   3074  N   PHE A 216       3.346   4.165   9.590  1.00  0.00           N  
ATOM   3075  CA  PHE A 216       2.981   4.791  10.847  1.00  0.00           C  
ATOM   3076  C   PHE A 216       1.815   5.739  10.750  1.00  0.00           C  
ATOM   3077  O   PHE A 216       1.714   6.530   9.827  1.00  0.00           O  
ATOM   3078  CB  PHE A 216       4.183   5.547  11.416  1.00  0.00           C  
ATOM   3079  CG  PHE A 216       3.926   6.174  12.756  1.00  0.00           C  
ATOM   3080  CD1 PHE A 216       3.428   5.418  13.807  1.00  0.00           C  
ATOM   3081  CD2 PHE A 216       4.180   7.520  12.969  1.00  0.00           C  
ATOM   3082  CE1 PHE A 216       3.191   5.994  15.041  1.00  0.00           C  
ATOM   3083  CE2 PHE A 216       3.945   8.098  14.202  1.00  0.00           C  
ATOM   3084  CZ  PHE A 216       3.449   7.334  15.239  1.00  0.00           C  
ATOM   3085  H   PHE A 216       4.190   4.459   9.121  1.00  0.00           H  
ATOM   3086  HA  PHE A 216       2.687   4.010  11.550  1.00  0.00           H  
ATOM   3087 1HB  PHE A 216       5.027   4.865  11.516  1.00  0.00           H  
ATOM   3088 2HB  PHE A 216       4.479   6.334  10.723  1.00  0.00           H  
ATOM   3089  HD1 PHE A 216       3.224   4.358  13.652  1.00  0.00           H  
ATOM   3090  HD2 PHE A 216       4.571   8.124  12.150  1.00  0.00           H  
ATOM   3091  HE1 PHE A 216       2.799   5.389  15.858  1.00  0.00           H  
ATOM   3092  HE2 PHE A 216       4.150   9.157  14.356  1.00  0.00           H  
ATOM   3093  HZ  PHE A 216       3.262   7.789  16.210  1.00  0.00           H  
ATOM   3094  N   SER A 217       0.897   5.642  11.705  1.00  0.00           N  
ATOM   3095  CA  SER A 217      -0.214   6.575  11.765  1.00  0.00           C  
ATOM   3096  C   SER A 217      -0.678   6.670  13.219  1.00  0.00           C  
ATOM   3097  O   SER A 217      -0.613   5.682  13.951  1.00  0.00           O  
ATOM   3098  CB  SER A 217      -1.349   6.121  10.867  1.00  0.00           C  
ATOM   3099  OG  SER A 217      -2.429   7.010  10.935  1.00  0.00           O  
ATOM   3100  H   SER A 217       0.966   4.913  12.401  1.00  0.00           H  
ATOM   3101  HA  SER A 217       0.133   7.549  11.418  1.00  0.00           H  
ATOM   3102 1HB  SER A 217      -0.994   6.052   9.839  1.00  0.00           H  
ATOM   3103 2HB  SER A 217      -1.674   5.126  11.168  1.00  0.00           H  
ATOM   3104  HG  SER A 217      -2.904   6.789  11.739  1.00  0.00           H  
ATOM   3105  N   SER A 218      -1.097   7.868  13.632  1.00  0.00           N  
ATOM   3106  CA  SER A 218      -1.623   8.115  14.975  1.00  0.00           C  
ATOM   3107  C   SER A 218      -2.810   9.039  14.816  1.00  0.00           C  
ATOM   3108  O   SER A 218      -2.758   9.983  14.032  1.00  0.00           O  
ATOM   3109  CB  SER A 218      -0.576   8.737  15.878  1.00  0.00           C  
ATOM   3110  OG  SER A 218      -1.106   9.011  17.146  1.00  0.00           O  
ATOM   3111  H   SER A 218      -1.043   8.634  12.976  1.00  0.00           H  
ATOM   3112  HA  SER A 218      -1.922   7.161  15.410  1.00  0.00           H  
ATOM   3113 1HB  SER A 218       0.271   8.059  15.974  1.00  0.00           H  
ATOM   3114 2HB  SER A 218      -0.209   9.658  15.428  1.00  0.00           H  
ATOM   3115  HG  SER A 218      -1.887   8.460  17.232  1.00  0.00           H  
ATOM   3116  N   THR A 219      -3.901   8.738  15.516  1.00  0.00           N  
ATOM   3117  CA  THR A 219      -5.041   9.659  15.517  1.00  0.00           C  
ATOM   3118  C   THR A 219      -5.472   9.809  16.967  1.00  0.00           C  
ATOM   3119  O   THR A 219      -5.389   8.871  17.760  1.00  0.00           O  
ATOM   3120  CB  THR A 219      -6.210   9.154  14.652  1.00  0.00           C  
ATOM   3121  OG1 THR A 219      -5.767   8.980  13.299  1.00  0.00           O  
ATOM   3122  CG2 THR A 219      -7.362  10.146  14.679  1.00  0.00           C  
ATOM   3123  H   THR A 219      -3.959   7.882  16.050  1.00  0.00           H  
ATOM   3124  HA  THR A 219      -4.714  10.614  15.105  1.00  0.00           H  
ATOM   3125  HB  THR A 219      -6.556   8.193  15.033  1.00  0.00           H  
ATOM   3126  HG1 THR A 219      -5.182   9.702  13.060  1.00  0.00           H  
ATOM   3127 1HG2 THR A 219      -8.180   9.773  14.063  1.00  0.00           H  
ATOM   3128 2HG2 THR A 219      -7.709  10.272  15.705  1.00  0.00           H  
ATOM   3129 3HG2 THR A 219      -7.025  11.106  14.291  1.00  0.00           H  
ATOM   3130  N   VAL A 220      -5.917  11.011  17.308  1.00  0.00           N  
ATOM   3131  CA  VAL A 220      -6.370  11.294  18.661  1.00  0.00           C  
ATOM   3132  C   VAL A 220      -7.718  11.997  18.583  1.00  0.00           C  
ATOM   3133  O   VAL A 220      -7.897  12.926  17.798  1.00  0.00           O  
ATOM   3134  CB  VAL A 220      -5.355  12.179  19.409  1.00  0.00           C  
ATOM   3135  CG1 VAL A 220      -5.858  12.499  20.809  1.00  0.00           C  
ATOM   3136  CG2 VAL A 220      -4.004  11.483  19.467  1.00  0.00           C  
ATOM   3137  H   VAL A 220      -5.943  11.747  16.616  1.00  0.00           H  
ATOM   3138  HA  VAL A 220      -6.465  10.350  19.199  1.00  0.00           H  
ATOM   3139  HB  VAL A 220      -5.254  13.127  18.880  1.00  0.00           H  
ATOM   3140 1HG1 VAL A 220      -5.129  13.126  21.323  1.00  0.00           H  
ATOM   3141 2HG1 VAL A 220      -6.808  13.029  20.742  1.00  0.00           H  
ATOM   3142 3HG1 VAL A 220      -5.996  11.573  21.366  1.00  0.00           H  
ATOM   3143 1HG2 VAL A 220      -3.292  12.114  19.997  1.00  0.00           H  
ATOM   3144 2HG2 VAL A 220      -4.107  10.532  19.991  1.00  0.00           H  
ATOM   3145 3HG2 VAL A 220      -3.645  11.301  18.454  1.00  0.00           H  
ATOM   3146  N   GLU A 221      -8.677  11.532  19.373  1.00  0.00           N  
ATOM   3147  CA  GLU A 221      -9.999  12.153  19.404  1.00  0.00           C  
ATOM   3148  C   GLU A 221     -10.222  12.672  20.817  1.00  0.00           C  
ATOM   3149  O   GLU A 221      -9.987  11.955  21.786  1.00  0.00           O  
ATOM   3150  CB  GLU A 221     -11.096  11.161  19.011  1.00  0.00           C  
ATOM   3151  CG  GLU A 221     -12.498  11.752  18.984  1.00  0.00           C  
ATOM   3152  CD  GLU A 221     -13.542  10.761  18.549  1.00  0.00           C  
ATOM   3153  OE1 GLU A 221     -13.188   9.646  18.251  1.00  0.00           O  
ATOM   3154  OE2 GLU A 221     -14.696  11.121  18.515  1.00  0.00           O  
ATOM   3155  H   GLU A 221      -8.494  10.735  19.965  1.00  0.00           H  
ATOM   3156  HA  GLU A 221     -10.012  12.975  18.687  1.00  0.00           H  
ATOM   3157 1HB  GLU A 221     -10.884  10.757  18.021  1.00  0.00           H  
ATOM   3158 2HB  GLU A 221     -11.098  10.325  19.711  1.00  0.00           H  
ATOM   3159 1HG  GLU A 221     -12.749  12.112  19.981  1.00  0.00           H  
ATOM   3160 2HG  GLU A 221     -12.508  12.604  18.306  1.00  0.00           H  
ATOM   3161  N   THR A 222     -10.660  13.921  20.932  1.00  0.00           N  
ATOM   3162  CA  THR A 222     -10.897  14.529  22.241  1.00  0.00           C  
ATOM   3163  C   THR A 222     -12.370  14.397  22.606  1.00  0.00           C  
ATOM   3164  O   THR A 222     -13.207  14.192  21.733  1.00  0.00           O  
ATOM   3165  CB  THR A 222     -10.481  16.011  22.262  1.00  0.00           C  
ATOM   3166  OG1 THR A 222     -11.281  16.748  21.328  1.00  0.00           O  
ATOM   3167  CG2 THR A 222      -9.013  16.159  21.893  1.00  0.00           C  
ATOM   3168  H   THR A 222     -10.834  14.464  20.098  1.00  0.00           H  
ATOM   3169  HA  THR A 222     -10.298  13.999  22.982  1.00  0.00           H  
ATOM   3170  HB  THR A 222     -10.641  16.420  23.259  1.00  0.00           H  
ATOM   3171  HG1 THR A 222     -12.136  16.940  21.722  1.00  0.00           H  
ATOM   3172 1HG2 THR A 222      -8.736  17.213  21.913  1.00  0.00           H  
ATOM   3173 2HG2 THR A 222      -8.401  15.609  22.608  1.00  0.00           H  
ATOM   3174 3HG2 THR A 222      -8.848  15.760  20.893  1.00  0.00           H  
ATOM   3175  N   GLY A 223     -12.678  14.488  23.898  1.00  0.00           N  
ATOM   3176  CA  GLY A 223     -14.064  14.396  24.354  1.00  0.00           C  
ATOM   3177  C   GLY A 223     -14.792  15.696  24.017  1.00  0.00           C  
ATOM   3178  O   GLY A 223     -14.112  16.745  23.946  1.00  0.00           O  
ATOM   3179  H   GLY A 223     -11.944  14.623  24.579  1.00  0.00           H  
ATOM   3180 1HA  GLY A 223     -14.550  13.546  23.874  1.00  0.00           H  
ATOM   3181 2HA  GLY A 223     -14.082  14.211  25.427  1.00  0.00           H  
TER                                                                             
