# Supplementary material for: A new benchmark illustrates that integration of geometric constraints inferred from enzyme reaction chemistry can increase enzyme active site modeling accuracy
Source: PLoS One. 2019 Apr 4;14(4):e0214126. doi: 10.1371/journal.pone.0214126 (PMC6448891; doi:10.1371/journal.pone.0214126)
Supplement: S1 Files — (GZ) [file pone.0214126.s008.gz › benchmark-lite/templates/2nlr/2nlr.new.csts]

AtomPair CA 1 CA 32 SOGFUNC 2  9.936  3.513  0.188 18.300  7.300  0.812
AtomPair CA 1 CA 33 SOGFUNC 2  6.321  3.513  0.188 18.300  7.300  0.812
AtomPair CA 1 CA 34 SOGFUNC 2  5.519  3.513  0.188 18.300  7.300  0.812
AtomPair CA 1 CA 35 SOGFUNC 3  4.824  3.513  0.176  8.523  4.151  0.149 18.300  7.300  0.676
AtomPair CA 1 CA 36 SOGFUNC 3  6.167  4.151  0.149  7.430  3.513  0.176 18.300  7.300  0.676
AtomPair CA 1 CA 37 SOGFUNC 2  6.207  3.513  0.188 18.300  7.300  0.812
AtomPair CA 1 CA 39 SOGFUNC 2  9.042  2.754  0.228 18.300  7.300  0.772
AtomPair CA 2 CA 11 SOGFUNC 2  8.564  3.513  0.188 18.300  7.300  0.812
AtomPair CA 2 CA 13 SOGFUNC 2  9.970  3.513  0.188 18.300  7.300  0.812
AtomPair CA 2 CA 32 SOGFUNC 2  8.133  3.513  0.188 18.300  7.300  0.812
AtomPair CA 2 CA 33 SOGFUNC 5  5.451  3.513  0.145  9.942  3.513  0.145  9.991  3.513  0.145  9.994  3.513  0.145 18.300  7.300  0.419
AtomPair CA 2 CA 34 SOGFUNC 5  5.075  3.513  0.145  6.349  3.513  0.145  6.396  3.513  0.145  6.565  3.513  0.145 18.300  7.300  0.419
AtomPair CA 2 CA 35 SOGFUNC 5  5.282  3.513  0.141  5.346  2.956  0.168  5.378  3.513  0.141  6.748  3.513  0.141 18.300  7.300  0.408
AtomPair CA 2 CA 36 SOGFUNC 5  4.555  4.151  0.132  4.576  4.151  0.132  4.659  4.151  0.132  9.345  3.513  0.156 18.300  7.300  0.449
AtomPair CA 2 CA 37 SOGFUNC 4  5.944  3.513  0.157  6.354  3.513  0.157  6.361  3.513  0.157 18.300  7.300  0.529
AtomPair CA 2 CA 38 SOGFUNC 4  9.399  2.956  0.171  9.536  2.956  0.171  9.641  2.956  0.171 18.300  7.300  0.486
AtomPair CA 2 CA 39 SOGFUNC 5  9.172  3.513  0.145  9.384  3.513  0.145  9.386  3.513  0.145  9.454  3.513  0.145 18.300  7.300  0.419
AtomPair CA 2 CA 40 SOGFUNC 4  8.852  3.513  0.157  8.947  3.513  0.157  9.046  3.513  0.157 18.300  7.300  0.529
AtomPair CA 3 CA 9 SOGFUNC 5  8.567  3.513  0.145  8.713  3.513  0.145  9.008  3.513  0.145  9.630  3.513  0.145 18.300  7.300  0.419
AtomPair CA 3 CA 10 SOGFUNC 5  9.514  4.151  0.132  9.534  4.151  0.132  9.853  4.151  0.132  9.983  3.513  0.156 18.300  7.300  0.449
AtomPair CA 3 CA 11 SOGFUNC 5  8.878  4.214  0.130  8.905  4.214  0.130  9.334  4.214  0.130  9.916  3.513  0.157 18.300  7.300  0.452
AtomPair CA 3 CA 12 SOGFUNC 4  9.121  3.513  0.157  9.157  3.513  0.157  9.171  3.513  0.157 18.300  7.300  0.529
AtomPair CA 3 CA 13 SOGFUNC 2  8.313  3.513  0.188 18.300  7.300  0.812
AtomPair CA 3 CA 16 SOGFUNC 2  8.619  3.513  0.188 18.300  7.300  0.812
AtomPair CA 3 CA 21 SOGFUNC 5  9.623  3.717  0.137  9.630  3.717  0.137  9.645  3.717  0.137  9.800  2.956  0.172 18.300  7.300  0.418
AtomPair CA 3 CA 31 SOGFUNC 5  6.737  2.108  0.236  6.804  4.214  0.118  6.904  4.214  0.118  7.032  4.214  0.118 18.300  7.300  0.409
AtomPair CA 3 CA 32 SOGFUNC 5  5.482  3.973  0.131  5.581  3.973  0.131  5.707  3.973  0.131  5.757  2.956  0.177 18.300  7.300  0.429
AtomPair CA 3 CA 33 SOGFUNC 8  4.125  3.513  0.111  4.159  3.513  0.111  4.174  3.513  0.111  4.358  3.513  0.111  8.236  2.956  0.132  8.294  2.956  0.132  8.311  2.956  0.132 18.300  7.300  0.160
AtomPair CA 3 CA 34 SOGFUNC 8  5.474  3.513  0.123  5.568  3.513  0.123  5.595  3.513  0.123  6.294  2.956  0.146  6.481  4.214  0.102  6.514  4.214  0.102  6.617  4.214  0.102 18.300  7.300  0.178
AtomPair CA 3 CA 35 SOGFUNC 8  5.319  3.717  0.125  5.355  3.717  0.125  5.388  3.717  0.125  8.636  4.665  0.100  8.757  4.665  0.100  9.051  4.665  0.100  9.093  3.513  0.133 18.300  7.300  0.192
AtomPair CA 3 CA 36 SOGFUNC 4  6.777  4.151  0.141  6.803  4.151  0.141  6.827  3.717  0.157 18.300  7.300  0.561
AtomPair CA 3 CA 37 SOGFUNC 4  7.435  3.513  0.157  7.606  3.513  0.157  7.645  3.513  0.157 18.300  7.300  0.529
AtomPair CA 3 CA 39 SOGFUNC 5  9.396  2.956  0.181  9.547  4.214  0.127  9.582  4.214  0.127  9.591  4.214  0.127 18.300  7.300  0.439
AtomPair CA 3 CA 40 SOGFUNC 8  9.281  4.665  0.089  9.325  4.665  0.089  9.441  2.956  0.141  9.460  4.665  0.089  9.488  2.956  0.141  9.533  2.956  0.141  9.582  2.956  0.141 18.300  7.300  0.171
AtomPair CA 3 CA 41 SOGFUNC 5  9.390  4.490  0.122  9.553  4.490  0.122  9.560  4.665  0.118  9.662  2.956  0.186 18.300  7.300  0.452
AtomPair CA 3 CA 42 SOGFUNC 2  8.549  3.513  0.188 18.300  7.300  0.812
AtomPair CA 3 CA 71 SOGFUNC 2  9.954  2.956  0.215 18.300  7.300  0.785
AtomPair CA 3 CA 72 SOGFUNC 2  9.212  3.513  0.188 18.300  7.300  0.812
AtomPair CA 4 CA 9 SOGFUNC 5  6.036  2.108  0.199  6.207  2.754  0.152  6.249  2.754  0.152  6.271  2.754  0.152 18.300  7.300  0.345
AtomPair CA 4 CA 10 SOGFUNC 8  7.239  2.108  0.163  8.430  2.754  0.125  8.446  2.754  0.125  8.644  2.754  0.125  9.606  3.513  0.098  9.623  3.513  0.098  9.675  2.754  0.125 18.300  7.300  0.141
AtomPair CA 4 CA 11 SOGFUNC 5  8.493  2.108  0.199  9.345  2.754  0.152  9.359  2.754  0.152  9.494  2.754  0.152 18.300  7.300  0.345
AtomPair CA 4 CA 16 SOGFUNC 2  9.661  2.754  0.228 18.300  7.300  0.772
AtomPair CA 4 CA 19 SOGFUNC 2  9.668  2.108  0.278 18.300  7.300  0.722
AtomPair CA 4 CA 20 SOGFUNC 5  8.364  2.108  0.188  9.464  2.244  0.176  9.552  2.244  0.176  9.746  2.966  0.134 18.300  7.300  0.326
AtomPair CA 4 CA 21 SOGFUNC 5  6.715  2.108  0.174  7.625  2.108  0.174  7.796  2.108  0.174  7.958  2.108  0.174 18.300  7.300  0.302
AtomPair CA 4 CA 22 SOGFUNC 4  9.874  2.108  0.199  9.886  2.108  0.199  9.968  2.108  0.199 18.300  7.300  0.403
AtomPair CA 4 CA 30 SOGFUNC 5  8.432  2.108  0.218  8.589  3.391  0.135  8.604  3.391  0.135  8.638  3.391  0.135 18.300  7.300  0.377
AtomPair CA 4 CA 31 SOGFUNC 5  5.388  2.108  0.225  5.473  3.677  0.129  5.510  3.677  0.129  5.525  3.677  0.129 18.300  7.300  0.389
AtomPair CA 4 CA 32 SOGFUNC 8  5.350  2.108  0.143  5.683  2.108  0.143  5.770  2.108  0.143  5.788  2.108  0.143  6.485  2.956  0.102  6.508  2.956  0.102  6.596  2.956  0.102 18.300  7.300  0.124
AtomPair CA 4 CA 33 SOGFUNC 8  5.547  2.956  0.119  5.587  2.956  0.119  5.692  2.956  0.119  6.309  2.956  0.119  6.644  2.754  0.127  6.697  2.754  0.127  6.700  2.754  0.127 18.300  7.300  0.144
AtomPair CA 4 CA 34 SOGFUNC 8  4.183  3.513  0.106  4.188  3.513  0.106  4.452  3.513  0.106  7.614  2.956  0.126  9.140  2.754  0.135  9.156  2.754  0.135  9.367  2.754  0.135 18.300  7.300  0.153
AtomPair CA 4 CA 35 SOGFUNC 4  6.186  2.956  0.171  6.193  2.956  0.171  6.367  2.956  0.171 18.300  7.300  0.486
AtomPair CA 4 CA 36 SOGFUNC 4  9.085  3.513  0.153  9.117  3.513  0.153  9.260  2.956  0.181 18.300  7.300  0.514
AtomPair CA 4 CA 40 SOGFUNC 4  9.194  2.956  0.171  9.216  2.956  0.171  9.453  2.956  0.171 18.300  7.300  0.486
AtomPair CA 4 CA 41 SOGFUNC 8  9.355  3.513  0.114  9.370  3.513  0.114  9.450  3.513  0.114  9.699  2.108  0.190  9.888  3.973  0.101  9.947  3.973  0.101  9.982  3.973  0.101 18.300  7.300  0.165
AtomPair CA 4 CA 42 SOGFUNC 5  9.352  2.108  0.174  9.388  2.108  0.174  9.455  2.108  0.174  9.608  2.108  0.174 18.300  7.300  0.302
AtomPair CA 4 CA 43 SOGFUNC 2  9.827  2.108  0.278 18.300  7.300  0.722
AtomPair CA 4 CA 44 SOGFUNC 4  8.389  3.513  0.157  8.404  3.513  0.157  8.698  3.513  0.157 18.300  7.300  0.529
AtomPair CA 4 CA 45 SOGFUNC 2  9.982  3.513  0.188 18.300  7.300  0.812
AtomPair CA 4 CA 71 SOGFUNC 2  9.987  2.956  0.215 18.300  7.300  0.785
AtomPair CA 4 CA 72 SOGFUNC 2  8.283  3.513  0.188 18.300  7.300  0.812
AtomPair CA 5 CA 10 SOGFUNC 7  5.982  2.108  0.163  6.005  2.108  0.163  6.076  2.108  0.163  9.421  2.754  0.125  9.805  3.513  0.098  9.896  3.513  0.098 18.300  7.300  0.189
AtomPair CA 5 CA 11 SOGFUNC 4  7.254  2.108  0.199  7.280  2.108  0.199  7.487  2.108  0.199 18.300  7.300  0.403
AtomPair CA 5 CA 12 SOGFUNC 4  8.532  2.108  0.199  8.573  2.108  0.199  8.649  2.108  0.199 18.300  7.300  0.403
AtomPair CA 5 CA 20 SOGFUNC 7  9.734  2.956  0.108  9.739  2.108  0.152  9.740  2.956  0.108  9.849  2.108  0.152  9.938  2.108  0.152  9.959  2.108  0.152 18.300  7.300  0.175
AtomPair CA 5 CA 21 SOGFUNC 8  6.936  2.244  0.139  7.007  2.956  0.105  7.132  2.956  0.105  7.389  2.956  0.105  8.464  2.244  0.139  8.681  2.244  0.139  8.689  2.244  0.139 18.300  7.300  0.128
AtomPair CA 5 CA 22 SOGFUNC 8  6.806  2.244  0.140  6.858  2.244  0.140  6.934  2.244  0.140  9.555  2.966  0.106  9.625  2.754  0.114  9.713  2.754  0.114 10.000  2.754  0.114 18.300  7.300  0.129
AtomPair CA 5 CA 23 SOGFUNC 5  8.795  2.108  0.190  8.857  2.754  0.145  9.006  2.754  0.145  9.225  2.108  0.190 18.300  7.300  0.329
AtomPair CA 5 CA 29 SOGFUNC 5  7.030  3.677  0.136  7.095  2.754  0.181  7.112  3.677  0.136  7.138  3.677  0.136 18.300  7.300  0.411
AtomPair CA 5 CA 30 SOGFUNC 5  5.563  3.973  0.123  5.642  3.973  0.123  5.660  3.973  0.123  5.690  2.108  0.231 18.300  7.300  0.401
AtomPair CA 5 CA 31 SOGFUNC 8  3.859  2.754  0.125  3.996  2.108  0.164  4.038  2.966  0.116  4.076  2.754  0.125  8.240  3.944  0.087  8.284  3.944  0.087  8.314  2.244  0.154 18.300  7.300  0.142
AtomPair CA 5 CA 32 SOGFUNC 8  5.326  2.108  0.143  5.337  2.108  0.143  5.469  2.108  0.143  6.381  2.956  0.102  6.420  2.956  0.102  6.504  2.108  0.143  6.530  2.956  0.102 18.300  7.300  0.124
AtomPair CA 5 CA 33 SOGFUNC 8  5.378  2.108  0.155  5.430  2.108  0.155  5.491  2.108  0.155  8.751  2.754  0.119  8.808  3.513  0.093  8.917  3.513  0.093  8.977  3.513  0.093 18.300  7.300  0.135
AtomPair CA 5 CA 34 SOGFUNC 4  6.340  2.108  0.199  6.341  2.108  0.199  6.483  2.108  0.199 18.300  7.300  0.403
AtomPair CA 5 CA 35 SOGFUNC 4  7.613  2.108  0.199  7.623  2.108  0.199  7.783  2.108  0.199 18.300  7.300  0.403
AtomPair CA 5 CA 41 SOGFUNC 5  9.572  3.973  0.123  9.602  3.973  0.123  9.754  3.973  0.123  9.968  2.108  0.231 18.300  7.300  0.401
AtomPair CA 5 CA 42 SOGFUNC 8  8.928  4.214  0.082  8.987  4.214  0.082  9.041  4.214  0.082  9.307  2.754  0.125  9.603  2.108  0.163  9.611  2.108  0.163  9.815  2.108  0.163 18.300  7.300  0.141
AtomPair CA 5 CA 43 SOGFUNC 2  8.159  2.754  0.228 18.300  7.300  0.772
AtomPair CA 5 CA 44 SOGFUNC 8  8.994  3.973  0.082  9.210  3.973  0.082  9.239  3.973  0.082  9.483  2.108  0.155  9.520  2.108  0.155  9.728  2.108  0.155  9.767  2.108  0.155 18.300  7.300  0.134
AtomPair CA 5 CA 45 SOGFUNC 2  9.945  2.108  0.278 18.300  7.300  0.722
AtomPair CA 5 CA 69 SOGFUNC 2  9.114  2.108  0.278 18.300  7.300  0.722
AtomPair CA 5 CA 70 SOGFUNC 2  8.058  2.108  0.278 18.300  7.300  0.722
AtomPair CA 5 CA 71 SOGFUNC 2  8.615  2.108  0.278 18.300  7.300  0.722
AtomPair CA 5 CA 72 SOGFUNC 2  7.544  2.108  0.278 18.300  7.300  0.722
AtomPair CA 5 CA 73 SOGFUNC 2  9.485  2.754  0.228 18.300  7.300  0.772
AtomPair CA 6 CA 11 SOGFUNC 4  9.419  4.151  0.139  9.494  3.717  0.155  9.786  3.717  0.155 18.300  7.300  0.552
AtomPair CA 6 CA 16 SOGFUNC 2  9.921  3.513  0.188 18.300  7.300  0.812
AtomPair CA 6 CA 20 SOGFUNC 5  9.653  2.754  0.178  9.780  3.513  0.140  9.902  3.513  0.140  9.921  3.513  0.140 18.300  7.300  0.403
AtomPair CA 6 CA 21 SOGFUNC 5  7.104  3.717  0.128  7.256  3.717  0.128  7.265  2.108  0.226  7.335  3.717  0.128 18.300  7.300  0.391
AtomPair CA 6 CA 22 SOGFUNC 8  7.209  2.956  0.118  7.232  2.956  0.118  7.369  2.956  0.118  8.526  2.754  0.126  8.643  2.754  0.126  8.667  2.754  0.126  8.868  2.754  0.126 18.300  7.300  0.143
AtomPair CA 6 CA 23 SOGFUNC 7  7.926  3.513  0.127  8.141  2.754  0.162  8.173  3.513  0.127  8.387  3.513  0.127  9.786  4.151  0.107  9.910  4.151  0.107 18.300  7.300  0.244
AtomPair CA 6 CA 24 SOGFUNC 4  9.473  2.108  0.199  9.479  2.108  0.199  9.757  2.108  0.199 18.300  7.300  0.403
AtomPair CA 6 CA 29 SOGFUNC 5  8.432  3.513  0.148  8.891  3.677  0.141  8.910  3.677  0.141  8.955  3.677  0.141 18.300  7.300  0.428
AtomPair CA 6 CA 30 SOGFUNC 8  7.237  3.513  0.103  7.290  3.513  0.103  7.322  3.513  0.103  7.804  2.956  0.123  7.905  2.108  0.172  7.908  2.956  0.123  7.960  2.956  0.123 18.300  7.300  0.149
AtomPair CA 6 CA 31 SOGFUNC 8  5.656  2.108  0.155  5.668  2.108  0.155  5.703  2.108  0.155  7.139  3.513  0.093  7.264  3.513  0.093  7.354  3.513  0.093  7.487  2.754  0.119 18.300  7.300  0.135
AtomPair CA 6 CA 32 SOGFUNC 8  4.102  2.956  0.124  4.132  2.956  0.124  4.150  2.956  0.124  8.802  2.956  0.124  8.907  2.956  0.124  9.080  2.956  0.124  9.573  3.513  0.104 18.300  7.300  0.151
AtomPair CA 6 CA 33 SOGFUNC 4  6.630  3.717  0.152  6.658  3.717  0.152  6.659  3.717  0.152 18.300  7.300  0.543
AtomPair CA 6 CA 34 SOGFUNC 4  8.805  3.513  0.157  8.840  3.513  0.157  8.883  3.513  0.157 18.300  7.300  0.529
AtomPair CA 6 CA 42 SOGFUNC 4  9.902  2.956  0.171  9.956  2.956  0.171  9.997  2.956  0.171 18.300  7.300  0.486
AtomPair CA 6 CA 44 SOGFUNC 4  9.342  4.151  0.143  9.352  4.151  0.143  9.441  4.151  0.143 18.300  7.300  0.570
AtomPair CA 6 CA 45 SOGFUNC 4  8.378  4.151  0.143  8.400  4.151  0.143  8.407  4.151  0.143 18.300  7.300  0.570
AtomPair CA 6 CA 46 SOGFUNC 4  9.756  3.717  0.152  9.764  3.717  0.152  9.771  3.717  0.152 18.300  7.300  0.543
AtomPair CA 6 CA 70 SOGFUNC 2  9.237  2.956  0.215 18.300  7.300  0.785
AtomPair CA 6 CA 71 SOGFUNC 2  9.948  2.956  0.215 18.300  7.300  0.785
AtomPair CA 6 CA 72 SOGFUNC 2  8.123  4.151  0.163 18.300  7.300  0.837
AtomPair CA 6 CA 73 SOGFUNC 2  8.419  3.513  0.188 18.300  7.300  0.812
AtomPair CA 6 CA 113 SOGFUNC 2  9.931  4.214  0.161 18.300  7.300  0.839
AtomPair CA 6 CA 114 SOGFUNC 2  8.351  4.214  0.161 18.300  7.300  0.839
AtomPair CA 6 CA 115 SOGFUNC 2  8.388  4.214  0.161 18.300  7.300  0.839
AtomPair CA 6 CA 116 SOGFUNC 2  8.241  2.956  0.215 18.300  7.300  0.785
AtomPair CA 6 CA 117 SOGFUNC 2  9.737  4.214  0.161 18.300  7.300  0.839
AtomPair CA 6 CA 126 SOGFUNC 2  9.541  3.513  0.188 18.300  7.300  0.812
AtomPair CA 6 CA 136 SOGFUNC 2  9.182  3.513  0.188 18.300  7.300  0.812
AtomPair CA 6 CA 176 SOGFUNC 2  7.059  3.513  0.188 18.300  7.300  0.812
AtomPair CA 6 CA 177 SOGFUNC 2  8.370  4.058  0.167 18.300  7.300  0.833
AtomPair CA 6 CA 178 SOGFUNC 2  9.305  3.513  0.188 18.300  7.300  0.812
AtomPair CA 7 CA 14 SOGFUNC 2  9.715  4.151  0.163 18.300  7.300  0.837
AtomPair CA 7 CA 15 SOGFUNC 2  8.945  3.513  0.188 18.300  7.300  0.812
AtomPair CA 7 CA 16 SOGFUNC 2  6.593  4.151  0.163 18.300  7.300  0.837
AtomPair CA 7 CA 17 SOGFUNC 2  9.140  3.513  0.188 18.300  7.300  0.812
AtomPair CA 7 CA 20 SOGFUNC 5  8.967  2.108  0.196  8.991  3.513  0.118  9.014  2.108  0.196  9.073  2.754  0.150 18.300  7.300  0.340
AtomPair CA 7 CA 21 SOGFUNC 8  6.160  2.956  0.122  6.221  2.956  0.122  6.259  2.956  0.122  6.367  2.956  0.122  9.668  2.956  0.122  9.677  2.956  0.122  9.710  2.956  0.122 18.300  7.300  0.148
AtomPair CA 7 CA 22 SOGFUNC 8  5.815  2.754  0.130  5.946  2.754  0.130  6.041  3.513  0.102  6.066  2.754  0.130  7.127  2.956  0.121  7.202  2.956  0.121  7.208  2.956  0.121 18.300  7.300  0.147
AtomPair CA 7 CA 23 SOGFUNC 8  4.834  2.108  0.181  4.923  3.513  0.109  4.977  2.754  0.139  5.061  2.754  0.139  8.619  4.151  0.092  8.700  4.151  0.092  8.862  4.151  0.092 18.300  7.300  0.157
AtomPair CA 7 CA 24 SOGFUNC 9  7.017  2.956  0.098  7.025  2.754  0.105  7.255  3.513  0.083  7.376  3.513  0.083  8.384  2.108  0.138  8.399  2.108  0.138  8.473  2.108  0.138  9.552  2.108  0.138 18.300  7.300  0.080
AtomPair CA 7 CA 25 SOGFUNC 5  9.407  2.956  0.168  9.524  3.513  0.141  9.589  3.513  0.141  9.611  3.513  0.141 18.300  7.300  0.408
AtomPair CA 7 CA 26 SOGFUNC 5  7.983  2.956  0.164  8.006  2.956  0.164  8.067  3.513  0.138  8.993  3.513  0.138 18.300  7.300  0.397
AtomPair CA 7 CA 27 SOGFUNC 3  8.293  4.058  0.156  9.950  4.151  0.152 18.300  7.300  0.692
AtomPair CA 7 CA 28 SOGFUNC 2  9.508  3.513  0.188 18.300  7.300  0.812
AtomPair CA 7 CA 29 SOGFUNC 5  8.161  4.151  0.112  8.527  2.754  0.169  8.873  2.754  0.169  9.067  2.754  0.169 18.300  7.300  0.382
AtomPair CA 7 CA 30 SOGFUNC 8  7.567  2.956  0.129  7.595  2.956  0.129  7.662  2.956  0.129  7.925  2.956  0.129  8.235  3.513  0.109  8.296  3.513  0.109  8.329  3.513  0.109 18.300  7.300  0.157
AtomPair CA 7 CA 31 SOGFUNC 8  7.582  2.108  0.153  7.680  2.108  0.153  7.696  2.108  0.153  8.344  3.513  0.092  8.392  3.513  0.092  8.576  2.754  0.117  8.696  2.956  0.109 18.300  7.300  0.132
AtomPair CA 7 CA 32 SOGFUNC 7  7.429  2.956  0.131  7.439  2.956  0.131  7.455  2.956  0.131  9.768  2.956  0.131  9.877  2.956  0.131  9.987  2.956  0.131 18.300  7.300  0.213
AtomPair CA 7 CA 33 SOGFUNC 4  9.510  2.956  0.184  9.561  3.717  0.147  9.604  3.717  0.147 18.300  7.300  0.523
AtomPair CA 7 CA 37 SOGFUNC 2  8.214  2.956  0.215 18.300  7.300  0.785
AtomPair CA 7 CA 45 SOGFUNC 2  9.551  3.717  0.179 18.300  7.300  0.821
AtomPair CA 7 CA 56 SOGFUNC 5  8.935  2.956  0.156  8.973  2.956  0.156  9.101  3.513  0.132  9.260  2.635  0.175 18.300  7.300  0.380
AtomPair CA 7 CA 58 SOGFUNC 5  9.777  2.956  0.159  9.813  2.956  0.159  9.853  2.956  0.159  9.961  3.513  0.134 18.300  7.300  0.387
AtomPair CA 7 CA 65 SOGFUNC 2  9.609  3.717  0.179 18.300  7.300  0.821
AtomPair CA 7 CA 68 SOGFUNC 2  9.356  2.956  0.215 18.300  7.300  0.785
AtomPair CA 7 CA 69 SOGFUNC 2  9.277  3.717  0.179 18.300  7.300  0.821
AtomPair CA 7 CA 70 SOGFUNC 2  7.364  2.956  0.215 18.300  7.300  0.785
AtomPair CA 7 CA 71 SOGFUNC 2  9.153  2.956  0.215 18.300  7.300  0.785
AtomPair CA 7 CA 72 SOGFUNC 2  8.428  4.151  0.163 18.300  7.300  0.837
AtomPair CA 7 CA 73 SOGFUNC 2  8.172  3.513  0.188 18.300  7.300  0.812
AtomPair CA 7 CA 74 SOGFUNC 2  9.649  2.956  0.215 18.300  7.300  0.785
AtomPair CA 7 CA 75 SOGFUNC 2  9.621  4.151  0.163 18.300  7.300  0.837
AtomPair CA 7 CA 76 SOGFUNC 2  9.389  2.956  0.215 18.300  7.300  0.785
AtomPair CA 7 CA 77 SOGFUNC 2  9.887  2.956  0.215 18.300  7.300  0.785
AtomPair CA 7 CA 114 SOGFUNC 2  8.469  4.214  0.161 18.300  7.300  0.839
AtomPair CA 7 CA 115 SOGFUNC 4  6.965  3.513  0.160  8.651  3.513  0.160  9.681  4.058  0.139 18.300  7.300  0.540
AtomPair CA 7 CA 116 SOGFUNC 3  7.463  2.108  0.245  9.755  2.754  0.188 18.300  7.300  0.567
AtomPair CA 7 CA 125 SOGFUNC 2  9.720  2.956  0.215 18.300  7.300  0.785
AtomPair CA 7 CA 126 SOGFUNC 2  6.253  2.956  0.215 18.300  7.300  0.785
AtomPair CA 7 CA 127 SOGFUNC 2  7.319  2.956  0.215 18.300  7.300  0.785
AtomPair CA 7 CA 128 SOGFUNC 2  8.177  2.108  0.278 18.300  7.300  0.722
AtomPair CA 7 CA 133 SOGFUNC 2  8.983  3.513  0.188 18.300  7.300  0.812
AtomPair CA 7 CA 134 SOGFUNC 2  9.220  2.956  0.215 18.300  7.300  0.785
AtomPair CA 7 CA 135 SOGFUNC 2  9.937  3.513  0.188 18.300  7.300  0.812
AtomPair CA 7 CA 136 SOGFUNC 2  7.984  2.754  0.228 18.300  7.300  0.772
AtomPair CA 7 CA 156 SOGFUNC 2  8.461  3.513  0.188 18.300  7.300  0.812
AtomPair CA 7 CA 157 SOGFUNC 2  9.582  4.214  0.161 18.300  7.300  0.839
AtomPair CA 7 CA 176 SOGFUNC 2  6.810  2.754  0.228 18.300  7.300  0.772
AtomPair CA 7 CA 177 SOGFUNC 2  8.514  3.513  0.188 18.300  7.300  0.812
AtomPair CA 7 CA 178 SOGFUNC 2  8.102  3.513  0.188 18.300  7.300  0.812
AtomPair CA 7 CA 199 SOGFUNC 2  9.097  2.956  0.215 18.300  7.300  0.785
AtomPair CA 7 CA 200 SOGFUNC 2  9.552  2.956  0.215 18.300  7.300  0.785
AtomPair CA 8 CA 14 SOGFUNC 2  8.589  3.513  0.188 18.300  7.300  0.812
AtomPair CA 8 CA 15 SOGFUNC 2  9.194  3.513  0.188 18.300  7.300  0.812
AtomPair CA 8 CA 16 SOGFUNC 2  8.317  3.513  0.188 18.300  7.300  0.812
AtomPair CA 8 CA 18 SOGFUNC 2  9.441  3.513  0.188 18.300  7.300  0.812
AtomPair CA 8 CA 20 SOGFUNC 5  6.695  2.108  0.205  6.819  2.956  0.146  6.841  2.956  0.146  6.948  2.956  0.146 18.300  7.300  0.356
AtomPair CA 8 CA 21 SOGFUNC 8  5.671  2.956  0.113  5.771  2.108  0.159  5.792  2.956  0.113  5.802  2.956  0.113  8.982  2.754  0.121  9.007  2.754  0.121  9.033  2.754  0.121 18.300  7.300  0.137
AtomPair CA 8 CA 22 SOGFUNC 8  4.933  2.754  0.110  5.141  2.754  0.110  5.152  2.754  0.110  5.257  2.754  0.110  6.224  2.108  0.144  6.303  2.108  0.144  6.314  2.108  0.144 18.300  7.300  0.125
AtomPair CA 8 CA 23 SOGFUNC 8  5.998  3.513  0.112  6.151  3.513  0.112  6.214  3.513  0.112  6.323  2.754  0.143  6.641  3.513  0.112  6.645  2.956  0.133  6.658  3.513  0.112 18.300  7.300  0.162
AtomPair CA 8 CA 24 SOGFUNC 8  5.059  2.754  0.123  5.078  2.108  0.161  5.088  2.108  0.161  7.713  2.754  0.123  7.994  3.513  0.097  8.054  3.513  0.097  8.115  3.513  0.097 18.300  7.300  0.140
AtomPair CA 8 CA 25 SOGFUNC 4  7.438  2.754  0.177  7.480  2.754  0.177  7.582  2.754  0.177 18.300  7.300  0.468
AtomPair CA 8 CA 26 SOGFUNC 4  9.590  2.956  0.181  9.947  3.513  0.153  9.977  3.513  0.153 18.300  7.300  0.514
AtomPair CA 8 CA 27 SOGFUNC 4  9.058  3.513  0.157  9.059  3.513  0.157  9.114  3.513  0.157 18.300  7.300  0.529
AtomPair CA 8 CA 28 SOGFUNC 4  7.751  3.513  0.157  7.966  3.513  0.157  7.973  3.513  0.157 18.300  7.300  0.529
AtomPair CA 8 CA 29 SOGFUNC 4  8.605  3.513  0.157  8.903  3.513  0.157  8.981  3.513  0.157 18.300  7.300  0.529
AtomPair CA 8 CA 30 SOGFUNC 5  7.663  3.513  0.141  7.693  3.513  0.141  7.807  3.513  0.141  9.955  2.956  0.168 18.300  7.300  0.408
AtomPair CA 8 CA 31 SOGFUNC 5  7.296  2.108  0.188  7.412  2.108  0.188  7.478  2.108  0.188  9.882  3.513  0.113 18.300  7.300  0.325
AtomPair CA 8 CA 32 SOGFUNC 4  8.651  3.513  0.153  8.662  3.513  0.153  8.680  2.956  0.181 18.300  7.300  0.514
AtomPair CA 8 CA 36 SOGFUNC 2  7.245  3.513  0.188 18.300  7.300  0.812
AtomPair CA 8 CA 37 SOGFUNC 3  5.606  2.956  0.197  9.957  3.513  0.166 18.300  7.300  0.638
AtomPair CA 8 CA 45 SOGFUNC 2  9.484  2.956  0.215 18.300  7.300  0.785
AtomPair CA 8 CA 46 SOGFUNC 2  9.459  2.754  0.228 18.300  7.300  0.772
AtomPair CA 8 CA 47 SOGFUNC 2  9.596  2.956  0.215 18.300  7.300  0.785
AtomPair CA 8 CA 57 SOGFUNC 4  9.057  2.956  0.171  9.133  2.956  0.171  9.178  2.956  0.171 18.300  7.300  0.486
AtomPair CA 8 CA 58 SOGFUNC 5  9.422  2.108  0.226  9.606  3.717  0.128  9.610  3.717  0.128  9.635  3.717  0.128 18.300  7.300  0.391
AtomPair CA 8 CA 59 SOGFUNC 4  9.951  2.956  0.171  9.953  2.956  0.171  9.975  2.956  0.171 18.300  7.300  0.486
AtomPair CA 8 CA 68 SOGFUNC 2  9.825  2.956  0.215 18.300  7.300  0.785
AtomPair CA 8 CA 110 SOGFUNC 2  9.495  3.513  0.188 18.300  7.300  0.812
AtomPair CA 8 CA 111 SOGFUNC 2  8.446  2.956  0.215 18.300  7.300  0.785
AtomPair CA 8 CA 112 SOGFUNC 2  9.082  3.513  0.188 18.300  7.300  0.812
AtomPair CA 8 CA 113 SOGFUNC 2  8.553  2.754  0.228 18.300  7.300  0.772
AtomPair CA 8 CA 115 SOGFUNC 2  8.547  3.513  0.188 18.300  7.300  0.812
AtomPair CA 8 CA 116 SOGFUNC 2  9.610  2.956  0.215 18.300  7.300  0.785
AtomPair CA 8 CA 126 SOGFUNC 2  7.559  3.513  0.188 18.300  7.300  0.812
AtomPair CA 8 CA 127 SOGFUNC 2  6.977  3.513  0.188 18.300  7.300  0.812
AtomPair CA 8 CA 128 SOGFUNC 2  6.736  3.513  0.188 18.300  7.300  0.812
AtomPair CA 8 CA 129 SOGFUNC 2  8.728  4.151  0.163 18.300  7.300  0.837
AtomPair CA 8 CA 173 SOGFUNC 2  9.502  4.058  0.167 18.300  7.300  0.833
AtomPair CA 8 CA 176 SOGFUNC 2  8.011  3.513  0.188 18.300  7.300  0.812
AtomPair CA 8 CA 177 SOGFUNC 2  8.391  4.058  0.167 18.300  7.300  0.833
AtomPair CA 8 CA 178 SOGFUNC 2  6.322  3.513  0.188 18.300  7.300  0.812
AtomPair CA 8 CA 179 SOGFUNC 2  8.728  4.058  0.167 18.300  7.300  0.833
AtomPair CA 8 CA 198 SOGFUNC 2  8.928  4.058  0.167 18.300  7.300  0.833
AtomPair CA 8 CA 199 SOGFUNC 2  6.392  3.513  0.188 18.300  7.300  0.812
AtomPair CA 8 CA 200 SOGFUNC 2  5.902  4.151  0.163 18.300  7.300  0.837
AtomPair CA 8 CA 201 SOGFUNC 2  8.854  3.513  0.188 18.300  7.300  0.812
AtomPair CA 9 CA 14 SOGFUNC 2  6.252  3.513  0.188 18.300  7.300  0.812
AtomPair CA 9 CA 15 SOGFUNC 2  8.382  3.513  0.188 18.300  7.300  0.812
AtomPair CA 9 CA 16 SOGFUNC 3  9.120  3.513  0.176  9.570  4.214  0.147 18.300  7.300  0.677
AtomPair CA 9 CA 17 SOGFUNC 2  9.685  3.513  0.188 18.300  7.300  0.812
AtomPair CA 9 CA 18 SOGFUNC 2  9.066  3.513  0.188 18.300  7.300  0.812
AtomPair CA 9 CA 19 SOGFUNC 5  8.307  2.108  0.174  8.319  2.108  0.174  8.346  2.108  0.174  8.569  2.108  0.174 18.300  7.300  0.302
AtomPair CA 9 CA 20 SOGFUNC 5  5.771  2.108  0.174  5.780  2.108  0.174  5.816  2.108  0.174  5.956  2.108  0.174 18.300  7.300  0.302
AtomPair CA 9 CA 21 SOGFUNC 8  5.256  2.956  0.118  5.304  2.956  0.118  5.332  2.956  0.118  5.636  2.108  0.166  6.967  3.513  0.099  7.022  2.956  0.118  7.041  2.956  0.118 18.300  7.300  0.144
AtomPair CA 9 CA 22 SOGFUNC 8  5.921  2.956  0.121  5.997  2.956  0.121  6.021  2.956  0.121  6.928  2.966  0.120  7.014  2.966  0.120  7.054  2.754  0.130  7.139  2.966  0.120 18.300  7.300  0.147
AtomPair CA 9 CA 23 SOGFUNC 8  5.350  3.717  0.090  5.384  4.151  0.081  5.459  3.717  0.090  8.807  2.754  0.122  8.853  2.108  0.159  8.854  2.108  0.159  8.991  2.108  0.159 18.300  7.300  0.138
AtomPair CA 9 CA 24 SOGFUNC 4  6.435  2.108  0.199  6.647  2.108  0.199  6.721  2.108  0.199 18.300  7.300  0.403
AtomPair CA 9 CA 25 SOGFUNC 5  7.891  3.513  0.141  7.978  3.513  0.141  8.002  3.513  0.141  9.527  2.956  0.168 18.300  7.300  0.408
AtomPair CA 9 CA 26 SOGFUNC 2  7.779  2.956  0.215 18.300  7.300  0.785
AtomPair CA 9 CA 27 SOGFUNC 2  9.858  2.956  0.215 18.300  7.300  0.785
AtomPair CA 9 CA 31 SOGFUNC 5  8.597  2.108  0.176  8.700  2.108  0.176  8.836  2.108  0.176  9.389  2.244  0.166 18.300  7.300  0.305
AtomPair CA 9 CA 32 SOGFUNC 5  7.907  2.108  0.184  8.002  2.108  0.184  8.256  2.956  0.131  9.573  2.108  0.184 18.300  7.300  0.318
AtomPair CA 9 CA 33 SOGFUNC 3  9.691  3.513  0.171  9.860  3.513  0.171 18.300  7.300  0.658
AtomPair CA 9 CA 35 SOGFUNC 2  8.595  2.956  0.215 18.300  7.300  0.785
AtomPair CA 9 CA 36 SOGFUNC 2  5.514  3.513  0.188 18.300  7.300  0.812
AtomPair CA 9 CA 37 SOGFUNC 3  5.670  2.956  0.197  6.701  3.513  0.166 18.300  7.300  0.638
AtomPair CA 9 CA 46 SOGFUNC 2  9.527  3.513  0.188 18.300  7.300  0.812
AtomPair CA 9 CA 47 SOGFUNC 3  9.289  3.513  0.166  9.791  2.956  0.197 18.300  7.300  0.638
AtomPair CA 9 CA 48 SOGFUNC 2  9.248  3.513  0.188 18.300  7.300  0.812
AtomPair CA 9 CA 58 SOGFUNC 5  9.584  2.956  0.146  9.662  2.956  0.146  9.663  2.956  0.146  9.927  2.108  0.205 18.300  7.300  0.356
AtomPair CA 9 CA 59 SOGFUNC 4  9.831  3.717  0.141  9.896  2.956  0.178  9.898  2.956  0.178 18.300  7.300  0.504
AtomPair CA 9 CA 65 SOGFUNC 2  9.486  3.717  0.179 18.300  7.300  0.821
AtomPair CA 9 CA 68 SOGFUNC 2  6.508  2.956  0.215 18.300  7.300  0.785
AtomPair CA 9 CA 69 SOGFUNC 2  8.476  2.956  0.215 18.300  7.300  0.785
AtomPair CA 9 CA 70 SOGFUNC 2  8.646  2.956  0.215 18.300  7.300  0.785
AtomPair CA 9 CA 109 SOGFUNC 2  9.872  2.956  0.215 18.300  7.300  0.785
AtomPair CA 9 CA 110 SOGFUNC 2  6.832  2.956  0.215 18.300  7.300  0.785
AtomPair CA 9 CA 111 SOGFUNC 2  5.254  2.956  0.215 18.300  7.300  0.785
AtomPair CA 9 CA 112 SOGFUNC 3  7.730  2.108  0.256  7.899  3.513  0.153 18.300  7.300  0.591
AtomPair CA 9 CA 113 SOGFUNC 3  5.903  3.513  0.166  7.972  2.956  0.197 18.300  7.300  0.638
AtomPair CA 9 CA 114 SOGFUNC 2  7.840  2.956  0.215 18.300  7.300  0.785
AtomPair CA 9 CA 125 SOGFUNC 2  8.742  3.513  0.188 18.300  7.300  0.812
AtomPair CA 9 CA 126 SOGFUNC 2  5.733  2.754  0.228 18.300  7.300  0.772
AtomPair CA 9 CA 127 SOGFUNC 2  5.247  2.956  0.215 18.300  7.300  0.785
AtomPair CA 9 CA 128 SOGFUNC 2  6.546  2.754  0.228 18.300  7.300  0.772
AtomPair CA 9 CA 129 SOGFUNC 2  7.227  3.513  0.188 18.300  7.300  0.812
AtomPair CA 9 CA 133 SOGFUNC 2  9.237  3.513  0.188 18.300  7.300  0.812
AtomPair CA 9 CA 172 SOGFUNC 2  9.184  3.513  0.188 18.300  7.300  0.812
AtomPair CA 9 CA 173 SOGFUNC 2  8.683  2.754  0.228 18.300  7.300  0.772
AtomPair CA 9 CA 176 SOGFUNC 2  8.581  2.754  0.228 18.300  7.300  0.772
AtomPair CA 9 CA 177 SOGFUNC 2  9.756  2.754  0.228 18.300  7.300  0.772
AtomPair CA 9 CA 178 SOGFUNC 2  7.435  2.754  0.228 18.300  7.300  0.772
AtomPair CA 9 CA 179 SOGFUNC 2  8.905  3.513  0.188 18.300  7.300  0.812
AtomPair CA 9 CA 181 SOGFUNC 2  9.606  2.754  0.228 18.300  7.300  0.772
AtomPair CA 9 CA 182 SOGFUNC 2  8.851  2.108  0.278 18.300  7.300  0.722
AtomPair CA 9 CA 193 SOGFUNC 2  9.172  2.956  0.215 18.300  7.300  0.785
AtomPair CA 9 CA 194 SOGFUNC 2  8.986  2.956  0.215 18.300  7.300  0.785
AtomPair CA 9 CA 195 SOGFUNC 2  9.587  2.956  0.215 18.300  7.300  0.785
AtomPair CA 9 CA 197 SOGFUNC 2  6.955  3.513  0.188 18.300  7.300  0.812
AtomPair CA 9 CA 198 SOGFUNC 2  5.487  2.754  0.228 18.300  7.300  0.772
AtomPair CA 9 CA 199 SOGFUNC 2  4.299  2.754  0.228 18.300  7.300  0.772
AtomPair CA 9 CA 200 SOGFUNC 2  5.445  3.513  0.188 18.300  7.300  0.812
AtomPair CA 9 CA 201 SOGFUNC 2  8.200  2.956  0.215 18.300  7.300  0.785
AtomPair CA 10 CA 16 SOGFUNC 2  6.307  4.214  0.161 18.300  7.300  0.839
AtomPair CA 10 CA 17 SOGFUNC 2  7.609  4.214  0.161 18.300  7.300  0.839
AtomPair CA 10 CA 18 SOGFUNC 6  6.644  2.956  0.144  6.655  3.513  0.121  6.682  3.513  0.121  6.777  2.108  0.202  8.501  3.513  0.121 18.300  7.300  0.291
AtomPair CA 10 CA 19 SOGFUNC 5  5.485  2.956  0.146  5.508  2.108  0.205  5.630  2.956  0.146  5.644  2.956  0.146 18.300  7.300  0.356
AtomPair CA 10 CA 20 SOGFUNC 8  4.253  2.956  0.122  4.334  2.956  0.122  4.342  2.956  0.122  4.353  2.108  0.171  8.522  2.956  0.122  8.581  3.717  0.097  8.621  3.717  0.097 18.300  7.300  0.148
AtomPair CA 10 CA 21 SOGFUNC 8  5.835  2.108  0.167  6.073  2.956  0.119  6.135  2.956  0.119  6.352  2.108  0.167  6.403  3.717  0.095  6.403  3.717  0.095  6.417  3.717  0.095 18.300  7.300  0.145
AtomPair CA 10 CA 22 SOGFUNC 8  5.460  2.956  0.112  5.463  2.108  0.157  5.587  2.956  0.112  8.007  2.754  0.120  8.065  2.754  0.120  8.075  2.754  0.120  8.087  2.754  0.120 18.300  7.300  0.136
AtomPair CA 10 CA 23 SOGFUNC 4  7.095  3.513  0.165  7.170  4.151  0.140  7.194  4.151  0.140 18.300  7.300  0.556
AtomPair CA 10 CA 24 SOGFUNC 4  8.923  2.244  0.189  8.962  2.108  0.202  9.065  2.108  0.202 18.300  7.300  0.407
AtomPair CA 10 CA 26 SOGFUNC 3  7.212  2.956  0.191  9.711  2.956  0.191 18.300  7.300  0.618
AtomPair CA 10 CA 27 SOGFUNC 3  7.680  3.973  0.154  9.754  3.513  0.174 18.300  7.300  0.671
AtomPair CA 10 CA 32 SOGFUNC 8  8.779  2.956  0.111  8.796  2.956  0.111  8.918  2.956  0.111  9.351  2.956  0.111  9.351  2.956  0.111  9.541  2.108  0.155  9.865  2.108  0.155 18.300  7.300  0.135
AtomPair CA 10 CA 33 SOGFUNC 7  9.591  3.513  0.118  9.646  2.956  0.140  9.678  2.956  0.140  9.694  2.956  0.140  9.757  3.513  0.118  9.834  3.513  0.118 18.300  7.300  0.227
AtomPair CA 10 CA 34 SOGFUNC 6  7.024  3.513  0.132  9.174  3.513  0.132  9.220  3.513  0.132  9.490  2.956  0.156  9.746  3.513  0.132 18.300  7.300  0.317
AtomPair CA 10 CA 35 SOGFUNC 2  5.580  2.956  0.215 18.300  7.300  0.785
AtomPair CA 10 CA 36 SOGFUNC 3  3.950  3.513  0.166  8.590  2.956  0.197 18.300  7.300  0.638
AtomPair CA 10 CA 37 SOGFUNC 3  5.578  3.973  0.149  6.427  2.956  0.201 18.300  7.300  0.650
AtomPair CA 10 CA 47 SOGFUNC 2  9.444  2.956  0.215 18.300  7.300  0.785
AtomPair CA 10 CA 48 SOGFUNC 3  8.903  3.513  0.166  9.510  2.956  0.197 18.300  7.300  0.638
AtomPair CA 10 CA 49 SOGFUNC 2  9.106  2.956  0.215 18.300  7.300  0.785
AtomPair CA 10 CA 58 SOGFUNC 5  9.600  3.717  0.128  9.646  2.108  0.226  9.692  3.717  0.128  9.717  3.717  0.128 18.300  7.300  0.391
AtomPair CA 10 CA 59 SOGFUNC 8  9.604  3.513  0.103  9.657  3.513  0.103  9.666  3.513  0.103  9.728  2.108  0.172  9.806  2.956  0.123  9.853  2.956  0.123  9.938  2.956  0.123 18.300  7.300  0.149
AtomPair CA 10 CA 60 SOGFUNC 5  9.437  3.717  0.128  9.453  2.108  0.226  9.521  3.717  0.128  9.579  3.717  0.128 18.300  7.300  0.391
AtomPair CA 10 CA 65 SOGFUNC 2  8.058  2.956  0.215 18.300  7.300  0.785
AtomPair CA 10 CA 66 SOGFUNC 2  9.890  2.956  0.215 18.300  7.300  0.785
AtomPair CA 10 CA 67 SOGFUNC 2  9.331  2.754  0.228 18.300  7.300  0.772
AtomPair CA 10 CA 68 SOGFUNC 3  5.583  2.956  0.188  8.954  2.754  0.202 18.300  7.300  0.610
AtomPair CA 10 CA 69 SOGFUNC 2  5.712  3.973  0.170 18.300  7.300  0.830
AtomPair CA 10 CA 70 SOGFUNC 2  5.913  2.956  0.215 18.300  7.300  0.785
AtomPair CA 10 CA 71 SOGFUNC 2  8.970  2.956  0.215 18.300  7.300  0.785
AtomPair CA 10 CA 72 SOGFUNC 2  9.921  3.513  0.188 18.300  7.300  0.812
AtomPair CA 10 CA 77 SOGFUNC 2  9.727  2.754  0.228 18.300  7.300  0.772
AtomPair CA 10 CA 79 SOGFUNC 2  9.918  3.513  0.188 18.300  7.300  0.812
AtomPair CA 10 CA 110 SOGFUNC 2  9.588  2.754  0.228 18.300  7.300  0.772
AtomPair CA 10 CA 111 SOGFUNC 2  7.996  2.108  0.278 18.300  7.300  0.722
AtomPair CA 10 CA 112 SOGFUNC 2  9.047  2.966  0.215 18.300  7.300  0.785
AtomPair CA 10 CA 113 SOGFUNC 3  8.490  3.513  0.166  9.510  2.956  0.197 18.300  7.300  0.638
AtomPair CA 10 CA 114 SOGFUNC 2  8.472  3.973  0.170 18.300  7.300  0.830
AtomPair CA 10 CA 123 SOGFUNC 2  9.992  3.513  0.188 18.300  7.300  0.812
AtomPair CA 10 CA 124 SOGFUNC 2  7.131  3.513  0.188 18.300  7.300  0.812
AtomPair CA 10 CA 125 SOGFUNC 2  5.723  2.956  0.215 18.300  7.300  0.785
AtomPair CA 10 CA 126 SOGFUNC 2  4.240  2.956  0.215 18.300  7.300  0.785
AtomPair CA 10 CA 127 SOGFUNC 2  5.112  2.956  0.215 18.300  7.300  0.785
AtomPair CA 10 CA 128 SOGFUNC 2  8.127  2.956  0.215 18.300  7.300  0.785
AtomPair CA 10 CA 129 SOGFUNC 2  8.241  3.717  0.179 18.300  7.300  0.821
AtomPair CA 10 CA 132 SOGFUNC 2  8.429  2.956  0.215 18.300  7.300  0.785
AtomPair CA 10 CA 133 SOGFUNC 2  8.157  2.956  0.215 18.300  7.300  0.785
AtomPair CA 10 CA 134 SOGFUNC 2  9.768  2.956  0.215 18.300  7.300  0.785
AtomPair CA 10 CA 135 SOGFUNC 2  9.244  3.513  0.188 18.300  7.300  0.812
AtomPair CA 10 CA 136 SOGFUNC 2  8.670  3.513  0.188 18.300  7.300  0.812
AtomPair CA 10 CA 169 SOGFUNC 2  9.712  3.973  0.170 18.300  7.300  0.830
AtomPair CA 10 CA 172 SOGFUNC 2  8.703  3.513  0.188 18.300  7.300  0.812
AtomPair CA 10 CA 173 SOGFUNC 2  9.709  4.214  0.161 18.300  7.300  0.839
AtomPair CA 10 CA 176 SOGFUNC 2  9.755  2.754  0.228 18.300  7.300  0.772
AtomPair CA 10 CA 182 SOGFUNC 2  8.978  2.956  0.215 18.300  7.300  0.785
AtomPair CA 10 CA 193 SOGFUNC 2  9.935  3.513  0.188 18.300  7.300  0.812
AtomPair CA 10 CA 196 SOGFUNC 2  8.257  3.513  0.188 18.300  7.300  0.812
AtomPair CA 10 CA 197 SOGFUNC 2  5.450  3.513  0.188 18.300  7.300  0.812
AtomPair CA 10 CA 198 SOGFUNC 2  4.804  3.513  0.188 18.300  7.300  0.812
AtomPair CA 10 CA 199 SOGFUNC 2  6.345  2.956  0.215 18.300  7.300  0.785
AtomPair CA 10 CA 200 SOGFUNC 2  8.555  2.956  0.215 18.300  7.300  0.785
AtomPair CA 11 CA 16 SOGFUNC 2  6.812  4.214  0.161 18.300  7.300  0.839
AtomPair CA 11 CA 17 SOGFUNC 6  8.283  3.391  0.140  8.313  3.391  0.140  8.318  3.391  0.140  8.484  3.391  0.140  9.342  4.214  0.113 18.300  7.300  0.326
AtomPair CA 11 CA 18 SOGFUNC 5  5.438  3.973  0.123  5.498  3.973  0.123  5.589  3.973  0.123  5.798  2.108  0.231 18.300  7.300  0.401
AtomPair CA 11 CA 19 SOGFUNC 8  5.098  2.108  0.143  5.134  2.108  0.143  5.205  2.108  0.143  5.414  2.108  0.143  6.846  2.956  0.102  6.986  2.956  0.102  7.039  2.956  0.102 18.300  7.300  0.124
AtomPair CA 11 CA 20 SOGFUNC 8  5.502  3.717  0.084  5.503  3.717  0.084  5.549  2.956  0.106  6.450  2.108  0.149  6.450  2.108  0.149  6.466  2.108  0.149  6.731  2.108  0.149 18.300  7.300  0.129
AtomPair CA 11 CA 21 SOGFUNC 8  4.232  2.956  0.116  4.333  2.956  0.116  4.335  2.956  0.116  8.990  2.956  0.116  8.993  2.956  0.116  9.013  2.956  0.116  9.199  2.108  0.163 18.300  7.300  0.141
AtomPair CA 11 CA 22 SOGFUNC 4  6.101  2.956  0.171  6.104  2.956  0.171  6.305  2.956  0.171 18.300  7.300  0.486
AtomPair CA 11 CA 23 SOGFUNC 4  8.024  3.717  0.152  8.029  3.717  0.152  8.047  3.717  0.152 18.300  7.300  0.543
AtomPair CA 11 CA 25 SOGFUNC 2  9.848  3.513  0.188 18.300  7.300  0.812
AtomPair CA 11 CA 26 SOGFUNC 2  7.238  2.956  0.215 18.300  7.300  0.785
AtomPair CA 11 CA 27 SOGFUNC 3  7.175  3.973  0.159  8.631  4.214  0.150 18.300  7.300  0.691
AtomPair CA 11 CA 32 SOGFUNC 4  9.352  2.108  0.211  9.364  2.108  0.211  9.457  2.956  0.151 18.300  7.300  0.427
AtomPair CA 11 CA 33 SOGFUNC 5  8.614  3.513  0.141  8.805  3.513  0.141  9.218  3.513  0.141  9.958  2.956  0.168 18.300  7.300  0.408
AtomPair CA 11 CA 34 SOGFUNC 6  6.949  3.513  0.125  6.992  2.956  0.149  7.581  2.956  0.149  8.134  2.956  0.149  8.813  3.513  0.125 18.300  7.300  0.302
AtomPair CA 11 CA 35 SOGFUNC 8  7.493  3.513  0.118  7.771  2.956  0.140  9.679  3.717  0.112  9.687  3.717  0.112  9.812  3.717  0.112  9.908  3.513  0.118  9.968  3.513  0.118 18.300  7.300  0.171
AtomPair CA 11 CA 36 SOGFUNC 5  5.735  3.973  0.137  7.189  3.513  0.155  9.798  4.214  0.129  9.880  4.214  0.129 18.300  7.300  0.448
AtomPair CA 11 CA 37 SOGFUNC 6  4.278  4.214  0.125  8.682  3.973  0.132  8.960  4.490  0.117  9.045  3.973  0.132  9.112  3.973  0.132 18.300  7.300  0.360
AtomPair CA 11 CA 48 SOGFUNC 2  9.365  2.956  0.215 18.300  7.300  0.785
AtomPair CA 11 CA 49 SOGFUNC 2  9.529  4.214  0.161 18.300  7.300  0.839
AtomPair CA 11 CA 50 SOGFUNC 2  9.656  3.973  0.170 18.300  7.300  0.830
AtomPair CA 11 CA 59 SOGFUNC 4  9.574  2.956  0.178  9.609  2.956  0.178  9.613  3.717  0.141 18.300  7.300  0.504
AtomPair CA 11 CA 60 SOGFUNC 8  9.258  2.956  0.125  9.265  2.956  0.125  9.316  2.956  0.125  9.513  2.108  0.175  9.604  3.717  0.099  9.610  3.717  0.099  9.626  3.717  0.099 18.300  7.300  0.152
AtomPair CA 11 CA 61 SOGFUNC 4  9.482  2.956  0.171  9.500  2.956  0.171  9.640  2.956  0.171 18.300  7.300  0.486
AtomPair CA 11 CA 65 SOGFUNC 2  9.234  3.717  0.179 18.300  7.300  0.821
AtomPair CA 11 CA 66 SOGFUNC 2  9.639  3.717  0.179 18.300  7.300  0.821
AtomPair CA 11 CA 67 SOGFUNC 2  8.510  2.108  0.278 18.300  7.300  0.722
AtomPair CA 11 CA 68 SOGFUNC 3  5.511  3.973  0.155  9.989  3.677  0.168 18.300  7.300  0.677
AtomPair CA 11 CA 69 SOGFUNC 2  4.857  3.973  0.170 18.300  7.300  0.830
AtomPair CA 11 CA 70 SOGFUNC 3  7.119  3.973  0.157  9.677  3.973  0.157 18.300  7.300  0.685
AtomPair CA 11 CA 76 SOGFUNC 2  9.612  3.513  0.188 18.300  7.300  0.812
AtomPair CA 11 CA 77 SOGFUNC 2  7.303  2.956  0.215 18.300  7.300  0.785
AtomPair CA 11 CA 78 SOGFUNC 2  9.142  3.717  0.179 18.300  7.300  0.821
AtomPair CA 11 CA 111 SOGFUNC 2  8.791  2.956  0.215 18.300  7.300  0.785
AtomPair CA 11 CA 112 SOGFUNC 2  8.126  2.108  0.278 18.300  7.300  0.722
AtomPair CA 11 CA 113 SOGFUNC 2  8.593  3.973  0.170 18.300  7.300  0.830
AtomPair CA 11 CA 114 SOGFUNC 2  7.830  3.973  0.170 18.300  7.300  0.830
AtomPair CA 11 CA 124 SOGFUNC 2  7.185  3.513  0.188 18.300  7.300  0.812
AtomPair CA 11 CA 125 SOGFUNC 2  5.663  2.956  0.215 18.300  7.300  0.785
AtomPair CA 11 CA 126 SOGFUNC 2  6.117  2.108  0.278 18.300  7.300  0.722
AtomPair CA 11 CA 127 SOGFUNC 2  6.163  2.956  0.215 18.300  7.300  0.785
AtomPair CA 11 CA 128 SOGFUNC 2  9.301  2.108  0.278 18.300  7.300  0.722
AtomPair CA 11 CA 129 SOGFUNC 2  8.296  3.513  0.188 18.300  7.300  0.812
AtomPair CA 11 CA 130 SOGFUNC 2  9.965  2.956  0.215 18.300  7.300  0.785
AtomPair CA 11 CA 131 SOGFUNC 2  8.658  2.244  0.265 18.300  7.300  0.735
AtomPair CA 11 CA 132 SOGFUNC 2  7.094  2.956  0.215 18.300  7.300  0.785
AtomPair CA 11 CA 133 SOGFUNC 2  8.481  3.513  0.188 18.300  7.300  0.812
AtomPair CA 11 CA 182 SOGFUNC 2  9.619  2.108  0.278 18.300  7.300  0.722
AtomPair CA 11 CA 183 SOGFUNC 2  9.416  2.754  0.228 18.300  7.300  0.772
AtomPair CA 11 CA 184 SOGFUNC 2  9.698  4.214  0.161 18.300  7.300  0.839
AtomPair CA 11 CA 194 SOGFUNC 2  9.965  3.513  0.188 18.300  7.300  0.812
AtomPair CA 11 CA 195 SOGFUNC 2  6.543  2.754  0.228 18.300  7.300  0.772
AtomPair CA 11 CA 196 SOGFUNC 2  5.740  3.513  0.188 18.300  7.300  0.812
AtomPair CA 11 CA 197 SOGFUNC 2  4.394  3.513  0.188 18.300  7.300  0.812
AtomPair CA 11 CA 198 SOGFUNC 2  6.178  2.754  0.228 18.300  7.300  0.772
AtomPair CA 11 CA 199 SOGFUNC 2  8.863  2.108  0.278 18.300  7.300  0.722
AtomPair CA 12 CA 17 SOGFUNC 6  5.374  3.391  0.150  5.626  3.973  0.128  5.649  3.973  0.128  5.659  3.973  0.128  8.588  4.214  0.120 18.300  7.300  0.347
AtomPair CA 12 CA 18 SOGFUNC 8  4.178  4.490  0.108  4.213  4.665  0.104  4.352  4.665  0.104  4.378  3.391  0.144  8.611  3.973  0.123  8.734  4.490  0.108  8.808  4.490  0.108 18.300  7.300  0.200
AtomPair CA 12 CA 19 SOGFUNC 8  5.566  2.108  0.170  5.624  2.108  0.170  5.643  2.956  0.121  5.744  2.956  0.121  6.304  3.973  0.090  6.421  3.973  0.090  6.427  3.973  0.090 18.300  7.300  0.147
AtomPair CA 12 CA 20 SOGFUNC 8  5.356  2.956  0.122  5.399  3.717  0.097  5.403  3.717  0.097  8.543  2.108  0.171  8.571  2.956  0.122  8.615  2.956  0.122  8.658  2.956  0.122 18.300  7.300  0.148
AtomPair CA 12 CA 21 SOGFUNC 4  6.588  2.108  0.225  6.707  2.956  0.160  6.742  2.956  0.160 18.300  7.300  0.454
AtomPair CA 12 CA 22 SOGFUNC 4  9.021  2.956  0.160  9.021  2.956  0.160  9.177  2.108  0.225 18.300  7.300  0.454
AtomPair CA 12 CA 25 SOGFUNC 2  9.093  2.754  0.228 18.300  7.300  0.772
AtomPair CA 12 CA 26 SOGFUNC 3  6.286  3.973  0.159  6.612  4.214  0.150 18.300  7.300  0.691
AtomPair CA 12 CA 27 SOGFUNC 3  5.935  4.214  0.150  7.198  3.973  0.159 18.300  7.300  0.691
AtomPair CA 12 CA 28 SOGFUNC 2  7.608  4.214  0.161 18.300  7.300  0.839
AtomPair CA 12 CA 34 SOGFUNC 6  8.655  2.956  0.167  8.714  3.513  0.140  8.754  4.151  0.119  9.120  4.151  0.119  9.544  4.151  0.119 18.300  7.300  0.337
AtomPair CA 12 CA 35 SOGFUNC 7  7.565  2.956  0.145  8.308  3.717  0.115  8.351  2.956  0.145  8.413  3.717  0.115  9.109  4.665  0.092  9.660  2.754  0.155 18.300  7.300  0.234
AtomPair CA 12 CA 36 SOGFUNC 9  8.139  3.973  0.118  8.413  4.214  0.112  8.780  4.214  0.112  9.741  4.490  0.105  9.803  4.490  0.105  9.913  3.973  0.118  9.929  4.665  0.101  9.987  4.665  0.101 18.300  7.300  0.129
AtomPair CA 12 CA 37 SOGFUNC 9  7.463  4.490  0.105  7.564  4.490  0.105  7.722  4.490  0.105  7.799  4.214  0.111  7.826  4.214  0.111  7.852  4.214  0.111  7.942  4.214  0.111  9.536  4.214  0.111 18.300  7.300  0.129
AtomPair CA 12 CA 38 SOGFUNC 5  8.631  3.973  0.134  8.649  3.973  0.134  8.902  3.973  0.134  9.555  3.391  0.158 18.300  7.300  0.439
AtomPair CA 12 CA 60 SOGFUNC 5  8.518  2.108  0.226  9.318  3.717  0.128  9.368  3.717  0.128  9.407  3.717  0.128 18.300  7.300  0.391
AtomPair CA 12 CA 61 SOGFUNC 9  8.921  2.956  0.123  9.309  2.108  0.173  9.453  4.665  0.078  9.484  2.956  0.123  9.488  4.665  0.078  9.492  2.956  0.123  9.540  4.665  0.078  9.570  2.956  0.123 18.300  7.300  0.100
AtomPair CA 12 CA 62 SOGFUNC 4  9.334  4.665  0.134  9.355  4.665  0.134  9.540  4.665  0.134 18.300  7.300  0.599
AtomPair CA 12 CA 63 SOGFUNC 5  9.510  4.665  0.125  9.518  4.665  0.125  9.755  3.973  0.147  9.977  4.665  0.125 18.300  7.300  0.479
AtomPair CA 12 CA 67 SOGFUNC 2  9.454  3.677  0.181 18.300  7.300  0.819
AtomPair CA 12 CA 68 SOGFUNC 2  7.702  3.973  0.170 18.300  7.300  0.830
AtomPair CA 12 CA 69 SOGFUNC 3  5.543  3.973  0.153  9.990  3.391  0.180 18.300  7.300  0.667
AtomPair CA 12 CA 70 SOGFUNC 3  7.593  3.973  0.157  8.343  3.973  0.157 18.300  7.300  0.685
AtomPair CA 12 CA 71 SOGFUNC 2  8.407  3.677  0.181 18.300  7.300  0.819
AtomPair CA 12 CA 76 SOGFUNC 2  8.442  3.513  0.188 18.300  7.300  0.812
AtomPair CA 12 CA 77 SOGFUNC 2  7.652  2.754  0.228 18.300  7.300  0.772
AtomPair CA 12 CA 78 SOGFUNC 2  9.744  3.513  0.188 18.300  7.300  0.812
AtomPair CA 12 CA 112 SOGFUNC 2  9.907  4.123  0.164 18.300  7.300  0.836
AtomPair CA 12 CA 114 SOGFUNC 2  9.953  3.973  0.170 18.300  7.300  0.830
AtomPair CA 12 CA 124 SOGFUNC 2  6.809  3.513  0.188 18.300  7.300  0.812
AtomPair CA 12 CA 125 SOGFUNC 2  6.897  3.513  0.188 18.300  7.300  0.812
AtomPair CA 12 CA 126 SOGFUNC 2  8.971  3.513  0.188 18.300  7.300  0.812
AtomPair CA 12 CA 127 SOGFUNC 2  9.768  2.956  0.215 18.300  7.300  0.785
AtomPair CA 12 CA 132 SOGFUNC 2  9.268  3.513  0.188 18.300  7.300  0.812
AtomPair CA 12 CA 184 SOGFUNC 2  9.617  4.665  0.148 18.300  7.300  0.852
AtomPair CA 12 CA 193 SOGFUNC 2  9.170  4.214  0.161 18.300  7.300  0.839
AtomPair CA 12 CA 194 SOGFUNC 2  8.429  4.214  0.161 18.300  7.300  0.839
AtomPair CA 12 CA 195 SOGFUNC 2  5.573  3.513  0.188 18.300  7.300  0.812
AtomPair CA 12 CA 196 SOGFUNC 2  5.303  3.513  0.188 18.300  7.300  0.812
AtomPair CA 12 CA 197 SOGFUNC 2  6.435  3.513  0.188 18.300  7.300  0.812
AtomPair CA 12 CA 198 SOGFUNC 2  8.194  3.513  0.188 18.300  7.300  0.812
AtomPair CA 13 CA 18 SOGFUNC 8  6.076  3.973  0.116  6.102  3.973  0.116  6.172  3.973  0.116  6.457  4.214  0.109  6.500  3.391  0.136  6.523  4.214  0.109  6.620  4.214  0.109 18.300  7.300  0.189
AtomPair CA 13 CA 19 SOGFUNC 8  4.359  3.391  0.127  4.435  3.391  0.127  4.580  3.391  0.127  7.042  3.391  0.127  8.910  3.973  0.108  8.963  3.973  0.108  8.987  4.214  0.102 18.300  7.300  0.176
AtomPair CA 13 CA 20 SOGFUNC 4  6.481  2.956  0.171  6.492  2.956  0.171  6.527  2.956  0.171 18.300  7.300  0.486
AtomPair CA 13 CA 21 SOGFUNC 4  8.919  2.108  0.199  8.946  2.108  0.199  8.995  2.108  0.199 18.300  7.300  0.403
AtomPair CA 13 CA 24 SOGFUNC 2  9.812  4.214  0.161 18.300  7.300  0.839
AtomPair CA 13 CA 25 SOGFUNC 3  6.788  4.214  0.150  8.082  3.973  0.159 18.300  7.300  0.691
AtomPair CA 13 CA 26 SOGFUNC 3  5.619  4.490  0.143  9.235  4.214  0.153 18.300  7.300  0.704
AtomPair CA 13 CA 27 SOGFUNC 3  4.946  4.665  0.140  6.453  4.490  0.145 18.300  7.300  0.715
AtomPair CA 13 CA 28 SOGFUNC 2  9.273  3.973  0.170 18.300  7.300  0.830
AtomPair CA 13 CA 29 SOGFUNC 2  7.864  3.677  0.181 18.300  7.300  0.819
AtomPair CA 13 CA 34 SOGFUNC 4  7.995  2.956  0.191  9.847  4.214  0.134  9.981  4.214  0.134 18.300  7.300  0.541
AtomPair CA 13 CA 35 SOGFUNC 3  7.556  3.391  0.184  9.575  4.665  0.134 18.300  7.300  0.683
AtomPair CA 13 CA 36 SOGFUNC 6  5.625  4.214  0.126  8.697  4.214  0.126  8.744  3.973  0.133  8.844  4.214  0.126  8.930  4.214  0.126 18.300  7.300  0.363
AtomPair CA 13 CA 37 SOGFUNC 9  5.681  3.973  0.113  5.686  3.973  0.113  5.811  3.973  0.113  6.110  3.973  0.113  7.441  4.214  0.106  7.561  4.214  0.106  7.578  4.214  0.106  9.565  4.214  0.106 18.300  7.300  0.123
AtomPair CA 13 CA 38 SOGFUNC 5  7.227  3.391  0.158  8.216  3.973  0.134  8.240  3.973  0.134  8.245  3.973  0.134 18.300  7.300  0.439
AtomPair CA 13 CA 39 SOGFUNC 2  9.394  3.391  0.193 18.300  7.300  0.807
AtomPair CA 13 CA 60 SOGFUNC 2  8.677  2.108  0.278 18.300  7.300  0.722
AtomPair CA 13 CA 61 SOGFUNC 5  9.497  2.108  0.184  9.500  2.108  0.184  9.624  2.956  0.131  9.864  2.108  0.184 18.300  7.300  0.318
AtomPair CA 13 CA 62 SOGFUNC 8  8.757  3.973  0.098  9.654  4.214  0.092  9.671  3.973  0.098  9.716  4.214  0.092  9.792  2.108  0.184  9.826  2.108  0.184  9.876  4.214  0.092 18.300  7.300  0.160
AtomPair CA 13 CA 63 SOGFUNC 5  9.317  4.490  0.127  9.872  4.214  0.135  9.945  4.214  0.135  9.964  4.214  0.135 18.300  7.300  0.468
AtomPair CA 13 CA 68 SOGFUNC 2  9.723  3.973  0.170 18.300  7.300  0.830
AtomPair CA 13 CA 69 SOGFUNC 2  8.091  3.973  0.170 18.300  7.300  0.830
AtomPair CA 13 CA 70 SOGFUNC 4  9.440  3.973  0.148  9.821  4.214  0.140  9.906  3.973  0.148 18.300  7.300  0.564
AtomPair CA 13 CA 71 SOGFUNC 4  7.413  3.973  0.143  7.417  3.973  0.143  9.727  3.391  0.168 18.300  7.300  0.546
AtomPair CA 13 CA 72 SOGFUNC 3  8.803  4.214  0.151  8.853  4.214  0.151 18.300  7.300  0.698
AtomPair CA 13 CA 75 SOGFUNC 2  9.512  4.214  0.161 18.300  7.300  0.839
AtomPair CA 13 CA 76 SOGFUNC 2  6.588  4.214  0.161 18.300  7.300  0.839
AtomPair CA 13 CA 77 SOGFUNC 2  7.588  2.754  0.228 18.300  7.300  0.772
AtomPair CA 13 CA 124 SOGFUNC 2  9.790  4.151  0.163 18.300  7.300  0.837
AtomPair CA 13 CA 125 SOGFUNC 2  9.684  2.956  0.215 18.300  7.300  0.785
AtomPair CA 13 CA 184 SOGFUNC 2  9.990  4.665  0.148 18.300  7.300  0.852
AtomPair CA 13 CA 185 SOGFUNC 2  9.613  3.973  0.170 18.300  7.300  0.830
AtomPair CA 13 CA 192 SOGFUNC 2  9.272  4.665  0.148 18.300  7.300  0.852
AtomPair CA 13 CA 193 SOGFUNC 2  5.536  4.214  0.161 18.300  7.300  0.839
AtomPair CA 13 CA 194 SOGFUNC 2  5.538  4.214  0.161 18.300  7.300  0.839
AtomPair CA 13 CA 195 SOGFUNC 2  4.403  4.214  0.161 18.300  7.300  0.839
AtomPair CA 13 CA 196 SOGFUNC 2  6.289  3.513  0.188 18.300  7.300  0.812
AtomPair CA 13 CA 197 SOGFUNC 2  8.759  3.513  0.188 18.300  7.300  0.812
AtomPair CA 13 CA 216 SOGFUNC 2  9.768  2.108  0.278 18.300  7.300  0.722
AtomPair CA 14 CA 19 SOGFUNC 4  5.473  3.973  0.147  5.480  3.973  0.147  5.787  3.973  0.147 18.300  7.300  0.559
AtomPair CA 14 CA 20 SOGFUNC 4  7.034  4.041  0.150  7.047  4.533  0.134  7.057  4.533  0.134 18.300  7.300  0.582
AtomPair CA 14 CA 23 SOGFUNC 2  9.758  3.973  0.170 18.300  7.300  0.830
AtomPair CA 14 CA 24 SOGFUNC 3  6.144  4.214  0.146  8.310  3.391  0.181 18.300  7.300  0.673
AtomPair CA 14 CA 25 SOGFUNC 3  5.098  3.973  0.157  5.763  3.973  0.157 18.300  7.300  0.685
AtomPair CA 14 CA 26 SOGFUNC 3  5.253  3.973  0.159  7.423  4.214  0.150 18.300  7.300  0.691
AtomPair CA 14 CA 27 SOGFUNC 3  6.205  4.490  0.143  6.923  4.214  0.153 18.300  7.300  0.704
AtomPair CA 14 CA 35 SOGFUNC 6  8.521  4.490  0.121  8.821  4.490  0.121  8.823  4.490  0.121  9.218  4.665  0.117  9.782  3.677  0.148 18.300  7.300  0.372
AtomPair CA 14 CA 36 SOGFUNC 9  6.554  4.214  0.110  7.622  4.490  0.103  7.829  4.490  0.103  7.852  4.490  0.103  8.642  3.973  0.117  9.187  3.973  0.117  9.335  4.214  0.110  9.915  4.214  0.110 18.300  7.300  0.127
AtomPair CA 14 CA 37 SOGFUNC 10  4.796  3.973  0.107  4.889  3.973  0.107  4.967  3.973  0.107  6.551  3.973  0.107  6.677  3.973  0.107  6.773  3.973  0.107  6.883  4.214  0.101  8.147  4.490  0.095  8.955  4.214  0.101 18.300  7.300  0.058
AtomPair CA 14 CA 38 SOGFUNC 5  5.262  3.973  0.135  5.361  4.041  0.133  5.410  4.041  0.133  9.438  3.391  0.158 18.300  7.300  0.441
AtomPair CA 14 CA 39 SOGFUNC 4  9.012  3.973  0.147  9.137  3.973  0.147  9.148  3.973  0.147 18.300  7.300  0.559
AtomPair CA 14 CA 61 SOGFUNC 4  9.073  2.956  0.179  9.084  2.956  0.179  9.115  3.973  0.133 18.300  7.300  0.508
AtomPair CA 14 CA 62 SOGFUNC 7  8.908  4.665  0.090  8.979  4.665  0.090  9.018  4.665  0.090  9.904  2.108  0.198  9.911  2.108  0.198  9.938  3.973  0.105 18.300  7.300  0.229
AtomPair CA 14 CA 63 SOGFUNC 5  9.015  4.665  0.127  9.235  4.665  0.127  9.341  4.665  0.127  9.505  4.490  0.132 18.300  7.300  0.487
AtomPair CA 14 CA 71 SOGFUNC 4  9.082  3.973  0.145  9.144  3.973  0.145  9.374  3.677  0.157 18.300  7.300  0.553
AtomPair CA 14 CA 72 SOGFUNC 3  9.922  3.973  0.157  9.975  3.973  0.157 18.300  7.300  0.685
AtomPair CA 14 CA 76 SOGFUNC 2  9.984  3.973  0.170 18.300  7.300  0.830
AtomPair CA 14 CA 184 SOGFUNC 2  9.490  4.665  0.148 18.300  7.300  0.852
AtomPair CA 14 CA 185 SOGFUNC 2  8.678  3.973  0.170 18.300  7.300  0.830
AtomPair CA 14 CA 186 SOGFUNC 2  7.946  4.214  0.161 18.300  7.300  0.839
AtomPair CA 14 CA 188 SOGFUNC 2  9.558  4.490  0.153 18.300  7.300  0.847
AtomPair CA 14 CA 189 SOGFUNC 2  9.373  4.214  0.161 18.300  7.300  0.839
AtomPair CA 14 CA 192 SOGFUNC 2  8.608  4.665  0.148 18.300  7.300  0.852
AtomPair CA 14 CA 193 SOGFUNC 2  5.477  4.214  0.161 18.300  7.300  0.839
AtomPair CA 14 CA 194 SOGFUNC 2  5.031  4.214  0.161 18.300  7.300  0.839
AtomPair CA 14 CA 195 SOGFUNC 2  5.399  4.214  0.161 18.300  7.300  0.839
AtomPair CA 14 CA 196 SOGFUNC 2  7.043  4.214  0.161 18.300  7.300  0.839
AtomPair CA 15 CA 20 SOGFUNC 2  9.985  3.973  0.170 18.300  7.300  0.830
AtomPair CA 15 CA 23 SOGFUNC 2  6.625  4.214  0.161 18.300  7.300  0.839
AtomPair CA 15 CA 24 SOGFUNC 2  5.556  3.391  0.193 18.300  7.300  0.807
AtomPair CA 15 CA 25 SOGFUNC 2  4.289  4.214  0.161 18.300  7.300  0.839
AtomPair CA 15 CA 26 SOGFUNC 2  6.352  3.973  0.170 18.300  7.300  0.830
AtomPair CA 15 CA 27 SOGFUNC 2  8.045  4.214  0.161 18.300  7.300  0.839
AtomPair CA 15 CA 36 SOGFUNC 5  8.629  4.214  0.134  8.979  4.214  0.134  9.030  4.214  0.134  9.589  4.214  0.134 18.300  7.300  0.464
AtomPair CA 15 CA 37 SOGFUNC 5  6.216  4.214  0.133  6.320  4.214  0.133  6.331  4.214  0.133  8.835  3.973  0.141 18.300  7.300  0.460
AtomPair CA 15 CA 38 SOGFUNC 4  5.903  3.973  0.147  6.430  3.973  0.147  6.449  3.973  0.147 18.300  7.300  0.559
AtomPair CA 15 CA 39 SOGFUNC 4  9.359  3.677  0.153  9.765  3.677  0.153  9.801  3.677  0.153 18.300  7.300  0.540
AtomPair CA 15 CA 63 SOGFUNC 2  9.561  3.973  0.170 18.300  7.300  0.830
AtomPair CA 15 CA 70 SOGFUNC 2  8.164  4.214  0.161 18.300  7.300  0.839
AtomPair CA 15 CA 71 SOGFUNC 2  6.328  4.214  0.161 18.300  7.300  0.839
AtomPair CA 15 CA 72 SOGFUNC 2  8.653  4.934  0.141 18.300  7.300  0.859
AtomPair CA 15 CA 73 SOGFUNC 2  9.599  4.214  0.161 18.300  7.300  0.839
AtomPair CA 15 CA 74 SOGFUNC 2  9.489  3.973  0.170 18.300  7.300  0.830
AtomPair CA 15 CA 217 SOGFUNC 2  9.992  3.973  0.170 18.300  7.300  0.830
AtomPair CA 15 CA 218 SOGFUNC 4  9.951  2.754  0.189  9.973  4.214  0.123  9.987  2.754  0.189 18.300  7.300  0.499
AtomPair CA 16 CA 22 SOGFUNC 3  8.347  3.973  0.155  9.493  3.677  0.168 18.300  7.300  0.677
AtomPair CA 16 CA 23 SOGFUNC 3  5.557  4.490  0.142  8.101  3.973  0.160 18.300  7.300  0.698
AtomPair CA 16 CA 24 SOGFUNC 3  5.217  3.391  0.181  5.500  4.214  0.146 18.300  7.300  0.673
AtomPair CA 16 CA 25 SOGFUNC 3  6.530  3.973  0.157  8.705  3.973  0.157 18.300  7.300  0.685
AtomPair CA 16 CA 26 SOGFUNC 3  6.642  4.214  0.150  8.971  3.973  0.159 18.300  7.300  0.691
AtomPair CA 16 CA 27 SOGFUNC 2  5.684  3.973  0.170 18.300  7.300  0.830
AtomPair CA 16 CA 37 SOGFUNC 9  8.425  3.973  0.114  8.613  3.973  0.114  8.747  3.973  0.114  9.268  4.490  0.101  9.530  4.214  0.108  9.551  4.214  0.108  9.628  4.214  0.108  9.736  4.214  0.108 18.300  7.300  0.124
AtomPair CA 16 CA 38 SOGFUNC 5  9.420  3.973  0.138  9.884  3.973  0.138  9.924  3.973  0.138  9.941  3.973  0.138 18.300  7.300  0.449
AtomPair CA 16 CA 61 SOGFUNC 5  8.376  4.214  0.118  8.409  4.214  0.118  8.463  4.214  0.118  8.960  2.108  0.236 18.300  7.300  0.409
AtomPair CA 16 CA 62 SOGFUNC 5  5.627  4.214  0.127  5.637  4.214  0.127  5.652  4.214  0.127  7.580  2.956  0.181 18.300  7.300  0.439
AtomPair CA 16 CA 63 SOGFUNC 8  5.211  4.214  0.106  5.449  4.214  0.106  5.566  4.214  0.106  9.488  3.391  0.131  9.532  3.391  0.131  9.784  3.391  0.131  9.884  4.214  0.106 18.300  7.300  0.183
AtomPair CA 16 CA 69 SOGFUNC 2  9.512  3.677  0.181 18.300  7.300  0.819
AtomPair CA 16 CA 70 SOGFUNC 4  5.782  3.973  0.148  9.556  4.214  0.140  9.640  3.973  0.148 18.300  7.300  0.564
AtomPair CA 16 CA 71 SOGFUNC 4  4.865  3.677  0.157  6.040  3.973  0.145  6.085  3.973  0.145 18.300  7.300  0.553
AtomPair CA 16 CA 72 SOGFUNC 4  5.271  4.214  0.142  5.304  4.214  0.142  6.622  4.214  0.142 18.300  7.300  0.574
AtomPair CA 16 CA 73 SOGFUNC 7  7.589  3.677  0.125  8.432  3.677  0.125  8.442  3.677  0.125  8.500  3.677  0.125  8.644  3.677  0.125  8.805  3.677  0.125 18.300  7.300  0.251
AtomPair CA 16 CA 74 SOGFUNC 7  9.400  4.490  0.110  9.472  4.214  0.117  9.514  3.677  0.134  9.553  3.677  0.134  9.681  4.214  0.117  9.906  4.214  0.117 18.300  7.300  0.270
AtomPair CA 16 CA 75 SOGFUNC 2  8.597  4.423  0.155 18.300  7.300  0.845
AtomPair CA 16 CA 76 SOGFUNC 2  7.674  4.214  0.161 18.300  7.300  0.839
AtomPair CA 16 CA 186 SOGFUNC 2  6.881  3.677  0.181 18.300  7.300  0.819
AtomPair CA 16 CA 187 SOGFUNC 2  7.641  4.214  0.161 18.300  7.300  0.839
AtomPair CA 16 CA 188 SOGFUNC 2  6.552  3.973  0.170 18.300  7.300  0.830
AtomPair CA 16 CA 189 SOGFUNC 2  5.624  4.214  0.161 18.300  7.300  0.839
AtomPair CA 16 CA 190 SOGFUNC 2  7.438  4.214  0.161 18.300  7.300  0.839
AtomPair CA 16 CA 192 SOGFUNC 2  6.836  4.214  0.161 18.300  7.300  0.839
AtomPair CA 16 CA 193 SOGFUNC 2  5.419  4.214  0.161 18.300  7.300  0.839
AtomPair CA 16 CA 194 SOGFUNC 2  6.159  4.214  0.161 18.300  7.300  0.839
AtomPair CA 16 CA 195 SOGFUNC 2  8.375  4.214  0.161 18.300  7.300  0.839
AtomPair CA 16 CA 217 SOGFUNC 3  9.138  3.677  0.143  9.138  2.754  0.048 18.300  7.300  0.809
AtomPair CA 16 CA 218 SOGFUNC 5  9.357  3.391  0.137  9.357  2.108  0.055  9.985  4.665  0.124  9.986  4.490  0.129 18.300  7.300  0.555
AtomPair CA 16 CA 219 SOGFUNC 4  9.777  4.665  0.134  9.861  4.665  0.134  9.883  4.665  0.134 18.300  7.300  0.599
AtomPair CA 17 CA 22 SOGFUNC 3  5.511  2.108  0.245  5.796  2.754  0.188 18.300  7.300  0.567
AtomPair CA 17 CA 23 SOGFUNC 3  4.131  3.973  0.153  5.352  3.391  0.180 18.300  7.300  0.667
AtomPair CA 17 CA 24 SOGFUNC 3  6.222  4.123  0.154  6.770  4.214  0.151 18.300  7.300  0.695
AtomPair CA 17 CA 25 SOGFUNC 3  5.515  3.973  0.153  8.635  3.391  0.180 18.300  7.300  0.667
AtomPair CA 17 CA 26 SOGFUNC 2  4.760  4.214  0.161 18.300  7.300  0.839
AtomPair CA 17 CA 27 SOGFUNC 2  6.029  3.973  0.170 18.300  7.300  0.830
AtomPair CA 17 CA 36 SOGFUNC 4  9.834  3.973  0.147  9.936  3.973  0.147  9.974  3.973  0.147 18.300  7.300  0.559
AtomPair CA 17 CA 37 SOGFUNC 6  6.522  3.973  0.128  6.592  3.973  0.128  6.757  3.973  0.128  9.469  3.391  0.150  9.739  4.214  0.120 18.300  7.300  0.347
AtomPair CA 17 CA 38 SOGFUNC 8  7.633  3.391  0.125  9.521  3.677  0.115  9.584  3.391  0.125  9.652  3.391  0.125  9.660  3.391  0.125  9.931  3.973  0.106  9.995  3.973  0.106 18.300  7.300  0.174
AtomPair CA 17 CA 42 SOGFUNC 2  9.924  3.973  0.170 18.300  7.300  0.830
AtomPair CA 17 CA 60 SOGFUNC 5  6.454  2.108  0.231  6.723  3.973  0.123  6.793  3.973  0.123  6.851  3.973  0.123 18.300  7.300  0.401
AtomPair CA 17 CA 61 SOGFUNC 5  5.475  2.108  0.231  5.638  3.973  0.123  5.665  3.973  0.123  5.697  3.973  0.123 18.300  7.300  0.401
AtomPair CA 17 CA 62 SOGFUNC 8  4.518  3.973  0.091  4.542  3.973  0.091  4.754  3.973  0.091  5.438  2.108  0.171  8.789  2.244  0.161  8.821  2.244  0.161  8.826  4.214  0.086 18.300  7.300  0.148
AtomPair CA 17 CA 63 SOGFUNC 8  6.239  4.214  0.087  6.328  3.973  0.092  6.647  4.214  0.087  6.805  2.244  0.163  6.842  2.244  0.163  6.902  4.214  0.087  8.248  2.108  0.173 18.300  7.300  0.150
AtomPair CA 17 CA 64 SOGFUNC 4  8.426  4.214  0.133  8.568  3.391  0.165  8.611  3.391  0.165 18.300  7.300  0.537
AtomPair CA 17 CA 69 SOGFUNC 2  8.387  4.123  0.164 18.300  7.300  0.836
AtomPair CA 17 CA 70 SOGFUNC 4  4.989  3.391  0.162  9.451  3.677  0.149  9.507  3.391  0.162 18.300  7.300  0.527
AtomPair CA 17 CA 71 SOGFUNC 4  5.745  3.391  0.160  5.771  3.391  0.160  6.627  3.391  0.160 18.300  7.300  0.520
AtomPair CA 17 CA 72 SOGFUNC 4  5.315  4.214  0.142  5.411  4.214  0.142  8.968  4.214  0.142 18.300  7.300  0.574
AtomPair CA 17 CA 73 SOGFUNC 6  7.191  3.677  0.129  7.274  3.677  0.129  8.458  3.391  0.140  9.866  3.391  0.140  9.954  3.391  0.140 18.300  7.300  0.324
AtomPair CA 17 CA 74 SOGFUNC 6  7.029  3.391  0.144  7.047  3.391  0.144  9.248  3.973  0.123  9.620  3.973  0.123  9.778  3.677  0.133 18.300  7.300  0.334
AtomPair CA 17 CA 75 SOGFUNC 4  9.325  4.423  0.132  9.539  3.677  0.159  9.823  3.973  0.147 18.300  7.300  0.561
AtomPair CA 17 CA 76 SOGFUNC 4  9.377  3.677  0.155  9.740  3.973  0.143  9.867  3.677  0.155 18.300  7.300  0.547
AtomPair CA 17 CA 77 SOGFUNC 2  9.549  3.677  0.181 18.300  7.300  0.819
AtomPair CA 17 CA 152 SOGFUNC 2  9.421  4.214  0.161 18.300  7.300  0.839
AtomPair CA 17 CA 186 SOGFUNC 2  6.891  3.677  0.181 18.300  7.300  0.819
AtomPair CA 17 CA 187 SOGFUNC 2  5.946  4.214  0.161 18.300  7.300  0.839
AtomPair CA 17 CA 188 SOGFUNC 2  6.141  3.973  0.170 18.300  7.300  0.830
AtomPair CA 17 CA 189 SOGFUNC 2  5.006  4.214  0.161 18.300  7.300  0.839
AtomPair CA 17 CA 190 SOGFUNC 2  8.415  4.214  0.161 18.300  7.300  0.839
AtomPair CA 17 CA 192 SOGFUNC 2  9.152  4.214  0.161 18.300  7.300  0.839
AtomPair CA 17 CA 193 SOGFUNC 2  8.797  4.214  0.161 18.300  7.300  0.839
AtomPair CA 17 CA 194 SOGFUNC 2  8.941  4.214  0.161 18.300  7.300  0.839
AtomPair CA 17 CA 199 SOGFUNC 5  9.478  2.108  0.205  9.758  2.956  0.146  9.856  2.956  0.146  9.972  2.956  0.146 18.300  7.300  0.356
AtomPair CA 17 CA 216 SOGFUNC 5  8.585  2.108  0.205  9.600  2.956  0.146  9.831  2.956  0.146  9.848  2.956  0.146 18.300  7.300  0.356
AtomPair CA 17 CA 217 SOGFUNC 5  8.196  2.108  0.231  8.822  3.973  0.123  8.942  3.973  0.123  8.968  3.973  0.123 18.300  7.300  0.401
AtomPair CA 17 CA 218 SOGFUNC 9  8.538  3.391  0.096  8.538  2.108  0.039  9.105  3.973  0.102  9.158  3.973  0.102  9.172  3.973  0.102  9.307  2.754  0.148  9.349  2.754  0.148  9.436  4.214  0.096 18.300  7.300  0.167
AtomPair CA 17 CA 219 SOGFUNC 6  9.358  4.214  0.090  9.358  3.513  0.046  9.380  3.513  0.154  9.646  4.214  0.128  9.985  3.973  0.136 18.300  7.300  0.445
AtomPair CA 18 CA 23 SOGFUNC 3  6.517  4.151  0.144  8.380  2.956  0.202 18.300  7.300  0.654
AtomPair CA 18 CA 24 SOGFUNC 3  5.556  4.214  0.146  8.722  3.391  0.181 18.300  7.300  0.673
AtomPair CA 18 CA 25 SOGFUNC 2  4.891  3.973  0.170 18.300  7.300  0.830
AtomPair CA 18 CA 26 SOGFUNC 2  6.701  3.973  0.170 18.300  7.300  0.830
AtomPair CA 18 CA 27 SOGFUNC 2  8.591  3.973  0.170 18.300  7.300  0.830
AtomPair CA 18 CA 34 SOGFUNC 4  8.977  3.973  0.147  9.033  3.973  0.147  9.607  3.973  0.147 18.300  7.300  0.559
AtomPair CA 18 CA 37 SOGFUNC 8  7.891  3.973  0.119  8.228  3.973  0.119  8.251  3.973  0.119  9.587  3.973  0.119  9.881  4.490  0.105  9.962  3.973  0.119  9.962  4.490  0.105 18.300  7.300  0.194
AtomPair CA 18 CA 38 SOGFUNC 6  5.249  3.973  0.131  7.248  4.490  0.115  7.260  4.490  0.115  7.277  3.973  0.131  9.975  3.391  0.153 18.300  7.300  0.355
AtomPair CA 18 CA 39 SOGFUNC 2  6.770  4.214  0.161 18.300  7.300  0.839
AtomPair CA 18 CA 40 SOGFUNC 2  9.552  4.214  0.161 18.300  7.300  0.839
AtomPair CA 18 CA 41 SOGFUNC 2  9.946  3.973  0.170 18.300  7.300  0.830
AtomPair CA 18 CA 42 SOGFUNC 2  8.719  4.490  0.153 18.300  7.300  0.847
AtomPair CA 18 CA 59 SOGFUNC 5  8.057  2.956  0.146  8.059  2.956  0.146  8.133  2.956  0.146  8.222  2.108  0.205 18.300  7.300  0.356
AtomPair CA 18 CA 60 SOGFUNC 5  5.386  3.973  0.123  5.476  2.108  0.231  5.481  3.973  0.123  5.492  3.973  0.123 18.300  7.300  0.401
AtomPair CA 18 CA 61 SOGFUNC 8  5.300  3.973  0.098  5.334  2.108  0.185  5.367  3.973  0.098  5.436  3.973  0.098  6.607  3.973  0.098  6.641  2.956  0.132  6.645  2.956  0.132 18.300  7.300  0.160
AtomPair CA 18 CA 62 SOGFUNC 8  5.512  2.956  0.139  5.512  3.973  0.103  5.518  2.956  0.139  6.281  3.973  0.103  6.295  3.973  0.103  6.307  3.973  0.103  6.750  2.956  0.139 18.300  7.300  0.169
AtomPair CA 18 CA 63 SOGFUNC 8  5.067  2.956  0.134  5.075  2.956  0.134  5.129  3.973  0.100  7.570  4.214  0.094  7.624  4.214  0.094  7.751  4.214  0.094  8.609  2.108  0.188 18.300  7.300  0.163
AtomPair CA 18 CA 64 SOGFUNC 5  7.497  4.214  0.107  7.717  2.956  0.153  7.729  2.956  0.153  9.026  2.108  0.215 18.300  7.300  0.372
AtomPair CA 18 CA 65 SOGFUNC 4  9.353  3.391  0.174  9.948  4.490  0.131  9.975  4.490  0.131 18.300  7.300  0.564
AtomPair CA 18 CA 68 SOGFUNC 2  7.970  3.391  0.193 18.300  7.300  0.807
AtomPair CA 18 CA 69 SOGFUNC 2  7.329  3.391  0.193 18.300  7.300  0.807
AtomPair CA 18 CA 70 SOGFUNC 4  5.358  3.973  0.152  8.842  4.490  0.134  8.877  4.490  0.134 18.300  7.300  0.579
AtomPair CA 18 CA 71 SOGFUNC 4  5.679  3.973  0.143  5.718  3.973  0.143  8.066  3.391  0.168 18.300  7.300  0.546
AtomPair CA 18 CA 72 SOGFUNC 3  7.517  4.490  0.144  7.540  4.490  0.144 18.300  7.300  0.711
AtomPair CA 18 CA 73 SOGFUNC 3  9.844  4.214  0.151  9.971  4.214  0.151 18.300  7.300  0.698
AtomPair CA 18 CA 74 SOGFUNC 3  8.675  2.956  0.191  8.728  2.956  0.191 18.300  7.300  0.618
AtomPair CA 18 CA 76 SOGFUNC 4  9.264  3.973  0.149  9.696  4.214  0.141  9.891  4.214  0.141 18.300  7.300  0.569
AtomPair CA 18 CA 151 SOGFUNC 2  9.643  3.513  0.188 18.300  7.300  0.812
AtomPair CA 18 CA 152 SOGFUNC 2  6.389  3.513  0.188 18.300  7.300  0.812
AtomPair CA 18 CA 153 SOGFUNC 2  8.261  4.214  0.161 18.300  7.300  0.839
AtomPair CA 18 CA 187 SOGFUNC 2  9.024  3.973  0.170 18.300  7.300  0.830
AtomPair CA 18 CA 188 SOGFUNC 2  8.777  3.973  0.170 18.300  7.300  0.830
AtomPair CA 18 CA 189 SOGFUNC 2  6.144  3.973  0.170 18.300  7.300  0.830
AtomPair CA 18 CA 190 SOGFUNC 2  9.584  4.214  0.161 18.300  7.300  0.839
AtomPair CA 18 CA 199 SOGFUNC 8  9.117  2.108  0.163  9.227  2.956  0.116  9.331  2.956  0.116  9.393  2.956  0.116  9.951  2.956  0.116  9.959  2.956  0.116  9.960  2.956  0.116 18.300  7.300  0.141
AtomPair CA 18 CA 200 SOGFUNC 4  9.275  2.956  0.171  9.390  2.956  0.171  9.458  2.956  0.171 18.300  7.300  0.486
AtomPair CA 18 CA 217 SOGFUNC 4  8.866  2.956  0.178  8.930  2.956  0.178  9.287  3.717  0.141 18.300  7.300  0.504
AtomPair CA 18 CA 218 SOGFUNC 4  8.534  2.956  0.183  8.542  2.956  0.183  8.853  4.665  0.116 18.300  7.300  0.518
AtomPair CA 18 CA 219 SOGFUNC 4  8.938  3.717  0.156  8.946  3.717  0.156  9.409  4.490  0.130 18.300  7.300  0.558
AtomPair CA 19 CA 24 SOGFUNC 2  4.295  3.513  0.188 18.300  7.300  0.812
AtomPair CA 19 CA 25 SOGFUNC 2  5.990  3.391  0.193 18.300  7.300  0.807
AtomPair CA 19 CA 26 SOGFUNC 2  8.772  4.214  0.161 18.300  7.300  0.839
AtomPair CA 19 CA 32 SOGFUNC 5  7.756  2.108  0.179  7.787  2.956  0.128  8.008  1.871  0.202  9.317  2.108  0.179 18.300  7.300  0.311
AtomPair CA 19 CA 33 SOGFUNC 5  8.137  2.956  0.156  8.162  2.956  0.156  8.491  2.956  0.156  9.994  2.956  0.156 18.300  7.300  0.378
AtomPair CA 19 CA 34 SOGFUNC 5  6.524  2.956  0.156  6.594  2.956  0.156  7.163  2.956  0.156  7.562  2.956  0.156 18.300  7.300  0.378
AtomPair CA 19 CA 35 SOGFUNC 3  9.851  4.214  0.151  9.944  4.214  0.151 18.300  7.300  0.698
AtomPair CA 19 CA 36 SOGFUNC 4  9.606  3.973  0.147  9.792  3.973  0.147  9.797  3.973  0.147 18.300  7.300  0.559
AtomPair CA 19 CA 37 SOGFUNC 8  8.571  3.391  0.128  8.795  3.391  0.128  8.805  3.391  0.128  9.457  3.973  0.109  9.545  3.973  0.109  9.711  3.973  0.109  9.971  3.973  0.109 18.300  7.300  0.178
AtomPair CA 19 CA 38 SOGFUNC 10  4.512  3.973  0.104  7.286  3.973  0.104  7.289  3.973  0.104  7.619  3.973  0.104  7.881  3.391  0.121  9.020  3.973  0.104  9.043  3.973  0.104  9.181  3.973  0.104  9.761  4.214  0.098 18.300  7.300  0.056
AtomPair CA 19 CA 39 SOGFUNC 6  3.691  4.214  0.120  7.560  3.973  0.128  7.659  3.973  0.128  7.759  3.391  0.150  7.798  3.973  0.128 18.300  7.300  0.347
AtomPair CA 19 CA 40 SOGFUNC 5  6.027  4.214  0.131  9.354  3.973  0.139  9.454  3.973  0.139  9.477  3.973  0.139 18.300  7.300  0.453
AtomPair CA 19 CA 41 SOGFUNC 5  7.424  3.973  0.138  9.777  3.973  0.138  9.792  3.973  0.138  9.850  4.041  0.136 18.300  7.300  0.450
AtomPair CA 19 CA 42 SOGFUNC 2  7.703  3.973  0.170 18.300  7.300  0.830
AtomPair CA 19 CA 58 SOGFUNC 5  7.470  2.956  0.146  7.493  2.956  0.146  7.544  2.956  0.146  7.556  2.108  0.205 18.300  7.300  0.356
AtomPair CA 19 CA 59 SOGFUNC 5  5.629  2.956  0.146  5.696  2.956  0.146  5.731  2.956  0.146  5.749  2.108  0.205 18.300  7.300  0.356
AtomPair CA 19 CA 60 SOGFUNC 8  4.253  2.108  0.163  4.305  2.956  0.116  4.315  2.956  0.116  4.332  2.956  0.116  8.153  2.956  0.116  8.273  2.956  0.116  8.283  2.956  0.116 18.300  7.300  0.141
AtomPair CA 19 CA 61 SOGFUNC 8  5.475  2.108  0.162  5.530  2.108  0.162  5.595  2.956  0.116  6.565  2.108  0.162  6.621  3.973  0.086  6.627  3.973  0.086  6.669  3.973  0.086 18.300  7.300  0.140
AtomPair CA 19 CA 62 SOGFUNC 8  5.162  3.973  0.093  5.455  2.108  0.175  5.506  2.108  0.175  9.076  3.973  0.093  9.080  3.973  0.093  9.103  3.973  0.093  9.418  2.956  0.125 18.300  7.300  0.152
AtomPair CA 19 CA 63 SOGFUNC 4  6.853  3.973  0.117  6.855  2.108  0.220  6.881  2.108  0.220 18.300  7.300  0.444
AtomPair CA 19 CA 64 SOGFUNC 4  8.443  4.214  0.127  8.742  2.956  0.181  8.779  2.956  0.181 18.300  7.300  0.512
AtomPair CA 19 CA 65 SOGFUNC 3  9.576  2.956  0.191  9.580  2.956  0.191 18.300  7.300  0.618
AtomPair CA 19 CA 66 SOGFUNC 3  9.374  3.973  0.157  9.403  3.973  0.157 18.300  7.300  0.685
AtomPair CA 19 CA 69 SOGFUNC 3  9.211  3.973  0.159  9.222  4.214  0.150 18.300  7.300  0.691
AtomPair CA 19 CA 70 SOGFUNC 4  8.373  3.973  0.147  8.399  3.973  0.147  9.141  3.973  0.147 18.300  7.300  0.559
AtomPair CA 19 CA 71 SOGFUNC 3  6.269  3.973  0.157  6.344  3.973  0.157 18.300  7.300  0.685
AtomPair CA 19 CA 72 SOGFUNC 3  9.111  3.973  0.157  9.160  3.973  0.157 18.300  7.300  0.685
AtomPair CA 19 CA 76 SOGFUNC 4  8.487  4.214  0.137  9.246  3.973  0.145  9.857  3.513  0.164 18.300  7.300  0.553
AtomPair CA 19 CA 77 SOGFUNC 3  8.658  2.108  0.245  9.448  2.754  0.188 18.300  7.300  0.567
AtomPair CA 19 CA 79 SOGFUNC 2  9.836  2.754  0.228 18.300  7.300  0.772
AtomPair CA 19 CA 112 SOGFUNC 2  9.879  4.123  0.164 18.300  7.300  0.836
AtomPair CA 19 CA 113 SOGFUNC 2  9.598  3.973  0.170 18.300  7.300  0.830
AtomPair CA 19 CA 152 SOGFUNC 2  8.661  3.513  0.188 18.300  7.300  0.812
AtomPair CA 19 CA 153 SOGFUNC 2  9.866  3.513  0.188 18.300  7.300  0.812
AtomPair CA 19 CA 187 SOGFUNC 2  9.124  3.677  0.181 18.300  7.300  0.819
AtomPair CA 19 CA 188 SOGFUNC 2  8.837  4.214  0.161 18.300  7.300  0.839
AtomPair CA 19 CA 189 SOGFUNC 2  6.244  4.214  0.161 18.300  7.300  0.839
AtomPair CA 19 CA 190 SOGFUNC 2  9.689  4.214  0.161 18.300  7.300  0.839
AtomPair CA 19 CA 199 SOGFUNC 5  9.289  2.108  0.205  9.399  2.956  0.146  9.575  2.956  0.146  9.599  2.956  0.146 18.300  7.300  0.356
AtomPair CA 19 CA 200 SOGFUNC 8  9.228  2.956  0.094  9.369  2.108  0.132  9.390  2.108  0.132  9.487  2.108  0.132  9.522  2.108  0.132  9.540  2.108  0.132  9.580  2.108  0.132 18.300  7.300  0.114
AtomPair CA 19 CA 201 SOGFUNC 5  9.223  2.956  0.146  9.253  2.956  0.146  9.288  2.956  0.146  9.344  2.108  0.205 18.300  7.300  0.356
AtomPair CA 20 CA 25 SOGFUNC 2  7.083  2.956  0.215 18.300  7.300  0.785
AtomPair CA 20 CA 31 SOGFUNC 4  9.436  2.108  0.199  9.456  2.108  0.199  9.677  2.108  0.199 18.300  7.300  0.403
AtomPair CA 20 CA 32 SOGFUNC 5  7.235  2.108  0.184  7.348  2.956  0.131  7.398  2.108  0.184  8.506  2.108  0.184 18.300  7.300  0.318
AtomPair CA 20 CA 33 SOGFUNC 7  9.133  2.956  0.139  9.170  2.956  0.139  9.459  2.956  0.139  9.461  3.717  0.110  9.504  2.956  0.139  9.514  3.717  0.110 18.300  7.300  0.225
AtomPair CA 20 CA 34 SOGFUNC 6  9.004  2.956  0.142  9.033  2.956  0.142  9.318  2.956  0.142  9.568  2.956  0.142  9.955  2.956  0.142 18.300  7.300  0.288
AtomPair CA 20 CA 35 SOGFUNC 4  7.622  2.956  0.184  7.876  3.717  0.147  7.878  3.717  0.147 18.300  7.300  0.523
AtomPair CA 20 CA 36 SOGFUNC 4  9.617  4.490  0.137  9.750  4.490  0.137  9.759  4.490  0.137 18.300  7.300  0.589
AtomPair CA 20 CA 37 SOGFUNC 4  9.191  3.973  0.152  9.212  4.490  0.134  9.283  4.490  0.134 18.300  7.300  0.579
AtomPair CA 20 CA 38 SOGFUNC 6  6.013  4.214  0.127  6.500  4.490  0.119  6.502  4.490  0.119  6.707  3.973  0.135  7.407  3.973  0.135 18.300  7.300  0.366
AtomPair CA 20 CA 39 SOGFUNC 8  5.833  4.214  0.108  7.594  4.214  0.108  8.709  3.973  0.115  8.744  3.973  0.115  8.780  3.973  0.115  9.464  3.391  0.135  9.832  3.973  0.115 18.300  7.300  0.188
AtomPair CA 20 CA 40 SOGFUNC 6  5.621  4.214  0.128  8.202  3.973  0.136  8.254  4.214  0.128  8.409  4.490  0.120  8.422  4.490  0.120 18.300  7.300  0.369
AtomPair CA 20 CA 41 SOGFUNC 6  7.552  3.973  0.130  9.458  4.214  0.123  9.542  3.973  0.130  9.579  3.973  0.130  9.627  3.973  0.130 18.300  7.300  0.355
AtomPair CA 20 CA 42 SOGFUNC 3  8.753  3.973  0.159  9.435  4.214  0.150 18.300  7.300  0.691
AtomPair CA 20 CA 44 SOGFUNC 2  7.558  3.973  0.170 18.300  7.300  0.830
AtomPair CA 20 CA 45 SOGFUNC 2  9.587  3.973  0.170 18.300  7.300  0.830
AtomPair CA 20 CA 46 SOGFUNC 2  9.995  2.956  0.215 18.300  7.300  0.785
AtomPair CA 20 CA 57 SOGFUNC 5  8.160  2.108  0.205  8.184  2.956  0.146  8.192  2.956  0.146  8.225  2.956  0.146 18.300  7.300  0.356
AtomPair CA 20 CA 58 SOGFUNC 5  5.537  2.108  0.205  5.548  2.956  0.146  5.575  2.956  0.146  5.599  2.956  0.146 18.300  7.300  0.356
AtomPair CA 20 CA 59 SOGFUNC 8  5.458  2.956  0.116  5.495  2.956  0.116  5.516  2.956  0.116  5.563  2.108  0.162  7.455  3.717  0.092  7.481  2.654  0.129  7.541  2.654  0.129 18.300  7.300  0.141
AtomPair CA 20 CA 60 SOGFUNC 8  5.654  3.717  0.099  5.655  3.717  0.099  5.678  3.717  0.099  6.349  2.108  0.175  6.365  2.956  0.125  6.418  2.956  0.125  6.470  2.956  0.125 18.300  7.300  0.152
AtomPair CA 20 CA 61 SOGFUNC 8  4.242  2.956  0.116  4.257  2.956  0.116  4.402  2.956  0.116  8.315  2.956  0.116  8.327  2.956  0.116  8.357  2.956  0.116  8.380  2.108  0.163 18.300  7.300  0.141
AtomPair CA 20 CA 62 SOGFUNC 4  6.337  2.956  0.171  6.536  2.956  0.171  6.540  2.956  0.171 18.300  7.300  0.486
AtomPair CA 20 CA 63 SOGFUNC 4  9.351  3.973  0.133  9.380  2.956  0.179  9.401  2.956  0.179 18.300  7.300  0.508
AtomPair CA 20 CA 65 SOGFUNC 2  9.980  2.108  0.278 18.300  7.300  0.722
AtomPair CA 20 CA 68 SOGFUNC 2  9.898  3.391  0.193 18.300  7.300  0.807
AtomPair CA 20 CA 69 SOGFUNC 2  9.884  4.490  0.153 18.300  7.300  0.847
AtomPair CA 20 CA 71 SOGFUNC 2  9.948  3.973  0.170 18.300  7.300  0.830
AtomPair CA 20 CA 76 SOGFUNC 3  7.876  3.513  0.166  9.126  2.956  0.197 18.300  7.300  0.638
AtomPair CA 20 CA 77 SOGFUNC 3  8.463  3.513  0.166  9.984  2.956  0.197 18.300  7.300  0.638
AtomPair CA 20 CA 78 SOGFUNC 2  9.998  2.956  0.215 18.300  7.300  0.785
AtomPair CA 20 CA 113 SOGFUNC 2  9.354  3.973  0.170 18.300  7.300  0.830
AtomPair CA 20 CA 150 SOGFUNC 2  9.971  3.513  0.188 18.300  7.300  0.812
AtomPair CA 20 CA 151 SOGFUNC 2  9.840  3.513  0.188 18.300  7.300  0.812
AtomPair CA 20 CA 152 SOGFUNC 2  7.332  3.513  0.188 18.300  7.300  0.812
AtomPair CA 20 CA 153 SOGFUNC 2  8.796  3.513  0.188 18.300  7.300  0.812
AtomPair CA 20 CA 189 SOGFUNC 2  9.992  3.973  0.170 18.300  7.300  0.830
AtomPair CA 20 CA 199 SOGFUNC 4  9.931  2.956  0.160  9.981  2.108  0.225  9.990  2.956  0.160 18.300  7.300  0.454
AtomPair CA 20 CA 200 SOGFUNC 4  9.351  2.956  0.171  9.394  2.956  0.171  9.421  2.956  0.171 18.300  7.300  0.486
AtomPair CA 20 CA 201 SOGFUNC 8  9.247  2.956  0.122  9.289  2.956  0.122  9.354  2.108  0.171  9.364  2.956  0.122  9.745  3.717  0.097  9.745  3.717  0.097  9.757  2.956  0.122 18.300  7.300  0.148
AtomPair CA 20 CA 202 SOGFUNC 4  9.361  2.108  0.211  9.385  2.108  0.211  9.422  2.956  0.151 18.300  7.300  0.427
AtomPair CA 20 CA 222 SOGFUNC 3  9.289  3.717  0.037  9.289  4.490  0.122 18.300  7.300  0.842
AtomPair CA 21 CA 30 SOGFUNC 5  7.071  2.654  0.152  7.078  2.654  0.152  7.087  2.654  0.152  7.591  1.871  0.215 18.300  7.300  0.330
AtomPair CA 21 CA 31 SOGFUNC 5  6.334  2.956  0.148  6.354  2.956  0.148  6.588  2.956  0.148  6.830  2.244  0.195 18.300  7.300  0.360
AtomPair CA 21 CA 32 SOGFUNC 5  5.560  2.654  0.155  5.649  2.654  0.155  5.660  2.654  0.155  6.380  2.108  0.195 18.300  7.300  0.339
AtomPair CA 21 CA 33 SOGFUNC 8  8.746  2.956  0.122  8.751  2.956  0.122  8.753  2.956  0.122  8.926  2.956  0.122  8.964  2.956  0.122  9.020  2.956  0.122  9.404  2.956  0.122 18.300  7.300  0.148
AtomPair CA 21 CA 34 SOGFUNC 3  9.736  2.956  0.191  9.856  2.956  0.191 18.300  7.300  0.618
AtomPair CA 21 CA 35 SOGFUNC 4  9.465  2.956  0.171  9.788  2.956  0.171  9.801  2.956  0.171 18.300  7.300  0.486
AtomPair CA 21 CA 38 SOGFUNC 3  6.190  4.214  0.150  8.675  3.973  0.159 18.300  7.300  0.691
AtomPair CA 21 CA 39 SOGFUNC 4  5.645  4.214  0.135  8.624  3.677  0.154  9.711  3.391  0.167 18.300  7.300  0.544
AtomPair CA 21 CA 40 SOGFUNC 5  4.900  3.513  0.142  9.040  3.513  0.142  9.927  2.956  0.169  9.971  3.717  0.135 18.300  7.300  0.411
AtomPair CA 21 CA 41 SOGFUNC 7  6.716  4.151  0.097  7.746  3.570  0.112  7.866  3.570  0.112  7.883  3.717  0.108  8.875  1.871  0.215  9.900  2.956  0.136 18.300  7.300  0.220
AtomPair CA 21 CA 42 SOGFUNC 6  7.862  4.214  0.123  9.712  3.973  0.130  9.726  3.973  0.130  9.753  3.973  0.130  9.801  3.973  0.130 18.300  7.300  0.355
AtomPair CA 21 CA 44 SOGFUNC 2  7.668  3.973  0.170 18.300  7.300  0.830
AtomPair CA 21 CA 56 SOGFUNC 5  7.483  3.570  0.132  7.713  3.717  0.127  7.760  3.717  0.127  7.864  2.108  0.224 18.300  7.300  0.389
AtomPair CA 21 CA 57 SOGFUNC 5  6.976  3.717  0.128  7.085  2.108  0.226  7.103  3.717  0.128  7.115  3.717  0.128 18.300  7.300  0.391
AtomPair CA 21 CA 58 SOGFUNC 8  4.450  3.570  0.089  4.481  3.570  0.089  4.484  2.108  0.151  4.503  3.570  0.089  8.226  2.108  0.151  8.227  2.108  0.151  8.248  2.108  0.151 18.300  7.300  0.131
AtomPair CA 21 CA 59 SOGFUNC 8  5.587  2.956  0.106  5.630  2.108  0.149  5.663  2.108  0.149  6.776  2.956  0.106  6.856  2.956  0.106  6.867  2.956  0.106  6.887  2.108  0.149 18.300  7.300  0.129
AtomPair CA 21 CA 60 SOGFUNC 8  5.474  2.956  0.125  5.477  2.956  0.125  5.558  2.956  0.125  9.099  2.108  0.175  9.104  3.717  0.099  9.179  3.717  0.099  9.186  3.717  0.099 18.300  7.300  0.152
AtomPair CA 21 CA 61 SOGFUNC 4  6.364  2.108  0.211  6.372  2.108  0.211  6.602  2.956  0.151 18.300  7.300  0.427
AtomPair CA 21 CA 62 SOGFUNC 4  8.069  2.956  0.155  8.284  2.244  0.204  8.295  2.244  0.204 18.300  7.300  0.438
AtomPair CA 21 CA 66 SOGFUNC 3  9.708  2.956  0.191  9.725  2.956  0.191 18.300  7.300  0.618
AtomPair CA 21 CA 68 SOGFUNC 2  8.666  3.391  0.193 18.300  7.300  0.807
AtomPair CA 21 CA 69 SOGFUNC 2  9.133  3.973  0.170 18.300  7.300  0.830
AtomPair CA 21 CA 75 SOGFUNC 2  8.364  2.754  0.228 18.300  7.300  0.772
AtomPair CA 21 CA 76 SOGFUNC 2  5.510  2.754  0.228 18.300  7.300  0.772
AtomPair CA 21 CA 77 SOGFUNC 2  5.151  2.754  0.228 18.300  7.300  0.772
AtomPair CA 21 CA 78 SOGFUNC 3  8.439  3.513  0.171  9.104  3.513  0.171 18.300  7.300  0.658
AtomPair CA 21 CA 79 SOGFUNC 3  9.046  3.513  0.163  9.615  2.754  0.208 18.300  7.300  0.629
AtomPair CA 21 CA 106 SOGFUNC 2  9.811  3.513  0.188 18.300  7.300  0.812
AtomPair CA 21 CA 111 SOGFUNC 2  9.004  2.108  0.278 18.300  7.300  0.722
AtomPair CA 21 CA 112 SOGFUNC 2  8.438  2.244  0.265 18.300  7.300  0.735
AtomPair CA 21 CA 113 SOGFUNC 2  6.893  3.973  0.170 18.300  7.300  0.830
AtomPair CA 21 CA 114 SOGFUNC 2  9.349  3.973  0.170 18.300  7.300  0.830
AtomPair CA 21 CA 150 SOGFUNC 2  8.241  3.513  0.188 18.300  7.300  0.812
AtomPair CA 21 CA 151 SOGFUNC 2  7.472  3.513  0.188 18.300  7.300  0.812
AtomPair CA 21 CA 152 SOGFUNC 2  6.032  4.151  0.163 18.300  7.300  0.837
AtomPair CA 21 CA 153 SOGFUNC 2  8.954  3.513  0.188 18.300  7.300  0.812
AtomPair CA 21 CA 201 SOGFUNC 5  9.719  3.570  0.132  9.802  3.570  0.132  9.816  3.717  0.127  9.845  2.108  0.223 18.300  7.300  0.387
AtomPair CA 21 CA 202 SOGFUNC 4  9.432  2.244  0.204  9.489  2.244  0.204  9.570  2.956  0.155 18.300  7.300  0.438
AtomPair CA 22 CA 27 SOGFUNC 2  9.629  2.754  0.228 18.300  7.300  0.772
AtomPair CA 22 CA 30 SOGFUNC 5  8.816  2.244  0.169  8.827  2.244  0.169  8.883  2.244  0.169  9.229  2.108  0.180 18.300  7.300  0.312
AtomPair CA 22 CA 31 SOGFUNC 8  7.497  3.944  0.096  7.554  3.944  0.096  7.574  3.944  0.096  9.465  2.966  0.128  9.482  2.966  0.128  9.724  2.966  0.128  9.823  2.244  0.170 18.300  7.300  0.156
AtomPair CA 22 CA 32 SOGFUNC 8  7.091  2.108  0.129  7.150  2.108  0.129  7.264  2.108  0.129  9.292  2.244  0.121  9.401  2.244  0.121  9.403  2.108  0.129  9.988  2.108  0.129 18.300  7.300  0.112
AtomPair CA 22 CA 33 SOGFUNC 4  6.729  2.956  0.171  6.768  2.956  0.171  6.776  2.956  0.171 18.300  7.300  0.486
AtomPair CA 22 CA 34 SOGFUNC 4  9.677  2.956  0.171  9.687  2.956  0.171  9.732  2.956  0.171 18.300  7.300  0.486
AtomPair CA 22 CA 35 SOGFUNC 4  9.852  2.956  0.171  9.940  2.956  0.171  9.959  2.956  0.171 18.300  7.300  0.486
AtomPair CA 22 CA 38 SOGFUNC 3  6.737  3.973  0.155  8.853  3.677  0.168 18.300  7.300  0.677
AtomPair CA 22 CA 39 SOGFUNC 3  7.938  2.754  0.199  8.143  2.754  0.199 18.300  7.300  0.601
AtomPair CA 22 CA 40 SOGFUNC 3  5.502  2.754  0.202  8.983  2.956  0.188 18.300  7.300  0.610
AtomPair CA 22 CA 41 SOGFUNC 3  5.342  2.754  0.202  8.326  2.956  0.188 18.300  7.300  0.610
AtomPair CA 22 CA 42 SOGFUNC 6  6.936  2.956  0.113  7.852  2.754  0.121  9.152  1.871  0.179  9.213  1.871  0.179  9.247  1.871  0.179 18.300  7.300  0.229
AtomPair CA 22 CA 44 SOGFUNC 2  8.553  2.244  0.265 18.300  7.300  0.735
AtomPair CA 22 CA 55 SOGFUNC 5  9.037  2.108  0.174  9.159  2.108  0.174  9.212  2.108  0.174  9.271  2.108  0.174 18.300  7.300  0.302
AtomPair CA 22 CA 56 SOGFUNC 5  5.770  2.108  0.174  5.809  2.108  0.174  5.901  2.108  0.174  5.913  2.108  0.174 18.300  7.300  0.302
AtomPair CA 22 CA 57 SOGFUNC 8  5.439  2.108  0.127  5.498  2.108  0.127  5.558  2.108  0.127  5.668  2.754  0.097  7.705  2.108  0.127  7.850  1.871  0.143  7.903  1.871  0.143 18.300  7.300  0.110
AtomPair CA 22 CA 58 SOGFUNC 8  5.141  2.108  0.127  5.263  2.108  0.127  5.292  2.108  0.127  5.292  2.108  0.127  7.016  2.108  0.127  7.148  2.108  0.127  7.207  2.108  0.127 18.300  7.300  0.110
AtomPair CA 22 CA 59 SOGFUNC 8  4.538  1.871  0.144  4.557  2.956  0.091  4.583  1.871  0.144  7.487  2.108  0.128  7.541  2.108  0.128  7.569  2.108  0.128  7.578  2.108  0.128 18.300  7.300  0.111
AtomPair CA 22 CA 60 SOGFUNC 4  6.806  2.956  0.171  6.825  2.956  0.171  6.926  2.956  0.171 18.300  7.300  0.486
AtomPair CA 22 CA 61 SOGFUNC 4  9.048  2.108  0.211  9.086  2.108  0.211  9.294  2.956  0.151 18.300  7.300  0.427
AtomPair CA 22 CA 74 SOGFUNC 2  6.720  2.956  0.215 18.300  7.300  0.785
AtomPair CA 22 CA 75 SOGFUNC 2  5.789  2.108  0.278 18.300  7.300  0.722
AtomPair CA 22 CA 76 SOGFUNC 3  4.734  2.108  0.232  9.362  2.108  0.232 18.300  7.300  0.536
AtomPair CA 22 CA 77 SOGFUNC 3  6.431  2.754  0.199  8.204  2.754  0.199 18.300  7.300  0.601
AtomPair CA 22 CA 78 SOGFUNC 2  5.811  2.754  0.228 18.300  7.300  0.772
AtomPair CA 22 CA 79 SOGFUNC 2  5.692  2.754  0.228 18.300  7.300  0.772
AtomPair CA 22 CA 80 SOGFUNC 2  8.200  2.754  0.228 18.300  7.300  0.772
AtomPair CA 22 CA 111 SOGFUNC 2  9.553  2.108  0.278 18.300  7.300  0.722
AtomPair CA 22 CA 113 SOGFUNC 2  8.718  2.956  0.215 18.300  7.300  0.785
AtomPair CA 22 CA 151 SOGFUNC 2  9.771  2.754  0.228 18.300  7.300  0.772
AtomPair CA 22 CA 152 SOGFUNC 2  8.336  2.754  0.228 18.300  7.300  0.772
AtomPair CA 22 CA 187 SOGFUNC 2  8.596  2.754  0.228 18.300  7.300  0.772
AtomPair CA 22 CA 189 SOGFUNC 2  9.155  2.754  0.228 18.300  7.300  0.772
AtomPair CA 22 CA 201 SOGFUNC 2  9.995  2.108  0.278 18.300  7.300  0.722
AtomPair CA 22 CA 202 SOGFUNC 4  9.956  2.244  0.204  9.963  2.244  0.204  9.988  2.956  0.155 18.300  7.300  0.438
AtomPair CA 22 CA 203 SOGFUNC 2  9.963  2.754  0.228 18.300  7.300  0.772
AtomPair CA 22 CA 204 SOGFUNC 2  9.846  2.108  0.278 18.300  7.300  0.722
AtomPair CA 22 CA 221 SOGFUNC 2  9.872  2.956  0.215 18.300  7.300  0.785
AtomPair CA 22 CA 222 SOGFUNC 2  9.009  2.956  0.215 18.300  7.300  0.785
AtomPair CA 23 CA 28 SOGFUNC 2  8.836  3.677  0.181 18.300  7.300  0.819
AtomPair CA 23 CA 29 SOGFUNC 5  8.415  3.892  0.140  8.460  3.892  0.140  8.498  4.214  0.130  8.581  3.892  0.140 18.300  7.300  0.449
AtomPair CA 23 CA 30 SOGFUNC 5  6.771  2.108  0.174  6.832  2.108  0.174  6.937  2.108  0.174  6.943  2.108  0.174 18.300  7.300  0.302
AtomPair CA 23 CA 31 SOGFUNC 8  8.831  2.108  0.143  8.909  2.108  0.143  8.928  2.108  0.143  9.113  2.956  0.102  9.138  2.108  0.143  9.162  2.956  0.102  9.288  2.956  0.102 18.300  7.300  0.124
AtomPair CA 23 CA 32 SOGFUNC 2  9.994  2.956  0.215 18.300  7.300  0.785
AtomPair CA 23 CA 37 SOGFUNC 2  7.171  3.391  0.193 18.300  7.300  0.807
AtomPair CA 23 CA 38 SOGFUNC 3  8.510  3.973  0.157  9.054  3.973  0.157 18.300  7.300  0.685
AtomPair CA 23 CA 39 SOGFUNC 2  9.691  4.214  0.161 18.300  7.300  0.839
AtomPair CA 23 CA 40 SOGFUNC 2  8.443  2.754  0.228 18.300  7.300  0.772
AtomPair CA 23 CA 41 SOGFUNC 2  7.627  3.513  0.188 18.300  7.300  0.812
AtomPair CA 23 CA 42 SOGFUNC 3  8.698  4.490  0.142  8.824  3.973  0.160 18.300  7.300  0.698
AtomPair CA 23 CA 44 SOGFUNC 4  8.012  3.391  0.146  9.680  2.108  0.235  9.985  3.391  0.146 18.300  7.300  0.474
AtomPair CA 23 CA 54 SOGFUNC 5  9.089  2.956  0.150  9.321  3.513  0.126  9.359  2.956  0.150  9.398  2.108  0.210 18.300  7.300  0.364
AtomPair CA 23 CA 55 SOGFUNC 5  6.058  2.108  0.174  6.240  2.108  0.174  6.294  2.108  0.174  6.472  2.108  0.174 18.300  7.300  0.302
AtomPair CA 23 CA 56 SOGFUNC 8  3.988  2.956  0.116  4.156  2.956  0.116  4.161  2.956  0.116  4.346  2.108  0.163  9.085  2.956  0.116  9.102  2.956  0.116  9.122  2.956  0.116 18.300  7.300  0.141
AtomPair CA 23 CA 57 SOGFUNC 8  5.788  2.956  0.116  5.809  2.956  0.116  5.836  2.956  0.116  6.271  2.956  0.116  6.374  2.956  0.116  6.376  2.108  0.163  6.403  2.956  0.116 18.300  7.300  0.141
AtomPair CA 23 CA 58 SOGFUNC 8  5.415  2.956  0.116  5.515  2.956  0.116  5.573  2.956  0.116  6.834  2.956  0.116  6.871  2.956  0.116  6.899  2.108  0.163  6.981  2.956  0.116 18.300  7.300  0.141
AtomPair CA 23 CA 59 SOGFUNC 4  5.164  2.956  0.178  5.258  2.956  0.178  5.262  3.717  0.141 18.300  7.300  0.504
AtomPair CA 23 CA 60 SOGFUNC 4  7.343  3.717  0.152  7.400  3.717  0.152  7.442  3.717  0.152 18.300  7.300  0.543
AtomPair CA 23 CA 73 SOGFUNC 2  8.175  3.973  0.170 18.300  7.300  0.830
AtomPair CA 23 CA 74 SOGFUNC 2  5.545  3.717  0.179 18.300  7.300  0.821
AtomPair CA 23 CA 75 SOGFUNC 3  5.527  2.956  0.191  9.557  2.956  0.191 18.300  7.300  0.618
AtomPair CA 23 CA 76 SOGFUNC 3  5.981  2.956  0.191  6.299  2.956  0.191 18.300  7.300  0.618
AtomPair CA 23 CA 77 SOGFUNC 3  5.175  2.108  0.256  7.523  3.513  0.153 18.300  7.300  0.591
AtomPair CA 23 CA 78 SOGFUNC 2  4.604  2.956  0.215 18.300  7.300  0.785
AtomPair CA 23 CA 79 SOGFUNC 2  5.661  2.754  0.228 18.300  7.300  0.772
AtomPair CA 23 CA 80 SOGFUNC 2  9.160  3.513  0.188 18.300  7.300  0.812
AtomPair CA 23 CA 106 SOGFUNC 2  9.786  2.108  0.278 18.300  7.300  0.722
AtomPair CA 23 CA 111 SOGFUNC 2  7.081  2.956  0.215 18.300  7.300  0.785
AtomPair CA 23 CA 112 SOGFUNC 2  8.446  2.108  0.278 18.300  7.300  0.722
AtomPair CA 23 CA 113 SOGFUNC 3  6.131  4.490  0.143  9.883  4.214  0.153 18.300  7.300  0.704
AtomPair CA 23 CA 115 SOGFUNC 2  8.863  4.214  0.161 18.300  7.300  0.839
AtomPair CA 23 CA 151 SOGFUNC 2  8.378  3.513  0.188 18.300  7.300  0.812
AtomPair CA 23 CA 152 SOGFUNC 2  7.158  2.956  0.215 18.300  7.300  0.785
AtomPair CA 23 CA 156 SOGFUNC 2  8.436  3.973  0.170 18.300  7.300  0.830
AtomPair CA 23 CA 187 SOGFUNC 2  9.556  3.391  0.193 18.300  7.300  0.807
AtomPair CA 23 CA 203 SOGFUNC 5  9.586  2.108  0.174  9.623  2.108  0.174  9.655  2.108  0.174  9.719  2.108  0.174 18.300  7.300  0.302
AtomPair CA 23 CA 204 SOGFUNC 9  9.213  2.108  0.146  9.354  2.956  0.104  9.726  2.956  0.104  9.850  2.956  0.104  9.952  3.717  0.083  9.967  2.108  0.146  9.972  3.717  0.083  9.977  2.108  0.146 18.300  7.300  0.084
AtomPair CA 23 CA 205 SOGFUNC 2  9.061  2.956  0.215 18.300  7.300  0.785
AtomPair CA 24 CA 29 SOGFUNC 4  7.992  3.391  0.160  8.063  3.391  0.160  8.081  3.391  0.160 18.300  7.300  0.520
AtomPair CA 24 CA 30 SOGFUNC 4  8.202  4.123  0.143  8.209  4.123  0.143  8.422  3.892  0.151 18.300  7.300  0.564
AtomPair CA 24 CA 31 SOGFUNC 4  7.281  3.944  0.133  7.315  3.944  0.133  7.489  2.244  0.233 18.300  7.300  0.502
AtomPair CA 24 CA 32 SOGFUNC 4  9.550  2.108  0.199  9.582  2.108  0.199  9.864  2.108  0.199 18.300  7.300  0.403
AtomPair CA 24 CA 36 SOGFUNC 2  8.436  3.973  0.170 18.300  7.300  0.830
AtomPair CA 24 CA 37 SOGFUNC 3  5.842  3.973  0.159  7.863  4.333  0.146 18.300  7.300  0.694
AtomPair CA 24 CA 38 SOGFUNC 2  9.114  3.391  0.193 18.300  7.300  0.807
AtomPair CA 24 CA 42 SOGFUNC 2  8.496  3.391  0.193 18.300  7.300  0.807
AtomPair CA 24 CA 44 SOGFUNC 2  9.316  3.391  0.193 18.300  7.300  0.807
AtomPair CA 24 CA 45 SOGFUNC 2  7.790  3.391  0.193 18.300  7.300  0.807
AtomPair CA 24 CA 46 SOGFUNC 5  9.341  2.244  0.166  9.904  2.108  0.176  9.943  2.108  0.176  9.982  2.108  0.176 18.300  7.300  0.305
AtomPair CA 24 CA 47 SOGFUNC 2  9.731  2.108  0.278 18.300  7.300  0.722
AtomPair CA 24 CA 48 SOGFUNC 4  9.564  2.108  0.199  9.655  2.108  0.199  9.673  2.108  0.199 18.300  7.300  0.403
AtomPair CA 24 CA 53 SOGFUNC 3  9.667  2.966  0.195  9.863  3.391  0.171 18.300  7.300  0.634
AtomPair CA 24 CA 54 SOGFUNC 5  8.448  3.513  0.138  8.507  2.956  0.164  8.586  2.966  0.163  8.653  3.513  0.138 18.300  7.300  0.398
AtomPair CA 24 CA 55 SOGFUNC 8  6.366  2.956  0.107  6.420  2.956  0.107  6.488  3.513  0.090  6.595  2.244  0.141  9.120  2.244  0.141  9.277  2.244  0.141  9.279  2.244  0.141 18.300  7.300  0.130
AtomPair CA 24 CA 56 SOGFUNC 8  4.990  2.956  0.107  5.090  2.244  0.141  5.109  3.513  0.090  5.308  2.956  0.107  6.279  2.244  0.141  6.289  2.244  0.141  6.317  2.244  0.141 18.300  7.300  0.130
AtomPair CA 24 CA 57 SOGFUNC 8  4.143  2.108  0.151  4.173  2.108  0.151  4.190  2.108  0.151  7.131  2.956  0.108  7.290  2.956  0.108  7.336  2.966  0.108  7.336  3.513  0.091 18.300  7.300  0.131
AtomPair CA 24 CA 58 SOGFUNC 8  6.365  2.108  0.144  6.393  2.108  0.144  6.398  2.108  0.144  9.064  2.956  0.103  9.231  2.956  0.103  9.300  2.244  0.135  9.317  2.956  0.103 18.300  7.300  0.125
AtomPair CA 24 CA 59 SOGFUNC 4  7.069  2.108  0.199  7.140  2.108  0.199  7.251  2.108  0.199 18.300  7.300  0.403
AtomPair CA 24 CA 63 SOGFUNC 2  7.491  4.333  0.158 18.300  7.300  0.842
AtomPair CA 24 CA 73 SOGFUNC 2  5.697  3.391  0.193 18.300  7.300  0.807
AtomPair CA 24 CA 74 SOGFUNC 2  4.346  3.391  0.193 18.300  7.300  0.807
AtomPair CA 24 CA 75 SOGFUNC 3  6.689  2.244  0.253  8.262  4.490  0.126 18.300  7.300  0.621
AtomPair CA 24 CA 76 SOGFUNC 3  5.759  2.956  0.177  9.037  2.108  0.249 18.300  7.300  0.574
AtomPair CA 24 CA 77 SOGFUNC 2  5.276  2.956  0.215 18.300  7.300  0.785
AtomPair CA 24 CA 78 SOGFUNC 2  6.775  2.956  0.215 18.300  7.300  0.785
AtomPair CA 24 CA 79 SOGFUNC 2  7.306  3.513  0.188 18.300  7.300  0.812
AtomPair CA 24 CA 111 SOGFUNC 2  8.851  2.244  0.265 18.300  7.300  0.735
AtomPair CA 24 CA 113 SOGFUNC 2  9.277  3.391  0.193 18.300  7.300  0.807
AtomPair CA 24 CA 115 SOGFUNC 2  9.662  4.214  0.161 18.300  7.300  0.839
AtomPair CA 24 CA 152 SOGFUNC 2  8.719  3.513  0.188 18.300  7.300  0.812
AtomPair CA 24 CA 156 SOGFUNC 2  9.943  3.973  0.170 18.300  7.300  0.830
AtomPair CA 24 CA 186 SOGFUNC 2  8.536  3.677  0.181 18.300  7.300  0.819
AtomPair CA 24 CA 187 SOGFUNC 2  9.043  3.973  0.170 18.300  7.300  0.830
AtomPair CA 24 CA 188 SOGFUNC 2  9.959  3.973  0.170 18.300  7.300  0.830
AtomPair CA 24 CA 189 SOGFUNC 2  9.411  3.973  0.170 18.300  7.300  0.830
AtomPair CA 24 CA 194 SOGFUNC 2  9.665  3.513  0.188 18.300  7.300  0.812
AtomPair CA 24 CA 204 SOGFUNC 5  9.450  2.244  0.167  9.787  2.244  0.167  9.860  2.108  0.178  9.860  2.108  0.178 18.300  7.300  0.309
AtomPair CA 24 CA 205 SOGFUNC 6  9.082  3.944  0.116  9.161  3.944  0.116  9.204  3.944  0.116  9.387  3.717  0.123  9.510  2.108  0.217 18.300  7.300  0.313
AtomPair CA 24 CA 206 SOGFUNC 2  9.309  2.108  0.278 18.300  7.300  0.722
AtomPair CA 25 CA 34 SOGFUNC 2  9.918  2.956  0.215 18.300  7.300  0.785
AtomPair CA 25 CA 35 SOGFUNC 2  6.360  3.973  0.170 18.300  7.300  0.830
AtomPair CA 25 CA 36 SOGFUNC 3  5.540  4.041  0.155  9.439  3.973  0.158 18.300  7.300  0.687
AtomPair CA 25 CA 37 SOGFUNC 3  4.628  3.973  0.157  7.443  3.973  0.157 18.300  7.300  0.685
AtomPair CA 25 CA 44 SOGFUNC 2  9.664  4.041  0.167 18.300  7.300  0.833
AtomPair CA 25 CA 46 SOGFUNC 2  8.568  3.973  0.170 18.300  7.300  0.830
AtomPair CA 25 CA 47 SOGFUNC 3  9.498  2.956  0.188  9.817  2.754  0.202 18.300  7.300  0.610
AtomPair CA 25 CA 48 SOGFUNC 2  8.402  3.513  0.188 18.300  7.300  0.812
AtomPair CA 25 CA 49 SOGFUNC 4  9.663  4.214  0.140  9.674  3.973  0.148  9.736  3.973  0.148 18.300  7.300  0.564
AtomPair CA 25 CA 52 SOGFUNC 2  9.966  2.754  0.228 18.300  7.300  0.772
AtomPair CA 25 CA 53 SOGFUNC 5  6.970  2.754  0.177  7.474  3.391  0.144  7.479  3.391  0.144  7.593  3.677  0.133 18.300  7.300  0.402
AtomPair CA 25 CA 54 SOGFUNC 5  6.015  3.973  0.131  6.025  3.973  0.131  6.070  2.754  0.189  6.142  4.214  0.123 18.300  7.300  0.427
AtomPair CA 25 CA 55 SOGFUNC 8  3.974  2.956  0.113  3.987  2.956  0.113  4.005  2.956  0.113  4.171  2.108  0.159  8.127  2.754  0.121  8.345  2.754  0.121  8.406  2.754  0.121 18.300  7.300  0.137
AtomPair CA 25 CA 56 SOGFUNC 8  5.148  2.108  0.153  5.192  2.956  0.109  5.209  2.956  0.109  5.481  2.956  0.109  6.337  2.108  0.153  6.341  2.754  0.117  6.413  2.754  0.117 18.300  7.300  0.133
AtomPair CA 25 CA 57 SOGFUNC 8  5.258  2.108  0.150  5.322  2.108  0.150  5.424  2.108  0.150  8.469  2.956  0.107  8.521  2.754  0.115  8.569  2.956  0.107  8.572  3.513  0.090 18.300  7.300  0.130
AtomPair CA 25 CA 58 SOGFUNC 4  7.288  2.754  0.177  7.365  2.754  0.177  7.421  2.754  0.177 18.300  7.300  0.468
AtomPair CA 25 CA 59 SOGFUNC 4  9.293  2.108  0.211  9.395  2.108  0.211  9.559  2.956  0.151 18.300  7.300  0.427
AtomPair CA 25 CA 62 SOGFUNC 2  8.291  3.973  0.170 18.300  7.300  0.830
AtomPair CA 25 CA 63 SOGFUNC 2  5.494  3.973  0.170 18.300  7.300  0.830
AtomPair CA 25 CA 73 SOGFUNC 2  5.462  3.391  0.193 18.300  7.300  0.807
AtomPair CA 25 CA 74 SOGFUNC 3  6.395  3.973  0.158  7.527  4.041  0.155 18.300  7.300  0.687
AtomPair CA 25 CA 75 SOGFUNC 3  5.905  3.973  0.153  8.345  3.391  0.180 18.300  7.300  0.667
AtomPair CA 25 CA 76 SOGFUNC 2  4.500  4.041  0.167 18.300  7.300  0.833
AtomPair CA 25 CA 77 SOGFUNC 2  6.362  2.956  0.215 18.300  7.300  0.785
AtomPair CA 25 CA 78 SOGFUNC 2  9.028  2.956  0.215 18.300  7.300  0.785
AtomPair CA 25 CA 110 SOGFUNC 2  9.951  2.754  0.228 18.300  7.300  0.772
AtomPair CA 25 CA 111 SOGFUNC 2  7.832  3.391  0.193 18.300  7.300  0.807
AtomPair CA 25 CA 113 SOGFUNC 2  8.453  3.973  0.170 18.300  7.300  0.830
AtomPair CA 25 CA 114 SOGFUNC 2  7.918  3.677  0.181 18.300  7.300  0.819
AtomPair CA 25 CA 115 SOGFUNC 2  9.533  3.973  0.170 18.300  7.300  0.830
AtomPair CA 25 CA 116 SOGFUNC 2  7.408  4.214  0.161 18.300  7.300  0.839
AtomPair CA 25 CA 151 SOGFUNC 2  9.921  2.956  0.215 18.300  7.300  0.785
AtomPair CA 25 CA 152 SOGFUNC 2  7.962  2.956  0.215 18.300  7.300  0.785
AtomPair CA 25 CA 153 SOGFUNC 2  9.820  2.956  0.215 18.300  7.300  0.785
AtomPair CA 25 CA 154 SOGFUNC 2  9.700  3.973  0.170 18.300  7.300  0.830
AtomPair CA 25 CA 155 SOGFUNC 3  7.853  3.973  0.157  8.660  3.973  0.157 18.300  7.300  0.685
AtomPair CA 25 CA 156 SOGFUNC 3  8.456  3.973  0.159  8.776  4.214  0.150 18.300  7.300  0.691
AtomPair CA 25 CA 157 SOGFUNC 2  9.975  4.041  0.167 18.300  7.300  0.833
AtomPair CA 25 CA 158 SOGFUNC 2  8.917  3.391  0.193 18.300  7.300  0.807
AtomPair CA 25 CA 159 SOGFUNC 2  8.812  3.973  0.170 18.300  7.300  0.830
AtomPair CA 25 CA 189 SOGFUNC 2  9.884  3.973  0.170 18.300  7.300  0.830
AtomPair CA 25 CA 193 SOGFUNC 2  9.635  3.973  0.170 18.300  7.300  0.830
AtomPair CA 25 CA 194 SOGFUNC 2  9.842  3.973  0.170 18.300  7.300  0.830
AtomPair CA 25 CA 203 SOGFUNC 4  9.726  2.956  0.174  9.845  2.754  0.187  9.871  3.513  0.146 18.300  7.300  0.493
AtomPair CA 25 CA 204 SOGFUNC 5  9.413  2.956  0.146  9.687  2.956  0.146  9.760  2.108  0.205  9.797  2.956  0.146 18.300  7.300  0.356
AtomPair CA 25 CA 205 SOGFUNC 6  9.326  2.956  0.140  9.380  2.244  0.185  9.384  3.717  0.111  9.409  2.956  0.140  9.547  2.956  0.140 18.300  7.300  0.284
AtomPair CA 25 CA 206 SOGFUNC 3  9.298  3.391  0.183  9.632  4.490  0.138 18.300  7.300  0.679
AtomPair CA 25 CA 207 SOGFUNC 2  9.445  4.490  0.153 18.300  7.300  0.847
AtomPair CA 26 CA 34 SOGFUNC 2  8.112  3.973  0.170 18.300  7.300  0.830
AtomPair CA 26 CA 35 SOGFUNC 3  5.594  4.214  0.150  7.056  4.041  0.157 18.300  7.300  0.693
AtomPair CA 26 CA 36 SOGFUNC 3  5.161  3.973  0.157  6.362  3.973  0.157 18.300  7.300  0.685
AtomPair CA 26 CA 37 SOGFUNC 3  5.786  4.041  0.155  6.140  3.973  0.158 18.300  7.300  0.687
AtomPair CA 26 CA 45 SOGFUNC 2  9.252  2.754  0.228 18.300  7.300  0.772
AtomPair CA 26 CA 46 SOGFUNC 6  8.168  2.754  0.177  8.455  3.973  0.122  8.474  3.973  0.122  8.566  3.973  0.122  9.980  3.973  0.122 18.300  7.300  0.333
AtomPair CA 26 CA 47 SOGFUNC 4  7.716  4.041  0.143  8.197  3.513  0.165  9.924  4.214  0.137 18.300  7.300  0.555
AtomPair CA 26 CA 48 SOGFUNC 7  7.826  2.956  0.159  9.633  3.973  0.118  9.744  3.973  0.118  9.875  3.973  0.118  9.887  3.973  0.118  9.974  4.214  0.111 18.300  7.300  0.257
AtomPair CA 26 CA 49 SOGFUNC 4  9.495  4.214  0.140  9.664  3.973  0.148  9.824  3.973  0.148 18.300  7.300  0.564
AtomPair CA 26 CA 50 SOGFUNC 4  8.298  3.973  0.147  8.434  3.973  0.147  8.452  3.973  0.147 18.300  7.300  0.559
AtomPair CA 26 CA 53 SOGFUNC 5  9.270  3.391  0.148  9.335  3.391  0.148  9.443  3.391  0.148  9.703  3.513  0.143 18.300  7.300  0.413
AtomPair CA 26 CA 54 SOGFUNC 8  7.428  3.973  0.107  7.526  4.214  0.101  7.568  4.214  0.101  8.146  4.214  0.101  8.202  3.973  0.107  8.248  2.108  0.202  8.293  3.973  0.107 18.300  7.300  0.175
AtomPair CA 26 CA 55 SOGFUNC 8  4.671  3.973  0.107  4.776  3.973  0.107  4.885  3.973  0.107  5.112  2.956  0.144  5.879  3.391  0.126  6.021  3.677  0.116  6.089  3.677  0.116 18.300  7.300  0.175
AtomPair CA 26 CA 56 SOGFUNC 8  4.121  2.108  0.149  4.226  2.108  0.149  4.260  2.108  0.149  6.434  2.956  0.106  6.450  2.956  0.106  6.662  2.956  0.106  7.121  2.956  0.106 18.300  7.300  0.129
AtomPair CA 26 CA 57 SOGFUNC 3  5.709  2.956  0.343  5.762  2.956  0.171 18.300  7.300  0.486
AtomPair CA 26 CA 58 SOGFUNC 4  8.775  2.956  0.181  8.776  3.513  0.153  8.778  3.513  0.153 18.300  7.300  0.514
AtomPair CA 26 CA 61 SOGFUNC 2  7.674  4.041  0.167 18.300  7.300  0.833
AtomPair CA 26 CA 62 SOGFUNC 3  7.101  3.973  0.153  9.741  3.391  0.180 18.300  7.300  0.667
AtomPair CA 26 CA 63 SOGFUNC 3  4.387  4.041  0.155  7.736  3.973  0.158 18.300  7.300  0.687
AtomPair CA 26 CA 73 SOGFUNC 2  6.783  3.973  0.170 18.300  7.300  0.830
AtomPair CA 26 CA 74 SOGFUNC 3  5.387  3.973  0.157  9.109  3.973  0.157 18.300  7.300  0.685
AtomPair CA 26 CA 75 SOGFUNC 2  5.256  4.490  0.153 18.300  7.300  0.847
AtomPair CA 26 CA 76 SOGFUNC 2  6.251  3.973  0.170 18.300  7.300  0.830
AtomPair CA 26 CA 77 SOGFUNC 2  7.541  3.973  0.170 18.300  7.300  0.830
AtomPair CA 26 CA 115 SOGFUNC 3  6.295  3.973  0.159  7.444  4.214  0.150 18.300  7.300  0.691
AtomPair CA 26 CA 116 SOGFUNC 5  7.272  3.973  0.139  7.985  4.214  0.131  9.211  3.973  0.139  9.410  3.973  0.139 18.300  7.300  0.453
AtomPair CA 26 CA 135 SOGFUNC 2  9.842  2.956  0.215 18.300  7.300  0.785
AtomPair CA 26 CA 136 SOGFUNC 2  7.928  2.108  0.278 18.300  7.300  0.722
AtomPair CA 26 CA 137 SOGFUNC 2  8.687  3.973  0.170 18.300  7.300  0.830
AtomPair CA 26 CA 154 SOGFUNC 3  8.025  3.973  0.157  8.629  3.973  0.157 18.300  7.300  0.685
AtomPair CA 26 CA 155 SOGFUNC 5  5.469  3.973  0.140  8.217  4.214  0.132  9.025  4.214  0.132  9.356  3.973  0.140 18.300  7.300  0.457
AtomPair CA 26 CA 156 SOGFUNC 4  4.671  3.973  0.148  6.867  4.214  0.140  7.703  3.973  0.148 18.300  7.300  0.564
AtomPair CA 26 CA 157 SOGFUNC 4  8.422  4.214  0.142  9.864  4.214  0.142  9.949  4.214  0.142 18.300  7.300  0.574
AtomPair CA 26 CA 158 SOGFUNC 3  8.906  3.973  0.157  9.493  3.973  0.157 18.300  7.300  0.685
AtomPair CA 26 CA 159 SOGFUNC 2  7.578  3.973  0.170 18.300  7.300  0.830
AtomPair CA 26 CA 193 SOGFUNC 2  9.142  3.973  0.170 18.300  7.300  0.830
AtomPair CA 26 CA 194 SOGFUNC 2  9.221  4.214  0.161 18.300  7.300  0.839
AtomPair CA 26 CA 195 SOGFUNC 2  8.407  3.973  0.170 18.300  7.300  0.830
AtomPair CA 26 CA 196 SOGFUNC 2  8.487  3.513  0.188 18.300  7.300  0.812
AtomPair CA 26 CA 204 SOGFUNC 2  9.962  2.956  0.215 18.300  7.300  0.785
AtomPair CA 26 CA 205 SOGFUNC 9  9.474  3.973  0.105  9.511  3.391  0.123  9.581  3.391  0.123  9.590  4.490  0.093  9.759  3.973  0.105  9.786  3.391  0.123  9.834  3.973  0.105  9.973  3.973  0.105 18.300  7.300  0.115
AtomPair CA 26 CA 206 SOGFUNC 5  9.103  3.973  0.138  9.323  3.973  0.138  9.362  3.973  0.138  9.736  4.041  0.136 18.300  7.300  0.450
AtomPair CA 26 CA 207 SOGFUNC 2  9.095  4.490  0.153 18.300  7.300  0.847
AtomPair CA 27 CA 33 SOGFUNC 2  6.615  3.973  0.170 18.300  7.300  0.830
AtomPair CA 27 CA 34 SOGFUNC 2  5.338  3.973  0.170 18.300  7.300  0.830
AtomPair CA 27 CA 35 SOGFUNC 3  4.437  4.490  0.142  8.721  3.973  0.160 18.300  7.300  0.698
AtomPair CA 27 CA 36 SOGFUNC 3  8.010  4.041  0.157  9.427  4.214  0.150 18.300  7.300  0.693
AtomPair CA 27 CA 37 SOGFUNC 3  7.436  3.973  0.157  9.503  3.973  0.157 18.300  7.300  0.685
AtomPair CA 27 CA 45 SOGFUNC 2  9.189  3.723  0.179 18.300  7.300  0.821
AtomPair CA 27 CA 46 SOGFUNC 2  8.773  2.754  0.228 18.300  7.300  0.772
AtomPair CA 27 CA 47 SOGFUNC 4  9.952  4.665  0.134  9.970  4.665  0.134  9.988  4.665  0.134 18.300  7.300  0.599
AtomPair CA 27 CA 48 SOGFUNC 8  7.511  4.490  0.113  7.616  4.490  0.113  7.666  4.490  0.113  8.290  3.973  0.128  9.658  4.665  0.109  9.755  4.665  0.109  9.777  4.665  0.109 18.300  7.300  0.208
AtomPair CA 27 CA 49 SOGFUNC 7  8.715  4.665  0.117  8.986  4.665  0.117  8.994  4.665  0.117  9.064  4.665  0.117  9.090  4.665  0.117  9.186  4.665  0.117 18.300  7.300  0.299
AtomPair CA 27 CA 50 SOGFUNC 4  7.182  3.973  0.147  7.297  3.973  0.147  7.574  3.973  0.147 18.300  7.300  0.559
AtomPair CA 27 CA 53 SOGFUNC 4  9.716  4.214  0.142  9.805  4.214  0.142  9.831  4.214  0.142 18.300  7.300  0.574
AtomPair CA 27 CA 54 SOGFUNC 6  9.030  4.214  0.129  9.034  4.214  0.129  9.450  3.973  0.137  9.656  4.665  0.117  9.976  4.665  0.117 18.300  7.300  0.372
AtomPair CA 27 CA 55 SOGFUNC 8  7.448  4.665  0.104  7.533  4.490  0.108  7.546  4.490  0.108  7.976  4.214  0.115  8.045  4.214  0.115  8.203  4.214  0.115  8.572  3.513  0.138 18.300  7.300  0.199
AtomPair CA 27 CA 56 SOGFUNC 7  4.816  3.973  0.128  4.872  3.973  0.128  4.988  3.973  0.128  9.776  4.665  0.109  9.802  4.490  0.113  9.952  4.490  0.113 18.300  7.300  0.279
AtomPair CA 27 CA 57 SOGFUNC 6  6.962  2.956  0.153  6.989  2.956  0.153  7.068  2.956  0.153  8.633  3.717  0.122  9.235  4.151  0.109 18.300  7.300  0.310
AtomPair CA 27 CA 60 SOGFUNC 2  9.075  3.973  0.170 18.300  7.300  0.830
AtomPair CA 27 CA 61 SOGFUNC 2  5.774  3.973  0.170 18.300  7.300  0.830
AtomPair CA 27 CA 62 SOGFUNC 3  5.637  4.214  0.150  7.510  4.041  0.157 18.300  7.300  0.693
AtomPair CA 27 CA 63 SOGFUNC 3  5.153  3.973  0.157  6.931  3.973  0.157 18.300  7.300  0.685
AtomPair CA 27 CA 73 SOGFUNC 2  7.574  3.973  0.170 18.300  7.300  0.830
AtomPair CA 27 CA 74 SOGFUNC 2  4.580  4.041  0.167 18.300  7.300  0.833
AtomPair CA 27 CA 75 SOGFUNC 2  6.899  4.490  0.153 18.300  7.300  0.847
AtomPair CA 27 CA 76 SOGFUNC 2  9.091  4.041  0.167 18.300  7.300  0.833
AtomPair CA 27 CA 114 SOGFUNC 2  9.626  4.214  0.161 18.300  7.300  0.839
AtomPair CA 27 CA 115 SOGFUNC 4  5.875  4.934  0.127  6.837  4.665  0.135  9.160  4.665  0.135 18.300  7.300  0.603
AtomPair CA 27 CA 116 SOGFUNC 4  6.501  4.214  0.141  7.071  3.973  0.149  7.666  4.214  0.141 18.300  7.300  0.569
AtomPair CA 27 CA 117 SOGFUNC 2  9.940  4.665  0.148 18.300  7.300  0.852
AtomPair CA 27 CA 124 SOGFUNC 2  8.513  2.956  0.215 18.300  7.300  0.785
AtomPair CA 27 CA 134 SOGFUNC 2  7.472  4.151  0.163 18.300  7.300  0.837
AtomPair CA 27 CA 135 SOGFUNC 2  9.697  2.754  0.228 18.300  7.300  0.772
AtomPair CA 27 CA 136 SOGFUNC 2  7.510  3.391  0.193 18.300  7.300  0.807
AtomPair CA 27 CA 137 SOGFUNC 2  6.671  3.973  0.170 18.300  7.300  0.830
AtomPair CA 27 CA 153 SOGFUNC 3  9.253  3.973  0.161  9.409  4.665  0.137 18.300  7.300  0.702
AtomPair CA 27 CA 154 SOGFUNC 3  6.912  4.665  0.137  7.640  3.973  0.161 18.300  7.300  0.702
AtomPair CA 27 CA 155 SOGFUNC 5  6.448  4.665  0.123  8.113  4.214  0.136  8.985  3.973  0.144  9.747  4.490  0.127 18.300  7.300  0.470
AtomPair CA 27 CA 156 SOGFUNC 4  6.156  4.665  0.132  6.271  4.665  0.132  8.537  4.214  0.146 18.300  7.300  0.590
AtomPair CA 27 CA 157 SOGFUNC 3  8.751  4.665  0.141  9.579  4.665  0.141 18.300  7.300  0.719
AtomPair CA 27 CA 158 SOGFUNC 3  8.103  4.490  0.144  9.134  4.490  0.144 18.300  7.300  0.711
AtomPair CA 27 CA 159 SOGFUNC 2  9.070  3.973  0.170 18.300  7.300  0.830
AtomPair CA 27 CA 160 SOGFUNC 2  9.553  3.973  0.170 18.300  7.300  0.830
AtomPair CA 27 CA 195 SOGFUNC 2  9.974  3.973  0.170 18.300  7.300  0.830
AtomPair CA 27 CA 206 SOGFUNC 4  9.445  4.490  0.132  9.549  3.973  0.149  9.575  3.973  0.149 18.300  7.300  0.569
AtomPair CA 27 CA 207 SOGFUNC 2  9.851  4.490  0.153 18.300  7.300  0.847
AtomPair CA 28 CA 33 SOGFUNC 3  8.084  4.214  0.151  8.869  4.214  0.151 18.300  7.300  0.698
AtomPair CA 28 CA 34 SOGFUNC 3  7.891  4.214  0.150  9.667  3.973  0.159 18.300  7.300  0.691
AtomPair CA 28 CA 35 SOGFUNC 2  8.631  3.973  0.170 18.300  7.300  0.830
AtomPair CA 28 CA 43 SOGFUNC 2  9.669  3.677  0.181 18.300  7.300  0.819
AtomPair CA 28 CA 44 SOGFUNC 5  7.401  3.973  0.136  7.428  3.973  0.136  7.502  4.041  0.134  7.706  3.677  0.147 18.300  7.300  0.446
AtomPair CA 28 CA 45 SOGFUNC 5  5.208  4.214  0.124  5.218  4.214  0.124  5.331  3.973  0.132  5.523  2.754  0.190 18.300  7.300  0.430
AtomPair CA 28 CA 46 SOGFUNC 5  4.537  4.490  0.120  4.637  4.490  0.120  4.649  4.490  0.120  5.779  2.754  0.196 18.300  7.300  0.444
AtomPair CA 28 CA 47 SOGFUNC 8  6.349  4.490  0.104  6.355  4.665  0.100  6.437  4.490  0.104  8.274  2.754  0.169  9.333  4.214  0.111  9.436  4.214  0.111  9.534  4.214  0.111 18.300  7.300  0.192
AtomPair CA 28 CA 48 SOGFUNC 7  8.346  4.214  0.119  8.413  4.214  0.119  8.476  4.214  0.119  8.897  3.973  0.126  8.996  4.214  0.119  9.007  3.973  0.126 18.300  7.300  0.274
AtomPair CA 28 CA 49 SOGFUNC 2  8.297  3.973  0.170 18.300  7.300  0.830
AtomPair CA 28 CA 50 SOGFUNC 4  7.545  3.973  0.149  9.628  4.214  0.141  9.771  4.214  0.141 18.300  7.300  0.569
AtomPair CA 28 CA 52 SOGFUNC 3  5.181  3.391  0.180  8.918  3.973  0.153 18.300  7.300  0.667
AtomPair CA 28 CA 53 SOGFUNC 2  7.318  3.391  0.193 18.300  7.300  0.807
AtomPair CA 28 CA 54 SOGFUNC 2  6.346  3.973  0.170 18.300  7.300  0.830
AtomPair CA 28 CA 55 SOGFUNC 7  7.077  3.973  0.109  8.515  2.108  0.206  9.161  3.973  0.109  9.505  3.973  0.109  9.544  3.973  0.109  9.825  3.677  0.118 18.300  7.300  0.238
AtomPair CA 28 CA 56 SOGFUNC 5  8.102  3.677  0.144  8.147  3.677  0.144  8.267  3.677  0.144  9.405  3.973  0.133 18.300  7.300  0.435
AtomPair CA 28 CA 57 SOGFUNC 4  9.467  4.214  0.142  9.486  4.214  0.142  9.564  4.214  0.142 18.300  7.300  0.574
AtomPair CA 28 CA 58 SOGFUNC 2  9.630  4.214  0.161 18.300  7.300  0.839
AtomPair CA 28 CA 59 SOGFUNC 3  6.937  3.973  0.161  8.537  4.665  0.137 18.300  7.300  0.702
AtomPair CA 28 CA 60 SOGFUNC 3  5.170  4.490  0.142  5.800  3.973  0.160 18.300  7.300  0.698
AtomPair CA 28 CA 61 SOGFUNC 3  3.894  3.973  0.157  6.827  3.973  0.157 18.300  7.300  0.685
AtomPair CA 28 CA 62 SOGFUNC 2  5.625  3.391  0.193 18.300  7.300  0.807
AtomPair CA 28 CA 63 SOGFUNC 2  8.792  3.973  0.170 18.300  7.300  0.830
AtomPair CA 28 CA 115 SOGFUNC 2  8.886  4.665  0.148 18.300  7.300  0.852
AtomPair CA 28 CA 116 SOGFUNC 3  6.994  3.973  0.159  8.951  4.214  0.150 18.300  7.300  0.691
AtomPair CA 28 CA 117 SOGFUNC 3  8.170  4.490  0.145  9.598  4.665  0.140 18.300  7.300  0.715
AtomPair CA 28 CA 118 SOGFUNC 2  9.730  3.973  0.170 18.300  7.300  0.830
AtomPair CA 28 CA 119 SOGFUNC 2  9.388  3.677  0.181 18.300  7.300  0.819
AtomPair CA 28 CA 120 SOGFUNC 2  5.738  4.214  0.161 18.300  7.300  0.839
AtomPair CA 28 CA 121 SOGFUNC 2  5.095  4.214  0.161 18.300  7.300  0.839
AtomPair CA 28 CA 122 SOGFUNC 2  6.605  4.214  0.161 18.300  7.300  0.839
AtomPair CA 28 CA 123 SOGFUNC 2  8.942  3.391  0.193 18.300  7.300  0.807
AtomPair CA 28 CA 137 SOGFUNC 2  8.467  4.214  0.161 18.300  7.300  0.839
AtomPair CA 28 CA 139 SOGFUNC 2  9.112  3.391  0.193 18.300  7.300  0.807
AtomPair CA 28 CA 140 SOGFUNC 2  9.906  3.973  0.170 18.300  7.300  0.830
AtomPair CA 28 CA 154 SOGFUNC 3  8.533  3.973  0.159  9.787  4.214  0.150 18.300  7.300  0.691
AtomPair CA 28 CA 155 SOGFUNC 3  9.581  4.423  0.146  9.824  4.490  0.144 18.300  7.300  0.709
AtomPair CA 28 CA 156 SOGFUNC 4  7.487  4.490  0.138  7.569  4.490  0.138  7.943  4.665  0.132 18.300  7.300  0.592
AtomPair CA 28 CA 157 SOGFUNC 4  7.296  3.973  0.149  7.463  4.214  0.141  7.763  4.214  0.141 18.300  7.300  0.569
AtomPair CA 28 CA 158 SOGFUNC 3  8.355  3.973  0.159  9.203  4.214  0.150 18.300  7.300  0.691
AtomPair CA 28 CA 206 SOGFUNC 4  9.115  3.973  0.148  9.203  4.214  0.140  9.229  3.973  0.148 18.300  7.300  0.564
AtomPair CA 28 CA 207 SOGFUNC 4  9.356  3.973  0.147  9.401  3.973  0.147  9.420  4.041  0.145 18.300  7.300  0.561
AtomPair CA 28 CA 208 SOGFUNC 4  9.133  4.214  0.141  9.313  4.214  0.141  9.429  3.973  0.149 18.300  7.300  0.569
AtomPair CA 28 CA 209 SOGFUNC 2  9.890  3.973  0.170 18.300  7.300  0.830
AtomPair CA 28 CA 210 SOGFUNC 2  9.094  3.973  0.170 18.300  7.300  0.830
AtomPair CA 29 CA 34 SOGFUNC 2  7.707  3.391  0.193 18.300  7.300  0.807
AtomPair CA 29 CA 35 SOGFUNC 2  8.357  3.677  0.181 18.300  7.300  0.819
AtomPair CA 29 CA 36 SOGFUNC 2  9.486  3.391  0.193 18.300  7.300  0.807
AtomPair CA 29 CA 42 SOGFUNC 4  8.210  3.677  0.153  8.235  3.677  0.153  8.353  3.677  0.153 18.300  7.300  0.540
AtomPair CA 29 CA 43 SOGFUNC 2  6.817  4.214  0.161 18.300  7.300  0.839
AtomPair CA 29 CA 44 SOGFUNC 5  5.454  3.391  0.148  5.496  3.391  0.148  5.549  3.391  0.148  6.249  3.513  0.143 18.300  7.300  0.413
AtomPair CA 29 CA 45 SOGFUNC 5  5.384  3.513  0.148  5.519  3.677  0.141  5.539  3.677  0.141  5.549  3.677  0.141 18.300  7.300  0.428
AtomPair CA 29 CA 46 SOGFUNC 8  6.417  3.391  0.129  6.504  3.677  0.119  6.543  3.677  0.119  7.556  3.973  0.110  7.571  3.973  0.110  7.593  3.973  0.110  7.768  3.513  0.124 18.300  7.300  0.179
AtomPair CA 29 CA 47 SOGFUNC 7  5.577  4.665  0.107  5.666  4.665  0.107  5.802  4.665  0.107  9.459  3.677  0.136  9.489  3.677  0.136  9.529  3.677  0.136 18.300  7.300  0.273
AtomPair CA 29 CA 48 SOGFUNC 4  5.477  4.490  0.137  5.481  4.490  0.137  5.544  4.490  0.137 18.300  7.300  0.589
AtomPair CA 29 CA 49 SOGFUNC 4  7.854  4.490  0.138  8.051  4.665  0.133  8.117  4.665  0.133 18.300  7.300  0.595
AtomPair CA 29 CA 50 SOGFUNC 5  7.993  3.391  0.158  8.773  3.973  0.134  8.847  3.973  0.134  9.271  3.973  0.134 18.300  7.300  0.439
AtomPair CA 29 CA 52 SOGFUNC 2  4.989  3.391  0.193 18.300  7.300  0.807
AtomPair CA 29 CA 53 SOGFUNC 2  8.533  4.123  0.164 18.300  7.300  0.836
AtomPair CA 29 CA 54 SOGFUNC 3  9.829  3.677  0.169  9.977  4.214  0.148 18.300  7.300  0.683
AtomPair CA 29 CA 55 SOGFUNC 6  8.949  4.214  0.115  9.202  3.391  0.143  9.298  3.391  0.143  9.395  3.677  0.132  9.800  3.677  0.132 18.300  7.300  0.333
AtomPair CA 29 CA 56 SOGFUNC 8  7.955  3.973  0.109  8.025  3.973  0.109  8.126  3.973  0.109  9.502  3.391  0.128  9.515  3.677  0.118  9.815  3.391  0.128  9.973  3.677  0.118 18.300  7.300  0.179
AtomPair CA 29 CA 57 SOGFUNC 4  9.187  2.956  0.171  9.273  2.956  0.171  9.323  2.956  0.171 18.300  7.300  0.486
AtomPair CA 29 CA 58 SOGFUNC 2  9.632  3.513  0.188 18.300  7.300  0.812
AtomPair CA 29 CA 59 SOGFUNC 3  9.118  3.391  0.184  9.920  4.665  0.134 18.300  7.300  0.683
AtomPair CA 29 CA 60 SOGFUNC 3  7.579  4.665  0.137  8.218  3.973  0.161 18.300  7.300  0.702
AtomPair CA 29 CA 61 SOGFUNC 3  4.889  3.391  0.184  9.930  4.665  0.134 18.300  7.300  0.683
AtomPair CA 29 CA 62 SOGFUNC 2  6.867  4.123  0.164 18.300  7.300  0.836
AtomPair CA 29 CA 115 SOGFUNC 2  8.430  3.677  0.181 18.300  7.300  0.819
AtomPair CA 29 CA 116 SOGFUNC 2  8.088  4.123  0.164 18.300  7.300  0.836
AtomPair CA 29 CA 117 SOGFUNC 2  9.833  3.677  0.181 18.300  7.300  0.819
AtomPair CA 29 CA 120 SOGFUNC 2  7.985  3.677  0.181 18.300  7.300  0.819
AtomPair CA 29 CA 121 SOGFUNC 2  6.729  4.214  0.161 18.300  7.300  0.839
AtomPair CA 29 CA 122 SOGFUNC 2  9.049  3.677  0.181 18.300  7.300  0.819
AtomPair CA 29 CA 137 SOGFUNC 2  8.329  3.973  0.170 18.300  7.300  0.830
AtomPair CA 29 CA 139 SOGFUNC 3  9.723  4.123  0.151  9.881  3.677  0.169 18.300  7.300  0.681
AtomPair CA 29 CA 155 SOGFUNC 2  9.340  3.677  0.181 18.300  7.300  0.819
AtomPair CA 29 CA 156 SOGFUNC 2  5.585  3.677  0.181 18.300  7.300  0.819
AtomPair CA 29 CA 157 SOGFUNC 2  6.092  3.677  0.181 18.300  7.300  0.819
AtomPair CA 29 CA 158 SOGFUNC 2  9.693  3.677  0.181 18.300  7.300  0.819
AtomPair CA 29 CA 208 SOGFUNC 5  9.421  3.677  0.144  9.605  3.677  0.144  9.675  3.677  0.144  9.890  3.973  0.133 18.300  7.300  0.435
AtomPair CA 29 CA 210 SOGFUNC 2  9.695  3.973  0.170 18.300  7.300  0.830
AtomPair CA 30 CA 41 SOGFUNC 5  7.048  4.041  0.137  7.207  3.973  0.140  7.241  3.973  0.140  7.721  4.333  0.128 18.300  7.300  0.456
AtomPair CA 30 CA 42 SOGFUNC 5  5.743  3.973  0.134  5.744  3.973  0.134  5.845  3.973  0.134  7.535  3.391  0.158 18.300  7.300  0.439
AtomPair CA 30 CA 43 SOGFUNC 2  4.782  2.108  0.278 18.300  7.300  0.722
AtomPair CA 30 CA 44 SOGFUNC 5  4.064  4.333  0.116  4.224  4.333  0.116  4.361  4.333  0.116  4.419  2.108  0.239 18.300  7.300  0.413
AtomPair CA 30 CA 45 SOGFUNC 8  6.100  2.108  0.202  6.508  3.973  0.107  6.662  3.973  0.107  6.716  3.973  0.107  7.073  4.214  0.101  7.135  4.214  0.101  7.158  4.214  0.101 18.300  7.300  0.175
AtomPair CA 30 CA 46 SOGFUNC 8  5.889  3.973  0.106  5.891  4.214  0.100  5.950  4.214  0.100  7.994  3.973  0.106  8.163  3.973  0.106  8.214  3.973  0.106  8.941  2.108  0.200 18.300  7.300  0.174
AtomPair CA 30 CA 47 SOGFUNC 4  5.330  4.214  0.142  5.491  4.214  0.142  5.501  4.214  0.142 18.300  7.300  0.574
AtomPair CA 30 CA 48 SOGFUNC 4  7.073  3.973  0.147  7.077  3.973  0.147  7.143  3.973  0.147 18.300  7.300  0.559
AtomPair CA 30 CA 50 SOGFUNC 2  8.454  3.973  0.170 18.300  7.300  0.830
AtomPair CA 30 CA 52 SOGFUNC 3  6.554  3.973  0.160  9.487  4.490  0.142 18.300  7.300  0.698
AtomPair CA 30 CA 53 SOGFUNC 3  7.490  3.391  0.181  8.931  4.214  0.146 18.300  7.300  0.673
AtomPair CA 30 CA 54 SOGFUNC 3  6.989  4.214  0.151  8.604  4.214  0.151 18.300  7.300  0.698
AtomPair CA 30 CA 55 SOGFUNC 7  5.229  4.214  0.105  8.875  3.973  0.112  8.940  3.973  0.112  8.943  3.973  0.112  9.082  2.108  0.211  9.875  4.214  0.105 18.300  7.300  0.243
AtomPair CA 30 CA 56 SOGFUNC 7  7.765  2.654  0.137  7.962  2.654  0.137  8.098  2.956  0.123  8.709  3.513  0.104  8.717  1.871  0.195  9.224  3.513  0.104 18.300  7.300  0.200
AtomPair CA 30 CA 57 SOGFUNC 7  9.164  3.513  0.113  9.664  2.956  0.134  9.688  2.956  0.134  9.744  2.956  0.134  9.953  2.956  0.134  9.961  2.956  0.134 18.300  7.300  0.217
AtomPair CA 30 CA 58 SOGFUNC 6  6.432  3.513  0.112  8.132  2.654  0.149  8.160  2.956  0.133  8.300  2.654  0.149  9.206  2.108  0.187 18.300  7.300  0.270
AtomPair CA 30 CA 59 SOGFUNC 3  7.774  4.151  0.144  9.506  2.956  0.202 18.300  7.300  0.654
AtomPair CA 30 CA 60 SOGFUNC 3  6.486  4.490  0.144  9.903  4.490  0.144 18.300  7.300  0.711
AtomPair CA 30 CA 61 SOGFUNC 3  7.692  3.973  0.157  9.853  3.973  0.157 18.300  7.300  0.685
AtomPair CA 30 CA 62 SOGFUNC 2  9.940  3.391  0.193 18.300  7.300  0.807
AtomPair CA 30 CA 121 SOGFUNC 2  9.160  4.665  0.148 18.300  7.300  0.852
AtomPair CA 30 CA 156 SOGFUNC 2  8.358  3.973  0.170 18.300  7.300  0.830
AtomPair CA 30 CA 157 SOGFUNC 2  9.402  3.973  0.170 18.300  7.300  0.830
AtomPair CA 30 CA 204 SOGFUNC 4  9.249  2.654  0.184  9.644  2.654  0.184  9.732  2.956  0.165 18.300  7.300  0.468
AtomPair CA 30 CA 207 SOGFUNC 2  9.816  3.973  0.170 18.300  7.300  0.830
AtomPair CA 30 CA 208 SOGFUNC 6  9.230  3.391  0.147  9.656  3.973  0.125  9.702  3.973  0.125  9.810  3.973  0.125  9.932  3.677  0.136 18.300  7.300  0.341
AtomPair CA 30 CA 209 SOGFUNC 5  9.059  3.973  0.138  9.350  3.973  0.138  9.519  4.041  0.136  9.781  3.973  0.138 18.300  7.300  0.450
AtomPair CA 30 CA 210 SOGFUNC 5  9.377  3.973  0.138  9.680  3.973  0.138  9.765  3.973  0.138  9.815  3.973  0.138 18.300  7.300  0.449
AtomPair CA 31 CA 40 SOGFUNC 5  8.320  3.973  0.134  8.443  3.973  0.134  8.555  3.973  0.134  8.710  3.391  0.158 18.300  7.300  0.439
AtomPair CA 31 CA 41 SOGFUNC 5  5.746  3.973  0.134  5.814  3.973  0.134  5.827  3.973  0.134  6.143  3.391  0.158 18.300  7.300  0.439
AtomPair CA 31 CA 42 SOGFUNC 8  5.076  3.973  0.108  5.121  3.973  0.108  5.287  3.973  0.108  5.521  2.108  0.203  7.506  4.333  0.099  7.543  4.333  0.099  7.621  4.333  0.099 18.300  7.300  0.176
AtomPair CA 31 CA 43 SOGFUNC 2  4.660  2.108  0.278 18.300  7.300  0.722
AtomPair CA 31 CA 44 SOGFUNC 8  6.002  3.391  0.111  6.172  3.391  0.111  6.319  3.391  0.111  6.582  2.108  0.179  7.550  3.391  0.111  7.569  3.391  0.111  7.628  3.391  0.111 18.300  7.300  0.155
AtomPair CA 31 CA 45 SOGFUNC 8  4.965  3.391  0.125  4.970  3.391  0.125  4.988  3.391  0.125  9.075  2.966  0.143  9.241  4.214  0.101  9.413  4.214  0.101  9.440  3.973  0.107 18.300  7.300  0.174
AtomPair CA 31 CA 46 SOGFUNC 4  4.368  3.391  0.172  4.399  4.333  0.135  4.423  4.333  0.135 18.300  7.300  0.559
AtomPair CA 31 CA 47 SOGFUNC 4  6.384  2.108  0.199  6.474  2.108  0.199  6.493  2.108  0.199 18.300  7.300  0.403
AtomPair CA 31 CA 48 SOGFUNC 4  7.829  4.333  0.140  7.848  4.333  0.140  7.853  4.333  0.140 18.300  7.300  0.581
AtomPair CA 31 CA 50 SOGFUNC 3  9.859  3.391  0.183  9.915  4.490  0.138 18.300  7.300  0.679
AtomPair CA 31 CA 52 SOGFUNC 3  6.457  3.391  0.180  8.437  3.973  0.153 18.300  7.300  0.667
AtomPair CA 31 CA 53 SOGFUNC 3  5.622  3.391  0.180  9.474  3.973  0.153 18.300  7.300  0.667
AtomPair CA 31 CA 54 SOGFUNC 3  4.626  3.391  0.184  8.772  4.665  0.134 18.300  7.300  0.683
AtomPair CA 31 CA 55 SOGFUNC 3  5.231  2.244  0.244  6.740  3.513  0.156 18.300  7.300  0.600
AtomPair CA 31 CA 56 SOGFUNC 5  5.497  3.513  0.146  8.167  2.966  0.173  9.890  3.944  0.130  9.950  3.944  0.130 18.300  7.300  0.421
AtomPair CA 31 CA 57 SOGFUNC 5  8.603  1.871  0.198  8.606  1.871  0.198  8.637  1.871  0.198  8.915  3.717  0.100 18.300  7.300  0.305
AtomPair CA 31 CA 58 SOGFUNC 7  8.067  2.108  0.172  8.242  2.956  0.123  8.318  2.956  0.123  8.615  2.956  0.123  9.044  2.244  0.162  9.210  3.717  0.098 18.300  7.300  0.199
AtomPair CA 31 CA 59 SOGFUNC 6  6.646  3.717  0.098  8.974  2.956  0.124  9.014  1.871  0.195  9.043  1.871  0.195  9.125  2.654  0.138 18.300  7.300  0.250
AtomPair CA 31 CA 60 SOGFUNC 3  6.916  2.956  0.199  8.142  3.717  0.158 18.300  7.300  0.643
AtomPair CA 31 CA 61 SOGFUNC 2  6.788  4.490  0.153 18.300  7.300  0.847
AtomPair CA 31 CA 62 SOGFUNC 2  9.965  3.973  0.170 18.300  7.300  0.830
AtomPair CA 31 CA 121 SOGFUNC 2  7.987  4.665  0.148 18.300  7.300  0.852
AtomPair CA 31 CA 122 SOGFUNC 2  8.140  3.513  0.188 18.300  7.300  0.812
AtomPair CA 31 CA 123 SOGFUNC 2  8.258  2.956  0.215 18.300  7.300  0.785
AtomPair CA 31 CA 208 SOGFUNC 4  9.143  3.391  0.172  9.340  4.333  0.135  9.376  4.333  0.135 18.300  7.300  0.559
AtomPair CA 31 CA 209 SOGFUNC 5  8.957  3.391  0.163  8.979  4.333  0.128  9.138  4.333  0.128  9.163  4.333  0.128 18.300  7.300  0.454
AtomPair CA 31 CA 210 SOGFUNC 9  8.453  3.973  0.105  8.570  3.391  0.123  8.603  3.391  0.123  8.710  3.391  0.123  9.357  4.490  0.093  9.427  3.973  0.105  9.473  3.973  0.105  9.552  3.973  0.105 18.300  7.300  0.115
AtomPair CA 31 CA 211 SOGFUNC 2  8.519  3.391  0.193 18.300  7.300  0.807
AtomPair CA 32 CA 38 SOGFUNC 2  9.998  3.391  0.193 18.300  7.300  0.807
AtomPair CA 32 CA 39 SOGFUNC 5  6.381  3.391  0.158  7.171  3.973  0.134  7.312  3.973  0.134  7.403  3.973  0.134 18.300  7.300  0.439
AtomPair CA 32 CA 40 SOGFUNC 5  5.523  3.973  0.138  5.723  3.973  0.138  5.885  3.973  0.138  5.893  3.973  0.138 18.300  7.300  0.449
AtomPair CA 32 CA 41 SOGFUNC 8  4.418  2.956  0.152  4.465  4.041  0.111  4.467  4.041  0.111  4.557  4.490  0.100  8.579  3.973  0.113  8.593  3.973  0.113  8.598  3.973  0.113 18.300  7.300  0.185
AtomPair CA 32 CA 42 SOGFUNC 8  5.250  2.108  0.188  5.962  3.391  0.117  5.986  3.391  0.117  6.097  3.391  0.117  6.177  3.973  0.100  6.236  3.973  0.100  6.309  3.973  0.100 18.300  7.300  0.163
AtomPair CA 32 CA 43 SOGFUNC 2  6.779  2.108  0.278 18.300  7.300  0.722
AtomPair CA 32 CA 44 SOGFUNC 8  5.475  3.973  0.107  5.529  3.973  0.107  5.531  3.973  0.107  8.454  4.333  0.098  8.655  4.041  0.105  8.673  4.333  0.098  8.680  2.108  0.202 18.300  7.300  0.175
AtomPair CA 32 CA 45 SOGFUNC 4  4.774  3.973  0.147  4.856  3.973  0.147  4.880  3.973  0.147 18.300  7.300  0.559
AtomPair CA 32 CA 46 SOGFUNC 4  6.622  2.956  0.171  6.645  2.956  0.171  6.673  2.956  0.171 18.300  7.300  0.486
AtomPair CA 32 CA 47 SOGFUNC 4  9.439  2.956  0.171  9.506  2.956  0.171  9.518  2.956  0.171 18.300  7.300  0.486
AtomPair CA 32 CA 49 SOGFUNC 2  9.463  3.973  0.170 18.300  7.300  0.830
AtomPair CA 32 CA 50 SOGFUNC 3  8.114  4.214  0.150  9.390  3.973  0.159 18.300  7.300  0.691
AtomPair CA 32 CA 52 SOGFUNC 3  5.706  4.214  0.150  9.165  3.973  0.159 18.300  7.300  0.691
AtomPair CA 32 CA 53 SOGFUNC 3  5.258  3.677  0.164  6.550  3.391  0.177 18.300  7.300  0.659
AtomPair CA 32 CA 54 SOGFUNC 3  5.434  2.956  0.188  6.131  2.754  0.202 18.300  7.300  0.610
AtomPair CA 32 CA 55 SOGFUNC 3  4.409  2.956  0.188  8.423  2.754  0.202 18.300  7.300  0.610
AtomPair CA 32 CA 56 SOGFUNC 2  5.619  2.956  0.215 18.300  7.300  0.785
AtomPair CA 32 CA 57 SOGFUNC 2  8.661  2.956  0.215 18.300  7.300  0.785
AtomPair CA 32 CA 58 SOGFUNC 6  7.086  2.654  0.153  7.121  3.570  0.114  7.278  2.654  0.153  7.748  2.108  0.193  9.979  3.717  0.109 18.300  7.300  0.278
AtomPair CA 32 CA 59 SOGFUNC 9  8.593  2.956  0.109  8.671  2.956  0.109  8.731  2.956  0.109  9.032  2.956  0.109  9.105  2.956  0.109  9.155  2.956  0.109  9.324  2.956  0.109  9.658  2.108  0.152 18.300  7.300  0.088
AtomPair CA 32 CA 60 SOGFUNC 4  9.142  3.513  0.151  9.467  3.717  0.142  9.990  2.654  0.199 18.300  7.300  0.508
AtomPair CA 32 CA 61 SOGFUNC 2  7.379  2.956  0.215 18.300  7.300  0.785
AtomPair CA 32 CA 70 SOGFUNC 2  9.020  4.214  0.161 18.300  7.300  0.839
AtomPair CA 32 CA 72 SOGFUNC 2  9.939  4.058  0.167 18.300  7.300  0.833
AtomPair CA 32 CA 122 SOGFUNC 2  9.390  3.513  0.188 18.300  7.300  0.812
AtomPair CA 32 CA 123 SOGFUNC 2  9.810  2.956  0.215 18.300  7.300  0.785
AtomPair CA 32 CA 209 SOGFUNC 2  8.867  3.973  0.170 18.300  7.300  0.830
AtomPair CA 32 CA 210 SOGFUNC 9  8.569  3.973  0.111  8.675  3.973  0.111  8.727  3.973  0.111  8.737  4.490  0.098  9.528  3.973  0.111  9.548  4.490  0.098  9.553  3.973  0.111  9.720  3.391  0.130 18.300  7.300  0.121
AtomPair CA 32 CA 211 SOGFUNC 7  8.685  4.490  0.110  9.322  4.214  0.118  9.451  4.533  0.109  9.495  4.041  0.123  9.519  4.041  0.123  9.629  3.391  0.146 18.300  7.300  0.271
AtomPair CA 32 CA 212 SOGFUNC 3  9.098  2.108  0.249  9.995  2.956  0.177 18.300  7.300  0.574
AtomPair CA 33 CA 38 SOGFUNC 5  8.696  3.973  0.141  8.791  4.214  0.133  8.800  4.214  0.133  8.826  4.214  0.133 18.300  7.300  0.460
AtomPair CA 33 CA 39 SOGFUNC 8  5.485  3.973  0.117  5.497  4.214  0.110  5.538  3.973  0.117  5.541  3.973  0.117  9.823  3.973  0.117  9.884  3.973  0.117  9.971  3.973  0.117 18.300  7.300  0.190
AtomPair CA 33 CA 40 SOGFUNC 8  5.316  3.513  0.109  5.357  2.956  0.129  5.446  3.513  0.109  5.452  3.513  0.109  6.239  2.956  0.129  6.281  2.956  0.129  6.431  2.956  0.129 18.300  7.300  0.157
AtomPair CA 33 CA 41 SOGFUNC 8  5.459  2.956  0.132  5.473  2.956  0.132  5.483  2.956  0.132  6.452  3.717  0.105  6.473  2.956  0.132  6.474  3.717  0.105  6.559  3.717  0.105 18.300  7.300  0.160
AtomPair CA 33 CA 42 SOGFUNC 8  4.278  3.973  0.116  4.335  3.973  0.116  4.402  3.973  0.116  6.341  3.513  0.132  8.177  4.214  0.110  8.326  4.214  0.110  8.383  4.214  0.110 18.300  7.300  0.190
AtomPair CA 33 CA 43 SOGFUNC 2  9.107  3.513  0.188 18.300  7.300  0.812
AtomPair CA 33 CA 44 SOGFUNC 4  5.288  4.490  0.137  5.330  4.490  0.137  5.365  4.490  0.137 18.300  7.300  0.589
AtomPair CA 33 CA 45 SOGFUNC 4  6.829  3.717  0.141  6.907  2.956  0.178  6.942  2.956  0.178 18.300  7.300  0.504
AtomPair CA 33 CA 46 SOGFUNC 4  8.712  2.956  0.171  8.778  2.956  0.171  8.818  2.956  0.171 18.300  7.300  0.486
AtomPair CA 33 CA 49 SOGFUNC 2  7.485  2.956  0.215 18.300  7.300  0.785
AtomPair CA 33 CA 50 SOGFUNC 2  5.320  4.214  0.161 18.300  7.300  0.839
AtomPair CA 33 CA 52 SOGFUNC 3  4.808  3.973  0.159  8.617  4.214  0.150 18.300  7.300  0.691
AtomPair CA 33 CA 53 SOGFUNC 3  6.121  3.513  0.163  6.504  2.754  0.208 18.300  7.300  0.629
AtomPair CA 33 CA 54 SOGFUNC 3  5.206  4.151  0.142  8.968  2.754  0.214 18.300  7.300  0.645
AtomPair CA 33 CA 55 SOGFUNC 2  6.147  3.513  0.188 18.300  7.300  0.812
AtomPair CA 33 CA 56 SOGFUNC 2  8.854  3.513  0.188 18.300  7.300  0.812
AtomPair CA 33 CA 58 SOGFUNC 2  9.976  3.717  0.179 18.300  7.300  0.821
AtomPair CA 33 CA 59 SOGFUNC 4  7.849  2.956  0.178  7.894  3.717  0.141  7.919  2.956  0.178 18.300  7.300  0.504
AtomPair CA 33 CA 60 SOGFUNC 5  9.475  2.956  0.172  9.861  3.717  0.137  9.864  3.717  0.137  9.977  3.717  0.137 18.300  7.300  0.418
AtomPair CA 33 CA 61 SOGFUNC 2  9.765  3.513  0.188 18.300  7.300  0.812
AtomPair CA 33 CA 69 SOGFUNC 2  9.548  3.973  0.170 18.300  7.300  0.830
AtomPair CA 33 CA 70 SOGFUNC 2  6.088  4.490  0.153 18.300  7.300  0.847
AtomPair CA 33 CA 71 SOGFUNC 2  6.811  3.513  0.188 18.300  7.300  0.812
AtomPair CA 33 CA 72 SOGFUNC 2  6.401  3.513  0.188 18.300  7.300  0.812
AtomPair CA 33 CA 73 SOGFUNC 2  8.031  3.513  0.188 18.300  7.300  0.812
AtomPair CA 33 CA 74 SOGFUNC 2  9.991  2.956  0.215 18.300  7.300  0.785
AtomPair CA 33 CA 75 SOGFUNC 2  9.971  3.513  0.188 18.300  7.300  0.812
AtomPair CA 33 CA 122 SOGFUNC 2  9.853  4.058  0.167 18.300  7.300  0.833
AtomPair CA 33 CA 123 SOGFUNC 2  9.602  3.513  0.188 18.300  7.300  0.812
AtomPair CA 33 CA 124 SOGFUNC 2  9.934  3.513  0.188 18.300  7.300  0.812
AtomPair CA 33 CA 156 SOGFUNC 2  9.687  4.214  0.161 18.300  7.300  0.839
AtomPair CA 33 CA 210 SOGFUNC 4  8.725  4.490  0.137  8.781  4.490  0.137  8.781  4.490  0.137 18.300  7.300  0.589
AtomPair CA 33 CA 211 SOGFUNC 6  9.350  3.513  0.141  9.536  3.717  0.133  9.543  3.717  0.133  9.562  3.717  0.133  9.701  4.151  0.119 18.300  7.300  0.339
AtomPair CA 33 CA 212 SOGFUNC 9  9.338  2.956  0.129  9.526  2.956  0.129  9.551  2.956  0.129  9.556  4.151  0.092  9.571  3.717  0.103  9.583  4.151  0.092  9.599  4.151  0.092  9.625  2.956  0.129 18.300  7.300  0.105
AtomPair CA 33 CA 213 SOGFUNC 6  9.193  2.956  0.155  9.223  2.956  0.155  9.335  3.717  0.123  9.376  3.513  0.130  9.999  3.717  0.123 18.300  7.300  0.314
AtomPair CA 34 CA 39 SOGFUNC 8  4.247  3.973  0.116  4.362  3.973  0.116  4.375  3.973  0.116  4.392  3.973  0.116  8.268  3.973  0.116  8.324  3.973  0.116  8.350  3.973  0.116 18.300  7.300  0.189
AtomPair CA 34 CA 40 SOGFUNC 8  5.324  3.973  0.117  5.334  3.973  0.117  5.365  3.973  0.117  6.641  3.973  0.117  6.690  3.973  0.117  6.725  4.214  0.110  6.760  3.973  0.117 18.300  7.300  0.190
AtomPair CA 34 CA 41 SOGFUNC 8  5.187  3.973  0.116  5.364  3.973  0.116  5.371  3.973  0.116  8.850  4.490  0.103  8.869  4.490  0.103  8.875  2.956  0.156  8.994  4.490  0.103 18.300  7.300  0.189
AtomPair CA 34 CA 42 SOGFUNC 6  6.462  3.973  0.125  6.492  3.973  0.125  6.533  3.973  0.125  8.752  4.214  0.118  9.860  2.956  0.168 18.300  7.300  0.340
AtomPair CA 34 CA 44 SOGFUNC 4  6.479  3.973  0.149  6.489  4.214  0.141  6.626  4.214  0.141 18.300  7.300  0.569
AtomPair CA 34 CA 45 SOGFUNC 4  9.311  3.973  0.149  9.343  4.214  0.141  9.373  4.214  0.141 18.300  7.300  0.569
AtomPair CA 34 CA 48 SOGFUNC 2  8.280  3.513  0.188 18.300  7.300  0.812
AtomPair CA 34 CA 49 SOGFUNC 2  5.545  3.973  0.170 18.300  7.300  0.830
AtomPair CA 34 CA 50 SOGFUNC 3  5.593  4.214  0.150  7.574  3.973  0.159 18.300  7.300  0.691
AtomPair CA 34 CA 52 SOGFUNC 3  5.596  3.973  0.159  6.573  4.214  0.150 18.300  7.300  0.691
AtomPair CA 34 CA 53 SOGFUNC 3  4.494  3.391  0.181  9.533  4.214  0.146 18.300  7.300  0.673
AtomPair CA 34 CA 54 SOGFUNC 2  5.950  3.513  0.188 18.300  7.300  0.812
AtomPair CA 34 CA 55 SOGFUNC 2  8.508  3.513  0.188 18.300  7.300  0.812
AtomPair CA 34 CA 60 SOGFUNC 6  9.172  2.956  0.148  9.188  2.956  0.148  9.272  4.151  0.106  9.647  2.956  0.148  9.971  2.956  0.148 18.300  7.300  0.301
AtomPair CA 34 CA 61 SOGFUNC 3  9.237  2.956  0.191  9.877  2.956  0.191 18.300  7.300  0.618
AtomPair CA 34 CA 69 SOGFUNC 2  8.363  4.214  0.161 18.300  7.300  0.839
AtomPair CA 34 CA 70 SOGFUNC 2  5.957  4.665  0.148 18.300  7.300  0.852
AtomPair CA 34 CA 71 SOGFUNC 2  5.704  4.214  0.161 18.300  7.300  0.839
AtomPair CA 34 CA 72 SOGFUNC 2  7.233  3.513  0.188 18.300  7.300  0.812
AtomPair CA 34 CA 73 SOGFUNC 2  9.618  3.513  0.188 18.300  7.300  0.812
AtomPair CA 34 CA 122 SOGFUNC 2  9.999  3.513  0.188 18.300  7.300  0.812
AtomPair CA 34 CA 154 SOGFUNC 2  8.750  2.956  0.215 18.300  7.300  0.785
AtomPair CA 34 CA 155 SOGFUNC 2  6.848  4.214  0.161 18.300  7.300  0.839
AtomPair CA 34 CA 156 SOGFUNC 2  6.279  3.973  0.170 18.300  7.300  0.830
AtomPair CA 34 CA 157 SOGFUNC 2  8.077  4.490  0.153 18.300  7.300  0.847
AtomPair CA 34 CA 158 SOGFUNC 2  9.726  3.973  0.170 18.300  7.300  0.830
AtomPair CA 34 CA 211 SOGFUNC 2  9.201  4.665  0.148 18.300  7.300  0.852
AtomPair CA 34 CA 212 SOGFUNC 3  9.514  3.717  0.158  9.672  2.956  0.199 18.300  7.300  0.643
AtomPair CA 34 CA 213 SOGFUNC 10  8.961  4.151  0.089  9.419  3.717  0.099  9.452  2.956  0.125  9.477  2.956  0.125  9.562  3.717  0.099  9.628  2.956  0.125  9.633  3.717  0.099  9.653  3.717  0.099  9.706  4.151  0.089 18.300  7.300  0.051
AtomPair CA 35 CA 40 SOGFUNC 8  4.368  4.490  0.109  4.406  4.490  0.109  4.465  4.490  0.109  7.636  4.214  0.116  7.689  4.214  0.116  7.738  4.214  0.116  8.240  3.973  0.123 18.300  7.300  0.201
AtomPair CA 35 CA 41 SOGFUNC 4  6.830  3.973  0.147  6.831  3.973  0.147  6.863  3.973  0.147 18.300  7.300  0.559
AtomPair CA 35 CA 42 SOGFUNC 5  8.912  3.973  0.139  8.970  3.973  0.139  9.051  3.973  0.139  9.865  4.214  0.131 18.300  7.300  0.453
AtomPair CA 35 CA 44 SOGFUNC 3  9.988  4.490  0.144  9.994  4.490  0.144 18.300  7.300  0.711
AtomPair CA 35 CA 46 SOGFUNC 2  9.870  4.490  0.153 18.300  7.300  0.847
AtomPair CA 35 CA 47 SOGFUNC 2  7.118  2.956  0.215 18.300  7.300  0.785
AtomPair CA 35 CA 48 SOGFUNC 2  5.873  3.973  0.170 18.300  7.300  0.830
AtomPair CA 35 CA 49 SOGFUNC 3  4.325  4.041  0.157  8.438  4.214  0.150 18.300  7.300  0.693
AtomPair CA 35 CA 50 SOGFUNC 3  5.729  4.490  0.142  6.688  3.973  0.160 18.300  7.300  0.698
AtomPair CA 35 CA 52 SOGFUNC 3  5.813  4.214  0.150  8.109  3.973  0.159 18.300  7.300  0.691
AtomPair CA 35 CA 53 SOGFUNC 2  6.457  3.973  0.170 18.300  7.300  0.830
AtomPair CA 35 CA 54 SOGFUNC 2  9.199  4.665  0.148 18.300  7.300  0.852
AtomPair CA 35 CA 60 SOGFUNC 2  8.780  3.717  0.179 18.300  7.300  0.821
AtomPair CA 35 CA 61 SOGFUNC 4  7.942  3.973  0.142  9.753  4.490  0.126  9.983  2.956  0.191 18.300  7.300  0.541
AtomPair CA 35 CA 62 SOGFUNC 2  9.660  3.973  0.170 18.300  7.300  0.830
AtomPair CA 35 CA 63 SOGFUNC 2  8.224  4.041  0.167 18.300  7.300  0.833
AtomPair CA 35 CA 67 SOGFUNC 2  9.912  3.391  0.193 18.300  7.300  0.807
AtomPair CA 35 CA 68 SOGFUNC 2  6.683  4.214  0.161 18.300  7.300  0.839
AtomPair CA 35 CA 69 SOGFUNC 2  5.210  4.490  0.153 18.300  7.300  0.847
AtomPair CA 35 CA 70 SOGFUNC 2  4.538  4.490  0.153 18.300  7.300  0.847
AtomPair CA 35 CA 71 SOGFUNC 2  5.451  4.214  0.161 18.300  7.300  0.839
AtomPair CA 35 CA 72 SOGFUNC 2  8.409  4.665  0.148 18.300  7.300  0.852
AtomPair CA 35 CA 73 SOGFUNC 2  9.800  3.513  0.188 18.300  7.300  0.812
AtomPair CA 35 CA 74 SOGFUNC 2  9.189  2.956  0.215 18.300  7.300  0.785
AtomPair CA 35 CA 75 SOGFUNC 2  9.372  3.513  0.188 18.300  7.300  0.812
AtomPair CA 35 CA 76 SOGFUNC 2  9.082  2.956  0.215 18.300  7.300  0.785
AtomPair CA 35 CA 152 SOGFUNC 2  9.503  4.151  0.163 18.300  7.300  0.837
AtomPair CA 35 CA 153 SOGFUNC 2  9.239  3.513  0.188 18.300  7.300  0.812
AtomPair CA 35 CA 154 SOGFUNC 2  6.727  4.214  0.161 18.300  7.300  0.839
AtomPair CA 35 CA 155 SOGFUNC 2  4.616  4.214  0.161 18.300  7.300  0.839
AtomPair CA 35 CA 156 SOGFUNC 2  6.144  4.214  0.161 18.300  7.300  0.839
AtomPair CA 35 CA 157 SOGFUNC 2  7.417  4.665  0.148 18.300  7.300  0.852
AtomPair CA 35 CA 158 SOGFUNC 2  8.469  4.214  0.161 18.300  7.300  0.839
AtomPair CA 35 CA 159 SOGFUNC 2  9.178  4.214  0.161 18.300  7.300  0.839
AtomPair CA 35 CA 209 SOGFUNC 2  9.533  3.973  0.170 18.300  7.300  0.830
AtomPair CA 35 CA 212 SOGFUNC 2  9.917  4.665  0.148 18.300  7.300  0.852
AtomPair CA 35 CA 213 SOGFUNC 9  9.310  3.717  0.106  9.352  3.717  0.106  9.407  3.717  0.106  9.740  4.151  0.095  9.895  2.956  0.133  9.918  3.717  0.106  9.923  3.717  0.106  9.930  2.956  0.133 18.300  7.300  0.108
AtomPair CA 35 CA 214 SOGFUNC 10  8.791  4.151  0.087  8.891  4.151  0.087  8.971  4.151  0.087  9.210  2.754  0.132  9.488  3.717  0.098  9.495  2.654  0.137  9.540  2.654  0.137  9.616  3.717  0.098  9.934  4.151  0.087 18.300  7.300  0.050
AtomPair CA 35 CA 215 SOGFUNC 8  9.726  4.151  0.105  9.783  3.717  0.117  9.851  4.151  0.105  9.888  4.151  0.105  9.910  2.754  0.158  9.988  3.717  0.117  9.991  3.717  0.117 18.300  7.300  0.178
AtomPair CA 36 CA 41 SOGFUNC 5  8.867  4.490  0.124  9.039  3.973  0.140  9.128  3.973  0.140  9.146  3.973  0.140 18.300  7.300  0.457
AtomPair CA 36 CA 42 SOGFUNC 3  8.245  3.973  0.159  9.746  4.214  0.150 18.300  7.300  0.691
AtomPair CA 36 CA 44 SOGFUNC 2  8.030  4.665  0.148 18.300  7.300  0.852
AtomPair CA 36 CA 46 SOGFUNC 2  8.354  3.973  0.170 18.300  7.300  0.830
AtomPair CA 36 CA 47 SOGFUNC 2  5.607  3.973  0.170 18.300  7.300  0.830
AtomPair CA 36 CA 48 SOGFUNC 3  5.136  4.214  0.150  6.814  3.973  0.159 18.300  7.300  0.691
AtomPair CA 36 CA 49 SOGFUNC 3  5.715  3.973  0.157  6.149  3.973  0.157 18.300  7.300  0.685
AtomPair CA 36 CA 50 SOGFUNC 3  4.204  4.041  0.157  9.346  4.214  0.150 18.300  7.300  0.693
AtomPair CA 36 CA 52 SOGFUNC 2  6.608  3.973  0.170 18.300  7.300  0.830
AtomPair CA 36 CA 53 SOGFUNC 2  7.959  4.333  0.158 18.300  7.300  0.842
AtomPair CA 36 CA 61 SOGFUNC 2  9.617  4.041  0.167 18.300  7.300  0.833
AtomPair CA 36 CA 62 SOGFUNC 2  8.751  4.333  0.158 18.300  7.300  0.842
AtomPair CA 36 CA 63 SOGFUNC 2  8.352  3.973  0.170 18.300  7.300  0.830
AtomPair CA 36 CA 67 SOGFUNC 2  8.299  3.973  0.170 18.300  7.300  0.830
AtomPair CA 36 CA 68 SOGFUNC 2  5.754  4.665  0.148 18.300  7.300  0.852
AtomPair CA 36 CA 69 SOGFUNC 2  5.119  4.490  0.153 18.300  7.300  0.847
AtomPair CA 36 CA 70 SOGFUNC 2  6.783  4.490  0.153 18.300  7.300  0.847
AtomPair CA 36 CA 71 SOGFUNC 2  6.994  4.665  0.148 18.300  7.300  0.852
AtomPair CA 36 CA 74 SOGFUNC 2  9.125  4.041  0.167 18.300  7.300  0.833
AtomPair CA 36 CA 76 SOGFUNC 2  9.366  2.956  0.215 18.300  7.300  0.785
AtomPair CA 36 CA 151 SOGFUNC 2  9.455  2.956  0.215 18.300  7.300  0.785
AtomPair CA 36 CA 152 SOGFUNC 2  9.009  2.956  0.215 18.300  7.300  0.785
AtomPair CA 36 CA 154 SOGFUNC 2  8.628  3.973  0.170 18.300  7.300  0.830
AtomPair CA 36 CA 155 SOGFUNC 2  5.188  3.973  0.170 18.300  7.300  0.830
AtomPair CA 36 CA 156 SOGFUNC 2  5.997  3.973  0.170 18.300  7.300  0.830
AtomPair CA 36 CA 157 SOGFUNC 2  5.068  4.533  0.152 18.300  7.300  0.848
AtomPair CA 36 CA 158 SOGFUNC 2  4.853  3.973  0.170 18.300  7.300  0.830
AtomPair CA 36 CA 159 SOGFUNC 2  5.747  3.973  0.170 18.300  7.300  0.830
AtomPair CA 36 CA 160 SOGFUNC 2  9.423  3.973  0.170 18.300  7.300  0.830
AtomPair CA 36 CA 214 SOGFUNC 6  9.316  4.151  0.123  9.603  4.151  0.123  9.763  4.151  0.123  9.774  3.513  0.145  9.931  3.717  0.137 18.300  7.300  0.349
AtomPair CA 36 CA 215 SOGFUNC 10  8.945  4.151  0.096  9.074  4.151  0.096  9.150  3.513  0.114  9.228  4.151  0.096  9.330  3.570  0.112  9.445  3.717  0.108  9.452  3.717  0.108  9.455  3.717  0.108  9.481  3.717  0.108 18.300  7.300  0.055
AtomPair CA 36 CA 216 SOGFUNC 2  9.524  3.717  0.179 18.300  7.300  0.821
AtomPair CA 37 CA 42 SOGFUNC 2  9.600  4.214  0.161 18.300  7.300  0.839
AtomPair CA 37 CA 44 SOGFUNC 2  9.371  4.665  0.148 18.300  7.300  0.852
AtomPair CA 37 CA 45 SOGFUNC 2  7.255  4.490  0.153 18.300  7.300  0.847
AtomPair CA 37 CA 46 SOGFUNC 2  5.706  3.973  0.170 18.300  7.300  0.830
AtomPair CA 37 CA 47 SOGFUNC 3  4.382  4.041  0.155  8.220  3.973  0.158 18.300  7.300  0.687
AtomPair CA 37 CA 48 SOGFUNC 3  5.480  3.973  0.160  6.211  4.490  0.142 18.300  7.300  0.698
AtomPair CA 37 CA 49 SOGFUNC 3  5.323  3.973  0.158  8.647  4.041  0.155 18.300  7.300  0.687
AtomPair CA 37 CA 50 SOGFUNC 2  6.349  3.973  0.170 18.300  7.300  0.830
AtomPair CA 37 CA 52 SOGFUNC 2  9.540  3.973  0.170 18.300  7.300  0.830
AtomPair CA 37 CA 56 SOGFUNC 2  9.788  3.973  0.170 18.300  7.300  0.830
AtomPair CA 37 CA 60 SOGFUNC 5  9.709  3.973  0.131  9.739  3.973  0.131  9.761  3.973  0.131  9.845  2.956  0.177 18.300  7.300  0.429
AtomPair CA 37 CA 63 SOGFUNC 2  7.373  4.041  0.167 18.300  7.300  0.833
AtomPair CA 37 CA 66 SOGFUNC 2  6.891  4.490  0.153 18.300  7.300  0.847
AtomPair CA 37 CA 67 SOGFUNC 2  5.827  3.391  0.193 18.300  7.300  0.807
AtomPair CA 37 CA 68 SOGFUNC 2  4.604  4.214  0.161 18.300  7.300  0.839
AtomPair CA 37 CA 69 SOGFUNC 2  6.288  3.973  0.170 18.300  7.300  0.830
AtomPair CA 37 CA 70 SOGFUNC 2  9.277  4.490  0.153 18.300  7.300  0.847
AtomPair CA 37 CA 73 SOGFUNC 2  8.926  3.973  0.170 18.300  7.300  0.830
AtomPair CA 37 CA 74 SOGFUNC 2  9.278  3.973  0.170 18.300  7.300  0.830
AtomPair CA 37 CA 76 SOGFUNC 2  9.437  2.956  0.215 18.300  7.300  0.785
AtomPair CA 37 CA 77 SOGFUNC 2  9.751  3.513  0.188 18.300  7.300  0.812
AtomPair CA 37 CA 78 SOGFUNC 2  9.928  2.956  0.215 18.300  7.300  0.785
AtomPair CA 37 CA 79 SOGFUNC 2  8.939  3.513  0.188 18.300  7.300  0.812
AtomPair CA 37 CA 104 SOGFUNC 2  9.922  2.956  0.215 18.300  7.300  0.785
AtomPair CA 37 CA 148 SOGFUNC 2  9.904  3.513  0.188 18.300  7.300  0.812
AtomPair CA 37 CA 151 SOGFUNC 2  7.704  3.513  0.188 18.300  7.300  0.812
AtomPair CA 37 CA 152 SOGFUNC 2  7.712  3.973  0.170 18.300  7.300  0.830
AtomPair CA 37 CA 155 SOGFUNC 2  6.926  4.214  0.161 18.300  7.300  0.839
AtomPair CA 37 CA 156 SOGFUNC 2  8.438  3.973  0.170 18.300  7.300  0.830
AtomPair CA 37 CA 157 SOGFUNC 2  6.450  3.973  0.170 18.300  7.300  0.830
AtomPair CA 37 CA 158 SOGFUNC 2  4.638  3.391  0.193 18.300  7.300  0.807
AtomPair CA 37 CA 159 SOGFUNC 2  5.678  3.973  0.170 18.300  7.300  0.830
AtomPair CA 37 CA 160 SOGFUNC 2  8.492  3.973  0.170 18.300  7.300  0.830
AtomPair CA 37 CA 213 SOGFUNC 2  8.351  3.973  0.170 18.300  7.300  0.830
AtomPair CA 37 CA 214 SOGFUNC 2  6.649  4.214  0.161 18.300  7.300  0.839
AtomPair CA 37 CA 215 SOGFUNC 6  5.372  3.513  0.139  9.276  3.717  0.132  9.494  3.717  0.132  9.546  3.717  0.132  9.800  3.717  0.132 18.300  7.300  0.335
AtomPair CA 37 CA 216 SOGFUNC 7  7.369  2.956  0.152  9.316  3.717  0.121  9.421  3.717  0.121  9.498  3.717  0.121  9.512  3.717  0.121  9.662  3.717  0.121 18.300  7.300  0.246
AtomPair CA 37 CA 217 SOGFUNC 6  9.614  3.513  0.149  9.829  3.717  0.141  9.850  4.490  0.117  9.865  4.490  0.117  9.943  4.490  0.117 18.300  7.300  0.359
AtomPair CA 38 CA 44 SOGFUNC 3  4.255  3.973  0.157  6.356  3.973  0.157 18.300  7.300  0.685
AtomPair CA 38 CA 45 SOGFUNC 3  6.098  3.973  0.157  8.397  3.973  0.157 18.300  7.300  0.685
AtomPair CA 38 CA 46 SOGFUNC 2  8.438  3.973  0.170 18.300  7.300  0.830
AtomPair CA 38 CA 55 SOGFUNC 2  9.692  3.677  0.181 18.300  7.300  0.819
AtomPair CA 38 CA 56 SOGFUNC 2  7.130  3.391  0.193 18.300  7.300  0.807
AtomPair CA 38 CA 57 SOGFUNC 2  8.387  4.214  0.161 18.300  7.300  0.839
AtomPair CA 38 CA 58 SOGFUNC 2  8.087  3.513  0.188 18.300  7.300  0.812
AtomPair CA 38 CA 59 SOGFUNC 2  9.000  2.108  0.278 18.300  7.300  0.722
AtomPair CA 38 CA 60 SOGFUNC 8  7.498  2.108  0.198  8.624  3.973  0.105  8.720  3.973  0.105  8.732  3.973  0.105  9.505  3.717  0.112  9.553  3.717  0.112  9.783  4.490  0.093 18.300  7.300  0.171
AtomPair CA 38 CA 61 SOGFUNC 4  6.993  2.956  0.179  7.018  2.956  0.179  7.122  3.973  0.133 18.300  7.300  0.508
AtomPair CA 38 CA 62 SOGFUNC 5  9.422  2.108  0.207  9.435  2.108  0.207  9.620  3.973  0.110  9.916  3.723  0.117 18.300  7.300  0.359
AtomPair CA 38 CA 64 SOGFUNC 2  8.300  4.214  0.161 18.300  7.300  0.839
AtomPair CA 38 CA 65 SOGFUNC 2  7.512  3.973  0.170 18.300  7.300  0.830
AtomPair CA 38 CA 66 SOGFUNC 2  7.428  4.214  0.161 18.300  7.300  0.839
AtomPair CA 38 CA 67 SOGFUNC 2  9.596  3.677  0.181 18.300  7.300  0.819
AtomPair CA 38 CA 78 SOGFUNC 2  8.930  3.973  0.170 18.300  7.300  0.830
AtomPair CA 38 CA 79 SOGFUNC 2  8.335  4.214  0.161 18.300  7.300  0.839
AtomPair CA 38 CA 89 SOGFUNC 5  9.531  2.108  0.205  9.668  2.956  0.146  9.677  2.956  0.146  9.831  2.956  0.146 18.300  7.300  0.356
AtomPair CA 38 CA 90 SOGFUNC 5  9.171  3.391  0.147  9.226  3.391  0.147  9.230  3.391  0.147  9.290  3.391  0.147 18.300  7.300  0.411
AtomPair CA 38 CA 91 SOGFUNC 5  9.312  3.973  0.134  9.477  3.973  0.134  9.520  3.391  0.158  9.589  3.973  0.134 18.300  7.300  0.439
AtomPair CA 38 CA 101 SOGFUNC 2  9.319  4.214  0.161 18.300  7.300  0.839
AtomPair CA 38 CA 102 SOGFUNC 2  8.227  4.214  0.161 18.300  7.300  0.839
AtomPair CA 38 CA 103 SOGFUNC 2  8.385  2.956  0.215 18.300  7.300  0.785
AtomPair CA 38 CA 141 SOGFUNC 2  9.953  4.214  0.161 18.300  7.300  0.839
AtomPair CA 38 CA 158 SOGFUNC 2  9.777  3.973  0.170 18.300  7.300  0.830
AtomPair CA 38 CA 159 SOGFUNC 2  8.857  4.214  0.161 18.300  7.300  0.839
AtomPair CA 38 CA 160 SOGFUNC 2  5.396  3.973  0.170 18.300  7.300  0.830
AtomPair CA 38 CA 161 SOGFUNC 2  6.859  3.973  0.170 18.300  7.300  0.830
AtomPair CA 38 CA 162 SOGFUNC 2  5.311  4.214  0.161 18.300  7.300  0.839
AtomPair CA 38 CA 163 SOGFUNC 2  7.083  4.214  0.161 18.300  7.300  0.839
AtomPair CA 38 CA 164 SOGFUNC 2  5.838  3.973  0.170 18.300  7.300  0.830
AtomPair CA 38 CA 165 SOGFUNC 2  8.603  4.214  0.161 18.300  7.300  0.839
AtomPair CA 38 CA 166 SOGFUNC 2  7.699  3.973  0.170 18.300  7.300  0.830
AtomPair CA 38 CA 167 SOGFUNC 2  5.847  3.973  0.170 18.300  7.300  0.830
AtomPair CA 38 CA 168 SOGFUNC 2  9.097  3.973  0.170 18.300  7.300  0.830
AtomPair CA 38 CA 201 SOGFUNC 2  9.937  2.108  0.278 18.300  7.300  0.722
AtomPair CA 38 CA 212 SOGFUNC 5  7.341  3.391  0.168  7.991  4.665  0.122  8.165  4.665  0.122  8.277  4.665  0.122 18.300  7.300  0.467
AtomPair CA 38 CA 213 SOGFUNC 5  5.232  3.391  0.165  5.514  4.490  0.125  5.593  4.490  0.125  5.704  4.490  0.125 18.300  7.300  0.460
AtomPair CA 38 CA 214 SOGFUNC 8  5.148  4.665  0.104  5.151  3.391  0.143  5.192  4.665  0.104  5.286  4.665  0.104  8.222  4.041  0.120  8.328  4.041  0.120  8.411  4.490  0.108 18.300  7.300  0.199
AtomPair CA 38 CA 215 SOGFUNC 8  4.774  4.490  0.106  4.814  4.490  0.106  4.841  4.490  0.106  5.141  3.391  0.140  7.184  3.973  0.120  7.236  3.973  0.120  7.421  4.490  0.106 18.300  7.300  0.196
AtomPair CA 38 CA 216 SOGFUNC 8  6.345  4.490  0.091  6.396  4.490  0.091  6.437  4.490  0.091  7.005  2.108  0.193  7.957  4.490  0.091  8.069  2.956  0.138  8.083  2.956  0.138 18.300  7.300  0.168
AtomPair CA 38 CA 217 SOGFUNC 7  7.382  2.956  0.160  7.461  2.956  0.160  7.502  4.490  0.105  9.072  4.490  0.105  9.110  4.490  0.105  9.243  4.490  0.105 18.300  7.300  0.259
AtomPair CA 38 CA 218 SOGFUNC 5  9.651  4.490  0.124  9.699  2.956  0.056  9.699  3.973  0.098  9.714  2.956  0.188 18.300  7.300  0.533
AtomPair CA 38 CA 220 SOGFUNC 3  9.422  3.717  0.037  9.422  4.490  0.122 18.300  7.300  0.842
AtomPair CA 38 CA 221 SOGFUNC 4  9.314  4.665  0.139  9.582  3.717  0.035  9.582  4.490  0.116 18.300  7.300  0.711
AtomPair CA 38 CA 222 SOGFUNC 3  9.997  3.717  0.037  9.997  4.490  0.122 18.300  7.300  0.842
AtomPair CA 39 CA 44 SOGFUNC 3  6.179  3.973  0.159  8.798  4.214  0.150 18.300  7.300  0.691
AtomPair CA 39 CA 45 SOGFUNC 2  9.080  4.214  0.161 18.300  7.300  0.839
AtomPair CA 39 CA 55 SOGFUNC 2  8.916  3.677  0.181 18.300  7.300  0.819
AtomPair CA 39 CA 56 SOGFUNC 2  6.326  3.391  0.193 18.300  7.300  0.807
AtomPair CA 39 CA 57 SOGFUNC 2  5.777  2.754  0.228 18.300  7.300  0.772
AtomPair CA 39 CA 58 SOGFUNC 4  4.882  2.754  0.176  8.929  2.108  0.230  9.971  3.717  0.130 18.300  7.300  0.464
AtomPair CA 39 CA 59 SOGFUNC 6  7.090  2.754  0.159  8.245  2.108  0.208  8.904  3.973  0.111  8.933  3.973  0.111  9.094  3.973  0.111 18.300  7.300  0.301
AtomPair CA 39 CA 60 SOGFUNC 9  8.060  3.973  0.093  8.101  3.973  0.093  8.225  3.973  0.093  8.273  2.108  0.175  9.540  3.513  0.105  9.937  2.956  0.125  9.938  2.956  0.125  9.971  3.973  0.093 18.300  7.300  0.101
AtomPair CA 39 CA 61 SOGFUNC 5  8.344  3.973  0.106  8.465  2.108  0.199  8.505  2.108  0.199  8.748  2.754  0.152 18.300  7.300  0.345
AtomPair CA 39 CA 62 SOGFUNC 2  7.717  2.966  0.215 18.300  7.300  0.785
AtomPair CA 39 CA 63 SOGFUNC 2  9.062  2.754  0.228 18.300  7.300  0.772
AtomPair CA 39 CA 64 SOGFUNC 2  8.257  3.677  0.181 18.300  7.300  0.819
AtomPair CA 39 CA 65 SOGFUNC 2  7.681  3.973  0.170 18.300  7.300  0.830
AtomPair CA 39 CA 66 SOGFUNC 2  8.938  4.214  0.161 18.300  7.300  0.839
AtomPair CA 39 CA 78 SOGFUNC 2  8.420  4.214  0.161 18.300  7.300  0.839
AtomPair CA 39 CA 79 SOGFUNC 2  9.291  3.513  0.188 18.300  7.300  0.812
AtomPair CA 39 CA 90 SOGFUNC 4  9.835  2.956  0.160  9.877  2.956  0.160  9.892  2.108  0.225 18.300  7.300  0.454
AtomPair CA 39 CA 91 SOGFUNC 9  8.843  3.973  0.108  9.420  3.973  0.108  9.493  4.214  0.102  9.497  3.677  0.117  9.531  4.214  0.102  9.562  3.973  0.108  9.611  3.973  0.108  9.969  3.391  0.127 18.300  7.300  0.118
AtomPair CA 39 CA 92 SOGFUNC 4  9.739  3.391  0.160  9.742  3.391  0.160  9.790  3.391  0.160 18.300  7.300  0.520
AtomPair CA 39 CA 93 SOGFUNC 2  9.877  3.973  0.170 18.300  7.300  0.830
AtomPair CA 39 CA 101 SOGFUNC 2  9.799  4.214  0.161 18.300  7.300  0.839
AtomPair CA 39 CA 102 SOGFUNC 2  7.982  3.513  0.188 18.300  7.300  0.812
AtomPair CA 39 CA 103 SOGFUNC 2  9.267  3.513  0.188 18.300  7.300  0.812
AtomPair CA 39 CA 114 SOGFUNC 2  9.928  4.214  0.161 18.300  7.300  0.839
AtomPair CA 39 CA 141 SOGFUNC 2  7.270  4.214  0.161 18.300  7.300  0.839
AtomPair CA 39 CA 158 SOGFUNC 2  7.854  4.214  0.161 18.300  7.300  0.839
AtomPair CA 39 CA 159 SOGFUNC 2  6.730  4.214  0.161 18.300  7.300  0.839
AtomPair CA 39 CA 160 SOGFUNC 2  4.359  4.214  0.161 18.300  7.300  0.839
AtomPair CA 39 CA 161 SOGFUNC 2  6.903  4.214  0.161 18.300  7.300  0.839
AtomPair CA 39 CA 162 SOGFUNC 2  7.320  4.214  0.161 18.300  7.300  0.839
AtomPair CA 39 CA 163 SOGFUNC 2  9.160  4.423  0.155 18.300  7.300  0.845
AtomPair CA 39 CA 164 SOGFUNC 2  7.256  4.214  0.161 18.300  7.300  0.839
AtomPair CA 39 CA 165 SOGFUNC 2  8.466  4.214  0.161 18.300  7.300  0.839
AtomPair CA 39 CA 166 SOGFUNC 2  5.990  4.214  0.161 18.300  7.300  0.839
AtomPair CA 39 CA 167 SOGFUNC 2  4.228  4.214  0.161 18.300  7.300  0.839
AtomPair CA 39 CA 168 SOGFUNC 2  6.946  3.973  0.170 18.300  7.300  0.830
AtomPair CA 39 CA 169 SOGFUNC 2  9.672  4.214  0.161 18.300  7.300  0.839
AtomPair CA 39 CA 171 SOGFUNC 2  9.476  4.214  0.161 18.300  7.300  0.839
AtomPair CA 39 CA 201 SOGFUNC 5  9.322  2.108  0.205  9.881  2.956  0.146  9.968  2.956  0.146  9.969  2.956  0.146 18.300  7.300  0.356
AtomPair CA 39 CA 210 SOGFUNC 2  9.935  3.391  0.193 18.300  7.300  0.807
AtomPair CA 39 CA 211 SOGFUNC 5  8.317  4.490  0.125  8.465  4.490  0.125  8.525  4.490  0.125  8.583  3.391  0.165 18.300  7.300  0.460
AtomPair CA 39 CA 212 SOGFUNC 5  5.622  3.391  0.165  6.191  4.490  0.125  6.393  4.490  0.125  6.418  4.490  0.125 18.300  7.300  0.460
AtomPair CA 39 CA 213 SOGFUNC 8  5.224  4.490  0.101  5.248  4.490  0.101  5.284  4.490  0.101  5.498  3.391  0.133  7.414  3.391  0.133  7.439  3.391  0.133  7.573  3.973  0.114 18.300  7.300  0.185
AtomPair CA 39 CA 214 SOGFUNC 8  5.449  3.973  0.115  5.449  3.391  0.135  5.503  3.391  0.135  6.698  4.665  0.098  6.703  4.665  0.098  6.748  4.665  0.098  6.859  3.391  0.135 18.300  7.300  0.188
AtomPair CA 39 CA 215 SOGFUNC 8  4.386  2.956  0.125  4.390  2.956  0.125  4.488  2.956  0.125  7.584  3.717  0.099  7.654  3.717  0.099  7.724  3.717  0.099  8.342  2.108  0.175 18.300  7.300  0.152
AtomPair CA 39 CA 216 SOGFUNC 7  6.577  3.513  0.120  6.685  2.754  0.153  6.729  2.754  0.153  8.666  3.717  0.114  8.710  3.717  0.114  8.788  3.717  0.114 18.300  7.300  0.232
AtomPair CA 39 CA 217 SOGFUNC 4  7.429  3.973  0.117  7.456  2.108  0.220  7.496  2.108  0.220 18.300  7.300  0.444
AtomPair CA 39 CA 222 SOGFUNC 3  9.693  4.151  0.033  9.693  4.665  0.118 18.300  7.300  0.849
AtomPair CA 40 CA 55 SOGFUNC 2  6.919  4.214  0.161 18.300  7.300  0.839
AtomPair CA 40 CA 56 SOGFUNC 2  6.075  2.956  0.215 18.300  7.300  0.785
AtomPair CA 40 CA 57 SOGFUNC 2  5.149  3.513  0.188 18.300  7.300  0.812
AtomPair CA 40 CA 58 SOGFUNC 6  6.619  2.956  0.147  8.842  3.717  0.117  8.971  3.717  0.117  8.979  3.717  0.117  9.288  2.108  0.206 18.300  7.300  0.297
AtomPair CA 40 CA 59 SOGFUNC 9  7.722  3.513  0.100  9.013  2.956  0.118  9.068  3.717  0.094  9.136  2.956  0.118  9.151  2.956  0.118  9.207  2.956  0.118  9.257  2.956  0.118  9.848  2.956  0.118 18.300  7.300  0.096
AtomPair CA 40 CA 60 SOGFUNC 7  8.735  3.717  0.127  8.833  3.717  0.127  8.881  3.717  0.127  9.712  3.973  0.119  9.797  3.973  0.119  9.840  3.973  0.119 18.300  7.300  0.260
AtomPair CA 40 CA 61 SOGFUNC 4  8.577  3.973  0.133  8.842  2.956  0.179  8.854  2.956  0.179 18.300  7.300  0.508
AtomPair CA 40 CA 91 SOGFUNC 5  8.979  2.956  0.146  9.058  2.956  0.146  9.084  2.956  0.146  9.806  2.108  0.205 18.300  7.300  0.356
AtomPair CA 40 CA 92 SOGFUNC 8  8.858  3.973  0.118  9.402  4.214  0.111  9.522  4.214  0.111  9.630  4.214  0.111  9.845  3.973  0.118  9.857  3.973  0.118  9.880  3.973  0.118 18.300  7.300  0.193
AtomPair CA 40 CA 93 SOGFUNC 5  9.511  3.973  0.140  9.618  3.973  0.140  9.689  3.973  0.140  9.813  4.490  0.124 18.300  7.300  0.457
AtomPair CA 40 CA 102 SOGFUNC 2  8.713  3.513  0.188 18.300  7.300  0.812
AtomPair CA 40 CA 114 SOGFUNC 2  9.893  4.214  0.161 18.300  7.300  0.839
AtomPair CA 40 CA 141 SOGFUNC 2  6.285  4.214  0.161 18.300  7.300  0.839
AtomPair CA 40 CA 142 SOGFUNC 2  8.806  4.214  0.161 18.300  7.300  0.839
AtomPair CA 40 CA 157 SOGFUNC 2  7.580  3.973  0.170 18.300  7.300  0.830
AtomPair CA 40 CA 158 SOGFUNC 2  5.728  3.677  0.181 18.300  7.300  0.819
AtomPair CA 40 CA 159 SOGFUNC 2  4.899  4.214  0.161 18.300  7.300  0.839
AtomPair CA 40 CA 160 SOGFUNC 2  5.104  4.214  0.161 18.300  7.300  0.839
AtomPair CA 40 CA 161 SOGFUNC 2  8.254  3.677  0.181 18.300  7.300  0.819
AtomPair CA 40 CA 166 SOGFUNC 2  7.867  3.973  0.170 18.300  7.300  0.830
AtomPair CA 40 CA 167 SOGFUNC 2  6.189  3.973  0.170 18.300  7.300  0.830
AtomPair CA 40 CA 168 SOGFUNC 2  6.989  3.973  0.170 18.300  7.300  0.830
AtomPair CA 40 CA 201 SOGFUNC 4  9.357  3.717  0.152  9.430  3.717  0.152  9.513  3.717  0.152 18.300  7.300  0.543
AtomPair CA 40 CA 202 SOGFUNC 4  9.412  3.717  0.124  9.665  2.108  0.218  9.710  2.108  0.218 18.300  7.300  0.441
AtomPair CA 40 CA 208 SOGFUNC 2  9.484  3.973  0.170 18.300  7.300  0.830
AtomPair CA 40 CA 209 SOGFUNC 2  7.634  3.973  0.170 18.300  7.300  0.830
AtomPair CA 40 CA 210 SOGFUNC 5  6.247  3.973  0.147  6.723  4.665  0.125  6.754  4.665  0.125  6.822  4.665  0.125 18.300  7.300  0.479
AtomPair CA 40 CA 211 SOGFUNC 8  5.274  4.490  0.111  5.404  4.490  0.111  5.410  4.490  0.111  5.655  3.973  0.126  9.809  4.490  0.111  9.849  4.490  0.111  9.976  4.490  0.111 18.300  7.300  0.206
AtomPair CA 40 CA 212 SOGFUNC 8  4.093  3.973  0.124  4.287  4.665  0.106  4.334  4.665  0.106  4.439  4.665  0.106  8.411  3.973  0.124  8.422  3.973  0.124  8.472  4.490  0.110 18.300  7.300  0.202
AtomPair CA 40 CA 213 SOGFUNC 8  5.483  4.490  0.108  5.563  4.490  0.108  5.648  3.973  0.122  5.649  3.973  0.122  5.709  4.490  0.108  5.734  4.490  0.108  6.461  3.973  0.122 18.300  7.300  0.200
AtomPair CA 40 CA 214 SOGFUNC 8  5.182  3.717  0.110  5.275  2.956  0.138  5.355  2.654  0.153  7.937  4.151  0.098  8.010  4.151  0.098  8.124  2.956  0.138  8.204  4.151  0.098 18.300  7.300  0.167
AtomPair CA 40 CA 215 SOGFUNC 7  6.640  3.717  0.129  6.644  3.717  0.129  6.646  3.717  0.129  9.857  4.151  0.116  9.886  4.151  0.116  9.979  4.151  0.116 18.300  7.300  0.264
AtomPair CA 40 CA 216 SOGFUNC 4  9.776  3.717  0.141  9.885  2.956  0.178  9.938  2.956  0.178 18.300  7.300  0.504
AtomPair CA 40 CA 220 SOGFUNC 3  9.803  3.717  0.037  9.803  4.490  0.122 18.300  7.300  0.842
AtomPair CA 40 CA 221 SOGFUNC 3  9.126  3.717  0.037  9.126  4.490  0.122 18.300  7.300  0.842
AtomPair CA 40 CA 222 SOGFUNC 3  7.371  4.151  0.033  7.371  4.665  0.118 18.300  7.300  0.849
AtomPair CA 41 CA 54 SOGFUNC 2  8.537  3.973  0.170 18.300  7.300  0.830
AtomPair CA 41 CA 55 SOGFUNC 2  5.920  3.391  0.193 18.300  7.300  0.807
AtomPair CA 41 CA 56 SOGFUNC 2  5.464  2.108  0.278 18.300  7.300  0.722
AtomPair CA 41 CA 57 SOGFUNC 5  6.864  3.513  0.149  9.554  3.717  0.141  9.592  3.717  0.141  9.722  3.717  0.141 18.300  7.300  0.430
AtomPair CA 41 CA 58 SOGFUNC 6  6.526  3.717  0.116  6.619  3.570  0.121  6.656  3.717  0.116  7.992  2.108  0.205  8.863  2.956  0.146 18.300  7.300  0.296
AtomPair CA 41 CA 59 SOGFUNC 8  8.185  3.717  0.099  8.239  3.717  0.099  8.409  3.717  0.099  9.627  2.956  0.125  9.629  2.956  0.125  9.698  2.956  0.125  9.973  2.108  0.175 18.300  7.300  0.152
AtomPair CA 41 CA 66 SOGFUNC 2  9.456  3.973  0.170 18.300  7.300  0.830
AtomPair CA 41 CA 67 SOGFUNC 2  9.689  3.391  0.193 18.300  7.300  0.807
AtomPair CA 41 CA 78 SOGFUNC 2  8.250  4.151  0.163 18.300  7.300  0.837
AtomPair CA 41 CA 79 SOGFUNC 2  9.713  3.513  0.188 18.300  7.300  0.812
AtomPair CA 41 CA 92 SOGFUNC 4  9.786  3.973  0.143  9.804  3.973  0.143  9.905  3.391  0.168 18.300  7.300  0.546
AtomPair CA 41 CA 93 SOGFUNC 10  8.973  4.214  0.099  8.991  4.214  0.099  9.155  3.973  0.105  9.189  3.677  0.114  9.456  3.973  0.105  9.558  3.973  0.105  9.606  3.973  0.105  9.619  4.041  0.104  9.835  3.973  0.105 18.300  7.300  0.057
AtomPair CA 41 CA 94 SOGFUNC 2  9.617  3.973  0.170 18.300  7.300  0.830
AtomPair CA 41 CA 101 SOGFUNC 2  9.651  3.513  0.188 18.300  7.300  0.812
AtomPair CA 41 CA 102 SOGFUNC 2  6.622  4.151  0.163 18.300  7.300  0.837
AtomPair CA 41 CA 103 SOGFUNC 2  8.815  3.513  0.188 18.300  7.300  0.812
AtomPair CA 41 CA 104 SOGFUNC 2  9.957  2.956  0.215 18.300  7.300  0.785
AtomPair CA 41 CA 113 SOGFUNC 2  8.595  4.490  0.153 18.300  7.300  0.847
AtomPair CA 41 CA 114 SOGFUNC 2  8.857  4.665  0.148 18.300  7.300  0.852
AtomPair CA 41 CA 118 SOGFUNC 2  9.412  4.665  0.148 18.300  7.300  0.852
AtomPair CA 41 CA 141 SOGFUNC 2  4.426  4.665  0.148 18.300  7.300  0.852
AtomPair CA 41 CA 142 SOGFUNC 2  5.571  4.665  0.148 18.300  7.300  0.852
AtomPair CA 41 CA 143 SOGFUNC 2  6.680  4.214  0.161 18.300  7.300  0.839
AtomPair CA 41 CA 144 SOGFUNC 2  9.946  4.665  0.148 18.300  7.300  0.852
AtomPair CA 41 CA 147 SOGFUNC 2  9.987  3.513  0.188 18.300  7.300  0.812
AtomPair CA 41 CA 156 SOGFUNC 2  8.455  3.973  0.170 18.300  7.300  0.830
AtomPair CA 41 CA 157 SOGFUNC 2  5.503  4.490  0.153 18.300  7.300  0.847
AtomPair CA 41 CA 158 SOGFUNC 2  5.452  3.973  0.170 18.300  7.300  0.830
AtomPair CA 41 CA 159 SOGFUNC 2  7.012  4.214  0.161 18.300  7.300  0.839
AtomPair CA 41 CA 160 SOGFUNC 2  7.839  4.665  0.148 18.300  7.300  0.852
AtomPair CA 41 CA 167 SOGFUNC 2  9.674  3.973  0.170 18.300  7.300  0.830
AtomPair CA 41 CA 201 SOGFUNC 4  8.332  3.717  0.151  8.707  3.717  0.151  8.790  3.570  0.158 18.300  7.300  0.540
AtomPair CA 41 CA 202 SOGFUNC 5  8.018  2.956  0.144  8.280  2.654  0.160  8.347  2.956  0.144  9.215  2.108  0.202 18.300  7.300  0.350
AtomPair CA 41 CA 204 SOGFUNC 2  9.999  1.871  0.302 18.300  7.300  0.698
AtomPair CA 41 CA 207 SOGFUNC 2  9.661  3.973  0.170 18.300  7.300  0.830
AtomPair CA 41 CA 208 SOGFUNC 2  6.529  3.391  0.193 18.300  7.300  0.807
AtomPair CA 41 CA 209 SOGFUNC 8  4.951  3.973  0.121  7.845  4.533  0.106  7.908  4.490  0.107  8.068  4.490  0.107  9.652  3.973  0.121  9.672  3.973  0.121  9.857  3.973  0.121 18.300  7.300  0.197
AtomPair CA 41 CA 210 SOGFUNC 8  5.504  4.490  0.107  5.512  4.490  0.107  5.537  4.490  0.107  5.672  3.391  0.141  7.710  4.214  0.114  7.745  4.214  0.114  7.850  4.214  0.114 18.300  7.300  0.197
AtomPair CA 41 CA 211 SOGFUNC 8  5.038  4.490  0.110  5.136  4.490  0.110  5.187  4.533  0.109  5.481  4.333  0.114  6.182  4.214  0.117  6.207  4.214  0.117  6.349  4.214  0.117 18.300  7.300  0.203
AtomPair CA 41 CA 212 SOGFUNC 8  5.690  3.973  0.118  5.720  3.973  0.118  5.825  3.973  0.118  6.247  3.391  0.139  6.580  4.490  0.105  6.636  4.490  0.105  6.738  4.490  0.105 18.300  7.300  0.193
AtomPair CA 41 CA 213 SOGFUNC 8  4.258  3.677  0.114  4.286  3.677  0.114  4.391  4.214  0.099  8.164  4.490  0.093  8.305  4.533  0.092  8.489  4.533  0.092  8.976  1.871  0.224 18.300  7.300  0.172
AtomPair CA 41 CA 214 SOGFUNC 4  6.424  2.956  0.151  6.435  2.108  0.211  6.435  2.108  0.211 18.300  7.300  0.427
AtomPair CA 41 CA 215 SOGFUNC 4  8.695  3.513  0.157  8.719  3.513  0.157  8.754  3.513  0.157 18.300  7.300  0.529
AtomPair CA 41 CA 219 SOGFUNC 3  9.493  3.717  0.037  9.493  4.490  0.122 18.300  7.300  0.842
AtomPair CA 41 CA 220 SOGFUNC 3  6.119  3.717  0.037  6.119  4.490  0.122 18.300  7.300  0.842
AtomPair CA 41 CA 221 SOGFUNC 3  5.551  3.717  0.037  5.551  4.490  0.122 18.300  7.300  0.842
AtomPair CA 41 CA 222 SOGFUNC 3  5.041  3.717  0.037  5.041  4.490  0.122 18.300  7.300  0.842
AtomPair CA 42 CA 49 SOGFUNC 2  9.030  4.214  0.161 18.300  7.300  0.839
AtomPair CA 42 CA 53 SOGFUNC 2  6.877  3.973  0.170 18.300  7.300  0.830
AtomPair CA 42 CA 54 SOGFUNC 2  5.447  3.973  0.170 18.300  7.300  0.830
AtomPair CA 42 CA 55 SOGFUNC 2  4.294  3.391  0.193 18.300  7.300  0.807
AtomPair CA 42 CA 56 SOGFUNC 2  6.155  3.391  0.193 18.300  7.300  0.807
AtomPair CA 42 CA 57 SOGFUNC 2  7.949  2.956  0.215 18.300  7.300  0.785
AtomPair CA 42 CA 58 SOGFUNC 4  9.146  3.717  0.152  9.192  3.717  0.152  9.342  3.717  0.152 18.300  7.300  0.543
AtomPair CA 42 CA 59 SOGFUNC 4  8.167  1.871  0.222  8.197  1.871  0.222  8.222  2.654  0.157 18.300  7.300  0.399
AtomPair CA 42 CA 67 SOGFUNC 2  9.921  3.391  0.193 18.300  7.300  0.807
AtomPair CA 42 CA 69 SOGFUNC 2  9.582  3.973  0.170 18.300  7.300  0.830
AtomPair CA 42 CA 74 SOGFUNC 2  7.507  3.973  0.170 18.300  7.300  0.830
AtomPair CA 42 CA 75 SOGFUNC 2  9.155  3.973  0.170 18.300  7.300  0.830
AtomPair CA 42 CA 76 SOGFUNC 2  9.850  3.973  0.170 18.300  7.300  0.830
AtomPair CA 42 CA 78 SOGFUNC 2  9.939  3.973  0.170 18.300  7.300  0.830
AtomPair CA 42 CA 93 SOGFUNC 6  9.312  3.973  0.130  9.543  3.973  0.130  9.899  3.973  0.130  9.948  3.973  0.130  9.973  3.973  0.130 18.300  7.300  0.352
AtomPair CA 42 CA 94 SOGFUNC 7  8.563  3.973  0.125  9.371  4.214  0.118  9.438  3.973  0.125  9.596  3.973  0.125  9.600  4.214  0.118  9.604  4.214  0.118 18.300  7.300  0.272
AtomPair CA 42 CA 95 SOGFUNC 6  9.105  4.214  0.125  9.146  4.214  0.125  9.181  4.214  0.125  9.431  3.973  0.132  9.656  3.973  0.132 18.300  7.300  0.360
AtomPair CA 42 CA 102 SOGFUNC 2  9.032  3.513  0.188 18.300  7.300  0.812
AtomPair CA 42 CA 113 SOGFUNC 2  9.809  3.973  0.170 18.300  7.300  0.830
AtomPair CA 42 CA 141 SOGFUNC 2  6.372  4.214  0.161 18.300  7.300  0.839
AtomPair CA 42 CA 142 SOGFUNC 2  5.270  4.214  0.161 18.300  7.300  0.839
AtomPair CA 42 CA 143 SOGFUNC 2  6.072  4.214  0.161 18.300  7.300  0.839
AtomPair CA 42 CA 144 SOGFUNC 2  8.387  4.214  0.161 18.300  7.300  0.839
AtomPair CA 42 CA 145 SOGFUNC 2  8.975  4.214  0.161 18.300  7.300  0.839
AtomPair CA 42 CA 147 SOGFUNC 2  9.536  3.513  0.188 18.300  7.300  0.812
AtomPair CA 42 CA 148 SOGFUNC 2  9.386  3.513  0.188 18.300  7.300  0.812
AtomPair CA 42 CA 155 SOGFUNC 2  9.086  4.214  0.161 18.300  7.300  0.839
AtomPair CA 42 CA 156 SOGFUNC 2  5.623  3.973  0.170 18.300  7.300  0.830
AtomPair CA 42 CA 157 SOGFUNC 2  4.299  4.490  0.153 18.300  7.300  0.847
AtomPair CA 42 CA 158 SOGFUNC 2  6.610  3.973  0.170 18.300  7.300  0.830
AtomPair CA 42 CA 159 SOGFUNC 2  8.869  4.214  0.161 18.300  7.300  0.839
AtomPair CA 42 CA 203 SOGFUNC 4  9.492  2.654  0.157  9.523  1.871  0.222  9.536  1.871  0.222 18.300  7.300  0.399
AtomPair CA 42 CA 204 SOGFUNC 2  9.991  3.973  0.170 18.300  7.300  0.830
AtomPair CA 42 CA 208 SOGFUNC 8  7.627  4.214  0.103  7.821  4.214  0.103  7.867  4.214  0.103  8.085  3.391  0.128  9.665  3.391  0.128  9.723  3.391  0.128  9.783  3.391  0.128 18.300  7.300  0.178
AtomPair CA 42 CA 209 SOGFUNC 8  5.032  4.214  0.112  5.779  4.490  0.105  5.817  4.490  0.105  5.880  4.490  0.105  6.752  3.973  0.119  6.772  3.973  0.119  6.788  3.391  0.139 18.300  7.300  0.194
AtomPair CA 42 CA 210 SOGFUNC 8  4.381  4.490  0.107  4.449  4.665  0.103  4.465  4.665  0.103  4.893  3.973  0.120  4.915  3.973  0.120  4.938  3.973  0.120  6.229  3.677  0.130 18.300  7.300  0.197
AtomPair CA 42 CA 211 SOGFUNC 8  5.386  3.973  0.118  5.444  3.973  0.118  5.491  3.973  0.118  6.546  4.490  0.105  6.561  4.490  0.105  6.639  4.490  0.105  8.078  3.391  0.139 18.300  7.300  0.193
AtomPair CA 42 CA 212 SOGFUNC 8  5.443  3.973  0.116  5.543  3.973  0.116  5.584  3.973  0.116  8.557  4.665  0.099  8.567  4.665  0.099  8.709  4.665  0.099  9.184  2.754  0.167 18.300  7.300  0.189
AtomPair CA 42 CA 213 SOGFUNC 4  6.410  3.973  0.140  6.472  3.391  0.164  6.493  3.391  0.164 18.300  7.300  0.533
AtomPair CA 42 CA 214 SOGFUNC 4  8.736  4.041  0.148  8.761  4.333  0.138  8.787  4.333  0.138 18.300  7.300  0.575
AtomPair CA 42 CA 218 SOGFUNC 3  7.797  3.717  0.037  7.797  4.490  0.122 18.300  7.300  0.842
AtomPair CA 42 CA 219 SOGFUNC 3  7.954  3.717  0.037  7.954  4.490  0.122 18.300  7.300  0.842
AtomPair CA 42 CA 220 SOGFUNC 4  5.416  3.717  0.035  5.416  4.490  0.116  9.996  4.665  0.139 18.300  7.300  0.711
AtomPair CA 42 CA 221 SOGFUNC 4  5.028  3.717  0.035  5.028  4.490  0.116  6.833  4.665  0.139 18.300  7.300  0.711
AtomPair CA 42 CA 222 SOGFUNC 3  6.373  3.717  0.037  6.373  4.490  0.122 18.300  7.300  0.842
AtomPair CA 43 CA 207 SOGFUNC 2  8.422  2.956  0.215 18.300  7.300  0.785
AtomPair CA 43 CA 208 SOGFUNC 2  7.635  3.391  0.193 18.300  7.300  0.807
AtomPair CA 43 CA 209 SOGFUNC 2  5.672  4.214  0.161 18.300  7.300  0.839
AtomPair CA 43 CA 210 SOGFUNC 2  8.601  3.677  0.181 18.300  7.300  0.819
AtomPair CA 44 CA 49 SOGFUNC 3  7.808  3.973  0.161  8.976  4.665  0.137 18.300  7.300  0.702
AtomPair CA 44 CA 52 SOGFUNC 2  8.749  4.490  0.153 18.300  7.300  0.847
AtomPair CA 44 CA 53 SOGFUNC 2  5.587  4.490  0.153 18.300  7.300  0.847
AtomPair CA 44 CA 54 SOGFUNC 2  5.303  3.973  0.170 18.300  7.300  0.830
AtomPair CA 44 CA 55 SOGFUNC 6  6.678  3.973  0.116  8.817  2.108  0.219  9.806  3.973  0.116  9.827  3.973  0.116  9.936  3.973  0.116 18.300  7.300  0.316
AtomPair CA 44 CA 56 SOGFUNC 6  8.990  3.973  0.117  9.363  4.041  0.115  9.487  2.108  0.220  9.626  4.041  0.115  9.694  3.973  0.117 18.300  7.300  0.317
AtomPair CA 44 CA 58 SOGFUNC 4  9.684  2.654  0.180  9.720  2.654  0.180  9.786  2.654  0.180 18.300  7.300  0.459
AtomPair CA 44 CA 69 SOGFUNC 2  8.045  4.490  0.153 18.300  7.300  0.847
AtomPair CA 44 CA 70 SOGFUNC 2  9.742  4.490  0.153 18.300  7.300  0.847
AtomPair CA 44 CA 71 SOGFUNC 2  7.902  3.973  0.170 18.300  7.300  0.830
AtomPair CA 44 CA 74 SOGFUNC 3  8.786  3.973  0.157  8.944  3.973  0.157 18.300  7.300  0.685
AtomPair CA 44 CA 76 SOGFUNC 2  8.461  4.041  0.167 18.300  7.300  0.833
AtomPair CA 44 CA 94 SOGFUNC 2  9.891  3.973  0.170 18.300  7.300  0.830
AtomPair CA 44 CA 95 SOGFUNC 7  9.211  3.973  0.122  9.259  3.973  0.122  9.282  3.973  0.122  9.350  3.973  0.122  9.408  3.973  0.122  9.753  3.973  0.122 18.300  7.300  0.266
AtomPair CA 44 CA 97 SOGFUNC 3  9.856  2.956  0.201  9.936  3.973  0.149 18.300  7.300  0.650
AtomPair CA 44 CA 102 SOGFUNC 2  9.915  2.956  0.215 18.300  7.300  0.785
AtomPair CA 44 CA 113 SOGFUNC 2  9.758  4.041  0.167 18.300  7.300  0.833
AtomPair CA 44 CA 141 SOGFUNC 2  8.473  3.973  0.170 18.300  7.300  0.830
AtomPair CA 44 CA 142 SOGFUNC 2  5.640  3.973  0.170 18.300  7.300  0.830
AtomPair CA 44 CA 143 SOGFUNC 2  4.744  3.391  0.193 18.300  7.300  0.807
AtomPair CA 44 CA 144 SOGFUNC 2  5.372  3.973  0.170 18.300  7.300  0.830
AtomPair CA 44 CA 145 SOGFUNC 2  5.597  3.391  0.193 18.300  7.300  0.807
AtomPair CA 44 CA 146 SOGFUNC 2  8.673  3.391  0.193 18.300  7.300  0.807
AtomPair CA 44 CA 147 SOGFUNC 2  7.900  2.108  0.278 18.300  7.300  0.722
AtomPair CA 44 CA 148 SOGFUNC 2  7.884  2.108  0.278 18.300  7.300  0.722
AtomPair CA 44 CA 155 SOGFUNC 2  9.273  3.973  0.170 18.300  7.300  0.830
AtomPair CA 44 CA 156 SOGFUNC 2  5.630  3.391  0.193 18.300  7.300  0.807
AtomPair CA 44 CA 157 SOGFUNC 2  5.840  4.041  0.167 18.300  7.300  0.833
AtomPair CA 44 CA 158 SOGFUNC 2  9.122  3.391  0.193 18.300  7.300  0.807
AtomPair CA 44 CA 204 SOGFUNC 5  8.123  2.108  0.233  8.202  4.041  0.121  8.237  4.041  0.121  8.268  4.041  0.121 18.300  7.300  0.403
AtomPair CA 44 CA 205 SOGFUNC 3  9.411  2.244  0.248  9.964  3.973  0.140 18.300  7.300  0.611
AtomPair CA 44 CA 206 SOGFUNC 5  7.866  2.956  0.177  8.962  3.973  0.131  9.017  3.973  0.131  9.070  3.973  0.131 18.300  7.300  0.429
AtomPair CA 44 CA 207 SOGFUNC 5  5.543  2.956  0.176  7.928  3.391  0.154  7.979  4.333  0.120  8.055  4.333  0.120 18.300  7.300  0.429
AtomPair CA 44 CA 208 SOGFUNC 5  5.471  3.973  0.123  5.560  2.108  0.231  5.747  3.973  0.123  5.817  3.973  0.123 18.300  7.300  0.401
AtomPair CA 44 CA 209 SOGFUNC 8  5.471  4.041  0.117  5.476  4.041  0.117  5.572  3.973  0.119  5.742  3.973  0.119  8.431  3.973  0.119  8.481  4.490  0.106  8.518  4.490  0.106 18.300  7.300  0.195
AtomPair CA 44 CA 210 SOGFUNC 8  5.111  4.665  0.094  5.238  4.665  0.094  5.260  4.665  0.094  6.497  3.973  0.110  6.558  3.973  0.110  6.578  3.973  0.110  9.388  2.108  0.208 18.300  7.300  0.180
AtomPair CA 44 CA 211 SOGFUNC 7  5.947  4.665  0.111  6.127  4.665  0.111  6.130  4.665  0.111  8.817  4.041  0.128  8.873  4.041  0.128  8.936  4.041  0.128 18.300  7.300  0.283
AtomPair CA 44 CA 212 SOGFUNC 4  8.032  4.490  0.132  8.195  3.973  0.149  8.203  3.973  0.149 18.300  7.300  0.569
AtomPair CA 44 CA 213 SOGFUNC 4  9.163  4.665  0.129  9.246  4.214  0.143  9.262  3.973  0.151 18.300  7.300  0.577
AtomPair CA 44 CA 217 SOGFUNC 2  8.085  3.717  0.179 18.300  7.300  0.821
AtomPair CA 44 CA 218 SOGFUNC 3  5.511  3.717  0.037  5.511  4.490  0.122 18.300  7.300  0.842
AtomPair CA 44 CA 219 SOGFUNC 4  5.225  3.717  0.034  5.225  4.490  0.113  8.373  4.041  0.157 18.300  7.300  0.696
AtomPair CA 44 CA 220 SOGFUNC 4  4.667  3.717  0.034  4.667  4.490  0.113  8.000  3.973  0.159 18.300  7.300  0.694
AtomPair CA 44 CA 221 SOGFUNC 4  6.058  3.973  0.159  6.484  3.717  0.034  6.484  4.490  0.113 18.300  7.300  0.694
AtomPair CA 44 CA 222 SOGFUNC 3  9.229  3.717  0.037  9.229  4.490  0.122 18.300  7.300  0.842
AtomPair CA 45 CA 50 SOGFUNC 3  7.699  4.665  0.137  8.884  3.973  0.161 18.300  7.300  0.702
AtomPair CA 45 CA 52 SOGFUNC 2  6.258  4.490  0.153 18.300  7.300  0.847
AtomPair CA 45 CA 53 SOGFUNC 2  4.478  4.490  0.153 18.300  7.300  0.847
AtomPair CA 45 CA 54 SOGFUNC 2  6.510  3.973  0.170 18.300  7.300  0.830
AtomPair CA 45 CA 55 SOGFUNC 6  9.055  3.973  0.110  9.356  1.685  0.260  9.838  3.973  0.110  9.850  3.973  0.110  9.945  3.973  0.110 18.300  7.300  0.300
AtomPair CA 45 CA 69 SOGFUNC 2  9.787  4.490  0.153 18.300  7.300  0.847
AtomPair CA 45 CA 71 SOGFUNC 2  7.351  3.973  0.170 18.300  7.300  0.830
AtomPair CA 45 CA 72 SOGFUNC 2  9.214  4.665  0.148 18.300  7.300  0.852
AtomPair CA 45 CA 73 SOGFUNC 2  9.155  3.973  0.170 18.300  7.300  0.830
AtomPair CA 45 CA 74 SOGFUNC 3  8.193  2.956  0.204  8.321  4.490  0.134 18.300  7.300  0.661
AtomPair CA 45 CA 76 SOGFUNC 2  9.400  3.973  0.170 18.300  7.300  0.830
AtomPair CA 45 CA 95 SOGFUNC 6  9.319  4.214  0.125  9.330  4.214  0.125  9.345  4.214  0.125  9.563  3.973  0.132  9.595  3.973  0.132 18.300  7.300  0.360
AtomPair CA 45 CA 96 SOGFUNC 6  9.221  3.973  0.135  9.948  4.490  0.119  9.960  4.214  0.127  9.974  4.214  0.127  9.984  4.214  0.127 18.300  7.300  0.366
AtomPair CA 45 CA 97 SOGFUNC 4  9.279  3.973  0.148  9.281  3.973  0.148  9.292  4.214  0.140 18.300  7.300  0.564
AtomPair CA 45 CA 104 SOGFUNC 2  9.996  2.754  0.228 18.300  7.300  0.772
AtomPair CA 45 CA 105 SOGFUNC 2  7.618  2.956  0.215 18.300  7.300  0.785
AtomPair CA 45 CA 106 SOGFUNC 2  9.108  3.513  0.188 18.300  7.300  0.812
AtomPair CA 45 CA 113 SOGFUNC 2  9.793  3.973  0.170 18.300  7.300  0.830
AtomPair CA 45 CA 141 SOGFUNC 2  8.882  4.214  0.161 18.300  7.300  0.839
AtomPair CA 45 CA 142 SOGFUNC 2  5.418  4.214  0.161 18.300  7.300  0.839
AtomPair CA 45 CA 143 SOGFUNC 2  5.890  4.214  0.161 18.300  7.300  0.839
AtomPair CA 45 CA 144 SOGFUNC 2  6.283  4.214  0.161 18.300  7.300  0.839
AtomPair CA 45 CA 145 SOGFUNC 2  7.535  4.214  0.161 18.300  7.300  0.839
AtomPair CA 45 CA 156 SOGFUNC 3  8.715  3.973  0.159  9.566  4.214  0.150 18.300  7.300  0.691
AtomPair CA 45 CA 157 SOGFUNC 2  9.421  4.490  0.153 18.300  7.300  0.847
AtomPair CA 45 CA 204 SOGFUNC 4  8.787  2.956  0.171  8.824  2.956  0.171  8.850  2.956  0.171 18.300  7.300  0.486
AtomPair CA 45 CA 205 SOGFUNC 5  9.112  3.973  0.124  9.142  3.973  0.124  9.165  3.973  0.124  9.928  2.244  0.220 18.300  7.300  0.406
AtomPair CA 45 CA 206 SOGFUNC 5  6.873  4.214  0.125  6.894  4.214  0.125  6.912  4.214  0.125  7.862  2.754  0.191 18.300  7.300  0.433
AtomPair CA 45 CA 207 SOGFUNC 5  5.495  3.973  0.131  5.534  3.973  0.131  5.562  3.973  0.131  6.433  2.956  0.177 18.300  7.300  0.429
AtomPair CA 45 CA 208 SOGFUNC 8  4.043  4.214  0.101  4.253  4.214  0.101  4.270  4.214  0.101  8.204  3.973  0.107  8.265  3.973  0.107  8.341  2.108  0.202  8.389  3.973  0.107 18.300  7.300  0.175
AtomPair CA 45 CA 209 SOGFUNC 8  6.414  4.490  0.105  6.459  4.490  0.105  6.582  4.490  0.105  7.468  3.973  0.119  7.639  3.973  0.119  7.696  3.973  0.119  8.736  3.513  0.134 18.300  7.300  0.194
AtomPair CA 45 CA 210 SOGFUNC 7  4.996  4.665  0.117  5.159  4.665  0.117  5.281  4.665  0.117  9.020  4.665  0.117  9.029  4.665  0.117  9.049  4.665  0.117 18.300  7.300  0.299
AtomPair CA 45 CA 211 SOGFUNC 4  7.869  4.665  0.134  7.996  4.665  0.134  8.103  4.665  0.134 18.300  7.300  0.599
AtomPair CA 45 CA 212 SOGFUNC 4  9.797  4.490  0.132  9.933  3.973  0.149  9.987  3.973  0.149 18.300  7.300  0.569
AtomPair CA 45 CA 216 SOGFUNC 2  8.540  3.717  0.179 18.300  7.300  0.821
AtomPair CA 45 CA 217 SOGFUNC 2  6.470  3.717  0.179 18.300  7.300  0.821
AtomPair CA 45 CA 218 SOGFUNC 3  5.280  3.717  0.169  8.018  4.490  0.140 18.300  7.300  0.690
AtomPair CA 45 CA 219 SOGFUNC 4  5.471  4.490  0.144  6.714  3.717  0.035  6.714  4.490  0.115 18.300  7.300  0.707
AtomPair CA 45 CA 220 SOGFUNC 4  5.133  4.665  0.139  7.578  3.717  0.035  7.578  4.490  0.116 18.300  7.300  0.711
AtomPair CA 45 CA 221 SOGFUNC 4  5.204  4.665  0.139  8.903  3.717  0.035  8.903  4.490  0.116 18.300  7.300  0.711
AtomPair CA 46 CA 52 SOGFUNC 2  5.448  4.490  0.153 18.300  7.300  0.847
AtomPair CA 46 CA 53 SOGFUNC 2  5.498  3.973  0.170 18.300  7.300  0.830
AtomPair CA 46 CA 54 SOGFUNC 5  7.001  4.041  0.142  9.545  4.490  0.128  9.748  4.490  0.128  9.762  4.490  0.128 18.300  7.300  0.473
AtomPair CA 46 CA 55 SOGFUNC 5  7.340  2.956  0.139  7.529  2.956  0.139  7.641  2.956  0.139  8.366  1.685  0.244 18.300  7.300  0.338
AtomPair CA 46 CA 56 SOGFUNC 7  9.445  3.570  0.118  9.771  2.956  0.142  9.865  2.956  0.142  9.904  2.956  0.142  9.925  3.717  0.113  9.969  3.717  0.113 18.300  7.300  0.230
AtomPair CA 46 CA 57 SOGFUNC 4  9.265  2.956  0.171  9.411  2.956  0.171  9.422  2.956  0.171 18.300  7.300  0.486
AtomPair CA 46 CA 63 SOGFUNC 2  8.983  3.973  0.170 18.300  7.300  0.830
AtomPair CA 46 CA 69 SOGFUNC 2  8.412  3.973  0.170 18.300  7.300  0.830
AtomPair CA 46 CA 70 SOGFUNC 2  7.545  4.490  0.153 18.300  7.300  0.847
AtomPair CA 46 CA 71 SOGFUNC 2  4.806  3.973  0.170 18.300  7.300  0.830
AtomPair CA 46 CA 72 SOGFUNC 2  5.691  3.973  0.170 18.300  7.300  0.830
AtomPair CA 46 CA 73 SOGFUNC 3  6.708  2.956  0.201  9.058  3.973  0.149 18.300  7.300  0.650
AtomPair CA 46 CA 74 SOGFUNC 3  5.181  2.956  0.201  9.754  3.973  0.149 18.300  7.300  0.650
AtomPair CA 46 CA 75 SOGFUNC 3  8.899  2.956  0.204  9.592  4.490  0.134 18.300  7.300  0.661
AtomPair CA 46 CA 76 SOGFUNC 2  8.684  3.973  0.170 18.300  7.300  0.830
AtomPair CA 46 CA 95 SOGFUNC 2  8.988  3.973  0.170 18.300  7.300  0.830
AtomPair CA 46 CA 96 SOGFUNC 4  9.503  3.973  0.151  9.585  4.214  0.142  9.862  4.490  0.133 18.300  7.300  0.574
AtomPair CA 46 CA 97 SOGFUNC 5  9.611  3.973  0.138  9.632  3.973  0.138  9.674  3.973  0.138  9.674  3.973  0.138 18.300  7.300  0.449
AtomPair CA 46 CA 98 SOGFUNC 7  9.473  4.490  0.113  9.515  4.490  0.113  9.623  4.490  0.113  9.745  3.973  0.128  9.937  3.973  0.128  9.950  3.973  0.128 18.300  7.300  0.278
AtomPair CA 46 CA 105 SOGFUNC 2  9.191  2.956  0.215 18.300  7.300  0.785
AtomPair CA 46 CA 142 SOGFUNC 2  8.438  4.665  0.148 18.300  7.300  0.852
AtomPair CA 46 CA 143 SOGFUNC 2  7.737  4.214  0.161 18.300  7.300  0.839
AtomPair CA 46 CA 144 SOGFUNC 2  6.162  4.490  0.153 18.300  7.300  0.847
AtomPair CA 46 CA 145 SOGFUNC 2  7.011  3.513  0.188 18.300  7.300  0.812
AtomPair CA 46 CA 156 SOGFUNC 4  7.305  4.490  0.138  7.625  4.665  0.132  8.542  4.490  0.138 18.300  7.300  0.592
AtomPair CA 46 CA 157 SOGFUNC 4  8.800  4.214  0.142  9.170  4.214  0.142  9.975  4.214  0.142 18.300  7.300  0.574
AtomPair CA 46 CA 204 SOGFUNC 5  7.738  2.654  0.160  7.750  2.956  0.144  7.836  2.956  0.144  9.823  2.108  0.202 18.300  7.300  0.350
AtomPair CA 46 CA 205 SOGFUNC 8  6.682  2.956  0.113  6.699  2.956  0.113  6.712  2.956  0.113  8.269  2.244  0.148  8.376  2.654  0.126  8.674  2.654  0.126  8.703  2.654  0.126 18.300  7.300  0.137
AtomPair CA 46 CA 206 SOGFUNC 9  4.582  3.973  0.106  4.595  3.973  0.106  4.599  3.973  0.106  6.370  2.754  0.153  9.437  3.973  0.106  9.686  4.490  0.094  9.937  3.973  0.106  9.971  3.973  0.106 18.300  7.300  0.116
AtomPair CA 46 CA 207 SOGFUNC 8  5.327  3.973  0.111  5.367  3.973  0.111  5.431  3.973  0.111  6.848  2.956  0.150  7.941  3.973  0.111  8.060  3.973  0.111  8.104  3.973  0.111 18.300  7.300  0.182
AtomPair CA 46 CA 208 SOGFUNC 8  5.090  3.973  0.105  5.241  3.973  0.105  5.321  3.973  0.105  6.416  3.973  0.105  6.630  3.973  0.105  6.658  3.973  0.105  9.731  2.108  0.198 18.300  7.300  0.172
AtomPair CA 46 CA 209 SOGFUNC 7  5.446  3.973  0.128  5.680  3.973  0.128  5.708  3.973  0.128  8.977  4.490  0.113  8.993  4.490  0.113  9.133  4.490  0.113 18.300  7.300  0.278
AtomPair CA 46 CA 210 SOGFUNC 4  5.220  4.490  0.137  5.337  4.490  0.137  5.367  4.490  0.137 18.300  7.300  0.589
AtomPair CA 46 CA 211 SOGFUNC 4  8.947  4.490  0.137  9.026  4.490  0.137  9.035  4.490  0.137 18.300  7.300  0.589
AtomPair CA 46 CA 212 SOGFUNC 2  9.965  4.490  0.153 18.300  7.300  0.847
AtomPair CA 46 CA 215 SOGFUNC 2  6.759  3.513  0.188 18.300  7.300  0.812
AtomPair CA 46 CA 216 SOGFUNC 2  5.485  2.956  0.215 18.300  7.300  0.785
AtomPair CA 46 CA 217 SOGFUNC 3  4.575  3.513  0.173  8.396  3.717  0.163 18.300  7.300  0.664
AtomPair CA 46 CA 218 SOGFUNC 3  5.596  2.956  0.199  6.453  3.717  0.158 18.300  7.300  0.643
AtomPair CA 46 CA 219 SOGFUNC 3  5.438  4.490  0.134  7.939  2.956  0.204 18.300  7.300  0.661
AtomPair CA 46 CA 220 SOGFUNC 4  6.919  4.665  0.136  9.885  2.956  0.043  9.885  3.973  0.128 18.300  7.300  0.694
AtomPair CA 46 CA 221 SOGFUNC 2  8.257  4.490  0.153 18.300  7.300  0.847
AtomPair CA 47 CA 52 SOGFUNC 2  6.300  3.973  0.170 18.300  7.300  0.830
AtomPair CA 47 CA 53 SOGFUNC 2  8.300  3.973  0.170 18.300  7.300  0.830
AtomPair CA 47 CA 54 SOGFUNC 2  8.312  2.066  0.282 18.300  7.300  0.718
AtomPair CA 47 CA 55 SOGFUNC 5  6.916  1.685  0.244  9.129  2.956  0.139  9.461  2.956  0.139  9.477  2.956  0.139 18.300  7.300  0.338
AtomPair CA 47 CA 56 SOGFUNC 4  9.779  2.956  0.171  9.810  2.956  0.171  9.832  2.956  0.171 18.300  7.300  0.486
AtomPair CA 47 CA 62 SOGFUNC 2  9.628  3.973  0.170 18.300  7.300  0.830
AtomPair CA 47 CA 63 SOGFUNC 2  6.696  4.041  0.167 18.300  7.300  0.833
AtomPair CA 47 CA 70 SOGFUNC 2  8.762  3.973  0.170 18.300  7.300  0.830
AtomPair CA 47 CA 71 SOGFUNC 2  6.226  4.214  0.161 18.300  7.300  0.839
AtomPair CA 47 CA 72 SOGFUNC 2  4.364  3.513  0.188 18.300  7.300  0.812
AtomPair CA 47 CA 73 SOGFUNC 3  5.523  3.513  0.174  8.300  3.973  0.154 18.300  7.300  0.671
AtomPair CA 47 CA 74 SOGFUNC 3  6.223  2.108  0.260  9.222  3.973  0.138 18.300  7.300  0.601
AtomPair CA 47 CA 75 SOGFUNC 3  9.699  3.513  0.174  9.844  3.973  0.154 18.300  7.300  0.671
AtomPair CA 47 CA 96 SOGFUNC 2  9.394  3.973  0.170 18.300  7.300  0.830
AtomPair CA 47 CA 97 SOGFUNC 4  9.619  3.513  0.164  9.664  3.973  0.145  9.694  4.214  0.137 18.300  7.300  0.553
AtomPair CA 47 CA 98 SOGFUNC 4  8.874  2.754  0.203  9.756  3.973  0.141  9.960  4.665  0.120 18.300  7.300  0.536
AtomPair CA 47 CA 144 SOGFUNC 2  9.689  3.513  0.188 18.300  7.300  0.812
AtomPair CA 47 CA 145 SOGFUNC 2  9.489  3.513  0.188 18.300  7.300  0.812
AtomPair CA 47 CA 154 SOGFUNC 3  9.822  3.513  0.171  9.930  3.513  0.171 18.300  7.300  0.658
AtomPair CA 47 CA 155 SOGFUNC 3  7.185  4.490  0.145  7.375  4.665  0.140 18.300  7.300  0.715
AtomPair CA 47 CA 156 SOGFUNC 4  4.178  4.214  0.141  4.371  4.214  0.141  7.178  3.973  0.149 18.300  7.300  0.569
AtomPair CA 47 CA 157 SOGFUNC 4  6.742  4.214  0.142  6.911  4.214  0.142  8.845  4.214  0.142 18.300  7.300  0.574
AtomPair CA 47 CA 158 SOGFUNC 3  8.984  3.973  0.159  9.183  4.214  0.150 18.300  7.300  0.691
AtomPair CA 47 CA 204 SOGFUNC 3  8.103  2.108  0.249  9.987  2.956  0.177 18.300  7.300  0.574
AtomPair CA 47 CA 205 SOGFUNC 6  5.372  2.244  0.179  7.648  2.956  0.136  7.788  2.956  0.136  7.861  2.956  0.136  9.736  2.956  0.136 18.300  7.300  0.276
AtomPair CA 47 CA 206 SOGFUNC 9  4.375  3.513  0.104  5.006  2.956  0.123  5.237  3.513  0.104  5.270  3.513  0.104  8.700  2.956  0.123  9.557  3.717  0.098  9.963  2.956  0.123  9.968  2.956  0.123 18.300  7.300  0.100
AtomPair CA 47 CA 207 SOGFUNC 10  6.310  3.973  0.106  6.527  3.973  0.106  6.588  3.973  0.106  6.908  3.513  0.120  7.302  4.214  0.100  7.458  4.214  0.100  7.588  3.973  0.106  8.373  3.973  0.106  9.857  4.490  0.094 18.300  7.300  0.058
AtomPair CA 47 CA 208 SOGFUNC 8  5.284  3.973  0.112  5.804  3.973  0.112  5.879  3.973  0.112  8.838  4.214  0.106  8.919  4.214  0.106  9.014  4.214  0.106  9.767  2.754  0.162 18.300  7.300  0.183
AtomPair CA 47 CA 209 SOGFUNC 4  7.784  3.973  0.152  8.200  4.490  0.134  8.229  4.490  0.134 18.300  7.300  0.579
AtomPair CA 47 CA 210 SOGFUNC 4  8.170  4.665  0.134  8.372  4.665  0.134  8.428  4.665  0.134 18.300  7.300  0.599
AtomPair CA 47 CA 214 SOGFUNC 2  8.074  3.717  0.179 18.300  7.300  0.821
AtomPair CA 47 CA 215 SOGFUNC 2  5.545  3.717  0.179 18.300  7.300  0.821
AtomPair CA 47 CA 216 SOGFUNC 3  5.267  3.717  0.165  6.789  3.717  0.165 18.300  7.300  0.671
AtomPair CA 47 CA 217 SOGFUNC 3  5.602  3.717  0.165  6.825  3.717  0.165 18.300  7.300  0.671
AtomPair CA 47 CA 218 SOGFUNC 3  4.845  4.151  0.149  8.348  3.570  0.173 18.300  7.300  0.678
AtomPair CA 47 CA 219 SOGFUNC 2  6.116  3.717  0.179 18.300  7.300  0.821
AtomPair CA 47 CA 220 SOGFUNC 2  8.518  4.665  0.148 18.300  7.300  0.852
AtomPair CA 48 CA 53 SOGFUNC 6  7.602  3.007  0.159  8.402  3.677  0.130  8.431  3.391  0.141  8.442  3.391  0.141  9.640  4.665  0.102 18.300  7.300  0.327
AtomPair CA 48 CA 54 SOGFUNC 2  6.499  1.685  0.325 18.300  7.300  0.675
AtomPair CA 48 CA 55 SOGFUNC 8  6.404  2.635  0.135  9.098  2.956  0.120  9.252  2.956  0.120  9.394  2.956  0.120  9.490  2.956  0.120  9.557  2.956  0.120  9.622  2.956  0.120 18.300  7.300  0.146
AtomPair CA 48 CA 56 SOGFUNC 4  6.490  2.956  0.171  6.492  2.956  0.171  6.575  2.956  0.171 18.300  7.300  0.486
AtomPair CA 48 CA 57 SOGFUNC 4  8.179  2.956  0.171  8.358  2.956  0.171  8.390  2.956  0.171 18.300  7.300  0.486
AtomPair CA 48 CA 63 SOGFUNC 2  9.375  4.490  0.153 18.300  7.300  0.847
AtomPair CA 48 CA 71 SOGFUNC 2  8.254  4.214  0.161 18.300  7.300  0.839
AtomPair CA 48 CA 72 SOGFUNC 2  6.935  4.665  0.148 18.300  7.300  0.852
AtomPair CA 48 CA 73 SOGFUNC 2  9.178  3.513  0.188 18.300  7.300  0.812
AtomPair CA 48 CA 74 SOGFUNC 3  7.317  3.973  0.149  9.718  2.956  0.201 18.300  7.300  0.650
AtomPair CA 48 CA 75 SOGFUNC 2  9.359  4.490  0.153 18.300  7.300  0.847
AtomPair CA 48 CA 97 SOGFUNC 2  9.931  4.490  0.153 18.300  7.300  0.847
AtomPair CA 48 CA 98 SOGFUNC 7  9.101  4.490  0.107  9.303  3.973  0.121  9.357  3.973  0.121  9.633  4.665  0.103  9.729  3.973  0.121  9.880  2.956  0.163 18.300  7.300  0.264
AtomPair CA 48 CA 99 SOGFUNC 5  9.343  4.214  0.131  9.398  3.973  0.139  9.595  3.973  0.139  9.625  3.973  0.139 18.300  7.300  0.453
AtomPair CA 48 CA 105 SOGFUNC 2  9.744  3.513  0.188 18.300  7.300  0.812
AtomPair CA 48 CA 106 SOGFUNC 2  8.360  3.513  0.188 18.300  7.300  0.812
AtomPair CA 48 CA 137 SOGFUNC 2  7.688  2.956  0.215 18.300  7.300  0.785
AtomPair CA 48 CA 138 SOGFUNC 2  9.024  3.973  0.170 18.300  7.300  0.830
AtomPair CA 48 CA 154 SOGFUNC 4  8.004  4.214  0.141  8.233  4.214  0.141  9.184  3.973  0.149 18.300  7.300  0.569
AtomPair CA 48 CA 155 SOGFUNC 4  4.826  3.973  0.148  5.118  4.214  0.140  8.106  3.973  0.148 18.300  7.300  0.564
AtomPair CA 48 CA 156 SOGFUNC 4  3.987  4.214  0.141  4.192  4.214  0.141  5.954  3.973  0.149 18.300  7.300  0.569
AtomPair CA 48 CA 157 SOGFUNC 4  7.758  4.214  0.142  7.895  4.214  0.142  8.695  4.214  0.142 18.300  7.300  0.574
AtomPair CA 48 CA 158 SOGFUNC 3  8.816  3.973  0.159  8.900  4.214  0.150 18.300  7.300  0.691
AtomPair CA 48 CA 204 SOGFUNC 2  8.809  2.108  0.278 18.300  7.300  0.722
AtomPair CA 48 CA 205 SOGFUNC 8  5.438  2.108  0.157  7.267  2.654  0.124  7.402  2.654  0.124  7.468  2.654  0.124  8.271  2.956  0.112  8.350  2.956  0.112  8.518  2.956  0.112 18.300  7.300  0.136
AtomPair CA 48 CA 206 SOGFUNC 8  6.228  4.490  0.101  6.473  3.973  0.114  6.503  3.973  0.114  6.715  2.956  0.154  7.008  4.214  0.108  7.106  4.214  0.108  7.143  3.973  0.114 18.300  7.300  0.187
AtomPair CA 48 CA 207 SOGFUNC 8  4.734  3.973  0.117  4.841  3.973  0.117  4.867  3.973  0.117  9.481  4.490  0.104  9.493  3.973  0.117  9.496  3.973  0.117  9.622  3.973  0.117 18.300  7.300  0.192
AtomPair CA 48 CA 208 SOGFUNC 5  4.989  3.973  0.140  5.153  3.973  0.140  5.211  3.973  0.140  8.999  4.490  0.124 18.300  7.300  0.457
AtomPair CA 48 CA 209 SOGFUNC 4  7.824  3.973  0.152  7.926  4.490  0.134  7.970  4.490  0.134 18.300  7.300  0.579
AtomPair CA 48 CA 210 SOGFUNC 4  9.680  4.490  0.137  9.791  4.490  0.137  9.797  4.490  0.137 18.300  7.300  0.589
AtomPair CA 48 CA 213 SOGFUNC 2  7.964  4.151  0.163 18.300  7.300  0.837
AtomPair CA 48 CA 214 SOGFUNC 2  5.855  3.717  0.179 18.300  7.300  0.821
AtomPair CA 48 CA 215 SOGFUNC 3  4.455  4.151  0.150  8.091  3.717  0.168 18.300  7.300  0.682
AtomPair CA 48 CA 216 SOGFUNC 3  5.572  3.717  0.165  6.663  3.717  0.165 18.300  7.300  0.671
AtomPair CA 48 CA 217 SOGFUNC 3  5.466  3.717  0.168  8.688  4.151  0.150 18.300  7.300  0.682
AtomPair CA 48 CA 218 SOGFUNC 2  7.058  3.717  0.179 18.300  7.300  0.821
AtomPair CA 48 CA 219 SOGFUNC 2  8.921  4.490  0.153 18.300  7.300  0.847
AtomPair CA 49 CA 54 SOGFUNC 8  7.709  2.066  0.213  7.959  4.665  0.094  7.979  4.665  0.094  7.997  4.490  0.098  9.096  4.214  0.104  9.368  4.214  0.104  9.974  3.973  0.111 18.300  7.300  0.181
AtomPair CA 49 CA 55 SOGFUNC 9  8.267  3.973  0.102  8.322  3.973  0.102  8.392  3.973  0.102  9.189  4.214  0.096  9.235  2.066  0.197  9.247  4.214  0.096  9.357  4.214  0.096  9.800  4.214  0.096 18.300  7.300  0.111
AtomPair CA 49 CA 56 SOGFUNC 4  7.767  2.956  0.171  7.834  2.956  0.171  7.868  2.956  0.171 18.300  7.300  0.486
AtomPair CA 49 CA 60 SOGFUNC 2  9.886  4.490  0.153 18.300  7.300  0.847
AtomPair CA 49 CA 61 SOGFUNC 2  9.725  4.041  0.167 18.300  7.300  0.833
AtomPair CA 49 CA 63 SOGFUNC 2  9.890  4.041  0.167 18.300  7.300  0.833
AtomPair CA 49 CA 71 SOGFUNC 2  9.503  4.214  0.161 18.300  7.300  0.839
AtomPair CA 49 CA 72 SOGFUNC 2  9.253  4.665  0.148 18.300  7.300  0.852
AtomPair CA 49 CA 74 SOGFUNC 2  9.831  2.956  0.215 18.300  7.300  0.785
AtomPair CA 49 CA 97 SOGFUNC 2  9.399  3.973  0.170 18.300  7.300  0.830
AtomPair CA 49 CA 98 SOGFUNC 5  8.960  4.214  0.135  9.070  4.214  0.135  9.165  4.665  0.122  9.679  3.973  0.143 18.300  7.300  0.466
AtomPair CA 49 CA 99 SOGFUNC 6  8.832  4.214  0.126  8.950  4.214  0.126  9.100  4.214  0.126  9.268  3.973  0.133  9.388  4.214  0.126 18.300  7.300  0.363
AtomPair CA 49 CA 100 SOGFUNC 2  9.275  4.214  0.161 18.300  7.300  0.839
AtomPair CA 49 CA 104 SOGFUNC 2  9.548  2.754  0.228 18.300  7.300  0.772
AtomPair CA 49 CA 105 SOGFUNC 2  6.015  2.956  0.215 18.300  7.300  0.785
AtomPair CA 49 CA 106 SOGFUNC 2  5.284  3.513  0.188 18.300  7.300  0.812
AtomPair CA 49 CA 107 SOGFUNC 2  8.489  3.513  0.188 18.300  7.300  0.812
AtomPair CA 49 CA 108 SOGFUNC 2  9.407  3.513  0.188 18.300  7.300  0.812
AtomPair CA 49 CA 131 SOGFUNC 2  9.597  2.066  0.282 18.300  7.300  0.718
AtomPair CA 49 CA 136 SOGFUNC 2  8.511  2.108  0.278 18.300  7.300  0.722
AtomPair CA 49 CA 137 SOGFUNC 2  5.590  3.973  0.170 18.300  7.300  0.830
AtomPair CA 49 CA 138 SOGFUNC 2  5.970  4.214  0.161 18.300  7.300  0.839
AtomPair CA 49 CA 139 SOGFUNC 2  8.571  3.677  0.181 18.300  7.300  0.819
AtomPair CA 49 CA 152 SOGFUNC 2  9.655  2.956  0.215 18.300  7.300  0.785
AtomPair CA 49 CA 155 SOGFUNC 4  7.226  4.490  0.138  7.425  4.665  0.132  8.311  4.490  0.138 18.300  7.300  0.592
AtomPair CA 49 CA 156 SOGFUNC 5  7.450  4.490  0.129  7.692  4.665  0.124  7.816  4.665  0.124  9.814  3.973  0.146 18.300  7.300  0.476
AtomPair CA 49 CA 205 SOGFUNC 8  6.987  2.966  0.149  7.295  3.973  0.111  7.348  3.973  0.111  7.681  3.973  0.111  8.826  3.973  0.111  8.848  3.973  0.111  9.072  3.973  0.111 18.300  7.300  0.182
AtomPair CA 49 CA 206 SOGFUNC 8  6.161  3.973  0.113  6.193  3.973  0.113  6.368  4.490  0.100  7.840  4.214  0.107  7.891  4.214  0.107  8.042  3.973  0.113  8.681  2.754  0.163 18.300  7.300  0.185
AtomPair CA 49 CA 207 SOGFUNC 4  4.325  4.214  0.141  4.358  4.214  0.141  4.609  3.973  0.149 18.300  7.300  0.569
AtomPair CA 49 CA 208 SOGFUNC 4  6.569  3.973  0.147  6.668  3.973  0.147  6.713  3.973  0.147 18.300  7.300  0.559
AtomPair CA 49 CA 209 SOGFUNC 2  8.286  3.973  0.170 18.300  7.300  0.830
AtomPair CA 49 CA 211 SOGFUNC 2  9.080  3.973  0.170 18.300  7.300  0.830
AtomPair CA 49 CA 212 SOGFUNC 2  8.002  4.533  0.152 18.300  7.300  0.848
AtomPair CA 49 CA 213 SOGFUNC 3  5.803  4.490  0.145  9.060  4.665  0.140 18.300  7.300  0.715
AtomPair CA 49 CA 214 SOGFUNC 3  5.459  3.717  0.168  6.981  4.151  0.150 18.300  7.300  0.682
AtomPair CA 49 CA 215 SOGFUNC 3  5.544  3.717  0.165  6.492  3.717  0.165 18.300  7.300  0.671
AtomPair CA 49 CA 216 SOGFUNC 3  4.255  3.717  0.165  8.864  3.717  0.165 18.300  7.300  0.671
AtomPair CA 49 CA 217 SOGFUNC 2  6.590  3.717  0.179 18.300  7.300  0.821
AtomPair CA 49 CA 218 SOGFUNC 2  8.610  4.665  0.148 18.300  7.300  0.852
AtomPair CA 50 CA 55 SOGFUNC 9  6.474  3.391  0.109  6.619  3.391  0.109  6.939  3.391  0.109  8.439  3.973  0.093  9.702  4.214  0.087  9.718  4.214  0.087  9.777  4.214  0.087  9.970  1.685  0.218 18.300  7.300  0.101
AtomPair CA 50 CA 56 SOGFUNC 4  5.787  3.391  0.166  5.875  3.391  0.166  5.980  4.333  0.130 18.300  7.300  0.539
AtomPair CA 50 CA 57 SOGFUNC 4  9.414  2.956  0.168  9.467  2.956  0.168  9.538  2.654  0.187 18.300  7.300  0.477
AtomPair CA 50 CA 60 SOGFUNC 2  9.902  4.490  0.153 18.300  7.300  0.847
AtomPair CA 50 CA 72 SOGFUNC 2  9.948  4.214  0.161 18.300  7.300  0.839
AtomPair CA 50 CA 73 SOGFUNC 2  9.932  4.214  0.161 18.300  7.300  0.839
AtomPair CA 50 CA 74 SOGFUNC 2  9.498  3.973  0.170 18.300  7.300  0.830
AtomPair CA 50 CA 96 SOGFUNC 2  8.772  4.490  0.153 18.300  7.300  0.847
AtomPair CA 50 CA 97 SOGFUNC 2  6.772  3.973  0.170 18.300  7.300  0.830
AtomPair CA 50 CA 98 SOGFUNC 6  8.315  2.108  0.231  8.679  3.973  0.123  8.979  4.665  0.104  9.044  4.665  0.104  9.248  4.665  0.104 18.300  7.300  0.333
AtomPair CA 50 CA 99 SOGFUNC 6  9.136  2.108  0.220  9.142  3.973  0.117  9.294  4.214  0.110  9.528  3.973  0.117  9.719  3.973  0.117 18.300  7.300  0.318
AtomPair CA 50 CA 100 SOGFUNC 3  9.118  3.973  0.159  9.427  4.214  0.150 18.300  7.300  0.691
AtomPair CA 50 CA 102 SOGFUNC 2  9.523  3.513  0.188 18.300  7.300  0.812
AtomPair CA 50 CA 104 SOGFUNC 2  9.556  2.754  0.228 18.300  7.300  0.772
AtomPair CA 50 CA 105 SOGFUNC 2  5.790  2.956  0.215 18.300  7.300  0.785
AtomPair CA 50 CA 106 SOGFUNC 2  5.271  3.513  0.188 18.300  7.300  0.812
AtomPair CA 50 CA 107 SOGFUNC 2  7.122  3.513  0.188 18.300  7.300  0.812
AtomPair CA 50 CA 108 SOGFUNC 2  6.913  2.956  0.215 18.300  7.300  0.785
AtomPair CA 50 CA 129 SOGFUNC 2  8.841  2.066  0.282 18.300  7.300  0.718
AtomPair CA 50 CA 130 SOGFUNC 3  6.850  2.066  0.265  9.995  4.058  0.135 18.300  7.300  0.600
AtomPair CA 50 CA 131 SOGFUNC 5  5.841  1.685  0.261  9.011  3.513  0.125  9.084  3.513  0.125  9.685  3.513  0.125 18.300  7.300  0.362
AtomPair CA 50 CA 132 SOGFUNC 2  7.784  2.066  0.282 18.300  7.300  0.718
AtomPair CA 50 CA 133 SOGFUNC 2  8.410  2.956  0.215 18.300  7.300  0.785
AtomPair CA 50 CA 134 SOGFUNC 2  8.090  2.956  0.215 18.300  7.300  0.785
AtomPair CA 50 CA 135 SOGFUNC 2  7.367  2.956  0.215 18.300  7.300  0.785
AtomPair CA 50 CA 136 SOGFUNC 2  5.494  3.391  0.193 18.300  7.300  0.807
AtomPair CA 50 CA 137 SOGFUNC 2  4.243  3.973  0.170 18.300  7.300  0.830
AtomPair CA 50 CA 138 SOGFUNC 2  6.367  3.973  0.170 18.300  7.300  0.830
AtomPair CA 50 CA 139 SOGFUNC 2  9.523  3.391  0.193 18.300  7.300  0.807
AtomPair CA 50 CA 152 SOGFUNC 2  8.393  4.041  0.167 18.300  7.300  0.833
AtomPair CA 50 CA 153 SOGFUNC 2  9.129  3.973  0.170 18.300  7.300  0.830
AtomPair CA 50 CA 154 SOGFUNC 2  9.114  3.973  0.170 18.300  7.300  0.830
AtomPair CA 50 CA 155 SOGFUNC 3  9.860  4.665  0.141  9.975  4.665  0.141 18.300  7.300  0.719
AtomPair CA 50 CA 156 SOGFUNC 3  9.315  4.665  0.142  9.528  4.934  0.134 18.300  7.300  0.724
AtomPair CA 50 CA 166 SOGFUNC 3  9.855  4.214  0.151  9.987  4.214  0.151 18.300  7.300  0.698
AtomPair CA 50 CA 204 SOGFUNC 3  9.580  2.108  0.260  9.954  3.973  0.138 18.300  7.300  0.601
AtomPair CA 50 CA 205 SOGFUNC 8  6.180  4.214  0.103  6.312  4.214  0.103  6.385  2.244  0.193  6.577  4.214  0.103  8.431  4.041  0.107  8.440  4.041  0.107  8.475  4.041  0.107 18.300  7.300  0.178
AtomPair CA 50 CA 206 SOGFUNC 8  5.088  4.041  0.105  5.253  3.973  0.107  5.350  3.973  0.107  6.517  4.214  0.101  6.528  4.214  0.101  6.736  4.214  0.101  8.690  2.108  0.202 18.300  7.300  0.175
AtomPair CA 50 CA 207 SOGFUNC 7  5.795  3.973  0.123  6.011  3.973  0.123  6.101  3.973  0.123  9.860  4.214  0.116  9.869  3.973  0.123  9.942  3.973  0.123 18.300  7.300  0.268
AtomPair CA 50 CA 208 SOGFUNC 4  8.980  3.973  0.147  9.149  3.973  0.147  9.266  3.973  0.147 18.300  7.300  0.559
AtomPair CA 50 CA 209 SOGFUNC 3  8.822  3.973  0.160  8.841  4.490  0.142 18.300  7.300  0.698
AtomPair CA 50 CA 210 SOGFUNC 2  9.309  3.973  0.170 18.300  7.300  0.830
AtomPair CA 50 CA 211 SOGFUNC 3  7.008  4.214  0.153  9.389  4.490  0.143 18.300  7.300  0.704
AtomPair CA 50 CA 212 SOGFUNC 3  5.662  4.490  0.145  7.772  4.533  0.143 18.300  7.300  0.712
AtomPair CA 50 CA 213 SOGFUNC 3  4.236  4.665  0.140  6.593  4.490  0.145 18.300  7.300  0.715
AtomPair CA 50 CA 214 SOGFUNC 3  6.074  4.490  0.144  6.396  4.490  0.144 18.300  7.300  0.711
AtomPair CA 50 CA 215 SOGFUNC 3  5.217  3.717  0.168  8.996  4.151  0.150 18.300  7.300  0.682
AtomPair CA 50 CA 216 SOGFUNC 2  6.363  3.717  0.179 18.300  7.300  0.821
AtomPair CA 50 CA 217 SOGFUNC 2  8.663  4.490  0.153 18.300  7.300  0.847
AtomPair CA 51 CA 130 SOGFUNC 2  8.819  3.324  0.196 18.300  7.300  0.804
AtomPair CA 51 CA 131 SOGFUNC 2  7.552  2.066  0.282 18.300  7.300  0.718
AtomPair CA 51 CA 132 SOGFUNC 2  7.684  3.324  0.196 18.300  7.300  0.804
AtomPair CA 51 CA 133 SOGFUNC 2  9.341  2.066  0.282 18.300  7.300  0.718
AtomPair CA 51 CA 134 SOGFUNC 2  9.445  2.754  0.228 18.300  7.300  0.772
AtomPair CA 51 CA 205 SOGFUNC 2  9.685  2.966  0.215 18.300  7.300  0.785
AtomPair CA 52 CA 59 SOGFUNC 2  9.607  4.490  0.153 18.300  7.300  0.847
AtomPair CA 52 CA 60 SOGFUNC 2  7.484  4.490  0.153 18.300  7.300  0.847
AtomPair CA 52 CA 61 SOGFUNC 2  9.860  3.973  0.170 18.300  7.300  0.830
AtomPair CA 52 CA 71 SOGFUNC 2  9.949  3.973  0.170 18.300  7.300  0.830
AtomPair CA 52 CA 72 SOGFUNC 2  9.840  4.490  0.153 18.300  7.300  0.847
AtomPair CA 52 CA 73 SOGFUNC 2  9.120  3.973  0.170 18.300  7.300  0.830
AtomPair CA 52 CA 74 SOGFUNC 2  7.231  3.973  0.170 18.300  7.300  0.830
AtomPair CA 52 CA 95 SOGFUNC 2  6.610  3.973  0.170 18.300  7.300  0.830
AtomPair CA 52 CA 96 SOGFUNC 2  5.443  4.490  0.153 18.300  7.300  0.847
AtomPair CA 52 CA 97 SOGFUNC 2  4.988  3.973  0.170 18.300  7.300  0.830
AtomPair CA 52 CA 98 SOGFUNC 5  7.708  3.973  0.141  9.339  4.214  0.133  9.449  4.214  0.133  9.518  4.214  0.133 18.300  7.300  0.460
AtomPair CA 52 CA 99 SOGFUNC 5  9.261  4.214  0.132  9.291  4.214  0.132  9.605  3.973  0.140  9.970  3.973  0.140 18.300  7.300  0.457
AtomPair CA 52 CA 100 SOGFUNC 2  8.937  4.214  0.161 18.300  7.300  0.839
AtomPair CA 52 CA 101 SOGFUNC 2  9.412  4.214  0.161 18.300  7.300  0.839
AtomPair CA 52 CA 102 SOGFUNC 3  9.624  3.717  0.163  9.956  3.513  0.173 18.300  7.300  0.664
AtomPair CA 52 CA 103 SOGFUNC 3  9.023  2.108  0.258  9.507  3.717  0.146 18.300  7.300  0.596
AtomPair CA 52 CA 104 SOGFUNC 2  8.841  2.108  0.278 18.300  7.300  0.722
AtomPair CA 52 CA 105 SOGFUNC 2  5.663  2.956  0.215 18.300  7.300  0.785
AtomPair CA 52 CA 106 SOGFUNC 2  7.441  2.956  0.215 18.300  7.300  0.785
AtomPair CA 52 CA 107 SOGFUNC 2  9.739  3.513  0.188 18.300  7.300  0.812
AtomPair CA 52 CA 108 SOGFUNC 2  8.368  2.956  0.215 18.300  7.300  0.785
AtomPair CA 52 CA 120 SOGFUNC 2  7.950  4.214  0.161 18.300  7.300  0.839
AtomPair CA 52 CA 121 SOGFUNC 2  9.006  4.214  0.161 18.300  7.300  0.839
AtomPair CA 52 CA 130 SOGFUNC 4  9.411  3.723  0.152  9.465  3.723  0.152  9.565  3.723  0.152 18.300  7.300  0.543
AtomPair CA 52 CA 131 SOGFUNC 6  7.191  2.754  0.143  7.203  2.754  0.143  7.642  2.754  0.143  9.263  2.066  0.190  9.672  3.513  0.112 18.300  7.300  0.269
AtomPair CA 52 CA 132 SOGFUNC 6  8.075  2.754  0.150  8.672  2.754  0.150  9.234  3.324  0.125  9.707  2.754  0.150  9.897  2.956  0.140 18.300  7.300  0.284
AtomPair CA 52 CA 133 SOGFUNC 5  4.700  3.513  0.132  9.593  2.066  0.224  9.945  3.513  0.132  9.958  3.513  0.132 18.300  7.300  0.381
AtomPair CA 52 CA 134 SOGFUNC 3  5.063  3.717  0.145  8.884  2.066  0.262 18.300  7.300  0.593
AtomPair CA 52 CA 135 SOGFUNC 2  5.507  2.956  0.215 18.300  7.300  0.785
AtomPair CA 52 CA 136 SOGFUNC 2  5.782  3.391  0.193 18.300  7.300  0.807
AtomPair CA 52 CA 137 SOGFUNC 2  6.380  3.973  0.170 18.300  7.300  0.830
AtomPair CA 52 CA 138 SOGFUNC 2  7.678  3.973  0.170 18.300  7.300  0.830
AtomPair CA 52 CA 152 SOGFUNC 2  8.315  3.973  0.170 18.300  7.300  0.830
AtomPair CA 52 CA 153 SOGFUNC 2  9.762  4.490  0.153 18.300  7.300  0.847
AtomPair CA 52 CA 154 SOGFUNC 2  9.799  4.490  0.153 18.300  7.300  0.847
AtomPair CA 52 CA 155 SOGFUNC 2  9.687  2.754  0.228 18.300  7.300  0.772
AtomPair CA 52 CA 204 SOGFUNC 4  9.536  4.214  0.141  9.622  4.214  0.141  9.865  3.973  0.149 18.300  7.300  0.569
AtomPair CA 52 CA 205 SOGFUNC 5  6.298  4.214  0.127  6.368  4.214  0.127  6.568  4.214  0.127  8.983  2.966  0.180 18.300  7.300  0.439
AtomPair CA 52 CA 206 SOGFUNC 7  6.411  3.973  0.127  6.470  3.973  0.127  6.770  4.490  0.112  8.440  4.214  0.119  8.488  4.214  0.119  8.574  4.214  0.119 18.300  7.300  0.276
AtomPair CA 52 CA 207 SOGFUNC 4  7.294  4.214  0.141  7.342  4.214  0.141  7.873  3.973  0.149 18.300  7.300  0.569
AtomPair CA 52 CA 209 SOGFUNC 3  7.644  3.973  0.157  9.092  3.973  0.157 18.300  7.300  0.685
AtomPair CA 52 CA 210 SOGFUNC 3  6.721  3.973  0.157  9.181  3.973  0.157 18.300  7.300  0.685
AtomPair CA 52 CA 211 SOGFUNC 3  4.569  3.973  0.157  7.108  3.973  0.157 18.300  7.300  0.685
AtomPair CA 52 CA 212 SOGFUNC 3  5.370  4.490  0.142  5.390  3.973  0.160 18.300  7.300  0.698
AtomPair CA 52 CA 213 SOGFUNC 3  4.034  4.214  0.153  6.489  4.490  0.143 18.300  7.300  0.704
AtomPair CA 52 CA 214 SOGFUNC 3  5.460  4.214  0.153  8.915  4.490  0.143 18.300  7.300  0.704
AtomPair CA 52 CA 215 SOGFUNC 2  6.052  2.956  0.215 18.300  7.300  0.785
AtomPair CA 52 CA 216 SOGFUNC 2  8.832  2.956  0.215 18.300  7.300  0.785
AtomPair CA 53 CA 58 SOGFUNC 2  9.992  2.754  0.228 18.300  7.300  0.772
AtomPair CA 53 CA 60 SOGFUNC 3  9.333  3.973  0.157  9.723  3.973  0.157 18.300  7.300  0.685
AtomPair CA 53 CA 61 SOGFUNC 2  7.493  3.973  0.170 18.300  7.300  0.830
AtomPair CA 53 CA 62 SOGFUNC 2  9.656  4.333  0.158 18.300  7.300  0.842
AtomPair CA 53 CA 71 SOGFUNC 2  9.528  3.973  0.170 18.300  7.300  0.830
AtomPair CA 53 CA 74 SOGFUNC 2  7.441  2.956  0.215 18.300  7.300  0.785
AtomPair CA 53 CA 94 SOGFUNC 2  8.379  3.973  0.170 18.300  7.300  0.830
AtomPair CA 53 CA 95 SOGFUNC 2  5.570  3.973  0.170 18.300  7.300  0.830
AtomPair CA 53 CA 96 SOGFUNC 2  5.550  4.490  0.153 18.300  7.300  0.847
AtomPair CA 53 CA 97 SOGFUNC 2  6.855  3.973  0.170 18.300  7.300  0.830
AtomPair CA 53 CA 98 SOGFUNC 2  8.728  3.973  0.170 18.300  7.300  0.830
AtomPair CA 53 CA 99 SOGFUNC 5  9.537  3.973  0.141  9.581  4.214  0.133  9.592  4.214  0.133  9.985  4.214  0.133 18.300  7.300  0.460
AtomPair CA 53 CA 100 SOGFUNC 2  9.300  3.973  0.170 18.300  7.300  0.830
AtomPair CA 53 CA 103 SOGFUNC 3  9.052  3.513  0.153  9.338  2.108  0.256 18.300  7.300  0.591
AtomPair CA 53 CA 104 SOGFUNC 3  8.332  2.108  0.232  9.632  2.108  0.232 18.300  7.300  0.536
AtomPair CA 53 CA 105 SOGFUNC 2  6.305  2.956  0.215 18.300  7.300  0.785
AtomPair CA 53 CA 106 SOGFUNC 2  9.153  2.956  0.215 18.300  7.300  0.785
AtomPair CA 53 CA 120 SOGFUNC 2  8.675  4.214  0.161 18.300  7.300  0.839
AtomPair CA 53 CA 121 SOGFUNC 2  9.478  3.973  0.170 18.300  7.300  0.830
AtomPair CA 53 CA 131 SOGFUNC 6  9.570  2.108  0.165  9.592  2.108  0.165  9.597  3.513  0.099  9.758  2.108  0.165  9.881  2.066  0.168 18.300  7.300  0.238
AtomPair CA 53 CA 132 SOGFUNC 6  7.891  2.956  0.156  8.517  4.151  0.111  8.518  4.151  0.111  9.294  2.754  0.167  9.943  3.324  0.139 18.300  7.300  0.316
AtomPair CA 53 CA 133 SOGFUNC 4  8.574  3.513  0.144  9.366  2.066  0.245  9.976  4.058  0.125 18.300  7.300  0.486
AtomPair CA 53 CA 134 SOGFUNC 3  8.749  2.066  0.252  9.889  2.956  0.176 18.300  7.300  0.571
AtomPair CA 53 CA 135 SOGFUNC 2  9.833  3.513  0.188 18.300  7.300  0.812
AtomPair CA 53 CA 136 SOGFUNC 2  7.566  2.108  0.278 18.300  7.300  0.722
AtomPair CA 53 CA 137 SOGFUNC 2  9.447  3.973  0.170 18.300  7.300  0.830
AtomPair CA 53 CA 155 SOGFUNC 2  8.685  2.754  0.228 18.300  7.300  0.772
AtomPair CA 53 CA 203 SOGFUNC 5  8.949  2.066  0.177  9.478  2.108  0.174  9.479  2.108  0.174  9.626  2.108  0.174 18.300  7.300  0.301
AtomPair CA 53 CA 204 SOGFUNC 5  8.403  2.108  0.174  8.481  2.108  0.174  8.573  2.108  0.174  9.447  2.108  0.174 18.300  7.300  0.302
AtomPair CA 53 CA 205 SOGFUNC 5  5.804  3.391  0.144  5.861  3.391  0.144  5.970  3.391  0.144  7.931  2.966  0.165 18.300  7.300  0.402
AtomPair CA 53 CA 206 SOGFUNC 7  6.835  4.214  0.113  6.880  4.214  0.113  7.414  4.490  0.106  8.649  3.677  0.129  8.713  3.391  0.140  8.738  3.391  0.140 18.300  7.300  0.260
AtomPair CA 53 CA 207 SOGFUNC 4  9.198  4.214  0.141  9.220  4.214  0.141  9.768  3.973  0.149 18.300  7.300  0.569
AtomPair CA 53 CA 209 SOGFUNC 2  7.750  3.973  0.170 18.300  7.300  0.830
AtomPair CA 53 CA 210 SOGFUNC 3  6.496  3.973  0.157  7.726  3.973  0.157 18.300  7.300  0.685
AtomPair CA 53 CA 211 SOGFUNC 3  4.808  3.973  0.159  5.122  4.214  0.150 18.300  7.300  0.691
AtomPair CA 53 CA 212 SOGFUNC 3  5.457  4.041  0.155  6.484  3.973  0.158 18.300  7.300  0.687
AtomPair CA 53 CA 213 SOGFUNC 3  6.363  3.973  0.159  8.765  4.214  0.150 18.300  7.300  0.691
AtomPair CA 53 CA 214 SOGFUNC 2  9.024  2.956  0.215 18.300  7.300  0.785
AtomPair CA 53 CA 215 SOGFUNC 2  9.024  2.956  0.215 18.300  7.300  0.785
AtomPair CA 54 CA 60 SOGFUNC 2  9.697  2.956  0.215 18.300  7.300  0.785
AtomPair CA 54 CA 61 SOGFUNC 2  9.314  4.490  0.153 18.300  7.300  0.847
AtomPair CA 54 CA 67 SOGFUNC 2  9.492  3.391  0.193 18.300  7.300  0.807
AtomPair CA 54 CA 69 SOGFUNC 2  7.708  3.973  0.170 18.300  7.300  0.830
AtomPair CA 54 CA 70 SOGFUNC 2  9.703  3.973  0.170 18.300  7.300  0.830
AtomPair CA 54 CA 71 SOGFUNC 2  9.324  3.973  0.170 18.300  7.300  0.830
AtomPair CA 54 CA 74 SOGFUNC 2  6.752  2.108  0.278 18.300  7.300  0.722
AtomPair CA 54 CA 75 SOGFUNC 2  8.720  2.956  0.215 18.300  7.300  0.785
AtomPair CA 54 CA 76 SOGFUNC 2  8.110  2.956  0.215 18.300  7.300  0.785
AtomPair CA 54 CA 93 SOGFUNC 2  7.500  4.041  0.167 18.300  7.300  0.833
AtomPair CA 54 CA 94 SOGFUNC 2  5.706  3.973  0.170 18.300  7.300  0.830
AtomPair CA 54 CA 95 SOGFUNC 2  4.261  3.973  0.170 18.300  7.300  0.830
AtomPair CA 54 CA 96 SOGFUNC 2  6.553  3.973  0.170 18.300  7.300  0.830
AtomPair CA 54 CA 97 SOGFUNC 2  9.349  3.973  0.170 18.300  7.300  0.830
AtomPair CA 54 CA 98 SOGFUNC 5  9.565  3.973  0.124  9.596  2.108  0.233  9.740  4.214  0.116  9.743  3.973  0.124 18.300  7.300  0.403
AtomPair CA 54 CA 99 SOGFUNC 5  8.128  2.108  0.231  8.349  3.973  0.123  8.430  3.973  0.123  8.437  3.973  0.123 18.300  7.300  0.401
AtomPair CA 54 CA 100 SOGFUNC 4  9.345  2.108  0.248  9.704  4.151  0.126  9.993  4.151  0.126 18.300  7.300  0.501
AtomPair CA 54 CA 105 SOGFUNC 2  9.990  2.956  0.215 18.300  7.300  0.785
AtomPair CA 54 CA 119 SOGFUNC 2  7.892  4.214  0.161 18.300  7.300  0.839
AtomPair CA 54 CA 120 SOGFUNC 2  5.452  4.665  0.148 18.300  7.300  0.852
AtomPair CA 54 CA 121 SOGFUNC 2  6.456  4.665  0.148 18.300  7.300  0.852
AtomPair CA 54 CA 131 SOGFUNC 5  9.204  1.685  0.250  9.580  2.956  0.142  9.665  2.956  0.142  9.719  3.513  0.120 18.300  7.300  0.346
AtomPair CA 54 CA 132 SOGFUNC 3  9.563  2.956  0.197  9.850  3.513  0.166 18.300  7.300  0.638
AtomPair CA 54 CA 133 SOGFUNC 2  9.922  2.754  0.228 18.300  7.300  0.772
AtomPair CA 54 CA 134 SOGFUNC 2  9.980  2.956  0.215 18.300  7.300  0.785
AtomPair CA 54 CA 135 SOGFUNC 2  9.461  2.956  0.215 18.300  7.300  0.785
AtomPair CA 54 CA 136 SOGFUNC 2  6.649  2.108  0.278 18.300  7.300  0.722
AtomPair CA 54 CA 137 SOGFUNC 2  8.808  2.956  0.215 18.300  7.300  0.785
AtomPair CA 54 CA 139 SOGFUNC 2  8.208  4.214  0.161 18.300  7.300  0.839
AtomPair CA 54 CA 140 SOGFUNC 2  8.197  3.973  0.170 18.300  7.300  0.830
AtomPair CA 54 CA 154 SOGFUNC 2  9.264  3.973  0.170 18.300  7.300  0.830
AtomPair CA 54 CA 156 SOGFUNC 2  9.820  3.973  0.170 18.300  7.300  0.830
AtomPair CA 54 CA 202 SOGFUNC 5  9.565  1.685  0.244  9.668  2.956  0.139  9.674  2.956  0.139  9.772  2.956  0.139 18.300  7.300  0.338
AtomPair CA 54 CA 203 SOGFUNC 5  5.831  1.685  0.250  5.912  2.956  0.142  5.930  3.513  0.120  6.119  2.956  0.142 18.300  7.300  0.346
AtomPair CA 54 CA 204 SOGFUNC 8  5.554  2.956  0.115  5.616  2.956  0.115  5.688  2.956  0.115  5.738  2.108  0.161  9.513  2.108  0.161  9.856  3.513  0.097  9.881  3.513  0.097 18.300  7.300  0.140
AtomPair CA 54 CA 205 SOGFUNC 8  4.631  2.956  0.107  4.834  2.956  0.107  4.851  2.956  0.107  4.857  2.244  0.141  8.755  2.108  0.150  8.845  2.108  0.150  9.059  2.956  0.107 18.300  7.300  0.130
AtomPair CA 54 CA 206 SOGFUNC 8  6.171  3.973  0.106  6.341  3.973  0.106  6.748  3.973  0.106  8.204  3.973  0.106  8.414  4.214  0.100  8.440  4.214  0.100  8.516  2.108  0.200 18.300  7.300  0.174
AtomPair CA 54 CA 207 SOGFUNC 4  9.319  3.677  0.155  9.534  3.677  0.155  9.988  3.973  0.143 18.300  7.300  0.547
AtomPair CA 54 CA 210 SOGFUNC 3  7.506  4.490  0.142  8.533  3.973  0.160 18.300  7.300  0.698
AtomPair CA 54 CA 211 SOGFUNC 3  5.095  4.665  0.139  7.212  4.214  0.153 18.300  7.300  0.708
AtomPair CA 54 CA 212 SOGFUNC 3  6.575  4.490  0.142  9.661  3.973  0.160 18.300  7.300  0.698
AtomPair CA 54 CA 213 SOGFUNC 2  7.846  4.151  0.163 18.300  7.300  0.837
AtomPair CA 55 CA 60 SOGFUNC 2  8.368  2.956  0.215 18.300  7.300  0.785
AtomPair CA 55 CA 61 SOGFUNC 2  9.516  2.956  0.215 18.300  7.300  0.785
AtomPair CA 55 CA 67 SOGFUNC 2  8.902  4.123  0.164 18.300  7.300  0.836
AtomPair CA 55 CA 69 SOGFUNC 2  9.652  3.973  0.170 18.300  7.300  0.830
AtomPair CA 55 CA 76 SOGFUNC 2  9.863  2.108  0.278 18.300  7.300  0.722
AtomPair CA 55 CA 92 SOGFUNC 2  8.149  2.108  0.278 18.300  7.300  0.722
AtomPair CA 55 CA 93 SOGFUNC 2  5.580  2.108  0.278 18.300  7.300  0.722
AtomPair CA 55 CA 94 SOGFUNC 2  5.505  3.391  0.193 18.300  7.300  0.807
AtomPair CA 55 CA 95 SOGFUNC 2  6.397  3.391  0.193 18.300  7.300  0.807
AtomPair CA 55 CA 96 SOGFUNC 2  8.367  3.973  0.170 18.300  7.300  0.830
AtomPair CA 55 CA 99 SOGFUNC 8  9.546  2.108  0.145  9.547  1.871  0.163  9.559  2.108  0.145  9.720  2.956  0.103  9.751  2.754  0.111  9.808  2.956  0.103  9.835  2.956  0.103 18.300  7.300  0.126
AtomPair CA 55 CA 100 SOGFUNC 5  8.586  2.108  0.184  8.590  2.956  0.131  8.653  2.108  0.184  9.576  2.108  0.184 18.300  7.300  0.318
AtomPair CA 55 CA 101 SOGFUNC 2  9.946  2.754  0.228 18.300  7.300  0.772
AtomPair CA 55 CA 118 SOGFUNC 2  7.050  4.214  0.161 18.300  7.300  0.839
AtomPair CA 55 CA 119 SOGFUNC 2  5.764  4.214  0.161 18.300  7.300  0.839
AtomPair CA 55 CA 120 SOGFUNC 2  4.554  4.214  0.161 18.300  7.300  0.839
AtomPair CA 55 CA 121 SOGFUNC 2  7.556  3.513  0.188 18.300  7.300  0.812
AtomPair CA 55 CA 132 SOGFUNC 2  9.794  2.108  0.278 18.300  7.300  0.722
AtomPair CA 55 CA 135 SOGFUNC 2  9.003  2.754  0.228 18.300  7.300  0.772
AtomPair CA 55 CA 136 SOGFUNC 2  8.715  2.244  0.265 18.300  7.300  0.735
AtomPair CA 55 CA 137 SOGFUNC 2  9.730  2.108  0.278 18.300  7.300  0.722
AtomPair CA 55 CA 139 SOGFUNC 2  9.798  3.677  0.181 18.300  7.300  0.819
AtomPair CA 55 CA 140 SOGFUNC 2  8.304  4.214  0.161 18.300  7.300  0.839
AtomPair CA 55 CA 155 SOGFUNC 2  9.977  3.973  0.170 18.300  7.300  0.830
AtomPair CA 55 CA 156 SOGFUNC 3  8.697  3.973  0.157  9.957  3.973  0.157 18.300  7.300  0.685
AtomPair CA 55 CA 202 SOGFUNC 4  9.936  2.956  0.152  9.956  2.956  0.152  9.966  1.685  0.266 18.300  7.300  0.430
AtomPair CA 55 CA 203 SOGFUNC 6  6.884  2.108  0.179  6.923  2.956  0.128  7.030  2.956  0.128  7.303  2.956  0.128  9.813  2.108  0.179 18.300  7.300  0.259
AtomPair CA 55 CA 204 SOGFUNC 8  5.691  2.654  0.110  5.773  1.871  0.156  5.892  2.956  0.099  5.976  2.956  0.099  6.098  2.108  0.139  6.362  2.108  0.139  6.412  2.108  0.139 18.300  7.300  0.120
AtomPair CA 55 CA 205 SOGFUNC 8  5.535  2.244  0.135  5.624  2.956  0.103  5.644  2.108  0.144  5.712  2.108  0.144  5.744  2.956  0.103  5.822  2.956  0.103  5.901  2.108  0.144 18.300  7.300  0.125
AtomPair CA 55 CA 206 SOGFUNC 8  4.658  2.108  0.149  4.764  2.108  0.149  5.083  2.956  0.106  7.954  2.108  0.149  7.989  2.956  0.106  8.136  2.956  0.106  8.241  2.956  0.106 18.300  7.300  0.129
AtomPair CA 55 CA 207 SOGFUNC 5  8.268  3.391  0.144  8.401  3.391  0.144  8.772  3.391  0.144  9.674  2.956  0.165 18.300  7.300  0.402
AtomPair CA 55 CA 208 SOGFUNC 2  9.986  2.108  0.278 18.300  7.300  0.722
AtomPair CA 55 CA 210 SOGFUNC 3  7.558  3.391  0.183  8.015  4.490  0.138 18.300  7.300  0.679
AtomPair CA 55 CA 211 SOGFUNC 3  6.799  4.665  0.135  8.003  3.677  0.172 18.300  7.300  0.693
AtomPair CA 55 CA 212 SOGFUNC 2  9.515  3.717  0.179 18.300  7.300  0.821
AtomPair CA 56 CA 61 SOGFUNC 2  8.367  2.956  0.215 18.300  7.300  0.785
AtomPair CA 56 CA 65 SOGFUNC 2  7.569  2.654  0.234 18.300  7.300  0.766
AtomPair CA 56 CA 66 SOGFUNC 2  7.115  2.956  0.215 18.300  7.300  0.785
AtomPair CA 56 CA 67 SOGFUNC 2  6.709  2.244  0.265 18.300  7.300  0.735
AtomPair CA 56 CA 68 SOGFUNC 2  9.597  3.391  0.193 18.300  7.300  0.807
AtomPair CA 56 CA 69 SOGFUNC 2  9.949  3.973  0.170 18.300  7.300  0.830
AtomPair CA 56 CA 76 SOGFUNC 2  9.874  2.108  0.278 18.300  7.300  0.722
AtomPair CA 56 CA 78 SOGFUNC 2  9.192  1.871  0.302 18.300  7.300  0.698
AtomPair CA 56 CA 91 SOGFUNC 2  7.737  2.654  0.234 18.300  7.300  0.766
AtomPair CA 56 CA 92 SOGFUNC 2  7.080  2.108  0.278 18.300  7.300  0.722
AtomPair CA 56 CA 93 SOGFUNC 2  4.520  1.871  0.302 18.300  7.300  0.698
AtomPair CA 56 CA 94 SOGFUNC 2  6.841  2.108  0.278 18.300  7.300  0.722
AtomPair CA 56 CA 95 SOGFUNC 2  9.106  3.391  0.193 18.300  7.300  0.807
AtomPair CA 56 CA 99 SOGFUNC 3  9.787  2.654  0.208  9.982  2.956  0.187 18.300  7.300  0.605
AtomPair CA 56 CA 100 SOGFUNC 4  9.660  2.654  0.157  9.793  1.871  0.222  9.920  1.871  0.222 18.300  7.300  0.399
AtomPair CA 56 CA 103 SOGFUNC 2  8.965  3.513  0.188 18.300  7.300  0.812
AtomPair CA 56 CA 114 SOGFUNC 2  9.070  4.214  0.161 18.300  7.300  0.839
AtomPair CA 56 CA 118 SOGFUNC 2  5.735  4.214  0.161 18.300  7.300  0.839
AtomPair CA 56 CA 119 SOGFUNC 2  5.207  4.214  0.161 18.300  7.300  0.839
AtomPair CA 56 CA 120 SOGFUNC 2  6.399  3.513  0.188 18.300  7.300  0.812
AtomPair CA 56 CA 121 SOGFUNC 2  9.702  4.151  0.163 18.300  7.300  0.837
AtomPair CA 56 CA 136 SOGFUNC 2  8.315  2.244  0.265 18.300  7.300  0.735
AtomPair CA 56 CA 137 SOGFUNC 2  8.026  2.108  0.278 18.300  7.300  0.722
AtomPair CA 56 CA 140 SOGFUNC 2  8.107  3.973  0.170 18.300  7.300  0.830
AtomPair CA 56 CA 201 SOGFUNC 5  9.565  3.717  0.120  9.634  3.717  0.120  9.741  3.570  0.125  9.776  1.685  0.266 18.300  7.300  0.368
AtomPair CA 56 CA 202 SOGFUNC 5  7.718  2.654  0.160  7.740  2.956  0.144  7.806  2.956  0.144  7.866  2.108  0.202 18.300  7.300  0.350
AtomPair CA 56 CA 203 SOGFUNC 5  5.647  2.956  0.146  5.648  2.108  0.205  5.694  2.956  0.146  5.744  2.956  0.146 18.300  7.300  0.356
AtomPair CA 56 CA 204 SOGFUNC 8  5.577  2.654  0.110  6.376  1.871  0.156  6.403  2.956  0.099  6.413  2.956  0.099  7.332  2.108  0.139  7.473  2.108  0.139  7.546  2.108  0.139 18.300  7.300  0.120
AtomPair CA 56 CA 205 SOGFUNC 8  5.623  1.871  0.152  5.637  1.871  0.152  5.640  1.871  0.152  7.674  2.654  0.107  8.043  2.244  0.127  8.189  2.956  0.096  8.202  2.956  0.096 18.300  7.300  0.117
AtomPair CA 56 CA 206 SOGFUNC 4  5.187  2.956  0.151  5.349  2.108  0.211  5.381  2.108  0.211 18.300  7.300  0.427
AtomPair CA 56 CA 207 SOGFUNC 4  7.670  2.108  0.199  7.739  2.108  0.199  7.797  2.108  0.199 18.300  7.300  0.403
AtomPair CA 56 CA 208 SOGFUNC 4  9.485  3.391  0.160  9.602  3.391  0.160  9.628  3.391  0.160 18.300  7.300  0.520
AtomPair CA 56 CA 210 SOGFUNC 3  6.302  3.677  0.171  7.092  4.490  0.140 18.300  7.300  0.689
AtomPair CA 56 CA 211 SOGFUNC 3  6.408  2.754  0.214  7.640  4.151  0.142 18.300  7.300  0.645
AtomPair CA 56 CA 212 SOGFUNC 2  9.697  2.956  0.215 18.300  7.300  0.785
AtomPair CA 57 CA 65 SOGFUNC 2  9.198  2.956  0.215 18.300  7.300  0.785
AtomPair CA 57 CA 90 SOGFUNC 2  9.091  2.956  0.215 18.300  7.300  0.785
AtomPair CA 57 CA 91 SOGFUNC 2  5.831  3.717  0.179 18.300  7.300  0.821
AtomPair CA 57 CA 92 SOGFUNC 2  5.578  2.956  0.215 18.300  7.300  0.785
AtomPair CA 57 CA 93 SOGFUNC 2  5.281  2.956  0.215 18.300  7.300  0.785
AtomPair CA 57 CA 94 SOGFUNC 2  7.464  2.956  0.215 18.300  7.300  0.785
AtomPair CA 57 CA 96 SOGFUNC 2  9.797  3.973  0.170 18.300  7.300  0.830
AtomPair CA 57 CA 97 SOGFUNC 2  7.533  3.513  0.188 18.300  7.300  0.812
AtomPair CA 57 CA 98 SOGFUNC 2  8.273  3.717  0.179 18.300  7.300  0.821
AtomPair CA 57 CA 99 SOGFUNC 2  9.757  3.717  0.179 18.300  7.300  0.821
AtomPair CA 57 CA 100 SOGFUNC 8  9.571  3.717  0.095  9.610  2.654  0.133  9.712  2.108  0.168  9.739  3.717  0.095  9.747  3.717  0.095  9.750  2.654  0.133  9.776  2.654  0.133 18.300  7.300  0.146
AtomPair CA 57 CA 101 SOGFUNC 5  9.322  2.108  0.226  9.479  3.717  0.128  9.553  3.717  0.128  9.658  3.717  0.128 18.300  7.300  0.391
AtomPair CA 57 CA 102 SOGFUNC 5  9.051  2.108  0.226  9.333  3.717  0.128  9.337  3.717  0.128  9.619  3.717  0.128 18.300  7.300  0.391
AtomPair CA 57 CA 103 SOGFUNC 3  9.647  3.513  0.153  9.977  2.108  0.256 18.300  7.300  0.591
AtomPair CA 57 CA 104 SOGFUNC 6  8.554  2.956  0.147  9.126  2.108  0.206  9.520  3.717  0.117  9.719  3.717  0.117  9.765  3.717  0.117 18.300  7.300  0.297
AtomPair CA 57 CA 114 SOGFUNC 2  6.716  4.665  0.148 18.300  7.300  0.852
AtomPair CA 57 CA 118 SOGFUNC 2  4.723  4.214  0.161 18.300  7.300  0.839
AtomPair CA 57 CA 119 SOGFUNC 2  6.633  3.513  0.188 18.300  7.300  0.812
AtomPair CA 57 CA 120 SOGFUNC 2  8.993  4.151  0.163 18.300  7.300  0.837
AtomPair CA 57 CA 135 SOGFUNC 2  9.537  4.058  0.167 18.300  7.300  0.833
AtomPair CA 57 CA 136 SOGFUNC 3  8.513  3.513  0.171  9.815  3.513  0.171 18.300  7.300  0.658
AtomPair CA 57 CA 137 SOGFUNC 2  9.998  3.717  0.179 18.300  7.300  0.821
AtomPair CA 57 CA 141 SOGFUNC 2  9.728  4.214  0.161 18.300  7.300  0.839
AtomPair CA 57 CA 142 SOGFUNC 2  9.778  4.151  0.163 18.300  7.300  0.837
AtomPair CA 57 CA 199 SOGFUNC 5  9.588  3.717  0.121  9.622  1.685  0.267  9.654  3.717  0.121  9.655  3.717  0.121 18.300  7.300  0.370
AtomPair CA 57 CA 200 SOGFUNC 5  8.719  2.956  0.139  8.768  2.956  0.139  8.787  1.685  0.244  8.926  2.956  0.139 18.300  7.300  0.338
AtomPair CA 57 CA 201 SOGFUNC 5  6.087  3.717  0.128  6.279  3.717  0.128  6.355  3.717  0.128  6.366  2.108  0.226 18.300  7.300  0.391
AtomPair CA 57 CA 202 SOGFUNC 8  5.360  2.956  0.106  5.414  2.956  0.106  5.474  2.956  0.106  5.531  2.108  0.149  9.849  2.108  0.149  9.919  2.956  0.106  9.919  2.108  0.149 18.300  7.300  0.129
AtomPair CA 57 CA 203 SOGFUNC 8  4.625  2.956  0.116  4.827  2.956  0.116  4.847  2.956  0.116  4.890  2.108  0.163  7.899  2.956  0.116  7.919  2.956  0.116  7.961  2.956  0.116 18.300  7.300  0.141
AtomPair CA 57 CA 204 SOGFUNC 8  5.800  2.108  0.155  5.882  2.956  0.111  5.919  2.956  0.111  6.622  2.956  0.111  7.384  2.956  0.111  7.406  2.108  0.155  7.450  2.956  0.111 18.300  7.300  0.135
AtomPair CA 57 CA 205 SOGFUNC 5  5.204  2.654  0.145  5.298  1.871  0.205  5.373  1.871  0.205  9.678  2.956  0.130 18.300  7.300  0.315
AtomPair CA 57 CA 206 SOGFUNC 4  7.164  2.956  0.171  7.351  2.956  0.171  7.380  2.956  0.171 18.300  7.300  0.486
AtomPair CA 57 CA 207 SOGFUNC 4  9.475  2.108  0.211  9.551  2.108  0.211  9.593  2.956  0.151 18.300  7.300  0.427
AtomPair CA 57 CA 209 SOGFUNC 5  9.512  4.490  0.124  9.782  3.973  0.140  9.971  3.973  0.140 10.000  3.973  0.140 18.300  7.300  0.457
AtomPair CA 57 CA 210 SOGFUNC 3  5.790  3.717  0.163  6.678  3.513  0.173 18.300  7.300  0.664
AtomPair CA 57 CA 211 SOGFUNC 3  6.170  3.717  0.163  8.607  3.513  0.173 18.300  7.300  0.664
AtomPair CA 57 CA 212 SOGFUNC 2  9.759  3.717  0.179 18.300  7.300  0.821
AtomPair CA 58 CA 63 SOGFUNC 3  8.187  2.108  0.258  9.467  3.717  0.146 18.300  7.300  0.596
AtomPair CA 58 CA 64 SOGFUNC 2  8.471  3.513  0.188 18.300  7.300  0.812
AtomPair CA 58 CA 65 SOGFUNC 2  7.368  2.956  0.215 18.300  7.300  0.785
AtomPair CA 58 CA 66 SOGFUNC 2  9.616  2.956  0.215 18.300  7.300  0.785
AtomPair CA 58 CA 74 SOGFUNC 2  6.863  2.956  0.215 18.300  7.300  0.785
AtomPair CA 58 CA 75 SOGFUNC 2  6.469  3.717  0.179 18.300  7.300  0.821
AtomPair CA 58 CA 78 SOGFUNC 2  9.785  3.717  0.179 18.300  7.300  0.821
AtomPair CA 58 CA 81 SOGFUNC 2  9.982  2.108  0.278 18.300  7.300  0.722
AtomPair CA 58 CA 83 SOGFUNC 2  9.650  2.956  0.215 18.300  7.300  0.785
AtomPair CA 58 CA 89 SOGFUNC 2  9.061  2.956  0.215 18.300  7.300  0.785
AtomPair CA 58 CA 90 SOGFUNC 2  6.135  2.956  0.215 18.300  7.300  0.785
AtomPair CA 58 CA 91 SOGFUNC 2  4.028  2.956  0.215 18.300  7.300  0.785
AtomPair CA 58 CA 92 SOGFUNC 2  6.310  2.956  0.215 18.300  7.300  0.785
AtomPair CA 58 CA 93 SOGFUNC 2  7.088  2.956  0.215 18.300  7.300  0.785
AtomPair CA 58 CA 96 SOGFUNC 2  8.859  3.973  0.170 18.300  7.300  0.830
AtomPair CA 58 CA 97 SOGFUNC 2  7.066  3.513  0.188 18.300  7.300  0.812
AtomPair CA 58 CA 98 SOGFUNC 2  6.261  3.717  0.179 18.300  7.300  0.821
AtomPair CA 58 CA 99 SOGFUNC 2  9.046  4.151  0.163 18.300  7.300  0.837
AtomPair CA 58 CA 100 SOGFUNC 4  9.526  2.956  0.171  9.531  2.956  0.171  9.571  2.956  0.171 18.300  7.300  0.486
AtomPair CA 58 CA 101 SOGFUNC 5  9.522  2.108  0.200  9.573  2.108  0.200  9.596  2.956  0.142  9.898  3.717  0.113 18.300  7.300  0.346
AtomPair CA 58 CA 102 SOGFUNC 4  9.539  2.956  0.151  9.585  2.108  0.211  9.598  2.108  0.211 18.300  7.300  0.427
AtomPair CA 58 CA 103 SOGFUNC 4  9.400  2.956  0.151  9.549  2.108  0.211  9.583  2.108  0.211 18.300  7.300  0.427
AtomPair CA 58 CA 105 SOGFUNC 4  9.654  2.956  0.171  9.659  2.956  0.171  9.873  2.956  0.171 18.300  7.300  0.486
AtomPair CA 58 CA 113 SOGFUNC 2  8.911  2.956  0.215 18.300  7.300  0.785
AtomPair CA 58 CA 114 SOGFUNC 2  5.535  4.665  0.148 18.300  7.300  0.852
AtomPair CA 58 CA 118 SOGFUNC 2  4.770  4.665  0.148 18.300  7.300  0.852
AtomPair CA 58 CA 119 SOGFUNC 2  6.668  3.513  0.188 18.300  7.300  0.812
AtomPair CA 58 CA 136 SOGFUNC 3  9.970  3.513  0.171  9.998  3.513  0.171 18.300  7.300  0.658
AtomPair CA 58 CA 137 SOGFUNC 2  9.359  3.717  0.179 18.300  7.300  0.821
AtomPair CA 58 CA 141 SOGFUNC 2  9.574  4.665  0.148 18.300  7.300  0.852
AtomPair CA 58 CA 199 SOGFUNC 5  9.565  1.685  0.267  9.602  3.717  0.121  9.610  3.717  0.121  9.717  3.717  0.121 18.300  7.300  0.370
AtomPair CA 58 CA 200 SOGFUNC 6  8.319  2.956  0.135  8.335  2.108  0.189  8.382  2.956  0.135  8.401  2.956  0.135  9.965  2.956  0.135 18.300  7.300  0.273
AtomPair CA 58 CA 201 SOGFUNC 8  5.515  3.717  0.099  5.551  3.570  0.103  5.566  3.570  0.103  5.606  2.108  0.174  8.819  2.956  0.124  8.842  2.956  0.124  8.861  2.956  0.124 18.300  7.300  0.151
AtomPair CA 58 CA 202 SOGFUNC 8  5.788  2.956  0.106  5.941  2.956  0.106  5.967  2.108  0.149  5.968  2.956  0.106  6.332  2.108  0.149  6.406  2.108  0.149  6.460  2.956  0.106 18.300  7.300  0.129
AtomPair CA 58 CA 203 SOGFUNC 8  5.365  2.956  0.116  5.393  2.956  0.116  5.410  2.956  0.116  7.136  2.956  0.116  7.223  2.108  0.163  7.263  2.956  0.116  7.286  2.956  0.116 18.300  7.300  0.141
AtomPair CA 58 CA 204 SOGFUNC 8  4.524  2.956  0.106  4.525  2.956  0.106  4.531  2.108  0.149  8.378  2.654  0.118  8.916  1.871  0.168  9.015  2.956  0.106  9.049  2.654  0.118 18.300  7.300  0.129
AtomPair CA 58 CA 205 SOGFUNC 4  6.157  2.108  0.199  6.200  2.108  0.199  6.221  2.108  0.199 18.300  7.300  0.403
AtomPair CA 58 CA 206 SOGFUNC 4  9.235  2.956  0.151  9.347  2.108  0.211  9.355  2.108  0.211 18.300  7.300  0.427
AtomPair CA 58 CA 208 SOGFUNC 2  9.692  3.513  0.188 18.300  7.300  0.812
AtomPair CA 58 CA 209 SOGFUNC 2  8.545  3.391  0.193 18.300  7.300  0.807
AtomPair CA 58 CA 210 SOGFUNC 3  5.749  2.956  0.199  6.984  3.717  0.158 18.300  7.300  0.643
AtomPair CA 58 CA 211 SOGFUNC 6  8.533  3.513  0.138  9.032  3.717  0.130  9.506  3.570  0.135  9.542  3.717  0.130  9.551  3.570  0.135 18.300  7.300  0.331
AtomPair CA 58 CA 212 SOGFUNC 2  9.878  2.108  0.278 18.300  7.300  0.722
AtomPair CA 58 CA 213 SOGFUNC 2  9.750  2.108  0.278 18.300  7.300  0.722
AtomPair CA 59 CA 74 SOGFUNC 2  7.957  3.973  0.170 18.300  7.300  0.830
AtomPair CA 59 CA 75 SOGFUNC 2  6.533  3.717  0.179 18.300  7.300  0.821
AtomPair CA 59 CA 76 SOGFUNC 2  9.949  2.956  0.215 18.300  7.300  0.785
AtomPair CA 59 CA 83 SOGFUNC 2  8.154  3.717  0.179 18.300  7.300  0.821
AtomPair CA 59 CA 84 SOGFUNC 2  9.671  2.956  0.215 18.300  7.300  0.785
AtomPair CA 59 CA 89 SOGFUNC 2  8.203  3.513  0.188 18.300  7.300  0.812
AtomPair CA 59 CA 90 SOGFUNC 2  6.316  2.956  0.215 18.300  7.300  0.785
AtomPair CA 59 CA 91 SOGFUNC 2  5.255  2.956  0.215 18.300  7.300  0.785
AtomPair CA 59 CA 92 SOGFUNC 2  7.222  3.513  0.188 18.300  7.300  0.812
AtomPair CA 59 CA 93 SOGFUNC 2  9.269  2.956  0.215 18.300  7.300  0.785
AtomPair CA 59 CA 96 SOGFUNC 2  5.711  3.973  0.170 18.300  7.300  0.830
AtomPair CA 59 CA 97 SOGFUNC 2  5.472  4.214  0.161 18.300  7.300  0.839
AtomPair CA 59 CA 98 SOGFUNC 2  5.324  3.717  0.179 18.300  7.300  0.821
AtomPair CA 59 CA 99 SOGFUNC 2  8.997  4.151  0.163 18.300  7.300  0.837
AtomPair CA 59 CA 101 SOGFUNC 5  9.395  2.956  0.146  9.547  2.956  0.146  9.613  2.108  0.205  9.679  2.956  0.146 18.300  7.300  0.356
AtomPair CA 59 CA 102 SOGFUNC 5  8.941  3.717  0.137  9.027  2.956  0.172  9.117  3.717  0.137  9.239  3.717  0.137 18.300  7.300  0.418
AtomPair CA 59 CA 103 SOGFUNC 6  8.651  2.108  0.196  8.809  2.956  0.140  8.815  2.956  0.140  8.852  2.956  0.140  9.582  4.151  0.100 18.300  7.300  0.284
AtomPair CA 59 CA 104 SOGFUNC 6  8.224  3.717  0.110  8.974  2.108  0.194  9.244  2.956  0.138  9.308  2.956  0.138  9.476  2.956  0.138 18.300  7.300  0.280
AtomPair CA 59 CA 105 SOGFUNC 2  9.965  4.151  0.163 18.300  7.300  0.837
AtomPair CA 59 CA 113 SOGFUNC 2  9.153  3.717  0.179 18.300  7.300  0.821
AtomPair CA 59 CA 114 SOGFUNC 2  7.997  4.665  0.148 18.300  7.300  0.852
AtomPair CA 59 CA 118 SOGFUNC 2  8.352  4.214  0.161 18.300  7.300  0.839
AtomPair CA 59 CA 136 SOGFUNC 2  9.928  3.513  0.188 18.300  7.300  0.812
AtomPair CA 59 CA 198 SOGFUNC 2  9.967  2.956  0.215 18.300  7.300  0.785
AtomPair CA 59 CA 199 SOGFUNC 5  6.307  2.956  0.146  6.333  2.108  0.205  6.394  2.956  0.146  6.482  2.956  0.146 18.300  7.300  0.356
AtomPair CA 59 CA 200 SOGFUNC 8  5.192  2.108  0.152  5.197  2.956  0.108  5.260  2.956  0.108  5.277  2.956  0.108  9.831  2.108  0.152  9.834  3.717  0.086  9.912  2.108  0.152 18.300  7.300  0.132
AtomPair CA 59 CA 201 SOGFUNC 8  3.864  2.956  0.119  3.881  2.956  0.119  3.886  2.108  0.167  3.987  2.956  0.119  8.378  3.717  0.095  8.461  2.956  0.119  8.466  2.956  0.119 18.300  7.300  0.144
AtomPair CA 59 CA 202 SOGFUNC 8  5.651  2.108  0.152  5.662  3.717  0.086  5.683  2.108  0.152  6.491  2.956  0.108  6.583  2.108  0.152  6.648  2.956  0.108  6.704  2.956  0.108 18.300  7.300  0.132
AtomPair CA 59 CA 203 SOGFUNC 8  5.959  2.654  0.129  5.971  3.717  0.092  5.981  2.654  0.129  8.776  2.956  0.116  8.990  2.108  0.162  9.043  2.956  0.116  9.064  2.956  0.116 18.300  7.300  0.141
AtomPair CA 59 CA 204 SOGFUNC 4  7.229  2.956  0.171  7.264  2.956  0.171  7.275  2.956  0.171 18.300  7.300  0.486
AtomPair CA 59 CA 205 SOGFUNC 4  8.200  2.654  0.157  8.301  1.871  0.222  8.350  1.871  0.222 18.300  7.300  0.399
AtomPair CA 59 CA 207 SOGFUNC 2  9.884  2.956  0.215 18.300  7.300  0.785
AtomPair CA 59 CA 208 SOGFUNC 2  6.140  4.214  0.161 18.300  7.300  0.839
AtomPair CA 59 CA 209 SOGFUNC 3  5.716  3.973  0.160  8.792  4.490  0.142 18.300  7.300  0.698
AtomPair CA 59 CA 210 SOGFUNC 3  4.661  4.490  0.144  6.167  4.490  0.144 18.300  7.300  0.711
AtomPair CA 59 CA 211 SOGFUNC 3  8.215  4.151  0.150  9.086  3.717  0.168 18.300  7.300  0.682
AtomPair CA 59 CA 212 SOGFUNC 2  9.618  2.108  0.278 18.300  7.300  0.722
AtomPair CA 59 CA 213 SOGFUNC 5  8.056  2.108  0.226  9.705  3.717  0.128  9.750  3.717  0.128  9.763  3.717  0.128 18.300  7.300  0.391
AtomPair CA 59 CA 214 SOGFUNC 4  9.573  1.871  0.232  9.620  1.871  0.232  9.670  3.570  0.121 18.300  7.300  0.415
AtomPair CA 59 CA 216 SOGFUNC 2  9.944  2.108  0.278 18.300  7.300  0.722
AtomPair CA 60 CA 70 SOGFUNC 2  9.594  2.956  0.215 18.300  7.300  0.785
AtomPair CA 60 CA 74 SOGFUNC 2  8.231  3.973  0.170 18.300  7.300  0.830
AtomPair CA 60 CA 75 SOGFUNC 2  5.501  4.490  0.153 18.300  7.300  0.847
AtomPair CA 60 CA 76 SOGFUNC 2  8.000  3.717  0.179 18.300  7.300  0.821
AtomPair CA 60 CA 80 SOGFUNC 2  8.291  3.717  0.179 18.300  7.300  0.821
AtomPair CA 60 CA 81 SOGFUNC 2  9.433  4.151  0.163 18.300  7.300  0.837
AtomPair CA 60 CA 82 SOGFUNC 2  7.783  3.717  0.179 18.300  7.300  0.821
AtomPair CA 60 CA 83 SOGFUNC 3  5.283  3.717  0.163  9.776  3.443  0.175 18.300  7.300  0.662
AtomPair CA 60 CA 84 SOGFUNC 2  7.942  2.956  0.215 18.300  7.300  0.785
AtomPair CA 60 CA 85 SOGFUNC 2  8.294  2.956  0.215 18.300  7.300  0.785
AtomPair CA 60 CA 88 SOGFUNC 2  7.228  4.151  0.163 18.300  7.300  0.837
AtomPair CA 60 CA 89 SOGFUNC 3  5.840  4.151  0.133  9.637  2.108  0.262 18.300  7.300  0.605
AtomPair CA 60 CA 90 SOGFUNC 2  4.036  3.717  0.179 18.300  7.300  0.821
AtomPair CA 60 CA 91 SOGFUNC 2  5.583  3.717  0.179 18.300  7.300  0.821
AtomPair CA 60 CA 92 SOGFUNC 2  8.639  3.513  0.188 18.300  7.300  0.812
AtomPair CA 60 CA 96 SOGFUNC 2  4.990  3.973  0.170 18.300  7.300  0.830
AtomPair CA 60 CA 97 SOGFUNC 2  5.646  3.973  0.170 18.300  7.300  0.830
AtomPair CA 60 CA 98 SOGFUNC 2  4.250  4.490  0.153 18.300  7.300  0.847
AtomPair CA 60 CA 99 SOGFUNC 2  7.897  3.717  0.179 18.300  7.300  0.821
AtomPair CA 60 CA 102 SOGFUNC 4  9.790  2.956  0.178  9.793  2.956  0.178  9.834  3.717  0.141 18.300  7.300  0.504
AtomPair CA 60 CA 103 SOGFUNC 8  9.357  3.717  0.102  9.361  2.956  0.128  9.374  2.956  0.128  9.390  3.717  0.102  9.440  3.717  0.102  9.454  2.108  0.180  9.494  3.717  0.102 18.300  7.300  0.156
AtomPair CA 60 CA 104 SOGFUNC 7  8.908  2.108  0.167  8.947  2.108  0.167  9.024  3.717  0.094  9.584  2.956  0.119  9.672  3.717  0.094  9.982  2.108  0.167 18.300  7.300  0.192
AtomPair CA 60 CA 105 SOGFUNC 5  8.558  2.956  0.166  9.120  3.717  0.132  9.165  3.717  0.132  9.306  2.956  0.166 18.300  7.300  0.404
AtomPair CA 60 CA 113 SOGFUNC 2  8.773  4.490  0.153 18.300  7.300  0.847
AtomPair CA 60 CA 114 SOGFUNC 2  8.995  4.490  0.153 18.300  7.300  0.847
AtomPair CA 60 CA 137 SOGFUNC 2  9.691  3.717  0.179 18.300  7.300  0.821
AtomPair CA 60 CA 198 SOGFUNC 5  8.577  2.108  0.205  8.665  2.956  0.146  8.779  2.956  0.146  8.800  2.956  0.146 18.300  7.300  0.356
AtomPair CA 60 CA 199 SOGFUNC 5  5.624  2.108  0.226  5.731  3.717  0.128  5.818  3.717  0.128  5.915  3.717  0.128 18.300  7.300  0.391
AtomPair CA 60 CA 200 SOGFUNC 8  5.412  2.956  0.119  5.426  2.956  0.119  5.453  2.956  0.119  5.483  2.108  0.167  6.401  3.717  0.095  6.438  2.956  0.119  6.550  2.956  0.119 18.300  7.300  0.144
AtomPair CA 60 CA 201 SOGFUNC 8  5.348  3.717  0.108  5.421  3.717  0.108  5.429  3.717  0.108  6.204  3.717  0.108  6.303  3.717  0.108  6.321  3.717  0.108  6.336  2.108  0.190 18.300  7.300  0.164
AtomPair CA 60 CA 202 SOGFUNC 8  4.036  2.108  0.152  4.101  2.108  0.152  4.153  3.717  0.086  9.669  2.956  0.108  9.806  2.956  0.108  9.811  2.108  0.152  9.821  2.956  0.108 18.300  7.300  0.132
AtomPair CA 60 CA 203 SOGFUNC 4  6.677  2.956  0.178  6.699  2.956  0.178  6.739  3.717  0.141 18.300  7.300  0.504
AtomPair CA 60 CA 204 SOGFUNC 4  8.780  3.717  0.147  8.792  2.956  0.184  8.807  3.717  0.147 18.300  7.300  0.523
AtomPair CA 60 CA 208 SOGFUNC 2  7.089  3.973  0.170 18.300  7.300  0.830
AtomPair CA 60 CA 209 SOGFUNC 3  5.847  4.490  0.142  5.904  3.973  0.160 18.300  7.300  0.698
AtomPair CA 60 CA 210 SOGFUNC 3  4.844  4.490  0.144  5.720  4.490  0.144 18.300  7.300  0.711
AtomPair CA 60 CA 211 SOGFUNC 3  8.057  4.490  0.144  8.540  4.490  0.144 18.300  7.300  0.711
AtomPair CA 60 CA 213 SOGFUNC 5  8.216  2.108  0.226  9.292  3.717  0.128  9.319  3.717  0.128  9.357  3.717  0.128 18.300  7.300  0.391
AtomPair CA 60 CA 214 SOGFUNC 4  8.278  2.956  0.174  8.305  2.654  0.194  8.466  3.717  0.138 18.300  7.300  0.494
AtomPair CA 60 CA 215 SOGFUNC 2  9.191  2.108  0.278 18.300  7.300  0.722
AtomPair CA 60 CA 216 SOGFUNC 5  7.400  2.108  0.226  7.758  3.717  0.128  7.815  3.717  0.128  7.882  3.717  0.128 18.300  7.300  0.391
AtomPair CA 60 CA 217 SOGFUNC 5  9.145  3.717  0.128  9.170  3.717  0.128  9.190  2.108  0.226  9.241  3.717  0.128 18.300  7.300  0.391
AtomPair CA 60 CA 218 SOGFUNC 4  9.751  3.717  0.152  9.805  3.717  0.152  9.854  3.717  0.152 18.300  7.300  0.543
AtomPair CA 61 CA 69 SOGFUNC 2  8.814  2.108  0.278 18.300  7.300  0.722
AtomPair CA 61 CA 70 SOGFUNC 2  7.163  2.956  0.215 18.300  7.300  0.785
AtomPair CA 61 CA 73 SOGFUNC 6  9.304  3.973  0.116  9.323  3.973  0.116  9.338  3.973  0.116  9.366  3.973  0.116  9.907  2.108  0.219 18.300  7.300  0.316
AtomPair CA 61 CA 74 SOGFUNC 2  9.666  3.973  0.170 18.300  7.300  0.830
AtomPair CA 61 CA 75 SOGFUNC 2  6.221  4.490  0.153 18.300  7.300  0.847
AtomPair CA 61 CA 76 SOGFUNC 2  7.085  3.973  0.170 18.300  7.300  0.830
AtomPair CA 61 CA 80 SOGFUNC 2  9.560  3.717  0.179 18.300  7.300  0.821
AtomPair CA 61 CA 82 SOGFUNC 2  9.278  2.956  0.215 18.300  7.300  0.785
AtomPair CA 61 CA 83 SOGFUNC 3  7.556  2.635  0.209  7.638  2.956  0.187 18.300  7.300  0.604
AtomPair CA 61 CA 84 SOGFUNC 2  8.849  3.513  0.188 18.300  7.300  0.812
AtomPair CA 61 CA 85 SOGFUNC 2  7.143  2.108  0.278 18.300  7.300  0.722
AtomPair CA 61 CA 88 SOGFUNC 2  8.751  3.513  0.188 18.300  7.300  0.812
AtomPair CA 61 CA 89 SOGFUNC 2  7.924  3.513  0.188 18.300  7.300  0.812
AtomPair CA 61 CA 90 SOGFUNC 2  4.707  2.956  0.215 18.300  7.300  0.785
AtomPair CA 61 CA 91 SOGFUNC 2  6.898  2.956  0.215 18.300  7.300  0.785
AtomPair CA 61 CA 96 SOGFUNC 2  7.886  3.973  0.170 18.300  7.300  0.830
AtomPair CA 61 CA 97 SOGFUNC 2  9.413  3.973  0.170 18.300  7.300  0.830
AtomPair CA 61 CA 98 SOGFUNC 2  7.744  3.973  0.170 18.300  7.300  0.830
AtomPair CA 61 CA 103 SOGFUNC 5  9.172  3.717  0.128  9.229  2.108  0.226  9.259  3.717  0.128  9.308  3.717  0.128 18.300  7.300  0.391
AtomPair CA 61 CA 104 SOGFUNC 9  8.968  2.108  0.145  9.236  2.956  0.104  9.287  2.956  0.104  9.335  2.956  0.104  9.550  2.244  0.137  9.568  2.244  0.137  9.659  2.956  0.104  9.946  3.717  0.082 18.300  7.300  0.084
AtomPair CA 61 CA 105 SOGFUNC 6  9.258  2.108  0.186  9.715  2.956  0.133  9.788  2.956  0.133  9.858  2.956  0.133  9.945  2.654  0.148 18.300  7.300  0.268
AtomPair CA 61 CA 113 SOGFUNC 2  9.912  3.973  0.170 18.300  7.300  0.830
AtomPair CA 61 CA 197 SOGFUNC 5  6.854  2.108  0.226  7.545  3.717  0.128  7.674  3.717  0.128  7.715  3.717  0.128 18.300  7.300  0.391
AtomPair CA 61 CA 198 SOGFUNC 5  5.534  2.956  0.156  5.599  2.956  0.156  5.731  2.956  0.156  5.763  2.956  0.156 18.300  7.300  0.378
AtomPair CA 61 CA 199 SOGFUNC 8  4.088  2.108  0.159  4.174  3.717  0.090  4.249  3.717  0.090  4.335  3.717  0.090  8.629  2.108  0.159  8.649  2.108  0.159  8.655  2.956  0.114 18.300  7.300  0.138
AtomPair CA 61 CA 200 SOGFUNC 8  5.575  2.956  0.106  5.625  2.108  0.149  5.708  2.108  0.149  6.202  2.956  0.106  6.232  2.956  0.106  6.290  2.956  0.106  6.308  2.108  0.149 18.300  7.300  0.129
AtomPair CA 61 CA 201 SOGFUNC 8  5.615  2.956  0.125  5.706  2.956  0.125  5.730  2.956  0.125  8.537  3.717  0.099  8.603  3.717  0.099  8.700  2.108  0.175  8.707  3.717  0.099 18.300  7.300  0.152
AtomPair CA 61 CA 202 SOGFUNC 4  6.361  2.956  0.155  6.375  2.244  0.204  6.377  2.244  0.204 18.300  7.300  0.438
AtomPair CA 61 CA 203 SOGFUNC 4  9.812  2.956  0.151  9.817  2.108  0.211  9.844  2.108  0.211 18.300  7.300  0.427
AtomPair CA 61 CA 206 SOGFUNC 2  9.699  3.973  0.170 18.300  7.300  0.830
AtomPair CA 61 CA 207 SOGFUNC 2  7.830  3.973  0.170 18.300  7.300  0.830
AtomPair CA 61 CA 208 SOGFUNC 2  5.647  3.973  0.170 18.300  7.300  0.830
AtomPair CA 61 CA 209 SOGFUNC 3  6.152  4.490  0.142  6.242  3.973  0.160 18.300  7.300  0.698
AtomPair CA 61 CA 210 SOGFUNC 3  5.630  4.490  0.142  8.034  3.973  0.160 18.300  7.300  0.698
AtomPair CA 61 CA 211 SOGFUNC 2  8.349  4.490  0.153 18.300  7.300  0.847
AtomPair CA 61 CA 214 SOGFUNC 4  8.400  3.717  0.117  8.412  1.871  0.233  8.431  1.871  0.233 18.300  7.300  0.417
AtomPair CA 61 CA 215 SOGFUNC 4  9.542  2.956  0.178  9.555  2.956  0.178  9.681  3.717  0.141 18.300  7.300  0.504
AtomPair CA 61 CA 216 SOGFUNC 5  8.243  2.108  0.226  9.008  3.717  0.128  9.063  3.717  0.128  9.124  3.717  0.128 18.300  7.300  0.391
AtomPair CA 61 CA 217 SOGFUNC 8  7.807  2.108  0.163  7.839  2.108  0.163  7.912  3.717  0.092  8.415  2.108  0.163  8.806  3.717  0.092  8.848  3.717  0.092  8.898  3.717  0.092 18.300  7.300  0.141
AtomPair CA 61 CA 218 SOGFUNC 8  7.853  2.108  0.163  8.013  3.717  0.092  8.022  3.717  0.092  8.032  3.717  0.092  9.606  3.717  0.092  9.635  2.108  0.163  9.668  2.108  0.163 18.300  7.300  0.141
AtomPair CA 61 CA 219 SOGFUNC 4  9.698  4.665  0.133  9.770  4.665  0.133  9.891  4.490  0.138 18.300  7.300  0.595
AtomPair CA 62 CA 68 SOGFUNC 2  9.933  2.108  0.278 18.300  7.300  0.722
AtomPair CA 62 CA 69 SOGFUNC 2  7.324  2.108  0.278 18.300  7.300  0.722
AtomPair CA 62 CA 70 SOGFUNC 4  5.371  2.956  0.151  9.126  2.108  0.211  9.130  2.108  0.211 18.300  7.300  0.427
AtomPair CA 62 CA 71 SOGFUNC 4  7.939  2.108  0.199  8.003  2.108  0.199  8.213  2.108  0.199 18.300  7.300  0.403
AtomPair CA 62 CA 72 SOGFUNC 2  9.004  3.513  0.188 18.300  7.300  0.812
AtomPair CA 62 CA 73 SOGFUNC 6  5.995  3.973  0.125  6.291  2.956  0.168  6.397  4.214  0.118  6.467  3.973  0.125  6.475  3.973  0.125 18.300  7.300  0.340
AtomPair CA 62 CA 74 SOGFUNC 8  6.028  3.391  0.131  8.652  2.956  0.150  9.477  4.214  0.105  9.512  4.214  0.105  9.558  4.214  0.105  9.559  3.973  0.111  9.676  3.973  0.111 18.300  7.300  0.182
AtomPair CA 62 CA 75 SOGFUNC 3  7.761  2.956  0.201  9.216  3.973  0.149 18.300  7.300  0.650
AtomPair CA 62 CA 76 SOGFUNC 3  6.542  3.391  0.158  9.913  2.108  0.254 18.300  7.300  0.588
AtomPair CA 62 CA 77 SOGFUNC 2  8.860  3.391  0.193 18.300  7.300  0.807
AtomPair CA 62 CA 82 SOGFUNC 2  9.495  2.754  0.228 18.300  7.300  0.772
AtomPair CA 62 CA 83 SOGFUNC 2  8.344  2.754  0.228 18.300  7.300  0.772
AtomPair CA 62 CA 85 SOGFUNC 2  9.598  2.754  0.228 18.300  7.300  0.772
AtomPair CA 62 CA 87 SOGFUNC 2  9.597  2.654  0.234 18.300  7.300  0.766
AtomPair CA 62 CA 90 SOGFUNC 2  8.012  2.754  0.228 18.300  7.300  0.772
AtomPair CA 62 CA 91 SOGFUNC 2  9.414  3.513  0.188 18.300  7.300  0.812
AtomPair CA 62 CA 98 SOGFUNC 2  8.872  3.973  0.170 18.300  7.300  0.830
AtomPair CA 62 CA 104 SOGFUNC 5  9.324  2.244  0.192  9.327  2.244  0.192  9.676  2.956  0.146  9.849  3.717  0.116 18.300  7.300  0.354
AtomPair CA 62 CA 105 SOGFUNC 6  8.990  2.108  0.184  9.011  2.108  0.184  9.117  2.956  0.131  9.494  3.717  0.104  9.733  2.956  0.131 18.300  7.300  0.266
AtomPair CA 62 CA 106 SOGFUNC 5  9.256  2.108  0.194  9.274  2.108  0.194  9.377  2.956  0.138  9.524  2.956  0.138 18.300  7.300  0.336
AtomPair CA 62 CA 107 SOGFUNC 2  9.404  2.956  0.215 18.300  7.300  0.785
AtomPair CA 62 CA 109 SOGFUNC 2  9.681  2.956  0.215 18.300  7.300  0.785
AtomPair CA 62 CA 113 SOGFUNC 2  8.867  3.973  0.170 18.300  7.300  0.830
AtomPair CA 62 CA 116 SOGFUNC 2  9.574  4.490  0.153 18.300  7.300  0.847
AtomPair CA 62 CA 117 SOGFUNC 2  9.849  3.973  0.170 18.300  7.300  0.830
AtomPair CA 62 CA 196 SOGFUNC 2  8.647  2.956  0.215 18.300  7.300  0.785
AtomPair CA 62 CA 197 SOGFUNC 5  5.639  2.956  0.177  7.628  4.151  0.126  7.686  3.717  0.141  7.802  4.151  0.126 18.300  7.300  0.430
AtomPair CA 62 CA 198 SOGFUNC 8  5.333  2.956  0.113  6.158  2.956  0.113  6.237  2.956  0.113  6.293  2.956  0.113  6.718  2.244  0.149  6.750  2.244  0.149  6.980  2.956  0.113 18.300  7.300  0.137
AtomPair CA 62 CA 199 SOGFUNC 8  5.628  2.244  0.160  5.644  2.244  0.160  5.931  2.956  0.121  6.472  2.956  0.121  6.952  3.717  0.097  7.004  3.717  0.097  7.017  3.717  0.097 18.300  7.300  0.148
AtomPair CA 62 CA 200 SOGFUNC 8  4.050  2.108  0.155  4.117  2.108  0.155  4.174  2.956  0.111  9.313  2.956  0.111  9.346  2.956  0.111  9.462  2.956  0.111  9.488  2.956  0.111 18.300  7.300  0.135
AtomPair CA 62 CA 201 SOGFUNC 4  6.471  2.956  0.178  6.481  2.956  0.178  6.667  3.717  0.141 18.300  7.300  0.504
AtomPair CA 62 CA 202 SOGFUNC 4  8.703  2.244  0.210  8.723  2.244  0.210  8.822  3.717  0.127 18.300  7.300  0.453
AtomPair CA 62 CA 204 SOGFUNC 2  9.780  2.956  0.215 18.300  7.300  0.785
AtomPair CA 62 CA 205 SOGFUNC 2  8.847  3.973  0.170 18.300  7.300  0.830
AtomPair CA 62 CA 206 SOGFUNC 2  6.222  3.973  0.170 18.300  7.300  0.830
AtomPair CA 62 CA 207 SOGFUNC 3  5.354  3.973  0.157  9.783  3.973  0.157 18.300  7.300  0.685
AtomPair CA 62 CA 208 SOGFUNC 3  4.647  3.973  0.157  7.858  3.973  0.157 18.300  7.300  0.685
AtomPair CA 62 CA 209 SOGFUNC 3  6.425  4.041  0.155  7.170  3.973  0.158 18.300  7.300  0.687
AtomPair CA 62 CA 210 SOGFUNC 2  7.952  4.041  0.167 18.300  7.300  0.833
AtomPair CA 62 CA 216 SOGFUNC 2  9.625  2.108  0.278 18.300  7.300  0.722
AtomPair CA 62 CA 217 SOGFUNC 8  8.206  2.956  0.123  8.601  3.717  0.098  8.636  3.717  0.098  8.655  4.151  0.088  8.764  2.108  0.173  8.799  2.108  0.173  9.454  3.717  0.098 18.300  7.300  0.150
AtomPair CA 62 CA 218 SOGFUNC 8  6.278  2.956  0.130  6.964  4.490  0.085  6.977  4.490  0.085  7.022  4.490  0.085  9.074  2.108  0.182  9.098  2.108  0.182  9.673  4.151  0.092 18.300  7.300  0.158
AtomPair CA 62 CA 219 SOGFUNC 8  7.285  4.665  0.084  7.338  4.665  0.084  7.480  4.665  0.084  7.865  2.956  0.132  8.569  2.108  0.185  8.614  2.108  0.185  9.331  4.490  0.087 18.300  7.300  0.160
AtomPair CA 62 CA 220 SOGFUNC 5  9.113  2.956  0.185  9.127  4.490  0.122  9.132  4.490  0.122  9.134  4.490  0.122 18.300  7.300  0.450
AtomPair CA 63 CA 68 SOGFUNC 2  8.240  2.108  0.278 18.300  7.300  0.722
AtomPair CA 63 CA 69 SOGFUNC 2  5.412  4.123  0.164 18.300  7.300  0.836
AtomPair CA 63 CA 70 SOGFUNC 4  5.478  2.108  0.199  7.688  2.108  0.199  7.728  2.108  0.199 18.300  7.300  0.403
AtomPair CA 63 CA 71 SOGFUNC 4  6.124  2.108  0.199  6.125  2.108  0.199  8.367  2.108  0.199 18.300  7.300  0.403
AtomPair CA 63 CA 72 SOGFUNC 4  8.607  2.754  0.174  8.694  2.108  0.228  8.747  3.513  0.137 18.300  7.300  0.461
AtomPair CA 63 CA 73 SOGFUNC 8  3.739  4.214  0.092  3.787  3.973  0.098  3.793  4.214  0.092  3.812  4.214  0.092  5.484  2.108  0.184  9.540  2.754  0.141  9.610  2.754  0.141 18.300  7.300  0.160
AtomPair CA 63 CA 74 SOGFUNC 10  3.760  3.973  0.090  5.963  4.423  0.081  6.029  4.423  0.081  6.074  4.423  0.081  6.274  3.973  0.090  6.645  2.244  0.159  6.686  2.244  0.159  7.058  2.956  0.121  7.330  3.973  0.090 18.300  7.300  0.049
AtomPair CA 63 CA 75 SOGFUNC 9  4.959  2.108  0.193  5.862  4.490  0.091  8.602  4.665  0.087  8.780  4.423  0.092  8.977  4.214  0.097  9.063  4.214  0.097  9.652  3.513  0.116  9.682  3.513  0.116 18.300  7.300  0.112
AtomPair CA 63 CA 76 SOGFUNC 7  6.605  2.108  0.176  8.598  2.108  0.176  8.637  2.108  0.176  9.607  3.973  0.093  9.906  4.214  0.088  9.990  4.214  0.088 18.300  7.300  0.203
AtomPair CA 63 CA 77 SOGFUNC 3  6.215  3.973  0.138  9.437  2.108  0.260 18.300  7.300  0.601
AtomPair CA 63 CA 78 SOGFUNC 2  8.727  3.973  0.170 18.300  7.300  0.830
AtomPair CA 63 CA 81 SOGFUNC 2  7.645  2.108  0.278 18.300  7.300  0.722
AtomPair CA 63 CA 82 SOGFUNC 2  5.753  2.754  0.228 18.300  7.300  0.772
AtomPair CA 63 CA 83 SOGFUNC 2  5.378  2.108  0.278 18.300  7.300  0.722
AtomPair CA 63 CA 84 SOGFUNC 2  7.803  2.754  0.228 18.300  7.300  0.772
AtomPair CA 63 CA 85 SOGFUNC 2  8.642  2.108  0.278 18.300  7.300  0.722
AtomPair CA 63 CA 90 SOGFUNC 2  7.924  2.956  0.215 18.300  7.300  0.785
AtomPair CA 63 CA 91 SOGFUNC 2  9.290  2.956  0.215 18.300  7.300  0.785
AtomPair CA 63 CA 105 SOGFUNC 2  9.730  2.108  0.278 18.300  7.300  0.722
AtomPair CA 63 CA 106 SOGFUNC 6  9.402  2.244  0.162  9.623  2.956  0.123  9.774  2.108  0.172  9.789  2.956  0.123  9.793  2.108  0.172 18.300  7.300  0.249
AtomPair CA 63 CA 107 SOGFUNC 2  9.687  2.108  0.278 18.300  7.300  0.722
AtomPair CA 63 CA 108 SOGFUNC 2  9.876  2.956  0.215 18.300  7.300  0.785
AtomPair CA 63 CA 113 SOGFUNC 2  8.098  2.108  0.278 18.300  7.300  0.722
AtomPair CA 63 CA 116 SOGFUNC 2  9.577  4.490  0.153 18.300  7.300  0.847
AtomPair CA 63 CA 195 SOGFUNC 2  8.488  1.871  0.302 18.300  7.300  0.698
AtomPair CA 63 CA 196 SOGFUNC 5  5.729  2.108  0.221  9.357  3.513  0.132  9.565  3.513  0.132  9.617  3.513  0.132 18.300  7.300  0.382
AtomPair CA 63 CA 197 SOGFUNC 8  4.133  2.108  0.164  7.777  4.151  0.083  7.817  4.151  0.083  7.862  4.151  0.083  8.629  2.108  0.164  8.663  2.108  0.164  8.819  2.956  0.117 18.300  7.300  0.142
AtomPair CA 63 CA 198 SOGFUNC 8  5.619  2.956  0.112  5.656  2.108  0.157  5.673  2.108  0.157  6.386  2.108  0.157  8.068  3.513  0.094  8.079  3.513  0.094  8.121  3.513  0.094 18.300  7.300  0.136
AtomPair CA 63 CA 199 SOGFUNC 8  5.258  2.956  0.117  5.366  2.108  0.164  5.372  2.108  0.164  8.369  2.108  0.164  9.631  4.151  0.083  9.640  4.151  0.083  9.682  4.151  0.083 18.300  7.300  0.142
AtomPair CA 63 CA 200 SOGFUNC 4  5.993  2.956  0.151  6.358  2.108  0.211  6.389  2.108  0.211 18.300  7.300  0.427
AtomPair CA 63 CA 201 SOGFUNC 4  9.048  3.717  0.141  9.328  2.956  0.178  9.330  2.956  0.178 18.300  7.300  0.504
AtomPair CA 63 CA 204 SOGFUNC 2  9.614  3.973  0.170 18.300  7.300  0.830
AtomPair CA 63 CA 205 SOGFUNC 3  8.355  3.973  0.160  9.680  4.490  0.142 18.300  7.300  0.698
AtomPair CA 63 CA 206 SOGFUNC 3  5.586  4.041  0.158  9.011  4.490  0.142 18.300  7.300  0.700
AtomPair CA 63 CA 207 SOGFUNC 3  6.015  3.973  0.160  6.499  4.490  0.142 18.300  7.300  0.698
AtomPair CA 63 CA 208 SOGFUNC 3  5.651  4.490  0.142  7.234  3.973  0.160 18.300  7.300  0.698
AtomPair CA 63 CA 209 SOGFUNC 3  7.551  4.490  0.142  8.977  3.973  0.160 18.300  7.300  0.698
AtomPair CA 63 CA 216 SOGFUNC 2  9.518  3.717  0.179 18.300  7.300  0.821
AtomPair CA 63 CA 217 SOGFUNC 4  9.691  2.108  0.218  9.760  2.108  0.218  9.822  3.717  0.124 18.300  7.300  0.441
AtomPair CA 63 CA 218 SOGFUNC 8  8.472  2.754  0.147  8.498  2.754  0.147  8.540  4.665  0.087  9.208  2.108  0.192  9.879  4.490  0.090  9.963  4.665  0.087  9.974  4.665  0.087 18.300  7.300  0.166
AtomPair CA 63 CA 219 SOGFUNC 8  6.831  2.108  0.185  6.847  2.108  0.185  7.118  4.490  0.087  9.119  4.665  0.084  9.145  4.665  0.084  9.171  4.665  0.084  9.598  2.956  0.132 18.300  7.300  0.160
AtomPair CA 63 CA 220 SOGFUNC 8  8.845  3.513  0.123  8.849  3.513  0.123  9.353  4.665  0.093  9.401  2.108  0.205  9.657  4.665  0.093  9.762  4.665  0.093  9.791  4.665  0.093 18.300  7.300  0.178
AtomPair CA 63 CA 221 SOGFUNC 5  9.851  2.956  0.052  9.851  2.108  0.170  9.886  4.490  0.114  9.914  2.956  0.173 18.300  7.300  0.491
AtomPair CA 64 CA 69 SOGFUNC 4  3.990  4.123  0.143  8.027  4.214  0.140  8.055  3.973  0.149 18.300  7.300  0.567
AtomPair CA 64 CA 70 SOGFUNC 4  5.243  3.973  0.143  5.260  3.973  0.143  6.434  3.391  0.168 18.300  7.300  0.546
AtomPair CA 64 CA 71 SOGFUNC 4  5.367  2.956  0.163  5.388  2.956  0.163  9.588  2.244  0.214 18.300  7.300  0.461
AtomPair CA 64 CA 72 SOGFUNC 3  7.898  2.956  0.191  7.974  2.956  0.191 18.300  7.300  0.618
AtomPair CA 64 CA 73 SOGFUNC 4  8.167  2.108  0.237  8.300  3.513  0.142  8.346  3.513  0.142 18.300  7.300  0.479
AtomPair CA 64 CA 74 SOGFUNC 5  3.813  4.214  0.096  5.398  2.108  0.191  5.447  2.108  0.191  9.690  2.108  0.191 18.300  7.300  0.331
AtomPair CA 64 CA 75 SOGFUNC 5  6.031  4.934  0.098  7.038  2.108  0.229  7.577  3.513  0.138  7.636  3.513  0.138 18.300  7.300  0.397
AtomPair CA 64 CA 76 SOGFUNC 5  5.580  2.108  0.193  5.643  2.108  0.193  7.391  2.244  0.182  8.934  4.214  0.097 18.300  7.300  0.335
AtomPair CA 64 CA 77 SOGFUNC 4  7.071  2.956  0.181  7.075  2.956  0.181  9.681  4.214  0.127 18.300  7.300  0.512
AtomPair CA 64 CA 78 SOGFUNC 3  9.862  2.956  0.191  9.866  2.956  0.191 18.300  7.300  0.618
AtomPair CA 64 CA 80 SOGFUNC 2  6.938  3.513  0.188 18.300  7.300  0.812
AtomPair CA 64 CA 81 SOGFUNC 2  5.801  2.956  0.215 18.300  7.300  0.785
AtomPair CA 64 CA 82 SOGFUNC 2  5.282  3.513  0.188 18.300  7.300  0.812
AtomPair CA 64 CA 83 SOGFUNC 2  6.875  2.956  0.215 18.300  7.300  0.785
AtomPair CA 64 CA 90 SOGFUNC 2  9.992  2.956  0.215 18.300  7.300  0.785
AtomPair CA 64 CA 91 SOGFUNC 2  9.909  2.956  0.215 18.300  7.300  0.785
AtomPair CA 64 CA 106 SOGFUNC 5  9.458  2.244  0.195  9.850  2.956  0.148  9.887  2.956  0.148  9.900  2.956  0.148 18.300  7.300  0.360
AtomPair CA 64 CA 107 SOGFUNC 4  9.531  2.108  0.216  9.586  2.108  0.216  9.589  3.513  0.130 18.300  7.300  0.437
AtomPair CA 64 CA 112 SOGFUNC 2  8.037  2.108  0.278 18.300  7.300  0.722
AtomPair CA 64 CA 113 SOGFUNC 3  5.168  3.391  0.180  9.822  3.973  0.153 18.300  7.300  0.667
AtomPair CA 64 CA 114 SOGFUNC 3  7.084  3.391  0.181  9.971  4.214  0.146 18.300  7.300  0.673
AtomPair CA 64 CA 115 SOGFUNC 2  9.976  4.123  0.164 18.300  7.300  0.836
AtomPair CA 64 CA 116 SOGFUNC 2  6.880  4.665  0.148 18.300  7.300  0.852
AtomPair CA 64 CA 117 SOGFUNC 2  9.543  4.214  0.161 18.300  7.300  0.839
AtomPair CA 64 CA 195 SOGFUNC 2  9.744  1.871  0.302 18.300  7.300  0.698
AtomPair CA 64 CA 196 SOGFUNC 5  6.031  2.108  0.205  8.599  2.956  0.146  8.654  2.956  0.146  9.073  2.956  0.146 18.300  7.300  0.356
AtomPair CA 64 CA 197 SOGFUNC 5  5.473  2.108  0.210  5.821  2.956  0.150  5.823  2.956  0.150  6.140  3.513  0.126 18.300  7.300  0.364
AtomPair CA 64 CA 198 SOGFUNC 5  4.293  3.513  0.113  4.307  2.108  0.188  4.353  2.108  0.188  8.649  2.108  0.188 18.300  7.300  0.325
AtomPair CA 64 CA 199 SOGFUNC 5  6.487  2.108  0.184  6.504  2.956  0.131  6.525  2.108  0.184  9.758  2.108  0.184 18.300  7.300  0.318
AtomPair CA 64 CA 200 SOGFUNC 4  8.209  4.151  0.112  8.390  2.108  0.221  8.422  2.108  0.221 18.300  7.300  0.446
AtomPair CA 64 CA 219 SOGFUNC 3  9.653  2.956  0.191  9.666  2.956  0.191 18.300  7.300  0.618
AtomPair CA 65 CA 70 SOGFUNC 4  3.859  3.973  0.143  3.864  3.973  0.143  8.848  3.391  0.168 18.300  7.300  0.546
AtomPair CA 65 CA 71 SOGFUNC 3  6.402  3.973  0.157  6.423  3.973  0.157 18.300  7.300  0.685
AtomPair CA 65 CA 72 SOGFUNC 3  9.470  3.717  0.165  9.480  3.717  0.165 18.300  7.300  0.671
AtomPair CA 65 CA 74 SOGFUNC 3  8.361  2.956  0.191  8.423  2.956  0.191 18.300  7.300  0.618
AtomPair CA 65 CA 75 SOGFUNC 3  9.922  4.151  0.150  9.970  3.717  0.168 18.300  7.300  0.682
AtomPair CA 65 CA 76 SOGFUNC 3  7.137  2.956  0.191  7.197  2.956  0.191 18.300  7.300  0.618
AtomPair CA 65 CA 77 SOGFUNC 3  7.271  2.956  0.191  7.281  2.956  0.191 18.300  7.300  0.618
AtomPair CA 65 CA 78 SOGFUNC 2  7.427  2.654  0.234 18.300  7.300  0.766
AtomPair CA 65 CA 79 SOGFUNC 2  7.556  2.956  0.215 18.300  7.300  0.785
AtomPair CA 65 CA 80 SOGFUNC 2  4.974  2.956  0.215 18.300  7.300  0.785
AtomPair CA 65 CA 81 SOGFUNC 2  4.401  2.654  0.234 18.300  7.300  0.766
AtomPair CA 65 CA 82 SOGFUNC 2  6.424  3.717  0.179 18.300  7.300  0.821
AtomPair CA 65 CA 83 SOGFUNC 2  7.791  3.717  0.179 18.300  7.300  0.821
AtomPair CA 65 CA 90 SOGFUNC 2  9.857  3.717  0.179 18.300  7.300  0.821
AtomPair CA 65 CA 91 SOGFUNC 2  8.550  3.570  0.185 18.300  7.300  0.815
AtomPair CA 65 CA 93 SOGFUNC 2  9.095  2.654  0.234 18.300  7.300  0.766
AtomPair CA 65 CA 106 SOGFUNC 2  8.957  2.244  0.265 18.300  7.300  0.735
AtomPair CA 65 CA 107 SOGFUNC 3  8.871  2.956  0.191  8.923  2.956  0.191 18.300  7.300  0.618
AtomPair CA 65 CA 112 SOGFUNC 4  8.922  3.391  0.169  9.693  4.214  0.136  9.739  3.973  0.144 18.300  7.300  0.550
AtomPair CA 65 CA 113 SOGFUNC 4  6.289  3.391  0.169  8.969  4.214  0.136  9.014  3.973  0.144 18.300  7.300  0.550
AtomPair CA 65 CA 114 SOGFUNC 4  5.981  3.677  0.163  8.897  4.665  0.129  9.006  4.490  0.134 18.300  7.300  0.575
AtomPair CA 65 CA 115 SOGFUNC 3  7.778  3.677  0.168  9.535  3.973  0.155 18.300  7.300  0.677
AtomPair CA 65 CA 116 SOGFUNC 2  8.755  3.677  0.181 18.300  7.300  0.819
AtomPair CA 65 CA 117 SOGFUNC 2  9.183  3.391  0.193 18.300  7.300  0.807
AtomPair CA 65 CA 196 SOGFUNC 4  7.723  2.108  0.221  9.139  2.654  0.175  9.188  2.956  0.157 18.300  7.300  0.446
AtomPair CA 65 CA 197 SOGFUNC 4  5.406  2.956  0.160  5.422  2.956  0.160  6.659  2.108  0.225 18.300  7.300  0.454
AtomPair CA 65 CA 198 SOGFUNC 4  5.154  2.956  0.160  5.171  2.956  0.160  9.373  2.108  0.225 18.300  7.300  0.454
AtomPair CA 65 CA 199 SOGFUNC 4  8.424  2.956  0.160  8.438  2.956  0.160  9.269  2.108  0.225 18.300  7.300  0.454
AtomPair CA 65 CA 200 SOGFUNC 3  9.591  2.956  0.191  9.612  2.956  0.191 18.300  7.300  0.618
AtomPair CA 66 CA 71 SOGFUNC 3  8.643  3.973  0.157  8.672  3.973  0.157 18.300  7.300  0.685
AtomPair CA 66 CA 76 SOGFUNC 2  9.941  2.956  0.215 18.300  7.300  0.785
AtomPair CA 66 CA 77 SOGFUNC 2  8.476  2.956  0.215 18.300  7.300  0.785
AtomPair CA 66 CA 78 SOGFUNC 2  5.965  2.956  0.215 18.300  7.300  0.785
AtomPair CA 66 CA 79 SOGFUNC 2  5.465  2.956  0.215 18.300  7.300  0.785
AtomPair CA 66 CA 80 SOGFUNC 2  4.875  2.956  0.215 18.300  7.300  0.785
AtomPair CA 66 CA 81 SOGFUNC 2  6.635  2.956  0.215 18.300  7.300  0.785
AtomPair CA 66 CA 82 SOGFUNC 2  9.467  4.151  0.163 18.300  7.300  0.837
AtomPair CA 66 CA 93 SOGFUNC 2  9.198  3.973  0.170 18.300  7.300  0.830
AtomPair CA 66 CA 106 SOGFUNC 3  9.724  2.956  0.191  9.727  2.956  0.191 18.300  7.300  0.618
AtomPair CA 66 CA 107 SOGFUNC 3  8.249  2.956  0.191  8.267  2.956  0.191 18.300  7.300  0.618
AtomPair CA 66 CA 112 SOGFUNC 2  9.084  3.677  0.181 18.300  7.300  0.819
AtomPair CA 66 CA 113 SOGFUNC 2  6.355  3.677  0.181 18.300  7.300  0.819
AtomPair CA 66 CA 114 SOGFUNC 4  3.914  3.677  0.163  7.932  4.665  0.129  8.074  4.490  0.134 18.300  7.300  0.575
AtomPair CA 66 CA 115 SOGFUNC 4  5.402  3.677  0.158  9.881  4.214  0.138  9.966  3.973  0.146 18.300  7.300  0.558
AtomPair CA 66 CA 116 SOGFUNC 4  7.649  3.677  0.162  8.157  4.490  0.133  8.184  4.490  0.133 18.300  7.300  0.572
AtomPair CA 66 CA 117 SOGFUNC 4  9.444  3.677  0.157  9.672  3.973  0.145  9.697  3.973  0.145 18.300  7.300  0.553
AtomPair CA 66 CA 197 SOGFUNC 3  7.244  2.956  0.191  7.304  2.956  0.191 18.300  7.300  0.618
AtomPair CA 66 CA 198 SOGFUNC 3  6.150  2.956  0.191  6.195  2.956  0.191 18.300  7.300  0.618
AtomPair CA 66 CA 199 SOGFUNC 3  8.783  2.956  0.191  8.785  2.956  0.191 18.300  7.300  0.618
AtomPair CA 66 CA 200 SOGFUNC 3  8.581  2.956  0.191  8.619  2.956  0.191 18.300  7.300  0.618
AtomPair CA 67 CA 75 SOGFUNC 2  9.966  2.108  0.278 18.300  7.300  0.722
AtomPair CA 67 CA 76 SOGFUNC 2  6.309  2.108  0.278 18.300  7.300  0.722
AtomPair CA 67 CA 77 SOGFUNC 2  5.380  2.108  0.278 18.300  7.300  0.722
AtomPair CA 67 CA 78 SOGFUNC 2  4.482  2.108  0.278 18.300  7.300  0.722
AtomPair CA 67 CA 79 SOGFUNC 2  5.319  2.108  0.278 18.300  7.300  0.722
AtomPair CA 67 CA 80 SOGFUNC 2  6.973  2.108  0.278 18.300  7.300  0.722
AtomPair CA 67 CA 81 SOGFUNC 2  8.764  2.108  0.278 18.300  7.300  0.722
AtomPair CA 67 CA 93 SOGFUNC 2  7.957  3.391  0.193 18.300  7.300  0.807
AtomPair CA 67 CA 94 SOGFUNC 2  9.966  3.391  0.193 18.300  7.300  0.807
AtomPair CA 67 CA 107 SOGFUNC 3  9.663  2.244  0.224  9.672  2.244  0.224 18.300  7.300  0.552
AtomPair CA 67 CA 112 SOGFUNC 2  8.872  4.214  0.161 18.300  7.300  0.839
AtomPair CA 67 CA 113 SOGFUNC 4  5.274  4.214  0.139  8.316  3.892  0.150  8.316  3.892  0.150 18.300  7.300  0.561
AtomPair CA 67 CA 114 SOGFUNC 4  4.459  4.214  0.136  4.510  3.677  0.156  4.586  3.677  0.156 18.300  7.300  0.551
AtomPair CA 67 CA 115 SOGFUNC 4  6.207  3.677  0.156  6.278  3.677  0.156  7.721  4.214  0.136 18.300  7.300  0.551
AtomPair CA 67 CA 116 SOGFUNC 3  5.360  3.677  0.166  5.372  3.677  0.166 18.300  7.300  0.668
AtomPair CA 67 CA 117 SOGFUNC 3  8.002  3.391  0.177  8.064  3.677  0.164 18.300  7.300  0.659
AtomPair CA 67 CA 197 SOGFUNC 3  8.960  2.108  0.232  8.991  2.108  0.232 18.300  7.300  0.536
AtomPair CA 67 CA 198 SOGFUNC 3  9.187  2.244  0.224  9.193  2.244  0.224 18.300  7.300  0.552
AtomPair CA 68 CA 74 SOGFUNC 2  9.647  3.391  0.193 18.300  7.300  0.807
AtomPair CA 68 CA 75 SOGFUNC 2  8.284  2.956  0.215 18.300  7.300  0.785
AtomPair CA 68 CA 76 SOGFUNC 2  5.332  2.956  0.215 18.300  7.300  0.785
AtomPair CA 68 CA 77 SOGFUNC 2  5.339  2.956  0.215 18.300  7.300  0.785
AtomPair CA 68 CA 78 SOGFUNC 2  6.638  2.956  0.215 18.300  7.300  0.785
AtomPair CA 68 CA 79 SOGFUNC 2  6.555  3.513  0.188 18.300  7.300  0.812
AtomPair CA 68 CA 80 SOGFUNC 2  9.462  3.513  0.188 18.300  7.300  0.812
AtomPair CA 68 CA 112 SOGFUNC 3  9.237  4.214  0.151  9.275  4.214  0.151 18.300  7.300  0.698
AtomPair CA 68 CA 113 SOGFUNC 4  6.481  3.677  0.153  6.534  3.677  0.153  7.877  3.677  0.153 18.300  7.300  0.540
AtomPair CA 68 CA 114 SOGFUNC 4  4.047  4.214  0.138  4.206  3.973  0.146  7.831  3.677  0.158 18.300  7.300  0.558
AtomPair CA 68 CA 115 SOGFUNC 3  7.542  4.214  0.150  7.683  3.973  0.159 18.300  7.300  0.691
AtomPair CA 68 CA 116 SOGFUNC 3  7.909  4.214  0.150  7.987  3.973  0.159 18.300  7.300  0.691
AtomPair CA 68 CA 197 SOGFUNC 3  9.044  2.956  0.191  9.047  2.956  0.191 18.300  7.300  0.618
AtomPair CA 68 CA 198 SOGFUNC 3  9.941  2.108  0.232  9.959  2.108  0.232 18.300  7.300  0.536
AtomPair CA 69 CA 74 SOGFUNC 3  6.115  3.973  0.155  9.891  3.677  0.168 18.300  7.300  0.677
AtomPair CA 69 CA 75 SOGFUNC 3  5.811  3.973  0.153  8.656  3.391  0.180 18.300  7.300  0.667
AtomPair CA 69 CA 76 SOGFUNC 3  4.402  2.956  0.180  9.773  2.244  0.237 18.300  7.300  0.583
AtomPair CA 69 CA 77 SOGFUNC 2  6.873  2.956  0.215 18.300  7.300  0.785
AtomPair CA 69 CA 78 SOGFUNC 2  9.214  2.956  0.215 18.300  7.300  0.785
AtomPair CA 69 CA 113 SOGFUNC 3  7.673  3.677  0.169  9.950  4.214  0.148 18.300  7.300  0.683
AtomPair CA 69 CA 114 SOGFUNC 4  7.542  4.214  0.138  7.663  3.973  0.146  9.328  3.677  0.158 18.300  7.300  0.558
AtomPair CA 69 CA 115 SOGFUNC 2  4.547  3.973  0.170 18.300  7.300  0.830
AtomPair CA 69 CA 116 SOGFUNC 2  8.014  4.490  0.153 18.300  7.300  0.847
AtomPair CA 69 CA 196 SOGFUNC 2  9.652  2.108  0.278 18.300  7.300  0.722
AtomPair CA 69 CA 197 SOGFUNC 2  8.717  2.108  0.278 18.300  7.300  0.722
AtomPair CA 69 CA 198 SOGFUNC 3  9.939  2.956  0.191  9.956  2.956  0.191 18.300  7.300  0.618
AtomPair CA 70 CA 75 SOGFUNC 5  5.125  2.956  0.171  9.052  2.956  0.171  9.938  4.151  0.122  9.941  4.151  0.122 18.300  7.300  0.415
AtomPair CA 70 CA 76 SOGFUNC 4  6.218  2.956  0.171  8.406  2.956  0.171  8.416  2.956  0.171 18.300  7.300  0.486
AtomPair CA 70 CA 77 SOGFUNC 4  9.097  2.956  0.176  9.284  2.956  0.176  9.309  3.513  0.148 18.300  7.300  0.499
AtomPair CA 70 CA 114 SOGFUNC 2  8.982  3.973  0.170 18.300  7.300  0.830
AtomPair CA 70 CA 115 SOGFUNC 2  7.981  3.973  0.170 18.300  7.300  0.830
AtomPair CA 70 CA 197 SOGFUNC 4  8.884  2.956  0.171  8.917  2.956  0.171  9.186  2.956  0.171 18.300  7.300  0.486
AtomPair CA 70 CA 198 SOGFUNC 3  8.491  2.956  0.191  8.509  2.956  0.191 18.300  7.300  0.618
AtomPair CA 71 CA 76 SOGFUNC 4  9.105  2.956  0.171  9.124  2.956  0.171  9.176  2.956  0.171 18.300  7.300  0.486
AtomPair CA 71 CA 198 SOGFUNC 3  9.392  2.108  0.232  9.408  2.108  0.232 18.300  7.300  0.536
AtomPair CA 73 CA 106 SOGFUNC 2  9.646  2.956  0.215 18.300  7.300  0.785
AtomPair CA 73 CA 107 SOGFUNC 2  9.205  2.956  0.215 18.300  7.300  0.785
AtomPair CA 73 CA 108 SOGFUNC 2  8.833  2.956  0.215 18.300  7.300  0.785
AtomPair CA 73 CA 109 SOGFUNC 2  9.240  3.973  0.170 18.300  7.300  0.830
AtomPair CA 73 CA 114 SOGFUNC 4  9.626  3.677  0.153  9.744  3.677  0.153  9.923  3.677  0.153 18.300  7.300  0.540
AtomPair CA 73 CA 195 SOGFUNC 4  8.394  2.108  0.199  8.410  2.108  0.199  8.430  2.108  0.199 18.300  7.300  0.403
AtomPair CA 73 CA 196 SOGFUNC 5  7.009  2.108  0.174  7.239  2.108  0.174  7.296  2.108  0.174  9.873  2.108  0.174 18.300  7.300  0.302
AtomPair CA 73 CA 197 SOGFUNC 5  6.877  2.956  0.150  6.913  2.956  0.150  6.971  3.513  0.126  9.185  2.108  0.210 18.300  7.300  0.364
AtomPair CA 73 CA 198 SOGFUNC 4  8.110  2.108  0.199  8.132  2.108  0.199  8.162  2.108  0.199 18.300  7.300  0.403
AtomPair CA 73 CA 203 SOGFUNC 2  9.944  2.108  0.278 18.300  7.300  0.722
AtomPair CA 73 CA 204 SOGFUNC 2  6.358  3.973  0.170 18.300  7.300  0.830
AtomPair CA 73 CA 205 SOGFUNC 2  5.209  3.973  0.170 18.300  7.300  0.830
AtomPair CA 73 CA 206 SOGFUNC 2  3.943  3.973  0.170 18.300  7.300  0.830
AtomPair CA 73 CA 207 SOGFUNC 2  6.687  3.973  0.170 18.300  7.300  0.830
AtomPair CA 73 CA 208 SOGFUNC 2  9.030  3.973  0.170 18.300  7.300  0.830
AtomPair CA 73 CA 218 SOGFUNC 4  9.168  2.108  0.263  9.582  3.717  0.030  9.582  4.490  0.099 18.300  7.300  0.608
AtomPair CA 73 CA 219 SOGFUNC 5  7.931  3.513  0.157  9.155  4.214  0.130  9.170  4.214  0.130  9.319  4.214  0.130 18.300  7.300  0.452
AtomPair CA 73 CA 220 SOGFUNC 5  8.101  2.108  0.231  8.255  3.973  0.123  8.264  3.973  0.123  8.284  3.973  0.123 18.300  7.300  0.401
AtomPair CA 74 CA 79 SOGFUNC 2  9.665  3.513  0.188 18.300  7.300  0.812
AtomPair CA 74 CA 80 SOGFUNC 2  9.263  2.956  0.215 18.300  7.300  0.785
AtomPair CA 74 CA 94 SOGFUNC 2  9.744  2.108  0.278 18.300  7.300  0.722
AtomPair CA 74 CA 95 SOGFUNC 2  7.141  3.391  0.193 18.300  7.300  0.807
AtomPair CA 74 CA 96 SOGFUNC 2  9.475  3.973  0.170 18.300  7.300  0.830
AtomPair CA 74 CA 98 SOGFUNC 2  9.087  3.973  0.170 18.300  7.300  0.830
AtomPair CA 74 CA 107 SOGFUNC 2  9.793  2.108  0.278 18.300  7.300  0.722
AtomPair CA 74 CA 108 SOGFUNC 2  9.420  3.717  0.179 18.300  7.300  0.821
AtomPair CA 74 CA 114 SOGFUNC 2  8.470  3.973  0.170 18.300  7.300  0.830
AtomPair CA 74 CA 116 SOGFUNC 2  8.886  4.490  0.153 18.300  7.300  0.847
AtomPair CA 74 CA 118 SOGFUNC 2  8.863  4.214  0.161 18.300  7.300  0.839
AtomPair CA 74 CA 119 SOGFUNC 2  9.188  3.973  0.170 18.300  7.300  0.830
AtomPair CA 74 CA 165 SOGFUNC 2  9.940  3.973  0.170 18.300  7.300  0.830
AtomPair CA 74 CA 166 SOGFUNC 2  8.894  3.973  0.170 18.300  7.300  0.830
AtomPair CA 74 CA 195 SOGFUNC 3  9.676  2.956  0.191  9.831  2.956  0.191 18.300  7.300  0.618
AtomPair CA 74 CA 196 SOGFUNC 6  7.290  2.956  0.153  9.197  2.956  0.153  9.341  3.513  0.128  9.662  3.513  0.128  9.691  3.513  0.128 18.300  7.300  0.309
AtomPair CA 74 CA 197 SOGFUNC 5  5.543  2.956  0.138  9.539  2.108  0.194  9.618  2.108  0.194  9.711  2.956  0.138 18.300  7.300  0.336
AtomPair CA 74 CA 198 SOGFUNC 4  5.497  2.956  0.151  9.055  2.108  0.211  9.146  2.108  0.211 18.300  7.300  0.427
AtomPair CA 74 CA 199 SOGFUNC 2  7.840  2.956  0.215 18.300  7.300  0.785
AtomPair CA 74 CA 203 SOGFUNC 2  8.592  2.956  0.215 18.300  7.300  0.785
AtomPair CA 74 CA 204 SOGFUNC 2  5.690  2.956  0.215 18.300  7.300  0.785
AtomPair CA 74 CA 205 SOGFUNC 3  5.381  3.973  0.160  9.431  4.490  0.142 18.300  7.300  0.698
AtomPair CA 74 CA 206 SOGFUNC 3  6.326  3.973  0.160  8.264  4.490  0.142 18.300  7.300  0.698
AtomPair CA 74 CA 207 SOGFUNC 3  5.525  4.490  0.142  9.837  3.973  0.160 18.300  7.300  0.698
AtomPair CA 74 CA 208 SOGFUNC 2  5.874  4.490  0.153 18.300  7.300  0.847
AtomPair CA 74 CA 209 SOGFUNC 2  9.128  4.490  0.153 18.300  7.300  0.847
AtomPair CA 74 CA 217 SOGFUNC 2  9.893  4.490  0.153 18.300  7.300  0.847
AtomPair CA 74 CA 218 SOGFUNC 2  9.194  3.717  0.179 18.300  7.300  0.821
AtomPair CA 74 CA 219 SOGFUNC 5  7.934  3.513  0.142  9.613  2.956  0.169  9.616  2.956  0.169  9.935  4.490  0.111 18.300  7.300  0.410
AtomPair CA 74 CA 220 SOGFUNC 5  6.376  2.956  0.174  8.815  3.513  0.146  8.852  3.513  0.146  9.820  4.665  0.110 18.300  7.300  0.423
AtomPair CA 74 CA 221 SOGFUNC 8  7.944  3.513  0.130  8.007  4.490  0.101  8.187  3.717  0.024  8.187  4.490  0.081  8.350  2.956  0.046  8.350  2.108  0.151  8.371  2.956  0.154 18.300  7.300  0.312
AtomPair CA 74 CA 222 SOGFUNC 5  8.741  4.214  0.121  8.741  3.513  0.036  9.362  3.717  0.034  9.362  4.490  0.113 18.300  7.300  0.696
AtomPair CA 75 CA 80 SOGFUNC 2  5.975  4.151  0.163 18.300  7.300  0.837
AtomPair CA 75 CA 81 SOGFUNC 2  8.828  4.151  0.163 18.300  7.300  0.837
AtomPair CA 75 CA 82 SOGFUNC 2  9.450  3.717  0.179 18.300  7.300  0.821
AtomPair CA 75 CA 83 SOGFUNC 2  8.939  3.717  0.179 18.300  7.300  0.821
AtomPair CA 75 CA 94 SOGFUNC 2  9.871  2.956  0.215 18.300  7.300  0.785
AtomPair CA 75 CA 95 SOGFUNC 2  8.424  2.956  0.215 18.300  7.300  0.785
AtomPair CA 75 CA 97 SOGFUNC 2  9.168  4.214  0.161 18.300  7.300  0.839
AtomPair CA 75 CA 98 SOGFUNC 2  5.878  4.490  0.153 18.300  7.300  0.847
AtomPair CA 75 CA 99 SOGFUNC 2  8.266  4.665  0.148 18.300  7.300  0.852
AtomPair CA 75 CA 100 SOGFUNC 2  9.325  4.490  0.153 18.300  7.300  0.847
AtomPair CA 75 CA 107 SOGFUNC 2  9.585  2.108  0.278 18.300  7.300  0.722
AtomPair CA 75 CA 108 SOGFUNC 3  9.125  3.717  0.158  9.215  2.956  0.199 18.300  7.300  0.643
AtomPair CA 75 CA 109 SOGFUNC 3  9.022  3.717  0.146  9.128  2.108  0.258 18.300  7.300  0.596
AtomPair CA 75 CA 110 SOGFUNC 3  9.307  4.490  0.124  9.558  2.108  0.265 18.300  7.300  0.611
AtomPair CA 75 CA 111 SOGFUNC 5  8.239  2.956  0.178  8.465  4.319  0.122  8.700  4.319  0.122  8.989  3.677  0.143 18.300  7.300  0.434
AtomPair CA 75 CA 112 SOGFUNC 5  9.119  2.108  0.240  9.587  4.423  0.114  9.688  4.423  0.114  9.789  4.423  0.114 18.300  7.300  0.416
AtomPair CA 75 CA 113 SOGFUNC 2  8.533  2.108  0.278 18.300  7.300  0.722
AtomPair CA 75 CA 114 SOGFUNC 2  7.040  4.665  0.148 18.300  7.300  0.852
AtomPair CA 75 CA 118 SOGFUNC 2  8.859  4.665  0.148 18.300  7.300  0.852
AtomPair CA 75 CA 122 SOGFUNC 2  9.910  2.108  0.278 18.300  7.300  0.722
AtomPair CA 75 CA 123 SOGFUNC 2  9.475  2.956  0.215 18.300  7.300  0.785
AtomPair CA 75 CA 124 SOGFUNC 2  9.807  2.108  0.278 18.300  7.300  0.722
AtomPair CA 75 CA 194 SOGFUNC 5  8.309  2.108  0.221  9.625  3.513  0.132  9.698  3.513  0.132  9.698  3.513  0.132 18.300  7.300  0.382
AtomPair CA 75 CA 195 SOGFUNC 5  6.612  1.871  0.242  9.165  3.513  0.129  9.432  3.513  0.129  9.462  3.513  0.129 18.300  7.300  0.372
AtomPair CA 75 CA 196 SOGFUNC 5  5.437  2.108  0.221  8.734  3.513  0.132  9.095  3.513  0.132  9.130  3.513  0.132 18.300  7.300  0.382
AtomPair CA 75 CA 197 SOGFUNC 5  6.680  2.108  0.230  8.571  3.513  0.138  9.488  4.151  0.117  9.515  4.151  0.117 18.300  7.300  0.398
AtomPair CA 75 CA 198 SOGFUNC 3  9.043  3.513  0.153  9.107  2.108  0.256 18.300  7.300  0.591
AtomPair CA 75 CA 202 SOGFUNC 2  7.375  2.108  0.278 18.300  7.300  0.722
AtomPair CA 75 CA 203 SOGFUNC 2  5.474  2.108  0.278 18.300  7.300  0.722
AtomPair CA 75 CA 204 SOGFUNC 3  4.128  2.108  0.258  9.622  3.717  0.146 18.300  7.300  0.596
AtomPair CA 75 CA 205 SOGFUNC 3  5.980  4.490  0.124  6.243  2.108  0.265 18.300  7.300  0.611
AtomPair CA 75 CA 206 SOGFUNC 3  5.109  4.490  0.138  8.692  3.391  0.183 18.300  7.300  0.679
AtomPair CA 75 CA 207 SOGFUNC 2  3.962  4.490  0.153 18.300  7.300  0.847
AtomPair CA 75 CA 208 SOGFUNC 2  6.650  4.490  0.153 18.300  7.300  0.847
AtomPair CA 75 CA 219 SOGFUNC 2  9.361  2.956  0.215 18.300  7.300  0.785
AtomPair CA 75 CA 220 SOGFUNC 6  7.391  2.108  0.229  9.111  4.665  0.104  9.642  4.665  0.104  9.889  4.151  0.116  9.903  4.151  0.116 18.300  7.300  0.331
AtomPair CA 75 CA 221 SOGFUNC 7  7.941  3.717  0.133  7.957  4.151  0.119  9.434  2.956  0.034  9.434  3.973  0.100  9.840  2.956  0.168  9.945  4.665  0.106 18.300  7.300  0.340
AtomPair CA 75 CA 222 SOGFUNC 5  9.067  2.956  0.040  9.067  3.973  0.118  9.069  4.151  0.141  9.104  4.151  0.141 18.300  7.300  0.561
AtomPair CA 75 CA 223 SOGFUNC 3  8.961  4.151  0.125  9.037  4.151  0.125 18.300  7.300  0.749
AtomPair CA 76 CA 81 SOGFUNC 2  8.165  3.513  0.188 18.300  7.300  0.812
AtomPair CA 76 CA 82 SOGFUNC 5  9.856  3.513  0.138  9.863  3.513  0.138  9.873  2.956  0.164  9.916  2.956  0.164 18.300  7.300  0.397
AtomPair CA 76 CA 93 SOGFUNC 2  8.960  2.956  0.215 18.300  7.300  0.785
AtomPair CA 76 CA 94 SOGFUNC 2  8.570  2.956  0.215 18.300  7.300  0.785
AtomPair CA 76 CA 95 SOGFUNC 2  8.578  2.956  0.215 18.300  7.300  0.785
AtomPair CA 76 CA 98 SOGFUNC 2  8.849  3.973  0.170 18.300  7.300  0.830
AtomPair CA 76 CA 106 SOGFUNC 2  9.777  2.244  0.265 18.300  7.300  0.735
AtomPair CA 76 CA 107 SOGFUNC 5  8.951  2.108  0.210  9.388  2.956  0.150  9.537  2.956  0.150  9.623  3.513  0.126 18.300  7.300  0.364
AtomPair CA 76 CA 108 SOGFUNC 5  9.287  2.108  0.205  9.886  2.956  0.146  9.889  2.956  0.146  9.982  2.956  0.146 18.300  7.300  0.356
AtomPair CA 76 CA 109 SOGFUNC 2  9.586  2.956  0.215 18.300  7.300  0.785
AtomPair CA 76 CA 110 SOGFUNC 5  8.808  2.754  0.178  9.338  3.513  0.140  9.609  3.513  0.140  9.709  3.513  0.140 18.300  7.300  0.403
AtomPair CA 76 CA 111 SOGFUNC 5  5.376  3.513  0.130  5.659  2.754  0.165  6.012  2.754  0.165  6.072  2.754  0.165 18.300  7.300  0.374
AtomPair CA 76 CA 112 SOGFUNC 8  6.689  2.108  0.195  7.869  4.214  0.097  8.167  4.214  0.097  8.191  4.214  0.097  8.868  3.513  0.117  8.899  3.513  0.117  9.373  3.677  0.112 18.300  7.300  0.169
AtomPair CA 76 CA 113 SOGFUNC 5  7.086  2.754  0.187  9.778  3.973  0.130  9.779  3.973  0.130  9.825  3.973  0.130 18.300  7.300  0.424
AtomPair CA 76 CA 114 SOGFUNC 4  9.864  4.214  0.142  9.976  4.214  0.142  9.976  4.214  0.142 18.300  7.300  0.574
AtomPair CA 76 CA 124 SOGFUNC 2  9.947  2.108  0.278 18.300  7.300  0.722
AtomPair CA 76 CA 165 SOGFUNC 2  9.895  3.973  0.170 18.300  7.300  0.830
AtomPair CA 76 CA 193 SOGFUNC 5  9.601  2.956  0.148  9.612  2.956  0.148  9.636  2.956  0.148  9.753  2.244  0.195 18.300  7.300  0.360
AtomPair CA 76 CA 194 SOGFUNC 5  5.890  2.956  0.146  5.910  2.956  0.146  5.918  2.956  0.146  6.081  2.108  0.205 18.300  7.300  0.356
AtomPair CA 76 CA 195 SOGFUNC 7  5.483  2.108  0.159  5.835  2.956  0.113  6.072  2.956  0.113  6.083  2.956  0.113  8.142  2.108  0.159  8.169  2.108  0.159 18.300  7.300  0.183
AtomPair CA 76 CA 196 SOGFUNC 8  4.372  2.108  0.145  5.908  2.956  0.103  6.306  2.956  0.103  6.372  3.513  0.087  6.843  2.108  0.145  6.873  2.108  0.145  9.797  2.108  0.145 18.300  7.300  0.126
AtomPair CA 76 CA 197 SOGFUNC 8  5.775  2.956  0.132  5.804  2.956  0.132  7.189  2.108  0.185  8.681  4.151  0.094  8.926  4.151  0.094  8.945  3.513  0.111  8.948  4.151  0.094 18.300  7.300  0.160
AtomPair CA 76 CA 198 SOGFUNC 3  7.329  2.108  0.232  7.342  2.108  0.232 18.300  7.300  0.536
AtomPair CA 76 CA 199 SOGFUNC 3  9.819  2.108  0.232  9.862  2.108  0.232 18.300  7.300  0.536
AtomPair CA 76 CA 202 SOGFUNC 2  7.510  2.956  0.215 18.300  7.300  0.785
AtomPair CA 76 CA 203 SOGFUNC 2  6.113  2.108  0.278 18.300  7.300  0.722
AtomPair CA 76 CA 204 SOGFUNC 3  6.994  2.956  0.199  8.341  3.717  0.158 18.300  7.300  0.643
AtomPair CA 76 CA 205 SOGFUNC 3  5.495  3.717  0.158  9.509  2.956  0.199 18.300  7.300  0.643
AtomPair CA 76 CA 206 SOGFUNC 2  5.356  4.490  0.153 18.300  7.300  0.847
AtomPair CA 76 CA 207 SOGFUNC 2  6.304  4.490  0.153 18.300  7.300  0.847
AtomPair CA 76 CA 208 SOGFUNC 2  9.795  4.490  0.153 18.300  7.300  0.847
AtomPair CA 76 CA 220 SOGFUNC 5  9.478  2.108  0.245  9.862  4.665  0.111  9.917  4.665  0.111  9.932  4.665  0.111 18.300  7.300  0.424
AtomPair CA 76 CA 221 SOGFUNC 3  8.817  2.956  0.191  8.875  2.956  0.191 18.300  7.300  0.618
AtomPair CA 76 CA 222 SOGFUNC 3  8.879  3.717  0.037  8.879  4.490  0.122 18.300  7.300  0.842
AtomPair CA 77 CA 82 SOGFUNC 6  6.663  2.956  0.143  6.719  2.956  0.143  6.835  2.956  0.143  7.144  2.635  0.161  9.937  3.513  0.120 18.300  7.300  0.290
AtomPair CA 77 CA 93 SOGFUNC 2  9.324  2.956  0.215 18.300  7.300  0.785
AtomPair CA 77 CA 107 SOGFUNC 7  9.631  2.956  0.104  9.690  2.108  0.146  9.847  2.108  0.146  9.847  2.108  0.146  9.882  2.108  0.146  9.895  2.108  0.146 18.300  7.300  0.168
AtomPair CA 77 CA 108 SOGFUNC 3  8.738  2.956  0.191  8.760  2.956  0.191 18.300  7.300  0.618
AtomPair CA 77 CA 109 SOGFUNC 5  9.296  2.956  0.154  9.336  2.956  0.154  9.767  2.956  0.154  9.966  2.754  0.165 18.300  7.300  0.374
AtomPair CA 77 CA 110 SOGFUNC 5  9.335  2.956  0.156  9.586  3.513  0.131  9.870  2.754  0.167  9.894  2.754  0.167 18.300  7.300  0.379
AtomPair CA 77 CA 111 SOGFUNC 9  6.860  3.513  0.096  7.295  2.966  0.114  7.561  2.966  0.114  7.594  2.966  0.114  8.841  3.513  0.096  8.874  3.513  0.096  9.812  2.108  0.161  9.992  2.956  0.115 18.300  7.300  0.093
AtomPair CA 77 CA 112 SOGFUNC 5  6.170  3.513  0.143  6.216  3.513  0.143  7.708  3.892  0.129  9.453  2.956  0.170 18.300  7.300  0.414
AtomPair CA 77 CA 113 SOGFUNC 4  8.223  3.973  0.130  8.532  2.754  0.187  8.583  2.754  0.187 18.300  7.300  0.495
AtomPair CA 77 CA 124 SOGFUNC 2  9.824  2.108  0.278 18.300  7.300  0.722
AtomPair CA 77 CA 125 SOGFUNC 2  9.000  2.956  0.215 18.300  7.300  0.785
AtomPair CA 77 CA 164 SOGFUNC 2  8.500  2.956  0.215 18.300  7.300  0.785
AtomPair CA 77 CA 165 SOGFUNC 2  6.303  2.956  0.215 18.300  7.300  0.785
AtomPair CA 77 CA 166 SOGFUNC 2  6.755  3.973  0.170 18.300  7.300  0.830
AtomPair CA 77 CA 191 SOGFUNC 4  9.773  3.513  0.145  9.889  2.754  0.184  9.991  2.754  0.184 18.300  7.300  0.487
AtomPair CA 77 CA 192 SOGFUNC 5  9.326  3.513  0.140  9.332  3.513  0.140  9.373  3.513  0.140  9.573  2.754  0.178 18.300  7.300  0.403
AtomPair CA 77 CA 193 SOGFUNC 5  7.991  2.956  0.146  8.095  2.956  0.146  8.128  2.956  0.146  8.410  2.108  0.205 18.300  7.300  0.356
AtomPair CA 77 CA 194 SOGFUNC 8  5.105  2.956  0.116  5.113  2.956  0.116  5.133  2.956  0.116  5.246  2.108  0.163  9.380  2.956  0.116  9.425  2.956  0.116  9.937  2.956  0.116 18.300  7.300  0.141
AtomPair CA 77 CA 195 SOGFUNC 8  5.460  2.956  0.122  5.662  2.956  0.122  5.687  2.956  0.122  6.055  2.956  0.122  6.211  2.956  0.122  6.213  2.956  0.122  6.668  2.956  0.122 18.300  7.300  0.148
AtomPair CA 77 CA 196 SOGFUNC 8  5.400  2.956  0.116  5.462  2.956  0.116  6.841  2.956  0.116  7.277  2.108  0.163  8.134  2.956  0.116  8.379  2.956  0.116  8.421  2.956  0.116 18.300  7.300  0.141
AtomPair CA 77 CA 197 SOGFUNC 5  4.522  2.956  0.154  4.550  2.956  0.154  7.078  2.754  0.165  9.487  2.956  0.154 18.300  7.300  0.374
AtomPair CA 77 CA 198 SOGFUNC 4  7.463  2.108  0.209  7.504  2.108  0.209  9.985  2.754  0.160 18.300  7.300  0.422
AtomPair CA 77 CA 201 SOGFUNC 2  9.691  3.513  0.188 18.300  7.300  0.812
AtomPair CA 77 CA 202 SOGFUNC 2  7.958  3.513  0.188 18.300  7.300  0.812
AtomPair CA 77 CA 203 SOGFUNC 3  7.394  2.754  0.199  8.269  2.754  0.199 18.300  7.300  0.601
AtomPair CA 77 CA 204 SOGFUNC 3  5.721  2.956  0.197  9.896  3.513  0.166 18.300  7.300  0.638
AtomPair CA 77 CA 205 SOGFUNC 2  4.274  2.956  0.215 18.300  7.300  0.785
AtomPair CA 77 CA 206 SOGFUNC 2  6.604  2.956  0.215 18.300  7.300  0.785
AtomPair CA 77 CA 207 SOGFUNC 2  8.730  3.973  0.170 18.300  7.300  0.830
AtomPair CA 77 CA 220 SOGFUNC 5  8.229  2.956  0.168  9.266  3.513  0.141  9.269  3.513  0.141  9.640  3.513  0.141 18.300  7.300  0.408
AtomPair CA 77 CA 221 SOGFUNC 5  9.385  3.513  0.157  9.762  4.214  0.130  9.976  4.214  0.130  9.993  4.214  0.130 18.300  7.300  0.452
AtomPair CA 77 CA 222 SOGFUNC 3  8.323  3.513  0.149  8.323  3.007  0.044 18.300  7.300  0.807
AtomPair CA 78 CA 83 SOGFUNC 4  7.119  2.956  0.165  7.463  2.635  0.185  7.484  2.635  0.185 18.300  7.300  0.466
AtomPair CA 78 CA 93 SOGFUNC 2  8.287  2.654  0.234 18.300  7.300  0.766
AtomPair CA 78 CA 98 SOGFUNC 2  9.094  2.956  0.215 18.300  7.300  0.785
AtomPair CA 78 CA 99 SOGFUNC 2  9.340  3.513  0.188 18.300  7.300  0.812
AtomPair CA 78 CA 100 SOGFUNC 2  8.073  3.513  0.188 18.300  7.300  0.812
AtomPair CA 78 CA 107 SOGFUNC 5  8.615  2.108  0.174  8.714  2.108  0.174  8.736  2.108  0.174  9.423  2.108  0.174 18.300  7.300  0.302
AtomPair CA 78 CA 108 SOGFUNC 7  8.956  2.956  0.125  8.981  2.956  0.125  9.056  2.956  0.125  9.462  2.108  0.175  9.489  2.956  0.125  9.522  2.956  0.125 18.300  7.300  0.202
AtomPair CA 78 CA 109 SOGFUNC 5  8.467  2.754  0.160  8.498  2.754  0.160  8.592  2.754  0.160  8.988  2.754  0.160 18.300  7.300  0.361
AtomPair CA 78 CA 110 SOGFUNC 5  8.767  2.754  0.178  9.762  3.513  0.140  9.820  3.513  0.140  9.850  3.513  0.140 18.300  7.300  0.403
AtomPair CA 78 CA 111 SOGFUNC 7  7.485  3.513  0.114  8.134  2.754  0.146  8.317  2.754  0.146  8.461  2.754  0.146  9.931  3.513  0.114  9.966  3.513  0.114 18.300  7.300  0.220
AtomPair CA 78 CA 112 SOGFUNC 4  8.190  3.513  0.151  8.222  3.513  0.151  9.667  2.754  0.192 18.300  7.300  0.507
AtomPair CA 78 CA 114 SOGFUNC 2  7.619  4.214  0.161 18.300  7.300  0.839
AtomPair CA 78 CA 118 SOGFUNC 2  9.946  4.214  0.161 18.300  7.300  0.839
AtomPair CA 78 CA 119 SOGFUNC 2  9.776  3.513  0.188 18.300  7.300  0.812
AtomPair CA 78 CA 141 SOGFUNC 2  9.314  4.214  0.161 18.300  7.300  0.839
AtomPair CA 78 CA 164 SOGFUNC 2  7.746  2.956  0.215 18.300  7.300  0.785
AtomPair CA 78 CA 165 SOGFUNC 2  6.876  2.956  0.215 18.300  7.300  0.785
AtomPair CA 78 CA 166 SOGFUNC 2  5.918  2.956  0.215 18.300  7.300  0.785
AtomPair CA 78 CA 167 SOGFUNC 2  8.859  3.973  0.170 18.300  7.300  0.830
AtomPair CA 78 CA 189 SOGFUNC 4  9.506  3.513  0.157  9.536  3.513  0.157  9.589  3.513  0.157 18.300  7.300  0.529
AtomPair CA 78 CA 190 SOGFUNC 5  6.645  2.108  0.188  6.664  2.108  0.188  6.728  2.108  0.188  9.722  3.513  0.113 18.300  7.300  0.325
AtomPair CA 78 CA 191 SOGFUNC 5  6.094  3.513  0.134  6.186  2.754  0.171  6.308  2.754  0.171  7.197  3.513  0.134 18.300  7.300  0.388
AtomPair CA 78 CA 192 SOGFUNC 5  5.916  2.754  0.178  6.002  3.513  0.140  6.019  3.513  0.140  6.151  3.513  0.140 18.300  7.300  0.403
AtomPair CA 78 CA 193 SOGFUNC 8  5.156  2.956  0.124  5.191  2.956  0.124  5.238  2.956  0.124  5.720  2.244  0.163  9.160  3.513  0.104  9.226  3.513  0.104  9.265  3.513  0.104 18.300  7.300  0.151
AtomPair CA 78 CA 194 SOGFUNC 8  4.011  2.956  0.119  4.037  2.956  0.119  4.143  2.956  0.119  4.221  2.108  0.167  8.115  2.956  0.119  8.142  2.956  0.119  8.305  3.717  0.095 18.300  7.300  0.144
AtomPair CA 78 CA 195 SOGFUNC 8  5.047  2.956  0.119  5.052  2.956  0.119  5.308  3.717  0.095  6.250  2.956  0.119  6.314  2.108  0.167  6.337  2.956  0.119  6.388  2.956  0.119 18.300  7.300  0.144
AtomPair CA 78 CA 196 SOGFUNC 8  5.465  2.956  0.116  5.529  2.956  0.116  5.890  2.956  0.116  8.921  2.108  0.163  9.372  2.956  0.116  9.452  2.956  0.116  9.461  2.956  0.116 18.300  7.300  0.141
AtomPair CA 78 CA 197 SOGFUNC 4  7.006  2.956  0.176  7.032  2.956  0.176  7.684  3.513  0.148 18.300  7.300  0.499
AtomPair CA 78 CA 198 SOGFUNC 3  9.697  2.956  0.191  9.748  2.956  0.191 18.300  7.300  0.618
AtomPair CA 78 CA 200 SOGFUNC 2  8.431  2.956  0.215 18.300  7.300  0.785
AtomPair CA 78 CA 201 SOGFUNC 2  7.298  3.717  0.179 18.300  7.300  0.821
AtomPair CA 78 CA 202 SOGFUNC 3  6.990  2.956  0.191  9.948  2.956  0.191 18.300  7.300  0.618
AtomPair CA 78 CA 203 SOGFUNC 3  7.208  3.513  0.166  8.246  2.956  0.197 18.300  7.300  0.638
AtomPair CA 78 CA 204 SOGFUNC 2  5.539  3.717  0.179 18.300  7.300  0.821
AtomPair CA 78 CA 205 SOGFUNC 2  6.333  3.717  0.179 18.300  7.300  0.821
AtomPair CA 78 CA 206 SOGFUNC 2  8.742  3.717  0.179 18.300  7.300  0.821
AtomPair CA 78 CA 221 SOGFUNC 6  9.670  3.443  0.048  9.670  2.635  0.147  9.672  4.665  0.119  9.733  3.717  0.105  9.733  3.443  0.048 18.300  7.300  0.532
AtomPair CA 78 CA 222 SOGFUNC 3  9.254  3.513  0.149  9.254  3.007  0.044 18.300  7.300  0.807
AtomPair CA 78 CA 223 SOGFUNC 5  8.420  4.151  0.105  8.420  3.787  0.016  8.458  3.787  0.016  8.458  3.007  0.145 18.300  7.300  0.717
AtomPair CA 79 CA 84 SOGFUNC 5  9.264  2.956  0.153  9.314  2.956  0.153  9.399  2.956  0.153  9.880  2.635  0.171 18.300  7.300  0.371
AtomPair CA 79 CA 85 SOGFUNC 4  9.664  3.717  0.152  9.804  3.717  0.152  9.826  3.717  0.152 18.300  7.300  0.543
AtomPair CA 79 CA 98 SOGFUNC 2  9.684  3.513  0.188 18.300  7.300  0.812
AtomPair CA 79 CA 99 SOGFUNC 2  8.832  3.513  0.188 18.300  7.300  0.812
AtomPair CA 79 CA 100 SOGFUNC 2  6.692  3.513  0.188 18.300  7.300  0.812
AtomPair CA 79 CA 101 SOGFUNC 2  8.778  3.513  0.188 18.300  7.300  0.812
AtomPair CA 79 CA 107 SOGFUNC 5  8.406  2.956  0.153  8.447  2.956  0.153  8.532  2.956  0.153  8.777  2.654  0.170 18.300  7.300  0.371
AtomPair CA 79 CA 108 SOGFUNC 8  8.949  2.956  0.116  8.981  2.956  0.116  9.015  2.956  0.116  9.944  2.108  0.163  9.956  2.956  0.116  9.967  2.956  0.116  9.985  2.956  0.116 18.300  7.300  0.141
AtomPair CA 79 CA 109 SOGFUNC 5  9.029  2.956  0.146  9.277  2.956  0.146  9.360  2.956  0.146  9.975  2.108  0.205 18.300  7.300  0.356
AtomPair CA 79 CA 110 SOGFUNC 4  8.722  2.956  0.181  8.812  3.513  0.153  8.823  3.513  0.153 18.300  7.300  0.514
AtomPair CA 79 CA 111 SOGFUNC 3  9.494  3.513  0.171  9.524  3.513  0.171 18.300  7.300  0.658
AtomPair CA 79 CA 112 SOGFUNC 4  8.439  2.108  0.237  9.232  3.513  0.142  9.248  3.513  0.142 18.300  7.300  0.479
AtomPair CA 79 CA 114 SOGFUNC 2  9.448  4.214  0.161 18.300  7.300  0.839
AtomPair CA 79 CA 164 SOGFUNC 2  8.053  3.513  0.188 18.300  7.300  0.812
AtomPair CA 79 CA 165 SOGFUNC 2  8.782  3.513  0.188 18.300  7.300  0.812
AtomPair CA 79 CA 166 SOGFUNC 2  8.644  3.513  0.188 18.300  7.300  0.812
AtomPair CA 79 CA 176 SOGFUNC 3  9.940  2.956  0.191  9.989  2.956  0.191 18.300  7.300  0.618
AtomPair CA 79 CA 177 SOGFUNC 5  7.529  2.956  0.156  7.784  2.956  0.156  7.790  2.956  0.156  8.156  2.956  0.156 18.300  7.300  0.378
AtomPair CA 79 CA 180 SOGFUNC 5  7.356  2.956  0.153  7.416  2.956  0.153  7.470  2.956  0.153  7.857  2.654  0.170 18.300  7.300  0.371
AtomPair CA 79 CA 181 SOGFUNC 5  8.641  2.956  0.131  8.776  2.108  0.184  8.812  2.108  0.184  8.897  2.108  0.184 18.300  7.300  0.318
AtomPair CA 79 CA 184 SOGFUNC 5  9.587  2.956  0.156  9.596  2.956  0.156  9.647  2.956  0.156  9.803  2.956  0.156 18.300  7.300  0.378
AtomPair CA 79 CA 188 SOGFUNC 3  9.847  2.956  0.191  9.995  2.956  0.191 18.300  7.300  0.618
AtomPair CA 79 CA 189 SOGFUNC 5  8.422  2.956  0.156  8.540  2.956  0.156  8.628  2.956  0.156  9.253  2.956  0.156 18.300  7.300  0.378
AtomPair CA 79 CA 190 SOGFUNC 5  4.805  2.956  0.156  4.923  2.956  0.156  5.009  2.956  0.156  7.926  2.956  0.156 18.300  7.300  0.378
AtomPair CA 79 CA 191 SOGFUNC 8  5.127  2.956  0.120  6.326  2.108  0.168  6.369  3.717  0.095  6.447  2.108  0.168  9.204  3.513  0.101  9.348  3.513  0.101  9.359  3.513  0.101 18.300  7.300  0.146
AtomPair CA 79 CA 192 SOGFUNC 8  6.120  2.108  0.172  6.729  3.513  0.103  6.843  3.513  0.103  6.848  3.513  0.103  7.418  2.956  0.123  7.457  2.956  0.123  7.645  2.956  0.123 18.300  7.300  0.149
AtomPair CA 79 CA 193 SOGFUNC 8  5.501  3.513  0.107  5.561  4.151  0.090  5.609  4.151  0.090  5.872  2.956  0.127  5.923  2.108  0.178  5.950  2.956  0.127  5.971  2.956  0.127 18.300  7.300  0.154
AtomPair CA 79 CA 194 SOGFUNC 8  5.288  2.108  0.163  5.316  2.956  0.116  5.363  2.956  0.116  5.391  2.956  0.116  5.643  2.956  0.116  5.811  2.956  0.116  5.945  2.956  0.116 18.300  7.300  0.141
AtomPair CA 79 CA 195 SOGFUNC 8  4.009  2.956  0.115  4.101  2.956  0.115  4.113  2.956  0.115  6.087  2.654  0.128  6.283  2.654  0.128  6.312  2.654  0.128  6.401  2.654  0.128 18.300  7.300  0.140
AtomPair CA 79 CA 196 SOGFUNC 6  5.971  2.108  0.179  6.046  2.956  0.128  6.052  2.956  0.128  9.728  2.108  0.179  9.974  2.956  0.128 18.300  7.300  0.259
AtomPair CA 79 CA 197 SOGFUNC 4  8.895  2.635  0.185  8.898  2.635  0.185  8.971  2.956  0.165 18.300  7.300  0.466
AtomPair CA 79 CA 201 SOGFUNC 2  9.806  3.513  0.188 18.300  7.300  0.812
AtomPair CA 79 CA 202 SOGFUNC 2  9.697  3.513  0.188 18.300  7.300  0.812
AtomPair CA 79 CA 203 SOGFUNC 2  8.150  2.754  0.228 18.300  7.300  0.772
AtomPair CA 79 CA 204 SOGFUNC 2  8.134  3.513  0.188 18.300  7.300  0.812
AtomPair CA 79 CA 205 SOGFUNC 2  9.534  3.513  0.188 18.300  7.300  0.812
AtomPair CA 79 CA 220 SOGFUNC 4  9.743  3.717  0.152  9.768  3.717  0.152  9.987  3.717  0.152 18.300  7.300  0.543
AtomPair CA 79 CA 222 SOGFUNC 3  9.466  2.956  0.171  9.466  2.635  0.048 18.300  7.300  0.781
AtomPair CA 79 CA 223 SOGFUNC 5  9.373  4.151  0.105  9.373  3.787  0.016  9.408  3.787  0.016  9.408  3.007  0.145 18.300  7.300  0.717
AtomPair CA 80 CA 97 SOGFUNC 2  9.823  3.513  0.188 18.300  7.300  0.812
AtomPair CA 80 CA 98 SOGFUNC 2  6.445  3.717  0.179 18.300  7.300  0.821
AtomPair CA 80 CA 99 SOGFUNC 2  5.938  4.151  0.163 18.300  7.300  0.837
AtomPair CA 80 CA 100 SOGFUNC 2  5.319  3.513  0.188 18.300  7.300  0.812
AtomPair CA 80 CA 101 SOGFUNC 2  8.597  3.513  0.188 18.300  7.300  0.812
AtomPair CA 80 CA 108 SOGFUNC 4  8.646  2.956  0.171  8.654  2.956  0.171  8.707  2.956  0.171 18.300  7.300  0.486
AtomPair CA 80 CA 109 SOGFUNC 2  9.965  2.956  0.215 18.300  7.300  0.785
AtomPair CA 80 CA 113 SOGFUNC 2  9.788  3.717  0.179 18.300  7.300  0.821
AtomPair CA 80 CA 114 SOGFUNC 2  8.260  4.151  0.163 18.300  7.300  0.837
AtomPair CA 80 CA 115 SOGFUNC 2  8.690  4.058  0.167 18.300  7.300  0.833
AtomPair CA 80 CA 116 SOGFUNC 2  9.805  3.723  0.179 18.300  7.300  0.821
AtomPair CA 80 CA 144 SOGFUNC 2  9.931  3.513  0.188 18.300  7.300  0.812
AtomPair CA 80 CA 145 SOGFUNC 2  9.912  3.513  0.188 18.300  7.300  0.812
AtomPair CA 80 CA 177 SOGFUNC 5  8.772  3.513  0.145  8.774  3.513  0.145  9.010  3.513  0.145  9.926  3.513  0.145 18.300  7.300  0.419
AtomPair CA 80 CA 178 SOGFUNC 4  8.974  2.956  0.171  9.108  2.956  0.171  9.136  2.956  0.171 18.300  7.300  0.486
AtomPair CA 80 CA 180 SOGFUNC 4  8.806  2.956  0.176  8.968  3.513  0.148  8.996  2.956  0.176 18.300  7.300  0.499
AtomPair CA 80 CA 181 SOGFUNC 8  8.011  2.108  0.162  8.198  2.956  0.115  8.200  2.956  0.115  8.516  2.754  0.124  8.720  2.754  0.124  8.770  2.754  0.124  9.806  3.513  0.097 18.300  7.300  0.140
AtomPair CA 80 CA 182 SOGFUNC 4  8.799  2.956  0.171  9.009  2.956  0.171  9.017  2.956  0.171 18.300  7.300  0.486
AtomPair CA 80 CA 184 SOGFUNC 4  9.243  2.108  0.199  9.495  2.108  0.199  9.501  2.108  0.199 18.300  7.300  0.403
AtomPair CA 80 CA 185 SOGFUNC 4  8.911  2.956  0.171  9.160  2.956  0.171  9.183  2.956  0.171 18.300  7.300  0.486
AtomPair CA 80 CA 189 SOGFUNC 4  8.671  3.513  0.157  8.745  3.513  0.157  8.879  3.513  0.157 18.300  7.300  0.529
AtomPair CA 80 CA 190 SOGFUNC 8  5.108  2.754  0.118  5.138  2.754  0.118  5.286  2.754  0.118  8.693  3.513  0.093  8.765  2.956  0.110  8.794  2.108  0.154  8.811  2.108  0.154 18.300  7.300  0.134
AtomPair CA 80 CA 191 SOGFUNC 8  4.936  3.513  0.095  5.076  3.513  0.095  5.171  2.754  0.121  5.195  2.754  0.121  7.625  2.956  0.113  7.727  2.108  0.158  7.771  2.108  0.158 18.300  7.300  0.137
AtomPair CA 80 CA 192 SOGFUNC 8  4.873  3.717  0.108  4.960  2.956  0.136  4.983  2.956  0.136  6.214  3.513  0.114  7.901  3.513  0.114  7.973  3.513  0.114  8.001  3.513  0.114 18.300  7.300  0.165
AtomPair CA 80 CA 193 SOGFUNC 8  6.123  2.956  0.121  6.130  2.956  0.121  6.133  2.956  0.121  8.075  2.754  0.130  8.104  2.956  0.121  8.185  2.956  0.121  8.207  2.956  0.121 18.300  7.300  0.147
AtomPair CA 80 CA 194 SOGFUNC 8  5.968  2.956  0.121  5.984  2.956  0.121  5.999  2.956  0.121  8.490  2.754  0.130  8.743  2.956  0.121  8.813  2.956  0.121  8.906  2.956  0.121 18.300  7.300  0.147
AtomPair CA 80 CA 195 SOGFUNC 7  5.775  2.956  0.131  5.782  2.956  0.131  5.817  2.956  0.131  9.838  2.956  0.131  9.944  2.956  0.131  9.987  2.956  0.131 18.300  7.300  0.213
AtomPair CA 80 CA 196 SOGFUNC 4  6.082  2.437  0.194  6.110  2.437  0.194  6.176  2.956  0.160 18.300  7.300  0.453
AtomPair CA 80 CA 197 SOGFUNC 4  9.818  2.635  0.185  9.825  2.635  0.185  9.950  2.956  0.165 18.300  7.300  0.466
AtomPair CA 80 CA 199 SOGFUNC 2  9.682  3.513  0.188 18.300  7.300  0.812
AtomPair CA 80 CA 200 SOGFUNC 2  9.505  3.513  0.188 18.300  7.300  0.812
AtomPair CA 80 CA 201 SOGFUNC 3  9.247  3.513  0.166  9.689  2.956  0.197 18.300  7.300  0.638
AtomPair CA 80 CA 202 SOGFUNC 2  8.122  3.513  0.188 18.300  7.300  0.812
AtomPair CA 80 CA 203 SOGFUNC 2  7.964  3.513  0.188 18.300  7.300  0.812
AtomPair CA 80 CA 204 SOGFUNC 2  8.650  3.717  0.179 18.300  7.300  0.821
AtomPair CA 80 CA 222 SOGFUNC 3  9.096  3.513  0.149  9.096  3.007  0.044 18.300  7.300  0.807
AtomPair CA 80 CA 223 SOGFUNC 5  9.355  3.717  0.113  9.355  3.443  0.017  9.369  3.443  0.017  9.369  2.635  0.160 18.300  7.300  0.692
AtomPair CA 81 CA 90 SOGFUNC 2  9.892  2.956  0.215 18.300  7.300  0.785
AtomPair CA 81 CA 91 SOGFUNC 2  9.409  2.654  0.234 18.300  7.300  0.766
AtomPair CA 81 CA 98 SOGFUNC 2  8.178  3.513  0.188 18.300  7.300  0.812
AtomPair CA 81 CA 99 SOGFUNC 2  7.404  4.740  0.146 18.300  7.300  0.854
AtomPair CA 81 CA 100 SOGFUNC 2  7.197  3.513  0.188 18.300  7.300  0.812
AtomPair CA 81 CA 101 SOGFUNC 2  9.902  4.058  0.167 18.300  7.300  0.833
AtomPair CA 81 CA 112 SOGFUNC 2  9.587  3.513  0.188 18.300  7.300  0.812
AtomPair CA 81 CA 113 SOGFUNC 2  9.975  2.754  0.228 18.300  7.300  0.772
AtomPair CA 81 CA 114 SOGFUNC 2  9.568  3.513  0.188 18.300  7.300  0.812
AtomPair CA 81 CA 115 SOGFUNC 2  5.984  3.513  0.188 18.300  7.300  0.812
AtomPair CA 81 CA 116 SOGFUNC 2  8.325  4.058  0.167 18.300  7.300  0.833
AtomPair CA 81 CA 119 SOGFUNC 2  8.656  4.058  0.167 18.300  7.300  0.833
AtomPair CA 81 CA 130 SOGFUNC 2  9.588  2.635  0.235 18.300  7.300  0.765
AtomPair CA 81 CA 182 SOGFUNC 4  9.635  3.513  0.145  9.730  2.754  0.184  9.741  2.754  0.184 18.300  7.300  0.487
AtomPair CA 81 CA 185 SOGFUNC 2  9.884  3.513  0.188 18.300  7.300  0.812
AtomPair CA 81 CA 190 SOGFUNC 4  8.484  3.513  0.157  8.516  3.513  0.157  8.655  3.513  0.157 18.300  7.300  0.529
AtomPair CA 81 CA 191 SOGFUNC 8  7.478  4.151  0.096  7.593  3.513  0.113  7.668  3.513  0.113  8.510  3.513  0.113  8.690  2.754  0.144  8.697  3.513  0.113  8.714  2.754  0.144 18.300  7.300  0.163
AtomPair CA 81 CA 192 SOGFUNC 8  4.918  4.151  0.093  4.918  2.754  0.140  4.923  2.754  0.140  8.756  2.754  0.140  9.560  3.513  0.110  9.641  3.513  0.110  9.645  3.513  0.110 18.300  7.300  0.158
AtomPair CA 81 CA 193 SOGFUNC 7  6.127  3.513  0.134  6.185  3.513  0.134  6.185  3.513  0.134  9.732  4.151  0.113  9.891  4.151  0.113  9.934  4.151  0.113 18.300  7.300  0.258
AtomPair CA 81 CA 194 SOGFUNC 8  8.070  3.513  0.112  8.080  3.513  0.112  8.112  4.151  0.094  9.164  3.513  0.112  9.176  3.513  0.112  9.181  3.513  0.112  9.277  2.108  0.186 18.300  7.300  0.161
AtomPair CA 81 CA 195 SOGFUNC 4  8.697  2.956  0.149  8.740  2.066  0.214  8.751  2.066  0.214 18.300  7.300  0.423
AtomPair CA 81 CA 196 SOGFUNC 4  9.780  2.635  0.185  9.800  2.635  0.185  9.801  2.956  0.165 18.300  7.300  0.466
AtomPair CA 81 CA 198 SOGFUNC 2  9.614  2.956  0.215 18.300  7.300  0.785
AtomPair CA 81 CA 199 SOGFUNC 2  5.907  3.513  0.188 18.300  7.300  0.812
AtomPair CA 81 CA 200 SOGFUNC 3  6.099  2.956  0.202  9.521  4.151  0.144 18.300  7.300  0.654
AtomPair CA 81 CA 201 SOGFUNC 3  6.368  3.513  0.171  8.652  3.513  0.171 18.300  7.300  0.658
AtomPair CA 81 CA 202 SOGFUNC 3  7.296  3.513  0.171  8.973  3.513  0.171 18.300  7.300  0.658
AtomPair CA 81 CA 203 SOGFUNC 2  8.894  3.513  0.188 18.300  7.300  0.812
AtomPair CA 81 CA 220 SOGFUNC 3  9.857  2.956  0.171  9.857  2.635  0.048 18.300  7.300  0.781
AtomPair CA 81 CA 221 SOGFUNC 6  8.536  3.513  0.124  8.536  3.007  0.036  9.038  4.151  0.131  9.189  4.151  0.131  9.344  4.151  0.131 18.300  7.300  0.447
AtomPair CA 81 CA 222 SOGFUNC 3  5.643  3.513  0.149  5.643  3.007  0.044 18.300  7.300  0.807
AtomPair CA 81 CA 223 SOGFUNC 4  9.077  3.513  0.121  9.077  3.007  0.020  9.101  3.007  0.161 18.300  7.300  0.698
AtomPair CA 81 CA 224 SOGFUNC 2  8.596  3.521  0.135 18.300  7.300  0.865
AtomPair CA 82 CA 87 SOGFUNC 2  6.867  2.956  0.215 18.300  7.300  0.785
AtomPair CA 82 CA 90 SOGFUNC 2  9.806  3.717  0.179 18.300  7.300  0.821
AtomPair CA 82 CA 96 SOGFUNC 2  8.857  2.956  0.215 18.300  7.300  0.785
AtomPair CA 82 CA 97 SOGFUNC 2  8.612  3.513  0.188 18.300  7.300  0.812
AtomPair CA 82 CA 98 SOGFUNC 2  6.721  2.956  0.215 18.300  7.300  0.785
AtomPair CA 82 CA 99 SOGFUNC 2  6.447  3.513  0.188 18.300  7.300  0.812
AtomPair CA 82 CA 100 SOGFUNC 2  8.033  3.513  0.188 18.300  7.300  0.812
AtomPair CA 82 CA 112 SOGFUNC 3  9.852  2.108  0.249  9.969  2.956  0.177 18.300  7.300  0.574
AtomPair CA 82 CA 113 SOGFUNC 2  9.117  2.956  0.215 18.300  7.300  0.785
AtomPair CA 82 CA 115 SOGFUNC 2  7.758  3.513  0.188 18.300  7.300  0.812
AtomPair CA 82 CA 118 SOGFUNC 2  9.018  3.513  0.188 18.300  7.300  0.812
AtomPair CA 82 CA 119 SOGFUNC 2  5.694  3.513  0.188 18.300  7.300  0.812
AtomPair CA 82 CA 120 SOGFUNC 2  8.032  3.513  0.188 18.300  7.300  0.812
AtomPair CA 82 CA 130 SOGFUNC 2  9.853  3.007  0.212 18.300  7.300  0.788
AtomPair CA 82 CA 177 SOGFUNC 5  7.559  2.956  0.156  7.823  2.956  0.156  7.871  2.956  0.156  7.986  2.956  0.156 18.300  7.300  0.378
AtomPair CA 82 CA 190 SOGFUNC 4  9.536  2.956  0.171  9.639  2.956  0.171  9.788  2.956  0.171 18.300  7.300  0.486
AtomPair CA 82 CA 191 SOGFUNC 5  9.650  2.956  0.172  9.938  3.513  0.144  9.943  4.151  0.122  9.972  3.513  0.144 18.300  7.300  0.417
AtomPair CA 82 CA 192 SOGFUNC 4  8.442  4.151  0.136  8.469  3.513  0.161  8.470  3.513  0.161 18.300  7.300  0.542
AtomPair CA 82 CA 193 SOGFUNC 4  8.632  4.151  0.143  8.646  4.151  0.143  8.703  4.151  0.143 18.300  7.300  0.570
AtomPair CA 82 CA 194 SOGFUNC 6  9.405  2.956  0.133  9.466  2.956  0.133  9.488  2.956  0.133  9.607  1.685  0.234  9.968  4.151  0.095 18.300  7.300  0.270
AtomPair CA 82 CA 195 SOGFUNC 8  8.967  2.956  0.113  8.998  1.734  0.193  9.099  3.717  0.090  9.106  2.956  0.113  9.187  2.956  0.113  9.321  2.635  0.127  9.322  3.007  0.111 18.300  7.300  0.138
AtomPair CA 82 CA 196 SOGFUNC 5  9.758  2.956  0.153  9.911  3.513  0.129  9.940  2.635  0.172  9.940  2.635  0.172 18.300  7.300  0.373
AtomPair CA 82 CA 197 SOGFUNC 2  9.642  3.007  0.212 18.300  7.300  0.788
AtomPair CA 82 CA 198 SOGFUNC 2  8.099  2.635  0.235 18.300  7.300  0.765
AtomPair CA 82 CA 199 SOGFUNC 3  5.174  2.956  0.191  9.579  2.956  0.191 18.300  7.300  0.618
AtomPair CA 82 CA 200 SOGFUNC 3  5.820  2.956  0.177  6.133  2.108  0.249 18.300  7.300  0.574
AtomPair CA 82 CA 201 SOGFUNC 3  5.453  2.956  0.191  8.361  2.956  0.191 18.300  7.300  0.618
AtomPair CA 82 CA 202 SOGFUNC 2  4.494  3.513  0.188 18.300  7.300  0.812
AtomPair CA 82 CA 203 SOGFUNC 2  7.402  3.513  0.188 18.300  7.300  0.812
AtomPair CA 82 CA 204 SOGFUNC 2  9.976  3.717  0.179 18.300  7.300  0.821
AtomPair CA 82 CA 220 SOGFUNC 6  6.812  1.685  0.056  6.812  2.108  0.178  6.844  3.717  0.126  6.898  3.717  0.126  7.045  3.717  0.126 18.300  7.300  0.386
AtomPair CA 82 CA 221 SOGFUNC 6  5.880  4.151  0.127  5.897  2.956  0.143  5.897  2.635  0.040  5.942  4.151  0.127  6.122  4.151  0.127 18.300  7.300  0.435
AtomPair CA 82 CA 222 SOGFUNC 6  4.691  2.956  0.149  4.691  2.635  0.042  8.808  3.787  0.145  8.850  4.151  0.093  8.850  3.787  0.044 18.300  7.300  0.528
AtomPair CA 82 CA 223 SOGFUNC 5  5.646  4.151  0.105  5.646  3.787  0.016  5.659  3.787  0.016  5.659  3.007  0.145 18.300  7.300  0.717
AtomPair CA 82 CA 224 SOGFUNC 2  5.540  3.787  0.127 18.300  7.300  0.873
AtomPair CA 83 CA 88 SOGFUNC 2  7.587  2.956  0.215 18.300  7.300  0.785
AtomPair CA 83 CA 89 SOGFUNC 2  9.206  2.956  0.215 18.300  7.300  0.785
AtomPair CA 83 CA 90 SOGFUNC 2  6.545  3.717  0.179 18.300  7.300  0.821
AtomPair CA 83 CA 91 SOGFUNC 2  8.372  3.717  0.179 18.300  7.300  0.821
AtomPair CA 83 CA 95 SOGFUNC 2  8.726  2.956  0.215 18.300  7.300  0.785
AtomPair CA 83 CA 96 SOGFUNC 2  5.113  2.956  0.215 18.300  7.300  0.785
AtomPair CA 83 CA 97 SOGFUNC 2  5.558  3.513  0.188 18.300  7.300  0.812
AtomPair CA 83 CA 98 SOGFUNC 2  4.912  2.956  0.215 18.300  7.300  0.785
AtomPair CA 83 CA 99 SOGFUNC 2  6.241  4.151  0.163 18.300  7.300  0.837
AtomPair CA 83 CA 100 SOGFUNC 2  9.298  3.513  0.188 18.300  7.300  0.812
AtomPair CA 83 CA 112 SOGFUNC 2  8.944  2.956  0.215 18.300  7.300  0.785
AtomPair CA 83 CA 113 SOGFUNC 3  9.230  2.108  0.258  9.534  3.717  0.146 18.300  7.300  0.596
AtomPair CA 83 CA 115 SOGFUNC 2  8.606  3.513  0.188 18.300  7.300  0.812
AtomPair CA 83 CA 118 SOGFUNC 2  9.685  3.513  0.188 18.300  7.300  0.812
AtomPair CA 83 CA 119 SOGFUNC 2  7.344  3.513  0.188 18.300  7.300  0.812
AtomPair CA 83 CA 130 SOGFUNC 2  8.922  2.635  0.235 18.300  7.300  0.765
AtomPair CA 83 CA 131 SOGFUNC 2  9.338  2.635  0.235 18.300  7.300  0.765
AtomPair CA 83 CA 175 SOGFUNC 5  9.927  3.513  0.145  9.933  3.513  0.145  9.938  3.513  0.145  9.982  3.513  0.145 18.300  7.300  0.419
AtomPair CA 83 CA 177 SOGFUNC 5  7.423  3.513  0.145  7.585  3.513  0.145  7.886  3.513  0.145  8.152  3.513  0.145 18.300  7.300  0.419
AtomPair CA 83 CA 178 SOGFUNC 5  8.034  2.956  0.159  8.058  2.956  0.159  8.113  2.956  0.159  9.901  3.513  0.134 18.300  7.300  0.387
AtomPair CA 83 CA 181 SOGFUNC 2  9.759  2.108  0.278 18.300  7.300  0.722
AtomPair CA 83 CA 192 SOGFUNC 4  9.584  2.956  0.171  9.590  2.956  0.171  9.654  2.956  0.171 18.300  7.300  0.486
AtomPair CA 83 CA 194 SOGFUNC 2  9.928  3.513  0.188 18.300  7.300  0.812
AtomPair CA 83 CA 195 SOGFUNC 5  7.091  2.956  0.150  9.742  2.956  0.150  9.909  2.635  0.168  9.979  2.635  0.168 18.300  7.300  0.364
AtomPair CA 83 CA 196 SOGFUNC 5  6.160  3.007  0.136  8.896  2.108  0.194  9.030  2.437  0.168  9.107  2.437  0.168 18.300  7.300  0.336
AtomPair CA 83 CA 197 SOGFUNC 2  6.301  3.007  0.212 18.300  7.300  0.788
AtomPair CA 83 CA 198 SOGFUNC 3  5.343  2.635  0.216  9.319  3.513  0.162 18.300  7.300  0.623
AtomPair CA 83 CA 199 SOGFUNC 3  4.293  2.635  0.209  8.178  2.956  0.187 18.300  7.300  0.604
AtomPair CA 83 CA 200 SOGFUNC 3  5.013  3.717  0.158  6.485  2.956  0.199 18.300  7.300  0.643
AtomPair CA 83 CA 201 SOGFUNC 3  5.372  2.956  0.191  9.594  2.956  0.191 18.300  7.300  0.618
AtomPair CA 83 CA 202 SOGFUNC 2  6.912  3.513  0.188 18.300  7.300  0.812
AtomPair CA 83 CA 203 SOGFUNC 2  9.634  3.513  0.188 18.300  7.300  0.812
AtomPair CA 83 CA 220 SOGFUNC 6  7.691  2.956  0.143  7.691  2.635  0.040  7.715  4.151  0.127  7.720  4.151  0.127  7.780  4.151  0.127 18.300  7.300  0.435
AtomPair CA 83 CA 221 SOGFUNC 11  5.447  3.513  0.095  5.447  3.007  0.028  5.509  4.151  0.101  5.513  4.151  0.101  5.596  4.151  0.101  7.340  3.443  0.036  7.340  2.635  0.111  7.344  3.717  0.079  7.344  3.443  0.036  7.590  2.956  0.141 18.300  7.300  0.172
AtomPair CA 83 CA 222 SOGFUNC 7  5.002  3.513  0.121  5.002  3.007  0.035  6.107  3.443  0.046  6.107  2.635  0.141  6.203  3.717  0.100  6.203  3.443  0.046 18.300  7.300  0.510
AtomPair CA 83 CA 223 SOGFUNC 5  4.497  3.443  0.017  4.497  2.635  0.160  4.529  3.717  0.113  4.529  3.443  0.017 18.300  7.300  0.692
AtomPair CA 83 CA 224 SOGFUNC 2  5.762  3.787  0.127 18.300  7.300  0.873
AtomPair CA 84 CA 89 SOGFUNC 3  9.365  3.513  0.171  9.488  3.513  0.171 18.300  7.300  0.658
AtomPair CA 84 CA 90 SOGFUNC 3  7.809  3.717  0.158  9.811  2.956  0.199 18.300  7.300  0.643
AtomPair CA 84 CA 94 SOGFUNC 2  7.399  2.956  0.215 18.300  7.300  0.785
AtomPair CA 84 CA 95 SOGFUNC 2  5.473  2.956  0.215 18.300  7.300  0.785
AtomPair CA 84 CA 96 SOGFUNC 2  5.099  2.108  0.278 18.300  7.300  0.722
AtomPair CA 84 CA 97 SOGFUNC 2  5.135  2.754  0.228 18.300  7.300  0.772
AtomPair CA 84 CA 98 SOGFUNC 2  6.629  2.956  0.215 18.300  7.300  0.785
AtomPair CA 84 CA 99 SOGFUNC 2  6.954  3.513  0.188 18.300  7.300  0.812
AtomPair CA 84 CA 112 SOGFUNC 2  8.223  2.956  0.215 18.300  7.300  0.785
AtomPair CA 84 CA 113 SOGFUNC 3  8.882  2.956  0.177  9.768  2.108  0.249 18.300  7.300  0.574
AtomPair CA 84 CA 114 SOGFUNC 2  9.358  3.513  0.188 18.300  7.300  0.812
AtomPair CA 84 CA 118 SOGFUNC 2  8.926  3.513  0.188 18.300  7.300  0.812
AtomPair CA 84 CA 119 SOGFUNC 2  8.132  2.754  0.228 18.300  7.300  0.772
AtomPair CA 84 CA 130 SOGFUNC 2  8.867  3.007  0.212 18.300  7.300  0.788
AtomPair CA 84 CA 131 SOGFUNC 2  8.834  3.007  0.212 18.300  7.300  0.788
AtomPair CA 84 CA 174 SOGFUNC 5  9.740  2.754  0.178  9.946  3.513  0.140  9.962  3.513  0.140  9.967  3.513  0.140 18.300  7.300  0.403
AtomPair CA 84 CA 175 SOGFUNC 5  6.389  2.754  0.178  6.506  3.513  0.140  6.520  3.513  0.140  6.524  3.513  0.140 18.300  7.300  0.403
AtomPair CA 84 CA 176 SOGFUNC 5  7.361  3.717  0.137  7.448  3.717  0.137  7.566  3.717  0.137  7.603  2.956  0.172 18.300  7.300  0.418
AtomPair CA 84 CA 177 SOGFUNC 5  5.604  3.513  0.145  5.645  3.513  0.145  5.935  3.513  0.145  6.081  3.513  0.145 18.300  7.300  0.419
AtomPair CA 84 CA 178 SOGFUNC 8  7.723  4.151  0.106  7.860  4.151  0.106  8.279  3.513  0.126  8.428  4.151  0.106  8.441  4.151  0.106  8.675  4.151  0.106  8.771  2.754  0.160 18.300  7.300  0.182
AtomPair CA 84 CA 182 SOGFUNC 2  7.933  3.717  0.179 18.300  7.300  0.821
AtomPair CA 84 CA 185 SOGFUNC 2  7.542  2.956  0.215 18.300  7.300  0.785
AtomPair CA 84 CA 188 SOGFUNC 2  9.814  2.956  0.215 18.300  7.300  0.785
AtomPair CA 84 CA 194 SOGFUNC 2  8.730  2.956  0.215 18.300  7.300  0.785
AtomPair CA 84 CA 195 SOGFUNC 2  5.202  2.635  0.235 18.300  7.300  0.765
AtomPair CA 84 CA 196 SOGFUNC 3  6.267  2.635  0.216  9.556  3.513  0.162 18.300  7.300  0.623
AtomPair CA 84 CA 197 SOGFUNC 3  6.707  3.513  0.166  7.458  3.007  0.194 18.300  7.300  0.640
AtomPair CA 84 CA 198 SOGFUNC 3  5.704  2.635  0.206  5.776  2.754  0.197 18.300  7.300  0.596
AtomPair CA 84 CA 199 SOGFUNC 3  5.468  2.108  0.255  5.597  3.443  0.156 18.300  7.300  0.589
AtomPair CA 84 CA 200 SOGFUNC 3  4.059  2.956  0.187  6.032  2.635  0.209 18.300  7.300  0.604
AtomPair CA 84 CA 201 SOGFUNC 3  6.047  2.956  0.199  9.817  3.717  0.158 18.300  7.300  0.643
AtomPair CA 84 CA 202 SOGFUNC 2  8.822  2.754  0.228 18.300  7.300  0.772
AtomPair CA 84 CA 219 SOGFUNC 6  7.959  4.151  0.131  7.981  4.151  0.131  7.989  3.513  0.124  7.989  3.007  0.036  8.011  4.151  0.131 18.300  7.300  0.447
AtomPair CA 84 CA 220 SOGFUNC 6  5.972  4.151  0.127  5.991  2.956  0.143  5.991  2.635  0.040  6.024  4.151  0.127  6.045  4.151  0.127 18.300  7.300  0.435
AtomPair CA 84 CA 221 SOGFUNC 11  5.131  4.151  0.108  5.183  4.151  0.108  5.230  3.513  0.102  5.230  3.007  0.030  5.231  4.151  0.108  7.650  4.151  0.076  7.650  3.787  0.036  7.859  3.787  0.036  7.859  3.007  0.104  7.871  4.151  0.108 18.300  7.300  0.184
AtomPair CA 84 CA 222 SOGFUNC 6  5.388  4.151  0.096  5.388  3.787  0.045  5.624  3.787  0.150  7.124  3.513  0.129  7.124  3.007  0.038 18.300  7.300  0.543
AtomPair CA 84 CA 223 SOGFUNC 5  4.968  4.151  0.105  4.968  3.787  0.016  5.211  3.787  0.016  5.211  3.007  0.145 18.300  7.300  0.717
AtomPair CA 84 CA 224 SOGFUNC 2  5.231  4.557  0.108 18.300  7.300  0.892
AtomPair CA 85 CA 90 SOGFUNC 3  5.923  2.956  0.191  9.762  2.956  0.191 18.300  7.300  0.618
AtomPair CA 85 CA 91 SOGFUNC 2  9.547  2.956  0.215 18.300  7.300  0.785
AtomPair CA 85 CA 93 SOGFUNC 2  9.084  2.956  0.215 18.300  7.300  0.785
AtomPair CA 85 CA 94 SOGFUNC 2  5.901  3.717  0.179 18.300  7.300  0.821
AtomPair CA 85 CA 95 SOGFUNC 2  5.049  3.717  0.179 18.300  7.300  0.821
AtomPair CA 85 CA 96 SOGFUNC 2  7.698  2.956  0.215 18.300  7.300  0.785
AtomPair CA 85 CA 97 SOGFUNC 2  6.359  2.956  0.215 18.300  7.300  0.785
AtomPair CA 85 CA 98 SOGFUNC 2  8.485  3.717  0.179 18.300  7.300  0.821
AtomPair CA 85 CA 99 SOGFUNC 2  7.538  3.717  0.179 18.300  7.300  0.821
AtomPair CA 85 CA 112 SOGFUNC 2  9.134  2.956  0.215 18.300  7.300  0.785
AtomPair CA 85 CA 113 SOGFUNC 2  9.085  3.717  0.179 18.300  7.300  0.821
AtomPair CA 85 CA 131 SOGFUNC 2  9.646  1.685  0.325 18.300  7.300  0.675
AtomPair CA 85 CA 174 SOGFUNC 5  8.153  2.108  0.205  8.153  2.956  0.146  8.160  2.956  0.146  8.228  2.956  0.146 18.300  7.300  0.356
AtomPair CA 85 CA 175 SOGFUNC 5  4.979  3.717  0.128  4.995  3.717  0.128  5.033  3.717  0.128  5.105  2.108  0.226 18.300  7.300  0.391
AtomPair CA 85 CA 176 SOGFUNC 8  5.105  3.717  0.101  5.106  2.108  0.178  5.197  3.717  0.101  5.256  3.717  0.101  7.569  2.754  0.137  7.579  2.754  0.137  7.766  4.151  0.091 18.300  7.300  0.155
AtomPair CA 85 CA 177 SOGFUNC 8  5.418  2.956  0.135  5.487  3.717  0.108  5.510  3.717  0.108  5.641  3.717  0.108  7.848  2.956  0.135  7.850  2.956  0.135  8.177  3.717  0.108 18.300  7.300  0.164
AtomPair CA 85 CA 178 SOGFUNC 8  6.042  3.513  0.112  6.061  3.513  0.112  6.579  3.513  0.112  8.481  3.717  0.106  8.498  3.717  0.106  8.566  2.108  0.186  8.615  3.717  0.106 18.300  7.300  0.161
AtomPair CA 85 CA 179 SOGFUNC 8  8.974  3.513  0.114  8.974  3.513  0.114  9.452  4.151  0.096  9.707  3.717  0.107  9.946  3.717  0.107  9.991  3.717  0.107  9.995  2.108  0.190 18.300  7.300  0.164
AtomPair CA 85 CA 180 SOGFUNC 5  9.542  1.871  0.247  9.598  3.717  0.124  9.901  3.717  0.124  9.907  3.717  0.124 18.300  7.300  0.380
AtomPair CA 85 CA 182 SOGFUNC 2  8.642  3.513  0.188 18.300  7.300  0.812
AtomPair CA 85 CA 183 SOGFUNC 2  8.546  2.956  0.215 18.300  7.300  0.785
AtomPair CA 85 CA 185 SOGFUNC 2  8.441  2.956  0.215 18.300  7.300  0.785
AtomPair CA 85 CA 186 SOGFUNC 2  8.393  2.956  0.215 18.300  7.300  0.785
AtomPair CA 85 CA 188 SOGFUNC 2  8.988  2.956  0.215 18.300  7.300  0.785
AtomPair CA 85 CA 189 SOGFUNC 2  9.299  2.956  0.215 18.300  7.300  0.785
AtomPair CA 85 CA 194 SOGFUNC 2  8.702  3.513  0.188 18.300  7.300  0.812
AtomPair CA 85 CA 195 SOGFUNC 4  5.060  3.513  0.135  9.888  1.871  0.253  9.921  2.956  0.160 18.300  7.300  0.453
AtomPair CA 85 CA 196 SOGFUNC 3  4.888  3.007  0.188  8.232  2.956  0.191 18.300  7.300  0.620
AtomPair CA 85 CA 197 SOGFUNC 3  5.138  2.956  0.191  7.853  3.007  0.188 18.300  7.300  0.620
AtomPair CA 85 CA 198 SOGFUNC 7  6.577  2.956  0.113  7.907  2.635  0.127  9.202  2.635  0.127  9.204  1.685  0.198  9.211  2.635  0.127  9.264  2.635  0.127 18.300  7.300  0.183
AtomPair CA 85 CA 199 SOGFUNC 3  6.224  2.956  0.187  8.772  2.635  0.209 18.300  7.300  0.604
AtomPair CA 85 CA 200 SOGFUNC 3  6.090  3.717  0.158  9.816  2.956  0.199 18.300  7.300  0.643
AtomPair CA 85 CA 201 SOGFUNC 2  6.632  2.956  0.215 18.300  7.300  0.785
AtomPair CA 85 CA 218 SOGFUNC 5  6.811  3.717  0.128  6.854  3.717  0.128  6.905  3.717  0.128  6.979  2.108  0.226 18.300  7.300  0.391
AtomPair CA 85 CA 219 SOGFUNC 6  5.510  3.717  0.136  5.515  3.717  0.136  5.544  2.956  0.137  5.544  2.635  0.038  5.594  3.717  0.136 18.300  7.300  0.416
AtomPair CA 85 CA 220 SOGFUNC 10  4.279  1.685  0.048  4.279  2.108  0.154  4.595  3.717  0.109  4.682  3.717  0.109  4.718  3.717  0.109  7.789  4.151  0.098  7.934  4.151  0.068  7.934  3.787  0.032  7.935  3.787  0.107 18.300  7.300  0.166
AtomPair CA 85 CA 221 SOGFUNC 11  5.790  3.717  0.078  5.790  3.443  0.036  5.846  3.443  0.036  5.846  2.635  0.110  6.043  4.151  0.100  6.102  2.956  0.113  6.102  2.635  0.032  6.303  3.717  0.112  6.304  3.717  0.112  6.377  4.151  0.100 18.300  7.300  0.171
AtomPair CA 85 CA 222 SOGFUNC 7  5.042  4.151  0.090  5.042  3.787  0.042  5.063  3.787  0.042  5.063  3.007  0.125  8.855  2.956  0.145  8.855  2.635  0.041 18.300  7.300  0.514
AtomPair CA 85 CA 223 SOGFUNC 5  6.997  4.151  0.105  6.997  3.787  0.016  7.006  3.787  0.016  7.006  3.007  0.145 18.300  7.300  0.717
AtomPair CA 85 CA 224 SOGFUNC 2  8.453  3.787  0.127 18.300  7.300  0.873
AtomPair CA 86 CA 93 SOGFUNC 2  5.822  2.956  0.215 18.300  7.300  0.785
AtomPair CA 86 CA 94 SOGFUNC 2  3.759  3.513  0.188 18.300  7.300  0.812
AtomPair CA 86 CA 95 SOGFUNC 2  5.385  3.513  0.188 18.300  7.300  0.812
AtomPair CA 86 CA 96 SOGFUNC 2  9.885  3.513  0.188 18.300  7.300  0.812
AtomPair CA 86 CA 97 SOGFUNC 2  9.654  3.513  0.188 18.300  7.300  0.812
AtomPair CA 86 CA 131 SOGFUNC 2  9.569  2.754  0.228 18.300  7.300  0.772
AtomPair CA 86 CA 173 SOGFUNC 5  7.131  2.754  0.178  7.597  3.513  0.140  7.611  3.513  0.140  7.635  3.513  0.140 18.300  7.300  0.403
AtomPair CA 86 CA 174 SOGFUNC 8  5.593  2.108  0.172  5.775  3.513  0.103  5.776  3.513  0.103  5.835  3.513  0.103  8.825  2.956  0.123  8.828  2.956  0.123  8.858  2.956  0.123 18.300  7.300  0.149
AtomPair CA 86 CA 175 SOGFUNC 8  4.128  4.151  0.092  4.225  4.151  0.092  4.287  4.151  0.092  4.298  2.108  0.181  8.231  2.956  0.129  8.277  2.956  0.129  8.324  2.956  0.129 18.300  7.300  0.157
AtomPair CA 86 CA 176 SOGFUNC 8  6.026  2.108  0.159  6.152  2.956  0.114  6.152  2.108  0.159  6.156  2.108  0.159  6.389  3.717  0.090  6.488  3.717  0.090  6.617  3.717  0.090 18.300  7.300  0.138
AtomPair CA 86 CA 177 SOGFUNC 8  5.327  2.108  0.167  5.334  2.108  0.167  5.409  2.956  0.119  7.816  2.956  0.119  7.857  3.717  0.095  7.865  3.717  0.095  8.092  3.717  0.095 18.300  7.300  0.145
AtomPair CA 86 CA 178 SOGFUNC 8  5.336  2.956  0.129  5.340  2.956  0.129  5.456  2.956  0.129  9.526  4.151  0.092  9.556  4.151  0.092  9.798  2.108  0.181  9.800  4.151  0.092 18.300  7.300  0.157
AtomPair CA 86 CA 179 SOGFUNC 4  8.653  2.956  0.171  8.663  2.956  0.171  8.734  2.956  0.171 18.300  7.300  0.486
AtomPair CA 86 CA 180 SOGFUNC 4  9.929  2.956  0.171  9.939  2.956  0.171  9.945  2.956  0.171 18.300  7.300  0.486
AtomPair CA 86 CA 181 SOGFUNC 4  9.304  2.108  0.199  9.309  2.108  0.199  9.485  2.108  0.199 18.300  7.300  0.403
AtomPair CA 86 CA 186 SOGFUNC 2  9.294  2.754  0.228 18.300  7.300  0.772
AtomPair CA 86 CA 195 SOGFUNC 2  8.568  3.513  0.188 18.300  7.300  0.812
AtomPair CA 86 CA 196 SOGFUNC 3  7.287  3.513  0.171  9.059  3.513  0.171 18.300  7.300  0.658
AtomPair CA 86 CA 197 SOGFUNC 3  5.268  3.513  0.166  9.704  3.007  0.194 18.300  7.300  0.640
AtomPair CA 86 CA 198 SOGFUNC 3  6.937  3.513  0.162  9.826  2.635  0.216 18.300  7.300  0.623
AtomPair CA 86 CA 199 SOGFUNC 6  8.483  3.513  0.114  9.416  4.151  0.096  9.557  2.108  0.190  9.588  2.108  0.190  9.971  2.956  0.135 18.300  7.300  0.274
AtomPair CA 86 CA 200 SOGFUNC 2  9.088  3.513  0.188 18.300  7.300  0.812
AtomPair CA 86 CA 217 SOGFUNC 5  7.848  2.108  0.229  7.943  3.717  0.130  8.025  4.151  0.116  8.030  3.717  0.130 18.300  7.300  0.396
AtomPair CA 86 CA 218 SOGFUNC 5  5.628  3.717  0.128  5.696  3.717  0.128  5.704  3.717  0.128  5.782  2.108  0.226 18.300  7.300  0.391
AtomPair CA 86 CA 219 SOGFUNC 8  5.562  2.108  0.186  5.729  4.151  0.094  5.820  4.151  0.094  5.898  4.151  0.094  7.259  2.956  0.132  7.285  2.956  0.132  7.362  3.717  0.105 18.300  7.300  0.161
AtomPair CA 86 CA 220 SOGFUNC 10  5.760  2.956  0.087  5.760  2.635  0.042  5.773  2.635  0.140  5.821  3.717  0.099  6.716  1.685  0.044  6.716  2.108  0.140  6.985  3.717  0.099  7.060  3.717  0.099  7.175  3.717  0.099 18.300  7.300  0.151
AtomPair CA 86 CA 221 SOGFUNC 10  4.575  2.956  0.090  4.575  2.635  0.043  4.622  2.635  0.144  4.750  3.717  0.102  8.214  4.151  0.092  8.292  1.685  0.045  8.292  2.108  0.144  8.340  4.151  0.092  8.409  4.151  0.092 18.300  7.300  0.156
AtomPair CA 86 CA 222 SOGFUNC 4  6.447  2.635  0.208  6.469  2.956  0.130  6.469  2.635  0.062 18.300  7.300  0.600
AtomPair CA 86 CA 223 SOGFUNC 4  8.921  2.956  0.137  8.921  2.635  0.022  8.957  2.635  0.176 18.300  7.300  0.666
AtomPair CA 87 CA 93 SOGFUNC 2  6.184  3.513  0.188 18.300  7.300  0.812
AtomPair CA 87 CA 94 SOGFUNC 2  6.061  3.513  0.188 18.300  7.300  0.812
AtomPair CA 87 CA 95 SOGFUNC 2  7.153  3.513  0.188 18.300  7.300  0.812
AtomPair CA 87 CA 103 SOGFUNC 2  9.989  2.956  0.215 18.300  7.300  0.785
AtomPair CA 87 CA 131 SOGFUNC 2  9.356  3.513  0.188 18.300  7.300  0.812
AtomPair CA 87 CA 167 SOGFUNC 2  7.785  3.513  0.188 18.300  7.300  0.812
AtomPair CA 87 CA 168 SOGFUNC 2  8.917  4.151  0.163 18.300  7.300  0.837
AtomPair CA 87 CA 172 SOGFUNC 5  7.932  2.956  0.148  7.988  2.956  0.148  8.104  2.956  0.148  8.354  2.244  0.195 18.300  7.300  0.360
AtomPair CA 87 CA 173 SOGFUNC 5  5.682  2.108  0.174  5.802  2.108  0.174  5.841  2.108  0.174  5.895  2.108  0.174 18.300  7.300  0.302
AtomPair CA 87 CA 174 SOGFUNC 8  5.169  4.151  0.078  5.182  4.151  0.078  5.190  3.513  0.093  5.476  2.108  0.154  5.483  2.108  0.154  5.533  2.108  0.154  5.612  2.108  0.154 18.300  7.300  0.134
AtomPair CA 87 CA 175 SOGFUNC 8  5.302  3.513  0.105  5.390  3.717  0.099  5.413  3.717  0.099  5.873  2.956  0.124  6.000  2.956  0.124  6.015  2.956  0.124  6.074  2.108  0.174 18.300  7.300  0.151
AtomPair CA 87 CA 176 SOGFUNC 8  4.976  2.956  0.118  5.008  4.151  0.084  5.024  2.956  0.118  6.471  1.871  0.186  7.438  2.956  0.118  7.501  2.956  0.118  7.539  2.956  0.118 18.300  7.300  0.143
AtomPair CA 87 CA 177 SOGFUNC 5  5.583  2.956  0.161  5.651  2.956  0.161  5.659  3.717  0.128  9.618  2.956  0.161 18.300  7.300  0.390
AtomPair CA 87 CA 178 SOGFUNC 4  7.475  3.717  0.155  7.523  3.717  0.155  7.547  4.151  0.139 18.300  7.300  0.552
AtomPair CA 87 CA 179 SOGFUNC 4  9.680  4.151  0.143  9.718  4.151  0.143  9.764  4.151  0.143 18.300  7.300  0.570
AtomPair CA 87 CA 182 SOGFUNC 2  7.829  3.717  0.179 18.300  7.300  0.821
AtomPair CA 87 CA 195 SOGFUNC 2  9.935  3.717  0.179 18.300  7.300  0.821
AtomPair CA 87 CA 196 SOGFUNC 2  9.967  4.151  0.163 18.300  7.300  0.837
AtomPair CA 87 CA 197 SOGFUNC 2  8.692  3.513  0.188 18.300  7.300  0.812
AtomPair CA 87 CA 198 SOGFUNC 5  8.311  1.871  0.206  9.288  3.513  0.110  9.962  2.108  0.183  9.987  2.108  0.183 18.300  7.300  0.317
AtomPair CA 87 CA 199 SOGFUNC 5  9.601  2.108  0.212  9.625  3.717  0.120  9.959  2.956  0.151  9.996  2.956  0.151 18.300  7.300  0.367
AtomPair CA 87 CA 200 SOGFUNC 7  9.143  2.956  0.110  9.567  3.513  0.093  9.670  2.108  0.155  9.891  2.108  0.155  9.939  2.108  0.155  9.988  2.108  0.155 18.300  7.300  0.179
AtomPair CA 87 CA 216 SOGFUNC 5  7.284  2.956  0.144  7.308  2.956  0.144  7.341  2.108  0.202  7.385  2.654  0.160 18.300  7.300  0.350
AtomPair CA 87 CA 217 SOGFUNC 5  5.166  2.108  0.205  5.211  2.956  0.146  5.235  2.956  0.146  5.252  2.956  0.146 18.300  7.300  0.356
AtomPair CA 87 CA 218 SOGFUNC 8  4.168  2.108  0.175  4.174  2.956  0.125  4.196  2.956  0.125  4.211  2.956  0.125  7.974  3.513  0.105  8.065  3.513  0.105  8.267  4.151  0.089 18.300  7.300  0.152
AtomPair CA 87 CA 219 SOGFUNC 8  5.640  3.717  0.106  5.690  3.717  0.106  5.831  4.151  0.095  6.448  2.956  0.133  6.640  2.956  0.133  6.704  2.956  0.133  6.787  2.956  0.133 18.300  7.300  0.162
AtomPair CA 87 CA 220 SOGFUNC 8  5.364  4.151  0.090  5.386  4.151  0.090  5.391  4.151  0.090  8.605  1.871  0.199  9.123  2.956  0.126  9.203  2.956  0.126  9.293  2.956  0.126 18.300  7.300  0.153
AtomPair CA 87 CA 221 SOGFUNC 5  6.681  3.717  0.105  6.681  3.443  0.049  6.697  3.443  0.162  6.804  3.717  0.150 18.300  7.300  0.535
AtomPair CA 87 CA 222 SOGFUNC 4  8.923  3.787  0.164  8.949  4.151  0.105  8.949  3.787  0.049 18.300  7.300  0.682
AtomPair CA 88 CA 93 SOGFUNC 2  6.153  2.956  0.215 18.300  7.300  0.785
AtomPair CA 88 CA 94 SOGFUNC 2  7.930  2.956  0.215 18.300  7.300  0.785
AtomPair CA 88 CA 103 SOGFUNC 2  9.994  2.108  0.278 18.300  7.300  0.722
AtomPair CA 88 CA 104 SOGFUNC 4  9.923  2.108  0.211  9.963  2.956  0.151  9.989  2.108  0.211 18.300  7.300  0.427
AtomPair CA 88 CA 167 SOGFUNC 2  9.793  3.513  0.188 18.300  7.300  0.812
AtomPair CA 88 CA 170 SOGFUNC 2  9.935  3.513  0.188 18.300  7.300  0.812
AtomPair CA 88 CA 171 SOGFUNC 5  7.317  2.956  0.180  7.654  4.151  0.128  7.656  4.151  0.128  7.669  4.151  0.128 18.300  7.300  0.437
AtomPair CA 88 CA 172 SOGFUNC 5  5.378  2.956  0.164  5.436  3.513  0.138  5.535  3.513  0.138  5.623  2.966  0.163 18.300  7.300  0.398
AtomPair CA 88 CA 173 SOGFUNC 8  4.050  2.754  0.137  4.280  3.513  0.108  4.367  3.513  0.108  4.461  3.513  0.108  7.519  2.956  0.128  7.646  2.956  0.128  7.649  2.956  0.128 18.300  7.300  0.155
AtomPair CA 88 CA 174 SOGFUNC 8  4.853  2.956  0.117  4.858  2.956  0.117  4.954  2.108  0.164  6.314  2.108  0.164  6.404  3.513  0.098  6.486  3.513  0.098  6.502  3.513  0.098 18.300  7.300  0.142
AtomPair CA 88 CA 175 SOGFUNC 8  5.087  2.108  0.164  5.203  2.956  0.117  5.220  2.956  0.117  8.590  3.513  0.098  8.593  2.108  0.164  8.684  3.513  0.098  8.766  3.513  0.098 18.300  7.300  0.142
AtomPair CA 88 CA 176 SOGFUNC 5  6.949  2.956  0.131  6.991  2.108  0.184  7.029  2.108  0.184  9.296  2.108  0.184 18.300  7.300  0.318
AtomPair CA 88 CA 177 SOGFUNC 4  6.944  2.956  0.171  7.063  2.956  0.171  7.090  2.956  0.171 18.300  7.300  0.486
AtomPair CA 88 CA 180 SOGFUNC 2  9.928  3.513  0.188 18.300  7.300  0.812
AtomPair CA 88 CA 182 SOGFUNC 2  7.762  4.151  0.163 18.300  7.300  0.837
AtomPair CA 88 CA 183 SOGFUNC 2  7.605  2.108  0.278 18.300  7.300  0.722
AtomPair CA 88 CA 186 SOGFUNC 2  9.997  2.108  0.278 18.300  7.300  0.722
AtomPair CA 88 CA 197 SOGFUNC 2  9.976  3.513  0.188 18.300  7.300  0.812
AtomPair CA 88 CA 199 SOGFUNC 4  8.950  2.108  0.211  8.955  2.108  0.211  9.339  2.956  0.151 18.300  7.300  0.427
AtomPair CA 88 CA 200 SOGFUNC 4  9.002  2.108  0.225  9.974  2.956  0.160  9.983  2.956  0.160 18.300  7.300  0.454
AtomPair CA 88 CA 201 SOGFUNC 5  9.552  2.956  0.156  9.921  2.956  0.156  9.957  2.956  0.156  9.961  2.956  0.156 18.300  7.300  0.378
AtomPair CA 88 CA 215 SOGFUNC 5  7.490  4.151  0.118  7.541  4.151  0.118  7.554  3.717  0.131  7.807  2.108  0.232 18.300  7.300  0.401
AtomPair CA 88 CA 216 SOGFUNC 8  5.381  2.108  0.175  5.572  3.717  0.099  5.607  3.717  0.099  5.647  3.717  0.099  9.656  2.956  0.125  9.758  2.956  0.125  9.938  2.956  0.125 18.300  7.300  0.152
AtomPair CA 88 CA 217 SOGFUNC 8  5.076  2.108  0.177  5.200  4.151  0.090  5.201  3.717  0.100  5.261  3.717  0.100  7.250  2.956  0.126  7.275  2.956  0.126  7.455  2.956  0.126 18.300  7.300  0.153
AtomPair CA 88 CA 218 SOGFUNC 8  5.275  2.956  0.125  5.376  2.956  0.125  5.615  2.956  0.125  6.614  2.108  0.175  6.655  3.717  0.099  6.717  3.717  0.099  6.727  3.717  0.099 18.300  7.300  0.152
AtomPair CA 88 CA 219 SOGFUNC 8  4.398  2.956  0.136  4.428  2.956  0.136  4.553  2.956  0.136  9.589  2.956  0.136  9.787  4.151  0.097  9.799  4.151  0.097  9.956  4.151  0.097 18.300  7.300  0.165
AtomPair CA 88 CA 220 SOGFUNC 4  6.536  3.717  0.147  6.536  2.956  0.184  6.557  3.717  0.147 18.300  7.300  0.523
AtomPair CA 88 CA 221 SOGFUNC 5  8.961  2.956  0.180  9.026  3.717  0.143  9.041  3.717  0.043  9.041  2.956  0.126 18.300  7.300  0.509
AtomPair CA 89 CA 102 SOGFUNC 3  9.818  2.956  0.191  9.990  2.956  0.191 18.300  7.300  0.618
AtomPair CA 89 CA 103 SOGFUNC 5  9.035  2.108  0.205  9.788  2.956  0.146  9.949  2.956  0.146  9.951  2.956  0.146 18.300  7.300  0.356
AtomPair CA 89 CA 125 SOGFUNC 5  9.074  2.956  0.146  9.249  2.956  0.146  9.281  2.956  0.146  9.886  2.108  0.205 18.300  7.300  0.356
AtomPair CA 89 CA 131 SOGFUNC 2  9.576  3.513  0.188 18.300  7.300  0.812
AtomPair CA 89 CA 132 SOGFUNC 2  8.559  3.717  0.179 18.300  7.300  0.821
AtomPair CA 89 CA 167 SOGFUNC 2  9.634  2.956  0.215 18.300  7.300  0.785
AtomPair CA 89 CA 169 SOGFUNC 5  8.975  2.956  0.146  9.101  2.956  0.146  9.197  2.956  0.146  9.903  2.108  0.205 18.300  7.300  0.356
AtomPair CA 89 CA 170 SOGFUNC 5  7.254  2.956  0.158  7.255  3.513  0.133  7.433  2.956  0.158  8.340  2.754  0.169 18.300  7.300  0.383
AtomPair CA 89 CA 171 SOGFUNC 5  5.529  2.956  0.168  5.657  3.513  0.141  5.798  3.513  0.141  5.829  3.513  0.141 18.300  7.300  0.408
AtomPair CA 89 CA 172 SOGFUNC 8  5.009  2.956  0.117  5.029  2.956  0.117  5.049  2.956  0.117  5.946  2.108  0.164  7.500  2.956  0.117  7.534  3.513  0.099  7.650  2.754  0.126 18.300  7.300  0.142
AtomPair CA 89 CA 173 SOGFUNC 8  5.236  2.754  0.133  5.266  2.956  0.124  5.296  3.513  0.104  6.498  3.513  0.104  6.522  3.513  0.104  6.603  3.513  0.104  6.687  2.108  0.174 18.300  7.300  0.151
AtomPair CA 89 CA 174 SOGFUNC 8  5.088  3.513  0.088  5.094  3.513  0.088  5.168  2.754  0.112  8.916  2.108  0.146  8.922  2.108  0.146  8.994  2.108  0.146  9.295  2.108  0.146 18.300  7.300  0.127
AtomPair CA 89 CA 175 SOGFUNC 4  6.272  3.717  0.136  6.285  3.717  0.136  6.297  2.108  0.241 18.300  7.300  0.486
AtomPair CA 89 CA 176 SOGFUNC 4  9.432  2.956  0.171  9.468  2.956  0.171  9.491  2.956  0.171 18.300  7.300  0.486
AtomPair CA 89 CA 179 SOGFUNC 2  9.943  3.513  0.188 18.300  7.300  0.812
AtomPair CA 89 CA 180 SOGFUNC 2  6.508  3.513  0.188 18.300  7.300  0.812
AtomPair CA 89 CA 181 SOGFUNC 3  7.412  2.956  0.188  9.303  2.754  0.202 18.300  7.300  0.610
AtomPair CA 89 CA 182 SOGFUNC 2  5.645  3.513  0.188 18.300  7.300  0.812
AtomPair CA 89 CA 183 SOGFUNC 3  7.595  2.754  0.199  8.431  2.754  0.199 18.300  7.300  0.601
AtomPair CA 89 CA 184 SOGFUNC 2  9.683  3.513  0.188 18.300  7.300  0.812
AtomPair CA 89 CA 199 SOGFUNC 2  9.822  2.108  0.278 18.300  7.300  0.722
AtomPair CA 89 CA 200 SOGFUNC 5  7.252  2.108  0.205  8.776  2.956  0.146  8.827  2.956  0.146  8.858  2.956  0.146 18.300  7.300  0.356
AtomPair CA 89 CA 201 SOGFUNC 4  9.002  2.108  0.233  9.988  2.956  0.166  9.992  3.717  0.132 18.300  7.300  0.470
AtomPair CA 89 CA 213 SOGFUNC 5  7.102  2.108  0.226  7.347  3.717  0.128  7.362  3.717  0.128  7.513  3.717  0.128 18.300  7.300  0.391
AtomPair CA 89 CA 214 SOGFUNC 5  7.414  2.108  0.235  7.731  4.151  0.119  7.736  4.151  0.119  7.882  4.151  0.119 18.300  7.300  0.407
AtomPair CA 89 CA 215 SOGFUNC 8  5.567  2.108  0.185  5.584  3.717  0.105  5.651  3.717  0.105  5.728  3.717  0.105  9.095  3.717  0.105  9.182  3.717  0.105  9.342  2.956  0.132 18.300  7.300  0.160
AtomPair CA 89 CA 216 SOGFUNC 8  4.370  2.108  0.182  4.490  3.717  0.103  4.536  3.717  0.103  4.649  3.717  0.103  6.598  3.513  0.109  6.716  2.956  0.130  6.967  3.513  0.109 18.300  7.300  0.158
AtomPair CA 89 CA 217 SOGFUNC 8  5.456  2.956  0.125  5.474  2.956  0.125  5.583  2.956  0.125  6.602  2.108  0.175  6.640  3.717  0.099  6.668  3.717  0.099  6.701  3.717  0.099 18.300  7.300  0.152
AtomPair CA 89 CA 218 SOGFUNC 8  5.154  3.513  0.112  5.249  3.513  0.112  5.373  3.513  0.112  8.843  3.717  0.106  8.852  3.717  0.106  8.908  3.717  0.106  8.977  2.108  0.186 18.300  7.300  0.161
AtomPair CA 89 CA 219 SOGFUNC 4  6.802  2.956  0.171  6.809  2.956  0.171  6.816  2.956  0.171 18.300  7.300  0.486
AtomPair CA 89 CA 220 SOGFUNC 4  9.267  3.513  0.165  9.421  4.151  0.140  9.428  4.151  0.140 18.300  7.300  0.556
AtomPair CA 90 CA 104 SOGFUNC 4  9.717  2.108  0.211  9.731  2.108  0.211  9.922  2.956  0.151 18.300  7.300  0.427
AtomPair CA 90 CA 132 SOGFUNC 2  9.755  3.717  0.179 18.300  7.300  0.821
AtomPair CA 90 CA 169 SOGFUNC 5  8.585  3.513  0.132  8.706  3.513  0.132  8.727  3.513  0.132  8.786  2.108  0.221 18.300  7.300  0.382
AtomPair CA 90 CA 170 SOGFUNC 5  5.491  3.513  0.140  5.547  3.513  0.140  5.605  3.513  0.140  5.945  2.754  0.178 18.300  7.300  0.403
AtomPair CA 90 CA 171 SOGFUNC 8  4.160  3.513  0.111  4.510  3.513  0.111  4.534  3.513  0.111  4.639  3.513  0.111  8.310  2.956  0.132  8.312  2.956  0.132  8.478  2.956  0.132 18.300  7.300  0.160
AtomPair CA 90 CA 172 SOGFUNC 8  5.598  2.956  0.123  5.652  2.956  0.123  5.824  2.108  0.172  6.349  3.513  0.103  6.437  3.513  0.103  6.525  3.513  0.103  6.818  2.966  0.122 18.300  7.300  0.149
AtomPair CA 90 CA 173 SOGFUNC 8  5.408  2.108  0.157  5.482  2.956  0.112  5.504  2.956  0.112  8.793  2.754  0.120  8.865  2.754  0.120  8.941  2.754  0.120  9.026  2.754  0.120 18.300  7.300  0.136
AtomPair CA 90 CA 174 SOGFUNC 4  8.614  4.490  0.131  8.627  4.490  0.131  8.691  3.391  0.174 18.300  7.300  0.564
AtomPair CA 90 CA 175 SOGFUNC 4  8.961  3.717  0.136  8.964  3.717  0.136  8.986  2.108  0.241 18.300  7.300  0.486
AtomPair CA 90 CA 179 SOGFUNC 2  8.220  2.956  0.215 18.300  7.300  0.785
AtomPair CA 90 CA 180 SOGFUNC 3  5.065  2.956  0.188  9.177  2.754  0.202 18.300  7.300  0.610
AtomPair CA 90 CA 181 SOGFUNC 3  5.152  2.956  0.188  5.793  2.754  0.202 18.300  7.300  0.610
AtomPair CA 90 CA 182 SOGFUNC 3  5.475  2.956  0.177  7.115  2.108  0.249 18.300  7.300  0.574
AtomPair CA 90 CA 183 SOGFUNC 3  5.313  2.754  0.188  8.502  2.108  0.245 18.300  7.300  0.567
AtomPair CA 90 CA 184 SOGFUNC 3  7.795  3.513  0.166  9.971  2.956  0.197 18.300  7.300  0.638
AtomPair CA 90 CA 185 SOGFUNC 2  9.961  2.956  0.215 18.300  7.300  0.785
AtomPair CA 90 CA 186 SOGFUNC 2  9.985  3.677  0.181 18.300  7.300  0.819
AtomPair CA 90 CA 200 SOGFUNC 2  9.655  2.108  0.278 18.300  7.300  0.722
AtomPair CA 90 CA 201 SOGFUNC 4  8.298  3.717  0.147  8.327  3.717  0.147  8.453  2.956  0.184 18.300  7.300  0.523
AtomPair CA 90 CA 202 SOGFUNC 4  9.673  2.108  0.211  9.711  2.108  0.211  9.774  2.956  0.151 18.300  7.300  0.427
AtomPair CA 90 CA 203 SOGFUNC 2  9.198  2.956  0.215 18.300  7.300  0.785
AtomPair CA 90 CA 212 SOGFUNC 5  8.427  3.513  0.140  8.442  3.513  0.140  8.454  3.513  0.140  8.530  2.754  0.178 18.300  7.300  0.403
AtomPair CA 90 CA 213 SOGFUNC 5  5.885  2.956  0.146  5.913  2.956  0.146  5.916  2.108  0.205  5.963  2.956  0.146 18.300  7.300  0.356
AtomPair CA 90 CA 214 SOGFUNC 8  5.228  2.754  0.133  5.370  3.513  0.105  5.393  3.513  0.105  5.402  3.513  0.105  7.370  2.654  0.139  7.377  2.654  0.139  7.472  2.956  0.124 18.300  7.300  0.151
AtomPair CA 90 CA 215 SOGFUNC 8  5.146  3.513  0.114  5.185  3.513  0.114  5.210  3.513  0.114  5.335  2.754  0.145  6.079  3.717  0.107  6.132  3.717  0.107  6.227  2.956  0.135 18.300  7.300  0.164
AtomPair CA 90 CA 216 SOGFUNC 8  5.085  2.956  0.116  5.114  2.956  0.116  5.287  2.956  0.116  6.535  2.956  0.116  6.575  2.956  0.116  6.590  2.956  0.116  6.662  2.108  0.163 18.300  7.300  0.141
AtomPair CA 90 CA 217 SOGFUNC 8  4.534  2.956  0.123  4.604  2.956  0.123  4.610  2.956  0.123  9.485  2.956  0.123  9.513  3.513  0.104  9.538  2.956  0.123  9.595  2.754  0.132 18.300  7.300  0.149
AtomPair CA 90 CA 218 SOGFUNC 4  6.777  2.956  0.171  6.807  2.956  0.171  6.841  2.956  0.171 18.300  7.300  0.486
AtomPair CA 90 CA 219 SOGFUNC 4  9.043  2.956  0.184  9.152  3.717  0.147  9.165  3.717  0.147 18.300  7.300  0.523
AtomPair CA 91 CA 101 SOGFUNC 5  7.970  2.108  0.205  8.749  2.956  0.146  8.813  2.956  0.146  8.854  2.956  0.146 18.300  7.300  0.356
AtomPair CA 91 CA 102 SOGFUNC 4  9.916  2.108  0.225  9.977  2.956  0.160  9.995  2.956  0.160 18.300  7.300  0.454
AtomPair CA 91 CA 125 SOGFUNC 5  9.053  2.108  0.205  9.526  2.956  0.146  9.529  2.956  0.146  9.568  2.956  0.146 18.300  7.300  0.356
AtomPair CA 91 CA 126 SOGFUNC 5  9.374  2.108  0.174  9.516  2.108  0.174  9.516  2.108  0.174  9.537  2.108  0.174 18.300  7.300  0.302
AtomPair CA 91 CA 132 SOGFUNC 2  9.611  3.570  0.185 18.300  7.300  0.815
AtomPair CA 91 CA 168 SOGFUNC 5  9.931  3.391  0.159  9.936  3.973  0.136  9.982  3.973  0.136  9.984  4.214  0.128 18.300  7.300  0.442
AtomPair CA 91 CA 169 SOGFUNC 5  8.219  3.391  0.158  8.528  3.973  0.134  8.581  3.973  0.134  8.596  3.973  0.134 18.300  7.300  0.439
AtomPair CA 91 CA 170 SOGFUNC 8  5.137  3.513  0.115  5.181  3.513  0.115  5.204  3.513  0.115  5.321  2.754  0.146  9.197  3.513  0.115  9.205  3.513  0.115  9.250  3.513  0.115 18.300  7.300  0.166
AtomPair CA 91 CA 171 SOGFUNC 8  5.874  4.151  0.096  5.883  4.151  0.096  6.041  2.108  0.189  6.060  3.513  0.114  6.626  3.513  0.114  6.771  3.513  0.114  6.797  3.513  0.114 18.300  7.300  0.164
AtomPair CA 91 CA 172 SOGFUNC 8  4.277  3.513  0.104  4.279  3.513  0.104  4.427  3.513  0.104  8.779  2.956  0.124  8.880  2.956  0.124  9.109  2.956  0.124  9.279  2.244  0.163 18.300  7.300  0.151
AtomPair CA 91 CA 173 SOGFUNC 4  6.504  4.214  0.146  6.582  4.665  0.132  6.586  4.665  0.132 18.300  7.300  0.590
AtomPair CA 91 CA 178 SOGFUNC 2  7.659  2.956  0.215 18.300  7.300  0.785
AtomPair CA 91 CA 179 SOGFUNC 2  5.745  3.513  0.188 18.300  7.300  0.812
AtomPair CA 91 CA 180 SOGFUNC 3  4.195  3.513  0.166  8.058  2.956  0.197 18.300  7.300  0.638
AtomPair CA 91 CA 181 SOGFUNC 3  5.114  2.956  0.191  6.386  2.956  0.191 18.300  7.300  0.618
AtomPair CA 91 CA 182 SOGFUNC 3  5.179  2.956  0.197  7.839  3.513  0.166 18.300  7.300  0.638
AtomPair CA 91 CA 183 SOGFUNC 3  5.269  2.956  0.188  9.565  2.754  0.202 18.300  7.300  0.610
AtomPair CA 91 CA 184 SOGFUNC 2  8.448  3.717  0.179 18.300  7.300  0.821
AtomPair CA 91 CA 185 SOGFUNC 2  9.996  3.973  0.170 18.300  7.300  0.830
AtomPair CA 91 CA 200 SOGFUNC 2  9.644  2.108  0.278 18.300  7.300  0.722
AtomPair CA 91 CA 201 SOGFUNC 5  8.627  2.108  0.205  9.855  2.956  0.146  9.864  2.956  0.146  9.906  2.956  0.146 18.300  7.300  0.356
AtomPair CA 91 CA 202 SOGFUNC 2  9.494  2.108  0.278 18.300  7.300  0.722
AtomPair CA 91 CA 204 SOGFUNC 2  9.962  3.717  0.179 18.300  7.300  0.821
AtomPair CA 91 CA 211 SOGFUNC 5  6.936  2.956  0.146  6.997  2.956  0.146  7.048  2.956  0.146  7.718  2.108  0.205 18.300  7.300  0.356
AtomPair CA 91 CA 212 SOGFUNC 5  5.376  2.956  0.146  5.407  2.956  0.146  5.426  2.956  0.146  5.812  2.108  0.205 18.300  7.300  0.356
AtomPair CA 91 CA 213 SOGFUNC 8  4.235  2.956  0.125  4.334  2.956  0.125  4.361  2.956  0.125  4.689  2.108  0.175  8.287  3.513  0.105  8.314  3.513  0.105  8.315  4.151  0.089 18.300  7.300  0.152
AtomPair CA 91 CA 214 SOGFUNC 8  5.497  3.513  0.106  5.552  3.513  0.106  5.581  2.108  0.177  5.615  3.513  0.106  6.201  3.717  0.100  6.209  2.956  0.126  6.209  2.956  0.126 18.300  7.300  0.153
AtomPair CA 91 CA 215 SOGFUNC 8  5.082  4.151  0.092  5.151  4.151  0.092  5.186  4.151  0.092  7.041  2.956  0.129  7.122  2.956  0.129  7.125  2.956  0.129  7.541  2.108  0.181 18.300  7.300  0.157
AtomPair CA 91 CA 216 SOGFUNC 8  5.730  3.513  0.105  5.736  3.513  0.105  5.796  4.151  0.089  8.438  2.956  0.125  8.465  2.956  0.125  8.505  2.956  0.125  9.161  2.108  0.175 18.300  7.300  0.152
AtomPair CA 91 CA 217 SOGFUNC 4  7.058  3.717  0.141  7.205  2.956  0.178  7.209  2.956  0.178 18.300  7.300  0.504
AtomPair CA 91 CA 218 SOGFUNC 2  9.796  4.151  0.163 18.300  7.300  0.837
AtomPair CA 91 CA 222 SOGFUNC 3  7.939  3.717  0.037  7.939  4.490  0.122 18.300  7.300  0.842
AtomPair CA 92 CA 101 SOGFUNC 5  9.365  3.513  0.141  9.383  3.513  0.141  9.393  3.513  0.141  9.575  2.956  0.168 18.300  7.300  0.408
AtomPair CA 92 CA 102 SOGFUNC 4  7.450  2.108  0.211  7.480  2.108  0.211  7.782  2.956  0.151 18.300  7.300  0.427
AtomPair CA 92 CA 103 SOGFUNC 3  9.711  2.108  0.232  9.760  2.108  0.232 18.300  7.300  0.536
AtomPair CA 92 CA 108 SOGFUNC 2  9.913  2.956  0.215 18.300  7.300  0.785
AtomPair CA 92 CA 126 SOGFUNC 7  9.071  2.956  0.121  9.100  2.956  0.121  9.216  2.754  0.130  9.270  2.754  0.130  9.271  2.108  0.170  9.275  2.754  0.130 18.300  7.300  0.197
AtomPair CA 92 CA 127 SOGFUNC 4  8.652  2.108  0.199  8.684  2.108  0.199  8.955  2.108  0.199 18.300  7.300  0.403
AtomPair CA 92 CA 132 SOGFUNC 2  9.479  2.956  0.215 18.300  7.300  0.785
AtomPair CA 92 CA 133 SOGFUNC 2  9.365  2.108  0.278 18.300  7.300  0.722
AtomPair CA 92 CA 134 SOGFUNC 2  9.327  2.956  0.215 18.300  7.300  0.785
AtomPair CA 92 CA 135 SOGFUNC 2  9.319  2.956  0.215 18.300  7.300  0.785
AtomPair CA 92 CA 137 SOGFUNC 2  9.437  2.956  0.215 18.300  7.300  0.785
AtomPair CA 92 CA 168 SOGFUNC 4  9.366  4.214  0.142  9.434  4.214  0.142  9.520  4.214  0.142 18.300  7.300  0.574
AtomPair CA 92 CA 169 SOGFUNC 4  9.199  4.214  0.142  9.316  4.214  0.142  9.408  4.214  0.142 18.300  7.300  0.574
AtomPair CA 92 CA 170 SOGFUNC 8  6.048  4.214  0.108  6.183  4.214  0.108  6.304  4.214  0.108  6.903  4.214  0.108  8.638  3.973  0.114  8.674  3.391  0.134  8.681  3.391  0.134 18.300  7.300  0.187
AtomPair CA 92 CA 171 SOGFUNC 8  5.227  2.956  0.125  5.249  2.108  0.176  5.258  2.956  0.125  8.857  3.513  0.105  8.944  3.513  0.105  9.003  3.513  0.105  9.115  3.513  0.105 18.300  7.300  0.152
AtomPair CA 92 CA 172 SOGFUNC 4  6.139  3.391  0.160  6.162  3.391  0.160  6.186  3.391  0.160 18.300  7.300  0.520
AtomPair CA 92 CA 173 SOGFUNC 4  8.945  3.391  0.168  9.168  3.973  0.143  9.168  3.973  0.143 18.300  7.300  0.546
AtomPair CA 92 CA 177 SOGFUNC 2  8.165  2.956  0.215 18.300  7.300  0.785
AtomPair CA 92 CA 178 SOGFUNC 2  5.895  2.956  0.215 18.300  7.300  0.785
AtomPair CA 92 CA 179 SOGFUNC 3  5.540  2.956  0.197  7.624  3.513  0.166 18.300  7.300  0.638
AtomPair CA 92 CA 180 SOGFUNC 3  5.523  3.513  0.153  6.019  2.108  0.256 18.300  7.300  0.591
AtomPair CA 92 CA 181 SOGFUNC 3  4.365  3.513  0.153  7.413  2.108  0.256 18.300  7.300  0.591
AtomPair CA 92 CA 182 SOGFUNC 2  6.129  2.956  0.215 18.300  7.300  0.785
AtomPair CA 92 CA 183 SOGFUNC 2  7.764  2.108  0.278 18.300  7.300  0.722
AtomPair CA 92 CA 184 SOGFUNC 2  9.810  3.973  0.170 18.300  7.300  0.830
AtomPair CA 92 CA 201 SOGFUNC 3  9.958  2.956  0.191  9.982  2.956  0.191 18.300  7.300  0.618
AtomPair CA 92 CA 202 SOGFUNC 4  8.695  2.956  0.151  8.695  2.108  0.211  8.815  2.108  0.211 18.300  7.300  0.427
AtomPair CA 92 CA 203 SOGFUNC 5  9.456  2.956  0.138  9.504  2.956  0.138  9.551  2.108  0.194  9.891  2.108  0.194 18.300  7.300  0.336
AtomPair CA 92 CA 205 SOGFUNC 2  9.862  2.108  0.278 18.300  7.300  0.722
AtomPair CA 92 CA 210 SOGFUNC 5  8.035  4.214  0.134  8.175  4.214  0.134  8.220  4.214  0.134  8.232  4.214  0.134 18.300  7.300  0.464
AtomPair CA 92 CA 211 SOGFUNC 5  5.738  3.973  0.138  5.855  3.973  0.138  5.934  3.973  0.138  5.967  3.973  0.138 18.300  7.300  0.449
AtomPair CA 92 CA 212 SOGFUNC 8  5.059  3.513  0.111  5.214  3.513  0.111  5.341  3.513  0.111  5.367  3.513  0.111  7.401  2.956  0.132  7.402  2.956  0.132  7.518  2.956  0.132 18.300  7.300  0.160
AtomPair CA 92 CA 213 SOGFUNC 8  5.613  2.108  0.155  5.625  2.108  0.155  5.644  2.956  0.111  6.386  2.956  0.111  6.633  2.956  0.111  6.756  2.956  0.111  6.793  2.956  0.111 18.300  7.300  0.135
AtomPair CA 92 CA 214 SOGFUNC 8  4.826  1.871  0.178  4.879  1.871  0.178  4.888  2.654  0.126  6.797  3.513  0.095  7.959  3.513  0.095  8.013  3.513  0.095  8.078  3.513  0.095 18.300  7.300  0.137
AtomPair CA 92 CA 215 SOGFUNC 5  6.141  2.956  0.159  6.196  2.956  0.159  6.204  2.956  0.159  9.987  3.513  0.134 18.300  7.300  0.387
AtomPair CA 92 CA 216 SOGFUNC 4  8.524  2.108  0.211  8.553  2.108  0.211  8.591  2.956  0.151 18.300  7.300  0.427
AtomPair CA 92 CA 217 SOGFUNC 4  9.420  2.956  0.151  9.516  2.108  0.211  9.527  2.108  0.211 18.300  7.300  0.427
AtomPair CA 92 CA 221 SOGFUNC 3  7.309  4.041  0.131  7.309  2.654  0.050 18.300  7.300  0.819
AtomPair CA 92 CA 222 SOGFUNC 3  5.208  2.956  0.045  5.208  3.973  0.134 18.300  7.300  0.821
AtomPair CA 93 CA 99 SOGFUNC 5  9.544  3.973  0.134  9.578  3.973  0.134  9.726  3.973  0.134  9.819  3.391  0.158 18.300  7.300  0.439
AtomPair CA 93 CA 100 SOGFUNC 5  9.586  2.956  0.146  9.598  2.956  0.146  9.605  2.956  0.146  9.637  2.108  0.205 18.300  7.300  0.356
AtomPair CA 93 CA 101 SOGFUNC 5  8.576  2.108  0.205  8.811  2.956  0.146  8.909  2.956  0.146  8.913  2.956  0.146 18.300  7.300  0.356
AtomPair CA 93 CA 102 SOGFUNC 4  9.288  2.956  0.171  9.289  2.956  0.171  9.470  2.956  0.171 18.300  7.300  0.486
AtomPair CA 93 CA 109 SOGFUNC 2  9.993  2.956  0.215 18.300  7.300  0.785
AtomPair CA 93 CA 126 SOGFUNC 5  8.681  2.108  0.174  8.945  2.108  0.174  8.945  2.108  0.174  9.068  2.108  0.174 18.300  7.300  0.302
AtomPair CA 93 CA 127 SOGFUNC 5  9.679  3.513  0.133  9.709  2.956  0.158  9.808  2.956  0.158  9.921  2.754  0.169 18.300  7.300  0.383
AtomPair CA 93 CA 128 SOGFUNC 5  9.060  2.956  0.146  9.080  2.956  0.146  9.087  2.956  0.146  9.165  2.108  0.205 18.300  7.300  0.356
AtomPair CA 93 CA 134 SOGFUNC 2  9.996  2.956  0.215 18.300  7.300  0.785
AtomPair CA 93 CA 168 SOGFUNC 5  9.120  3.677  0.147  9.809  3.973  0.136  9.918  3.973  0.136 10.000  3.973  0.136 18.300  7.300  0.445
AtomPair CA 93 CA 169 SOGFUNC 2  9.925  3.391  0.193 18.300  7.300  0.807
AtomPair CA 93 CA 170 SOGFUNC 8  7.942  3.677  0.126  8.862  3.973  0.117  8.946  3.973  0.117  9.051  3.973  0.117  9.845  4.214  0.110  9.977  4.214  0.110  9.983  4.214  0.110 18.300  7.300  0.191
AtomPair CA 93 CA 171 SOGFUNC 4  6.453  4.214  0.142  6.654  4.214  0.142  6.668  4.214  0.142 18.300  7.300  0.574
AtomPair CA 93 CA 172 SOGFUNC 4  8.674  3.677  0.159  8.839  4.214  0.139  8.843  4.214  0.139 18.300  7.300  0.562
AtomPair CA 93 CA 176 SOGFUNC 2  7.717  3.391  0.193 18.300  7.300  0.807
AtomPair CA 93 CA 177 SOGFUNC 2  5.686  3.973  0.170 18.300  7.300  0.830
AtomPair CA 93 CA 178 SOGFUNC 3  4.316  2.956  0.177  8.012  2.108  0.249 18.300  7.300  0.574
AtomPair CA 93 CA 179 SOGFUNC 3  5.829  2.956  0.191  6.457  2.956  0.191 18.300  7.300  0.618
AtomPair CA 93 CA 180 SOGFUNC 3  5.630  2.956  0.177  8.689  2.108  0.249 18.300  7.300  0.574
AtomPair CA 93 CA 181 SOGFUNC 2  6.158  2.956  0.215 18.300  7.300  0.785
AtomPair CA 93 CA 182 SOGFUNC 2  6.476  2.108  0.278 18.300  7.300  0.722
AtomPair CA 93 CA 183 SOGFUNC 2  9.532  3.391  0.193 18.300  7.300  0.807
AtomPair CA 93 CA 202 SOGFUNC 5  9.934  2.956  0.146  9.995  2.956  0.146  9.996  2.108  0.205 10.000  2.956  0.146 18.300  7.300  0.356
AtomPair CA 93 CA 208 SOGFUNC 2  9.168  3.391  0.193 18.300  7.300  0.807
AtomPair CA 93 CA 209 SOGFUNC 5  6.819  4.490  0.129  6.878  4.490  0.129  6.975  4.490  0.129  9.704  4.214  0.137 18.300  7.300  0.476
AtomPair CA 93 CA 210 SOGFUNC 5  5.674  4.490  0.126  5.708  4.490  0.126  5.713  4.490  0.126  7.483  3.677  0.154 18.300  7.300  0.466
AtomPair CA 93 CA 211 SOGFUNC 8  4.605  4.490  0.109  4.632  4.490  0.109  4.686  4.490  0.109  5.299  3.391  0.145  8.042  4.665  0.105  8.045  4.665  0.105  8.171  4.214  0.116 18.300  7.300  0.201
AtomPair CA 93 CA 212 SOGFUNC 8  5.632  3.973  0.120  5.664  3.973  0.120  5.730  3.973  0.120  6.297  4.490  0.106  6.299  4.490  0.106  6.302  4.490  0.106  6.961  3.677  0.129 18.300  7.300  0.195
AtomPair CA 93 CA 213 SOGFUNC 8  4.931  3.513  0.111  4.973  3.513  0.111  4.996  3.513  0.111  8.820  3.717  0.105  8.831  3.717  0.105  8.839  3.570  0.110  9.034  2.108  0.186 18.300  7.300  0.161
AtomPair CA 93 CA 214 SOGFUNC 4  6.702  2.956  0.171  6.713  2.956  0.171  6.739  2.956  0.171 18.300  7.300  0.486
AtomPair CA 93 CA 215 SOGFUNC 4  8.275  3.513  0.165  8.305  4.151  0.140  8.324  4.151  0.140 18.300  7.300  0.556
AtomPair CA 93 CA 219 SOGFUNC 2  6.982  2.956  0.215 18.300  7.300  0.785
AtomPair CA 93 CA 220 SOGFUNC 3  7.859  4.041  0.131  7.859  2.654  0.050 18.300  7.300  0.819
AtomPair CA 93 CA 221 SOGFUNC 3  5.552  4.041  0.131  5.552  2.654  0.050 18.300  7.300  0.819
AtomPair CA 93 CA 222 SOGFUNC 3  5.156  2.956  0.045  5.156  3.973  0.134 18.300  7.300  0.821
AtomPair CA 94 CA 99 SOGFUNC 2  9.743  3.391  0.193 18.300  7.300  0.807
AtomPair CA 94 CA 100 SOGFUNC 4  9.619  3.973  0.147  9.648  3.973  0.147  9.713  3.973  0.147 18.300  7.300  0.559
AtomPair CA 94 CA 101 SOGFUNC 4  9.064  3.513  0.157  9.132  3.513  0.157  9.183  3.513  0.157 18.300  7.300  0.529
AtomPair CA 94 CA 102 SOGFUNC 4  8.211  2.956  0.171  8.236  2.956  0.171  8.414  2.956  0.171 18.300  7.300  0.486
AtomPair CA 94 CA 108 SOGFUNC 2  9.940  2.956  0.215 18.300  7.300  0.785
AtomPair CA 94 CA 127 SOGFUNC 4  7.721  2.956  0.171  7.726  2.956  0.171  7.837  2.956  0.171 18.300  7.300  0.486
AtomPair CA 94 CA 128 SOGFUNC 5  8.015  2.754  0.176  8.095  3.717  0.131  8.135  3.717  0.131  8.708  2.956  0.164 18.300  7.300  0.399
AtomPair CA 94 CA 129 SOGFUNC 4  8.365  2.956  0.171  8.747  2.956  0.171  8.749  2.956  0.171 18.300  7.300  0.486
AtomPair CA 94 CA 130 SOGFUNC 2  9.453  2.956  0.215 18.300  7.300  0.785
AtomPair CA 94 CA 134 SOGFUNC 2  9.558  2.956  0.215 18.300  7.300  0.785
AtomPair CA 94 CA 135 SOGFUNC 2  9.197  2.956  0.215 18.300  7.300  0.785
AtomPair CA 94 CA 136 SOGFUNC 2  8.729  2.956  0.215 18.300  7.300  0.785
AtomPair CA 94 CA 137 SOGFUNC 2  8.906  3.973  0.170 18.300  7.300  0.830
AtomPair CA 94 CA 170 SOGFUNC 4  9.511  4.214  0.142  9.565  4.214  0.142  9.591  4.214  0.142 18.300  7.300  0.574
AtomPair CA 94 CA 171 SOGFUNC 4  7.274  4.214  0.142  7.404  4.214  0.142  7.428  4.214  0.142 18.300  7.300  0.574
AtomPair CA 94 CA 174 SOGFUNC 2  9.234  3.973  0.170 18.300  7.300  0.830
AtomPair CA 94 CA 175 SOGFUNC 2  7.515  3.973  0.170 18.300  7.300  0.830
AtomPair CA 94 CA 176 SOGFUNC 2  5.676  3.391  0.193 18.300  7.300  0.807
AtomPair CA 94 CA 177 SOGFUNC 3  5.210  3.973  0.159  7.738  4.214  0.150 18.300  7.300  0.691
AtomPair CA 94 CA 178 SOGFUNC 3  5.835  3.973  0.157  6.416  3.973  0.157 18.300  7.300  0.685
AtomPair CA 94 CA 179 SOGFUNC 3  4.532  3.513  0.166  8.959  2.956  0.197 18.300  7.300  0.638
AtomPair CA 94 CA 180 SOGFUNC 2  6.769  2.956  0.215 18.300  7.300  0.785
AtomPair CA 94 CA 181 SOGFUNC 2  8.967  2.956  0.215 18.300  7.300  0.785
AtomPair CA 94 CA 182 SOGFUNC 2  9.587  3.973  0.170 18.300  7.300  0.830
AtomPair CA 94 CA 203 SOGFUNC 3  9.979  2.956  0.191  9.994  2.956  0.191 18.300  7.300  0.618
AtomPair CA 94 CA 205 SOGFUNC 2  8.773  3.973  0.170 18.300  7.300  0.830
AtomPair CA 94 CA 207 SOGFUNC 2  9.966  3.973  0.170 18.300  7.300  0.830
AtomPair CA 94 CA 208 SOGFUNC 5  7.913  3.973  0.141  8.456  4.214  0.133  8.462  4.214  0.133  8.554  4.214  0.133 18.300  7.300  0.460
AtomPair CA 94 CA 209 SOGFUNC 8  5.502  4.665  0.107  5.729  4.490  0.111  5.746  4.490  0.111  8.206  4.214  0.118  9.172  4.490  0.111  9.209  4.490  0.111  9.374  3.973  0.126 18.300  7.300  0.205
AtomPair CA 94 CA 210 SOGFUNC 8  5.134  4.665  0.110  5.287  4.665  0.110  5.304  4.665  0.110  6.536  4.214  0.121  9.915  4.214  0.121  9.971  4.665  0.110  9.988  4.665  0.110 18.300  7.300  0.210
AtomPair CA 94 CA 211 SOGFUNC 8  6.130  3.973  0.126  6.548  4.490  0.112  6.677  4.490  0.112  6.715  4.490  0.112  7.736  4.665  0.107  7.746  4.665  0.107  7.852  4.214  0.119 18.300  7.300  0.206
AtomPair CA 94 CA 212 SOGFUNC 8  5.521  3.973  0.123  5.530  3.973  0.123  5.616  3.973  0.123  8.010  4.665  0.105  8.088  4.665  0.105  8.343  4.665  0.105  9.126  4.214  0.116 18.300  7.300  0.201
AtomPair CA 94 CA 213 SOGFUNC 4  7.138  4.214  0.142  7.139  4.214  0.142  7.183  4.214  0.142 18.300  7.300  0.574
AtomPair CA 94 CA 214 SOGFUNC 4  9.208  2.956  0.171  9.268  2.956  0.171  9.338  2.956  0.171 18.300  7.300  0.486
AtomPair CA 94 CA 218 SOGFUNC 2  7.494  2.956  0.215 18.300  7.300  0.785
AtomPair CA 94 CA 219 SOGFUNC 3  8.008  2.956  0.045  8.008  3.973  0.134 18.300  7.300  0.821
AtomPair CA 94 CA 220 SOGFUNC 3  5.982  2.956  0.045  5.982  3.973  0.134 18.300  7.300  0.821
AtomPair CA 94 CA 221 SOGFUNC 4  4.516  2.956  0.043  4.516  3.973  0.127  6.977  4.490  0.140 18.300  7.300  0.690
AtomPair CA 94 CA 222 SOGFUNC 3  6.620  2.956  0.045  6.620  3.973  0.134 18.300  7.300  0.821
AtomPair CA 95 CA 100 SOGFUNC 4  9.426  3.973  0.147  9.471  3.973  0.147  9.555  3.973  0.147 18.300  7.300  0.559
AtomPair CA 95 CA 109 SOGFUNC 2  9.964  4.490  0.153 18.300  7.300  0.847
AtomPair CA 95 CA 128 SOGFUNC 5  7.696  3.513  0.138  9.114  3.513  0.138  9.201  2.956  0.164  9.248  2.956  0.164 18.300  7.300  0.397
AtomPair CA 95 CA 129 SOGFUNC 5  7.778  2.956  0.159  8.224  2.956  0.159  8.227  2.956  0.159  9.633  3.513  0.134 18.300  7.300  0.387
AtomPair CA 95 CA 131 SOGFUNC 2  9.101  2.108  0.278 18.300  7.300  0.722
AtomPair CA 95 CA 136 SOGFUNC 2  9.460  3.973  0.170 18.300  7.300  0.830
AtomPair CA 95 CA 137 SOGFUNC 2  9.888  3.973  0.170 18.300  7.300  0.830
AtomPair CA 95 CA 174 SOGFUNC 2  8.772  3.973  0.170 18.300  7.300  0.830
AtomPair CA 95 CA 175 SOGFUNC 3  5.722  3.973  0.160  9.134  4.490  0.142 18.300  7.300  0.698
AtomPair CA 95 CA 176 SOGFUNC 3  4.473  3.391  0.180  7.416  3.973  0.153 18.300  7.300  0.667
AtomPair CA 95 CA 177 SOGFUNC 3  5.640  4.214  0.150  6.549  3.973  0.159 18.300  7.300  0.691
AtomPair CA 95 CA 178 SOGFUNC 3  5.234  3.973  0.157  8.768  3.973  0.157 18.300  7.300  0.685
AtomPair CA 95 CA 179 SOGFUNC 2  6.492  4.214  0.161 18.300  7.300  0.839
AtomPair CA 95 CA 180 SOGFUNC 2  9.419  2.956  0.215 18.300  7.300  0.785
AtomPair CA 95 CA 206 SOGFUNC 2  9.299  4.490  0.153 18.300  7.300  0.847
AtomPair CA 95 CA 207 SOGFUNC 4  7.942  3.973  0.147  7.981  3.973  0.147  7.989  3.973  0.147 18.300  7.300  0.559
AtomPair CA 95 CA 208 SOGFUNC 5  5.355  4.214  0.134  5.358  4.214  0.134  5.561  4.214  0.134  9.892  4.214  0.134 18.300  7.300  0.464
AtomPair CA 95 CA 209 SOGFUNC 7  4.051  4.490  0.113  4.248  4.490  0.113  4.274  4.490  0.113  7.593  3.973  0.128  7.639  3.973  0.128  7.769  3.973  0.128 18.300  7.300  0.278
AtomPair CA 95 CA 210 SOGFUNC 8  5.979  4.665  0.108  5.984  4.665  0.108  5.996  4.665  0.108  8.154  4.214  0.120  8.155  4.214  0.120  8.243  4.665  0.108  9.807  4.214  0.120 18.300  7.300  0.208
AtomPair CA 95 CA 211 SOGFUNC 8  6.411  4.214  0.118  6.448  4.214  0.118  6.491  4.665  0.107  8.711  4.490  0.111  8.757  4.490  0.111  8.762  4.490  0.111  9.749  4.214  0.118 18.300  7.300  0.205
AtomPair CA 95 CA 212 SOGFUNC 4  6.022  3.973  0.149  6.041  3.973  0.149  6.052  4.490  0.132 18.300  7.300  0.569
AtomPair CA 95 CA 213 SOGFUNC 4  8.950  4.490  0.132  8.955  3.973  0.149  8.956  3.973  0.149 18.300  7.300  0.569
AtomPair CA 95 CA 217 SOGFUNC 2  8.475  3.717  0.179 18.300  7.300  0.821
AtomPair CA 95 CA 218 SOGFUNC 3  6.163  4.533  0.120  6.163  3.570  0.038 18.300  7.300  0.841
AtomPair CA 95 CA 219 SOGFUNC 4  5.598  3.717  0.035  5.598  4.490  0.115  7.407  4.490  0.144 18.300  7.300  0.707
AtomPair CA 95 CA 220 SOGFUNC 4  5.320  4.533  0.114  5.320  3.570  0.036  7.808  4.665  0.139 18.300  7.300  0.710
AtomPair CA 95 CA 221 SOGFUNC 4  5.601  4.490  0.144  6.381  4.533  0.114  6.381  3.570  0.036 18.300  7.300  0.707
AtomPair CA 95 CA 222 SOGFUNC 3  9.371  3.717  0.037  9.371  4.490  0.122 18.300  7.300  0.842
AtomPair CA 96 CA 104 SOGFUNC 2  9.239  2.108  0.278 18.300  7.300  0.722
AtomPair CA 96 CA 105 SOGFUNC 2  8.004  3.717  0.179 18.300  7.300  0.821
AtomPair CA 96 CA 106 SOGFUNC 2  9.620  3.513  0.188 18.300  7.300  0.812
AtomPair CA 96 CA 107 SOGFUNC 2  9.131  2.244  0.265 18.300  7.300  0.735
AtomPair CA 96 CA 108 SOGFUNC 2  9.843  3.973  0.170 18.300  7.300  0.830
AtomPair CA 96 CA 126 SOGFUNC 3  9.589  3.513  0.171  9.724  3.513  0.171 18.300  7.300  0.658
AtomPair CA 96 CA 127 SOGFUNC 3  9.314  3.513  0.171  9.382  3.513  0.171 18.300  7.300  0.658
AtomPair CA 96 CA 128 SOGFUNC 8  7.889  3.513  0.123  8.572  3.513  0.123  8.633  3.513  0.123  8.684  3.513  0.123  9.474  3.513  0.123  9.552  4.151  0.104  9.616  4.151  0.104 18.300  7.300  0.177
AtomPair CA 96 CA 129 SOGFUNC 8  6.850  3.513  0.118  7.244  3.513  0.118  7.282  3.513  0.118  7.645  3.513  0.118  7.679  3.513  0.118  7.767  3.513  0.118  8.705  3.513  0.118 18.300  7.300  0.171
AtomPair CA 96 CA 130 SOGFUNC 4  8.863  4.151  0.140  8.904  4.151  0.140  8.969  3.513  0.165 18.300  7.300  0.556
AtomPair CA 96 CA 131 SOGFUNC 3  9.670  2.244  0.244  9.970  3.513  0.156 18.300  7.300  0.600
AtomPair CA 96 CA 136 SOGFUNC 2  9.323  3.973  0.170 18.300  7.300  0.830
AtomPair CA 96 CA 137 SOGFUNC 2  8.930  4.490  0.153 18.300  7.300  0.847
AtomPair CA 96 CA 138 SOGFUNC 2  9.127  3.973  0.170 18.300  7.300  0.830
AtomPair CA 96 CA 166 SOGFUNC 3  9.147  4.214  0.151  9.746  4.214  0.151 18.300  7.300  0.698
AtomPair CA 96 CA 167 SOGFUNC 3  6.331  4.214  0.151  6.854  4.214  0.151 18.300  7.300  0.698
AtomPair CA 96 CA 168 SOGFUNC 3  6.567  4.214  0.151  6.605  4.214  0.151 18.300  7.300  0.698
AtomPair CA 96 CA 169 SOGFUNC 3  9.799  4.665  0.141  9.843  4.665  0.141 18.300  7.300  0.719
AtomPair CA 96 CA 173 SOGFUNC 2  9.914  4.665  0.148 18.300  7.300  0.852
AtomPair CA 96 CA 174 SOGFUNC 2  9.330  4.665  0.148 18.300  7.300  0.852
AtomPair CA 96 CA 175 SOGFUNC 3  6.043  4.214  0.150  8.697  3.973  0.159 18.300  7.300  0.691
AtomPair CA 96 CA 176 SOGFUNC 3  5.265  3.677  0.169  8.804  4.214  0.148 18.300  7.300  0.683
AtomPair CA 96 CA 177 SOGFUNC 2  6.801  3.677  0.181 18.300  7.300  0.819
AtomPair CA 96 CA 178 SOGFUNC 2  9.309  3.391  0.193 18.300  7.300  0.807
AtomPair CA 96 CA 206 SOGFUNC 5  7.472  4.214  0.134  7.492  4.214  0.134  7.614  4.214  0.134  8.940  4.214  0.134 18.300  7.300  0.464
AtomPair CA 96 CA 207 SOGFUNC 5  4.896  3.973  0.139  4.902  3.973  0.139  5.043  3.973  0.139  7.380  4.214  0.131 18.300  7.300  0.453
AtomPair CA 96 CA 208 SOGFUNC 5  6.455  4.214  0.134  6.502  4.214  0.134  6.622  4.214  0.134  7.662  4.214  0.134 18.300  7.300  0.464
AtomPair CA 96 CA 209 SOGFUNC 8  7.960  4.490  0.112  8.022  4.490  0.112  8.116  4.490  0.112  8.858  4.214  0.120  9.479  4.665  0.108  9.485  4.665  0.108  9.529  4.214  0.120 18.300  7.300  0.207
AtomPair CA 96 CA 210 SOGFUNC 2  9.305  4.214  0.161 18.300  7.300  0.839
AtomPair CA 96 CA 211 SOGFUNC 5  9.530  4.665  0.126  9.546  4.665  0.126  9.568  4.665  0.126  9.749  4.214  0.139 18.300  7.300  0.483
AtomPair CA 96 CA 212 SOGFUNC 4  9.660  4.665  0.134  9.668  4.665  0.134  9.670  4.665  0.134 18.300  7.300  0.599
AtomPair CA 96 CA 215 SOGFUNC 2  8.185  4.665  0.148 18.300  7.300  0.852
AtomPair CA 96 CA 216 SOGFUNC 2  5.936  3.717  0.179 18.300  7.300  0.821
AtomPair CA 96 CA 217 SOGFUNC 4  5.121  4.151  0.031  5.121  4.665  0.109  6.943  3.973  0.161 18.300  7.300  0.699
AtomPair CA 96 CA 218 SOGFUNC 4  5.359  3.973  0.159  6.761  3.717  0.034  6.761  4.490  0.113 18.300  7.300  0.694
AtomPair CA 96 CA 219 SOGFUNC 4  4.097  3.973  0.159  7.663  3.717  0.034  7.663  4.490  0.113 18.300  7.300  0.694
AtomPair CA 96 CA 220 SOGFUNC 2  5.613  4.214  0.161 18.300  7.300  0.839
AtomPair CA 96 CA 221 SOGFUNC 2  7.152  3.973  0.170 18.300  7.300  0.830
AtomPair CA 97 CA 102 SOGFUNC 2  8.847  3.717  0.179 18.300  7.300  0.821
AtomPair CA 97 CA 104 SOGFUNC 3  7.718  2.108  0.258  9.992  3.717  0.146 18.300  7.300  0.596
AtomPair CA 97 CA 105 SOGFUNC 3  6.034  2.956  0.199  9.847  3.717  0.158 18.300  7.300  0.643
AtomPair CA 97 CA 106 SOGFUNC 3  8.421  3.513  0.166  9.081  2.956  0.197 18.300  7.300  0.638
AtomPair CA 97 CA 107 SOGFUNC 2  9.209  2.754  0.228 18.300  7.300  0.772
AtomPair CA 97 CA 108 SOGFUNC 2  6.154  2.956  0.215 18.300  7.300  0.785
AtomPair CA 97 CA 109 SOGFUNC 2  8.995  4.214  0.161 18.300  7.300  0.839
AtomPair CA 97 CA 110 SOGFUNC 2  8.251  3.973  0.170 18.300  7.300  0.830
AtomPair CA 97 CA 113 SOGFUNC 2  9.387  3.973  0.170 18.300  7.300  0.830
AtomPair CA 97 CA 114 SOGFUNC 2  7.857  4.214  0.161 18.300  7.300  0.839
AtomPair CA 97 CA 118 SOGFUNC 2  9.538  4.214  0.161 18.300  7.300  0.839
AtomPair CA 97 CA 127 SOGFUNC 4  9.193  2.956  0.171  9.312  2.956  0.171  9.332  2.956  0.171 18.300  7.300  0.486
AtomPair CA 97 CA 128 SOGFUNC 5  5.713  3.513  0.134  5.893  2.956  0.159  5.912  2.956  0.159  6.976  2.956  0.159 18.300  7.300  0.387
AtomPair CA 97 CA 129 SOGFUNC 8  6.182  3.513  0.118  6.242  3.513  0.118  6.337  3.513  0.118  6.915  3.513  0.118  7.087  3.513  0.118  7.185  3.513  0.118  7.205  3.513  0.118 18.300  7.300  0.171
AtomPair CA 97 CA 130 SOGFUNC 7  7.314  3.513  0.126  7.393  3.513  0.126  7.755  3.513  0.126  9.499  3.513  0.126  9.679  3.513  0.126  9.680  3.513  0.126 18.300  7.300  0.243
AtomPair CA 97 CA 131 SOGFUNC 5  9.604  2.956  0.156  9.866  2.956  0.156  9.889  2.956  0.156  9.907  2.956  0.156 18.300  7.300  0.378
AtomPair CA 97 CA 133 SOGFUNC 2  9.802  2.956  0.215 18.300  7.300  0.785
AtomPair CA 97 CA 138 SOGFUNC 2  9.815  3.391  0.193 18.300  7.300  0.807
AtomPair CA 97 CA 167 SOGFUNC 3  9.629  4.214  0.151  9.963  4.214  0.151 18.300  7.300  0.698
AtomPair CA 97 CA 175 SOGFUNC 3  8.749  3.973  0.159  9.677  4.214  0.150 18.300  7.300  0.691
AtomPair CA 97 CA 176 SOGFUNC 2  6.353  3.677  0.181 18.300  7.300  0.819
AtomPair CA 97 CA 177 SOGFUNC 2  9.113  3.677  0.181 18.300  7.300  0.819
AtomPair CA 97 CA 204 SOGFUNC 5  7.600  3.391  0.158  7.844  3.973  0.134  7.861  3.973  0.134  8.261  3.973  0.134 18.300  7.300  0.439
AtomPair CA 97 CA 205 SOGFUNC 5  7.702  3.391  0.158  8.123  3.973  0.134  8.212  3.973  0.134  8.264  3.973  0.134 18.300  7.300  0.439
AtomPair CA 97 CA 206 SOGFUNC 5  5.329  3.973  0.138  6.459  3.973  0.138  6.670  3.973  0.138  6.671  3.973  0.138 18.300  7.300  0.449
AtomPair CA 97 CA 207 SOGFUNC 9  4.618  3.973  0.109  4.936  3.973  0.109  5.051  3.973  0.109  5.062  3.973  0.109  8.818  4.214  0.103  8.910  3.677  0.118  8.967  3.677  0.118  9.881  3.973  0.109 18.300  7.300  0.118
AtomPair CA 97 CA 208 SOGFUNC 8  5.540  3.973  0.120  6.072  4.214  0.113  6.093  4.214  0.113  6.115  3.973  0.120  7.547  4.214  0.113  7.573  4.214  0.113  7.645  4.214  0.113 18.300  7.300  0.196
AtomPair CA 97 CA 209 SOGFUNC 8  5.984  4.490  0.109  6.014  4.490  0.109  6.167  4.490  0.109  7.522  4.214  0.116  7.529  4.214  0.116  7.580  4.214  0.116  8.138  3.973  0.123 18.300  7.300  0.201
AtomPair CA 97 CA 210 SOGFUNC 8  8.989  4.665  0.106  9.017  4.214  0.117  9.111  4.214  0.117  9.121  4.490  0.110  9.158  4.490  0.110  9.253  4.490  0.110  9.786  3.973  0.125 18.300  7.300  0.203
AtomPair CA 97 CA 211 SOGFUNC 5  9.515  4.214  0.135  9.515  3.973  0.143  9.524  4.665  0.122  9.648  4.214  0.135 18.300  7.300  0.466
AtomPair CA 97 CA 212 SOGFUNC 2  9.960  4.665  0.148 18.300  7.300  0.852
AtomPair CA 97 CA 214 SOGFUNC 2  6.971  4.490  0.153 18.300  7.300  0.847
AtomPair CA 97 CA 215 SOGFUNC 2  5.623  3.717  0.179 18.300  7.300  0.821
AtomPair CA 97 CA 216 SOGFUNC 3  4.588  3.717  0.163  7.977  3.513  0.173 18.300  7.300  0.664
AtomPair CA 97 CA 217 SOGFUNC 3  5.829  3.973  0.156  6.090  3.717  0.166 18.300  7.300  0.678
AtomPair CA 97 CA 218 SOGFUNC 4  4.998  4.214  0.152  8.805  3.717  0.034  8.805  4.490  0.114 18.300  7.300  0.700
AtomPair CA 97 CA 219 SOGFUNC 2  6.389  3.973  0.170 18.300  7.300  0.830
AtomPair CA 97 CA 220 SOGFUNC 2  7.820  4.214  0.161 18.300  7.300  0.839
AtomPair CA 98 CA 103 SOGFUNC 3  8.032  2.754  0.202  8.697  2.956  0.188 18.300  7.300  0.610
AtomPair CA 98 CA 104 SOGFUNC 2  5.280  2.244  0.265 18.300  7.300  0.735
AtomPair CA 98 CA 105 SOGFUNC 3  5.366  2.956  0.191  9.877  2.956  0.191 18.300  7.300  0.618
AtomPair CA 98 CA 106 SOGFUNC 2  7.859  2.956  0.215 18.300  7.300  0.785
AtomPair CA 98 CA 107 SOGFUNC 3  8.143  2.754  0.188  9.547  2.108  0.245 18.300  7.300  0.567
AtomPair CA 98 CA 108 SOGFUNC 2  5.109  2.108  0.278 18.300  7.300  0.722
AtomPair CA 98 CA 109 SOGFUNC 2  7.244  2.956  0.215 18.300  7.300  0.785
AtomPair CA 98 CA 110 SOGFUNC 2  5.358  3.973  0.170 18.300  7.300  0.830
AtomPair CA 98 CA 111 SOGFUNC 2  6.928  3.391  0.193 18.300  7.300  0.807
AtomPair CA 98 CA 112 SOGFUNC 2  9.686  3.391  0.193 18.300  7.300  0.807
AtomPair CA 98 CA 113 SOGFUNC 2  8.478  4.490  0.153 18.300  7.300  0.847
AtomPair CA 98 CA 114 SOGFUNC 2  5.864  3.973  0.170 18.300  7.300  0.830
AtomPair CA 98 CA 118 SOGFUNC 2  8.502  4.214  0.161 18.300  7.300  0.839
AtomPair CA 98 CA 127 SOGFUNC 5  7.798  2.108  0.205  7.803  2.956  0.146  7.895  2.956  0.146  7.897  2.956  0.146 18.300  7.300  0.356
AtomPair CA 98 CA 128 SOGFUNC 8  5.000  3.513  0.105  5.043  3.513  0.105  5.113  3.513  0.105  5.286  2.108  0.176  9.346  2.956  0.125  9.448  2.956  0.125  9.600  3.513  0.105 18.300  7.300  0.152
AtomPair CA 98 CA 129 SOGFUNC 8  4.311  3.513  0.098  4.546  3.513  0.098  4.592  3.513  0.098  4.714  2.754  0.125  6.606  2.108  0.163  6.639  2.108  0.163  6.666  2.956  0.116 18.300  7.300  0.141
AtomPair CA 98 CA 130 SOGFUNC 8  5.948  3.513  0.115  5.990  3.513  0.115  6.607  3.513  0.115  6.830  3.513  0.115  6.833  3.513  0.115  6.872  3.513  0.115  7.192  2.754  0.146 18.300  7.300  0.166
AtomPair CA 98 CA 131 SOGFUNC 8  6.352  2.956  0.116  6.516  2.956  0.116  6.640  2.956  0.116  7.137  2.108  0.163  9.608  2.754  0.125  9.617  2.754  0.125  9.810  3.513  0.098 18.300  7.300  0.141
AtomPair CA 98 CA 132 SOGFUNC 7  9.877  3.513  0.123  9.926  3.513  0.123  9.949  3.513  0.123  9.959  3.513  0.123  9.973  3.513  0.123  9.984  2.956  0.146 18.300  7.300  0.237
AtomPair CA 98 CA 134 SOGFUNC 2  9.650  2.956  0.215 18.300  7.300  0.785
AtomPair CA 98 CA 138 SOGFUNC 2  9.827  3.391  0.193 18.300  7.300  0.807
AtomPair CA 98 CA 139 SOGFUNC 2  9.627  3.973  0.170 18.300  7.300  0.830
AtomPair CA 98 CA 141 SOGFUNC 2  9.866  3.973  0.170 18.300  7.300  0.830
AtomPair CA 98 CA 176 SOGFUNC 2  8.849  3.973  0.170 18.300  7.300  0.830
AtomPair CA 98 CA 203 SOGFUNC 5  8.751  2.956  0.146  8.767  2.108  0.205  8.775  2.956  0.146  8.790  2.956  0.146 18.300  7.300  0.356
AtomPair CA 98 CA 204 SOGFUNC 5  6.014  2.956  0.146  6.069  2.108  0.205  6.094  2.956  0.146  6.521  2.956  0.146 18.300  7.300  0.356
AtomPair CA 98 CA 205 SOGFUNC 8  5.367  4.123  0.108  5.455  3.973  0.112  5.557  3.973  0.112  5.619  3.973  0.112  8.278  3.973  0.112  8.299  3.391  0.131  8.358  3.391  0.131 18.300  7.300  0.183
AtomPair CA 98 CA 206 SOGFUNC 8  4.873  3.973  0.113  5.253  3.973  0.113  5.416  3.973  0.113  5.535  3.973  0.113  7.651  4.490  0.100  7.748  3.391  0.132  7.782  3.391  0.132 18.300  7.300  0.184
AtomPair CA 98 CA 207 SOGFUNC 8  5.072  3.973  0.111  5.223  3.391  0.131  5.299  3.391  0.131  6.187  3.973  0.111  6.234  3.973  0.111  6.314  3.973  0.111  6.537  3.973  0.111 18.300  7.300  0.182
AtomPair CA 98 CA 208 SOGFUNC 8  4.882  3.973  0.111  4.934  3.391  0.131  4.950  3.391  0.131  7.283  3.391  0.131  8.567  4.214  0.105  8.574  4.214  0.105  8.598  4.214  0.105 18.300  7.300  0.182
AtomPair CA 98 CA 209 SOGFUNC 7  5.862  3.973  0.128  5.968  3.973  0.128  5.980  3.973  0.128  8.661  4.490  0.113  8.742  4.490  0.113  8.791  4.490  0.113 18.300  7.300  0.278
AtomPair CA 98 CA 210 SOGFUNC 4  8.598  4.665  0.130  8.693  4.214  0.144  8.744  4.214  0.144 18.300  7.300  0.582
AtomPair CA 98 CA 213 SOGFUNC 2  8.507  4.665  0.148 18.300  7.300  0.852
AtomPair CA 98 CA 214 SOGFUNC 2  5.666  4.151  0.163 18.300  7.300  0.837
AtomPair CA 98 CA 215 SOGFUNC 3  5.358  4.151  0.150  6.965  3.717  0.168 18.300  7.300  0.682
AtomPair CA 98 CA 216 SOGFUNC 3  5.574  3.717  0.168  6.768  4.151  0.150 18.300  7.300  0.682
AtomPair CA 98 CA 217 SOGFUNC 3  4.483  3.717  0.168  8.149  4.151  0.150 18.300  7.300  0.682
AtomPair CA 98 CA 218 SOGFUNC 2  6.122  4.490  0.153 18.300  7.300  0.847
AtomPair CA 98 CA 219 SOGFUNC 2  8.609  4.490  0.153 18.300  7.300  0.847
AtomPair CA 99 CA 104 SOGFUNC 2  3.959  2.244  0.265 18.300  7.300  0.735
AtomPair CA 99 CA 105 SOGFUNC 2  6.495  2.956  0.215 18.300  7.300  0.785
AtomPair CA 99 CA 106 SOGFUNC 2  9.557  2.956  0.215 18.300  7.300  0.785
AtomPair CA 99 CA 108 SOGFUNC 2  8.229  2.956  0.215 18.300  7.300  0.785
AtomPair CA 99 CA 109 SOGFUNC 2  9.903  2.956  0.215 18.300  7.300  0.785
AtomPair CA 99 CA 110 SOGFUNC 2  7.098  2.956  0.215 18.300  7.300  0.785
AtomPair CA 99 CA 111 SOGFUNC 2  7.257  3.973  0.170 18.300  7.300  0.830
AtomPair CA 99 CA 112 SOGFUNC 2  6.938  4.214  0.161 18.300  7.300  0.839
AtomPair CA 99 CA 113 SOGFUNC 2  5.357  4.490  0.153 18.300  7.300  0.847
AtomPair CA 99 CA 114 SOGFUNC 2  6.008  4.665  0.148 18.300  7.300  0.852
AtomPair CA 99 CA 118 SOGFUNC 2  9.472  4.214  0.161 18.300  7.300  0.839
AtomPair CA 99 CA 126 SOGFUNC 5  8.182  2.108  0.205  8.218  2.956  0.146  8.240  2.956  0.146  8.413  2.956  0.146 18.300  7.300  0.356
AtomPair CA 99 CA 127 SOGFUNC 5  5.979  2.108  0.205  6.186  2.956  0.146  6.210  2.956  0.146  6.286  2.956  0.146 18.300  7.300  0.356
AtomPair CA 99 CA 128 SOGFUNC 8  5.094  2.956  0.118  5.129  2.956  0.118  5.264  2.956  0.118  5.371  2.108  0.166  7.450  2.956  0.118  7.493  2.956  0.118  7.556  3.513  0.099 18.300  7.300  0.144
AtomPair CA 99 CA 129 SOGFUNC 8  5.282  2.108  0.149  5.330  2.108  0.149  5.366  2.956  0.106  6.526  2.956  0.106  6.608  2.108  0.149  6.762  2.956  0.106  6.849  2.956  0.106 18.300  7.300  0.129
AtomPair CA 99 CA 130 SOGFUNC 8  4.245  3.513  0.110  4.383  3.513  0.110  4.719  3.513  0.110  8.431  2.108  0.183  8.631  3.513  0.110  8.772  3.513  0.110  8.890  3.513  0.110 18.300  7.300  0.158
AtomPair CA 99 CA 131 SOGFUNC 8  6.677  2.108  0.163  6.899  2.956  0.116  7.014  2.956  0.116  7.032  2.754  0.125  7.051  2.754  0.125  7.060  3.513  0.098  7.095  2.956  0.116 18.300  7.300  0.141
AtomPair CA 99 CA 132 SOGFUNC 8  6.517  2.956  0.118  6.520  2.956  0.118  6.528  2.956  0.118  9.196  2.956  0.118  9.403  2.956  0.118  9.591  2.108  0.166  9.820  3.513  0.099 18.300  7.300  0.144
AtomPair CA 99 CA 139 SOGFUNC 2  8.835  3.973  0.170 18.300  7.300  0.830
AtomPair CA 99 CA 141 SOGFUNC 2  8.506  4.214  0.161 18.300  7.300  0.839
AtomPair CA 99 CA 142 SOGFUNC 2  9.346  4.665  0.148 18.300  7.300  0.852
AtomPair CA 99 CA 145 SOGFUNC 2  8.379  2.108  0.278 18.300  7.300  0.722
AtomPair CA 99 CA 146 SOGFUNC 2  7.022  2.244  0.265 18.300  7.300  0.735
AtomPair CA 99 CA 147 SOGFUNC 2  8.789  2.108  0.278 18.300  7.300  0.722
AtomPair CA 99 CA 202 SOGFUNC 5  6.532  2.956  0.143  6.557  2.956  0.143  6.625  2.956  0.143  6.955  1.871  0.225 18.300  7.300  0.347
AtomPair CA 99 CA 203 SOGFUNC 5  5.436  2.956  0.146  5.452  2.956  0.146  5.500  2.956  0.146  5.501  2.108  0.205 18.300  7.300  0.356
AtomPair CA 99 CA 204 SOGFUNC 8  4.006  2.956  0.112  4.072  2.956  0.112  4.196  1.871  0.177  4.412  2.654  0.125  8.701  2.956  0.112  8.702  2.956  0.112  8.718  2.956  0.112 18.300  7.300  0.136
AtomPair CA 99 CA 205 SOGFUNC 8  5.532  3.944  0.085  5.602  2.956  0.114  5.794  2.956  0.114  5.809  2.956  0.114  6.438  2.108  0.160  6.495  2.108  0.160  6.499  2.956  0.114 18.300  7.300  0.139
AtomPair CA 99 CA 206 SOGFUNC 8  5.347  3.973  0.109  5.373  3.391  0.128  5.418  3.391  0.128  6.874  3.391  0.128  7.152  3.973  0.109  7.358  3.973  0.109  7.462  3.973  0.109 18.300  7.300  0.178
AtomPair CA 99 CA 207 SOGFUNC 8  4.752  3.973  0.109  4.877  3.391  0.128  4.979  3.391  0.128  8.049  3.391  0.128  8.376  3.973  0.109  8.479  3.973  0.109  8.620  3.973  0.109 18.300  7.300  0.178
AtomPair CA 99 CA 208 SOGFUNC 8  6.618  3.973  0.109  6.676  3.391  0.128  6.704  3.391  0.128  7.083  3.391  0.128  9.659  3.973  0.109  9.716  3.973  0.109  9.765  3.973  0.109 18.300  7.300  0.178
AtomPair CA 99 CA 209 SOGFUNC 7  7.270  3.973  0.128  7.406  3.973  0.128  7.449  3.973  0.128  8.492  4.490  0.113  8.494  4.490  0.113  8.756  4.490  0.113 18.300  7.300  0.278
AtomPair CA 99 CA 211 SOGFUNC 5  9.723  4.490  0.129  9.738  4.333  0.134  9.749  4.490  0.129  9.920  4.490  0.129 18.300  7.300  0.478
AtomPair CA 99 CA 212 SOGFUNC 2  7.616  4.490  0.153 18.300  7.300  0.847
AtomPair CA 99 CA 213 SOGFUNC 3  5.340  4.151  0.153  9.557  4.151  0.153 18.300  7.300  0.695
AtomPair CA 99 CA 214 SOGFUNC 3  4.056  3.717  0.168  7.763  4.151  0.150 18.300  7.300  0.682
AtomPair CA 99 CA 215 SOGFUNC 3  5.552  3.717  0.168  6.154  4.151  0.150 18.300  7.300  0.682
AtomPair CA 99 CA 216 SOGFUNC 3  5.364  4.151  0.150  8.764  3.717  0.168 18.300  7.300  0.682
AtomPair CA 99 CA 217 SOGFUNC 2  6.725  3.717  0.179 18.300  7.300  0.821
AtomPair CA 99 CA 218 SOGFUNC 2  8.103  4.151  0.163 18.300  7.300  0.837
AtomPair CA 100 CA 105 SOGFUNC 2  8.728  2.956  0.215 18.300  7.300  0.785
AtomPair CA 100 CA 110 SOGFUNC 2  9.924  2.956  0.215 18.300  7.300  0.785
AtomPair CA 100 CA 111 SOGFUNC 2  8.519  2.956  0.215 18.300  7.300  0.785
AtomPair CA 100 CA 112 SOGFUNC 2  6.144  3.973  0.170 18.300  7.300  0.830
AtomPair CA 100 CA 113 SOGFUNC 2  4.838  3.973  0.170 18.300  7.300  0.830
AtomPair CA 100 CA 114 SOGFUNC 2  6.770  4.214  0.161 18.300  7.300  0.839
AtomPair CA 100 CA 123 SOGFUNC 5  9.881  2.956  0.146  9.900  2.108  0.205  9.919  2.956  0.146  9.955  2.956  0.146 18.300  7.300  0.356
AtomPair CA 100 CA 124 SOGFUNC 5  6.601  3.717  0.130  6.628  3.717  0.130  6.676  2.244  0.215  6.757  3.717  0.130 18.300  7.300  0.396
AtomPair CA 100 CA 125 SOGFUNC 5  7.425  2.108  0.226  7.675  3.717  0.128  7.712  3.717  0.128  7.763  3.717  0.128 18.300  7.300  0.391
AtomPair CA 100 CA 126 SOGFUNC 5  5.184  2.956  0.146  5.271  2.956  0.146  5.371  2.956  0.146  5.391  2.108  0.205 18.300  7.300  0.356
AtomPair CA 100 CA 127 SOGFUNC 8  4.251  3.513  0.091  4.295  2.956  0.108  4.402  2.956  0.108  4.463  2.108  0.151  8.537  2.108  0.151  8.601  2.108  0.151  8.697  2.956  0.108 18.300  7.300  0.131
AtomPair CA 100 CA 128 SOGFUNC 8  5.547  2.956  0.123  5.560  2.956  0.123  5.707  2.956  0.123  5.753  3.513  0.103  5.757  3.513  0.103  5.895  3.513  0.103  6.285  2.108  0.172 18.300  7.300  0.149
AtomPair CA 100 CA 129 SOGFUNC 8  5.535  2.956  0.128  5.624  2.956  0.128  5.636  2.956  0.128  8.371  3.513  0.108  8.477  3.513  0.108  8.534  3.513  0.108  8.542  2.754  0.137 18.300  7.300  0.155
AtomPair CA 100 CA 130 SOGFUNC 5  6.727  2.956  0.154  6.844  2.956  0.154  6.919  2.956  0.154  9.769  2.754  0.165 18.300  7.300  0.374
AtomPair CA 100 CA 131 SOGFUNC 8  7.208  2.108  0.149  7.915  2.956  0.106  7.974  2.956  0.106  8.072  2.956  0.106  8.583  2.108  0.149  8.646  2.108  0.149  8.855  2.956  0.106 18.300  7.300  0.129
AtomPair CA 100 CA 132 SOGFUNC 8  6.800  2.956  0.135  6.812  3.717  0.107  6.850  3.717  0.107  8.684  3.513  0.114  8.810  2.754  0.145  8.997  3.513  0.114  9.670  3.513  0.114 18.300  7.300  0.164
AtomPair CA 100 CA 133 SOGFUNC 8  9.378  2.956  0.110  9.424  3.513  0.092  9.468  2.108  0.154  9.558  3.513  0.092  9.586  2.108  0.154  9.631  2.108  0.154  9.649  2.956  0.110 18.300  7.300  0.133
AtomPair CA 100 CA 138 SOGFUNC 2  9.653  2.956  0.215 18.300  7.300  0.785
AtomPair CA 100 CA 139 SOGFUNC 2  8.146  3.973  0.170 18.300  7.300  0.830
AtomPair CA 100 CA 141 SOGFUNC 2  7.503  4.214  0.161 18.300  7.300  0.839
AtomPair CA 100 CA 142 SOGFUNC 2  9.073  4.214  0.161 18.300  7.300  0.839
AtomPair CA 100 CA 143 SOGFUNC 2  9.695  4.214  0.161 18.300  7.300  0.839
AtomPair CA 100 CA 145 SOGFUNC 2  9.802  2.956  0.215 18.300  7.300  0.785
AtomPair CA 100 CA 146 SOGFUNC 2  6.996  2.108  0.278 18.300  7.300  0.722
AtomPair CA 100 CA 147 SOGFUNC 2  7.939  2.956  0.215 18.300  7.300  0.785
AtomPair CA 100 CA 148 SOGFUNC 2  9.932  2.956  0.215 18.300  7.300  0.785
AtomPair CA 100 CA 149 SOGFUNC 2  8.005  2.108  0.278 18.300  7.300  0.722
AtomPair CA 100 CA 150 SOGFUNC 2  9.729  2.956  0.215 18.300  7.300  0.785
AtomPair CA 100 CA 164 SOGFUNC 4  9.540  3.717  0.152  9.717  3.717  0.152  9.840  3.717  0.152 18.300  7.300  0.543
AtomPair CA 100 CA 168 SOGFUNC 5  9.505  4.214  0.131  9.578  4.214  0.131  9.659  4.214  0.131  9.850  3.677  0.151 18.300  7.300  0.455
AtomPair CA 100 CA 201 SOGFUNC 5  8.155  3.717  0.128  8.208  3.717  0.128  8.227  3.717  0.128  8.599  2.108  0.226 18.300  7.300  0.391
AtomPair CA 100 CA 202 SOGFUNC 5  5.272  2.956  0.146  5.310  2.956  0.146  5.323  2.956  0.146  5.592  2.108  0.205 18.300  7.300  0.356
AtomPair CA 100 CA 203 SOGFUNC 8  5.224  2.108  0.157  5.397  2.956  0.112  5.469  2.956  0.112  5.502  2.956  0.112  6.493  2.654  0.124  6.496  2.654  0.124  6.517  2.654  0.124 18.300  7.300  0.136
AtomPair CA 100 CA 204 SOGFUNC 8  5.457  2.956  0.116  5.465  2.956  0.116  5.508  2.956  0.116  6.466  2.108  0.163  6.537  2.956  0.116  6.606  2.956  0.116  6.751  2.956  0.116 18.300  7.300  0.141
AtomPair CA 100 CA 205 SOGFUNC 8  4.530  1.871  0.161  4.562  2.654  0.114  4.635  1.871  0.161  8.521  2.244  0.134  8.726  2.956  0.102  8.923  2.956  0.102  9.051  2.956  0.102 18.300  7.300  0.124
AtomPair CA 100 CA 206 SOGFUNC 4  5.630  3.570  0.141  5.721  2.654  0.189  5.801  2.654  0.189 18.300  7.300  0.481
AtomPair CA 100 CA 207 SOGFUNC 4  6.753  3.391  0.164  6.784  3.973  0.140  6.848  3.391  0.164 18.300  7.300  0.533
AtomPair CA 100 CA 208 SOGFUNC 5  7.791  3.973  0.134  7.791  3.973  0.134  7.830  3.973  0.134  9.620  3.391  0.158 18.300  7.300  0.439
AtomPair CA 100 CA 209 SOGFUNC 4  6.744  4.041  0.145  6.831  4.041  0.145  6.878  4.041  0.145 18.300  7.300  0.564
AtomPair CA 100 CA 211 SOGFUNC 5  9.546  4.214  0.137  9.710  4.490  0.129  9.719  4.490  0.129  9.742  4.490  0.129 18.300  7.300  0.476
AtomPair CA 100 CA 212 SOGFUNC 6  6.004  3.717  0.119  7.439  3.717  0.119  9.605  3.570  0.124  9.641  2.654  0.167  9.673  2.654  0.167 18.300  7.300  0.304
AtomPair CA 100 CA 213 SOGFUNC 3  5.260  4.151  0.153  6.129  4.151  0.153 18.300  7.300  0.695
AtomPair CA 100 CA 214 SOGFUNC 3  5.028  4.151  0.153  6.368  4.151  0.153 18.300  7.300  0.695
AtomPair CA 100 CA 215 SOGFUNC 3  4.035  3.717  0.168  9.499  4.151  0.150 18.300  7.300  0.682
AtomPair CA 100 CA 216 SOGFUNC 2  6.392  4.151  0.163 18.300  7.300  0.837
AtomPair CA 100 CA 217 SOGFUNC 2  8.841  3.717  0.179 18.300  7.300  0.821
AtomPair CA 101 CA 109 SOGFUNC 2  9.814  3.513  0.188 18.300  7.300  0.812
AtomPair CA 101 CA 110 SOGFUNC 2  6.140  2.956  0.215 18.300  7.300  0.785
AtomPair CA 101 CA 111 SOGFUNC 2  5.524  2.956  0.215 18.300  7.300  0.785
AtomPair CA 101 CA 112 SOGFUNC 2  4.968  2.754  0.228 18.300  7.300  0.772
AtomPair CA 101 CA 113 SOGFUNC 2  5.139  3.973  0.170 18.300  7.300  0.830
AtomPair CA 101 CA 114 SOGFUNC 2  9.437  4.214  0.161 18.300  7.300  0.839
AtomPair CA 101 CA 122 SOGFUNC 5  9.744  2.108  0.205  9.887  2.956  0.146  9.888  2.956  0.146  9.889  2.956  0.146 18.300  7.300  0.356
AtomPair CA 101 CA 123 SOGFUNC 5  8.367  2.956  0.146  8.394  2.108  0.205  8.399  2.956  0.146  8.427  2.956  0.146 18.300  7.300  0.356
AtomPair CA 101 CA 124 SOGFUNC 8  5.569  2.956  0.107  5.631  2.956  0.107  5.669  2.956  0.107  5.847  2.244  0.141  9.970  2.108  0.150  9.977  2.108  0.150  9.978  2.956  0.107 18.300  7.300  0.130
AtomPair CA 101 CA 125 SOGFUNC 8  5.488  3.717  0.099  5.496  2.108  0.175  5.602  3.717  0.099  5.655  3.717  0.099  6.835  2.956  0.125  6.858  2.956  0.125  6.888  2.956  0.125 18.300  7.300  0.152
AtomPair CA 101 CA 126 SOGFUNC 8  4.541  2.956  0.116  4.556  2.956  0.116  4.725  2.956  0.116  5.149  2.108  0.163  7.591  2.956  0.116  7.605  2.956  0.116  7.647  2.956  0.116 18.300  7.300  0.141
AtomPair CA 101 CA 127 SOGFUNC 8  5.594  2.108  0.149  5.639  2.108  0.149  5.681  2.956  0.106  6.356  2.956  0.106  6.362  2.956  0.106  6.384  2.956  0.106  6.745  2.108  0.149 18.300  7.300  0.129
AtomPair CA 101 CA 128 SOGFUNC 8  3.843  2.956  0.118  3.892  2.956  0.118  3.989  3.513  0.099  8.494  2.956  0.118  8.497  2.956  0.118  8.516  2.956  0.118  8.922  2.108  0.166 18.300  7.300  0.144
AtomPair CA 101 CA 129 SOGFUNC 4  6.401  2.108  0.211  6.407  2.108  0.211  6.407  2.956  0.151 18.300  7.300  0.427
AtomPair CA 101 CA 130 SOGFUNC 4  8.669  3.513  0.145  8.829  2.754  0.184  8.845  2.754  0.184 18.300  7.300  0.487
AtomPair CA 101 CA 131 SOGFUNC 4  9.611  2.754  0.184  9.633  2.754  0.184  9.856  3.513  0.145 18.300  7.300  0.487
AtomPair CA 101 CA 132 SOGFUNC 4  7.409  2.956  0.181  7.436  3.513  0.153  7.473  3.513  0.153 18.300  7.300  0.514
AtomPair CA 101 CA 133 SOGFUNC 5  8.513  3.513  0.134  8.820  2.754  0.171  8.985  2.754  0.171  9.053  3.513  0.134 18.300  7.300  0.388
AtomPair CA 101 CA 134 SOGFUNC 5  7.912  3.513  0.131  9.541  2.754  0.167  9.572  2.754  0.167  9.830  2.956  0.156 18.300  7.300  0.379
AtomPair CA 101 CA 135 SOGFUNC 2  9.483  3.513  0.188 18.300  7.300  0.812
AtomPair CA 101 CA 139 SOGFUNC 2  9.495  2.108  0.278 18.300  7.300  0.722
AtomPair CA 101 CA 141 SOGFUNC 2  8.275  4.214  0.161 18.300  7.300  0.839
AtomPair CA 101 CA 142 SOGFUNC 2  9.239  4.214  0.161 18.300  7.300  0.839
AtomPair CA 101 CA 143 SOGFUNC 2  8.482  3.513  0.188 18.300  7.300  0.812
AtomPair CA 101 CA 145 SOGFUNC 2  8.227  2.754  0.228 18.300  7.300  0.772
AtomPair CA 101 CA 146 SOGFUNC 2  4.811  2.244  0.265 18.300  7.300  0.735
AtomPair CA 101 CA 147 SOGFUNC 2  4.530  2.754  0.228 18.300  7.300  0.772
AtomPair CA 101 CA 148 SOGFUNC 2  6.251  2.754  0.228 18.300  7.300  0.772
AtomPair CA 101 CA 149 SOGFUNC 2  5.145  2.966  0.215 18.300  7.300  0.785
AtomPair CA 101 CA 150 SOGFUNC 2  8.030  3.513  0.188 18.300  7.300  0.812
AtomPair CA 101 CA 164 SOGFUNC 4  9.736  2.956  0.171  9.889  2.956  0.171  9.926  2.956  0.171 18.300  7.300  0.486
AtomPair CA 101 CA 165 SOGFUNC 4  9.948  2.956  0.171  9.982  2.956  0.171  9.984  2.956  0.171 18.300  7.300  0.486
AtomPair CA 101 CA 168 SOGFUNC 5  8.784  3.973  0.136  8.834  3.973  0.136  8.855  3.973  0.136  9.101  3.677  0.147 18.300  7.300  0.445
AtomPair CA 101 CA 169 SOGFUNC 5  9.129  3.391  0.165  9.194  4.490  0.125  9.266  4.490  0.125  9.283  4.490  0.125 18.300  7.300  0.460
AtomPair CA 101 CA 170 SOGFUNC 5  9.232  2.956  0.154  9.258  2.956  0.154  9.350  2.956  0.154  9.556  2.754  0.165 18.300  7.300  0.374
AtomPair CA 101 CA 200 SOGFUNC 5  7.500  2.956  0.146  7.539  2.956  0.146  7.559  2.956  0.146  7.743  2.108  0.205 18.300  7.300  0.356
AtomPair CA 101 CA 201 SOGFUNC 5  5.583  3.717  0.128  5.702  3.717  0.128  5.715  3.717  0.128  5.805  2.108  0.226 18.300  7.300  0.391
AtomPair CA 101 CA 202 SOGFUNC 8  4.256  2.108  0.152  4.423  2.956  0.108  4.477  2.956  0.108  4.549  2.956  0.108  8.261  2.244  0.142  8.300  2.244  0.142  8.331  2.956  0.108 18.300  7.300  0.131
AtomPair CA 101 CA 203 SOGFUNC 8  5.359  2.108  0.149  5.413  2.956  0.106  5.419  2.108  0.149  6.324  2.108  0.149  6.738  2.956  0.106  6.907  2.956  0.106  6.934  2.956  0.106 18.300  7.300  0.129
AtomPair CA 101 CA 204 SOGFUNC 8  5.368  2.108  0.149  5.391  2.108  0.149  5.401  2.956  0.106  8.502  2.108  0.149  8.907  2.956  0.106  8.924  2.956  0.106  8.959  2.956  0.106 18.300  7.300  0.129
AtomPair CA 101 CA 205 SOGFUNC 4  6.890  2.108  0.211  6.905  2.956  0.151  6.914  2.108  0.211 18.300  7.300  0.427
AtomPair CA 101 CA 206 SOGFUNC 4  8.731  2.956  0.151  8.835  2.108  0.211  8.875  2.108  0.211 18.300  7.300  0.427
AtomPair CA 101 CA 209 SOGFUNC 4  9.386  3.973  0.147  9.409  3.973  0.147  9.475  3.973  0.147 18.300  7.300  0.559
AtomPair CA 101 CA 211 SOGFUNC 7  7.518  3.513  0.121  8.266  3.717  0.114  8.354  3.717  0.114  8.355  3.717  0.114  9.164  2.108  0.201  9.447  4.151  0.102 18.300  7.300  0.233
AtomPair CA 101 CA 212 SOGFUNC 4  4.954  3.717  0.136  6.003  3.717  0.136  9.619  2.108  0.241 18.300  7.300  0.486
AtomPair CA 101 CA 213 SOGFUNC 6  5.715  4.151  0.111  6.671  4.151  0.111  9.282  2.108  0.218  9.881  3.717  0.123  9.998  3.717  0.123 18.300  7.300  0.314
AtomPair CA 101 CA 214 SOGFUNC 3  6.787  4.151  0.150  8.258  3.717  0.168 18.300  7.300  0.682
AtomPair CA 101 CA 215 SOGFUNC 2  6.637  3.717  0.179 18.300  7.300  0.821
AtomPair CA 101 CA 216 SOGFUNC 2  9.788  4.151  0.163 18.300  7.300  0.837
AtomPair CA 102 CA 109 SOGFUNC 2  8.684  4.151  0.163 18.300  7.300  0.837
AtomPair CA 102 CA 110 SOGFUNC 2  5.749  3.717  0.179 18.300  7.300  0.821
AtomPair CA 102 CA 111 SOGFUNC 2  5.843  2.956  0.215 18.300  7.300  0.785
AtomPair CA 102 CA 112 SOGFUNC 2  6.613  3.513  0.188 18.300  7.300  0.812
AtomPair CA 102 CA 113 SOGFUNC 2  5.819  3.717  0.179 18.300  7.300  0.821
AtomPair CA 102 CA 114 SOGFUNC 2  9.831  4.665  0.148 18.300  7.300  0.852
AtomPair CA 102 CA 121 SOGFUNC 5  9.759  2.956  0.148  9.904  2.654  0.165  9.915  2.654  0.165  9.985  2.654  0.165 18.300  7.300  0.359
AtomPair CA 102 CA 122 SOGFUNC 5  6.261  2.956  0.156  6.341  2.956  0.156  6.389  2.956  0.156  6.434  2.956  0.156 18.300  7.300  0.378
AtomPair CA 102 CA 123 SOGFUNC 6  5.230  2.956  0.142  5.243  2.956  0.142  5.290  2.956  0.142  5.353  2.956  0.142  9.898  2.956  0.142 18.300  7.300  0.288
AtomPair CA 102 CA 124 SOGFUNC 8  4.080  3.717  0.090  4.088  3.717  0.090  4.135  3.717  0.090  4.313  2.108  0.159  8.353  2.956  0.114  8.525  2.108  0.159  8.554  2.108  0.159 18.300  7.300  0.138
AtomPair CA 102 CA 125 SOGFUNC 8  5.504  3.717  0.102  5.559  2.108  0.180  5.675  3.717  0.102  5.785  3.717  0.102  5.802  3.717  0.102  6.027  2.956  0.128  6.042  2.956  0.128 18.300  7.300  0.156
AtomPair CA 102 CA 126 SOGFUNC 8  5.668  2.956  0.116  5.684  2.956  0.116  5.706  2.956  0.116  6.739  2.956  0.116  6.748  2.956  0.116  6.815  2.956  0.116  7.190  2.108  0.163 18.300  7.300  0.141
AtomPair CA 102 CA 127 SOGFUNC 8  4.963  2.108  0.155  5.059  2.108  0.155  5.181  2.956  0.111  8.474  2.956  0.111  8.545  2.956  0.111  8.568  2.956  0.111  9.025  2.956  0.111 18.300  7.300  0.135
AtomPair CA 102 CA 128 SOGFUNC 4  5.918  2.956  0.171  5.946  2.956  0.171  6.092  2.956  0.171 18.300  7.300  0.486
AtomPair CA 102 CA 129 SOGFUNC 4  9.133  2.108  0.211  9.142  2.108  0.211  9.174  2.956  0.151 18.300  7.300  0.427
AtomPair CA 102 CA 132 SOGFUNC 2  9.129  2.956  0.215 18.300  7.300  0.785
AtomPair CA 102 CA 133 SOGFUNC 2  5.778  3.513  0.188 18.300  7.300  0.812
AtomPair CA 102 CA 134 SOGFUNC 3  6.526  3.513  0.171  8.898  3.513  0.171 18.300  7.300  0.658
AtomPair CA 102 CA 135 SOGFUNC 3  6.595  3.513  0.171  9.943  3.513  0.171 18.300  7.300  0.658
AtomPair CA 102 CA 136 SOGFUNC 3  9.739  3.513  0.171  9.803  3.513  0.171 18.300  7.300  0.658
AtomPair CA 102 CA 141 SOGFUNC 2  6.927  4.214  0.161 18.300  7.300  0.839
AtomPair CA 102 CA 142 SOGFUNC 2  7.639  4.151  0.163 18.300  7.300  0.837
AtomPair CA 102 CA 143 SOGFUNC 2  6.463  3.513  0.188 18.300  7.300  0.812
AtomPair CA 102 CA 144 SOGFUNC 3  9.290  4.151  0.149  9.910  3.513  0.176 18.300  7.300  0.676
AtomPair CA 102 CA 145 SOGFUNC 2  6.498  2.754  0.228 18.300  7.300  0.772
AtomPair CA 102 CA 146 SOGFUNC 2  4.700  2.244  0.265 18.300  7.300  0.735
AtomPair CA 102 CA 147 SOGFUNC 3  4.066  2.754  0.208  7.980  3.513  0.163 18.300  7.300  0.629
AtomPair CA 102 CA 148 SOGFUNC 2  7.568  2.754  0.228 18.300  7.300  0.772
AtomPair CA 102 CA 149 SOGFUNC 2  7.810  2.966  0.215 18.300  7.300  0.785
AtomPair CA 102 CA 157 SOGFUNC 2  9.594  4.490  0.153 18.300  7.300  0.847
AtomPair CA 102 CA 158 SOGFUNC 2  9.018  3.513  0.188 18.300  7.300  0.812
AtomPair CA 102 CA 160 SOGFUNC 2  9.927  4.151  0.163 18.300  7.300  0.837
AtomPair CA 102 CA 162 SOGFUNC 5  9.189  2.956  0.156  9.191  2.956  0.156  9.310  2.956  0.156  9.449  2.956  0.156 18.300  7.300  0.378
AtomPair CA 102 CA 163 SOGFUNC 5  9.276  2.956  0.146  9.307  2.956  0.146  9.351  2.108  0.205  9.421  2.956  0.146 18.300  7.300  0.356
AtomPair CA 102 CA 164 SOGFUNC 5  8.644  3.717  0.137  8.709  3.717  0.137  8.730  3.717  0.137  9.107  2.956  0.172 18.300  7.300  0.418
AtomPair CA 102 CA 165 SOGFUNC 4  9.689  2.956  0.171  9.717  2.956  0.171  9.787  2.956  0.171 18.300  7.300  0.486
AtomPair CA 102 CA 169 SOGFUNC 4  9.600  2.956  0.178  9.645  2.956  0.178  9.687  3.717  0.141 18.300  7.300  0.504
AtomPair CA 102 CA 170 SOGFUNC 4  9.525  2.108  0.218  9.562  2.108  0.218  9.632  3.717  0.124 18.300  7.300  0.441
AtomPair CA 102 CA 171 SOGFUNC 4  8.766  2.956  0.171  8.824  2.956  0.171  9.060  2.956  0.171 18.300  7.300  0.486
AtomPair CA 102 CA 199 SOGFUNC 5  8.193  3.717  0.137  8.244  3.717  0.137  8.288  3.717  0.137  8.323  2.956  0.172 18.300  7.300  0.418
AtomPair CA 102 CA 200 SOGFUNC 5  5.576  2.956  0.156  5.623  2.956  0.156  5.626  2.956  0.156  5.774  2.956  0.156 18.300  7.300  0.378
AtomPair CA 102 CA 201 SOGFUNC 8  5.443  3.717  0.102  5.575  3.717  0.102  5.604  2.108  0.180  5.646  3.717  0.102  7.471  3.717  0.102  7.495  2.956  0.128  7.500  2.956  0.128 18.300  7.300  0.156
AtomPair CA 102 CA 202 SOGFUNC 8  5.739  2.244  0.146  5.749  3.717  0.088  5.766  2.108  0.155  5.799  2.244  0.146  5.868  2.956  0.111  5.932  2.956  0.111  6.117  2.956  0.111 18.300  7.300  0.134
AtomPair CA 102 CA 203 SOGFUNC 8  4.532  2.108  0.155  4.538  2.956  0.111  4.577  2.108  0.155  7.372  2.956  0.111  7.437  2.956  0.111  7.659  2.956  0.111  8.012  2.956  0.111 18.300  7.300  0.135
AtomPair CA 102 CA 204 SOGFUNC 4  6.631  2.956  0.171  6.724  2.956  0.171  6.763  2.956  0.171 18.300  7.300  0.486
AtomPair CA 102 CA 205 SOGFUNC 4  9.019  2.654  0.157  9.051  1.871  0.222  9.125  1.871  0.222 18.300  7.300  0.399
AtomPair CA 102 CA 209 SOGFUNC 2  7.825  3.973  0.170 18.300  7.300  0.830
AtomPair CA 102 CA 210 SOGFUNC 2  8.139  2.956  0.215 18.300  7.300  0.785
AtomPair CA 102 CA 211 SOGFUNC 3  6.517  2.956  0.202  7.205  4.151  0.144 18.300  7.300  0.654
AtomPair CA 102 CA 212 SOGFUNC 6  4.901  3.717  0.124  4.988  3.717  0.124  9.019  2.956  0.156  9.055  2.956  0.156  9.290  3.717  0.124 18.300  7.300  0.316
AtomPair CA 102 CA 213 SOGFUNC 6  6.386  4.151  0.101  6.897  4.151  0.101  9.707  2.108  0.199  9.746  2.108  0.199  9.952  3.717  0.113 18.300  7.300  0.287
AtomPair CA 102 CA 214 SOGFUNC 6  6.506  3.717  0.109  8.918  1.871  0.216  9.006  2.108  0.192  9.280  3.717  0.109  9.433  4.151  0.097 18.300  7.300  0.277
AtomPair CA 102 CA 215 SOGFUNC 3  8.797  3.717  0.165  9.477  3.717  0.165 18.300  7.300  0.671
AtomPair CA 103 CA 108 SOGFUNC 2  7.498  2.956  0.215 18.300  7.300  0.785
AtomPair CA 103 CA 109 SOGFUNC 2  5.855  2.956  0.215 18.300  7.300  0.785
AtomPair CA 103 CA 110 SOGFUNC 2  4.399  2.956  0.215 18.300  7.300  0.785
AtomPair CA 103 CA 111 SOGFUNC 2  6.822  2.956  0.215 18.300  7.300  0.785
AtomPair CA 103 CA 112 SOGFUNC 2  9.183  2.108  0.278 18.300  7.300  0.722
AtomPair CA 103 CA 113 SOGFUNC 2  9.443  2.956  0.215 18.300  7.300  0.785
AtomPair CA 103 CA 120 SOGFUNC 2  9.837  2.108  0.278 18.300  7.300  0.722
AtomPair CA 103 CA 121 SOGFUNC 5  7.671  1.871  0.218  7.798  2.654  0.154  7.873  2.654  0.154  7.947  2.956  0.138 18.300  7.300  0.336
AtomPair CA 103 CA 122 SOGFUNC 7  5.223  2.956  0.129  5.286  2.956  0.129  5.295  2.108  0.180  5.385  2.956  0.129  9.913  2.956  0.129  9.998  3.944  0.096 18.300  7.300  0.208
AtomPair CA 103 CA 123 SOGFUNC 8  4.894  2.956  0.116  4.918  2.108  0.163  4.963  2.956  0.116  5.068  2.956  0.116  6.316  2.956  0.116  6.457  2.956  0.116  6.493  2.956  0.116 18.300  7.300  0.141
AtomPair CA 103 CA 124 SOGFUNC 7  5.253  2.956  0.115  5.312  2.108  0.322  6.351  3.717  0.091  6.403  3.717  0.091  6.515  3.717  0.091  6.591  2.244  0.151 18.300  7.300  0.139
AtomPair CA 103 CA 125 SOGFUNC 8  4.253  3.717  0.102  4.309  2.956  0.128  4.333  2.956  0.128  7.852  3.717  0.102  7.879  2.108  0.180  7.929  3.717  0.102  7.966  3.717  0.102 18.300  7.300  0.156
AtomPair CA 103 CA 126 SOGFUNC 5  5.699  2.956  0.156  5.701  2.956  0.156  5.931  2.956  0.156  9.956  2.956  0.156 18.300  7.300  0.378
AtomPair CA 103 CA 127 SOGFUNC 4  7.124  2.108  0.211  7.162  2.108  0.211  7.385  2.956  0.151 18.300  7.300  0.427
AtomPair CA 103 CA 128 SOGFUNC 4  8.492  2.956  0.171  8.530  2.956  0.171  8.729  2.956  0.171 18.300  7.300  0.486
AtomPair CA 103 CA 132 SOGFUNC 2  7.716  2.956  0.215 18.300  7.300  0.785
AtomPair CA 103 CA 133 SOGFUNC 3  4.919  3.513  0.166  9.879  2.956  0.197 18.300  7.300  0.638
AtomPair CA 103 CA 134 SOGFUNC 3  4.639  3.513  0.153  6.426  2.108  0.256 18.300  7.300  0.591
AtomPair CA 103 CA 135 SOGFUNC 3  5.517  2.754  0.208  7.107  3.513  0.163 18.300  7.300  0.629
AtomPair CA 103 CA 136 SOGFUNC 3  6.611  3.513  0.163  8.726  2.754  0.208 18.300  7.300  0.629
AtomPair CA 103 CA 137 SOGFUNC 3  9.225  2.956  0.188  9.897  2.754  0.202 18.300  7.300  0.610
AtomPair CA 103 CA 143 SOGFUNC 2  9.176  2.754  0.228 18.300  7.300  0.772
AtomPair CA 103 CA 145 SOGFUNC 2  9.885  2.754  0.228 18.300  7.300  0.772
AtomPair CA 103 CA 146 SOGFUNC 2  8.232  2.108  0.278 18.300  7.300  0.722
AtomPair CA 103 CA 147 SOGFUNC 3  7.537  2.754  0.199  7.554  2.754  0.199 18.300  7.300  0.601
AtomPair CA 103 CA 148 SOGFUNC 2  9.798  2.754  0.228 18.300  7.300  0.772
AtomPair CA 103 CA 158 SOGFUNC 2  8.851  2.108  0.278 18.300  7.300  0.722
AtomPair CA 103 CA 160 SOGFUNC 2  9.904  2.956  0.215 18.300  7.300  0.785
AtomPair CA 103 CA 162 SOGFUNC 5  9.211  2.956  0.146  9.381  2.956  0.146  9.470  2.108  0.205  9.496  2.956  0.146 18.300  7.300  0.356
AtomPair CA 103 CA 163 SOGFUNC 8  9.262  2.956  0.116  9.361  2.956  0.116  9.400  2.956  0.116  9.601  2.956  0.116  9.614  2.108  0.163  9.651  2.956  0.116  9.711  2.956  0.116 18.300  7.300  0.141
AtomPair CA 103 CA 164 SOGFUNC 4  9.323  2.956  0.171  9.413  2.956  0.171  9.434  2.956  0.171 18.300  7.300  0.486
AtomPair CA 103 CA 165 SOGFUNC 4  8.828  2.956  0.171  8.871  2.956  0.171  8.919  2.956  0.171 18.300  7.300  0.486
AtomPair CA 103 CA 176 SOGFUNC 5  9.251  3.717  0.128  9.274  3.717  0.128  9.365  3.717  0.128  9.674  2.108  0.226 18.300  7.300  0.391
AtomPair CA 103 CA 197 SOGFUNC 3  9.948  3.717  0.165  9.980  3.717  0.165 18.300  7.300  0.671
AtomPair CA 103 CA 198 SOGFUNC 5  7.179  2.108  0.205  7.201  2.956  0.146  7.293  2.956  0.146  7.343  2.956  0.146 18.300  7.300  0.356
AtomPair CA 103 CA 199 SOGFUNC 5  5.302  3.717  0.128  5.373  2.108  0.226  5.433  3.717  0.128  5.438  3.717  0.128 18.300  7.300  0.391
AtomPair CA 103 CA 200 SOGFUNC 8  4.116  2.956  0.106  4.140  2.956  0.106  4.153  2.956  0.106  4.191  2.108  0.149  8.383  2.108  0.149  8.425  2.108  0.149  8.464  2.956  0.106 18.300  7.300  0.129
AtomPair CA 103 CA 201 SOGFUNC 8  5.550  2.956  0.128  5.587  2.956  0.128  5.705  3.717  0.102  6.376  2.108  0.180  6.406  3.717  0.102  6.432  3.717  0.102  6.484  3.717  0.102 18.300  7.300  0.156
AtomPair CA 103 CA 202 SOGFUNC 8  5.735  2.244  0.146  5.742  2.244  0.146  5.839  3.717  0.088  8.262  2.108  0.155  8.443  2.956  0.111  8.459  2.956  0.111  8.478  2.956  0.111 18.300  7.300  0.134
AtomPair CA 103 CA 203 SOGFUNC 5  6.043  2.956  0.156  6.090  2.956  0.156  6.091  2.956  0.156  9.955  2.956  0.156 18.300  7.300  0.378
AtomPair CA 103 CA 204 SOGFUNC 4  7.210  2.956  0.171  7.390  2.956  0.171  7.404  2.956  0.171 18.300  7.300  0.486
AtomPair CA 103 CA 208 SOGFUNC 2  8.754  2.956  0.215 18.300  7.300  0.785
AtomPair CA 103 CA 209 SOGFUNC 3  6.175  2.956  0.191  7.486  2.956  0.191 18.300  7.300  0.618
AtomPair CA 103 CA 210 SOGFUNC 3  5.502  2.956  0.191  7.983  2.956  0.191 18.300  7.300  0.618
AtomPair CA 103 CA 211 SOGFUNC 3  5.333  2.956  0.191  6.237  2.956  0.191 18.300  7.300  0.618
AtomPair CA 103 CA 212 SOGFUNC 3  4.463  2.956  0.199  6.169  3.717  0.158 18.300  7.300  0.643
AtomPair CA 103 CA 213 SOGFUNC 3  7.045  3.513  0.176  8.838  4.151  0.149 18.300  7.300  0.676
AtomPair CA 103 CA 214 SOGFUNC 3  9.082  3.513  0.173  9.184  3.717  0.163 18.300  7.300  0.664
AtomPair CA 103 CA 215 SOGFUNC 2  7.022  2.956  0.215 18.300  7.300  0.785
AtomPair CA 103 CA 216 SOGFUNC 2  9.671  2.956  0.215 18.300  7.300  0.785
AtomPair CA 104 CA 109 SOGFUNC 2  5.279  2.956  0.215 18.300  7.300  0.785
AtomPair CA 104 CA 110 SOGFUNC 3  6.157  2.956  0.177  8.538  2.108  0.249 18.300  7.300  0.574
AtomPair CA 104 CA 111 SOGFUNC 3  8.718  2.956  0.177  9.423  2.108  0.249 18.300  7.300  0.574
AtomPair CA 104 CA 115 SOGFUNC 3  9.736  3.513  0.171  9.981  3.513  0.171 18.300  7.300  0.658
AtomPair CA 104 CA 121 SOGFUNC 8  5.718  1.871  0.168  5.757  2.956  0.106  5.814  2.956  0.106  5.865  2.956  0.106  9.888  2.244  0.140  9.889  2.244  0.140  9.982  2.956  0.106 18.300  7.300  0.129
AtomPair CA 104 CA 122 SOGFUNC 8  4.596  2.956  0.123  4.610  2.956  0.123  4.620  2.956  0.123  4.663  2.108  0.173  7.837  3.944  0.092  7.855  3.944  0.092  7.858  2.956  0.123 18.300  7.300  0.150
AtomPair CA 104 CA 123 SOGFUNC 8  5.212  2.108  0.149  5.231  2.956  0.106  5.234  2.108  0.149  6.781  2.956  0.106  6.791  2.956  0.106  6.801  2.108  0.149  6.831  2.956  0.106 18.300  7.300  0.129
AtomPair CA 104 CA 124 SOGFUNC 8  4.866  2.956  0.109  4.953  2.244  0.144  4.955  2.244  0.144  8.735  2.956  0.109  8.764  2.956  0.109  8.774  2.956  0.109  8.924  2.244  0.144 18.300  7.300  0.133
AtomPair CA 104 CA 125 SOGFUNC 4  6.483  3.717  0.124  6.570  2.108  0.218  6.586  2.108  0.218 18.300  7.300  0.441
AtomPair CA 104 CA 126 SOGFUNC 4  8.085  2.956  0.151  8.134  2.108  0.211  8.144  2.108  0.211 18.300  7.300  0.427
AtomPair CA 104 CA 131 SOGFUNC 2  8.385  2.956  0.215 18.300  7.300  0.785
AtomPair CA 104 CA 132 SOGFUNC 2  6.126  2.956  0.215 18.300  7.300  0.785
AtomPair CA 104 CA 133 SOGFUNC 3  5.214  3.717  0.158  7.952  2.956  0.199 18.300  7.300  0.643
AtomPair CA 104 CA 134 SOGFUNC 3  5.331  2.956  0.191  6.893  2.956  0.191 18.300  7.300  0.618
AtomPair CA 104 CA 135 SOGFUNC 3  4.100  2.108  0.256  8.903  3.513  0.153 18.300  7.300  0.591
AtomPair CA 104 CA 136 SOGFUNC 3  5.820  2.108  0.249  6.730  2.956  0.177 18.300  7.300  0.574
AtomPair CA 104 CA 137 SOGFUNC 3  5.725  2.956  0.177  8.783  2.108  0.249 18.300  7.300  0.574
AtomPair CA 104 CA 138 SOGFUNC 2  9.508  2.108  0.278 18.300  7.300  0.722
AtomPair CA 104 CA 146 SOGFUNC 3  9.455  2.244  0.221  9.720  2.108  0.235 18.300  7.300  0.544
AtomPair CA 104 CA 147 SOGFUNC 3  6.061  2.108  0.249  9.845  2.966  0.177 18.300  7.300  0.575
AtomPair CA 104 CA 148 SOGFUNC 2  7.243  2.754  0.228 18.300  7.300  0.772
AtomPair CA 104 CA 149 SOGFUNC 2  8.053  2.956  0.215 18.300  7.300  0.785
AtomPair CA 104 CA 150 SOGFUNC 2  9.122  2.108  0.278 18.300  7.300  0.722
AtomPair CA 104 CA 151 SOGFUNC 2  8.575  3.513  0.188 18.300  7.300  0.812
AtomPair CA 104 CA 157 SOGFUNC 2  9.055  2.956  0.215 18.300  7.300  0.785
AtomPair CA 104 CA 158 SOGFUNC 2  8.120  2.108  0.278 18.300  7.300  0.722
AtomPair CA 104 CA 160 SOGFUNC 3  9.729  2.108  0.249  9.998  2.956  0.177 18.300  7.300  0.574
AtomPair CA 104 CA 161 SOGFUNC 5  9.969  3.717  0.128  9.983  3.717  0.128  9.991  2.108  0.226  9.997  3.717  0.128 18.300  7.300  0.391
AtomPair CA 104 CA 162 SOGFUNC 5  8.821  2.956  0.146  8.985  2.956  0.146  9.002  2.956  0.146  9.109  2.108  0.205 18.300  7.300  0.356
AtomPair CA 104 CA 163 SOGFUNC 4  9.322  2.108  0.211  9.343  2.108  0.211  9.397  2.956  0.151 18.300  7.300  0.427
AtomPair CA 104 CA 164 SOGFUNC 4  9.546  2.956  0.151  9.561  2.108  0.211  9.598  2.108  0.211 18.300  7.300  0.427
AtomPair CA 104 CA 177 SOGFUNC 2  9.780  2.956  0.215 18.300  7.300  0.785
AtomPair CA 104 CA 197 SOGFUNC 5  7.495  2.956  0.146  7.587  2.956  0.146  7.684  2.956  0.146  8.092  2.108  0.205 18.300  7.300  0.356
AtomPair CA 104 CA 198 SOGFUNC 5  6.137  2.956  0.146  6.230  2.956  0.146  6.255  2.956  0.146  6.305  2.108  0.205 18.300  7.300  0.356
AtomPair CA 104 CA 199 SOGFUNC 8  4.992  2.108  0.152  5.018  2.956  0.108  5.074  2.956  0.108  5.103  2.956  0.108  7.178  2.244  0.142  7.183  2.956  0.108  7.194  2.244  0.142 18.300  7.300  0.131
AtomPair CA 104 CA 200 SOGFUNC 8  5.412  2.244  0.142  5.463  2.244  0.142  5.616  2.956  0.108  6.103  2.956  0.108  6.110  2.956  0.108  6.133  2.108  0.152  6.163  2.956  0.108 18.300  7.300  0.131
AtomPair CA 104 CA 201 SOGFUNC 8  3.999  2.108  0.152  4.005  2.108  0.152  4.206  3.717  0.086  8.007  2.108  0.152  8.041  2.956  0.108  8.084  2.956  0.108  8.114  2.956  0.108 18.300  7.300  0.132
AtomPair CA 104 CA 202 SOGFUNC 8  6.482  2.244  0.146  6.491  2.244  0.146  6.677  3.717  0.088  9.615  2.108  0.155  9.713  2.956  0.111  9.729  2.956  0.111  9.809  2.956  0.111 18.300  7.300  0.134
AtomPair CA 104 CA 203 SOGFUNC 4  8.441  2.108  0.211  8.467  2.108  0.211  8.532  2.956  0.151 18.300  7.300  0.427
AtomPair CA 104 CA 204 SOGFUNC 4  9.672  2.108  0.211  9.715  2.108  0.211  9.787  2.956  0.151 18.300  7.300  0.427
AtomPair CA 104 CA 207 SOGFUNC 2  6.745  2.956  0.215 18.300  7.300  0.785
AtomPair CA 104 CA 208 SOGFUNC 2  5.369  2.956  0.215 18.300  7.300  0.785
AtomPair CA 104 CA 209 SOGFUNC 3  4.080  2.956  0.191  5.747  2.956  0.191 18.300  7.300  0.618
AtomPair CA 104 CA 210 SOGFUNC 3  5.572  3.717  0.158  5.618  2.956  0.199 18.300  7.300  0.643
AtomPair CA 104 CA 211 SOGFUNC 3  5.466  2.956  0.199  7.162  3.717  0.158 18.300  7.300  0.643
AtomPair CA 104 CA 212 SOGFUNC 3  6.243  2.956  0.199  8.334  3.717  0.158 18.300  7.300  0.643
AtomPair CA 104 CA 213 SOGFUNC 3  9.756  2.956  0.199  9.995  3.717  0.158 18.300  7.300  0.643
AtomPair CA 104 CA 214 SOGFUNC 2  9.091  3.717  0.179 18.300  7.300  0.821
AtomPair CA 104 CA 215 SOGFUNC 2  9.979  2.956  0.215 18.300  7.300  0.785
AtomPair CA 105 CA 110 SOGFUNC 3  8.173  2.956  0.191  9.159  2.956  0.191 18.300  7.300  0.618
AtomPair CA 105 CA 114 SOGFUNC 4  9.161  2.956  0.171  9.250  2.956  0.171  9.293  2.956  0.171 18.300  7.300  0.486
AtomPair CA 105 CA 115 SOGFUNC 4  9.101  3.513  0.153  9.249  3.513  0.153  9.541  2.956  0.181 18.300  7.300  0.514
AtomPair CA 105 CA 116 SOGFUNC 4  8.619  2.956  0.171  8.695  2.956  0.171  8.812  2.956  0.171 18.300  7.300  0.486
AtomPair CA 105 CA 117 SOGFUNC 6  8.854  2.956  0.128  8.889  2.956  0.128  8.949  2.956  0.128  9.448  2.108  0.179  9.974  2.108  0.179 18.300  7.300  0.259
AtomPair CA 105 CA 119 SOGFUNC 5  8.353  2.956  0.146  8.357  2.108  0.205  8.362  2.956  0.146  8.427  2.956  0.146 18.300  7.300  0.356
AtomPair CA 105 CA 120 SOGFUNC 5  5.668  2.108  0.174  5.686  2.108  0.174  5.689  2.108  0.174  5.780  2.108  0.174 18.300  7.300  0.302
AtomPair CA 105 CA 121 SOGFUNC 8  4.907  1.871  0.172  5.081  2.956  0.109  5.151  2.956  0.109  5.180  2.956  0.109  6.630  2.956  0.109  6.677  2.108  0.152  6.680  2.956  0.109 18.300  7.300  0.132
AtomPair CA 105 CA 122 SOGFUNC 8  5.704  2.956  0.102  5.875  1.871  0.162  5.907  1.871  0.162  6.298  2.108  0.143  6.435  2.956  0.102  6.459  2.956  0.102  6.500  2.956  0.102 18.300  7.300  0.124
AtomPair CA 105 CA 123 SOGFUNC 8  4.481  2.108  0.155  4.601  2.956  0.111  4.660  2.956  0.111  8.303  2.108  0.155  8.951  2.956  0.111  8.975  2.956  0.111  9.064  2.956  0.111 18.300  7.300  0.135
AtomPair CA 105 CA 124 SOGFUNC 4  6.680  2.956  0.171  6.886  2.956  0.171  6.891  2.956  0.171 18.300  7.300  0.486
AtomPair CA 105 CA 125 SOGFUNC 4  8.879  2.956  0.184  8.932  3.717  0.147  8.939  3.717  0.147 18.300  7.300  0.523
AtomPair CA 105 CA 129 SOGFUNC 2  7.050  2.956  0.215 18.300  7.300  0.785
AtomPair CA 105 CA 130 SOGFUNC 2  7.697  2.956  0.215 18.300  7.300  0.785
AtomPair CA 105 CA 131 SOGFUNC 2  5.403  2.956  0.215 18.300  7.300  0.785
AtomPair CA 105 CA 132 SOGFUNC 3  4.337  2.956  0.191  8.086  2.956  0.191 18.300  7.300  0.618
AtomPair CA 105 CA 133 SOGFUNC 3  5.951  3.513  0.166  6.338  2.956  0.197 18.300  7.300  0.638
AtomPair CA 105 CA 134 SOGFUNC 3  5.195  2.108  0.256  8.686  3.513  0.153 18.300  7.300  0.591
AtomPair CA 105 CA 135 SOGFUNC 2  6.492  2.108  0.278 18.300  7.300  0.722
AtomPair CA 105 CA 136 SOGFUNC 3  7.497  3.513  0.153  7.614  2.108  0.256 18.300  7.300  0.591
AtomPair CA 105 CA 137 SOGFUNC 3  5.480  2.956  0.188  7.888  2.754  0.202 18.300  7.300  0.610
AtomPair CA 105 CA 138 SOGFUNC 3  8.557  2.108  0.262  9.419  4.151  0.133 18.300  7.300  0.605
AtomPair CA 105 CA 147 SOGFUNC 2  9.674  2.108  0.278 18.300  7.300  0.722
AtomPair CA 105 CA 151 SOGFUNC 2  9.915  2.956  0.215 18.300  7.300  0.785
AtomPair CA 105 CA 158 SOGFUNC 2  9.969  2.108  0.278 18.300  7.300  0.722
AtomPair CA 105 CA 160 SOGFUNC 5  9.861  2.956  0.143  9.880  1.871  0.225  9.912  2.956  0.143  9.961  2.956  0.143 18.300  7.300  0.347
AtomPair CA 105 CA 161 SOGFUNC 4  9.889  2.654  0.194  9.951  2.956  0.174  9.982  3.717  0.138 18.300  7.300  0.494
AtomPair CA 105 CA 162 SOGFUNC 4  9.685  2.956  0.171  9.775  2.956  0.171  9.776  2.956  0.171 18.300  7.300  0.486
AtomPair CA 105 CA 163 SOGFUNC 4  8.914  2.956  0.160  8.953  2.956  0.160  9.023  2.108  0.225 18.300  7.300  0.454
AtomPair CA 105 CA 173 SOGFUNC 2  9.890  4.151  0.163 18.300  7.300  0.837
AtomPair CA 105 CA 176 SOGFUNC 5  8.383  2.108  0.205  9.307  2.956  0.146  9.498  2.956  0.146  9.521  2.956  0.146 18.300  7.300  0.356
AtomPair CA 105 CA 179 SOGFUNC 2  9.027  2.108  0.278 18.300  7.300  0.722
AtomPair CA 105 CA 180 SOGFUNC 2  8.379  1.871  0.302 18.300  7.300  0.698
AtomPair CA 105 CA 195 SOGFUNC 5  7.109  2.956  0.143  7.116  2.956  0.143  7.206  2.956  0.143  7.794  1.871  0.225 18.300  7.300  0.347
AtomPair CA 105 CA 196 SOGFUNC 5  6.855  2.956  0.146  6.933  2.956  0.146  7.159  2.956  0.146  7.744  2.108  0.205 18.300  7.300  0.356
AtomPair CA 105 CA 197 SOGFUNC 5  4.894  2.956  0.146  5.034  2.956  0.146  5.183  2.956  0.146  5.749  2.108  0.205 18.300  7.300  0.356
AtomPair CA 105 CA 198 SOGFUNC 8  4.611  2.108  0.155  4.885  2.956  0.111  4.887  2.956  0.111  4.968  2.956  0.111  8.143  2.956  0.111  8.162  2.956  0.111  8.215  2.108  0.155 18.300  7.300  0.135
AtomPair CA 105 CA 199 SOGFUNC 8  5.931  2.108  0.163  6.052  2.956  0.116  6.191  2.956  0.116  6.270  2.956  0.116  6.272  2.956  0.116  6.338  2.956  0.116  6.355  2.956  0.116 18.300  7.300  0.141
AtomPair CA 105 CA 200 SOGFUNC 8  5.020  2.956  0.116  5.114  2.956  0.116  5.214  2.956  0.116  8.408  2.108  0.163  8.761  2.956  0.116  8.792  2.956  0.116  8.869  2.956  0.116 18.300  7.300  0.141
AtomPair CA 105 CA 201 SOGFUNC 4  5.805  3.717  0.147  5.856  3.717  0.147  5.989  2.956  0.184 18.300  7.300  0.523
AtomPair CA 105 CA 202 SOGFUNC 4  8.004  2.108  0.211  8.052  2.108  0.211  8.358  2.956  0.151 18.300  7.300  0.427
AtomPair CA 105 CA 203 SOGFUNC 4  9.701  2.956  0.171  9.715  2.956  0.171  9.973  2.956  0.171 18.300  7.300  0.486
AtomPair CA 105 CA 204 SOGFUNC 3  9.738  2.956  0.191  9.796  2.956  0.191 18.300  7.300  0.618
AtomPair CA 105 CA 206 SOGFUNC 2  8.321  2.956  0.215 18.300  7.300  0.785
AtomPair CA 105 CA 207 SOGFUNC 2  5.336  2.956  0.215 18.300  7.300  0.785
AtomPair CA 105 CA 208 SOGFUNC 3  5.335  2.956  0.191  6.609  2.956  0.191 18.300  7.300  0.618
AtomPair CA 105 CA 209 SOGFUNC 3  3.990  2.654  0.208  6.552  2.956  0.187 18.300  7.300  0.605
AtomPair CA 105 CA 210 SOGFUNC 3  6.131  2.654  0.208  8.789  2.956  0.187 18.300  7.300  0.605
AtomPair CA 105 CA 211 SOGFUNC 2  7.653  2.956  0.215 18.300  7.300  0.785
AtomPair CA 105 CA 212 SOGFUNC 2  8.428  2.654  0.234 18.300  7.300  0.766
AtomPair CA 105 CA 216 SOGFUNC 2  9.838  3.717  0.179 18.300  7.300  0.821
AtomPair CA 106 CA 112 SOGFUNC 2  9.602  2.244  0.265 18.300  7.300  0.735
AtomPair CA 106 CA 113 SOGFUNC 4  9.699  2.956  0.171  9.739  2.956  0.171  9.789  2.956  0.171 18.300  7.300  0.486
AtomPair CA 106 CA 114 SOGFUNC 4  7.004  2.956  0.171  7.070  2.956  0.171  7.193  2.956  0.171 18.300  7.300  0.486
AtomPair CA 106 CA 115 SOGFUNC 4  7.365  3.717  0.155  7.442  4.151  0.139  7.536  3.717  0.155 18.300  7.300  0.552
AtomPair CA 106 CA 116 SOGFUNC 6  5.698  2.956  0.147  5.728  2.956  0.147  5.893  2.956  0.147  9.141  3.717  0.117  9.302  2.966  0.146 18.300  7.300  0.297
AtomPair CA 106 CA 117 SOGFUNC 6  5.119  3.717  0.118  5.151  3.717  0.118  5.224  3.717  0.118  6.436  2.244  0.196  9.054  2.956  0.149 18.300  7.300  0.301
AtomPair CA 106 CA 118 SOGFUNC 6  7.343  2.956  0.135  7.450  2.956  0.135  7.474  2.956  0.135  7.750  2.108  0.189  9.530  2.956  0.135 18.300  7.300  0.273
AtomPair CA 106 CA 119 SOGFUNC 5  5.762  3.717  0.130  5.792  3.717  0.130  5.810  3.717  0.130  5.857  2.244  0.215 18.300  7.300  0.396
AtomPair CA 106 CA 120 SOGFUNC 8  4.449  2.956  0.113  4.484  2.654  0.126  4.526  2.956  0.113  4.841  2.244  0.148  8.150  2.654  0.126  8.187  2.654  0.126  8.316  2.956  0.113 18.300  7.300  0.137
AtomPair CA 106 CA 121 SOGFUNC 8  5.627  2.956  0.115  5.666  2.956  0.115  5.722  2.108  0.161  6.245  3.944  0.086  6.299  2.654  0.128  6.333  2.654  0.128  6.353  2.654  0.128 18.300  7.300  0.139
AtomPair CA 106 CA 122 SOGFUNC 8  4.958  1.871  0.163  4.959  2.956  0.103  4.980  1.871  0.163  8.820  2.244  0.136  8.836  2.956  0.103  8.857  2.956  0.103  8.896  2.956  0.103 18.300  7.300  0.125
AtomPair CA 106 CA 123 SOGFUNC 4  6.149  2.956  0.171  6.153  2.956  0.171  6.257  2.956  0.171 18.300  7.300  0.486
AtomPair CA 106 CA 124 SOGFUNC 4  8.494  2.956  0.171  8.514  2.956  0.171  8.552  2.956  0.171 18.300  7.300  0.486
AtomPair CA 106 CA 127 SOGFUNC 2  9.877  2.956  0.215 18.300  7.300  0.785
AtomPair CA 106 CA 128 SOGFUNC 2  8.494  2.956  0.215 18.300  7.300  0.785
AtomPair CA 106 CA 129 SOGFUNC 3  5.735  2.956  0.191  9.975  2.956  0.191 18.300  7.300  0.618
AtomPair CA 106 CA 130 SOGFUNC 3  5.489  2.956  0.191  6.770  2.956  0.191 18.300  7.300  0.618
AtomPair CA 106 CA 131 SOGFUNC 3  4.965  2.956  0.177  7.650  2.108  0.249 18.300  7.300  0.574
AtomPair CA 106 CA 132 SOGFUNC 3  5.332  2.956  0.191  6.513  2.956  0.191 18.300  7.300  0.618
AtomPair CA 106 CA 133 SOGFUNC 3  4.587  2.956  0.191  8.767  2.956  0.191 18.300  7.300  0.618
AtomPair CA 106 CA 134 SOGFUNC 2  5.756  2.956  0.215 18.300  7.300  0.785
AtomPair CA 106 CA 135 SOGFUNC 2  8.570  2.754  0.228 18.300  7.300  0.772
AtomPair CA 106 CA 136 SOGFUNC 2  9.112  2.754  0.228 18.300  7.300  0.772
AtomPair CA 106 CA 137 SOGFUNC 2  6.129  2.956  0.215 18.300  7.300  0.785
AtomPair CA 106 CA 138 SOGFUNC 2  7.686  2.108  0.278 18.300  7.300  0.722
AtomPair CA 106 CA 139 SOGFUNC 2  9.101  2.108  0.278 18.300  7.300  0.722
AtomPair CA 106 CA 147 SOGFUNC 2  9.980  2.754  0.228 18.300  7.300  0.772
AtomPair CA 106 CA 148 SOGFUNC 2  9.547  2.754  0.228 18.300  7.300  0.772
AtomPair CA 106 CA 149 SOGFUNC 2  8.528  2.956  0.215 18.300  7.300  0.785
AtomPair CA 106 CA 150 SOGFUNC 2  7.194  2.108  0.278 18.300  7.300  0.722
AtomPair CA 106 CA 151 SOGFUNC 2  7.586  3.513  0.188 18.300  7.300  0.812
AtomPair CA 106 CA 158 SOGFUNC 4  9.163  2.956  0.171  9.617  2.956  0.171  9.716  2.956  0.171 18.300  7.300  0.486
AtomPair CA 106 CA 159 SOGFUNC 4  9.841  2.956  0.171  9.959  2.956  0.171  9.992  2.956  0.171 18.300  7.300  0.486
AtomPair CA 106 CA 160 SOGFUNC 5  9.100  2.654  0.157  9.130  2.654  0.157  9.186  2.654  0.157  9.436  2.244  0.186 18.300  7.300  0.343
AtomPair CA 106 CA 161 SOGFUNC 2  9.963  2.956  0.215 18.300  7.300  0.785
AtomPair CA 106 CA 162 SOGFUNC 4  9.652  2.956  0.171  9.729  2.956  0.171  9.746  2.956  0.171 18.300  7.300  0.486
AtomPair CA 106 CA 169 SOGFUNC 2  9.983  2.956  0.215 18.300  7.300  0.785
AtomPair CA 106 CA 170 SOGFUNC 2  9.555  2.108  0.278 18.300  7.300  0.722
AtomPair CA 106 CA 173 SOGFUNC 2  9.119  4.151  0.163 18.300  7.300  0.837
AtomPair CA 106 CA 174 SOGFUNC 3  9.244  2.956  0.197  9.888  3.513  0.166 18.300  7.300  0.638
AtomPair CA 106 CA 175 SOGFUNC 2  9.310  2.956  0.215 18.300  7.300  0.785
AtomPair CA 106 CA 177 SOGFUNC 4  9.470  2.956  0.171  9.566  2.956  0.171  9.587  2.956  0.171 18.300  7.300  0.486
AtomPair CA 106 CA 180 SOGFUNC 2  9.073  2.244  0.265 18.300  7.300  0.735
AtomPair CA 106 CA 181 SOGFUNC 4  9.444  2.108  0.225  9.444  2.956  0.160  9.495  2.956  0.160 18.300  7.300  0.454
AtomPair CA 106 CA 193 SOGFUNC 4  9.423  3.717  0.152  9.443  3.717  0.152  9.447  3.717  0.152 18.300  7.300  0.543
AtomPair CA 106 CA 194 SOGFUNC 5  8.337  2.956  0.148  8.383  2.956  0.148  8.398  2.956  0.148  8.457  2.244  0.195 18.300  7.300  0.360
AtomPair CA 106 CA 195 SOGFUNC 5  6.055  3.944  0.117  6.194  2.956  0.156  6.216  2.654  0.174  6.235  2.654  0.174 18.300  7.300  0.379
AtomPair CA 106 CA 196 SOGFUNC 8  5.330  2.956  0.114  5.369  2.956  0.114  5.536  2.244  0.150  5.641  2.956  0.114  7.689  2.654  0.127  7.700  2.956  0.114  7.761  2.654  0.127 18.300  7.300  0.139
AtomPair CA 106 CA 197 SOGFUNC 8  5.401  2.244  0.166  5.577  3.717  0.100  5.602  3.717  0.100  5.641  3.717  0.100  7.616  2.956  0.126  7.643  2.956  0.126  7.709  2.956  0.126 18.300  7.300  0.153
AtomPair CA 106 CA 198 SOGFUNC 8  5.684  2.956  0.116  5.726  2.956  0.116  5.743  2.956  0.116  6.751  2.108  0.163  7.562  2.956  0.116  7.666  2.956  0.116  7.681  2.956  0.116 18.300  7.300  0.141
AtomPair CA 106 CA 199 SOGFUNC 8  4.552  2.956  0.126  4.653  2.956  0.126  4.672  2.956  0.126  8.498  2.244  0.166  9.186  3.717  0.100  9.329  3.717  0.100  9.427  3.717  0.100 18.300  7.300  0.153
AtomPair CA 106 CA 200 SOGFUNC 4  5.927  2.956  0.171  5.993  2.956  0.171  6.246  2.956  0.171 18.300  7.300  0.486
AtomPair CA 106 CA 201 SOGFUNC 4  8.264  3.717  0.147  8.284  3.717  0.147  8.543  2.956  0.184 18.300  7.300  0.523
AtomPair CA 106 CA 205 SOGFUNC 2  7.648  2.956  0.215 18.300  7.300  0.785
AtomPair CA 106 CA 206 SOGFUNC 2  5.739  2.956  0.215 18.300  7.300  0.785
AtomPair CA 106 CA 207 SOGFUNC 3  4.420  2.956  0.191  8.268  2.956  0.191 18.300  7.300  0.618
AtomPair CA 106 CA 208 SOGFUNC 3  5.362  2.956  0.191  6.731  2.956  0.191 18.300  7.300  0.618
AtomPair CA 106 CA 209 SOGFUNC 3  6.601  2.956  0.191  8.895  2.956  0.191 18.300  7.300  0.618
AtomPair CA 106 CA 210 SOGFUNC 2  9.308  2.956  0.215 18.300  7.300  0.785
AtomPair CA 106 CA 216 SOGFUNC 2  8.453  3.717  0.179 18.300  7.300  0.821
AtomPair CA 107 CA 112 SOGFUNC 2  8.444  2.108  0.278 18.300  7.300  0.722
AtomPair CA 107 CA 113 SOGFUNC 4  8.538  2.956  0.171  8.585  2.956  0.171  8.675  2.956  0.171 18.300  7.300  0.486
AtomPair CA 107 CA 114 SOGFUNC 5  8.395  2.754  0.150  8.498  2.108  0.196  8.546  2.108  0.196  9.391  3.513  0.118 18.300  7.300  0.340
AtomPair CA 107 CA 115 SOGFUNC 4  9.890  3.513  0.157  9.941  3.513  0.157  9.985  3.513  0.157 18.300  7.300  0.529
AtomPair CA 107 CA 116 SOGFUNC 8  6.708  3.717  0.083  7.589  2.108  0.146  7.728  2.108  0.146  7.765  2.108  0.146  9.130  2.956  0.104  9.160  2.956  0.104  9.960  2.108  0.146 18.300  7.300  0.126
AtomPair CA 107 CA 117 SOGFUNC 8  4.985  2.956  0.106  5.125  2.956  0.106  5.185  2.956  0.106  6.269  2.108  0.149  7.108  2.956  0.106  7.155  2.108  0.149  7.156  2.108  0.149 18.300  7.300  0.129
[truncated: 207,365 more chars]
