# Supplementary material for: A new benchmark illustrates that integration of geometric constraints inferred from enzyme reaction chemistry can increase enzyme active site modeling accuracy
Source: PLoS One. 2019 Apr 4;14(4):e0214126. doi: 10.1371/journal.pone.0214126 (PMC6448891; doi:10.1371/journal.pone.0214126)
Supplement: S1 Files — (GZ) [file pone.0214126.s008.gz › benchmark-lite/templates/2nlr/2nlr.trim]

>2nlr
DTTICEPFGTTTIQGRYVVQNNRWGSTAPQCVTATDTGFRVTQADGSAPTNGAPKSYPSVFNGCHYTNCSPGTDLPVRLDTVSAAPSSISYGFVDGAVYNASYDIWLDPTARTDGVNQTEIMIWFNRVGPIQPIGSPVGTASVGGRTWEVWSGGNGSNDVLSFVAPSAISGWSFDVMDFVRATVARGLAENDWYLTSVQAGFEPWQNGAGLAVNSFSSTVETGTPGGTDPGDPG
